# Supplementary material for: A collection of forcefield precursors for metal–organic frameworks
Source: RSC Adv. 2019 Nov 13;9(63):36492–507. doi: 10.1039/c9ra07327b (PMC9075174; doi:10.1039/c9ra07327b)
Supplement: RA-009-C9RA07327B-s3358 [file RA-009-C9RA07327B-s3358.xyz]

  113
jmolscript: load "" {1 1 1} spacegroup "x,y,z" unitcell [{      7.066500     0.000000     0.000000 }, {      0.000000    14.526200     0.000000 }, {     -3.533138    -4.061408    15.820116 }]
Tb     1.811766    12.041853     7.952456     2.045607
Tb    -1.721485    -1.577061     7.867660     2.045876
H      1.707278     7.245105     1.597832     0.087721
H      2.109354     6.168079     0.525228     0.081845
H      5.899127     6.740886     1.790837     0.090328
H      5.841189     5.517744     2.781176     0.094791
H      2.223843     4.483461     2.113567     0.091103
H      1.829540     5.461394     3.277928     0.093590
H      6.528747     3.874677     1.129556     0.091800
H      6.283533     5.081496     0.151873     0.083745
H      3.313510     3.930428     3.996161     0.121837
H      4.436387     2.415161     5.366183     0.115635
H      1.071323     0.315615     5.866099     0.119754
H     -0.049433     1.827117     4.527717     0.135663
H     -1.158102    -0.487998    13.709713     0.128698
H     -1.700118    -1.280180    11.589817     0.120234
H      1.520094    -1.391866    12.652929     0.115802
H      2.054336    -0.593186    14.747512     0.123144
H      4.319774     7.356518     3.217812     0.112820
H      2.976441     8.795946     4.451781     0.116079
H     -0.953223     9.711909     6.774174     0.113955
H      0.419082     8.423447     5.410480     0.137484
H     -1.825883     3.219687    14.222284     0.088863
H     -1.423791     4.296713    15.294888     0.081639
H      2.365964     3.723906    14.029279     0.091452
H      2.308011     4.947048    13.038940     0.093877
H     -1.309325     5.981331    13.706549     0.091621
H     -1.703644     5.003398    12.542188     0.095154
H      2.995593     6.590115    14.690560     0.094518
H      2.750393     5.383296    15.668243     0.085724
H     -0.219684     6.534364    11.823955     0.122467
H      0.903173     8.049631    10.453933     0.113511
H      4.604602    10.149177     9.954017     0.119276
H      3.483864     8.637675    11.292399     0.135103
H      2.375066    10.952790     2.110403     0.130450
H      1.833080    11.744972     4.230299     0.121193
H      5.053277    11.856658     3.167187     0.115652
H      5.587489    11.057978     1.072604     0.124987
H      0.786591     3.108274    12.602304     0.112032
H     -0.556760     1.668846    11.368335     0.117041
H      2.580043     0.752883     9.045942     0.113462
H      3.952367     2.041345    10.409636     0.137705
C      0.524346     5.565806     1.688639     0.080359
C      1.358188     6.600717     0.961863    -0.081409
C      6.418519     6.205450     2.410986    -0.075741
C      1.478330     4.840124     2.619811    -0.072709
C     -0.108113     4.612086     0.667609    -0.073628
C      1.531339     2.972197     4.084754     0.290216
C      2.869030     3.196582     4.353696    -0.262077
C      3.534700     2.279243     5.182670    -0.065083
C      2.908612     1.195156     5.733210    -0.061397
C      1.529936     1.029000     5.486416    -0.055673
C      0.863559     1.930656     4.673262    -0.221231
C     -3.044853    -0.450604    14.418454     0.284980
C     -2.044243    -0.662917    13.491395    -0.230146
C     -2.368604    -1.140491    12.222622    -0.060803
C      3.369391    -1.404174    11.903055    -0.059467
C      2.407648    -1.203529    12.858590    -0.067751
C      2.722822    -0.725611    14.114707    -0.250003
C      2.952458    -1.842213    10.542525     0.642061
C      6.040474     7.774120     4.154362     0.277198
C      4.692890     7.861532     3.904405    -0.258762
C      3.876715     8.695679     4.666934    -0.075314
C      4.420136     9.376780     5.742702    -0.046936
C     -1.309380     9.265563     6.040120    -0.071662
C     -0.491085     8.478462     5.230130    -0.202332
C      3.548136    10.289666     6.521052     0.630038
C      3.678160     0.259870     6.581168     0.636294
C     -3.008816     4.898986    14.131477     0.082441
C     -2.174964     3.864075    14.858253    -0.084549
C      2.885347     4.259342    13.409130    -0.075667
C     -2.054845     5.624668    13.200305    -0.074943
C      3.425240     5.852706    15.152507    -0.081409
C     -2.001856     7.492595    11.735362     0.289599
C     -0.664170     7.268210    11.466420    -0.261151
C      0.001489     8.185549    10.637446    -0.062625
C     -0.624607     9.269636    10.086906    -0.065725
C     -2.003280     9.435792    10.333700    -0.053903
C      4.396855     8.534136    11.146854    -0.220712
C      0.488305    10.915396     1.401662     0.286868
C      1.488928    11.127709     2.328721    -0.232306
C      1.164585    11.605283     3.597494    -0.062019
C     -0.163915    11.868966     3.917061    -0.063557
C      5.940828    11.668321     2.961526    -0.062674
C      6.255985    11.190403     1.705409    -0.254746
C     -0.580829    12.307005     5.277591     0.644714
C      2.507277     2.690672    11.665754     0.279158
C      1.159697     2.603260    11.915711    -0.260268
C      0.343511     1.769113    11.153182    -0.072291
C      0.886917     1.088012    10.077414    -0.050018
C      2.223897     1.199229     9.779996    -0.068868
C      3.042203     1.986330    10.589986    -0.204605
C      0.014905     0.175126     9.299064     0.629096
C      0.144929    10.204922     9.238948     0.642358
O      3.784179    -1.867985     9.590471    -0.753685
O      1.785071    -2.152570    10.336864    -0.610052
O      4.879467     0.515310     6.859286    -0.603364
O      3.141815    -0.827363     6.985530    -0.761805
O      4.030078    11.001562     7.471208    -0.756928
O      2.322803    10.366160     6.285332    -0.602037
O      0.794298     3.774812     3.283940    -0.194853
O     -0.134239     7.023073     3.452899    -0.186663
O     -2.639227     0.055965    15.625212    -0.200457
O      0.250905    12.332777     6.229645    -0.754059
O      5.318287    12.617362     5.483252    -0.611169
O      1.346232     9.949482     8.960830    -0.605825
O     -0.391422    11.292155     8.834586    -0.763379
O      0.496834    -0.536770     8.348908    -0.757138
O     -1.210424     0.098632     9.534784    -0.601482
O     -2.738887     6.689980    12.536176    -0.194759
O      3.399074     3.441719    12.367217    -0.187486
O      0.893914    10.408827     0.194904    -0.199235
O      0.566027     7.263100     0.000000    -0.200083

The following XYZ coordinates are in angstroms. Other properties are in atomic units.
The sperically averaged electron density of each atom fit to a function of the form exp(a - br)
eigen_1, eigen_2 and eigen_3 are the three eigenvalues of traceless quadrupole moment tensor
  atom number  atomic symbol              X              Y              Z     net charge C6 coefficient C8 coefficient C10 coefficient fluctuating dipole atomic polarizability isotropic forcefield polarizability              a              b squared Pearson coefficient          <r^3>          <r^4>         wp_QDO          m_QDO          q_QDO       dipole_x       dipole_y       dipole_z         dipole            Qxy            Qxz            Qyz     Q(x^2-y^2)  Q(3z^2 - R^2)        eigen_1        eigen_2        eigen_3 static polarizability      alpha(xx)      alpha(xy)      alpha(xz)      alpha(yy)      alpha(yz)      alpha(zz) atomic spin moment
            1             Tb       1.811766      12.041853       7.952456       2.045607     158.614736 0.35895168E+04  0.12616687E+06                                19.123702                           16.048135       2.528580       2.523569                    0.999763      74.671354     174.156087       0.647668       0.269057      -1.345819      -0.015178       0.026474      -0.034219       0.045850       0.003368       0.032366      -0.040433      -0.055116       0.014036      -0.057396      -0.002908       0.060303             23.301201      26.260609       1.623178      -1.342647      21.379599       1.570406      22.263396           0.000005
            2             Tb      -1.721485      -1.577061       7.867660       2.045876     158.700992 0.35912714E+04  0.12625195E+06                                19.143538                           16.063445       2.523323       2.522262                    0.999742      74.685748     174.241801       0.646630       0.269439      -1.345257      -0.015100      -0.025330       0.033479       0.044614      -0.003566      -0.032217      -0.040489      -0.054583       0.015958      -0.057247      -0.002971       0.060217             23.327135      26.294860      -1.625482       1.345983      21.401396       1.571557      22.285150           0.000005
            3              H       1.707278       7.245105       1.597832       0.087721       1.080344 0.84396948E+01  0.84106268E+02                                 1.750791                            1.704985      -0.937476       2.419933                    0.997664       3.684419      10.447414       0.475838       1.291653      -0.706142       0.005838       0.026203       0.022444       0.034992      -0.000713       0.009349       0.001111      -0.016660      -0.008416      -0.014505       0.004673       0.009832              1.774237       1.537927       0.175682       0.185214       1.836876       0.307526       1.947907          -0.000001
            4              H       2.109354       6.168079       0.525228       0.081845       1.256198 0.10345475E+02  0.10750927E+03                                 1.864139                            1.829062      -1.252182       2.262929                    0.995874       3.811782      10.717317       0.486041       1.212656      -0.723862       0.023368      -0.013923      -0.017909       0.032567      -0.009134      -0.003231      -0.006474       0.016820       0.020180      -0.017901       0.008591       0.009309              1.880415       1.985220      -0.261312      -0.258000       1.812061       0.058923       1.843963          -0.000001
            5              H       5.899127       6.740886       1.790837       0.090328       1.206346 0.98400219E+01  0.10164997E+03                                 1.862703                            1.822037      -1.184257       2.297204                    0.995149       3.832478      10.976630       0.468647       1.265171      -0.711539      -0.014049       0.021606      -0.021394       0.033495      -0.001626       0.011520       0.002503      -0.009135      -0.010351      -0.015072       0.006516       0.008556              1.880936       1.789925      -0.289048       0.089183       1.841910      -0.195156       2.010974          -0.000001
            6              H       5.841189       5.517744       2.781176       0.094791       1.108895 0.86534178E+01  0.86538065E+02                                 1.765102                            1.712653      -0.932754       2.423056                    0.997076       3.636757      10.237689       0.481842       1.271107      -0.710935      -0.016149      -0.026277       0.016507       0.034982       0.011166      -0.002625       0.000637      -0.002345       0.027245      -0.015994       0.006167       0.009827              1.788501       1.769118       0.242149      -0.257273       1.973037      -0.163788       1.623347           0.000000
            7              H       2.223843       4.483461       2.113567       0.091103       1.310989 0.10813380E+02  0.11373796E+03                                 1.938374                            1.886777      -1.124292       2.328297                    0.995130       3.769476      10.698414       0.471684       1.234557      -0.719891       0.023174      -0.016475      -0.019877       0.034692       0.000649      -0.010109       0.000306      -0.004716      -0.026777      -0.014942       0.006720       0.008222              1.962645       2.055724      -0.288438      -0.210155       1.801179      -0.035620       2.031033          -0.000000
            8              H       1.829540       5.461394       3.277928       0.093590       1.211384 0.97476788E+01  0.10047007E+03                                 1.875376                            1.819492      -1.105777       2.338664                    0.995582       3.771750      10.794470       0.466595       1.273592      -0.710282       0.008474       0.022334       0.027648       0.036538       0.011877       0.001197       0.000107      -0.006658       0.031620      -0.017633       0.006887       0.010746              1.904164       1.675992       0.066617       0.238339       2.091157       0.233722       1.945343           0.000000
            9              H       6.528747       3.874677       1.129556       0.091800       1.329987 0.10778305E+02  0.11265058E+03                                 1.924608                            1.860830      -0.996128       2.390192                    0.996891       3.619901      10.057454       0.486440       1.204742      -0.728332      -0.011517      -0.032023       0.015767       0.037506       0.000126      -0.008738       0.002231      -0.013577      -0.035002      -0.016698       0.003831       0.012867              1.946909       1.654769       0.247392      -0.150517       2.096078      -0.342511       2.089881           0.000000
           10              H       6.283533       5.081496       0.151873       0.083745       1.260582 0.10363301E+02  0.10806882E+03                                 1.888078                            1.844231      -1.309644       2.237782                    0.994865       3.888756      11.062000       0.477243       1.230733      -0.719001      -0.023550       0.016830      -0.018857       0.034546      -0.011430      -0.001874      -0.000437       0.017906       0.011867      -0.016569       0.003774       0.012795              1.910004       1.831768      -0.225540       0.308319       1.849860      -0.057612       2.048385          -0.000000
           11              H       3.313510       3.930428       3.996161       0.121837       1.049964 0.73816123E+01  0.70703271E+02                                 1.669858                            1.557550      -1.053430       2.375614                    0.997902       3.425429       9.333152       0.518864       1.232435      -0.718881       0.021008       0.025546      -0.006448       0.033697       0.007988       0.005399      -0.011497       0.011799      -0.034368      -0.021036       0.005371       0.015665              1.732684       1.605331       0.235709      -0.058478       2.040592      -0.478630       1.552129           0.000001
           12              H       4.436387       2.415161       5.366183       0.115635       1.090493 0.78741810E+01  0.76217879E+02                                 1.686290                            1.592524      -0.880960       2.463859                    0.999029       3.309364       8.898883       0.523910       1.207808      -0.726606       0.038537       0.008329       0.009406       0.040533       0.007912       0.002844      -0.004986       0.007543      -0.030715      -0.013558      -0.000329       0.013887              1.711656       2.257767       0.058735       0.169502       1.465417      -0.122233       1.411783           0.000003
           13              H       1.071323       0.315615       5.866099       0.119754       0.910838 0.61964731E+01  0.58156160E+02                                 1.660749                            1.536052      -1.123256       2.355560                    0.995771       3.655308      10.641944       0.457042       1.427903      -0.676875      -0.023340      -0.030304       0.017331       0.041993       0.004504       0.001724      -0.005332       0.010129      -0.021240      -0.011078       0.000755       0.010323              1.746894       1.619228       0.353767      -0.159501       2.034042      -0.396639       1.587413           0.000000
           14              H      -0.049433       1.827117       4.527717       0.135663       1.055862 0.75919770E+01  0.73156813E+02                                 1.682403                            1.588357      -0.893616       2.469525                    0.998949       3.288950       8.958628       0.510074       1.246157      -0.717619      -0.034251      -0.007602      -0.001455       0.035115       0.005279       0.003265      -0.008565       0.009763      -0.028178      -0.015732       0.003833       0.011899              1.707567       2.262390       0.108190       0.088748       1.479051      -0.116650       1.381260           0.000000
           15              H      -1.158102      -0.487998      13.709713       0.128698       1.009823 0.72031825E+01  0.68659587E+02                                 1.644911                            1.556380      -0.849777       2.483492                    0.999357       3.299997       9.006417       0.509555       1.261066      -0.713868       0.034062       0.003800       0.004651       0.034588       0.000886       0.000041       0.006263       0.028938       0.006498      -0.017564       0.004146       0.013418              1.670083       2.213717       0.128494       0.127016       1.335822       0.086163       1.460708          -0.000001
           16              H      -1.700118      -1.280180      11.589817       0.120234       0.995618 0.70373210E+01  0.67564453E+02                                 1.706989                            1.597547      -1.016732       2.405544                    0.997511       3.534469      10.102505       0.469098       1.359976      -0.691443       0.030106      -0.005770      -0.028321       0.041734      -0.002304      -0.003623       0.008486       0.024434      -0.003747      -0.016361       0.001846       0.014514              1.767040       1.946921      -0.071001      -0.460703       1.422704       0.158657       1.931494          -0.000000
           17              H       1.520094      -1.391866      12.652929       0.115802       1.051390 0.76371008E+01  0.73941002E+02                                 1.697546                            1.609239      -0.826589       2.489511                    0.999371       3.375463       9.314579       0.497514       1.271581      -0.711685      -0.038878      -0.009968      -0.008929       0.041117       0.004387      -0.001344       0.003388       0.028291      -0.008372      -0.014495      -0.001747       0.016242              1.727918       2.233220       0.171327       0.208259       1.402089       0.113075       1.548445          -0.000001
           18              H       2.054336      -0.593186      14.747512       0.123144       1.084673 0.79074633E+01  0.76521848E+02                                 1.670443                            1.587620      -0.976261       2.414342                    0.998604       3.307852       8.856303       0.529506       1.195328      -0.729437      -0.027969      -0.000368       0.020036       0.034407       0.003686      -0.004682       0.006278       0.032185       0.013052      -0.020555       0.004692       0.015863              1.693620       1.764537      -0.034942      -0.321648       1.367982       0.218961       1.948341          -0.000001
           19              H       4.319774       7.356518       3.217812       0.112820       1.024758 0.73690061E+01  0.70937175E+02                                 1.674962                            1.581731      -1.047197       2.372274                    0.997781       3.544067       9.854168       0.499751       1.273173      -0.709192      -0.018715      -0.016858      -0.020304       0.032353      -0.000892       0.006733       0.014539       0.015468      -0.008696      -0.020152       0.005708       0.014444              1.715993       1.662117       0.119164       0.169546       1.680146       0.459793       1.805715          -0.000001
           20              H       2.976441       8.795946       4.451781       0.116079       1.002812 0.70658701E+01  0.67711058E+02                                 1.693812                            1.582965      -0.989821       2.411891                    0.997783       3.535392      10.000681       0.480622       1.329867      -0.697339      -0.038881       0.004200      -0.008794       0.040084      -0.001031       0.006098       0.007287       0.015225      -0.010455      -0.013106       0.001114       0.011992              1.748748       2.384638      -0.130438       0.176953       1.420191       0.084407       1.441415          -0.000000
           21              H      -0.953223       9.711909       6.774174       0.113955       0.942668 0.65963667E+01  0.62908222E+02                                 1.698776                            1.584747      -1.246727       2.293130                    0.993612       3.761770      11.053306       0.449839       1.427731      -0.676644       0.016430       0.015758       0.030510       0.038068      -0.000734       0.003551       0.006422       0.019201       0.007961      -0.013669       0.003411       0.010258              1.778198       1.589851       0.143297       0.269041       1.615270       0.437621       2.129472           0.000001
           22              H       0.419082       8.423447       5.410480       0.137484       1.073760 0.78290238E+01  0.76517668E+02                                 1.744781                            1.646753      -1.041813       2.401452                    0.997689       3.398335       9.521953       0.482471       1.298914      -0.705628       0.034666       0.000695       0.010662       0.036275      -0.005774       0.005117       0.006217       0.016437       0.000889      -0.014156       0.003144       0.011013              1.786932       2.397226      -0.015823       0.160015       1.451319       0.103495       1.512252           0.000003
           23              H      -1.825883       3.219687      14.222284       0.088863       1.079939 0.84377902E+01  0.84100275E+02                                 1.751763                            1.705887      -0.942592       2.418145                    0.997604       3.685713      10.459092       0.475154       1.293312      -0.705766       0.006026      -0.025708      -0.022452       0.034660       0.000683      -0.009184       0.001195      -0.016535      -0.009122      -0.014331       0.004431       0.009901              1.775257       1.538713      -0.175714      -0.185259       1.837994       0.307756       1.949066          -0.000001
           24              H      -1.423791       4.296713      15.294888       0.081639       1.258612 0.10374388E+02  0.10790968E+03                                 1.868409                            1.833138      -1.265368       2.257573                    0.995787       3.817347      10.745972       0.484785       1.214673      -0.723396       0.023421       0.013706       0.018068       0.032602       0.008667       0.002843      -0.006498       0.017180       0.019496      -0.017544       0.008555       0.008989              1.884773       1.989953       0.262162       0.258842       1.816133       0.059025       1.848232          -0.000001
           25              H       2.365964       3.723906      14.029279       0.091452       1.205634 0.98349536E+01  0.10161117E+03                                 1.864036                            1.823228      -1.193181       2.294559                    0.995039       3.832318      10.986313       0.467731       1.267479      -0.711028      -0.013888      -0.021401       0.020511       0.032735       0.001291      -0.011670       0.002430      -0.009014      -0.009130      -0.015014       0.006110       0.008905              1.882339       1.791062       0.289416      -0.089259       1.843371      -0.195522       2.012583          -0.000001
           26              H       2.308011       4.947048      13.038940       0.093877       1.110895 0.86742225E+01  0.86814401E+02                                 1.768700                            1.715887      -0.939295       2.420388                    0.997027       3.642533      10.264234       0.480803       1.272852      -0.710559      -0.016283       0.026499      -0.016766       0.035333      -0.011330       0.002647       0.000357      -0.002725       0.027445      -0.016180       0.006149       0.010032              1.792278       1.772789      -0.243052       0.258245       1.977464      -0.164435       1.626582           0.000000
           27              H      -1.309325       5.981331      13.706549       0.091621       1.307113 0.10771329E+02  0.11316893E+03                                 1.933217                            1.881996      -1.114898       2.332171                    0.995320       3.764184      10.672357       0.472769       1.233104      -0.720208       0.023018       0.016355       0.020184       0.034709      -0.000311       0.009944       0.000044      -0.004411      -0.025865      -0.014558       0.006480       0.008079              1.957325       2.049792       0.287297       0.209415       1.796596      -0.035251       2.025586          -0.000000
           28              H      -1.703644       5.003398      12.542188       0.095154       1.212328 0.97641744E+01  0.10074884E+03                                 1.881649                            1.825291      -1.132766       2.329120                    0.995257       3.776260      10.836454       0.463919       1.279558      -0.708986       0.008263      -0.021740      -0.027141       0.035743      -0.012134      -0.000901      -0.000097      -0.006602       0.032709      -0.018047       0.007066       0.010981              1.910711       1.681426      -0.066974      -0.239796       2.098748       0.234558       1.951960           0.000000
           29              H       2.995593       6.590115      14.690560       0.094518       1.318407 0.10662364E+02  0.11113336E+03                                 1.912574                            1.850099      -0.987028       2.395343                    0.997092       3.606076      10.003963       0.488144       1.203837      -0.728499      -0.011501       0.031051      -0.015124       0.036403      -0.000242       0.008750       0.002011      -0.013925      -0.034664      -0.016660       0.003734       0.012926              1.934443       1.645597      -0.244262       0.148448       2.081838      -0.338392       2.075894           0.000000
           30              H       2.750393       5.383296      15.668243       0.085724       1.257673 0.10340197E+02  0.10781130E+03                                 1.888336                            1.844781      -1.256867       2.255348                    0.994761       3.886387      11.069010       0.475969       1.234219      -0.718203      -0.022894      -0.016877       0.018427       0.033890       0.011144       0.001678      -0.000378       0.018243       0.012178      -0.016486       0.003898       0.012587              1.910240       1.832063       0.224649      -0.307586       1.849835      -0.056429       2.048823          -0.000000
           31              H      -0.219684       6.534364      11.823955       0.122467       1.053282 0.74116141E+01  0.71082624E+02                                 1.675105                            1.561986      -1.068349       2.368855                    0.997822       3.432895       9.368144       0.517348       1.234448      -0.718386       0.020724      -0.024915       0.006581       0.033069      -0.008760      -0.005536      -0.011461       0.011680      -0.034735      -0.021332       0.005001       0.016331              1.738402       1.610249      -0.237078       0.058921       2.048142      -0.481257       1.556814           0.000001
           32              H       0.903173       8.049631      10.453933       0.113511       1.094271 0.79043306E+01  0.76545040E+02                                 1.686195                            1.592423      -0.870954       2.466341                    0.999111       3.315858       8.904032       0.525740       1.203048      -0.727682       0.039240      -0.007521      -0.009820       0.041143      -0.008349      -0.002713      -0.004755       0.007840      -0.031149      -0.013533      -0.000886       0.014418              1.711552       2.257762      -0.058724      -0.169528       1.465256      -0.122200       1.411638           0.000003
           33              H       4.604602      10.149177       9.954017       0.119276       0.913636 0.62192379E+01  0.58430000E+02                                 1.664696                            1.539246      -1.199950       2.320306                    0.994834       3.663504      10.675270       0.456349       1.428598      -0.676716      -0.022881       0.030275      -0.017713       0.041879      -0.005051      -0.001905      -0.005241       0.010001      -0.022003      -0.011290       0.000511       0.010779              1.751317       1.623027      -0.355576       0.160388       2.039901      -0.398525       1.591023           0.000000
           34              H       3.483864       8.637675      11.292399       0.135103       1.055929 0.75937957E+01  0.73192058E+02                                 1.684050                            1.589823      -0.892230       2.470107                    0.998907       3.289686       8.967055       0.509133       1.248158      -0.717200      -0.034546       0.007386       0.001463       0.035358      -0.005071      -0.003136      -0.008358       0.010006      -0.028204      -0.015494       0.003663       0.011831              1.709264       2.264986      -0.108413      -0.088853       1.480406      -0.116831       1.382401           0.000000
           35              H       2.375066      10.952790       2.110403       0.130450       1.005738 0.71714510E+01  0.68323763E+02                                 1.645205                            1.556719      -0.868973       2.477326                    0.999254       3.294502       9.007317       0.507337       1.267198      -0.712564       0.033378      -0.003560      -0.004511       0.033869      -0.000769       0.000158       0.006178       0.028571       0.007042      -0.017413       0.004280       0.013133              1.670369       2.213831      -0.128444      -0.127003       1.336134       0.086207       1.461141          -0.000001
           36              H       1.833080      11.744972       4.230299       0.121193       0.993657 0.70227717E+01  0.67424195E+02                                 1.708605                            1.598884      -1.023627       2.403522                    0.997414       3.534372      10.118992       0.467350       1.365076      -0.690445       0.030036       0.005752       0.028009       0.041469       0.002174       0.003422       0.008265       0.023801      -0.004802      -0.015884       0.001692       0.014192              1.768813       1.949039       0.071185       0.461623       1.423794       0.158934       1.933605          -0.000000
           37              H       5.053277      11.856658       3.167187       0.115652       1.052934 0.76489160E+01  0.74082060E+02                                 1.698995                            1.610276      -0.823157       2.491269                    0.999456       3.377071       9.319888       0.497463       1.271253      -0.711749      -0.038541       0.009817       0.008563       0.040683      -0.004739       0.000955       0.003134       0.028629      -0.007916      -0.014638      -0.001771       0.016409              1.729512       2.236410      -0.171880      -0.208902       1.402869       0.113211       1.549257          -0.000001
           38              H       5.587489      11.057978       1.072604       0.124987       1.080993 0.78760139E+01  0.76154322E+02                                 1.667891                            1.585413      -0.944395       2.429838                    0.998799       3.301932       8.841608       0.529308       1.196767      -0.729095      -0.027238       0.000813      -0.019862       0.033721      -0.003375       0.004954       0.006475       0.031915       0.012147      -0.020360       0.004358       0.016002              1.690981       1.761644       0.034709       0.320464       1.366387       0.218402       1.944913          -0.000001
           39              H       0.786591       3.108274      12.602304       0.112032       1.024936 0.73701826E+01  0.70941662E+02                                 1.674195                            1.581138      -1.039023       2.375354                    0.997811       3.544397       9.850224       0.500254       1.272016      -0.709450      -0.018728       0.016847       0.020522       0.032492       0.000494      -0.006892       0.014492       0.015157      -0.009039      -0.019990       0.005273       0.014717              1.715173       1.661495      -0.118921      -0.169205       1.679386       0.459254       1.804638          -0.000001
           40              H      -0.556760       1.668846      11.368335       0.117041       1.000825 0.70509191E+01  0.67571426E+02                                 1.695941                            1.584652      -1.006434       2.405610                    0.997610       3.535869      10.021380       0.478559       1.335529      -0.696192      -0.038123      -0.004887       0.008498       0.039363       0.000482      -0.006229       0.007282       0.015519      -0.009883      -0.013010       0.000721       0.012290              1.751083       2.388894       0.130725      -0.177623       1.421532       0.084481       1.442824          -0.000000
           41              H       2.580043       0.752883       9.045942       0.113462       0.944525 0.66102859E+01  0.63064399E+02                                 1.699838                            1.585487      -1.245734       2.293255                    0.993670       3.763576      11.055057       0.450200       1.426055      -0.676948       0.016787      -0.016041      -0.030813       0.038582       0.001333      -0.003141       0.006375       0.019311       0.008456      -0.013809       0.003997       0.009812              1.779434       1.590672      -0.143674      -0.269677       1.616270       0.438425       2.131361           0.000001
           42              H       3.952367       2.041345      10.409636       0.137705       1.070586 0.78016447E+01  0.76184270E+02                                 1.741569                            1.644075      -1.037893       2.403392                    0.997713       3.393819       9.505581       0.482768       1.299237      -0.705576       0.034681      -0.001134      -0.010684       0.036307       0.005854      -0.005184       0.006339       0.015716       0.000676      -0.014100       0.003308       0.010792              1.783519       2.391339       0.015777      -0.159279       1.449239       0.103278       1.509978           0.000003
           43              C       0.524346       5.565806       1.688639       0.080359      31.276635 0.39297228E+03  0.90683480E+04                                 9.574859                            7.288893      -0.736745       1.801470                    0.996244      26.759569      77.888011       0.523537       0.506982      -1.006409       0.001218       0.000847       0.005917       0.006100       0.002433       0.003014       0.002012       0.013422      -0.030826      -0.010986      -0.001771       0.012756             12.120761       9.190272      -1.593425      -0.198659      12.498533      -0.517267      14.673477           0.000002
           44              C       1.358188       6.600717       0.961863      -0.081409      25.803971 0.37623302E+03  0.86136600E+04                                 7.782747                            6.514778      -0.358790       1.881236                    0.997841      28.793386      84.291332       0.632414       0.423032      -1.049877      -0.072548       0.017162      -0.037052       0.083250      -0.013253       0.011937      -0.033838      -0.003310       0.040286      -0.031471      -0.013562       0.045033              8.935312       6.322584       0.353301      -0.245834       9.708922      -3.238402      10.774428          -0.000000
           45              C       6.418519       6.205450       2.410986      -0.075741      27.389110 0.38325526E+03  0.88167719E+04                                 8.183470                            6.625560      -0.429212       1.865417                    0.996587      28.711087      84.305479       0.619864       0.429525      -1.045687       0.066294       0.036235       0.051272       0.091305       0.013733       0.011000       0.035347      -0.028970       0.058594      -0.030239      -0.021882       0.052121              9.774714       8.209893      -2.362538      -2.689838      10.211102       3.631949      10.903148           0.000001
           46              C       1.478330       4.840124       2.619811      -0.072709      28.505411 0.37994137E+03  0.87323555E+04                                 8.454151                            6.607047      -0.458232       1.857389                    0.996582      28.798315      84.863600       0.618532       0.430853      -1.043591      -0.073607      -0.053686       0.020528       0.093390       0.024898      -0.015482      -0.030967      -0.036844      -0.003762      -0.030347      -0.023147       0.053493             10.596550       7.584218      -2.238431       2.129147      12.480683      -5.152857      11.724751           0.000002
           47              C      -0.108113       4.612086       0.667609      -0.073628      26.700930 0.37778437E+03  0.86598725E+04                                 8.010571                            6.551212      -0.461793       1.849372                    0.997291      28.831630      84.512592       0.627203       0.426021      -1.047814       0.084921      -0.013512      -0.030059       0.091092      -0.021103      -0.026405       0.030080       0.018197      -0.004591      -0.035334      -0.016910       0.052244              9.449194       6.152384       0.082333      -0.013204       8.618946       3.207865      13.576253           0.000001
           48              C       1.531339       2.972197       4.084754       0.290216      32.615111 0.33262417E+03  0.72992473E+04                                 9.038719                            6.184419       0.011275       2.025575                    0.999490      24.443062      67.454301       0.647301       0.431197      -1.057045      -0.029860       0.030154      -0.026238       0.049893      -0.018674       0.011113      -0.024836      -0.031956       0.018890      -0.027730      -0.014373       0.042103             11.824685       9.431505      -1.215561       2.344012      14.876110      -8.126530      11.166439           0.000005
           49              C       2.869030       3.196582       4.353696      -0.262077      38.011220 0.48558681E+03  0.11726727E+05                                 9.776506                            7.319040       0.073244       1.976282                    0.999827      31.234956      90.770599       0.613089       0.413688      -1.066810       0.034332      -0.011718       0.034198       0.049854       0.022003       0.007938      -0.030286      -0.009215      -0.073587      -0.046385       0.005215       0.041170             11.631955      11.422415      -1.990387       3.277562      13.335157      -6.436839      10.138292           0.000006
           50              C       3.534700       2.279243       5.182670      -0.065083      34.400759 0.40946886E+03  0.95037645E+04                                 9.252363                            6.792602      -0.022345       1.966091                    0.999586      28.888817      83.097053       0.624523       0.422555      -1.058054      -0.031924       0.015683      -0.011312       0.037323       0.004174       0.007302       0.015498       0.031168      -0.041657      -0.027156       0.001523       0.025633             11.095549      10.144741      -1.241172       2.190146      13.516536      -6.474947       9.625370           0.000005
           51              C       2.908612       1.195156       5.733210      -0.061397      38.821974 0.43963462E+03  0.10290768E+05                                 9.913844                            6.948309       0.112571       2.045598                    0.999250      27.303157      76.510963       0.635408       0.411811      -1.074833      -0.029773       0.023155      -0.028197       0.047092       0.009547       0.000811      -0.006208       0.001789      -0.055993      -0.020307       0.001035       0.019272             12.605649      12.436563      -2.495658       3.448197      14.599890      -7.226959      10.780493           0.000002
           52              C       1.529936       1.029000       5.486416      -0.055673      34.471732 0.43680596E+03  0.10326197E+05                                 9.414210                            7.128937      -0.005213       1.985416                    0.999309      28.881096      84.448983       0.593830       0.436307      -1.047298       0.003655       0.024567      -0.006602       0.025700       0.007753      -0.015515       0.002551      -0.004299      -0.009180      -0.019632       0.004347       0.015286             11.177557      11.713535      -0.879074       2.372341      12.306103      -5.545427       9.513033           0.000003
           53              C       0.863559       1.930656       4.673262      -0.221231      37.305353 0.44177182E+03  0.10425958E+05                                 9.640911                            6.968079       0.072405       1.988679                    0.999538      30.077353      86.585846       0.629693       0.412154      -1.067124       0.001174      -0.023691       0.028375       0.036984       0.004046       0.009328       0.001486       0.048580      -0.034654      -0.018940      -0.013479       0.032419             11.806392      10.289524      -0.172495       1.301611      14.785242      -7.251219      10.344411           0.000003
           54              C      -3.044853      -0.450604      14.418454       0.284980      30.567034 0.33804163E+03  0.74567065E+04                                 8.678791                            6.263616       0.066408       2.044142                    0.999588      24.581964      68.269264       0.637996       0.435222      -1.053383       0.013270       0.014277       0.046432       0.050357      -0.002694       0.002976       0.019731      -0.018767       0.118873      -0.030203      -0.016314       0.046516             10.618280       8.859325       0.432049      -0.291156       6.595293       5.039071      16.400223           0.000003
           55              C      -2.044243      -0.662917      13.491395      -0.230146      35.349960 0.45684854E+03  0.10867205E+05                                 9.269522                            7.080346       0.169254       2.012914                    0.999723      30.411090      87.750154       0.625738       0.411498      -1.068080       0.006087      -0.013653      -0.033115       0.036333       0.009952       0.016474       0.000994       0.058866      -0.024372      -0.027202      -0.013459       0.040661             10.646828      10.572448       0.100538      -1.105557       6.285479       3.850817      15.082556          -0.000002
           56              C      -2.368604      -1.140491      12.222622      -0.060803      32.800807 0.43347303E+03  0.10239150E+05                                 9.087158                            7.100040      -0.048240       1.965930                    0.999490      29.153783      85.521161       0.594584       0.436105      -1.046259      -0.013186       0.017061       0.018357       0.028318      -0.008192      -0.016253      -0.004510       0.009408       0.002878      -0.019354       0.000008       0.019346             10.356086      11.159420       0.953213       0.723991       6.230912       3.430460      13.677925           0.000001
           57              C       3.369391      -1.404174      11.903055      -0.059467      36.955487 0.44946383E+03  0.10609250E+05                                 9.672121                            7.086228      -0.030954       1.999018                    0.998979      27.652846      78.540981       0.619369       0.418954      -1.067187       0.017149       0.019692       0.038046       0.046145       0.011613      -0.014788       0.006316       0.027438       0.007842      -0.024407       0.000372       0.024035             11.743251      11.158588       1.085687       1.608256       6.733134       4.519449      17.338030           0.000002
           58              C       2.407648      -1.203529      12.858590      -0.067751      32.335146 0.41585854E+03  0.97210612E+04                                 8.956385                            6.913989      -0.100429       1.944934                    0.999630      29.163537      85.085425       0.607848       0.431065      -1.049375       0.022909       0.010988       0.022814       0.034148       0.012190       0.007849      -0.012586       0.015363      -0.063065      -0.029577       0.004641       0.024935             10.216186       9.520162       0.651980       0.321113       6.148004       3.715720      14.980392           0.000000
           59              C       2.722822      -0.725611      14.114707      -0.250003      34.400426 0.45669570E+03  0.10883346E+05                                 9.156913                            7.118249       0.144275       2.003085                    0.999746      30.791497      89.482999       0.617760       0.416055      -1.063119      -0.023933      -0.021365      -0.034599       0.047184       0.005809      -0.027258       0.007260       0.036554       0.061013      -0.032810      -0.009408       0.042218             10.375720       9.631567       1.326583       1.660932       6.386838       4.048858      15.108754          -0.000002
           60              C       2.952458      -1.842213      10.542525       0.642061      22.300135 0.23119061E+03  0.47335493E+04                                 7.457761                            5.493982      -0.163518       2.012352                    0.999413      22.279094      63.733023       0.611018       0.489593      -1.002110       0.002971      -0.023467      -0.056969       0.061685      -0.030929      -0.024313      -0.037790      -0.097256      -0.235705      -0.097554      -0.004446       0.102000              9.008723       9.200185       1.132151       0.904707       5.546125       2.696383      12.279858           0.000001
           61              C       6.040474       7.774120       4.154362       0.277198      31.392174 0.34290411E+03  0.75903940E+04                                 8.826283                            6.300999       0.006597       2.026286                    0.999582      24.694874      68.684017       0.637290       0.434188      -1.054097       0.033283      -0.029653      -0.030283       0.053890      -0.015342      -0.018222       0.026129      -0.022671       0.007977      -0.025005      -0.017746       0.042751             10.993714      10.823412      -2.930759      -2.039421      10.618030       6.486568      11.539700           0.000005
           62              C       4.692890       7.861532       3.904405      -0.258762      36.700543 0.49221776E+03  0.11946077E+05                                 9.542670                            7.379596       0.072224       1.972812                    0.999831      31.497040      92.234253       0.608274       0.414896      -1.064351      -0.034002       0.022011       0.026977       0.048666       0.004776       0.014865       0.035412       0.001173       0.034164      -0.035018      -0.008485       0.043503             10.969305      13.238750      -3.053014      -1.834670       9.972054       4.911647       9.697112           0.000001
           63              C       3.876715       8.695679       4.666934      -0.075314      33.895968 0.42914830E+03  0.10093611E+05                                 9.201453                            6.994139       0.027930       1.983893                    0.999715      29.233284      85.073990       0.609221       0.427457      -1.053387       0.028909      -0.012929      -0.004580       0.031998       0.001067       0.004616      -0.011775       0.020415      -0.052648      -0.024245       0.004680       0.019566             10.670423      11.837642      -2.322012      -0.752215       9.758679       5.193978      10.414947           0.000002
           64              C       4.420136       9.376780       5.742702      -0.046936      36.229855 0.43061912E+03  0.10050011E+05                                 9.510215                            6.909427       0.021565       2.018863                    0.999146      27.249895      76.805610       0.631264       0.415740      -1.069899       0.032185      -0.031797      -0.025749       0.052057       0.005322       0.001969       0.004900       0.010290       0.022672      -0.011934       0.001642       0.010292             11.717168      13.519854      -3.319096      -1.672113      10.444102       5.774301      11.187548           0.000004
           65              C      -1.309380       9.265563       6.040120      -0.071662      33.479737 0.44678848E+03  0.10670724E+05                                 9.352861                            7.295141      -0.236887       1.909141                    0.998193      29.659049      88.480483       0.574140       0.446680      -1.036413       0.005608      -0.014274      -0.019743       0.025000       0.012290       0.004726      -0.004227       0.000358       0.021016      -0.017433       0.008323       0.009110             10.903949      12.787036      -2.404175      -1.011038       9.144860       4.583829      10.779949           0.000006
           66              C      -0.491085       8.478462       5.230130      -0.202332      35.554078 0.45961941E+03  0.10990115E+05                                 9.468477                            7.202107      -0.037926       1.959677                    0.998650      30.334933      88.821901       0.605272       0.423206      -1.056710      -0.007927       0.029456       0.025816       0.039962      -0.002785       0.009391      -0.009464       0.032452      -0.053231      -0.024288      -0.003429       0.027716             11.133054      11.101850      -1.662881      -0.791876      10.372982       6.017388      11.924328           0.000008
           67              C       3.548136      10.289666       6.521052       0.630038      23.950864 0.24357346E+03  0.50348643E+04                                 7.755712                            5.590673      -0.098314       2.026176                    0.999511      22.384970      63.608683       0.615770       0.481204      -1.009987      -0.024695       0.031199       0.049754       0.063708       0.045609       0.018420      -0.093034      -0.057238       0.106330      -0.106952      -0.011770       0.118722              9.571691      11.720363      -2.351070      -1.137795       8.297889       4.031547       8.696822           0.000003
           68              C       3.678160       0.259870       6.581168       0.636294      23.922661 0.24650163E+03  0.51081409E+04                                 7.775097                            5.636036      -0.191078       1.999071                    0.999336      22.329572      63.429287       0.611651       0.483236      -1.009416       0.018582      -0.052535       0.028351       0.062522       0.022216      -0.055841       0.076476      -0.007852       0.130898      -0.103718      -0.001390       0.105109              9.599107      10.247900      -1.727844       2.428333      10.710829      -4.165337       7.838592           0.000003
           69              C      -3.008816       4.898986      14.131477       0.082441      31.229881 0.39213162E+03  0.90456257E+04                                 9.571414                            7.285210      -0.741102       1.800312                    0.996255      26.742852      77.867807       0.523137       0.507556      -1.005955       0.000610      -0.000669      -0.005167       0.005246      -0.003525      -0.003182       0.001633       0.012099      -0.030619      -0.010803      -0.001838       0.012641             12.117617       9.187552       1.590449       0.196987      12.489472      -0.517041      14.675828           0.000002
           70              C      -2.174964       3.864075      14.858253      -0.084549      25.855950 0.37719259E+03  0.86409334E+04                                 7.789316                            6.519866      -0.358415       1.880672                    0.997774      28.838846      84.444072       0.632649       0.422616      -1.050159      -0.072173      -0.015591       0.037187       0.082673       0.015014      -0.009342      -0.033779      -0.004896       0.034205      -0.032178      -0.011851       0.044029              8.943070       6.328882      -0.353674       0.246681       9.717368      -3.241021      10.782959          -0.000000
           71              C       2.885347       4.259342      13.409130      -0.075667      27.366011 0.38280899E+03  0.88040318E+04                                 8.178232                            6.620726      -0.432884       1.864780                    0.996652      28.694239      84.247020       0.620221       0.429398      -1.045753       0.066021      -0.034858      -0.052597       0.091325      -0.015776      -0.010919       0.035826      -0.028689       0.059571      -0.032246      -0.020934       0.053180              9.769330       8.205028       2.359335       2.688590      10.204928       3.628407      10.898033           0.000001
           72              C      -2.054845       5.624668      13.200305      -0.074943      28.523595 0.38020660E+03  0.87395137E+04                                 8.454625                            6.606763      -0.449201       1.860355                    0.996668      28.805035      84.873899       0.618941       0.430516      -1.043850      -0.074232       0.054104      -0.019496       0.093903      -0.023986       0.015507      -0.031165      -0.036605      -0.006713      -0.029053      -0.024109       0.053162             10.598276       7.582851       2.236190      -2.132656      12.481505      -5.154454      11.730471           0.000002
           73              C       3.425240       5.852706      15.152507      -0.081409      26.904504 0.38126018E+03  0.87608576E+04                                 8.057892                            6.586632      -0.468001       1.846127                    0.997182      28.966720      85.052511       0.624661       0.426714      -1.047235       0.086764       0.013863       0.029429       0.092662       0.021816       0.024871       0.031629       0.019548      -0.003678      -0.037070      -0.015537       0.052607              9.511840       6.183353      -0.082232       0.009314       8.669275       3.249640      13.682890           0.000001
           74              C      -2.001856       7.492595      11.735362       0.289599      32.645059 0.33293256E+03  0.73079464E+04                                 9.045047                            6.187988       0.007236       2.023989                    0.999485      24.455337      67.504301       0.646983       0.431294      -1.056951      -0.030648      -0.030143       0.027087       0.050809       0.018271      -0.012261      -0.024501      -0.032865       0.021883      -0.028294      -0.014031       0.042325             11.834005       9.439023       1.215682      -2.345247      14.889025      -8.133543      11.173966           0.000005
           75              C      -0.664170       7.268210      11.466420      -0.261151      37.964312 0.48478058E+03  0.11702449E+05                                 9.768086                            7.311794       0.083312       1.979281                    0.999844      31.210790      90.683112       0.613537       0.413556      -1.066890       0.033209       0.013066      -0.035788       0.050540      -0.021150      -0.008906      -0.030976      -0.008373      -0.072940      -0.047126       0.006788       0.040338             11.622623      11.411097       1.985118      -3.271677      13.327624      -6.432763      10.129149           0.000006
           76              C       0.001489       8.185549      10.637446      -0.062625      34.338044 0.40847251E+03  0.94757242E+04                                 9.246972                            6.788524      -0.028647       1.964803                    0.999614      28.852346      82.995152       0.624076       0.423077      -1.057632      -0.029758      -0.014809       0.010669       0.034909      -0.008613      -0.007430       0.015440       0.032501      -0.043034      -0.027374      -0.001285       0.028660             11.089542      10.138403       1.240722      -2.188820      13.509912      -6.471849       9.620312           0.000005
           77              C      -0.624607       9.269636      10.086906      -0.065725      38.975663 0.44166641E+03  0.10350721E+05                                 9.939832                            6.964500       0.112555       2.044781                    0.999233      27.369365      76.753834       0.634619       0.411829      -1.074772      -0.029629      -0.024151       0.028654       0.047772      -0.010371       0.000788      -0.005618       0.003462      -0.056220      -0.019949      -0.000402       0.020351             12.641367      12.470433       2.504815      -3.459478      14.642854      -7.250770      10.810814           0.000002
           78              C      -2.003280       9.435792      10.333700      -0.053903      34.360746 0.43500827E+03  0.10273085E+05                                 9.394509                            7.113852       0.001274       1.988042                    0.999340      28.824154      84.238496       0.594510       0.436258      -1.047330       0.003618      -0.024566       0.006696       0.025718      -0.007671       0.016054       0.002991      -0.004397      -0.014201      -0.020654       0.005108       0.015546             11.153698      11.687812       0.872517      -2.363521      12.281770      -5.532987       9.491512           0.000003
           79              C       4.396855       8.534136      11.146854      -0.220712      37.312121 0.44184996E+03  0.10428017E+05                                 9.640739                            6.967292       0.075858       1.989496                    0.999550      30.079936      86.587490       0.629934       0.411988      -1.067257       0.001196       0.024492      -0.028846       0.037860      -0.004631      -0.010177       0.001336       0.049793      -0.040725      -0.018589      -0.015719       0.034308             11.807087      10.290277       0.172218      -1.301561      14.786699      -7.252111      10.344284           0.000003
           80              C       0.488305      10.915396       1.401662       0.286868      30.555320 0.33784590E+03  0.74516593E+04                                 8.679010                            6.263200       0.066527       2.044018                    0.999568      24.574441      68.255480       0.637774       0.435417      -1.053216       0.013512      -0.014551      -0.046951       0.050977       0.003161      -0.003145       0.020210      -0.019489       0.116688      -0.030454      -0.015795       0.046249             10.620486       8.858116      -0.430816       0.293377       6.597538       5.042300      16.405802           0.000003
           81              C       1.488928      11.127709       2.328721      -0.232306      35.442464 0.45838741E+03  0.10912729E+05                                 9.282551                            7.089419       0.171245       2.012914                    0.999751      30.465355      87.936047       0.625728       0.411169      -1.068319       0.004187       0.013697       0.034377       0.037241      -0.009730      -0.017074       0.000553       0.056700      -0.026817      -0.025923      -0.014355       0.040277             10.662879      10.586024      -0.100603       1.106362       6.294542       3.858322      15.108071          -0.000002
           82              C       1.164585      11.605283       3.597494      -0.062019      32.794440 0.43338280E+03  0.10235623E+05                                 9.080252                            7.093952      -0.050246       1.965506                    0.999469      29.159574      85.508783       0.595563       0.435448      -1.046742      -0.014095      -0.016863      -0.017764       0.028259       0.007637       0.015929      -0.006287       0.007778      -0.001947      -0.020100       0.002051       0.018050             10.348857      11.150044      -0.952054      -0.722731       6.226527       3.428474      13.670000           0.000001
           83              C      -0.163915      11.868966       3.917061      -0.063557      37.127695 0.45187071E+03  0.10681813E+05                                 9.705907                            7.108222      -0.037072       1.996341                    0.998956      27.731976      78.860030       0.617926       0.419314      -1.066808       0.018473      -0.020260      -0.037664       0.046586      -0.010195       0.013412       0.007187       0.027246      -0.000311      -0.023017       0.000385       0.022632             11.787924      11.195754      -1.090893      -1.618160       6.756830       4.540831      17.411187           0.000002
           84              C       5.940828      11.668321       2.961526      -0.062674      32.170566 0.41324348E+03  0.96442187E+04                                 8.925293                            6.890754      -0.092747       1.947911                    0.999633      29.071448      84.733649       0.609097       0.430882      -1.049540       0.025450      -0.010526      -0.023560       0.036244      -0.011270      -0.007003      -0.009941       0.017588      -0.064516      -0.027574       0.002436       0.025138             10.180111       9.493377      -0.651091      -0.321280       6.127300       3.699917      14.919658           0.000000
           85              C       6.255985      11.190403       1.705409      -0.254746      34.501678 0.45844672E+03  0.10934711E+05                                 9.172055                            7.129597       0.145528       2.002685                    0.999736      30.849616      89.669482       0.617611       0.415788      -1.063369      -0.022275       0.021318       0.034538       0.046298      -0.004156       0.026367       0.006429       0.035608       0.057968      -0.030593      -0.010177       0.040770             10.394670       9.645567      -1.329899      -1.666350       6.399071       4.058990      15.139371          -0.000002
           86              C      -0.580829      12.307005       5.277591       0.644714      22.255320 0.23062545E+03  0.47194513E+04                                 7.450767                            5.489128      -0.161700       2.013096                    0.999335      22.252434      63.655671       0.610929       0.489926      -1.001862       0.002591       0.022536       0.057097       0.061438       0.029230       0.022743      -0.037115      -0.098951      -0.235527      -0.096047      -0.005836       0.101884              9.000237       9.191997      -1.131737      -0.905211       5.541409       2.693320      12.267306           0.000001
           87              C       2.507277       2.690672      11.665754       0.279158      31.359208 0.34246163E+03  0.75785655E+04                                 8.822164                            6.298043       0.012169       2.028168                    0.999630      24.679492      68.644242       0.637236       0.434341      -1.053946       0.033116       0.030455       0.030618       0.054421       0.014023       0.017481       0.026094      -0.021420       0.011470      -0.024151      -0.017443       0.041594             10.989336      10.818366       2.930491       2.039845      10.614705       6.484200      11.534936           0.000005
           88              C       1.159697       2.603260      11.915711      -0.260268      36.762276 0.49323702E+03  0.11977755E+05                                 9.556974                            7.390141       0.065419       1.970559                    0.999839      31.526301      92.365540       0.607443       0.415223      -1.064075      -0.034425      -0.020487      -0.026058       0.047789      -0.006201      -0.015739       0.036318      -0.001066       0.037886      -0.034966      -0.010943       0.045909             10.987184      13.259137       3.059729       1.839783       9.989701       4.921531       9.712715           0.000001
           89              C       0.343511       1.769113      11.153182      -0.072291      33.783713 0.42744358E+03  0.10043180E+05                                 9.179260                            6.977491       0.032557       1.985821                    0.999725      29.172865      84.845217       0.610327       0.427121      -1.053629       0.031469       0.013225       0.003720       0.034337      -0.002785      -0.004257      -0.009419       0.018415      -0.047284      -0.021079       0.003297       0.017782             10.644317      11.811119       2.314968       0.747694       9.733407       5.178662      10.388424           0.000002
           90              C       0.886917       1.088012      10.077414      -0.050018      36.417045 0.43309906E+03  0.10124523E+05                                 9.548472                            6.933570       0.009124       2.014203                    0.999140      27.333480      77.157124       0.629450       0.416253      -1.069346       0.032014       0.031010       0.023411       0.050344      -0.002729      -0.000646       0.004334       0.011313       0.023976      -0.011155       0.001941       0.009214             11.768763      13.576877       3.339445       1.685945      10.492793       5.805437      11.236621           0.000004
           91              C       2.223897       1.199229       9.779996      -0.068868      33.369454 0.44488047E+03  0.10614171E+05                                 9.333922                            7.280071      -0.237565       1.909753                    0.998071      29.601367      88.273026       0.574651       0.446744      -1.036338       0.005798       0.014503       0.020087       0.025445      -0.009858      -0.004557      -0.003525      -0.000671       0.014473      -0.014018       0.006259       0.007759             10.881744      12.759230       2.398018       1.007174       9.126343       4.574437      10.759659           0.000006
           92              C       3.042203       1.986330      10.589986      -0.204605      35.668457 0.46143974E+03  0.11045279E+05                                 9.491711                            7.218955      -0.037325       1.959344                    0.998674      30.389179      89.046839       0.604198       0.423511      -1.056450      -0.007787      -0.029692      -0.025042       0.039615       0.004545      -0.009702      -0.011201       0.033126      -0.051428      -0.025314      -0.003292       0.028606             11.162259      11.126145       1.669816       0.797869      10.403498       6.037274      11.957132           0.000008
           93              C       0.014905       0.175126       9.299064       0.629096      23.969643 0.24374258E+03  0.50396307E+04                                 7.761719                            5.593913      -0.101535       2.025055                    0.999497      22.397690      63.669212       0.615329       0.481428      -1.009790      -0.024700      -0.032178      -0.051888       0.065862      -0.044557      -0.017742      -0.093636      -0.056763       0.109970      -0.106289      -0.013249       0.119538              9.580242      11.730062       2.354956       1.140619       8.306193       4.036586       8.704473           0.000003
           94              C       0.144929      10.204922       9.238948       0.642358      23.823463 0.24532500E+03  0.50781111E+04                                 7.758035                            5.625127      -0.193051       1.999212                    0.999308      22.273470      63.252285       0.611775       0.483675      -1.009101       0.018763       0.052373      -0.028461       0.062490      -0.022234       0.054053       0.076205      -0.008462       0.126053      -0.102337      -0.000894       0.103231              9.576621      10.224583       1.721344      -2.421358      10.684699      -4.153186       7.820581           0.000003
           95              O       3.784179      -1.867985       9.590471      -0.753685      56.519902 0.85597282E+03  0.23151116E+05                                11.757110                            9.167617      -0.107308       1.960985                    0.995169      31.825852      89.198308       0.615049       0.368200      -1.130005      -0.010122      -0.006835       0.107057       0.107752      -0.027703      -0.038996      -0.013988      -0.110615      -0.097714      -0.080807       0.002442       0.078365             14.170734      14.814243      -0.801666      -6.149172       8.753168       2.354900      18.944791           0.000000
           96              O       1.785071      -2.152570      10.336864      -0.610052      37.392334 0.58053769E+03  0.14252188E+05                                 8.947036                            7.530267       0.223318       2.116355                    0.996208      28.339950      75.728733       0.681135       0.366287      -1.131226      -0.005515      -0.001933       0.057773       0.058067      -0.002386       0.021785      -0.026882      -0.015101      -0.277838      -0.100570       0.039945       0.060625             10.268851      14.277948       2.972382       3.212462       7.631963       1.881294       8.896642           0.000000
           97              O       4.879467       0.515310       6.859286      -0.603364      33.043509 0.51088274E+03  0.12106343E+05                                 8.112847                            6.945479       0.681987       2.270713                    0.997918      27.585701      71.618427       0.729961       0.354091      -1.144744      -0.005289       0.059996      -0.029161       0.066917       0.011191      -0.005194       0.067110       0.117184       0.054650      -0.105402       0.050319       0.055083              9.111349      13.332212      -0.532391       2.442718       7.084212      -0.971119       6.917622           0.000003
           98              O       3.141815      -0.827363       6.985530      -0.761805      54.906559 0.85029436E+03  0.22984488E+05                                11.580813                            9.159019      -0.142449       1.945892                    0.995922      32.112317      90.298528       0.612464       0.369964      -1.127418      -0.009464       0.083312      -0.086354       0.120364       0.007973      -0.039105       0.047935      -0.062033       0.088483      -0.071655      -0.004844       0.076499             13.838483      12.864690       2.576214      -1.754866      17.981523      -4.891892      10.669235           0.000001
           99              O       4.030078      11.001562       7.471208      -0.756928      54.534973 0.85904198E+03  0.23270513E+05                                11.552088                            9.203014      -0.137534       1.948492                    0.995820      32.061075      90.124954       0.611558       0.369723      -1.128083       0.012924      -0.113016      -0.012235       0.114409       0.028152       0.027234      -0.025746      -0.078791       0.175105      -0.085673       0.014564       0.071109             13.900507      12.358890       1.285860       1.891215      13.522347       6.449022      15.820284           0.000001
          100              O       2.322803      10.366160       6.285332      -0.602037      39.368660 0.58084852E+03  0.14206869E+05                                 9.176604                            7.462940       0.419607       2.186936                    0.995145      27.895044      73.470589       0.696438       0.359574      -1.140858       0.007837      -0.046604      -0.033213       0.057762       0.015263       0.015068      -0.085185       0.062320      -0.069725      -0.109613       0.045791       0.063822             10.738484      17.431910      -1.645588       0.876342       7.027265       1.199339       7.756276           0.000002
          101              O       0.794298       3.774812       3.283940      -0.194853      30.212656 0.32420666E+03  0.68444961E+04                                 7.841912                            5.493921       0.501360       2.294012                    0.999390      22.181270      54.030187       0.831022       0.349120      -1.150908       0.176891       0.058545       0.000492       0.186329       0.015603      -0.003373      -0.136288      -0.147372       0.002348      -0.105511      -0.073379       0.178890             10.550788       6.139172      -2.176471       2.095913      14.156850      -8.197117      11.356342           0.000003
          102              O      -0.134239       7.023073       3.452899      -0.186663      29.609599 0.33650441E+03  0.71789839E+04                                 7.739621                            5.637021       0.513900       2.302509                    0.999370      22.210064      54.593833       0.810763       0.354111      -1.145483      -0.166844      -0.031847      -0.064716       0.181767      -0.020548      -0.009981       0.141215      -0.072089       0.153028      -0.113485      -0.061811       0.175296              9.858856       7.200875      -3.261345      -3.094792      10.981841       6.730861      11.393852           0.000004
          103              O      -2.639227       0.055965      15.625212      -0.200457      28.262959 0.32762298E+03  0.69522992E+04                                 7.506258                            5.562902       0.313765       2.226903                    0.998984      22.485211      55.366337       0.814877       0.354209      -1.143860      -0.188624       0.013937      -0.008946       0.189349      -0.028076      -0.067217       0.103602       0.011447       0.328733      -0.109779      -0.071757       0.181536              9.394590       5.333446      -0.460386      -0.710419       6.968804       5.385758      15.881519           0.000000
          104              O       0.250905      12.332777       6.229645      -0.754059      56.565817 0.85682675E+03  0.23180378E+05                                11.764238                            9.172727      -0.109724       1.960179                    0.995161      31.837692      89.248247       0.614814       0.368244      -1.129953      -0.008745       0.007250      -0.106854       0.107457       0.026403       0.038379      -0.015016      -0.110811      -0.095077      -0.080040       0.002420       0.077620             14.180715      14.820944       0.801794       6.151643       8.758275       2.358467      18.962926           0.000000
          105              O       5.318287      12.617362       5.483252      -0.611169      37.405005 0.58075578E+03  0.14258381E+05                                 8.947418                            7.530020       0.232730       2.118673                    0.996285      28.349948      75.748996       0.681396       0.366125      -1.131390      -0.006228       0.001700      -0.058506       0.058861       0.002074      -0.022217      -0.027147      -0.015734      -0.278042      -0.100861       0.039979       0.060883             10.270033      14.280244      -2.973767      -3.214278       7.632183       1.881875       8.897670           0.000000
          106              O       1.346232       9.949482       8.960830      -0.605825      33.114738 0.51228024E+03  0.12148033E+05                                 8.125409                            6.955522       0.674065       2.267810                    0.997889      27.615874      71.727480       0.729331       0.354147      -1.144672      -0.002507      -0.060684       0.029286       0.067427      -0.010527       0.005071       0.065923       0.113945       0.058268      -0.103272       0.048123       0.055149              9.126526      13.354729       0.534993      -2.448148       7.096258      -0.974383       6.928590           0.000003
          107              O      -0.391422      11.292155       8.834586      -0.763379      54.972688 0.85160218E+03  0.23028462E+05                                11.589566                            9.165495      -0.146465       1.944369                    0.995926      32.133698      90.372696       0.612310       0.369919      -1.127464      -0.009705      -0.082090       0.085057       0.118607      -0.007931       0.038122       0.048613      -0.061576       0.088165      -0.070946      -0.005759       0.076705             13.850090      12.876100      -2.578357       1.756209      17.996644      -4.897107      10.677527           0.000001
          108              O       0.496834      -0.536770       8.348908      -0.757138      54.529524 0.85886135E+03  0.23263845E+05                                11.550138                            9.200782      -0.138574       1.948219                    0.995858      32.059918      90.111285       0.611773       0.369622      -1.128187       0.013051       0.112846       0.012930       0.114331      -0.027880      -0.027688      -0.025813      -0.078333       0.180952      -0.086363       0.013533       0.072830             13.899275      12.351566      -1.283621      -1.888262      13.524553       6.452739      15.821707           0.000001
          109              O      -1.210424       0.098632       9.534784      -0.601482      39.313900 0.57983332E+03  0.14174923E+05                                 9.165448                            7.454070       0.423553       2.188408                    0.995151      27.879180      73.394920       0.697226       0.359348      -1.141111       0.008372       0.047554       0.034067       0.059094      -0.013795      -0.014147      -0.085476       0.062539      -0.069535      -0.109486       0.045421       0.064065             10.725106      17.411424       1.644801      -0.874057       7.018767       1.196691       7.745128           0.000002
          110              O      -2.738887       6.689980      12.536176      -0.194759      30.227904 0.32435786E+03  0.68486600E+04                                 7.845224                            5.495815       0.497199       2.292822                    0.999367      22.183457      54.043821       0.830718       0.349197      -1.150815       0.176375      -0.058669      -0.000579       0.185878      -0.015954       0.003849      -0.136548      -0.147521       0.004169      -0.105431      -0.073855       0.179286             10.556007       6.141452       2.177481      -2.097045      14.165537      -8.201851      11.361032           0.000003
          111              O       3.399074       3.441719      12.367217      -0.187486      29.614792 0.33657057E+03  0.71802926E+04                                 7.738976                            5.635974       0.515253       2.302910                    0.999381      22.214443      54.592890       0.811236       0.353910      -1.145719      -0.166149       0.031751       0.064371       0.180990       0.020382       0.009923       0.141678      -0.071948       0.156180      -0.113826      -0.062234       0.176060              9.859437       7.201058       3.261860       3.095133      10.982964       6.732064      11.394290           0.000004
          112              O       0.893914      10.408827       0.194904      -0.199235      28.167679 0.32635163E+03  0.69179844E+04                                 7.487111                            5.549952       0.323795       2.230712                    0.998971      22.450021      55.234541       0.816373       0.353935      -1.144182      -0.189750      -0.015158       0.007399       0.190498       0.029040       0.067967       0.103744       0.011227       0.323975      -0.109407      -0.071893       0.181299              9.369837       5.320560       0.459597       0.707741       6.953380       5.370891      15.835572           0.000000
          113              O       0.566027       7.263100       0.000000      -0.200083      29.882112 0.40236543E+03  0.89995426E+04                                 7.883716                            6.265629       0.244979       2.200558                    0.998605      23.088941      58.603059       0.748456       0.365881      -1.133232       0.221309       0.000897      -0.000458       0.221311       0.000231      -0.000741      -0.167937      -0.019883       0.280474      -0.151787      -0.056689       0.208476              9.385413       5.415431       0.000678      -0.000695       9.988982      -6.306999      12.751826           0.000001

******************************************************
Auxiliary information for the entire system
The total spin magnetic moment of the unit cell is   0.000172
The total net atomic charge of the unit cell is   -0.000001
Accuracy of reproducing the electrostatic potential in the unit cell:
  The inner radius (bohr) =    5.0000
  The outer radius (bohr) =   12.0000
  Valid grid points have density less than (e/(bohr^3)) =    0.0001
  The number of valid grid points were=        59114
  The rms potential error without charges in kcal/mol is=      3.78530
  The rms potential error with partial charges in kcal/mol is=      1.02878
  The RRMSE value at monopole order=      0.27178
  The rms potential error with partial charges and cloud penetration in kcal/mol is=      1.02608
  The RRMSE value at monopole order with cloud penetration is=      0.27107
  The rms potential error with partial charges and atomic dipoles in kcal/mol is=      0.47784
  The RRMSE value at dipole order=      0.12623
  The rms potential error with partial charges, atomic dipoles and cloud penetration in kcal/mol is=      0.46722
  The RRMSE value at dipole order with cloud penetration=      0.12343

******************************************************
The electron densities and ab initio electrostatic potential were computed in VASP using the PBE functional and
projector augmented wave method. See the main text of the journal article for a description of computational details.
The atomic charges, dipoles, and quadrupoles were computed with the DDEC6 method as described in
(a) T. A. Manz and N. Gabaldon Limas, RSC Adv. 6 (2016) 47771-47801 DOI: 10.1039/c6ra04656h
(b) N. Gabaldon Limas and T. A. Manz, RSC Adv. 8 (2018) 2678-2707 DOI: 10.1039/c7ra11829e.
For each atom in the material, the electron cloud parameters were fit to the spherically averaged atom-in-material
electron density using radial positions for which this density was between 10^-4 and 10^-2 electrons per cubic bohr.
The polarizabilities, dispersion coefficients, and quantum Drude oscillator (QDO) parameters were fit using the MCLF method.
The magnetic structure of the system was optimized in VASP from the default ferromagnetic initial guess using spin polarization.
The atomic spin moments (ASMs) were computed on this optimized magnetic structure using the DDEC6 partition as inputs
to the method of T. A. Manz and D. S. Sholl, J. Chem. Theory Comput. 7 (2011) 4146-4164 DOI: 10.1021/ct200539n.
The RMSE and RRMSE were computed using a uniform grid with Ewald summation.
