# Supplementary material for: A collection of forcefield precursors for metal–organic frameworks
Source: RSC Adv. 2019 Nov 13;9(63):36492–507. doi: 10.1039/c9ra07327b (PMC9075174; doi:10.1039/c9ra07327b)
Supplement: RA-009-C9RA07327B-s3359 [file RA-009-C9RA07327B-s3359.xyz]

  444
jmolscript: load "" {1 1 1} spacegroup "x,y,z" unitcell [{     22.072000     0.000000     0.000000 }, {      0.000000    22.072000     0.000000 }, {      0.000000     0.000000    22.072000 }]
Zn    13.078543    20.029457    13.078543     1.012485
Zn    20.029457    13.078543    13.078543     1.012485
Zn    20.029457    20.029457    20.029457     1.012485
Zn    13.078543    13.078543    20.029457     1.012485
Zn     8.993457     2.042543     8.993457     1.012485
Zn     2.042543     8.993457     8.993457     1.012485
Zn     2.042543     2.042543     2.042543     1.012485
Zn     8.993457     8.993457     2.042543     1.012485
Zn    11.036000     0.000000    11.036000     1.071080
Zn     0.000000    11.036000    11.036000     1.071080
Zn     0.000000     0.000000     0.000000     1.071080
Zn    11.036000    11.036000     0.000000     1.071080
H     11.821763    16.498820    11.113252     0.140816
H      9.846319    15.313554     7.824524     0.124496
H      9.669743    17.522961     7.186643     0.105270
H     10.616632    19.191604     8.420468     0.122205
H      9.486546    13.446262     9.272447     0.100570
H     10.813073    13.203470     8.449162     0.097824
H     21.286237    16.609180    11.113252     0.140816
H      1.189681    17.794446     7.824524     0.124496
H      1.366257    15.585039     7.186643     0.105270
H      0.419368    13.916396     8.420468     0.122205
H      1.549454    19.661738     9.272447     0.100570
H      0.222927    19.904530     8.449162     0.097824
H     21.286237    16.498820    21.994748     0.140816
H      1.189681    15.313554     3.211476     0.124496
H      1.366257    17.522961     3.849357     0.105270
H      0.419368    19.191604     2.615532     0.122205
H      1.549454    13.446262     1.763553     0.100570
H      0.222927    13.203470     2.586838     0.097824
H     11.821763    16.609180    21.994748     0.140816
H      9.846319    17.794446     3.211476     0.124496
H      9.669743    15.585039     3.849357     0.105270
H     10.616632    13.916396     2.615532     0.122205
H      9.486546    19.661738     1.763553     0.100570
H     10.813073    19.904530     2.586838     0.097824
H     11.113252    11.821763    16.498820     0.140816
H      7.824524     9.846319    15.313554     0.124496
H      7.186643     9.669743    17.522961     0.105270
H      8.420468    10.616632    19.191604     0.122204
H      9.272447     9.486546    13.446262     0.100570
H      8.449162    10.813073    13.203470     0.097824
H     11.113252    21.286237    16.609180     0.140816
H      7.824524     1.189681    17.794446     0.124496
H      7.186643     1.366257    15.585039     0.105270
H      8.420468     0.419368    13.916396     0.122205
H      9.272447     1.549454    19.661738     0.100570
H      8.449162     0.222927    19.904530     0.097824
H     21.994748    21.286237    16.498820     0.140816
H      3.211476     1.189681    15.313554     0.124496
H      3.849357     1.366257    17.522961     0.105270
H      2.615532     0.419368    19.191604     0.122205
H      1.763553     1.549454    13.446262     0.100570
H      2.586838     0.222927    13.203470     0.097824
H     21.994748    11.821763    16.609180     0.140816
H      3.211476     9.846319    17.794446     0.124496
H      3.849357     9.669743    15.585039     0.105270
H      2.615532    10.616632    13.916396     0.122205
H      1.763553     9.486546    19.661738     0.100570
H      2.586838    10.813073    19.904530     0.097824
H     16.498820    11.113252    11.821763     0.140816
H     15.313554     7.824524     9.846319     0.124496
H     17.522961     7.186643     9.669743     0.105270
H     19.191604     8.420468    10.616632     0.122205
H     13.446262     9.272447     9.486546     0.100570
H     13.203470     8.449162    10.813073     0.097824
H     16.609180    11.113252    21.286237     0.140816
H     17.794446     7.824524     1.189681     0.124496
H     15.585039     7.186643     1.366257     0.105270
H     13.916396     8.420468     0.419368     0.122205
H     19.661738     9.272447     1.549454     0.100570
H     19.904530     8.449162     0.222927     0.097824
H     16.498820    21.994748    21.286237     0.140816
H     15.313554     3.211476     1.189681     0.124496
H     17.522961     3.849357     1.366257     0.105270
H     19.191604     2.615532     0.419368     0.122205
H     13.446262     1.763553     1.549454     0.100570
H     13.203470     2.586838     0.222927     0.097824
H     16.609180    21.994748    11.821763     0.140816
H     17.794446     3.211476     9.846319     0.124496
H     15.585039     3.849357     9.669743     0.105270
H     13.916396     2.615532    10.616632     0.122205
H     19.661738     1.763553     9.486546     0.100570
H     19.904530     2.586838    10.813073     0.097824
H     10.250237     5.573180    10.958748     0.140816
H     12.225681     6.758446    14.247476     0.124496
H     12.402257     4.549039    14.885357     0.105270
H     11.455368     2.880396    13.651532     0.122204
H     12.585454     8.625738    12.799553     0.100570
H     11.258927     8.868530    13.622838     0.097824
H      0.785763     5.462820    10.958748     0.140816
H     20.882319     4.277554    14.247476     0.124496
H     20.705743     6.486961    14.885357     0.105270
H     21.652632     8.155604    13.651532     0.122205
H     20.522546     2.410262    12.799553     0.100570
H     21.849073     2.167470    13.622838     0.097824
H      0.785763     5.573180     0.077252     0.140816
H     20.882319     6.758446    18.860524     0.124496
H     20.705743     4.549039    18.222643     0.105270
H     21.652632     2.880396    19.456468     0.122205
H     20.522546     8.625738    20.308447     0.100570
H     21.849073     8.868530    19.485162     0.097824
H     10.250237     5.462820     0.077252     0.140816
H     12.225681     4.277554    18.860524     0.124496
H     12.402257     6.486961    18.222643     0.105270
H     11.455368     8.155604    19.456468     0.122205
H     12.585454     2.410262    20.308447     0.100570
H     11.258927     2.167470    19.485162     0.097824
H     10.958748    10.250237     5.573180     0.140816
H     14.247476    12.225681     6.758446     0.124496
H     14.885357    12.402257     4.549039     0.105270
H     13.651532    11.455368     2.880396     0.122205
H     12.799553    12.585454     8.625738     0.100570
H     13.622838    11.258927     8.868530     0.097824
H     10.958748     0.785763     5.462820     0.140816
H     14.247476    20.882319     4.277554     0.124496
H     14.885357    20.705743     6.486961     0.105270
H     13.651532    21.652632     8.155604     0.122205
H     12.799553    20.522546     2.410262     0.100570
H     13.622838    21.849073     2.167470     0.097824
H      0.077252     0.785763     5.573180     0.140816
H     18.860524    20.882319     6.758446     0.124496
H     18.222643    20.705743     4.549039     0.105270
H     19.456468    21.652632     2.880396     0.122205
H     20.308447    20.522546     8.625738     0.100570
H     19.485162    21.849073     8.868530     0.097824
H      0.077252    10.250237     5.462820     0.140816
H     18.860524    12.225681     4.277554     0.124496
H     18.222643    12.402257     6.486961     0.105270
H     19.456468    11.455368     8.155604     0.122205
H     20.308447    12.585454     2.410262     0.100570
H     19.485162    11.258927     2.167470     0.097824
H      5.573180    10.958748    10.250237     0.140816
H      6.758446    14.247476    12.225681     0.124496
H      4.549039    14.885357    12.402257     0.105270
H      2.880396    13.651532    11.455368     0.122205
H      8.625738    12.799553    12.585454     0.100570
H      8.868530    13.622838    11.258927     0.097824
H      5.462820    10.958748     0.785763     0.140816
H      4.277554    14.247476    20.882319     0.124496
H      6.486961    14.885357    20.705743     0.105270
H      8.155604    13.651532    21.652632     0.122205
H      2.410262    12.799553    20.522546     0.100570
H      2.167470    13.622838    21.849073     0.097824
H      5.573180     0.077252     0.785763     0.140816
H      6.758446    18.860524    20.882319     0.124496
H      4.549039    18.222643    20.705743     0.105270
H      2.880396    19.456468    21.652632     0.122205
H      8.625738    20.308447    20.522546     0.100570
H      8.868530    19.485162    21.849073     0.097824
H      5.462820     0.077252    10.250237     0.140816
H      4.277554    18.860524    12.225681     0.124496
H      6.486961    18.222643    12.402257     0.105270
H      8.155604    19.456468    11.455368     0.122204
H      2.410262    20.308447    12.585454     0.100570
H      2.167470    19.485162    11.258927     0.097824
C     11.294905    17.991108     9.909887     0.000204
C     11.400629    16.700779    10.309610    -0.237016
C     10.877744    15.670237     9.515460     0.264879
C     10.219336    15.982335     8.349838    -0.251025
C     10.122219    17.308862     7.972406    -0.062097
C     10.665190    18.308945     8.711818    -0.133906
C     11.844277    19.082127    10.781289     0.625968
C     10.445795    13.315596     9.341091    -0.061976
C     10.768046    12.121942    10.211169     0.012852
C     21.813095    15.116892     9.909887     0.000204
C     21.707371    16.407221    10.309610    -0.237016
C      0.158256    17.437763     9.515460     0.264879
C      0.816664    17.125665     8.349838    -0.251025
C      0.913781    15.799138     7.972406    -0.062097
C      0.370810    14.799055     8.711818    -0.133906
C     21.263723    14.025873    10.781289     0.625968
C      0.590205    19.792404     9.341091    -0.061976
C      0.267954    20.986058    10.211169     0.012852
C     21.813095    17.991108     1.126113     0.000204
C     21.707371    16.700779     0.726390    -0.237016
C      0.158256    15.670237     1.520540     0.264879
C      0.816664    15.982335     2.686162    -0.251025
C      0.913781    17.308862     3.063594    -0.062097
C      0.370810    18.308945     2.324182    -0.133906
C     21.263723    19.082127     0.254711     0.625968
C      0.590205    13.315596     1.694909    -0.061976
C      0.267954    12.121942     0.824831     0.012852
C     11.294905    15.116892     1.126113     0.000204
C     11.400629    16.407221     0.726390    -0.237016
C     10.877744    17.437763     1.520540     0.264879
C     10.219336    17.125665     2.686162    -0.251025
C     10.122219    15.799138     3.063594    -0.062097
C     10.665190    14.799055     2.324182    -0.133906
C     11.844277    14.025873     0.254711     0.625968
C     10.445795    19.792404     1.694909    -0.061976
C     10.768046    20.986058     0.824831     0.012852
C      9.909887    11.294905    17.991108     0.000204
C     10.309610    11.400629    16.700779    -0.237016
C      9.515460    10.877744    15.670237     0.264879
C      8.349838    10.219336    15.982335    -0.251025
C      7.972406    10.122219    17.308862    -0.062097
C      8.711818    10.665190    18.308945    -0.133906
C     10.781289    11.844277    19.082127     0.625968
C      9.341091    10.445795    13.315596    -0.061976
C     10.211169    10.768046    12.121942     0.012852
C      9.909887    21.813095    15.116892     0.000204
C     10.309610    21.707371    16.407221    -0.237016
C      9.515460     0.158256    17.437763     0.264879
C      8.349838     0.816664    17.125665    -0.251025
C      7.972406     0.913781    15.799138    -0.062097
C      8.711818     0.370810    14.799055    -0.133906
C     10.781289    21.263723    14.025873     0.625968
C      9.341091     0.590205    19.792404    -0.061976
C     10.211169     0.267954    20.986058     0.012852
C      1.126113    21.813095    17.991108     0.000204
C      0.726390    21.707371    16.700779    -0.237016
C      1.520540     0.158256    15.670237     0.264879
C      2.686162     0.816664    15.982335    -0.251025
C      3.063594     0.913781    17.308862    -0.062097
C      2.324182     0.370810    18.308945    -0.133906
C      0.254711    21.263723    19.082127     0.625968
C      1.694909     0.590205    13.315596    -0.061976
C      0.824831     0.267954    12.121942     0.012852
C      1.126113    11.294905    15.116892     0.000204
C      0.726390    11.400629    16.407221    -0.237016
C      1.520540    10.877744    17.437763     0.264879
C      2.686162    10.219336    17.125665    -0.251025
C      3.063594    10.122219    15.799138    -0.062097
C      2.324182    10.665190    14.799055    -0.133906
C      0.254711    11.844277    14.025873     0.625968
C      1.694909    10.445795    19.792404    -0.061976
C      0.824831    10.768046    20.986058     0.012852
C     17.991108     9.909887    11.294905     0.000204
C     16.700779    10.309610    11.400629    -0.237016
C     15.670237     9.515460    10.877744     0.264879
C     15.982335     8.349838    10.219336    -0.251025
C     17.308862     7.972406    10.122219    -0.062097
C     18.308945     8.711818    10.665190    -0.133906
C     19.082127    10.781289    11.844277     0.625968
C     13.315596     9.341091    10.445795    -0.061976
C     12.121942    10.211169    10.768046     0.012852
C     15.116892     9.909887    21.813095     0.000204
C     16.407221    10.309610    21.707371    -0.237016
C     17.437763     9.515460     0.158256     0.264879
C     17.125665     8.349838     0.816664    -0.251025
C     15.799138     7.972406     0.913781    -0.062097
C     14.799055     8.711818     0.370810    -0.133906
C     14.025873    10.781289    21.263723     0.625968
C     19.792404     9.341091     0.590205    -0.061976
C     20.986058    10.211169     0.267954     0.012852
C     17.991108     1.126113    21.813095     0.000204
C     16.700779     0.726390    21.707371    -0.237016
C     15.670237     1.520540     0.158256     0.264879
C     15.982335     2.686162     0.816664    -0.251025
C     17.308862     3.063594     0.913781    -0.062097
C     18.308945     2.324182     0.370810    -0.133906
C     19.082127     0.254711    21.263723     0.625968
C     13.315596     1.694909     0.590205    -0.061976
C     12.121942     0.824831     0.267954     0.012852
C     15.116892     1.126113    11.294905     0.000204
C     16.407221     0.726390    11.400629    -0.237016
C     17.437763     1.520540    10.877744     0.264879
C     17.125665     2.686162    10.219336    -0.251025
C     15.799138     3.063594    10.122219    -0.062097
C     14.799055     2.324182    10.665190    -0.133906
C     14.025873     0.254711    11.844277     0.625968
C     19.792404     1.694909    10.445795    -0.061976
C     20.986058     0.824831    10.768046     0.012852
C     10.777095     4.080892    12.162113     0.000204
C     10.671371     5.371221    11.762390    -0.237016
C     11.194256     6.401763    12.556540     0.264879
C     11.852664     6.089665    13.722162    -0.251025
C     11.949781     4.763138    14.099594    -0.062097
C     11.406810     3.763055    13.360182    -0.133906
C     10.227723     2.989873    11.290711     0.625968
C     11.626205     8.756404    12.730909    -0.061976
C     11.303954     9.950058    11.860831     0.012852
C      0.258905     6.955108    12.162113     0.000204
C      0.364629     5.664779    11.762390    -0.237016
C     21.913744     4.634237    12.556540     0.264879
C     21.255336     4.946335    13.722162    -0.251025
C     21.158219     6.272862    14.099594    -0.062097
C     21.701190     7.272945    13.360182    -0.133906
C      0.808277     8.046127    11.290711     0.625968
C     21.481795     2.279596    12.730909    -0.061976
C     21.804046     1.085942    11.860831     0.012852
C      0.258905     4.080892    20.945887     0.000204
C      0.364629     5.371221    21.345610    -0.237016
C     21.913744     6.401763    20.551460     0.264879
C     21.255336     6.089665    19.385838    -0.251025
C     21.158219     4.763138    19.008406    -0.062097
C     21.701190     3.763055    19.747818    -0.133906
C      0.808277     2.989873    21.817289     0.625968
C     21.481795     8.756404    20.377091    -0.061976
C     21.804046     9.950058    21.247169     0.012852
C     10.777095     6.955108    20.945887     0.000204
C     10.671371     5.664779    21.345610    -0.237016
C     11.194256     4.634237    20.551460     0.264879
C     11.852664     4.946335    19.385838    -0.251025
C     11.949781     6.272862    19.008406    -0.062097
C     11.406810     7.272945    19.747818    -0.133906
C     10.227723     8.046127    21.817289     0.625968
C     11.626205     2.279596    20.377091    -0.061976
C     11.303954     1.085942    21.247169     0.012852
C     12.162113    10.777095     4.080892     0.000204
C     11.762390    10.671371     5.371221    -0.237016
C     12.556540    11.194256     6.401763     0.264879
C     13.722162    11.852664     6.089665    -0.251025
C     14.099594    11.949781     4.763138    -0.062097
C     13.360182    11.406810     3.763055    -0.133906
C     11.290711    10.227723     2.989873     0.625968
C     12.730909    11.626205     8.756404    -0.061976
C     11.860831    11.303954     9.950058     0.012852
C     12.162113     0.258905     6.955108     0.000204
C     11.762390     0.364629     5.664779    -0.237016
C     12.556540    21.913744     4.634237     0.264879
C     13.722162    21.255336     4.946335    -0.251025
C     14.099594    21.158219     6.272862    -0.062097
C     13.360182    21.701190     7.272945    -0.133906
C     11.290711     0.808277     8.046127     0.625968
C     12.730909    21.481795     2.279596    -0.061976
C     11.860831    21.804046     1.085942     0.012852
C     20.945887     0.258905     4.080892     0.000204
C     21.345610     0.364629     5.371221    -0.237016
C     20.551460    21.913744     6.401763     0.264879
C     19.385838    21.255336     6.089665    -0.251025
C     19.008406    21.158219     4.763138    -0.062097
C     19.747818    21.701190     3.763055    -0.133906
C     21.817289     0.808277     2.989873     0.625968
C     20.377091    21.481795     8.756404    -0.061976
C     21.247169    21.804046     9.950058     0.012852
C     20.945887    10.777095     6.955108     0.000204
C     21.345610    10.671371     5.664779    -0.237016
C     20.551460    11.194256     4.634237     0.264879
C     19.385838    11.852664     4.946335    -0.251025
C     19.008406    11.949781     6.272862    -0.062097
C     19.747818    11.406810     7.272945    -0.133906
C     21.817289    10.227723     8.046127     0.625968
C     20.377091    11.626205     2.279596    -0.061976
C     21.247169    11.303954     1.085942     0.012852
C      4.080892    12.162113    10.777095     0.000204
C      5.371221    11.762390    10.671371    -0.237016
C      6.401763    12.556540    11.194256     0.264879
C      6.089665    13.722162    11.852664    -0.251025
C      4.763138    14.099594    11.949781    -0.062097
C      3.763055    13.360182    11.406810    -0.133906
C      2.989873    11.290711    10.227723     0.625968
C      8.756404    12.730909    11.626205    -0.061976
C      9.950058    11.860831    11.303954     0.012852
C      6.955108    12.162113     0.258905     0.000204
C      5.664779    11.762390     0.364629    -0.237016
C      4.634237    12.556540    21.913744     0.264879
C      4.946335    13.722162    21.255336    -0.251025
C      6.272862    14.099594    21.158219    -0.062097
C      7.272945    13.360182    21.701190    -0.133906
C      8.046127    11.290711     0.808277     0.625968
C      2.279596    12.730909    21.481795    -0.061976
C      1.085942    11.860831    21.804046     0.012852
C      4.080892    20.945887     0.258905     0.000204
C      5.371221    21.345610     0.364629    -0.237016
C      6.401763    20.551460    21.913744     0.264879
C      6.089665    19.385838    21.255336    -0.251025
C      4.763138    19.008406    21.158219    -0.062097
C      3.763055    19.747818    21.701190    -0.133906
C      2.989873    21.817289     0.808277     0.625968
C      8.756404    20.377091    21.481795    -0.061976
C      9.950058    21.247169    21.804046     0.012852
C      6.955108    20.945887    10.777095     0.000204
C      5.664779    21.345610    10.671371    -0.237016
C      4.634237    20.551460    11.194256     0.264879
C      4.946335    19.385838    11.852664    -0.251025
C      6.272862    19.008406    11.949781    -0.062097
C      7.272945    19.747818    11.406810    -0.133906
C      8.046127    21.817289    10.227723     0.625968
C      2.279596    20.377091    11.626205    -0.061976
C      1.085942    21.247169    11.303954     0.012852
O     11.799250    20.252164    10.385980    -0.567080
O     12.343545    18.710434    11.891511    -0.586715
O     11.066901    14.421845    10.015832    -0.211277
O     21.308750    12.855836    10.385980    -0.567080
O     20.764455    14.397566    11.891511    -0.586715
O     -0.030901    18.686155    10.015832    -0.211277
O     21.308750    20.252164     0.650020    -0.567080
O     20.764455    18.710434    21.216489    -0.586715
O     -0.030901    14.421845     1.020168    -0.211277
O     11.799250    12.855836     0.650020    -0.567080
O     12.343545    14.397566    21.216489    -0.586715
O     11.066901    18.686155     1.020168    -0.211277
O     10.385980    11.799250    20.252164    -0.567080
O     11.891511    12.343545    18.710434    -0.586715
O     10.015832    11.066901    14.421845    -0.211277
O     10.385980    21.308750    12.855836    -0.567080
O     11.891511    20.764455    14.397566    -0.586715
O     10.015832    -0.030901    18.686155    -0.211277
O      0.650020    21.308750    20.252164    -0.567080
O     21.216489    20.764455    18.710434    -0.586715
O      1.020168    -0.030901    14.421845    -0.211277
O      0.650020    11.799250    12.855836    -0.567080
O     21.216489    12.343545    14.397566    -0.586715
O      1.020168    11.066901    18.686155    -0.211277
O     20.252164    10.385980    11.799250    -0.567080
O     18.710434    11.891511    12.343545    -0.586715
O     14.421845    10.015832    11.066901    -0.211277
O     12.855836    10.385980    21.308750    -0.567080
O     14.397566    11.891511    20.764455    -0.586715
O     18.686155    10.015832    -0.030901    -0.211277
O     20.252164     0.650020    21.308750    -0.567080
O     18.710434    21.216489    20.764455    -0.586715
O     14.421845     1.020168    -0.030901    -0.211277
O     12.855836     0.650020    11.799250    -0.567080
O     14.397566    21.216489    12.343545    -0.586715
O     18.686155     1.020168    11.066901    -0.211277
O     10.272750     1.819836    11.686020    -0.567080
O      9.728455     3.361566    10.180489    -0.586715
O     11.005099     7.650155    12.056168    -0.211277
O      0.763250     9.216164    11.686020    -0.567080
O      1.307545     7.674434    10.180489    -0.586715
O      0.030901     3.385845    12.056168    -0.211277
O      0.763250     1.819836    21.421980    -0.567080
O      1.307545     3.361566     0.855511    -0.586715
O      0.030901     7.650155    21.051832    -0.211277
O     10.272750     9.216164    21.421980    -0.567080
O      9.728455     7.674434     0.855511    -0.586715
O     11.005099     3.385845    21.051832    -0.211277
O     11.686020    10.272750     1.819836    -0.567080
O     10.180489     9.728455     3.361566    -0.586715
O     12.056168    11.005099     7.650155    -0.211277
O     11.686020     0.763250     9.216164    -0.567080
O     10.180489     1.307545     7.674434    -0.586715
O     12.056168     0.030901     3.385845    -0.211277
O     21.421980     0.763250     1.819836    -0.567080
O      0.855511     1.307545     3.361566    -0.586715
O     21.051832     0.030901     7.650155    -0.211277
O     21.421980    10.272750     9.216164    -0.567080
O      0.855511     9.728455     7.674434    -0.586715
O     21.051832    11.005099     3.385845    -0.211277
O      1.819836    11.686020    10.272750    -0.567080
O      3.361566    10.180489     9.728455    -0.586715
O      7.650155    12.056168    11.005099    -0.211277
O      9.216164    11.686020     0.763250    -0.567080
O      7.674434    10.180489     1.307545    -0.586715
O      3.385845    12.056168     0.030901    -0.211277
O      1.819836    21.421980     0.763250    -0.567080
O      3.361566     0.855511     1.307545    -0.586715
O      7.650155    21.051832     0.030901    -0.211277
O      9.216164    21.421980    10.272750    -0.567080
O      7.674434     0.855511     9.728455    -0.586715
O      3.385845    21.051832    11.005099    -0.211277

The following XYZ coordinates are in angstroms. Other properties are in atomic units.
The sperically averaged electron density of each atom fit to a function of the form exp(a - br)
eigen_1, eigen_2 and eigen_3 are the three eigenvalues of traceless quadrupole moment tensor
  atom number  atomic symbol              X              Y              Z     net charge C6 coefficient C8 coefficient C10 coefficient fluctuating dipole atomic polarizability isotropic forcefield polarizability              a              b squared Pearson coefficient          <r^3>          <r^4>         wp_QDO          m_QDO          q_QDO       dipole_x       dipole_y       dipole_z         dipole            Qxy            Qxz            Qyz     Q(x^2-y^2)  Q(3z^2 - R^2)        eigen_1        eigen_2        eigen_3 static polarizability      alpha(xx)      alpha(xy)      alpha(xz)      alpha(yy)      alpha(yz)      alpha(zz) atomic spin moment
            1             Zn      13.078543      20.029457      13.078543       1.012485      67.167002 0.13317930E+04  0.39020429E+05                                13.802557                           12.171537       0.174095       1.957347                    0.998547      42.378691     111.895450       0.501147       0.417143      -1.129226       0.073957      -0.073957       0.073957       0.128098      -0.089306       0.089306      -0.089306       0.000000       0.000000      -0.089306      -0.089306       0.178611             15.516138      15.516138       2.539975      -2.539975      15.516138       2.539975      15.516138          -0.000007
            2             Zn      20.029457      13.078543      13.078543       1.012485      67.166990 0.13317927E+04  0.39020418E+05                                13.802555                           12.171536       0.174095       1.957347                    0.998547      42.378689     111.895439       0.501147       0.417143      -1.129226      -0.073957       0.073957       0.073957       0.128098      -0.089306      -0.089306       0.089306       0.000000       0.000000      -0.089306      -0.089306       0.178611             15.516136      15.516136       2.539975       2.539975      15.516136      -2.539975      15.516136          -0.000007
            3             Zn      20.029457      20.029457      20.029457       1.012485      67.167002 0.13317929E+04  0.39020428E+05                                13.802557                           12.171537       0.174095       1.957347                    0.998547      42.378691     111.895450       0.501147       0.417143      -1.129226      -0.073957      -0.073957      -0.073957       0.128098       0.089306       0.089306       0.089306       0.000000       0.000000      -0.089306      -0.089306       0.178611             15.516138      15.516138      -2.539975      -2.539975      15.516138      -2.539976      15.516138          -0.000007
            4             Zn      13.078543      13.078543      20.029457       1.012485      67.167006 0.13317930E+04  0.39020432E+05                                13.802558                           12.171538       0.174095       1.957347                    0.998547      42.378692     111.895454       0.501147       0.417143      -1.129226       0.073957       0.073957      -0.073957       0.128098       0.089306      -0.089306      -0.089306      -0.000000       0.000000      -0.089306      -0.089306       0.178611             15.516139      15.516139      -2.539975       2.539976      15.516139       2.539975      15.516139          -0.000007
            5             Zn       8.993457       2.042543       8.993457       1.012485      67.167004 0.13317930E+04  0.39020430E+05                                13.802558                           12.171538       0.174095       1.957347                    0.998547      42.378691     111.895451       0.501147       0.417143      -1.129226      -0.073957       0.073957      -0.073957       0.128098      -0.089306       0.089306      -0.089306       0.000000      -0.000000      -0.089306      -0.089306       0.178611             15.516138      15.516138       2.539975      -2.539975      15.516138       2.539975      15.516138          -0.000007
            6             Zn       2.042543       8.993457       8.993457       1.012485      67.167000 0.13317929E+04  0.39020427E+05                                13.802557                           12.171537       0.174095       1.957347                    0.998547      42.378691     111.895449       0.501147       0.417143      -1.129226       0.073957      -0.073957      -0.073957       0.128098      -0.089306      -0.089306       0.089306      -0.000000       0.000000      -0.089306      -0.089306       0.178611             15.516138      15.516138       2.539975       2.539975      15.516137      -2.539975      15.516138          -0.000007
            7             Zn       2.042543       2.042543       2.042543       1.012485      67.166999 0.13317929E+04  0.39020426E+05                                13.802557                           12.171537       0.174095       1.957347                    0.998547      42.378691     111.895448       0.501147       0.417143      -1.129226       0.073957       0.073957       0.073957       0.128098       0.089306       0.089306       0.089306       0.000000       0.000000      -0.089306      -0.089306       0.178611             15.516137      15.516137      -2.539975      -2.539975      15.516137      -2.539975      15.516137          -0.000007
            8             Zn       8.993457       8.993457       2.042543       1.012485      67.167004 0.13317930E+04  0.39020430E+05                                13.802558                           12.171538       0.174095       1.957347                    0.998547      42.378692     111.895453       0.501147       0.417143      -1.129226      -0.073957      -0.073957       0.073957       0.128098       0.089306      -0.089306      -0.089306      -0.000000       0.000000      -0.089306      -0.089306       0.178611             15.516138      15.516138      -2.539976       2.539975      15.516138       2.539975      15.516138          -0.000007
            9             Zn      11.036000       0.000000      11.036000       1.071080      86.673281 0.14487915E+04  0.43732224E+05                                17.756580                           13.861074       0.065492       1.897120                    0.999779      44.168519     121.801911       0.408029       0.497301      -1.071271       0.000000       0.000000      -0.000000       0.000000       0.070993      -0.070993       0.070993       0.000000      -0.000000      -0.141985       0.070993       0.070993             22.786163      22.786163       1.601346      -1.601346      22.786164       1.601346      22.786163          -0.000000
           10             Zn       0.000000      11.036000      11.036000       1.071080      86.673283 0.14487916E+04  0.43732226E+05                                17.756580                           13.861074       0.065492       1.897120                    0.999779      44.168520     121.801914       0.408029       0.497301      -1.071271      -0.000000       0.000000       0.000000       0.000000       0.070993       0.070993      -0.070993      -0.000000      -0.000000      -0.141985       0.070993       0.070993             22.786164      22.786164       1.601346       1.601346      22.786164      -1.601346      22.786164          -0.000000
           11             Zn       0.000000       0.000000       0.000000       1.071080      86.673281 0.14487915E+04  0.43732224E+05                                17.756580                           13.861074       0.065492       1.897120                    0.999779      44.168519     121.801911       0.408029       0.497301      -1.071271      -0.000000      -0.000000       0.000000       0.000000      -0.070993      -0.070993      -0.070993       0.000000      -0.000000      -0.141985       0.070993       0.070993             22.786163      22.786163      -1.601346      -1.601346      22.786164      -1.601346      22.786163          -0.000000
           12             Zn      11.036000      11.036000       0.000000       1.071080      86.673281 0.14487915E+04  0.43732224E+05                                17.756580                           13.861074       0.065492       1.897120                    0.999779      44.168519     121.801912       0.408029       0.497301      -1.071271       0.000000       0.000000      -0.000000       0.000000      -0.070993       0.070993       0.070993       0.000000      -0.000000      -0.141985       0.070993       0.070993             22.786164      22.786164      -1.601346       1.601346      22.786164       1.601346      22.786164          -0.000000
           13              H      11.821763      16.498820      11.113252       0.140816       1.194089 0.90981256E+01  0.91044657E+02                                 1.777421                            1.703027      -1.185519       2.334139                    0.996416       3.339008       9.044781       0.512013       1.195425      -0.730555       0.016280      -0.007604       0.031488       0.036254      -0.004134       0.007861      -0.008338      -0.003411       0.019613      -0.008964      -0.006613       0.015577              1.783372       1.557691      -0.011270       0.311128       1.832153      -0.066286       1.960272          -0.000001
           14              H       9.846319      15.313554       7.824524       0.124496       1.129646 0.81904050E+01  0.79660064E+02                                 1.696670                            1.600927      -0.940613       2.433247                    0.998725       3.264164       8.654608       0.536663       1.173461      -0.735567      -0.015681      -0.020183      -0.023981       0.035047       0.004160       0.017687       0.003019      -0.018246       0.011816      -0.022905       0.005077       0.017828              1.739585       1.418631       0.204648       0.185785       2.097104       0.253292       1.703022           0.000000
           15              H       9.669743      17.522961       7.186643       0.105270       1.106804 0.77705401E+01  0.73925215E+02                                 1.621047                            1.519611      -0.717580       2.533143                    0.999808       3.112365       7.926729       0.577723       1.114410      -0.751811      -0.019182       0.010788      -0.030575       0.037671       0.001860       0.015732      -0.003530      -0.026130       0.006091      -0.024026       0.009948       0.014078              1.657284       1.450864      -0.077874       0.361417       1.439946      -0.170834       2.081043           0.000001
           16              H      10.616632      19.191604       8.420468       0.122205       1.106675 0.79169940E+01  0.77434874E+02                                 1.764431                            1.643753      -0.926036       2.444374                    0.998646       3.423095       9.530802       0.489312       1.279806      -0.709702      -0.003985       0.038089      -0.013211       0.040511      -0.002314       0.011630      -0.008679      -0.023326       0.004254      -0.019188       0.000800       0.018388              1.836987       1.395563       0.040733       0.000813       2.536353      -0.211995       1.579047           0.000000
           17              H       9.486546      13.446262       9.272447       0.100570       1.307245 0.10293334E+02  0.10660381E+03                                 1.925721                            1.833066      -0.968601       2.412112                    0.997072       3.573989       9.961695       0.483123       1.224141      -0.723707      -0.038412       0.000606      -0.002312       0.038486       0.000108       0.003340       0.007942       0.009394      -0.017931      -0.012403       0.003425       0.008979              1.996902       2.529318      -0.098216      -0.164715       1.759452      -0.150613       1.701936           0.000000
           18              H      10.813073      13.203470       8.449162       0.097824       1.244447 0.94278751E+01  0.96013177E+02                                 1.889571                            1.771676      -1.008433       2.390242                    0.996762       3.645784      10.247662       0.481729       1.248493      -0.716454       0.014335      -0.007394      -0.033826       0.037475       0.007913      -0.003314       0.002147       0.004835       0.017001      -0.011891       0.004500       0.007392              1.987631       1.783377      -0.253740      -0.474121       1.813024       0.137179       2.366493           0.000000
           19              H      21.286237      16.609180      11.113252       0.140816       1.194089 0.90981255E+01  0.91044657E+02                                 1.777421                            1.703027      -1.185519       2.334139                    0.996416       3.339008       9.044781       0.512013       1.195425      -0.730555      -0.016280       0.007604       0.031488       0.036254      -0.004134      -0.007861       0.008338      -0.003411       0.019613      -0.008964      -0.006613       0.015577              1.783372       1.557691      -0.011270      -0.311128       1.832153       0.066286       1.960272          -0.000001
           20              H       1.189681      17.794446       7.824524       0.124496       1.129646 0.81904050E+01  0.79660064E+02                                 1.696670                            1.600927      -0.940613       2.433247                    0.998725       3.264164       8.654608       0.536663       1.173461      -0.735567       0.015681       0.020183      -0.023981       0.035047       0.004160      -0.017687      -0.003019      -0.018246       0.011816      -0.022905       0.005077       0.017828              1.739585       1.418631       0.204648      -0.185785       2.097104      -0.253292       1.703022           0.000000
           21              H       1.366257      15.585039       7.186643       0.105270       1.106804 0.77705401E+01  0.73925215E+02                                 1.621047                            1.519611      -0.717580       2.533143                    0.999808       3.112365       7.926729       0.577723       1.114410      -0.751811       0.019182      -0.010788      -0.030575       0.037671       0.001860      -0.015732       0.003530      -0.026130       0.006091      -0.024026       0.009948       0.014078              1.657284       1.450864      -0.077874      -0.361417       1.439946       0.170834       2.081043           0.000001
           22              H       0.419368      13.916396       8.420468       0.122205       1.106675 0.79169940E+01  0.77434874E+02                                 1.764431                            1.643753      -0.926036       2.444374                    0.998646       3.423095       9.530802       0.489312       1.279806      -0.709702       0.003985      -0.038089      -0.013211       0.040511      -0.002314      -0.011630       0.008679      -0.023326       0.004254      -0.019188       0.000800       0.018388              1.836987       1.395563       0.040733      -0.000813       2.536353       0.211995       1.579047           0.000000
           23              H       1.549454      19.661738       9.272447       0.100570       1.307245 0.10293334E+02  0.10660381E+03                                 1.925721                            1.833066      -0.968601       2.412112                    0.997072       3.573989       9.961695       0.483123       1.224141      -0.723707       0.038412      -0.000606      -0.002312       0.038486       0.000108      -0.003340      -0.007942       0.009394      -0.017931      -0.012403       0.003425       0.008979              1.996902       2.529318      -0.098216       0.164715       1.759452       0.150613       1.701936           0.000000
           24              H       0.222927      19.904530       8.449162       0.097824       1.244447 0.94278753E+01  0.96013177E+02                                 1.889571                            1.771676      -1.008433       2.390242                    0.996762       3.645784      10.247661       0.481729       1.248492      -0.716454      -0.014335       0.007394      -0.033826       0.037475       0.007913       0.003314      -0.002147       0.004835       0.017001      -0.011891       0.004500       0.007392              1.987631       1.783377      -0.253740       0.474121       1.813024      -0.137179       2.366493           0.000000
           25              H      21.286237      16.498820      21.994748       0.140816       1.194089 0.90981255E+01  0.91044657E+02                                 1.777421                            1.703027      -1.185519       2.334139                    0.996416       3.339008       9.044781       0.512013       1.195425      -0.730555      -0.016280      -0.007604      -0.031488       0.036254       0.004134       0.007861       0.008338      -0.003412       0.019613      -0.008964      -0.006613       0.015577              1.783372       1.557691       0.011270       0.311128       1.832153       0.066286       1.960272          -0.000001
           26              H       1.189681      15.313554       3.211476       0.124496       1.129646 0.81904050E+01  0.79660064E+02                                 1.696670                            1.600927      -0.940613       2.433247                    0.998725       3.264164       8.654608       0.536663       1.173461      -0.735567       0.015681      -0.020183       0.023981       0.035047      -0.004160       0.017687      -0.003019      -0.018246       0.011816      -0.022905       0.005077       0.017828              1.739585       1.418631      -0.204648       0.185785       2.097104      -0.253292       1.703022           0.000000
           27              H       1.366257      17.522961       3.849357       0.105270       1.106803 0.77705381E+01  0.73925190E+02                                 1.621047                            1.519611      -0.717580       2.533143                    0.999808       3.112365       7.926728       0.577723       1.114410      -0.751811       0.019182       0.010788       0.030575       0.037671      -0.001860       0.015732       0.003530      -0.026130       0.006091      -0.024026       0.009948       0.014078              1.657284       1.450864       0.077874       0.361417       1.439946       0.170834       2.081042           0.000001
           28              H       0.419368      19.191604       2.615532       0.122205       1.106675 0.79169940E+01  0.77434874E+02                                 1.764431                            1.643753      -0.926036       2.444374                    0.998646       3.423095       9.530802       0.489312       1.279806      -0.709702       0.003985       0.038089       0.013211       0.040511       0.002314       0.011630       0.008679      -0.023326       0.004254      -0.019188       0.000800       0.018388              1.836987       1.395563      -0.040733       0.000813       2.536353       0.211995       1.579047           0.000000
           29              H       1.549454      13.446262       1.763553       0.100570       1.307245 0.10293334E+02  0.10660381E+03                                 1.925721                            1.833066      -0.968601       2.412112                    0.997072       3.573989       9.961696       0.483123       1.224141      -0.723707       0.038412       0.000606       0.002312       0.038486      -0.000108       0.003340      -0.007942       0.009394      -0.017931      -0.012403       0.003425       0.008979              1.996902       2.529318       0.098216      -0.164715       1.759452       0.150613       1.701937           0.000000
           30              H       0.222927      13.203470       2.586838       0.097824       1.244447 0.94278753E+01  0.96013177E+02                                 1.889571                            1.771676      -1.008433       2.390242                    0.996762       3.645784      10.247661       0.481729       1.248492      -0.716454      -0.014335      -0.007394       0.033826       0.037475      -0.007913      -0.003314      -0.002147       0.004835       0.017001      -0.011891       0.004500       0.007392              1.987631       1.783377       0.253740      -0.474121       1.813024      -0.137179       2.366493           0.000000
           31              H      11.821763      16.609180      21.994748       0.140816       1.194089 0.90981255E+01  0.91044657E+02                                 1.777421                            1.703027      -1.185519       2.334139                    0.996416       3.339008       9.044781       0.512013       1.195425      -0.730555       0.016280       0.007604      -0.031488       0.036254       0.004134      -0.007861      -0.008338      -0.003411       0.019613      -0.008964      -0.006613       0.015577              1.783372       1.557691       0.011270      -0.311128       1.832153      -0.066286       1.960272          -0.000001
           32              H       9.846319      17.794446       3.211476       0.124496       1.129646 0.81904050E+01  0.79660064E+02                                 1.696670                            1.600927      -0.940613       2.433247                    0.998725       3.264164       8.654608       0.536663       1.173461      -0.735567      -0.015681       0.020183       0.023981       0.035047      -0.004160      -0.017687       0.003019      -0.018246       0.011816      -0.022905       0.005077       0.017828              1.739585       1.418631      -0.204648      -0.185785       2.097104       0.253292       1.703022           0.000000
           33              H       9.669743      15.585039       3.849357       0.105270       1.106803 0.77705381E+01  0.73925190E+02                                 1.621047                            1.519611      -0.717580       2.533143                    0.999808       3.112365       7.926728       0.577723       1.114410      -0.751811      -0.019182      -0.010788       0.030575       0.037671      -0.001860      -0.015732      -0.003530      -0.026130       0.006091      -0.024026       0.009948       0.014078              1.657284       1.450864       0.077874      -0.361417       1.439946      -0.170834       2.081042           0.000001
           34              H      10.616632      13.916396       2.615532       0.122205       1.106675 0.79169940E+01  0.77434874E+02                                 1.764431                            1.643753      -0.926036       2.444374                    0.998646       3.423095       9.530802       0.489312       1.279806      -0.709702      -0.003985      -0.038089       0.013211       0.040511       0.002314      -0.011630      -0.008679      -0.023326       0.004254      -0.019188       0.000800       0.018388              1.836987       1.395563      -0.040733      -0.000813       2.536353      -0.211995       1.579047           0.000000
           35              H       9.486546      19.661738       1.763553       0.100570       1.307245 0.10293334E+02  0.10660381E+03                                 1.925721                            1.833066      -0.968601       2.412112                    0.997072       3.573989       9.961696       0.483123       1.224141      -0.723707      -0.038412      -0.000606       0.002312       0.038486      -0.000108      -0.003340       0.007942       0.009394      -0.017931      -0.012403       0.003425       0.008979              1.996902       2.529318       0.098216       0.164715       1.759452      -0.150613       1.701937           0.000000
           36              H      10.813073      19.904530       2.586838       0.097824       1.244447 0.94278751E+01  0.96013177E+02                                 1.889571                            1.771676      -1.008433       2.390242                    0.996762       3.645784      10.247662       0.481729       1.248493      -0.716454       0.014335       0.007394       0.033826       0.037475      -0.007913       0.003314       0.002147       0.004835       0.017001      -0.011891       0.004500       0.007392              1.987631       1.783377       0.253740       0.474121       1.813024       0.137179       2.366493           0.000000
           37              H      11.113252      11.821763      16.498820       0.140816       1.194089 0.90981275E+01  0.91044683E+02                                 1.777421                            1.703027      -1.185520       2.334138                    0.996416       3.339008       9.044782       0.512013       1.195425      -0.730555       0.031488       0.016280      -0.007604       0.036254       0.007861      -0.008338      -0.004134       0.011512      -0.004689      -0.008964      -0.006613       0.015577              1.783372       1.960272       0.311128      -0.066286       1.557692      -0.011270       1.832153          -0.000001
           38              H       7.824524       9.846319      15.313554       0.124496       1.129646 0.81904050E+01  0.79660064E+02                                 1.696670                            1.600927      -0.940613       2.433247                    0.998725       3.264164       8.654608       0.536663       1.173461      -0.735567      -0.023981      -0.015681      -0.020183       0.035047       0.017687       0.003019       0.004160       0.015031       0.021460      -0.022905       0.005077       0.017828              1.739585       1.703022       0.185785       0.253292       1.418631       0.204648       2.097104           0.000000
           39              H       7.186643       9.669743      17.522961       0.105270       1.106804 0.77705401E+01  0.73925215E+02                                 1.621047                            1.519611      -0.717580       2.533143                    0.999808       3.112365       7.926729       0.577723       1.114410      -0.751811      -0.030575      -0.019182       0.010788       0.037671       0.015732      -0.003530       0.001860       0.016111       0.036149      -0.024026       0.009948       0.014078              1.657284       2.081043       0.361417      -0.170834       1.450864      -0.077874       1.439946           0.000001
           40              H       8.420468      10.616632      19.191604       0.122204       1.106675 0.79169935E+01  0.77434869E+02                                 1.764431                            1.643754      -0.926036       2.444374                    0.998646       3.423095       9.530802       0.489311       1.279807      -0.709702      -0.013211      -0.003985       0.038089       0.040511       0.011630      -0.008679      -0.002314       0.013790       0.032862      -0.019188       0.000800       0.018388              1.836988       1.579047       0.000813      -0.211995       1.395563       0.040733       2.536353           0.000000
           41              H       9.272447       9.486546      13.446262       0.100570       1.307245 0.10293334E+02  0.10660381E+03                                 1.925721                            1.833066      -0.968601       2.412112                    0.997072       3.573989       9.961695       0.483123       1.224141      -0.723707      -0.002312      -0.038412       0.000606       0.038486       0.003340       0.007942       0.000108      -0.013663      -0.005126      -0.012403       0.003425       0.008979              1.996902       1.701936      -0.164715      -0.150613       2.529318      -0.098216       1.759452           0.000000
           42              H       8.449162      10.813073      13.203470       0.097824       1.244447 0.94278751E+01  0.96013177E+02                                 1.889571                            1.771676      -1.008433       2.390242                    0.996762       3.645784      10.247662       0.481729       1.248493      -0.716454      -0.033826       0.014335      -0.007394       0.037475      -0.003314       0.002147       0.007913       0.006083      -0.015753      -0.011891       0.004500       0.007392              1.987631       2.366493      -0.474121       0.137179       1.783377      -0.253740       1.813024           0.000000
           43              H      11.113252      21.286237      16.609180       0.140816       1.194089 0.90981256E+01  0.91044657E+02                                 1.777421                            1.703027      -1.185519       2.334139                    0.996416       3.339008       9.044781       0.512013       1.195425      -0.730555       0.031488      -0.016280       0.007604       0.036254      -0.007861       0.008338      -0.004134       0.011512      -0.004689      -0.008964      -0.006613       0.015577              1.783372       1.960272      -0.311128       0.066286       1.557691      -0.011270       1.832153          -0.000001
           44              H       7.824524       1.189681      17.794446       0.124496       1.129646 0.81904050E+01  0.79660064E+02                                 1.696670                            1.600927      -0.940613       2.433247                    0.998725       3.264164       8.654608       0.536663       1.173461      -0.735567      -0.023981       0.015681       0.020183       0.035047      -0.017687      -0.003019       0.004160       0.015031       0.021460      -0.022905       0.005077       0.017828              1.739585       1.703022      -0.185785      -0.253292       1.418631       0.204648       2.097104           0.000000
           45              H       7.186643       1.366257      15.585039       0.105270       1.106804 0.77705401E+01  0.73925215E+02                                 1.621047                            1.519611      -0.717580       2.533143                    0.999808       3.112365       7.926729       0.577723       1.114410      -0.751811      -0.030575       0.019182      -0.010788       0.037671      -0.015732       0.003530       0.001860       0.016111       0.036149      -0.024026       0.009948       0.014078              1.657284       2.081043      -0.361417       0.170834       1.450864      -0.077874       1.439946           0.000001
           46              H       8.420468       0.419368      13.916396       0.122205       1.106675 0.79169940E+01  0.77434874E+02                                 1.764431                            1.643753      -0.926036       2.444374                    0.998646       3.423095       9.530802       0.489312       1.279806      -0.709702      -0.013211       0.003985      -0.038089       0.040511      -0.011630       0.008679      -0.002314       0.013790       0.032862      -0.019188       0.000800       0.018388              1.836987       1.579047      -0.000813       0.211995       1.395563       0.040733       2.536353           0.000000
           47              H       9.272447       1.549454      19.661738       0.100570       1.307245 0.10293334E+02  0.10660381E+03                                 1.925721                            1.833066      -0.968601       2.412112                    0.997072       3.573989       9.961695       0.483123       1.224141      -0.723707      -0.002312       0.038412      -0.000606       0.038486      -0.003340      -0.007942       0.000108      -0.013663      -0.005126      -0.012403       0.003425       0.008979              1.996902       1.701936       0.164715       0.150613       2.529318      -0.098216       1.759452           0.000000
           48              H       8.449162       0.222927      19.904530       0.097824       1.244447 0.94278751E+01  0.96013177E+02                                 1.889571                            1.771676      -1.008433       2.390242                    0.996762       3.645784      10.247662       0.481729       1.248493      -0.716454      -0.033826      -0.014335       0.007394       0.037475       0.003314      -0.002147       0.007913       0.006083      -0.015753      -0.011891       0.004500       0.007392              1.987631       2.366493       0.474121      -0.137179       1.783377      -0.253740       1.813024           0.000000
           49              H      21.994748      21.286237      16.498820       0.140816       1.194090 0.90981309E+01  0.91044723E+02                                 1.777421                            1.703027      -1.185520       2.334138                    0.996416       3.339009       9.044784       0.512013       1.195425      -0.730555      -0.031488      -0.016280      -0.007604       0.036254       0.007861       0.008338       0.004134       0.011512      -0.004689      -0.008964      -0.006613       0.015577              1.783372       1.960272       0.311128       0.066286       1.557692       0.011270       1.832153          -0.000001
           50              H       3.211476       1.189681      15.313554       0.124496       1.129646 0.81904046E+01  0.79660057E+02                                 1.696669                            1.600927      -0.940613       2.433247                    0.998725       3.264164       8.654607       0.536664       1.173461      -0.735567       0.023981       0.015681      -0.020183       0.035047       0.017687      -0.003019      -0.004160       0.015031       0.021460      -0.022905       0.005077       0.017828              1.739585       1.703021       0.185785      -0.253292       1.418631      -0.204648       2.097103           0.000000
           51              H       3.849357       1.366257      17.522961       0.105270       1.106803 0.77705381E+01  0.73925190E+02                                 1.621047                            1.519611      -0.717580       2.533143                    0.999808       3.112365       7.926728       0.577723       1.114410      -0.751811       0.030575       0.019182       0.010788       0.037671       0.015732       0.003530      -0.001860       0.016111       0.036149      -0.024026       0.009948       0.014078              1.657284       2.081042       0.361417       0.170834       1.450864       0.077874       1.439946           0.000001
           52              H       2.615532       0.419368      19.191604       0.122205       1.106675 0.79169940E+01  0.77434874E+02                                 1.764431                            1.643753      -0.926036       2.444374                    0.998646       3.423095       9.530802       0.489312       1.279806      -0.709702       0.013211       0.003985       0.038089       0.040511       0.011630       0.008679       0.002314       0.013790       0.032862      -0.019188       0.000800       0.018388              1.836987       1.579047       0.000813       0.211995       1.395563      -0.040733       2.536353           0.000000
           53              H       1.763553       1.549454      13.446262       0.100570       1.307245 0.10293336E+02  0.10660383E+03                                 1.925721                            1.833066      -0.968601       2.412112                    0.997072       3.573989       9.961696       0.483123       1.224141      -0.723707       0.002312       0.038412       0.000606       0.038486       0.003340      -0.007942      -0.000108      -0.013663      -0.005126      -0.012403       0.003425       0.008979              1.996902       1.701937      -0.164715       0.150613       2.529318       0.098216       1.759452           0.000000
           54              H       2.586838       0.222927      13.203470       0.097824       1.244447 0.94278753E+01  0.96013177E+02                                 1.889571                            1.771676      -1.008433       2.390242                    0.996762       3.645784      10.247661       0.481729       1.248492      -0.716454       0.033826      -0.014335      -0.007394       0.037475      -0.003314      -0.002147      -0.007913       0.006083      -0.015753      -0.011891       0.004500       0.007392              1.987631       2.366493      -0.474121      -0.137179       1.783377       0.253740       1.813024           0.000000
           55              H      21.994748      11.821763      16.609180       0.140816       1.194089 0.90981275E+01  0.91044683E+02                                 1.777421                            1.703027      -1.185520       2.334138                    0.996416       3.339008       9.044782       0.512013       1.195425      -0.730555      -0.031488       0.016280       0.007604       0.036254      -0.007861      -0.008338       0.004134       0.011512      -0.004689      -0.008964      -0.006613       0.015577              1.783372       1.960272      -0.311128      -0.066286       1.557692       0.011270       1.832153          -0.000001
           56              H       3.211476       9.846319      17.794446       0.124496       1.129646 0.81904050E+01  0.79660064E+02                                 1.696670                            1.600927      -0.940613       2.433247                    0.998725       3.264164       8.654608       0.536663       1.173461      -0.735567       0.023981      -0.015681       0.020183       0.035047      -0.017687       0.003019      -0.004160       0.015031       0.021460      -0.022905       0.005077       0.017828              1.739585       1.703022      -0.185785       0.253292       1.418631      -0.204648       2.097104           0.000000
           57              H       3.849357       9.669743      15.585039       0.105270       1.106803 0.77705381E+01  0.73925190E+02                                 1.621047                            1.519611      -0.717580       2.533143                    0.999808       3.112365       7.926728       0.577723       1.114410      -0.751811       0.030575      -0.019182      -0.010788       0.037671      -0.015732      -0.003530      -0.001860       0.016111       0.036149      -0.024026       0.009948       0.014078              1.657284       2.081042      -0.361417      -0.170834       1.450864       0.077874       1.439946           0.000001
           58              H       2.615532      10.616632      13.916396       0.122205       1.106675 0.79169940E+01  0.77434874E+02                                 1.764431                            1.643753      -0.926036       2.444374                    0.998646       3.423095       9.530802       0.489312       1.279806      -0.709702       0.013211      -0.003985      -0.038089       0.040511      -0.011630      -0.008679       0.002314       0.013790       0.032862      -0.019188       0.000800       0.018388              1.836987       1.579047      -0.000813      -0.211995       1.395563      -0.040733       2.536353           0.000000
           59              H       1.763553       9.486546      19.661738       0.100570       1.307245 0.10293334E+02  0.10660381E+03                                 1.925721                            1.833066      -0.968601       2.412112                    0.997072       3.573989       9.961696       0.483123       1.224141      -0.723707       0.002312      -0.038412      -0.000606       0.038486      -0.003340       0.007942      -0.000108      -0.013663      -0.005126      -0.012403       0.003425       0.008979              1.996902       1.701937       0.164715      -0.150613       2.529318       0.098216       1.759452           0.000000
           60              H       2.586838      10.813073      19.904530       0.097824       1.244447 0.94278753E+01  0.96013177E+02                                 1.889571                            1.771676      -1.008433       2.390242                    0.996762       3.645784      10.247661       0.481729       1.248492      -0.716454       0.033826       0.014335       0.007394       0.037475       0.003314       0.002147      -0.007913       0.006083      -0.015753      -0.011891       0.004500       0.007392              1.987631       2.366493       0.474121       0.137179       1.783377       0.253740       1.813024           0.000000
           61              H      16.498820      11.113252      11.821763       0.140816       1.194089 0.90981256E+01  0.91044657E+02                                 1.777421                            1.703027      -1.185520       2.334138                    0.996416       3.339008       9.044781       0.512013       1.195425      -0.730555      -0.007604       0.031488       0.016280       0.036254      -0.008338      -0.004134       0.007861      -0.008101      -0.014924      -0.008964      -0.006613       0.015577              1.783372       1.832153      -0.066286      -0.011270       1.960272       0.311128       1.557691          -0.000001
           62              H      15.313554       7.824524       9.846319       0.124496       1.129646 0.81904054E+01  0.79660072E+02                                 1.696670                            1.600927      -0.940613       2.433247                    0.998725       3.264164       8.654609       0.536663       1.173462      -0.735567      -0.020183      -0.023981      -0.015681       0.035047       0.003019       0.004160       0.017687       0.003215      -0.033276      -0.022905       0.005077       0.017828              1.739586       2.097104       0.253292       0.204648       1.703022       0.185785       1.418631           0.000000
           63              H      17.522961       7.186643       9.669743       0.105270       1.106804 0.77705410E+01  0.73925228E+02                                 1.621048                            1.519611      -0.717580       2.533143                    0.999808       3.112365       7.926730       0.577723       1.114410      -0.751811       0.010788      -0.030575      -0.019182       0.037671      -0.003530       0.001860       0.015732       0.010019      -0.042241      -0.024026       0.009948       0.014078              1.657285       1.439946      -0.170835      -0.077874       2.081043       0.361417       1.450864           0.000001
           64              H      19.191604       8.420468      10.616632       0.122205       1.106675 0.79169940E+01  0.77434874E+02                                 1.764431                            1.643753      -0.926036       2.444374                    0.998646       3.423095       9.530802       0.489312       1.279806      -0.709702       0.038089      -0.013211      -0.003985       0.040511      -0.008679      -0.002314       0.011630       0.009536      -0.037116      -0.019188       0.000800       0.018388              1.836987       2.536353      -0.211995       0.040733       1.579047       0.000813       1.395563           0.000000
           65              H      13.446262       9.272447       9.486546       0.100570       1.307245 0.10293334E+02  0.10660381E+03                                 1.925721                            1.833066      -0.968601       2.412112                    0.997072       3.573989       9.961695       0.483123       1.224141      -0.723707       0.000606      -0.002312      -0.038412       0.038486       0.007942       0.000108       0.003340       0.004268       0.023057      -0.012403       0.003425       0.008979              1.996902       1.759452      -0.150613      -0.098216       1.701936      -0.164715       2.529318           0.000000
           66              H      13.203470       8.449162      10.813073       0.097824       1.244447 0.94278753E+01  0.96013177E+02                                 1.889571                            1.771676      -1.008433       2.390242                    0.996762       3.645784      10.247661       0.481729       1.248492      -0.716454      -0.007394      -0.033826       0.014335       0.037475       0.002147       0.007913      -0.003314      -0.010918      -0.001248      -0.011891       0.004500       0.007392              1.987631       1.813024       0.137179      -0.253740       2.366493      -0.474121       1.783377           0.000000
           67              H      16.609180      11.113252      21.286237       0.140816       1.194089 0.90981256E+01  0.91044657E+02                                 1.777421                            1.703027      -1.185520       2.334138                    0.996416       3.339008       9.044781       0.512013       1.195425      -0.730555       0.007604       0.031488      -0.016280       0.036254       0.008338      -0.004134      -0.007861      -0.008101      -0.014924      -0.008964      -0.006613       0.015577              1.783372       1.832153       0.066286      -0.011270       1.960272      -0.311128       1.557691          -0.000001
           68              H      17.794446       7.824524       1.189681       0.124496       1.129646 0.81904050E+01  0.79660064E+02                                 1.696670                            1.600927      -0.940613       2.433247                    0.998725       3.264164       8.654608       0.536663       1.173461      -0.735567       0.020183      -0.023981       0.015681       0.035047      -0.003019       0.004160      -0.017687       0.003215      -0.033276      -0.022905       0.005077       0.017828              1.739585       2.097104      -0.253292       0.204648       1.703022      -0.185785       1.418631           0.000000
           69              H      15.585039       7.186643       1.366257       0.105270       1.106804 0.77705401E+01  0.73925215E+02                                 1.621047                            1.519611      -0.717580       2.533143                    0.999808       3.112365       7.926729       0.577723       1.114410      -0.751811      -0.010788      -0.030575       0.019182       0.037671       0.003530       0.001860      -0.015732       0.010019      -0.042241      -0.024026       0.009948       0.014078              1.657284       1.439946       0.170834      -0.077874       2.081043      -0.361417       1.450864           0.000001
           70              H      13.916396       8.420468       0.419368       0.122205       1.106675 0.79169940E+01  0.77434874E+02                                 1.764431                            1.643753      -0.926036       2.444374                    0.998646       3.423095       9.530802       0.489312       1.279806      -0.709702      -0.038089      -0.013211       0.003985       0.040511       0.008679      -0.002314      -0.011630       0.009536      -0.037116      -0.019188       0.000800       0.018388              1.836987       2.536353       0.211995       0.040733       1.579047      -0.000813       1.395563           0.000000
           71              H      19.661738       9.272447       1.549454       0.100570       1.307245 0.10293334E+02  0.10660381E+03                                 1.925721                            1.833066      -0.968601       2.412112                    0.997072       3.573989       9.961695       0.483123       1.224141      -0.723707      -0.000606      -0.002312       0.038412       0.038486      -0.007942       0.000108      -0.003340       0.004268       0.023057      -0.012403       0.003425       0.008979              1.996902       1.759452       0.150613      -0.098216       1.701936       0.164715       2.529318           0.000000
           72              H      19.904530       8.449162       0.222927       0.097824       1.244447 0.94278753E+01  0.96013177E+02                                 1.889571                            1.771676      -1.008433       2.390242                    0.996762       3.645784      10.247661       0.481729       1.248492      -0.716454       0.007394      -0.033826      -0.014335       0.037475      -0.002147       0.007913       0.003314      -0.010918      -0.001248      -0.011891       0.004500       0.007392              1.987631       1.813024      -0.137179      -0.253740       2.366493       0.474121       1.783377           0.000000
           73              H      16.498820      21.994748      21.286237       0.140816       1.194089 0.90981261E+01  0.91044666E+02                                 1.777421                            1.703027      -1.185520       2.334138                    0.996416       3.339008       9.044782       0.512013       1.195425      -0.730555      -0.007604      -0.031488      -0.016280       0.036254       0.008338       0.004134       0.007861      -0.008101      -0.014924      -0.008964      -0.006613       0.015577              1.783372       1.832153       0.066286       0.011270       1.960272       0.311128       1.557692          -0.000001
           74              H      15.313554       3.211476       1.189681       0.124496       1.129646 0.81904050E+01  0.79660064E+02                                 1.696670                            1.600927      -0.940613       2.433247                    0.998725       3.264164       8.654608       0.536663       1.173461      -0.735567      -0.020183       0.023981       0.015681       0.035047      -0.003019      -0.004160       0.017687       0.003215      -0.033276      -0.022905       0.005077       0.017828              1.739585       2.097104      -0.253292      -0.204648       1.703022       0.185785       1.418631           0.000000
           75              H      17.522961       3.849357       1.366257       0.105270       1.106804 0.77705390E+01  0.73925203E+02                                 1.621047                            1.519611      -0.717580       2.533143                    0.999808       3.112365       7.926729       0.577723       1.114410      -0.751811       0.010788       0.030575       0.019182       0.037671       0.003530      -0.001860       0.015732       0.010019      -0.042241      -0.024026       0.009948       0.014078              1.657284       1.439946       0.170834       0.077874       2.081043       0.361417       1.450864           0.000001
           76              H      19.191604       2.615532       0.419368       0.122205       1.106675 0.79169940E+01  0.77434874E+02                                 1.764431                            1.643753      -0.926036       2.444374                    0.998646       3.423095       9.530802       0.489312       1.279806      -0.709702       0.038089       0.013211       0.003985       0.040511       0.008679       0.002314       0.011630       0.009536      -0.037116      -0.019188       0.000800       0.018388              1.836987       2.536353       0.211995      -0.040733       1.579047       0.000813       1.395563           0.000000
           77              H      13.446262       1.763553       1.549454       0.100570       1.307245 0.10293334E+02  0.10660381E+03                                 1.925721                            1.833066      -0.968601       2.412112                    0.997072       3.573989       9.961695       0.483123       1.224141      -0.723707       0.000606       0.002312       0.038412       0.038486      -0.007942      -0.000108       0.003340       0.004268       0.023057      -0.012403       0.003425       0.008979              1.996902       1.759452       0.150613       0.098216       1.701936      -0.164715       2.529318           0.000000
           78              H      13.203470       2.586838       0.222927       0.097824       1.244447 0.94278753E+01  0.96013177E+02                                 1.889571                            1.771676      -1.008433       2.390242                    0.996762       3.645784      10.247661       0.481729       1.248492      -0.716454      -0.007394       0.033826      -0.014335       0.037475      -0.002147      -0.007913      -0.003314      -0.010918      -0.001248      -0.011891       0.004500       0.007392              1.987631       1.813024      -0.137179       0.253740       2.366493      -0.474121       1.783377           0.000000
           79              H      16.609180      21.994748      11.821763       0.140816       1.194089 0.90981256E+01  0.91044657E+02                                 1.777421                            1.703027      -1.185520       2.334138                    0.996416       3.339008       9.044781       0.512013       1.195425      -0.730555       0.007604      -0.031488       0.016280       0.036254      -0.008338       0.004134      -0.007861      -0.008101      -0.014924      -0.008964      -0.006613       0.015577              1.783372       1.832153      -0.066286       0.011270       1.960272      -0.311128       1.557691          -0.000001
           80              H      17.794446       3.211476       9.846319       0.124496       1.129646 0.81904046E+01  0.79660057E+02                                 1.696669                            1.600927      -0.940613       2.433247                    0.998725       3.264164       8.654607       0.536664       1.173461      -0.735567       0.020183       0.023981      -0.015681       0.035047       0.003019      -0.004160      -0.017687       0.003215      -0.033276      -0.022905       0.005077       0.017828              1.739585       2.097103       0.253292      -0.204648       1.703021      -0.185785       1.418631           0.000000
           81              H      15.585039       3.849357       9.669743       0.105270       1.106804 0.77705390E+01  0.73925203E+02                                 1.621047                            1.519611      -0.717580       2.533143                    0.999808       3.112365       7.926729       0.577723       1.114410      -0.751811      -0.010788       0.030575      -0.019182       0.037671      -0.003530      -0.001860      -0.015732       0.010019      -0.042241      -0.024026       0.009948       0.014078              1.657284       1.439946      -0.170834       0.077874       2.081043      -0.361417       1.450864           0.000001
           82              H      13.916396       2.615532      10.616632       0.122205       1.106675 0.79169940E+01  0.77434874E+02                                 1.764431                            1.643753      -0.926036       2.444374                    0.998646       3.423095       9.530802       0.489312       1.279806      -0.709702      -0.038089       0.013211      -0.003985       0.040511      -0.008679       0.002314      -0.011630       0.009536      -0.037116      -0.019188       0.000800       0.018388              1.836987       2.536353      -0.211995      -0.040733       1.579047      -0.000813       1.395563           0.000000
           83              H      19.661738       1.763553       9.486546       0.100570       1.307245 0.10293334E+02  0.10660381E+03                                 1.925721                            1.833066      -0.968601       2.412112                    0.997072       3.573989       9.961695       0.483123       1.224141      -0.723707      -0.000606       0.002312      -0.038412       0.038486       0.007942      -0.000108      -0.003340       0.004268       0.023057      -0.012403       0.003425       0.008979              1.996902       1.759452      -0.150613       0.098216       1.701936       0.164715       2.529318           0.000000
           84              H      19.904530       2.586838      10.813073       0.097824       1.244447 0.94278753E+01  0.96013177E+02                                 1.889571                            1.771676      -1.008433       2.390242                    0.996762       3.645784      10.247661       0.481729       1.248492      -0.716454       0.007394       0.033826       0.014335       0.037475       0.002147      -0.007913       0.003314      -0.010918      -0.001248      -0.011891       0.004500       0.007392              1.987631       1.813024       0.137179       0.253740       2.366493       0.474121       1.783377           0.000000
           85              H      10.250237       5.573180      10.958748       0.140816       1.194089 0.90981255E+01  0.91044657E+02                                 1.777421                            1.703027      -1.185519       2.334139                    0.996416       3.339008       9.044781       0.512013       1.195425      -0.730555      -0.016280       0.007604      -0.031488       0.036254      -0.004134       0.007861      -0.008338      -0.003411       0.019613      -0.008964      -0.006613       0.015577              1.783372       1.557691      -0.011270       0.311128       1.832153      -0.066286       1.960272          -0.000001
           86              H      12.225681       6.758446      14.247476       0.124496       1.129646 0.81904050E+01  0.79660064E+02                                 1.696670                            1.600927      -0.940613       2.433247                    0.998725       3.264164       8.654608       0.536663       1.173461      -0.735567       0.015681       0.020183       0.023981       0.035047       0.004160       0.017687       0.003019      -0.018246       0.011816      -0.022905       0.005077       0.017828              1.739585       1.418631       0.204648       0.185785       2.097104       0.253292       1.703022           0.000000
           87              H      12.402257       4.549039      14.885357       0.105270       1.106804 0.77705401E+01  0.73925215E+02                                 1.621047                            1.519611      -0.717580       2.533143                    0.999808       3.112365       7.926729       0.577723       1.114410      -0.751811       0.019182      -0.010788       0.030575       0.037671       0.001860       0.015732      -0.003530      -0.026130       0.006091      -0.024026       0.009948       0.014078              1.657284       1.450864      -0.077874       0.361417       1.439946      -0.170834       2.081043           0.000001
           88              H      11.455368       2.880396      13.651532       0.122204       1.106675 0.79169935E+01  0.77434869E+02                                 1.764431                            1.643754      -0.926036       2.444374                    0.998646       3.423095       9.530802       0.489311       1.279807      -0.709702       0.003985      -0.038089       0.013211       0.040511      -0.002314       0.011630      -0.008679      -0.023326       0.004254      -0.019188       0.000800       0.018388              1.836988       1.395563       0.040733       0.000813       2.536353      -0.211995       1.579047           0.000000
           89              H      12.585454       8.625738      12.799553       0.100570       1.307245 0.10293334E+02  0.10660381E+03                                 1.925721                            1.833066      -0.968601       2.412112                    0.997072       3.573989       9.961695       0.483123       1.224141      -0.723707       0.038412      -0.000606       0.002312       0.038486       0.000108       0.003340       0.007942       0.009394      -0.017931      -0.012403       0.003425       0.008979              1.996902       2.529318      -0.098216      -0.164715       1.759452      -0.150613       1.701936           0.000000
           90              H      11.258927       8.868530      13.622838       0.097824       1.244447 0.94278751E+01  0.96013177E+02                                 1.889571                            1.771676      -1.008433       2.390242                    0.996762       3.645784      10.247662       0.481729       1.248493      -0.716454      -0.014335       0.007394       0.033826       0.037475       0.007913      -0.003314       0.002147       0.004835       0.017001      -0.011891       0.004500       0.007392              1.987631       1.783377      -0.253740      -0.474121       1.813024       0.137179       2.366493           0.000000
           91              H       0.785763       5.462820      10.958748       0.140816       1.194089 0.90981261E+01  0.91044666E+02                                 1.777421                            1.703027      -1.185520       2.334138                    0.996416       3.339008       9.044782       0.512013       1.195425      -0.730555       0.016280      -0.007604      -0.031488       0.036254      -0.004134      -0.007861       0.008338      -0.003411       0.019613      -0.008964      -0.006613       0.015577              1.783372       1.557692      -0.011270      -0.311128       1.832153       0.066286       1.960272          -0.000001
           92              H      20.882319       4.277554      14.247476       0.124496       1.129646 0.81904050E+01  0.79660064E+02                                 1.696670                            1.600927      -0.940613       2.433247                    0.998725       3.264164       8.654608       0.536663       1.173461      -0.735567      -0.015681      -0.020183       0.023981       0.035047       0.004160      -0.017687      -0.003019      -0.018246       0.011816      -0.022905       0.005077       0.017828              1.739585       1.418631       0.204648      -0.185785       2.097104      -0.253292       1.703022           0.000000
           93              H      20.705743       6.486961      14.885357       0.105270       1.106804 0.77705401E+01  0.73925215E+02                                 1.621047                            1.519611      -0.717580       2.533143                    0.999808       3.112365       7.926729       0.577723       1.114410      -0.751811      -0.019182       0.010788       0.030575       0.037671       0.001860      -0.015732       0.003530      -0.026130       0.006091      -0.024026       0.009948       0.014078              1.657284       1.450864      -0.077874      -0.361417       1.439946       0.170834       2.081043           0.000001
           94              H      21.652632       8.155604      13.651532       0.122205       1.106675 0.79169940E+01  0.77434874E+02                                 1.764431                            1.643753      -0.926036       2.444374                    0.998646       3.423095       9.530802       0.489312       1.279806      -0.709702      -0.003985       0.038089       0.013211       0.040511      -0.002314      -0.011630       0.008679      -0.023326       0.004254      -0.019188       0.000800       0.018388              1.836987       1.395563       0.040733      -0.000813       2.536353       0.211995       1.579047           0.000000
           95              H      20.522546       2.410262      12.799553       0.100570       1.307245 0.10293336E+02  0.10660383E+03                                 1.925721                            1.833066      -0.968601       2.412112                    0.997072       3.573989       9.961695       0.483123       1.224141      -0.723707      -0.038412       0.000606       0.002312       0.038486       0.000108      -0.003340      -0.007942       0.009394      -0.017931      -0.012403       0.003425       0.008979              1.996902       2.529318      -0.098216       0.164715       1.759452       0.150613       1.701937           0.000000
           96              H      21.849073       2.167470      13.622838       0.097824       1.244447 0.94278753E+01  0.96013177E+02                                 1.889571                            1.771676      -1.008433       2.390242                    0.996762       3.645784      10.247661       0.481729       1.248492      -0.716454       0.014335      -0.007394       0.033826       0.037475       0.007913       0.003314      -0.002147       0.004835       0.017001      -0.011891       0.004500       0.007392              1.987631       1.783377      -0.253740       0.474121       1.813024      -0.137179       2.366493           0.000000
           97              H       0.785763       5.573180       0.077252       0.140816       1.194089 0.90981256E+01  0.91044657E+02                                 1.777421                            1.703027      -1.185519       2.334139                    0.996416       3.339008       9.044781       0.512013       1.195425      -0.730555       0.016280       0.007604       0.031488       0.036254       0.004134       0.007861       0.008338      -0.003411       0.019613      -0.008964      -0.006613       0.015577              1.783372       1.557691       0.011270       0.311128       1.832153       0.066286       1.960272          -0.000001
           98              H      20.882319       6.758446      18.860524       0.124496       1.129646 0.81904046E+01  0.79660057E+02                                 1.696669                            1.600927      -0.940613       2.433247                    0.998725       3.264164       8.654607       0.536664       1.173461      -0.735567      -0.015681       0.020183      -0.023981       0.035047      -0.004160       0.017687      -0.003019      -0.018246       0.011816      -0.022905       0.005077       0.017828              1.739585       1.418631      -0.204648       0.185785       2.097103      -0.253292       1.703021           0.000000
           99              H      20.705743       4.549039      18.222643       0.105270       1.106803 0.77705381E+01  0.73925190E+02                                 1.621047                            1.519611      -0.717580       2.533143                    0.999808       3.112365       7.926728       0.577723       1.114410      -0.751811      -0.019182      -0.010788      -0.030575       0.037671      -0.001860       0.015732       0.003530      -0.026130       0.006091      -0.024026       0.009948       0.014078              1.657284       1.450864       0.077874       0.361417       1.439946       0.170834       2.081042           0.000001
          100              H      21.652632       2.880396      19.456468       0.122205       1.106675 0.79169940E+01  0.77434874E+02                                 1.764431                            1.643753      -0.926036       2.444374                    0.998646       3.423095       9.530802       0.489312       1.279806      -0.709702      -0.003985      -0.038089      -0.013211       0.040511       0.002314       0.011630       0.008679      -0.023326       0.004254      -0.019188       0.000800       0.018388              1.836987       1.395563      -0.040733       0.000813       2.536353       0.211995       1.579047           0.000000
          101              H      20.522546       8.625738      20.308447       0.100570       1.307245 0.10293334E+02  0.10660381E+03                                 1.925721                            1.833066      -0.968601       2.412112                    0.997072       3.573989       9.961695       0.483123       1.224141      -0.723707      -0.038412      -0.000606      -0.002312       0.038486      -0.000108       0.003340      -0.007942       0.009394      -0.017931      -0.012403       0.003425       0.008979              1.996902       2.529318       0.098216      -0.164715       1.759452       0.150613       1.701936           0.000000
          102              H      21.849073       8.868530      19.485162       0.097824       1.244447 0.94278751E+01  0.96013177E+02                                 1.889571                            1.771676      -1.008433       2.390242                    0.996762       3.645784      10.247662       0.481729       1.248493      -0.716454       0.014335       0.007394      -0.033826       0.037475      -0.007913      -0.003314      -0.002147       0.004835       0.017001      -0.011891       0.004500       0.007392              1.987631       1.783377       0.253740      -0.474121       1.813024      -0.137179       2.366493           0.000000
          103              H      10.250237       5.462820       0.077252       0.140816       1.194089 0.90981261E+01  0.91044666E+02                                 1.777421                            1.703027      -1.185519       2.334139                    0.996416       3.339008       9.044782       0.512013       1.195425      -0.730555      -0.016280      -0.007604       0.031488       0.036254       0.004134      -0.007861      -0.008338      -0.003411       0.019613      -0.008964      -0.006613       0.015577              1.783372       1.557692       0.011270      -0.311128       1.832153      -0.066286       1.960272          -0.000001
          104              H      12.225681       4.277554      18.860524       0.124496       1.129646 0.81904050E+01  0.79660064E+02                                 1.696670                            1.600927      -0.940613       2.433247                    0.998725       3.264164       8.654608       0.536663       1.173461      -0.735567       0.015681      -0.020183      -0.023981       0.035047      -0.004160      -0.017687       0.003019      -0.018246       0.011816      -0.022905       0.005077       0.017828              1.739585       1.418631      -0.204648      -0.185785       2.097104       0.253292       1.703022           0.000000
          105              H      12.402257       6.486961      18.222643       0.105270       1.106803 0.77705381E+01  0.73925190E+02                                 1.621047                            1.519611      -0.717580       2.533143                    0.999808       3.112365       7.926728       0.577723       1.114410      -0.751811       0.019182       0.010788      -0.030575       0.037671      -0.001860      -0.015732      -0.003530      -0.026130       0.006091      -0.024026       0.009948       0.014078              1.657284       1.450864       0.077874      -0.361417       1.439946      -0.170834       2.081042           0.000001
          106              H      11.455368       8.155604      19.456468       0.122205       1.106675 0.79169940E+01  0.77434874E+02                                 1.764431                            1.643753      -0.926036       2.444374                    0.998646       3.423095       9.530802       0.489312       1.279806      -0.709702       0.003985       0.038089      -0.013211       0.040511       0.002314      -0.011630      -0.008679      -0.023326       0.004254      -0.019188       0.000800       0.018388              1.836987       1.395563      -0.040733      -0.000813       2.536353      -0.211995       1.579047           0.000000
          107              H      12.585454       2.410262      20.308447       0.100570       1.307245 0.10293336E+02  0.10660383E+03                                 1.925721                            1.833066      -0.968601       2.412112                    0.997072       3.573989       9.961696       0.483123       1.224141      -0.723707       0.038412       0.000606      -0.002312       0.038486      -0.000108      -0.003340       0.007942       0.009394      -0.017931      -0.012403       0.003425       0.008979              1.996902       2.529318       0.098216       0.164715       1.759452      -0.150613       1.701937           0.000000
          108              H      11.258927       2.167470      19.485162       0.097824       1.244447 0.94278753E+01  0.96013178E+02                                 1.889571                            1.771676      -1.008433       2.390242                    0.996762       3.645784      10.247661       0.481729       1.248492      -0.716454      -0.014335      -0.007394      -0.033826       0.037475      -0.007913       0.003314       0.002147       0.004835       0.017001      -0.011891       0.004500       0.007392              1.987631       1.783377       0.253740       0.474121       1.813024       0.137179       2.366493           0.000000
          109              H      10.958748      10.250237       5.573180       0.140816       1.194089 0.90981256E+01  0.91044657E+02                                 1.777421                            1.703027      -1.185520       2.334138                    0.996416       3.339008       9.044781       0.512013       1.195425      -0.730555      -0.031488      -0.016280       0.007604       0.036254       0.007861      -0.008338      -0.004134       0.011512      -0.004689      -0.008964      -0.006613       0.015577              1.783372       1.960272       0.311128      -0.066286       1.557691      -0.011270       1.832153          -0.000001
          110              H      14.247476      12.225681       6.758446       0.124496       1.129646 0.81904050E+01  0.79660064E+02                                 1.696670                            1.600927      -0.940613       2.433247                    0.998725       3.264164       8.654608       0.536663       1.173461      -0.735567       0.023981       0.015681       0.020183       0.035047       0.017687       0.003019       0.004160       0.015031       0.021460      -0.022905       0.005077       0.017828              1.739585       1.703022       0.185785       0.253292       1.418631       0.204648       2.097104           0.000000
          111              H      14.885357      12.402257       4.549039       0.105270       1.106804 0.77705401E+01  0.73925215E+02                                 1.621047                            1.519611      -0.717580       2.533143                    0.999808       3.112365       7.926729       0.577723       1.114410      -0.751811       0.030575       0.019182      -0.010788       0.037671       0.015732      -0.003530       0.001860       0.016111       0.036149      -0.024026       0.009948       0.014078              1.657284       2.081043       0.361417      -0.170834       1.450864      -0.077874       1.439946           0.000001
          112              H      13.651532      11.455368       2.880396       0.122205       1.106675 0.79169940E+01  0.77434874E+02                                 1.764431                            1.643753      -0.926036       2.444374                    0.998646       3.423095       9.530802       0.489312       1.279806      -0.709702       0.013211       0.003985      -0.038089       0.040511       0.011630      -0.008679      -0.002314       0.013790       0.032862      -0.019188       0.000800       0.018388              1.836987       1.579047       0.000813      -0.211995       1.395563       0.040733       2.536353           0.000000
          113              H      12.799553      12.585454       8.625738       0.100570       1.307245 0.10293336E+02  0.10660383E+03                                 1.925721                            1.833066      -0.968601       2.412112                    0.997072       3.573989       9.961696       0.483123       1.224141      -0.723707       0.002312       0.038412      -0.000606       0.038486       0.003340       0.007942       0.000108      -0.013663      -0.005126      -0.012403       0.003425       0.008979              1.996902       1.701937      -0.164715      -0.150613       2.529318      -0.098216       1.759452           0.000000
          114              H      13.622838      11.258927       8.868530       0.097824       1.244447 0.94278751E+01  0.96013177E+02                                 1.889571                            1.771676      -1.008433       2.390242                    0.996762       3.645784      10.247662       0.481729       1.248493      -0.716454       0.033826      -0.014335       0.007394       0.037475      -0.003314       0.002147       0.007913       0.006083      -0.015753      -0.011891       0.004500       0.007392              1.987632       2.366493      -0.474121       0.137179       1.783377      -0.253740       1.813024           0.000000
          115              H      10.958748       0.785763       5.462820       0.140816       1.194089 0.90981256E+01  0.91044657E+02                                 1.777421                            1.703027      -1.185520       2.334138                    0.996416       3.339008       9.044781       0.512013       1.195425      -0.730555      -0.031488       0.016280      -0.007604       0.036254      -0.007861       0.008338      -0.004134       0.011512      -0.004689      -0.008964      -0.006613       0.015577              1.783372       1.960272      -0.311128       0.066286       1.557691      -0.011270       1.832153          -0.000001
          116              H      14.247476      20.882319       4.277554       0.124496       1.129646 0.81904046E+01  0.79660057E+02                                 1.696669                            1.600927      -0.940613       2.433247                    0.998725       3.264164       8.654607       0.536664       1.173461      -0.735567       0.023981      -0.015681      -0.020183       0.035047      -0.017687      -0.003019       0.004160       0.015031       0.021460      -0.022905       0.005077       0.017828              1.739585       1.703021      -0.185785      -0.253292       1.418631       0.204648       2.097103           0.000000
          117              H      14.885357      20.705743       6.486961       0.105270       1.106804 0.77705401E+01  0.73925215E+02                                 1.621047                            1.519611      -0.717580       2.533143                    0.999808       3.112365       7.926729       0.577723       1.114410      -0.751811       0.030575      -0.019182       0.010788       0.037671      -0.015732       0.003530       0.001860       0.016111       0.036149      -0.024026       0.009948       0.014078              1.657284       2.081043      -0.361417       0.170834       1.450864      -0.077874       1.439946           0.000001
          118              H      13.651532      21.652632       8.155604       0.122205       1.106675 0.79169940E+01  0.77434874E+02                                 1.764431                            1.643753      -0.926036       2.444374                    0.998646       3.423095       9.530802       0.489312       1.279806      -0.709702       0.013211      -0.003985       0.038089       0.040511      -0.011630       0.008679      -0.002314       0.013790       0.032862      -0.019188       0.000800       0.018388              1.836987       1.579047      -0.000813       0.211995       1.395563       0.040733       2.536353           0.000000
          119              H      12.799553      20.522546       2.410262       0.100570       1.307245 0.10293336E+02  0.10660383E+03                                 1.925721                            1.833066      -0.968601       2.412112                    0.997072       3.573989       9.961695       0.483123       1.224141      -0.723707       0.002312      -0.038412       0.000606       0.038486      -0.003340      -0.007942       0.000108      -0.013663      -0.005126      -0.012403       0.003425       0.008979              1.996902       1.701937       0.164715       0.150613       2.529318      -0.098216       1.759452           0.000000
          120              H      13.622838      21.849073       2.167470       0.097824       1.244447 0.94278753E+01  0.96013177E+02                                 1.889571                            1.771676      -1.008433       2.390242                    0.996762       3.645784      10.247661       0.481729       1.248492      -0.716454       0.033826       0.014335      -0.007394       0.037475       0.003314      -0.002147       0.007913       0.006083      -0.015753      -0.011891       0.004500       0.007392              1.987631       2.366493       0.474121      -0.137179       1.783377      -0.253740       1.813024           0.000000
          121              H       0.077252       0.785763       5.573180       0.140816       1.194089 0.90981250E+01  0.91044648E+02                                 1.777421                            1.703027      -1.185519       2.334139                    0.996416       3.339008       9.044780       0.512013       1.195425      -0.730555       0.031488       0.016280       0.007604       0.036254       0.007861       0.008338       0.004134       0.011512      -0.004689      -0.008964      -0.006613       0.015577              1.783372       1.960271       0.311128       0.066286       1.557691       0.011270       1.832152          -0.000001
          122              H      18.860524      20.882319       6.758446       0.124496       1.129646 0.81904050E+01  0.79660064E+02                                 1.696670                            1.600927      -0.940613       2.433247                    0.998725       3.264164       8.654608       0.536663       1.173461      -0.735567      -0.023981      -0.015681       0.020183       0.035047       0.017687      -0.003019      -0.004160       0.015031       0.021460      -0.022905       0.005077       0.017828              1.739585       1.703022       0.185785      -0.253292       1.418631      -0.204648       2.097104           0.000000
          123              H      18.222643      20.705743       4.549039       0.105270       1.106803 0.77705381E+01  0.73925190E+02                                 1.621047                            1.519611      -0.717580       2.533143                    0.999808       3.112365       7.926728       0.577723       1.114410      -0.751811      -0.030575      -0.019182      -0.010788       0.037671       0.015732       0.003530      -0.001860       0.016111       0.036149      -0.024026       0.009948       0.014078              1.657284       2.081042       0.361417       0.170834       1.450864       0.077874       1.439946           0.000001
          124              H      19.456468      21.652632       2.880396       0.122205       1.106675 0.79169940E+01  0.77434874E+02                                 1.764431                            1.643753      -0.926036       2.444374                    0.998646       3.423095       9.530802       0.489312       1.279806      -0.709702      -0.013211      -0.003985      -0.038089       0.040511       0.011630       0.008679       0.002314       0.013790       0.032862      -0.019188       0.000800       0.018388              1.836987       1.579047       0.000813       0.211995       1.395563      -0.040733       2.536353           0.000000
          125              H      20.308447      20.522546       8.625738       0.100570       1.307245 0.10293334E+02  0.10660381E+03                                 1.925721                            1.833066      -0.968601       2.412112                    0.997072       3.573989       9.961695       0.483123       1.224141      -0.723707      -0.002312      -0.038412      -0.000606       0.038486       0.003340      -0.007942      -0.000108      -0.013663      -0.005126      -0.012403       0.003425       0.008979              1.996902       1.701936      -0.164715       0.150613       2.529318       0.098216       1.759452           0.000000
          126              H      19.485162      21.849073       8.868530       0.097824       1.244447 0.94278751E+01  0.96013177E+02                                 1.889571                            1.771676      -1.008433       2.390242                    0.996762       3.645784      10.247662       0.481729       1.248493      -0.716454      -0.033826       0.014335       0.007394       0.037475      -0.003314      -0.002147      -0.007913       0.006083      -0.015753      -0.011891       0.004500       0.007392              1.987631       2.366493      -0.474121      -0.137179       1.783377       0.253740       1.813024           0.000000
          127              H       0.077252      10.250237       5.462820       0.140816       1.194089 0.90981255E+01  0.91044657E+02                                 1.777421                            1.703027      -1.185519       2.334139                    0.996416       3.339008       9.044781       0.512013       1.195425      -0.730555       0.031488      -0.016280      -0.007604       0.036254      -0.007861      -0.008338       0.004134       0.011512      -0.004689      -0.008964      -0.006613       0.015577              1.783372       1.960272      -0.311128      -0.066286       1.557691       0.011270       1.832153          -0.000001
          128              H      18.860524      12.225681       4.277554       0.124496       1.129646 0.81904050E+01  0.79660064E+02                                 1.696670                            1.600927      -0.940613       2.433247                    0.998725       3.264164       8.654608       0.536663       1.173461      -0.735567      -0.023981       0.015681      -0.020183       0.035047      -0.017687       0.003019      -0.004160       0.015031       0.021460      -0.022905       0.005077       0.017828              1.739585       1.703022      -0.185785       0.253292       1.418631      -0.204648       2.097104           0.000000
          129              H      18.222643      12.402257       6.486961       0.105270       1.106804 0.77705390E+01  0.73925203E+02                                 1.621047                            1.519611      -0.717580       2.533143                    0.999808       3.112365       7.926729       0.577723       1.114410      -0.751811      -0.030575       0.019182       0.010788       0.037671      -0.015732      -0.003530      -0.001860       0.016111       0.036149      -0.024026       0.009948       0.014078              1.657284       2.081043      -0.361417      -0.170834       1.450864       0.077874       1.439946           0.000001
          130              H      19.456468      11.455368       8.155604       0.122205       1.106675 0.79169937E+01  0.77434873E+02                                 1.764431                            1.643754      -0.926036       2.444374                    0.998646       3.423095       9.530803       0.489311       1.279807      -0.709702      -0.013211       0.003985       0.038089       0.040511      -0.011630      -0.008679       0.002314       0.013790       0.032862      -0.019188       0.000800       0.018388              1.836988       1.579047      -0.000813      -0.211995       1.395563      -0.040733       2.536353           0.000000
          131              H      20.308447      12.585454       2.410262       0.100570       1.307245 0.10293336E+02  0.10660383E+03                                 1.925721                            1.833066      -0.968601       2.412112                    0.997072       3.573989       9.961696       0.483123       1.224141      -0.723707      -0.002312       0.038412       0.000606       0.038486      -0.003340       0.007942      -0.000108      -0.013663      -0.005126      -0.012403       0.003425       0.008979              1.996902       1.701937       0.164715      -0.150613       2.529318       0.098216       1.759452           0.000000
          132              H      19.485162      11.258927       2.167470       0.097824       1.244447 0.94278751E+01  0.96013177E+02                                 1.889571                            1.771676      -1.008433       2.390242                    0.996762       3.645784      10.247662       0.481729       1.248493      -0.716454      -0.033826      -0.014335      -0.007394       0.037475       0.003314       0.002147      -0.007913       0.006083      -0.015753      -0.011891       0.004500       0.007392              1.987632       2.366493       0.474121       0.137179       1.783377       0.253740       1.813024           0.000000
          133              H       5.573180      10.958748      10.250237       0.140816       1.194089 0.90981250E+01  0.91044648E+02                                 1.777421                            1.703027      -1.185519       2.334139                    0.996416       3.339008       9.044780       0.512013       1.195425      -0.730555       0.007604      -0.031488      -0.016280       0.036254      -0.008338      -0.004134       0.007861      -0.008101      -0.014924      -0.008964      -0.006613       0.015577              1.783372       1.832152      -0.066286      -0.011270       1.960271       0.311128       1.557691          -0.000001
          134              H       6.758446      14.247476      12.225681       0.124496       1.129646 0.81904050E+01  0.79660064E+02                                 1.696670                            1.600927      -0.940613       2.433247                    0.998725       3.264164       8.654608       0.536663       1.173461      -0.735567       0.020183       0.023981       0.015681       0.035047       0.003019       0.004160       0.017687       0.003215      -0.033276      -0.022905       0.005077       0.017828              1.739585       2.097104       0.253292       0.204648       1.703022       0.185785       1.418631           0.000000
          135              H       4.549039      14.885357      12.402257       0.105270       1.106804 0.77705401E+01  0.73925215E+02                                 1.621047                            1.519611      -0.717580       2.533143                    0.999808       3.112365       7.926729       0.577723       1.114410      -0.751811      -0.010788       0.030575       0.019182       0.037671      -0.003530       0.001860       0.015732       0.010019      -0.042241      -0.024026       0.009948       0.014078              1.657284       1.439946      -0.170834      -0.077874       2.081043       0.361417       1.450864           0.000001
          136              H       2.880396      13.651532      11.455368       0.122205       1.106675 0.79169940E+01  0.77434874E+02                                 1.764431                            1.643753      -0.926036       2.444374                    0.998646       3.423095       9.530802       0.489312       1.279806      -0.709702      -0.038089       0.013211       0.003985       0.040511      -0.008679      -0.002314       0.011630       0.009536      -0.037116      -0.019188       0.000800       0.018388              1.836987       2.536353      -0.211995       0.040733       1.579047       0.000813       1.395563           0.000000
          137              H       8.625738      12.799553      12.585454       0.100570       1.307245 0.10293336E+02  0.10660383E+03                                 1.925721                            1.833066      -0.968601       2.412112                    0.997072       3.573989       9.961696       0.483123       1.224141      -0.723707      -0.000606       0.002312       0.038412       0.038486       0.007942       0.000108       0.003340       0.004268       0.023057      -0.012403       0.003425       0.008979              1.996902       1.759452      -0.150613      -0.098216       1.701937      -0.164715       2.529318           0.000000
          138              H       8.868530      13.622838      11.258927       0.097824       1.244447 0.94278751E+01  0.96013177E+02                                 1.889571                            1.771676      -1.008433       2.390242                    0.996762       3.645784      10.247662       0.481729       1.248493      -0.716454       0.007394       0.033826      -0.014335       0.037475       0.002147       0.007913      -0.003314      -0.010918      -0.001248      -0.011891       0.004500       0.007392              1.987631       1.813024       0.137179      -0.253740       2.366493      -0.474121       1.783377           0.000000
          139              H       5.462820      10.958748       0.785763       0.140816       1.194089 0.90981275E+01  0.91044683E+02                                 1.777421                            1.703027      -1.185519       2.334139                    0.996416       3.339008       9.044782       0.512013       1.195425      -0.730555      -0.007604      -0.031488       0.016280       0.036254       0.008338      -0.004134      -0.007861      -0.008101      -0.014924      -0.008964      -0.006613       0.015577              1.783372       1.832153       0.066286      -0.011270       1.960272      -0.311128       1.557692          -0.000001
          140              H       4.277554      14.247476      20.882319       0.124496       1.129646 0.81904050E+01  0.79660064E+02                                 1.696670                            1.600927      -0.940613       2.433247                    0.998725       3.264164       8.654608       0.536663       1.173461      -0.735567      -0.020183       0.023981      -0.015681       0.035047      -0.003019       0.004160      -0.017687       0.003215      -0.033276      -0.022905       0.005077       0.017828              1.739585       2.097104      -0.253292       0.204648       1.703022      -0.185785       1.418631           0.000000
          141              H       6.486961      14.885357      20.705743       0.105270       1.106804 0.77705401E+01  0.73925215E+02                                 1.621047                            1.519611      -0.717580       2.533143                    0.999808       3.112365       7.926729       0.577723       1.114410      -0.751811       0.010788       0.030575      -0.019182       0.037671       0.003530       0.001860      -0.015732       0.010019      -0.042241      -0.024026       0.009948       0.014078              1.657284       1.439946       0.170834      -0.077874       2.081043      -0.361417       1.450864           0.000001
          142              H       8.155604      13.651532      21.652632       0.122205       1.106675 0.79169940E+01  0.77434874E+02                                 1.764431                            1.643753      -0.926036       2.444374                    0.998646       3.423095       9.530802       0.489312       1.279806      -0.709702       0.038089       0.013211      -0.003985       0.040511       0.008679      -0.002314      -0.011630       0.009536      -0.037116      -0.019188       0.000800       0.018388              1.836987       2.536353       0.211995       0.040733       1.579047      -0.000813       1.395563           0.000000
          143              H       2.410262      12.799553      20.522546       0.100570       1.307245 0.10293334E+02  0.10660381E+03                                 1.925721                            1.833066      -0.968601       2.412112                    0.997072       3.573989       9.961695       0.483123       1.224141      -0.723707       0.000606       0.002312      -0.038412       0.038486      -0.007942       0.000108      -0.003340       0.004268       0.023057      -0.012403       0.003425       0.008979              1.996902       1.759452       0.150613      -0.098216       1.701936       0.164715       2.529318           0.000000
          144              H       2.167470      13.622838      21.849073       0.097824       1.244447 0.94278753E+01  0.96013177E+02                                 1.889571                            1.771676      -1.008433       2.390242                    0.996762       3.645784      10.247661       0.481729       1.248492      -0.716454      -0.007394       0.033826       0.014335       0.037475      -0.002147       0.007913       0.003314      -0.010918      -0.001248      -0.011891       0.004500       0.007392              1.987631       1.813024      -0.137179      -0.253740       2.366493       0.474121       1.783377           0.000000
          145              H       5.573180       0.077252       0.785763       0.140816       1.194089 0.90981256E+01  0.91044657E+02                                 1.777421                            1.703027      -1.185520       2.334138                    0.996416       3.339008       9.044781       0.512013       1.195425      -0.730555       0.007604       0.031488       0.016280       0.036254       0.008338       0.004134       0.007861      -0.008101      -0.014924      -0.008964      -0.006613       0.015577              1.783372       1.832153       0.066286       0.011270       1.960272       0.311128       1.557691          -0.000001
          146              H       6.758446      18.860524      20.882319       0.124496       1.129646 0.81904034E+01  0.79660043E+02                                 1.696669                            1.600926      -0.940613       2.433247                    0.998725       3.264164       8.654607       0.536664       1.173461      -0.735567       0.020183      -0.023981      -0.015681       0.035047      -0.003019      -0.004160       0.017687       0.003215      -0.033276      -0.022905       0.005077       0.017828              1.739585       2.097103      -0.253292      -0.204648       1.703021       0.185785       1.418631           0.000000
          147              H       4.549039      18.222643      20.705743       0.105270       1.106803 0.77705381E+01  0.73925190E+02                                 1.621047                            1.519611      -0.717580       2.533143                    0.999808       3.112365       7.926728       0.577723       1.114410      -0.751811      -0.010788      -0.030575      -0.019182       0.037671       0.003530      -0.001860       0.015732       0.010019      -0.042241      -0.024026       0.009948       0.014078              1.657284       1.439946       0.170834       0.077874       2.081042       0.361417       1.450864           0.000001
          148              H       2.880396      19.456468      21.652632       0.122205       1.106675 0.79169940E+01  0.77434874E+02                                 1.764431                            1.643753      -0.926036       2.444374                    0.998646       3.423095       9.530802       0.489312       1.279806      -0.709702      -0.038089      -0.013211      -0.003985       0.040511       0.008679       0.002314       0.011630       0.009536      -0.037116      -0.019188       0.000800       0.018388              1.836987       2.536353       0.211995      -0.040733       1.579047       0.000813       1.395563           0.000000
          149              H       8.625738      20.308447      20.522546       0.100570       1.307245 0.10293334E+02  0.10660381E+03                                 1.925721                            1.833066      -0.968601       2.412112                    0.997072       3.573989       9.961695       0.483123       1.224141      -0.723707      -0.000606      -0.002312      -0.038412       0.038486      -0.007942      -0.000108       0.003340       0.004268       0.023057      -0.012403       0.003425       0.008979              1.996902       1.759452       0.150613       0.098216       1.701936      -0.164715       2.529318           0.000000
          150              H       8.868530      19.485162      21.849073       0.097824       1.244447 0.94278753E+01  0.96013177E+02                                 1.889571                            1.771676      -1.008433       2.390242                    0.996762       3.645784      10.247661       0.481729       1.248492      -0.716454       0.007394      -0.033826       0.014335       0.037475      -0.002147      -0.007913      -0.003314      -0.010918      -0.001248      -0.011891       0.004500       0.007392              1.987631       1.813024      -0.137179       0.253740       2.366493      -0.474121       1.783377           0.000000
          151              H       5.462820       0.077252      10.250237       0.140816       1.194089 0.90981256E+01  0.91044657E+02                                 1.777421                            1.703027      -1.185520       2.334138                    0.996416       3.339008       9.044781       0.512013       1.195425      -0.730555      -0.007604       0.031488      -0.016280       0.036254      -0.008338       0.004134      -0.007861      -0.008101      -0.014924      -0.008964      -0.006613       0.015577              1.783372       1.832153      -0.066286       0.011270       1.960272      -0.311128       1.557691          -0.000001
          152              H       4.277554      18.860524      12.225681       0.124496       1.129646 0.81904046E+01  0.79660057E+02                                 1.696669                            1.600927      -0.940613       2.433247                    0.998725       3.264164       8.654607       0.536664       1.173461      -0.735567      -0.020183      -0.023981       0.015681       0.035047       0.003019      -0.004160      -0.017687       0.003215      -0.033276      -0.022905       0.005077       0.017828              1.739585       2.097103       0.253292      -0.204648       1.703021      -0.185785       1.418631           0.000000
          153              H       6.486961      18.222643      12.402257       0.105270       1.106803 0.77705381E+01  0.73925190E+02                                 1.621047                            1.519611      -0.717580       2.533143                    0.999808       3.112365       7.926728       0.577723       1.114410      -0.751811       0.010788      -0.030575       0.019182       0.037671      -0.003530      -0.001860      -0.015732       0.010019      -0.042241      -0.024026       0.009948       0.014078              1.657284       1.439946      -0.170834       0.077874       2.081042      -0.361417       1.450864           0.000001
          154              H       8.155604      19.456468      11.455368       0.122204       1.106675 0.79169933E+01  0.77434868E+02                                 1.764431                            1.643754      -0.926036       2.444374                    0.998646       3.423095       9.530803       0.489311       1.279807      -0.709702       0.038089      -0.013211       0.003985       0.040511      -0.008679       0.002314      -0.011630       0.009536      -0.037116      -0.019188       0.000800       0.018388              1.836988       2.536354      -0.211995      -0.040733       1.579047      -0.000813       1.395563           0.000000
          155              H       2.410262      20.308447      12.585454       0.100570       1.307245 0.10293336E+02  0.10660383E+03                                 1.925721                            1.833066      -0.968601       2.412112                    0.997072       3.573989       9.961696       0.483123       1.224141      -0.723707       0.000606      -0.002312       0.038412       0.038486       0.007942      -0.000108      -0.003340       0.004268       0.023057      -0.012403       0.003425       0.008979              1.996902       1.759452      -0.150613       0.098216       1.701937       0.164715       2.529318           0.000000
          156              H       2.167470      19.485162      11.258927       0.097824       1.244447 0.94278753E+01  0.96013177E+02                                 1.889571                            1.771676      -1.008433       2.390242                    0.996762       3.645784      10.247661       0.481729       1.248492      -0.716454      -0.007394      -0.033826      -0.014335       0.037475       0.002147      -0.007913       0.003314      -0.010918      -0.001248      -0.011891       0.004500       0.007392              1.987631       1.813024       0.137179       0.253740       2.366493       0.474121       1.783377           0.000000
          157              C      11.294905      17.991108       9.909887       0.000204      38.284485 0.41663869E+03  0.96267664E+04                                 9.855459                            6.765239       0.022291       2.015213                    0.999262      26.838110      74.832802       0.643498       0.411944      -1.074256      -0.021680      -0.038714      -0.026097       0.051477      -0.002596       0.001018      -0.006831       0.002180       0.009829      -0.007578      -0.000750       0.008328             13.187324       6.710205       2.647185       2.893775      22.194818       3.664920      10.656949          -0.000000
          158              C      11.400629      16.700779      10.309610      -0.237016      40.700660 0.46388523E+03  0.11122727E+05                                10.361445                            7.230179      -0.152204       1.906516                    0.999382      31.178886      91.552285       0.604486       0.422590      -1.056624       0.004019       0.019195       0.000675       0.019623      -0.023341       0.000545      -0.023664       0.057129       0.074034      -0.055399       0.018982       0.036417             13.765752       6.680861       2.540753       1.976503      25.738643       2.434934       8.877750          -0.000000
          159              C      10.877744      15.670237       9.515460       0.264879      34.546372 0.34993924E+03  0.77769572E+04                                 9.389375                            6.341417       0.008581       2.022002                    0.999673      24.900498      69.143791       0.639555       0.430935      -1.057247       0.012807      -0.043933       0.020713       0.050231       0.004259       0.007373      -0.006978      -0.077356      -0.058708      -0.033575      -0.015753       0.049329             12.895242       5.887228       1.203156       1.706962      24.389397      -0.721967       8.409102           0.000000
          160              C      10.219336      15.982335       8.349838      -0.251025      34.991549 0.47130625E+03  0.11323309E+05                                 9.294677                            7.261833       0.028489       1.964426                    0.999758      31.193715      91.100709       0.607597       0.419586      -1.060593      -0.009988       0.040279      -0.027296       0.049672       0.018025       0.032073       0.025674      -0.048418      -0.004827      -0.046383      -0.008229       0.054612             10.664735       5.803050       0.045240       1.993937      16.784744      -1.753223       9.406411           0.000001
          161              C      10.122219      17.308862       7.972406      -0.062097      31.328098 0.38692237E+03  0.88395351E+04                                 8.601876                            6.549865       0.095258       2.005354                    0.999774      28.392066      80.587292       0.644805       0.415788      -1.064096       0.009766      -0.026405       0.029292       0.040628      -0.003277       0.034438      -0.011070      -0.030006       0.043474      -0.043078       0.003933       0.039146              9.868498       5.682204       0.923082       2.232825      14.569445       0.321582       9.353844           0.000001
          162              C      10.665190      18.308945       8.711818      -0.133906      32.577086 0.43508599E+03  0.10274999E+05                                 8.970513                            7.055801      -0.012193       1.968117                    0.999668      29.727239      86.867588       0.604436       0.429090      -1.051715       0.000973      -0.017766       0.015522       0.023612      -0.016339       0.004749      -0.021136      -0.041472      -0.033105      -0.022728      -0.018134       0.040862             10.117460       6.027908       1.607544       2.374954      14.369794       1.632327       9.954677           0.000001
          163              C      11.844277      19.082127      10.781289       0.625968      24.266199 0.24755039E+03  0.51139741E+04                                 7.822073                            5.622725      -0.091216       2.033640                    0.999450      22.007302      61.573344       0.619084       0.478918      -1.015907       0.025730       0.036487       0.046306       0.064324      -0.025394      -0.068131      -0.027375       0.142915      -0.057527      -0.094162      -0.021970       0.116132              9.849117       5.611336       1.914294       2.203367      15.230866       2.703282       8.705151           0.000001
          164              C      10.445795      13.315596       9.341091      -0.061976      28.607303 0.37171925E+03  0.84742332E+04                                 8.393892                            6.497828      -0.292676       1.907846                    0.998292      28.387837      82.594700       0.630766       0.425944      -1.049370       0.040133       0.029155       0.056298       0.075034       0.032326       0.017368       0.025223      -0.048236      -0.050259      -0.034577      -0.026050       0.060628             10.681064       7.502678      -0.784666      -0.931613      16.128572      -2.442305       8.411942           0.000000
          165              C      10.768046      12.121942      10.211169       0.012852      44.683344 0.44931414E+03  0.10615000E+05                                11.050255                            7.124637      -0.213004       1.932676                    0.999234      27.641062      78.788079       0.611969       0.423649      -1.063198      -0.008553       0.038279      -0.031035       0.050016       0.007394       0.026691      -0.011629      -0.026592       0.018068      -0.037437       0.011290       0.026147             15.923523      14.833574      -4.796525      -5.202565      18.442287      -5.236653      14.494709          -0.000000
          166              C      21.813095      15.116892       9.909887       0.000204      38.284483 0.41663867E+03  0.96267658E+04                                 9.855459                            6.765239       0.022291       2.015214                    0.999262      26.838109      74.832800       0.643498       0.411944      -1.074256       0.021680       0.038714      -0.026097       0.051477      -0.002596      -0.001018       0.006831       0.002180       0.009829      -0.007578      -0.000750       0.008328             13.187324       6.710205       2.647185      -2.893775      22.194817      -3.664920      10.656949          -0.000000
          167              C      21.707371      16.407221      10.309610      -0.237016      40.700657 0.46388521E+03  0.11122726E+05                                10.361444                            7.230179      -0.152204       1.906516                    0.999382      31.178885      91.552281       0.604486       0.422590      -1.056624      -0.004019      -0.019195       0.000675       0.019623      -0.023341      -0.000545       0.023664       0.057129       0.074034      -0.055399       0.018982       0.036417             13.765751       6.680861       2.540752      -1.976503      25.738642      -2.434934       8.877750          -0.000000
          168              C       0.158256      17.437763       9.515460       0.264879      34.546370 0.34993922E+03  0.77769566E+04                                 9.389375                            6.341417       0.008581       2.022002                    0.999673      24.900497      69.143789       0.639555       0.430935      -1.057247      -0.012807       0.043933       0.020713       0.050231       0.004259      -0.007373       0.006978      -0.077356      -0.058708      -0.033575      -0.015753       0.049329             12.895242       5.887228       1.203156      -1.706962      24.389397       0.721967       8.409102           0.000000
          169              C       0.816664      17.125665       8.349838      -0.251025      34.991550 0.47130626E+03  0.11323310E+05                                 9.294677                            7.261834       0.028489       1.964426                    0.999758      31.193715      91.100711       0.607596       0.419586      -1.060593       0.009988      -0.040279      -0.027296       0.049672       0.018025      -0.032073      -0.025674      -0.048418      -0.004827      -0.046383      -0.008229       0.054612             10.664736       5.803050       0.045240      -1.993937      16.784745       1.753223       9.406411           0.000001
          170              C       0.913781      15.799138       7.972406      -0.062097      31.328098 0.38692237E+03  0.88395351E+04                                 8.601876                            6.549865       0.095258       2.005354                    0.999774      28.392066      80.587292       0.644805       0.415788      -1.064096      -0.009766       0.026405       0.029292       0.040628      -0.003277      -0.034438       0.011070      -0.030006       0.043474      -0.043079       0.003933       0.039146              9.868498       5.682204       0.923082      -2.232825      14.569445      -0.321582       9.353844           0.000001
          171              C       0.370810      14.799055       8.711818      -0.133906      32.577086 0.43508599E+03  0.10274999E+05                                 8.970513                            7.055801      -0.012193       1.968117                    0.999668      29.727239      86.867587       0.604436       0.429090      -1.051715      -0.000973       0.017766       0.015522       0.023612      -0.016339      -0.004749       0.021136      -0.041472      -0.033105      -0.022728      -0.018134       0.040862             10.117459       6.027908       1.607544      -2.374954      14.369793      -1.632327       9.954677           0.000001
          172              C      21.263723      14.025873      10.781289       0.625968      24.266199 0.24755039E+03  0.51139741E+04                                 7.822073                            5.622724      -0.091216       2.033640                    0.999450      22.007302      61.573343       0.619084       0.478918      -1.015907      -0.025730      -0.036487       0.046306       0.064324      -0.025394       0.068131       0.027375       0.142915      -0.057527      -0.094162      -0.021970       0.116132              9.849117       5.611336       1.914294      -2.203367      15.230865      -2.703282       8.705150           0.000001
          173              C       0.590205      19.792404       9.341091      -0.061976      28.607303 0.37171925E+03  0.84742333E+04                                 8.393893                            6.497828      -0.292676       1.907846                    0.998292      28.387837      82.594704       0.630766       0.425944      -1.049370      -0.040133      -0.029155       0.056298       0.075034       0.032326      -0.017368      -0.025223      -0.048236      -0.050259      -0.034577      -0.026050       0.060628             10.681065       7.502678      -0.784666       0.931613      16.128574       2.442305       8.411942           0.000000
          174              C       0.267954      20.986058      10.211169       0.012852      44.683342 0.44931411E+03  0.10614999E+05                                11.050256                            7.124637      -0.213004       1.932676                    0.999234      27.641061      78.788079       0.611969       0.423650      -1.063198       0.008553      -0.038279      -0.031035       0.050016       0.007394      -0.026691       0.011629      -0.026592       0.018068      -0.037437       0.011290       0.026147             15.923524      14.833574      -4.796526       5.202565      18.442288       5.236653      14.494709          -0.000000
          175              C      21.813095      17.991108       1.126113       0.000204      38.284483 0.41663867E+03  0.96267657E+04                                 9.855459                            6.765239       0.022291       2.015214                    0.999262      26.838109      74.832800       0.643498       0.411944      -1.074256       0.021680      -0.038714       0.026097       0.051477       0.002596       0.001018       0.006831       0.002180       0.009829      -0.007578      -0.000750       0.008328             13.187324       6.710205      -2.647185       2.893775      22.194818      -3.664920      10.656949          -0.000000
          176              C      21.707371      16.700779       0.726390      -0.237016      40.700659 0.46388523E+03  0.11122727E+05                                10.361444                            7.230179      -0.152204       1.906516                    0.999382      31.178886      91.552284       0.604486       0.422590      -1.056624      -0.004019       0.019195      -0.000675       0.019623       0.023341       0.000545       0.023664       0.057129       0.074034      -0.055399       0.018982       0.036417             13.765751       6.680861      -2.540753       1.976503      25.738643      -2.434934       8.877750          -0.000000
          177              C       0.158256      15.670237       1.520540       0.264879      34.546370 0.34993922E+03  0.77769566E+04                                 9.389375                            6.341417       0.008581       2.022002                    0.999673      24.900497      69.143789       0.639555       0.430935      -1.057247      -0.012807      -0.043933      -0.020713       0.050231      -0.004259       0.007373       0.006978      -0.077356      -0.058708      -0.033575      -0.015753       0.049329             12.895242       5.887228      -1.203156       1.706962      24.389397       0.721967       8.409102           0.000000
          178              C       0.816664      15.982335       2.686162      -0.251025      34.991549 0.47130625E+03  0.11323310E+05                                 9.294677                            7.261833       0.028489       1.964426                    0.999758      31.193715      91.100710       0.607597       0.419586      -1.060593       0.009988       0.040279       0.027296       0.049672      -0.018025       0.032073      -0.025674      -0.048418      -0.004827      -0.046382      -0.008229       0.054612             10.664735       5.803050      -0.045240       1.993937      16.784745       1.753222       9.406411           0.000001
          179              C       0.913781      17.308862       3.063594      -0.062097      31.328100 0.38692241E+03  0.88395361E+04                                 8.601877                            6.549866       0.095258       2.005353                    0.999774      28.392067      80.587296       0.644805       0.415788      -1.064095      -0.009766      -0.026405      -0.029292       0.040628       0.003277       0.034438       0.011070      -0.030006       0.043474      -0.043079       0.003933       0.039146              9.868498       5.682204      -0.923082       2.232824      14.569446      -0.321582       9.353844           0.000001
          180              C       0.370810      18.308945       2.324182      -0.133906      32.577086 0.43508599E+03  0.10274999E+05                                 8.970513                            7.055801      -0.012193       1.968117                    0.999668      29.727239      86.867587       0.604436       0.429090      -1.051715      -0.000973      -0.017766      -0.015522       0.023612       0.016339       0.004749       0.021136      -0.041471      -0.033105      -0.022728      -0.018134       0.040862             10.117459       6.027908      -1.607544       2.374954      14.369794      -1.632327       9.954677           0.000001
          181              C      21.263723      19.082127       0.254711       0.625968      24.266199 0.24755039E+03  0.51139741E+04                                 7.822073                            5.622725      -0.091216       2.033640                    0.999450      22.007302      61.573344       0.619084       0.478918      -1.015907      -0.025730       0.036487      -0.046306       0.064324       0.025394      -0.068131       0.027375       0.142915      -0.057527      -0.094162      -0.021970       0.116132              9.849117       5.611336      -1.914294       2.203367      15.230865      -2.703282       8.705151           0.000001
          182              C       0.590205      13.315596       1.694909      -0.061976      28.607303 0.37171925E+03  0.84742332E+04                                 8.393893                            6.497828      -0.292676       1.907846                    0.998292      28.387837      82.594703       0.630766       0.425944      -1.049370      -0.040133       0.029155      -0.056298       0.075034      -0.032326       0.017368      -0.025223      -0.048236      -0.050259      -0.034577      -0.026050       0.060628             10.681064       7.502678       0.784666      -0.931613      16.128573       2.442305       8.411942           0.000000
          183              C       0.267954      12.121942       0.824831       0.012852      44.683343 0.44931411E+03  0.10614999E+05                                11.050256                            7.124637      -0.213004       1.932676                    0.999234      27.641061      78.788080       0.611969       0.423650      -1.063198       0.008553       0.038279       0.031035       0.050016      -0.007394       0.026691       0.011629      -0.026592       0.018068      -0.037437       0.011290       0.026147             15.923524      14.833575       4.796526      -5.202565      18.442289       5.236653      14.494709          -0.000000
          184              C      11.294905      15.116892       1.126113       0.000204      38.284483 0.41663867E+03  0.96267657E+04                                 9.855458                            6.765239       0.022291       2.015214                    0.999262      26.838109      74.832799       0.643498       0.411944      -1.074256      -0.021680       0.038714       0.026097       0.051477       0.002596      -0.001018      -0.006831       0.002180       0.009829      -0.007578      -0.000750       0.008328             13.187324       6.710205      -2.647185      -2.893775      22.194817       3.664920      10.656949           0.000000
          185              C      11.400629      16.407221       0.726390      -0.237016      40.700657 0.46388520E+03  0.11122726E+05                                10.361444                            7.230179      -0.152204       1.906516                    0.999382      31.178885      91.552280       0.604486       0.422590      -1.056624       0.004019      -0.019195      -0.000675       0.019623       0.023341      -0.000545      -0.023664       0.057129       0.074034      -0.055399       0.018982       0.036417             13.765751       6.680861      -2.540752      -1.976503      25.738641       2.434934       8.877749          -0.000000
          186              C      10.877744      17.437763       1.520540       0.264879      34.546371 0.34993924E+03  0.77769571E+04                                 9.389375                            6.341417       0.008581       2.022002                    0.999673      24.900498      69.143789       0.639555       0.430934      -1.057247       0.012807       0.043933      -0.020713       0.050231      -0.004259      -0.007373      -0.006978      -0.077356      -0.058708      -0.033575      -0.015753       0.049329             12.895242       5.887228      -1.203156      -1.706962      24.389395      -0.721967       8.409101           0.000000
          187              C      10.219336      17.125665       2.686162      -0.251025      34.991550 0.47130626E+03  0.11323310E+05                                 9.294677                            7.261834       0.028489       1.964425                    0.999758      31.193715      91.100711       0.607596       0.419586      -1.060593      -0.009988      -0.040279       0.027296       0.049672      -0.018025      -0.032073       0.025674      -0.048418      -0.004827      -0.046382      -0.008229       0.054612             10.664736       5.803050      -0.045240      -1.993937      16.784745      -1.753223       9.406411           0.000001
          188              C      10.122219      15.799138       3.063594      -0.062097      31.328099 0.38692239E+03  0.88395357E+04                                 8.601877                            6.549866       0.095258       2.005353                    0.999774      28.392066      80.587295       0.644805       0.415788      -1.064095       0.009766       0.026405      -0.029292       0.040628       0.003277      -0.034438      -0.011070      -0.030006       0.043474      -0.043078       0.003933       0.039146              9.868498       5.682204      -0.923082      -2.232824      14.569447       0.321582       9.353845           0.000001
          189              C      10.665190      14.799055       2.324182      -0.133906      32.577086 0.43508599E+03  0.10274999E+05                                 8.970513                            7.055801      -0.012193       1.968117                    0.999668      29.727239      86.867587       0.604436       0.429090      -1.051715       0.000973       0.017766      -0.015522       0.023612       0.016339      -0.004749      -0.021136      -0.041471      -0.033105      -0.022728      -0.018134       0.040862             10.117459       6.027908      -1.607544      -2.374954      14.369794       1.632327       9.954677           0.000001
          190              C      11.844277      14.025873       0.254711       0.625968      24.266198 0.24755037E+03  0.51139737E+04                                 7.822073                            5.622725      -0.091216       2.033640                    0.999450      22.007301      61.573342       0.619084       0.478918      -1.015907       0.025730      -0.036487      -0.046306       0.064324       0.025394       0.068131      -0.027375       0.142915      -0.057527      -0.094162      -0.021970       0.116132              9.849117       5.611336      -1.914294      -2.203367      15.230865       2.703282       8.705151           0.000001
          191              C      10.445795      19.792404       1.694909      -0.061976      28.607305 0.37171927E+03  0.84742338E+04                                 8.393893                            6.497828      -0.292676       1.907846                    0.998292      28.387838      82.594705       0.630766       0.425944      -1.049370       0.040133      -0.029155      -0.056298       0.075034      -0.032326      -0.017368       0.025223      -0.048236      -0.050259      -0.034577      -0.026050       0.060628             10.681064       7.502678       0.784666       0.931613      16.128573      -2.442305       8.411942           0.000000
          192              C      10.768046      20.986058       0.824831       0.012852      44.683342 0.44931411E+03  0.10614999E+05                                11.050256                            7.124637      -0.213004       1.932676                    0.999234      27.641061      78.788079       0.611969       0.423650      -1.063198      -0.008553      -0.038279       0.031035       0.050016      -0.007394      -0.026691      -0.011629      -0.026592       0.018068      -0.037437       0.011290       0.026147             15.923524      14.833574       4.796526       5.202565      18.442288      -5.236653      14.494709          -0.000000
          193              C       9.909887      11.294905      17.991108       0.000204      38.284483 0.41663867E+03  0.96267658E+04                                 9.855459                            6.765239       0.022291       2.015214                    0.999262      26.838109      74.832800       0.643498       0.411944      -1.074256      -0.026097      -0.021680      -0.038714       0.051477       0.001018      -0.006831      -0.002596       0.003824      -0.008185      -0.007578      -0.000750       0.008328             13.187324      10.656949       2.893775       3.664920       6.710205       2.647185      22.194817          -0.000000
          194              C      10.309610      11.400629      16.700779      -0.237016      40.700657 0.46388520E+03  0.11122726E+05                                10.361444                            7.230179      -0.152204       1.906516                    0.999382      31.178885      91.552283       0.604486       0.422590      -1.056624       0.000675       0.004019       0.019195       0.019623       0.000545      -0.023664      -0.023341       0.008452      -0.122710      -0.055399       0.018982       0.036417             13.765751       8.877750       1.976503       2.434934       6.680861       2.540752      25.738642          -0.000000
          195              C       9.515460      10.877744      15.670237       0.264879      34.546372 0.34993924E+03  0.77769572E+04                                 9.389375                            6.341417       0.008581       2.022002                    0.999673      24.900498      69.143791       0.639555       0.430935      -1.057247       0.020713       0.012807      -0.043933       0.050231       0.007373      -0.006978       0.004259       0.009324       0.145388      -0.033575      -0.015753       0.049329             12.895242       8.409102       1.706962      -0.721967       5.887228       1.203156      24.389397           0.000000
          196              C       8.349838      10.219336      15.982335      -0.251025      34.991551 0.47130627E+03  0.11323310E+05                                 9.294677                            7.261833       0.028489       1.964425                    0.999758      31.193716      91.100712       0.607597       0.419586      -1.060593      -0.027296      -0.009988       0.040279       0.049672       0.032073       0.025674       0.018025       0.021795       0.075040      -0.046383      -0.008229       0.054612             10.664735       9.406411       1.993937      -1.753223       5.803050       0.045240      16.784745           0.000001
          197              C       7.972406      10.122219      17.308862      -0.062097      31.328098 0.38692237E+03  0.88395351E+04                                 8.601876                            6.549865       0.095258       2.005353                    0.999774      28.392066      80.587293       0.644805       0.415788      -1.064095       0.029292       0.009766      -0.026405       0.040628       0.034438      -0.011070      -0.003277       0.036740       0.023272      -0.043079       0.003933       0.039146              9.868498       9.353844       2.232825       0.321582       5.682204       0.923082      14.569445           0.000001
          198              C       8.711818      10.665190      18.308945      -0.133906      32.577086 0.43508599E+03  0.10274999E+05                                 8.970513                            7.055801      -0.012193       1.968117                    0.999668      29.727239      86.867588       0.604436       0.429090      -1.051715       0.015522       0.000973      -0.017766       0.023612       0.004749      -0.021136      -0.016339       0.004183       0.078760      -0.022728      -0.018134       0.040862             10.117459       9.954677       2.374954       1.632327       6.027908       1.607544      14.369794           0.000001
          199              C      10.781289      11.844277      19.082127       0.625968      24.266198 0.24755037E+03  0.51139736E+04                                 7.822073                            5.622725      -0.091216       2.033640                    0.999450      22.007301      61.573342       0.619084       0.478918      -1.015907       0.046306       0.025730       0.036487       0.064324      -0.068131      -0.027375      -0.025394      -0.100221      -0.185609      -0.094162      -0.021970       0.116132              9.849117       8.705150       2.203367       2.703282       5.611336       1.914294      15.230865           0.000001
          200              C       9.341091      10.445795      13.315596      -0.061976      28.607305 0.37171928E+03  0.84742339E+04                                 8.393893                            6.497828      -0.292676       1.907846                    0.998292      28.387838      82.594704       0.630766       0.425944      -1.049370       0.056298       0.040133       0.029155       0.075034       0.017368       0.025223       0.032326      -0.001012       0.097483      -0.034577      -0.026050       0.060628             10.681064       8.411942      -0.931613      -2.442305       7.502678      -0.784666      16.128573           0.000000
          201              C      10.211169      10.768046      12.121942       0.012852      44.683342 0.44931411E+03  0.10614999E+05                                11.050256                            7.124637      -0.213004       1.932676                    0.999234      27.641061      78.788079       0.611969       0.423650      -1.063198      -0.031035      -0.008553       0.038279       0.050016       0.026691      -0.011629       0.007394       0.022330       0.030854      -0.037437       0.011290       0.026147             15.923524      14.494709      -5.202565      -5.236653      14.833574      -4.796526      18.442288          -0.000000
          202              C       9.909887      21.813095      15.116892       0.000204      38.284483 0.41663867E+03  0.96267658E+04                                 9.855459                            6.765239       0.022291       2.015214                    0.999262      26.838109      74.832800       0.643498       0.411944      -1.074256      -0.026097       0.021680       0.038714       0.051477      -0.001018       0.006831      -0.002596       0.003824      -0.008185      -0.007578      -0.000750       0.008328             13.187324      10.656949      -2.893775      -3.664920       6.710205       2.647185      22.194818           0.000000
          203              C      10.309610      21.707371      16.407221      -0.237016      40.700656 0.46388518E+03  0.11122726E+05                                10.361444                            7.230179      -0.152204       1.906516                    0.999382      31.178884      91.552278       0.604486       0.422590      -1.056624       0.000675      -0.004019      -0.019195       0.019623      -0.000545       0.023664      -0.023341       0.008453      -0.122710      -0.055399       0.018982       0.036417             13.765751       8.877749      -1.976503      -2.434934       6.680861       2.540752      25.738642          -0.000000
          204              C       9.515460       0.158256      17.437763       0.264879      34.546370 0.34993922E+03  0.77769566E+04                                 9.389375                            6.341417       0.008581       2.022002                    0.999673      24.900497      69.143789       0.639555       0.430935      -1.057247       0.020713      -0.012807       0.043933       0.050231      -0.007373       0.006978       0.004259       0.009324       0.145388      -0.033575      -0.015753       0.049329             12.895242       8.409102      -1.706962       0.721968       5.887228       1.203156      24.389397           0.000000
          205              C       8.349838       0.816664      17.125665      -0.251025      34.991551 0.47130628E+03  0.11323310E+05                                 9.294677                            7.261834       0.028489       1.964425                    0.999758      31.193716      91.100713       0.607597       0.419586      -1.060593      -0.027296       0.009988      -0.040279       0.049672      -0.032073      -0.025674       0.018025       0.021795       0.075040      -0.046383      -0.008229       0.054612             10.664736       9.406411      -1.993937       1.753223       5.803050       0.045240      16.784745           0.000001
          206              C       7.972406       0.913781      15.799138      -0.062097      31.328098 0.38692238E+03  0.88395354E+04                                 8.601877                            6.549866       0.095258       2.005353                    0.999774      28.392066      80.587295       0.644805       0.415788      -1.064095       0.029292      -0.009766       0.026405       0.040628      -0.034438       0.011070      -0.003277       0.036740       0.023272      -0.043079       0.003933       0.039146              9.868498       9.353845      -2.232825      -0.321582       5.682204       0.923082      14.569446           0.000001
          207              C       8.711818       0.370810      14.799055      -0.133906      32.577087 0.43508601E+03  0.10274999E+05                                 8.970513                            7.055801      -0.012193       1.968117                    0.999668      29.727240      86.867589       0.604436       0.429090      -1.051715       0.015522      -0.000972       0.017766       0.023612      -0.004749       0.021136      -0.016339       0.004183       0.078760      -0.022728      -0.018134       0.040862             10.117459       9.954677      -2.374954      -1.632327       6.027908       1.607544      14.369793           0.000001
          208              C      10.781289      21.263723      14.025873       0.625968      24.266198 0.24755038E+03  0.51139737E+04                                 7.822073                            5.622725      -0.091216       2.033640                    0.999450      22.007301      61.573342       0.619084       0.478918      -1.015907       0.046306      -0.025730      -0.036487       0.064324       0.068131       0.027375      -0.025394      -0.100221      -0.185609      -0.094162      -0.021970       0.116132              9.849117       8.705151      -2.203367      -2.703282       5.611336       1.914294      15.230866           0.000001
          209              C       9.341091       0.590205      19.792404      -0.061976      28.607305 0.37171927E+03  0.84742339E+04                                 8.393893                            6.497828      -0.292676       1.907846                    0.998292      28.387838      82.594706       0.630766       0.425944      -1.049370       0.056298      -0.040133      -0.029155       0.075034      -0.017368      -0.025223       0.032326      -0.001012       0.097483      -0.034577      -0.026050       0.060628             10.681065       8.411942       0.931613       2.442305       7.502678      -0.784666      16.128574           0.000000
          210              C      10.211169       0.267954      20.986058       0.012852      44.683343 0.44931411E+03  0.10614999E+05                                11.050256                            7.124637      -0.213004       1.932676                    0.999234      27.641061      78.788080       0.611969       0.423650      -1.063198      -0.031035       0.008553      -0.038279       0.050016      -0.026691       0.011629       0.007394       0.022330       0.030854      -0.037437       0.011290       0.026147             15.923524      14.494709       5.202565       5.236653      14.833575      -4.796526      18.442289          -0.000000
          211              C       1.126113      21.813095      17.991108       0.000204      38.284485 0.41663869E+03  0.96267664E+04                                 9.855459                            6.765239       0.022291       2.015213                    0.999262      26.838110      74.832802       0.643498       0.411944      -1.074256       0.026097       0.021680      -0.038714       0.051477       0.001018       0.006831       0.002596       0.003824      -0.008185      -0.007578      -0.000750       0.008328             13.187324      10.656949       2.893775      -3.664920       6.710205      -2.647185      22.194817           0.000000
          212              C       0.726390      21.707371      16.700779      -0.237016      40.700657 0.46388519E+03  0.11122726E+05                                10.361445                            7.230179      -0.152204       1.906516                    0.999382      31.178885      91.552284       0.604486       0.422590      -1.056624      -0.000675      -0.004019       0.019195       0.019623       0.000545       0.023664       0.023341       0.008453      -0.122710      -0.055399       0.018982       0.036417             13.765751       8.877750       1.976503      -2.434934       6.680861      -2.540753      25.738643          -0.000000
          213              C       1.520540       0.158256      15.670237       0.264879      34.546370 0.34993922E+03  0.77769567E+04                                 9.389375                            6.341417       0.008581       2.022003                    0.999673      24.900497      69.143789       0.639555       0.430935      -1.057247      -0.020713      -0.012807      -0.043933       0.050231       0.007373       0.006978      -0.004259       0.009324       0.145388      -0.033575      -0.015753       0.049329             12.895242       8.409102       1.706962       0.721967       5.887228      -1.203156      24.389396           0.000000
          214              C       2.686162       0.816664      15.982335      -0.251025      34.991549 0.47130625E+03  0.11323310E+05                                 9.294677                            7.261833       0.028489       1.964426                    0.999758      31.193715      91.100709       0.607597       0.419586      -1.060593       0.027296       0.009988       0.040279       0.049672       0.032073      -0.025674      -0.018025       0.021795       0.075040      -0.046383      -0.008229       0.054612             10.664735       9.406411       1.993937       1.753223       5.803050      -0.045240      16.784744           0.000001
          215              C       3.063594       0.913781      17.308862      -0.062097      31.328099 0.38692239E+03  0.88395356E+04                                 8.601877                            6.549866       0.095258       2.005353                    0.999774      28.392066      80.587294       0.644805       0.415788      -1.064095      -0.029292      -0.009766      -0.026405       0.040628       0.034438       0.011070       0.003277       0.036740       0.023272      -0.043079       0.003933       0.039146              9.868498       9.353844       2.232824      -0.321582       5.682204      -0.923082      14.569446           0.000001
          216              C       2.324182       0.370810      18.308945      -0.133906      32.577087 0.43508601E+03  0.10274999E+05                                 8.970513                            7.055801      -0.012193       1.968117                    0.999668      29.727240      86.867590       0.604436       0.429090      -1.051715      -0.015522      -0.000973      -0.017766       0.023612       0.004749       0.021136       0.016339       0.004183       0.078760      -0.022728      -0.018134       0.040862             10.117459       9.954677       2.374954      -1.632327       6.027908      -1.607544      14.369794           0.000001
          217              C       0.254711      21.263723      19.082127       0.625968      24.266199 0.24755039E+03  0.51139740E+04                                 7.822073                            5.622725      -0.091216       2.033640                    0.999450      22.007302      61.573344       0.619084       0.478918      -1.015907      -0.046306      -0.025730       0.036487       0.064324      -0.068131       0.027375       0.025394      -0.100221      -0.185609      -0.094162      -0.021970       0.116132              9.849117       8.705150       2.203367      -2.703282       5.611336      -1.914294      15.230865           0.000001
          218              C       1.694909       0.590205      13.315596      -0.061976      28.607303 0.37171925E+03  0.84742331E+04                                 8.393892                            6.497828      -0.292676       1.907846                    0.998292      28.387837      82.594700       0.630766       0.425944      -1.049370      -0.056298      -0.040133       0.029155       0.075034       0.017368      -0.025223      -0.032326      -0.001012       0.097483      -0.034577      -0.026050       0.060628             10.681064       8.411942      -0.931613       2.442305       7.502678       0.784666      16.128572           0.000000
          219              C       0.824831       0.267954      12.121942       0.012852      44.683342 0.44931411E+03  0.10614999E+05                                11.050255                            7.124637      -0.213004       1.932676                    0.999234      27.641061      78.788078       0.611969       0.423650      -1.063198       0.031035       0.008553       0.038279       0.050016       0.026691       0.011629      -0.007394       0.022330       0.030854      -0.037437       0.011290       0.026147             15.923523      14.494709      -5.202565       5.236653      14.833574       4.796526      18.442288          -0.000000
          220              C       1.126113      11.294905      15.116892       0.000204      38.284483 0.41663867E+03  0.96267658E+04                                 9.855458                            6.765239       0.022291       2.015214                    0.999262      26.838109      74.832800       0.643498       0.411944      -1.074256       0.026097      -0.021680       0.038714       0.051477      -0.001018      -0.006831       0.002596       0.003824      -0.008185      -0.007578      -0.000750       0.008328             13.187324      10.656949      -2.893775       3.664920       6.710205      -2.647185      22.194817           0.000000
          221              C       0.726390      11.400629      16.407221      -0.237016      40.700657 0.46388520E+03  0.11122726E+05                                10.361444                            7.230179      -0.152204       1.906516                    0.999382      31.178885      91.552283       0.604486       0.422590      -1.056624      -0.000675       0.004019      -0.019195       0.019623      -0.000545      -0.023664       0.023341       0.008453      -0.122710      -0.055399       0.018982       0.036417             13.765751       8.877750      -1.976503       2.434934       6.680861      -2.540752      25.738642          -0.000000
          222              C       1.520540      10.877744      17.437763       0.264879      34.546371 0.34993925E+03  0.77769572E+04                                 9.389375                            6.341417       0.008581       2.022002                    0.999673      24.900498      69.143790       0.639555       0.430934      -1.057247      -0.020713       0.012807       0.043933       0.050231      -0.007373      -0.006978      -0.004259       0.009324       0.145388      -0.033575      -0.015753       0.049329             12.895242       8.409102      -1.706962      -0.721967       5.887228      -1.203156      24.389396           0.000000
          223              C       2.686162      10.219336      17.125665      -0.251025      34.991551 0.47130627E+03  0.11323310E+05                                 9.294677                            7.261834       0.028489       1.964425                    0.999758      31.193716      91.100713       0.607597       0.419586      -1.060593       0.027296      -0.009988      -0.040279       0.049672      -0.032073       0.025674      -0.018025       0.021795       0.075040      -0.046383      -0.008229       0.054612             10.664736       9.406411      -1.993937      -1.753223       5.803050      -0.045240      16.784745           0.000001
          224              C       3.063594      10.122219      15.799138      -0.062097      31.328100 0.38692241E+03  0.88395361E+04                                 8.601877                            6.549866       0.095258       2.005353                    0.999774      28.392067      80.587296       0.644805       0.415788      -1.064095      -0.029292       0.009766       0.026405       0.040628      -0.034438      -0.011070       0.003277       0.036740       0.023272      -0.043079       0.003933       0.039146              9.868498       9.353844      -2.232824       0.321582       5.682204      -0.923082      14.569446           0.000001
          225              C       2.324182      10.665190      14.799055      -0.133906      32.577086 0.43508599E+03  0.10274999E+05                                 8.970513                            7.055801      -0.012193       1.968117                    0.999668      29.727239      86.867587       0.604436       0.429090      -1.051715      -0.015522       0.000973       0.017766       0.023612      -0.004749      -0.021136       0.016339       0.004183       0.078760      -0.022728      -0.018134       0.040862             10.117459       9.954677      -2.374954       1.632327       6.027908      -1.607544      14.369793           0.000001
          226              C       0.254711      11.844277      14.025873       0.625968      24.266199 0.24755039E+03  0.51139742E+04                                 7.822073                            5.622725      -0.091216       2.033640                    0.999450      22.007302      61.573343       0.619084       0.478918      -1.015907      -0.046306       0.025730      -0.036487       0.064324       0.068131      -0.027375       0.025394      -0.100221      -0.185609      -0.094162      -0.021970       0.116132              9.849117       8.705150      -2.203367       2.703282       5.611336      -1.914294      15.230865           0.000001
          227              C       1.694909      10.445795      19.792404      -0.061976      28.607303 0.37171925E+03  0.84742333E+04                                 8.393893                            6.497828      -0.292676       1.907846                    0.998292      28.387837      82.594704       0.630766       0.425944      -1.049370      -0.056298       0.040133      -0.029155       0.075034      -0.017368       0.025223      -0.032326      -0.001012       0.097483      -0.034577      -0.026050       0.060628             10.681065       8.411942       0.931613      -2.442305       7.502678       0.784666      16.128574           0.000000
          228              C       0.824831      10.768046      20.986058       0.012852      44.683342 0.44931411E+03  0.10614999E+05                                11.050255                            7.124637      -0.213004       1.932676                    0.999234      27.641061      78.788077       0.611969       0.423649      -1.063198       0.031035      -0.008553      -0.038279       0.050016      -0.026691      -0.011629      -0.007394       0.022330       0.030854      -0.037437       0.011290       0.026147             15.923523      14.494708       5.202565      -5.236653      14.833574       4.796525      18.442287          -0.000000
          229              C      17.991108       9.909887      11.294905       0.000204      38.284483 0.41663867E+03  0.96267658E+04                                 9.855459                            6.765239       0.022291       2.015214                    0.999262      26.838109      74.832801       0.643498       0.411944      -1.074256      -0.038714      -0.026097      -0.021680       0.051477      -0.006831      -0.002596       0.001018      -0.006005      -0.001644      -0.007578      -0.000750       0.008328             13.187324      22.194818       3.664920       2.647185      10.656949       2.893775       6.710205          -0.000000
          230              C      16.700779      10.309610      11.400629      -0.237016      40.700659 0.46388522E+03  0.11122727E+05                                10.361445                            7.230179      -0.152204       1.906516                    0.999382      31.178885      91.552285       0.604486       0.422590      -1.056624       0.019195       0.000675       0.004019       0.019623      -0.023664      -0.023341       0.000545      -0.065581       0.048676      -0.055399       0.018982       0.036417             13.765752      25.738644       2.434934       2.540753       8.877750       1.976503       6.680862          -0.000000
          231              C      15.670237       9.515460      10.877744       0.264879      34.546371 0.34993924E+03  0.77769572E+04                                 9.389375                            6.341417       0.008581       2.022002                    0.999673      24.900498      69.143791       0.639555       0.430935      -1.057247      -0.043933       0.020713       0.012807       0.050231      -0.006978       0.004259       0.007373       0.068032      -0.086680      -0.033575      -0.015753       0.049329             12.895242      24.389396      -0.721967       1.203156       8.409102       1.706962       5.887228           0.000000
          232              C      15.982335       8.349838      10.219336      -0.251025      34.991551 0.47130628E+03  0.11323311E+05                                 9.294678                            7.261834       0.028489       1.964425                    0.999758      31.193716      91.100716       0.607596       0.419586      -1.060593       0.040279      -0.027296      -0.009988       0.049672       0.025674       0.018025       0.032073       0.026623      -0.070213      -0.046383      -0.008229       0.054612             10.664736      16.784746      -1.753223       0.045240       9.406412       1.993937       5.803051           0.000001
          233              C      17.308862       7.972406      10.122219      -0.062097      31.328099 0.38692239E+03  0.88395357E+04                                 8.601876                            6.549866       0.095258       2.005353                    0.999774      28.392067      80.587297       0.644805       0.415788      -1.064096      -0.026405       0.029292       0.009766       0.040628      -0.011070      -0.003277       0.034438      -0.006734      -0.066746      -0.043079       0.003933       0.039146              9.868498      14.569445       0.321582       0.923082       9.353845       2.232825       5.682204           0.000001
          234              C      18.308945       8.711818      10.665190      -0.133906      32.577087 0.43508602E+03  0.10275000E+05                                 8.970513                            7.055801      -0.012193       1.968117                    0.999668      29.727240      86.867591       0.604436       0.429090      -1.051715      -0.017766       0.015522       0.000973       0.023612      -0.021136      -0.016339       0.004749       0.037288      -0.045655      -0.022728      -0.018134       0.040862             10.117460      14.369794       1.632327       1.607545       9.954677       2.374954       6.027908           0.000001
          235              C      19.082127      10.781289      11.844277       0.625968      24.266199 0.24755039E+03  0.51139742E+04                                 7.822073                            5.622725      -0.091216       2.033640                    0.999450      22.007302      61.573344       0.619084       0.478918      -1.015907       0.036487       0.046306       0.025730       0.064324      -0.027375      -0.025394      -0.068131      -0.042694       0.243136      -0.094162      -0.021970       0.116132              9.849117      15.230866       2.703283       1.914294       8.705151       2.203367       5.611336           0.000001
          236              C      13.315596       9.341091      10.445795      -0.061976      28.607304 0.37171926E+03  0.84742333E+04                                 8.393893                            6.497828      -0.292676       1.907846                    0.998292      28.387837      82.594702       0.630766       0.425944      -1.049370       0.029155       0.056298       0.040133       0.075034       0.025223       0.032326       0.017368       0.049248      -0.047224      -0.034577      -0.026050       0.060628             10.681064      16.128573      -2.442305      -0.784666       8.411942      -0.931613       7.502678           0.000000
          237              C      12.121942      10.211169      10.768046       0.012852      44.683342 0.44931411E+03  0.10614999E+05                                11.050255                            7.124637      -0.213004       1.932676                    0.999234      27.641061      78.788077       0.611969       0.423649      -1.063198       0.038279      -0.031035      -0.008553       0.050016      -0.011629       0.007394       0.026691       0.004262      -0.048922      -0.037437       0.011290       0.026147             15.923523      18.442287      -5.236653      -4.796525      14.494708      -5.202565      14.833574          -0.000000
          238              C      15.116892       9.909887      21.813095       0.000204      38.284483 0.41663867E+03  0.96267658E+04                                 9.855459                            6.765239       0.022291       2.015214                    0.999262      26.838109      74.832800       0.643498       0.411944      -1.074256       0.038714      -0.026097       0.021680       0.051477       0.006831      -0.002596      -0.001018      -0.006005      -0.001644      -0.007578      -0.000750       0.008328             13.187324      22.194818      -3.664920       2.647185      10.656949      -2.893775       6.710205           0.000000
          239              C      16.407221      10.309610      21.707371      -0.237016      40.700657 0.46388521E+03  0.11122726E+05                                10.361444                            7.230179      -0.152204       1.906516                    0.999382      31.178885      91.552281       0.604486       0.422590      -1.056624      -0.019195       0.000675      -0.004019       0.019623       0.023664      -0.023341      -0.000545      -0.065581       0.048676      -0.055399       0.018982       0.036417             13.765751      25.738642      -2.434934       2.540753       8.877750      -1.976503       6.680861          -0.000000
          240              C      17.437763       9.515460       0.158256       0.264879      34.546372 0.34993924E+03  0.77769571E+04                                 9.389375                            6.341417       0.008581       2.022002                    0.999673      24.900498      69.143791       0.639555       0.430935      -1.057247       0.043933       0.020713      -0.012807       0.050231       0.006978       0.004259      -0.007373       0.068032      -0.086680      -0.033575      -0.015753       0.049329             12.895242      24.389397       0.721968       1.203156       8.409102      -1.706962       5.887228           0.000000
          241              C      17.125665       8.349838       0.816664      -0.251025      34.991551 0.47130628E+03  0.11323310E+05                                 9.294677                            7.261834       0.028489       1.964425                    0.999758      31.193716      91.100714       0.607597       0.419586      -1.060593      -0.040279      -0.027296       0.009988       0.049672      -0.025674       0.018025      -0.032073       0.026623      -0.070213      -0.046383      -0.008229       0.054612             10.664736      16.784745       1.753223       0.045240       9.406412      -1.993937       5.803050           0.000001
          242              C      15.799138       7.972406       0.913781      -0.062097      31.328098 0.38692238E+03  0.88395354E+04                                 8.601877                            6.549866       0.095258       2.005353                    0.999774      28.392066      80.587295       0.644805       0.415788      -1.064095       0.026405       0.029292      -0.009766       0.040628       0.011070      -0.003277      -0.034438      -0.006734      -0.066746      -0.043079       0.003933       0.039146              9.868498      14.569446      -0.321582       0.923082       9.353845      -2.232825       5.682204           0.000001
          243              C      14.799055       8.711818       0.370810      -0.133906      32.577086 0.43508599E+03  0.10274999E+05                                 8.970513                            7.055801      -0.012193       1.968117                    0.999668      29.727239      86.867588       0.604436       0.429090      -1.051715       0.017766       0.015522      -0.000973       0.023612       0.021136      -0.016339      -0.004749       0.037288      -0.045655      -0.022728      -0.018134       0.040862             10.117460      14.369794      -1.632327       1.607544       9.954677      -2.374954       6.027908           0.000001
          244              C      14.025873      10.781289      21.263723       0.625968      24.266198 0.24755037E+03  0.51139737E+04                                 7.822073                            5.622725      -0.091216       2.033640                    0.999450      22.007301      61.573342       0.619084       0.478918      -1.015907      -0.036487       0.046306      -0.025730       0.064324       0.027375      -0.025394       0.068131      -0.042694       0.243136      -0.094162      -0.021970       0.116132              9.849117      15.230865      -2.703282       1.914294       8.705151      -2.203367       5.611336           0.000001
          245              C      19.792404       9.341091       0.590205      -0.061976      28.607303 0.37171925E+03  0.84742332E+04                                 8.393893                            6.497828      -0.292676       1.907846                    0.998292      28.387837      82.594701       0.630766       0.425944      -1.049370      -0.029155       0.056298      -0.040133       0.075034      -0.025223       0.032326      -0.017368       0.049248      -0.047224      -0.034577      -0.026050       0.060628             10.681064      16.128573       2.442305      -0.784666       8.411942       0.931613       7.502678           0.000000
          246              C      20.986058      10.211169       0.267954       0.012852      44.683342 0.44931411E+03  0.10614999E+05                                11.050256                            7.124637      -0.213004       1.932676                    0.999234      27.641061      78.788078       0.611969       0.423650      -1.063198      -0.038279      -0.031035       0.008553       0.050016       0.011629       0.007394      -0.026691       0.004262      -0.048922      -0.037437       0.011290       0.026147             15.923524      18.442288       5.236653      -4.796525      14.494709       5.202565      14.833574          -0.000000
          247              C      17.991108       1.126113      21.813095       0.000204      38.284483 0.41663867E+03  0.96267657E+04                                 9.855458                            6.765239       0.022291       2.015214                    0.999262      26.838109      74.832799       0.643498       0.411944      -1.074256      -0.038714       0.026097       0.021680       0.051477       0.006831       0.002596       0.001018      -0.006005      -0.001644      -0.007578      -0.000750       0.008328             13.187324      22.194817      -3.664920      -2.647185      10.656949       2.893775       6.710205           0.000000
          248              C      16.700779       0.726390      21.707371      -0.237016      40.700657 0.46388520E+03  0.11122726E+05                                10.361444                            7.230179      -0.152204       1.906516                    0.999382      31.178885      91.552281       0.604486       0.422590      -1.056624       0.019195      -0.000675      -0.004019       0.019623       0.023664       0.023341       0.000545      -0.065581       0.048676      -0.055399       0.018982       0.036417             13.765751      25.738641      -2.434934      -2.540752       8.877750       1.976503       6.680861          -0.000000
          249              C      15.670237       1.520540       0.158256       0.264879      34.546371 0.34993924E+03  0.77769571E+04                                 9.389375                            6.341417       0.008581       2.022002                    0.999673      24.900498      69.143790       0.639555       0.430934      -1.057247      -0.043933      -0.020713      -0.012807       0.050231       0.006978      -0.004259       0.007373       0.068032      -0.086680      -0.033575      -0.015753       0.049329             12.895242      24.389396       0.721967      -1.203156       8.409102       1.706962       5.887228           0.000000
          250              C      15.982335       2.686162       0.816664      -0.251025      34.991550 0.47130626E+03  0.11323310E+05                                 9.294678                            7.261834       0.028489       1.964425                    0.999758      31.193715      91.100712       0.607596       0.419586      -1.060593       0.040279       0.027296       0.009988       0.049672      -0.025674      -0.018025       0.032073       0.026623      -0.070213      -0.046383      -0.008229       0.054612             10.664736      16.784746       1.753223      -0.045240       9.406412       1.993937       5.803050           0.000001
          251              C      17.308862       3.063594       0.913781      -0.062097      31.328100 0.38692241E+03  0.88395361E+04                                 8.601877                            6.549866       0.095258       2.005353                    0.999774      28.392067      80.587298       0.644805       0.415788      -1.064095      -0.026405      -0.029292      -0.009766       0.040628       0.011070       0.003277       0.034438      -0.006734      -0.066746      -0.043079       0.003933       0.039146              9.868499      14.569446      -0.321582      -0.923082       9.353845       2.232825       5.682204           0.000001
          252              C      18.308945       2.324182       0.370810      -0.133906      32.577086 0.43508599E+03  0.10274999E+05                                 8.970513                            7.055801      -0.012193       1.968117                    0.999668      29.727239      86.867588       0.604436       0.429090      -1.051715      -0.017766      -0.015522      -0.000973       0.023612       0.021136       0.016339       0.004749       0.037288      -0.045655      -0.022728      -0.018134       0.040862             10.117460      14.369794      -1.632327      -1.607544       9.954677       2.374954       6.027908           0.000001
          253              C      19.082127       0.254711      21.263723       0.625968      24.266198 0.24755037E+03  0.51139737E+04                                 7.822073                            5.622725      -0.091216       2.033640                    0.999450      22.007301      61.573342       0.619084       0.478918      -1.015907       0.036487      -0.046306      -0.025730       0.064324       0.027375       0.025394      -0.068131      -0.042694       0.243136      -0.094162      -0.021970       0.116132              9.849117      15.230865      -2.703282      -1.914294       8.705151       2.203367       5.611336           0.000000
          254              C      13.315596       1.694909       0.590205      -0.061976      28.607305 0.37171927E+03  0.84742339E+04                                 8.393893                            6.497828      -0.292676       1.907846                    0.998292      28.387838      82.594706       0.630766       0.425944      -1.049370       0.029155      -0.056298      -0.040133       0.075034      -0.025223      -0.032326       0.017368       0.049248      -0.047224      -0.034577      -0.026050       0.060628             10.681065      16.128574       2.442305       0.784666       8.411942      -0.931613       7.502678           0.000000
          255              C      12.121942       0.824831       0.267954       0.012852      44.683342 0.44931411E+03  0.10614999E+05                                11.050256                            7.124637      -0.213004       1.932676                    0.999234      27.641061      78.788079       0.611969       0.423650      -1.063198       0.038279       0.031035       0.008553       0.050016       0.011629      -0.007394       0.026691       0.004262      -0.048922      -0.037437       0.011290       0.026147             15.923524      18.442288       5.236653       4.796526      14.494709      -5.202565      14.833574          -0.000000
          256              C      15.116892       1.126113      11.294905       0.000204      38.284483 0.41663867E+03  0.96267658E+04                                 9.855459                            6.765239       0.022291       2.015214                    0.999262      26.838109      74.832800       0.643498       0.411944      -1.074256       0.038714       0.026097      -0.021680       0.051477      -0.006831       0.002596      -0.001018      -0.006005      -0.001644      -0.007578      -0.000750       0.008328             13.187324      22.194817       3.664920      -2.647185      10.656949      -2.893775       6.710205           0.000000
          257              C      16.407221       0.726390      11.400629      -0.237016      40.700656 0.46388519E+03  0.11122726E+05                                10.361444                            7.230179      -0.152204       1.906516                    0.999382      31.178884      91.552279       0.604486       0.422590      -1.056624      -0.019195      -0.000675       0.004019       0.019623      -0.023664       0.023341      -0.000545      -0.065581       0.048676      -0.055399       0.018982       0.036417             13.765751      25.738642       2.434934      -2.540752       8.877750      -1.976503       6.680861          -0.000000
          258              C      17.437763       1.520540      10.877744       0.264879      34.546372 0.34993924E+03  0.77769572E+04                                 9.389375                            6.341417       0.008581       2.022002                    0.999673      24.900498      69.143791       0.639555       0.430935      -1.057247       0.043933      -0.020713       0.012807       0.050231      -0.006978      -0.004259      -0.007373       0.068032      -0.086680      -0.033575      -0.015753       0.049329             12.895242      24.389397      -0.721968      -1.203156       8.409102      -1.706962       5.887228           0.000000
          259              C      17.125665       2.686162      10.219336      -0.251025      34.991551 0.47130627E+03  0.11323310E+05                                 9.294677                            7.261834       0.028489       1.964425                    0.999758      31.193716      91.100712       0.607597       0.419586      -1.060593      -0.040279       0.027296      -0.009988       0.049672       0.025674      -0.018025      -0.032073       0.026623      -0.070213      -0.046383      -0.008229       0.054612             10.664735      16.784745      -1.753223      -0.045240       9.406411      -1.993937       5.803050           0.000001
          260              C      15.799138       3.063594      10.122219      -0.062097      31.328100 0.38692240E+03  0.88395360E+04                                 8.601877                            6.549866       0.095258       2.005353                    0.999774      28.392067      80.587297       0.644805       0.415788      -1.064095       0.026405      -0.029292       0.009766       0.040628      -0.011070       0.003277      -0.034438      -0.006734      -0.066746      -0.043078       0.003933       0.039146              9.868498      14.569446       0.321582      -0.923082       9.353845      -2.232825       5.682204           0.000001
          261              C      14.799055       2.324182      10.665190      -0.133906      32.577086 0.43508599E+03  0.10274999E+05                                 8.970513                            7.055801      -0.012193       1.968117                    0.999668      29.727239      86.867587       0.604436       0.429090      -1.051715       0.017766      -0.015522       0.000973       0.023612      -0.021136       0.016339      -0.004749       0.037288      -0.045655      -0.022728      -0.018134       0.040862             10.117459      14.369793       1.632327      -1.607544       9.954677      -2.374954       6.027908           0.000001
          262              C      14.025873       0.254711      11.844277       0.625968      24.266198 0.24755037E+03  0.51139737E+04                                 7.822073                            5.622725      -0.091216       2.033640                    0.999450      22.007301      61.573342       0.619084       0.478918      -1.015907      -0.036487      -0.046306       0.025730       0.064324      -0.027375       0.025394       0.068131      -0.042694       0.243136      -0.094162      -0.021970       0.116132              9.849117      15.230865       2.703282      -1.914294       8.705151      -2.203367       5.611336           0.000001
          263              C      19.792404       1.694909      10.445795      -0.061976      28.607303 0.37171925E+03  0.84742333E+04                                 8.393893                            6.497828      -0.292676       1.907846                    0.998292      28.387837      82.594701       0.630766       0.425944      -1.049370      -0.029155      -0.056298       0.040133       0.075034       0.025223      -0.032326      -0.017368       0.049248      -0.047224      -0.034577      -0.026050       0.060628             10.681064      16.128573      -2.442305       0.784666       8.411942       0.931613       7.502678           0.000000
          264              C      20.986058       0.824831      10.768046       0.012852      44.683342 0.44931411E+03  0.10614999E+05                                11.050255                            7.124637      -0.213004       1.932676                    0.999234      27.641061      78.788078       0.611969       0.423650      -1.063198      -0.038279       0.031035      -0.008553       0.050016      -0.011629      -0.007394      -0.026691       0.004262      -0.048922      -0.037437       0.011290       0.026147             15.923523      18.442288      -5.236653       4.796525      14.494709       5.202565      14.833574          -0.000000
          265              C      10.777095       4.080892      12.162113       0.000204      38.284483 0.41663867E+03  0.96267657E+04                                 9.855458                            6.765239       0.022291       2.015214                    0.999262      26.838109      74.832800       0.643498       0.411944      -1.074256       0.021680       0.038714       0.026097       0.051477      -0.002596       0.001018      -0.006831       0.002180       0.009829      -0.007578      -0.000750       0.008328             13.187324       6.710205       2.647185       2.893775      22.194817       3.664920      10.656949          -0.000000
          266              C      10.671371       5.371221      11.762390      -0.237016      40.700659 0.46388523E+03  0.11122727E+05                                10.361445                            7.230179      -0.152204       1.906516                    0.999382      31.178886      91.552285       0.604486       0.422590      -1.056624      -0.004019      -0.019195      -0.000675       0.019623      -0.023341       0.000545      -0.023664       0.057129       0.074034      -0.055399       0.018982       0.036417             13.765751       6.680861       2.540753       1.976503      25.738643       2.434934       8.877750          -0.000000
          267              C      11.194256       6.401763      12.556540       0.264879      34.546371 0.34993924E+03  0.77769571E+04                                 9.389375                            6.341417       0.008581       2.022002                    0.999673      24.900498      69.143790       0.639555       0.430934      -1.057247      -0.012807       0.043933      -0.020713       0.050231       0.004259       0.007373      -0.006978      -0.077356      -0.058708      -0.033575      -0.015753       0.049329             12.895242       5.887228       1.203156       1.706962      24.389396      -0.721967       8.409102           0.000000
          268              C      11.852664       6.089665      13.722162      -0.251025      34.991551 0.47130628E+03  0.11323311E+05                                 9.294678                            7.261834       0.028489       1.964425                    0.999758      31.193716      91.100715       0.607596       0.419586      -1.060593       0.009988      -0.040279       0.027296       0.049672       0.018025       0.032073       0.025674      -0.048418      -0.004827      -0.046383      -0.008229       0.054612             10.664736       5.803050       0.045240       1.993937      16.784746      -1.753223       9.406412           0.000001
          269              C      11.949781       4.763138      14.099594      -0.062097      31.328098 0.38692238E+03  0.88395354E+04                                 8.601877                            6.549866       0.095258       2.005353                    0.999774      28.392066      80.587295       0.644805       0.415788      -1.064095      -0.009766       0.026405      -0.029292       0.040628      -0.003277       0.034438      -0.011070      -0.030006       0.043474      -0.043079       0.003933       0.039146              9.868498       5.682204       0.923082       2.232825      14.569446       0.321582       9.353845           0.000001
          270              C      11.406810       3.763055      13.360182      -0.133906      32.577086 0.43508599E+03  0.10274999E+05                                 8.970513                            7.055801      -0.012193       1.968117                    0.999668      29.727239      86.867589       0.604436       0.429090      -1.051715      -0.000973       0.017766      -0.015522       0.023612      -0.016339       0.004749      -0.021136      -0.041471      -0.033105      -0.022728      -0.018134       0.040862             10.117460       6.027908       1.607544       2.374954      14.369794       1.632327       9.954677           0.000001
          271              C      10.227723       2.989873      11.290711       0.625968      24.266198 0.24755037E+03  0.51139737E+04                                 7.822073                            5.622725      -0.091216       2.033640                    0.999450      22.007301      61.573342       0.619084       0.478918      -1.015907      -0.025730      -0.036487      -0.046306       0.064324      -0.025394      -0.068131      -0.027375       0.142915      -0.057527      -0.094162      -0.021970       0.116132              9.849117       5.611336       1.914294       2.203367      15.230865       2.703282       8.705151           0.000001
          272              C      11.626205       8.756404      12.730909      -0.061976      28.607303 0.37171925E+03  0.84742333E+04                                 8.393893                            6.497828      -0.292676       1.907846                    0.998292      28.387837      82.594702       0.630766       0.425944      -1.049370      -0.040133      -0.029155      -0.056298       0.075034       0.032326       0.017368       0.025223      -0.048236      -0.050259      -0.034577      -0.026050       0.060628             10.681064       7.502678      -0.784666      -0.931613      16.128573      -2.442305       8.411942           0.000000
          273              C      11.303954       9.950058      11.860831       0.012852      44.683342 0.44931411E+03  0.10614999E+05                                11.050255                            7.124637      -0.213004       1.932676                    0.999234      27.641061      78.788076       0.611969       0.423649      -1.063198       0.008553      -0.038279       0.031035       0.050016       0.007394       0.026691      -0.011629      -0.026592       0.018068      -0.037437       0.011290       0.026147             15.923523      14.833573      -4.796525      -5.202565      18.442287      -5.236653      14.494708          -0.000000
          274              C       0.258905       6.955108      12.162113       0.000204      38.284483 0.41663867E+03  0.96267657E+04                                 9.855458                            6.765239       0.022291       2.015214                    0.999262      26.838109      74.832798       0.643498       0.411944      -1.074256      -0.021680      -0.038714       0.026097       0.051477      -0.002596      -0.001018       0.006831       0.002180       0.009829      -0.007578      -0.000750       0.008328             13.187323       6.710205       2.647185      -2.893775      22.194816      -3.664920      10.656949          -0.000000
          275              C       0.364629       5.664779      11.762390      -0.237016      40.700657 0.46388521E+03  0.11122726E+05                                10.361444                            7.230179      -0.152204       1.906516                    0.999382      31.178885      91.552282       0.604486       0.422590      -1.056624       0.004019       0.019195      -0.000675       0.019623      -0.023341      -0.000545       0.023664       0.057129       0.074034      -0.055399       0.018982       0.036417             13.765751       6.680861       2.540752      -1.976503      25.738642      -2.434934       8.877750          -0.000000
          276              C      21.913744       4.634237      12.556540       0.264879      34.546370 0.34993922E+03  0.77769565E+04                                 9.389375                            6.341417       0.008581       2.022002                    0.999673      24.900497      69.143789       0.639555       0.430935      -1.057247       0.012807      -0.043933      -0.020713       0.050231       0.004259      -0.007373       0.006978      -0.077356      -0.058708      -0.033575      -0.015753       0.049329             12.895242       5.887228       1.203156      -1.706962      24.389396       0.721967       8.409102           0.000000
          277              C      21.255336       4.946335      13.722162      -0.251025      34.991551 0.47130628E+03  0.11323310E+05                                 9.294677                            7.261834       0.028489       1.964425                    0.999758      31.193716      91.100713       0.607597       0.419586      -1.060593      -0.009988       0.040279       0.027296       0.049672       0.018025      -0.032073      -0.025674      -0.048418      -0.004827      -0.046383      -0.008229       0.054612             10.664736       5.803050       0.045240      -1.993937      16.784745       1.753223       9.406411           0.000001
          278              C      21.158219       6.272862      14.099594      -0.062097      31.328098 0.38692237E+03  0.88395351E+04                                 8.601876                            6.549865       0.095258       2.005354                    0.999774      28.392066      80.587292       0.644805       0.415788      -1.064096       0.009766      -0.026405      -0.029292       0.040628      -0.003277      -0.034438       0.011070      -0.030006       0.043474      -0.043079       0.003933       0.039146              9.868498       5.682204       0.923082      -2.232824      14.569445      -0.321582       9.353844           0.000001
          279              C      21.701190       7.272945      13.360182      -0.133906      32.577086 0.43508599E+03  0.10274999E+05                                 8.970512                            7.055801      -0.012193       1.968117                    0.999668      29.727239      86.867585       0.604436       0.429090      -1.051715       0.000973      -0.017766      -0.015522       0.023612      -0.016339      -0.004749       0.021136      -0.041471      -0.033105      -0.022728      -0.018134       0.040862             10.117459       6.027907       1.607544      -2.374954      14.369793      -1.632326       9.954677           0.000001
          280              C       0.808277       8.046127      11.290711       0.625968      24.266198 0.24755037E+03  0.51139737E+04                                 7.822073                            5.622724      -0.091216       2.033640                    0.999450      22.007301      61.573341       0.619084       0.478918      -1.015907       0.025730       0.036487      -0.046306       0.064324      -0.025394       0.068131       0.027375       0.142915      -0.057527      -0.094162      -0.021970       0.116132              9.849117       5.611335       1.914294      -2.203367      15.230865      -2.703282       8.705150           0.000001
          281              C      21.481795       2.279596      12.730909      -0.061976      28.607303 0.37171925E+03  0.84742330E+04                                 8.393892                            6.497828      -0.292676       1.907846                    0.998292      28.387837      82.594700       0.630766       0.425944      -1.049370       0.040133       0.029155      -0.056298       0.075034       0.032326      -0.017368      -0.025223      -0.048236      -0.050259      -0.034577      -0.026050       0.060628             10.681064       7.502678      -0.784666       0.931613      16.128572       2.442305       8.411942           0.000000
          282              C      21.804046       1.085942      11.860831       0.012852      44.683341 0.44931411E+03  0.10614999E+05                                11.050255                            7.124637      -0.213004       1.932676                    0.999234      27.641061      78.788076       0.611969       0.423649      -1.063198      -0.008553       0.038279       0.031035       0.050016       0.007394      -0.026691       0.011629      -0.026592       0.018068      -0.037437       0.011290       0.026147             15.923523      14.833573      -4.796525       5.202565      18.442287       5.236653      14.494708          -0.000000
          283              C       0.258905       4.080892      20.945887       0.000204      38.284483 0.41663867E+03  0.96267658E+04                                 9.855459                            6.765239       0.022291       2.015214                    0.999262      26.838109      74.832801       0.643498       0.411944      -1.074256      -0.021680       0.038714      -0.026097       0.051477       0.002596       0.001018       0.006831       0.002180       0.009829      -0.007578      -0.000750       0.008328             13.187324       6.710205      -2.647185       2.893775      22.194818      -3.664920      10.656949           0.000000
          284              C       0.364629       5.371221      21.345610      -0.237016      40.700659 0.46388522E+03  0.11122727E+05                                10.361445                            7.230179      -0.152204       1.906516                    0.999382      31.178885      91.552284       0.604486       0.422590      -1.056624       0.004019      -0.019195       0.000675       0.019623       0.023341       0.000545       0.023664       0.057129       0.074034      -0.055399       0.018982       0.036417             13.765752       6.680862      -2.540753       1.976503      25.738644      -2.434934       8.877750          -0.000000
          285              C      21.913744       6.401763      20.551460       0.264879      34.546371 0.34993924E+03  0.77769571E+04                                 9.389375                            6.341417       0.008581       2.022002                    0.999673      24.900498      69.143790       0.639555       0.430934      -1.057247       0.012807       0.043933       0.020713       0.050231      -0.004259       0.007373       0.006978      -0.077356      -0.058708      -0.033575      -0.015753       0.049329             12.895242       5.887228      -1.203156       1.706962      24.389397       0.721967       8.409102           0.000000
          286              C      21.255336       6.089665      19.385838      -0.251025      34.991550 0.47130626E+03  0.11323310E+05                                 9.294677                            7.261834       0.028489       1.964426                    0.999758      31.193715      91.100711       0.607596       0.419586      -1.060593      -0.009988      -0.040279      -0.027296       0.049672      -0.018025       0.032073      -0.025674      -0.048418      -0.004827      -0.046383      -0.008229       0.054612             10.664736       5.803050      -0.045240       1.993937      16.784745       1.753223       9.406412           0.000001
          287              C      21.158219       4.763138      19.008406      -0.062097      31.328100 0.38692241E+03  0.88395361E+04                                 8.601877                            6.549866       0.095258       2.005353                    0.999774      28.392067      80.587296       0.644805       0.415788      -1.064096       0.009766       0.026405       0.029292       0.040628       0.003277       0.034438       0.011070      -0.030006       0.043474      -0.043079       0.003933       0.039146              9.868498       5.682204      -0.923082       2.232824      14.569446      -0.321582       9.353844           0.000001
          288              C      21.701190       3.763055      19.747818      -0.133906      32.577086 0.43508599E+03  0.10274999E+05                                 8.970513                            7.055801      -0.012193       1.968117                    0.999668      29.727239      86.867588       0.604436       0.429090      -1.051715       0.000973       0.017766       0.015522       0.023612       0.016339       0.004749       0.021136      -0.041472      -0.033105      -0.022728      -0.018134       0.040862             10.117459       6.027908      -1.607544       2.374954      14.369794      -1.632327       9.954677           0.000001
          289              C       0.808277       2.989873      21.817289       0.625968      24.266198 0.24755037E+03  0.51139737E+04                                 7.822073                            5.622725      -0.091216       2.033640                    0.999450      22.007301      61.573343       0.619084       0.478918      -1.015907       0.025730      -0.036487       0.046306       0.064324       0.025394      -0.068131       0.027375       0.142915      -0.057527      -0.094162      -0.021970       0.116132              9.849117       5.611336      -1.914294       2.203367      15.230866      -2.703283       8.705151           0.000001
          290              C      21.481795       8.756404      20.377091      -0.061976      28.607303 0.37171925E+03  0.84742333E+04                                 8.393893                            6.497828      -0.292676       1.907846                    0.998292      28.387837      82.594704       0.630766       0.425944      -1.049370       0.040133      -0.029155       0.056298       0.075034      -0.032326       0.017368      -0.025223      -0.048236      -0.050260      -0.034577      -0.026050       0.060628             10.681065       7.502678       0.784666      -0.931613      16.128574       2.442305       8.411942           0.000000
          291              C      21.804046       9.950058      21.247169       0.012852      44.683340 0.44931409E+03  0.10614999E+05                                11.050255                            7.124637      -0.213004       1.932676                    0.999234      27.641060      78.788076       0.611969       0.423650      -1.063198      -0.008553      -0.038279      -0.031035       0.050016      -0.007394       0.026691       0.011629      -0.026592       0.018068      -0.037437       0.011290       0.026147             15.923524      14.833574       4.796525      -5.202565      18.442288       5.236653      14.494709          -0.000000
          292              C      10.777095       6.955108      20.945887       0.000204      38.284483 0.41663867E+03  0.96267658E+04                                 9.855459                            6.765239       0.022291       2.015214                    0.999262      26.838109      74.832800       0.643498       0.411944      -1.074256       0.021680      -0.038714      -0.026097       0.051477       0.002596      -0.001018      -0.006831       0.002180       0.009829      -0.007578      -0.000750       0.008328             13.187324       6.710205      -2.647185      -2.893775      22.194818       3.664920      10.656949           0.000000
          293              C      10.671371       5.664779      21.345610      -0.237016      40.700660 0.46388523E+03  0.11122727E+05                                10.361445                            7.230179      -0.152204       1.906516                    0.999382      31.178886      91.552286       0.604486       0.422590      -1.056624      -0.004019       0.019195       0.000675       0.019623       0.023341      -0.000545      -0.023664       0.057129       0.074034      -0.055399       0.018982       0.036417             13.765752       6.680861      -2.540753      -1.976503      25.738643       2.434934       8.877750          -0.000000
          294              C      11.194256       4.634237      20.551460       0.264879      34.546370 0.34993922E+03  0.77769566E+04                                 9.389375                            6.341417       0.008581       2.022002                    0.999673      24.900497      69.143789       0.639555       0.430935      -1.057247      -0.012807      -0.043933       0.020713       0.050231      -0.004259      -0.007373      -0.006978      -0.077356      -0.058708      -0.033575      -0.015753       0.049329             12.895242       5.887228      -1.203156      -1.706962      24.389397      -0.721967       8.409102           0.000000
          295              C      11.852664       4.946335      19.385838      -0.251025      34.991551 0.47130627E+03  0.11323310E+05                                 9.294677                            7.261834       0.028489       1.964425                    0.999758      31.193716      91.100713       0.607597       0.419586      -1.060593       0.009988       0.040279      -0.027296       0.049672      -0.018025      -0.032073       0.025674      -0.048418      -0.004827      -0.046382      -0.008229       0.054612             10.664735       5.803050      -0.045240      -1.993937      16.784745      -1.753223       9.406411           0.000001
          296              C      11.949781       6.272862      19.008406      -0.062097      31.328100 0.38692241E+03  0.88395362E+04                                 8.601877                            6.549866       0.095258       2.005353                    0.999774      28.392067      80.587297       0.644805       0.415788      -1.064095      -0.009766      -0.026405       0.029292       0.040628       0.003277      -0.034438      -0.011070      -0.030006       0.043474      -0.043078       0.003933       0.039146              9.868498       5.682204      -0.923082      -2.232824      14.569446       0.321582       9.353845           0.000001
          297              C      11.406810       7.272945      19.747818      -0.133906      32.577086 0.43508599E+03  0.10274999E+05                                 8.970513                            7.055801      -0.012193       1.968117                    0.999668      29.727239      86.867587       0.604436       0.429090      -1.051715      -0.000973      -0.017766       0.015522       0.023612       0.016339      -0.004749      -0.021136      -0.041471      -0.033105      -0.022728      -0.018134       0.040862             10.117459       6.027908      -1.607544      -2.374954      14.369793       1.632327       9.954677           0.000001
          298              C      10.227723       8.046127      21.817289       0.625968      24.266199 0.24755039E+03  0.51139741E+04                                 7.822073                            5.622725      -0.091216       2.033640                    0.999450      22.007302      61.573344       0.619084       0.478918      -1.015907      -0.025730       0.036487       0.046306       0.064324       0.025394       0.068131      -0.027375       0.142915      -0.057527      -0.094162      -0.021970       0.116132              9.849117       5.611336      -1.914294      -2.203367      15.230865       2.703282       8.705150           0.000001
          299              C      11.626205       2.279596      20.377091      -0.061976      28.607301 0.37171922E+03  0.84742324E+04                                 8.393892                            6.497828      -0.292676       1.907846                    0.998292      28.387836      82.594699       0.630766       0.425944      -1.049370      -0.040133       0.029155       0.056298       0.075034      -0.032326      -0.017368       0.025223      -0.048236      -0.050259      -0.034577      -0.026050       0.060628             10.681064       7.502678       0.784666       0.931613      16.128572      -2.442305       8.411942           0.000000
          300              C      11.303954       1.085942      21.247169       0.012852      44.683342 0.44931411E+03  0.10614999E+05                                11.050255                            7.124637      -0.213004       1.932676                    0.999234      27.641061      78.788078       0.611969       0.423649      -1.063198       0.008553       0.038279      -0.031035       0.050016      -0.007394      -0.026691      -0.011629      -0.026592       0.018068      -0.037437       0.011290       0.026147             15.923524      14.833574       4.796526       5.202565      18.442288      -5.236653      14.494709          -0.000000
          301              C      12.162113      10.777095       4.080892       0.000204      38.284483 0.41663867E+03  0.96267658E+04                                 9.855459                            6.765239       0.022291       2.015214                    0.999262      26.838109      74.832800       0.643498       0.411944      -1.074256       0.026097       0.021680       0.038714       0.051477       0.001018      -0.006831      -0.002596       0.003824      -0.008185      -0.007578      -0.000750       0.008328             13.187324      10.656949       2.893775       3.664920       6.710205       2.647185      22.194818          -0.000000
          302              C      11.762390      10.671371       5.371221      -0.237016      40.700658 0.46388521E+03  0.11122727E+05                                10.361445                            7.230179      -0.152204       1.906516                    0.999382      31.178885      91.552283       0.604486       0.422590      -1.056624      -0.000675      -0.004019      -0.019195       0.019623       0.000545      -0.023664      -0.023341       0.008453      -0.122710      -0.055399       0.018982       0.036417             13.765752       8.877750       1.976503       2.434934       6.680861       2.540753      25.738644          -0.000000
          303              C      12.556540      11.194256       6.401763       0.264879      34.546371 0.34993924E+03  0.77769572E+04                                 9.389375                            6.341417       0.008581       2.022002                    0.999673      24.900498      69.143791       0.639555       0.430935      -1.057247      -0.020713      -0.012807       0.043933       0.050231       0.007373      -0.006978       0.004259       0.009324       0.145388      -0.033575      -0.015753       0.049329             12.895242       8.409102       1.706962      -0.721967       5.887228       1.203156      24.389397           0.000000
          304              C      13.722162      11.852664       6.089665      -0.251025      34.991550 0.47130626E+03  0.11323310E+05                                 9.294678                            7.261834       0.028489       1.964426                    0.999758      31.193715      91.100712       0.607596       0.419586      -1.060593       0.027296       0.009988      -0.040279       0.049672       0.032073       0.025674       0.018025       0.021795       0.075040      -0.046382      -0.008229       0.054612             10.664736       9.406412       1.993937      -1.753223       5.803050       0.045240      16.784745           0.000001
          305              C      14.099594      11.949781       4.763138      -0.062097      31.328098 0.38692237E+03  0.88395350E+04                                 8.601876                            6.549865       0.095258       2.005354                    0.999774      28.392066      80.587292       0.644805       0.415788      -1.064096      -0.029292      -0.009766       0.026405       0.040628       0.034438      -0.011070      -0.003277       0.036740       0.023272      -0.043079       0.003933       0.039146              9.868498       9.353844       2.232824       0.321582       5.682204       0.923082      14.569445           0.000001
          306              C      13.360182      11.406810       3.763055      -0.133906      32.577086 0.43508599E+03  0.10274999E+05                                 8.970513                            7.055801      -0.012193       1.968117                    0.999668      29.727239      86.867588       0.604436       0.429090      -1.051715      -0.015522      -0.000973       0.017766       0.023612       0.004749      -0.021136      -0.016339       0.004183       0.078760      -0.022728      -0.018134       0.040862             10.117460       9.954677       2.374954       1.632327       6.027908       1.607544      14.369794           0.000001
          307              C      11.290711      10.227723       2.989873       0.625968      24.266198 0.24755038E+03  0.51139737E+04                                 7.822073                            5.622725      -0.091216       2.033640                    0.999450      22.007301      61.573342       0.619084       0.478918      -1.015907      -0.046306      -0.025730      -0.036487       0.064324      -0.068131      -0.027375      -0.025394      -0.100221      -0.185609      -0.094162      -0.021970       0.116132              9.849117       8.705151       2.203367       2.703283       5.611336       1.914294      15.230866           0.000001
          308              C      12.730909      11.626205       8.756404      -0.061976      28.607301 0.37171922E+03  0.84742324E+04                                 8.393892                            6.497828      -0.292676       1.907846                    0.998292      28.387836      82.594697       0.630766       0.425944      -1.049370      -0.056298      -0.040133      -0.029155       0.075034       0.017368       0.025223       0.032326      -0.001012       0.097483      -0.034577      -0.026050       0.060628             10.681063       8.411941      -0.931613      -2.442305       7.502678      -0.784666      16.128571           0.000000
          309              C      11.860831      11.303954       9.950058       0.012852      44.683342 0.44931411E+03  0.10614999E+05                                11.050255                            7.124637      -0.213004       1.932676                    0.999234      27.641061      78.788076       0.611969       0.423649      -1.063198       0.031035       0.008553      -0.038279       0.050016       0.026691      -0.011629       0.007394       0.022330       0.030854      -0.037437       0.011290       0.026147             15.923523      14.494708      -5.202565      -5.236653      14.833573      -4.796525      18.442287          -0.000000
          310              C      12.162113       0.258905       6.955108       0.000204      38.284483 0.41663867E+03  0.96267658E+04                                 9.855459                            6.765239       0.022291       2.015214                    0.999262      26.838109      74.832800       0.643498       0.411944      -1.074256       0.026097      -0.021680      -0.038714       0.051477      -0.001018       0.006831      -0.002596       0.003824      -0.008185      -0.007578      -0.000750       0.008328             13.187324      10.656949      -2.893775      -3.664920       6.710205       2.647185      22.194817          -0.000000
          311              C      11.762390       0.364629       5.664779      -0.237016      40.700656 0.46388518E+03  0.11122726E+05                                10.361444                            7.230179      -0.152204       1.906516                    0.999382      31.178884      91.552278       0.604486       0.422590      -1.056624      -0.000675       0.004019       0.019195       0.019623      -0.000545       0.023664      -0.023341       0.008453      -0.122710      -0.055399       0.018982       0.036417             13.765751       8.877749      -1.976503      -2.434934       6.680861       2.540752      25.738641          -0.000000
          312              C      12.556540      21.913744       4.634237       0.264879      34.546371 0.34993924E+03  0.77769572E+04                                 9.389375                            6.341417       0.008581       2.022002                    0.999673      24.900498      69.143790       0.639555       0.430934      -1.057247      -0.020713       0.012807      -0.043933       0.050231      -0.007373       0.006978       0.004259       0.009324       0.145388      -0.033575      -0.015753       0.049329             12.895242       8.409102      -1.706962       0.721968       5.887228       1.203156      24.389396           0.000000
          313              C      13.722162      21.255336       4.946335      -0.251025      34.991550 0.47130626E+03  0.11323310E+05                                 9.294677                            7.261834       0.028489       1.964426                    0.999758      31.193715      91.100711       0.607596       0.419586      -1.060593       0.027296      -0.009988       0.040279       0.049672      -0.032073      -0.025674       0.018025       0.021795       0.075040      -0.046383      -0.008229       0.054612             10.664736       9.406412      -1.993937       1.753223       5.803050       0.045240      16.784745           0.000001
          314              C      14.099594      21.158219       6.272862      -0.062097      31.328098 0.38692238E+03  0.88395354E+04                                 8.601877                            6.549866       0.095258       2.005353                    0.999774      28.392066      80.587295       0.644805       0.415788      -1.064095      -0.029292       0.009766      -0.026405       0.040628      -0.034438       0.011070      -0.003277       0.036740       0.023272      -0.043079       0.003933       0.039146              9.868498       9.353845      -2.232825      -0.321582       5.682204       0.923082      14.569446           0.000001
          315              C      13.360182      21.701190       7.272945      -0.133906      32.577087 0.43508601E+03  0.10274999E+05                                 8.970513                            7.055801      -0.012193       1.968117                    0.999668      29.727240      86.867589       0.604436       0.429090      -1.051715      -0.015522       0.000973      -0.017766       0.023612      -0.004749       0.021136      -0.016339       0.004183       0.078760      -0.022728      -0.018134       0.040862             10.117459       9.954677      -2.374954      -1.632327       6.027908       1.607544      14.369793           0.000001
          316              C      11.290711       0.808277       8.046127       0.625968      24.266198 0.24755037E+03  0.51139737E+04                                 7.822073                            5.622725      -0.091216       2.033640                    0.999450      22.007301      61.573342       0.619084       0.478918      -1.015907      -0.046306       0.025730       0.036487       0.064324       0.068131       0.027375      -0.025394      -0.100221      -0.185609      -0.094162      -0.021970       0.116132              9.849117       8.705151      -2.203367      -2.703282       5.611336       1.914294      15.230865           0.000001
          317              C      12.730909      21.481795       2.279596      -0.061976      28.607303 0.37171925E+03  0.84742331E+04                                 8.393893                            6.497828      -0.292676       1.907846                    0.998292      28.387837      82.594700       0.630766       0.425944      -1.049370      -0.056298       0.040133       0.029155       0.075034      -0.017368      -0.025223       0.032326      -0.001012       0.097483      -0.034577      -0.026050       0.060628             10.681064       8.411942       0.931613       2.442305       7.502678      -0.784666      16.128572           0.000000
          318              C      11.860831      21.804046       1.085942       0.012852      44.683342 0.44931411E+03  0.10614999E+05                                11.050255                            7.124637      -0.213004       1.932676                    0.999234      27.641061      78.788077       0.611969       0.423649      -1.063198       0.031035      -0.008553       0.038279       0.050016      -0.026691       0.011629       0.007394       0.022330       0.030854      -0.037437       0.011290       0.026147             15.923523      14.494708       5.202565       5.236653      14.833574      -4.796525      18.442287          -0.000000
          319              C      20.945887       0.258905       4.080892       0.000204      38.284483 0.41663867E+03  0.96267657E+04                                 9.855458                            6.765239       0.022291       2.015214                    0.999262      26.838109      74.832799       0.643498       0.411944      -1.074256      -0.026097      -0.021680       0.038714       0.051477       0.001018       0.006831       0.002596       0.003824      -0.008185      -0.007578      -0.000750       0.008328             13.187324      10.656949       2.893775      -3.664920       6.710205      -2.647185      22.194817           0.000000
          320              C      21.345610       0.364629       5.371221      -0.237016      40.700656 0.46388519E+03  0.11122726E+05                                10.361444                            7.230179      -0.152204       1.906516                    0.999382      31.178884      91.552278       0.604486       0.422590      -1.056624       0.000675       0.004019      -0.019195       0.019623       0.000545       0.023664       0.023341       0.008453      -0.122710      -0.055399       0.018982       0.036417             13.765751       8.877749       1.976503      -2.434934       6.680861      -2.540753      25.738642          -0.000000
          321              C      20.551460      21.913744       6.401763       0.264879      34.546370 0.34993922E+03  0.77769566E+04                                 9.389375                            6.341417       0.008581       2.022002                    0.999673      24.900497      69.143788       0.639555       0.430935      -1.057247       0.020713       0.012807       0.043933       0.050231       0.007373       0.006978      -0.004259       0.009324       0.145388      -0.033575      -0.015753       0.049329             12.895242       8.409102       1.706962       0.721967       5.887228      -1.203156      24.389396           0.000000
          322              C      19.385838      21.255336       6.089665      -0.251025      34.991550 0.47130627E+03  0.11323310E+05                                 9.294677                            7.261833       0.028489       1.964425                    0.999758      31.193716      91.100712       0.607597       0.419586      -1.060593      -0.027296      -0.009988      -0.040279       0.049672       0.032073      -0.025674      -0.018025       0.021795       0.075040      -0.046382      -0.008229       0.054612             10.664735       9.406411       1.993937       1.753222       5.803050      -0.045240      16.784745           0.000001
          323              C      19.008406      21.158219       4.763138      -0.062097      31.328100 0.38692241E+03  0.88395361E+04                                 8.601877                            6.549866       0.095258       2.005353                    0.999774      28.392067      80.587296       0.644805       0.415788      -1.064095       0.029292       0.009766       0.026405       0.040628       0.034438       0.011070       0.003277       0.036740       0.023272      -0.043079       0.003933       0.039146              9.868498       9.353844       2.232824      -0.321582       5.682204      -0.923082      14.569446           0.000001
          324              C      19.747818      21.701190       3.763055      -0.133906      32.577086 0.43508599E+03  0.10274999E+05                                 8.970512                            7.055801      -0.012193       1.968117                    0.999668      29.727239      86.867586       0.604436       0.429090      -1.051715       0.015522       0.000973       0.017766       0.023612       0.004749       0.021136       0.016339       0.004183       0.078760      -0.022728      -0.018134       0.040862             10.117459       9.954677       2.374954      -1.632327       6.027907      -1.607544      14.369793           0.000001
          325              C      21.817289       0.808277       2.989873       0.625968      24.266199 0.24755039E+03  0.51139741E+04                                 7.822073                            5.622724      -0.091216       2.033640                    0.999450      22.007302      61.573343       0.619084       0.478918      -1.015907       0.046306       0.025730      -0.036487       0.064324      -0.068131       0.027375       0.025394      -0.100221      -0.185609      -0.094162      -0.021970       0.116132              9.849117       8.705150       2.203367      -2.703282       5.611336      -1.914294      15.230865           0.000000
          326              C      20.377091      21.481795       8.756404      -0.061976      28.607303 0.37171925E+03  0.84742333E+04                                 8.393893                            6.497828      -0.292676       1.907846                    0.998292      28.387837      82.594703       0.630766       0.425944      -1.049370       0.056298       0.040133      -0.029155       0.075034       0.017368      -0.025223      -0.032326      -0.001012       0.097483      -0.034577      -0.026050       0.060628             10.681064       8.411942      -0.931613       2.442305       7.502678       0.784666      16.128573           0.000000
          327              C      21.247169      21.804046       9.950058       0.012852      44.683342 0.44931411E+03  0.10614999E+05                                11.050255                            7.124637      -0.213004       1.932676                    0.999234      27.641061      78.788077       0.611969       0.423649      -1.063198      -0.031035      -0.008553      -0.038279       0.050016       0.026691       0.011629      -0.007394       0.022330       0.030854      -0.037437       0.011290       0.026147             15.923523      14.494708      -5.202565       5.236653      14.833574       4.796525      18.442287          -0.000000
          328              C      20.945887      10.777095       6.955108       0.000204      38.284483 0.41663867E+03  0.96267657E+04                                 9.855458                            6.765238       0.022291       2.015214                    0.999262      26.838109      74.832798       0.643498       0.411944      -1.074256      -0.026097       0.021680      -0.038714       0.051477      -0.001018      -0.006831       0.002596       0.003824      -0.008185      -0.007578      -0.000750       0.008328             13.187323      10.656949      -2.893775       3.664920       6.710205      -2.647185      22.194816           0.000000
          329              C      21.345610      10.671371       5.664779      -0.237016      40.700655 0.46388518E+03  0.11122726E+05                                10.361444                            7.230178      -0.152204       1.906516                    0.999382      31.178884      91.552277       0.604486       0.422590      -1.056624       0.000675      -0.004019       0.019195       0.019623      -0.000545      -0.023664       0.023341       0.008453      -0.122710      -0.055399       0.018982       0.036417             13.765750       8.877749      -1.976503       2.434934       6.680861      -2.540752      25.738641          -0.000000
          330              C      20.551460      11.194256       4.634237       0.264879      34.546369 0.34993922E+03  0.77769566E+04                                 9.389375                            6.341417       0.008581       2.022002                    0.999673      24.900497      69.143788       0.639555       0.430935      -1.057247       0.020713      -0.012807      -0.043933       0.050231      -0.007373      -0.006978      -0.004259       0.009324       0.145388      -0.033575      -0.015753       0.049329             12.895242       8.409102      -1.706962      -0.721967       5.887228      -1.203156      24.389396           0.000000
          331              C      19.385838      11.852664       4.946335      -0.251025      34.991551 0.47130627E+03  0.11323310E+05                                 9.294677                            7.261834       0.028489       1.964425                    0.999758      31.193716      91.100713       0.607597       0.419586      -1.060593      -0.027296       0.009988       0.040279       0.049672      -0.032073       0.025674      -0.018025       0.021795       0.075040      -0.046382      -0.008229       0.054612             10.664736       9.406411      -1.993937      -1.753223       5.803050      -0.045240      16.784745           0.000001
          332              C      19.008406      11.949781       6.272862      -0.062097      31.328101 0.38692243E+03  0.88395366E+04                                 8.601877                            6.549866       0.095258       2.005353                    0.999774      28.392068      80.587300       0.644805       0.415788      -1.064096       0.029292      -0.009766      -0.026405       0.040628      -0.034438      -0.011070       0.003277       0.036740       0.023272      -0.043079       0.003933       0.039146              9.868499       9.353845      -2.232825       0.321582       5.682204      -0.923082      14.569447           0.000001
          333              C      19.747818      11.406810       7.272945      -0.133906      32.577086 0.43508599E+03  0.10274999E+05                                 8.970513                            7.055801      -0.012193       1.968117                    0.999668      29.727239      86.867589       0.604436       0.429090      -1.051715       0.015522      -0.000973      -0.017766       0.023612      -0.004749      -0.021136       0.016339       0.004183       0.078760      -0.022728      -0.018134       0.040862             10.117460       9.954677      -2.374954       1.632327       6.027908      -1.607544      14.369794           0.000001
          334              C      21.817289      10.227723       8.046127       0.625968      24.266198 0.24755037E+03  0.51139737E+04                                 7.822073                            5.622725      -0.091216       2.033640                    0.999450      22.007301      61.573342       0.619084       0.478918      -1.015907       0.046306      -0.025730       0.036487       0.064324       0.068131      -0.027375       0.025394      -0.100221      -0.185609      -0.094162      -0.021970       0.116132              9.849117       8.705151      -2.203367       2.703282       5.611336      -1.914294      15.230865           0.000001
          335              C      20.377091      11.626205       2.279596      -0.061976      28.607303 0.37171925E+03  0.84742331E+04                                 8.393892                            6.497828      -0.292676       1.907846                    0.998292      28.387837      82.594701       0.630766       0.425944      -1.049370       0.056298      -0.040133       0.029155       0.075034      -0.017368       0.025223      -0.032326      -0.001012       0.097483      -0.034577      -0.026050       0.060628             10.681064       8.411942       0.931613      -2.442305       7.502678       0.784666      16.128572           0.000000
          336              C      21.247169      11.303954       1.085942       0.012852      44.683342 0.44931411E+03  0.10614999E+05                                11.050255                            7.124637      -0.213004       1.932676                    0.999234      27.641061      78.788078       0.611969       0.423650      -1.063198      -0.031035       0.008553       0.038279       0.050016      -0.026691      -0.011629      -0.007394       0.022330       0.030854      -0.037437       0.011290       0.026147             15.923524      14.494709       5.202565      -5.236653      14.833574       4.796526      18.442288          -0.000000
          337              C       4.080892      12.162113      10.777095       0.000204      38.284482 0.41663867E+03  0.96267656E+04                                 9.855458                            6.765238       0.022291       2.015214                    0.999262      26.838109      74.832797       0.643498       0.411944      -1.074256       0.038714       0.026097       0.021680       0.051477      -0.006831      -0.002596       0.001018      -0.006005      -0.001644      -0.007578      -0.000750       0.008328             13.187323      22.194816       3.664920       2.647185      10.656949       2.893775       6.710205           0.000000
          338              C       5.371221      11.762390      10.671371      -0.237016      40.700655 0.46388518E+03  0.11122726E+05                                10.361444                            7.230179      -0.152204       1.906516                    0.999382      31.178884      91.552276       0.604486       0.422590      -1.056624      -0.019195      -0.000675      -0.004019       0.019623      -0.023664      -0.023341       0.000545      -0.065581       0.048676      -0.055399       0.018982       0.036417             13.765750      25.738641       2.434934       2.540752       8.877749       1.976503       6.680861          -0.000000
          339              C       6.401763      12.556540      11.194256       0.264879      34.546371 0.34993924E+03  0.77769571E+04                                 9.389375                            6.341417       0.008581       2.022002                    0.999673      24.900498      69.143789       0.639555       0.430934      -1.057247       0.043933      -0.020713      -0.012807       0.050231      -0.006978       0.004259       0.007373       0.068032      -0.086680      -0.033575      -0.015753       0.049329             12.895242      24.389395      -0.721968       1.203156       8.409101       1.706962       5.887228           0.000000
          340              C       6.089665      13.722162      11.852664      -0.251025      34.991551 0.47130627E+03  0.11323310E+05                                 9.294677                            7.261833       0.028489       1.964425                    0.999758      31.193716      91.100712       0.607597       0.419586      -1.060593      -0.040279       0.027296       0.009988       0.049672       0.025674       0.018025       0.032073       0.026623      -0.070213      -0.046383      -0.008229       0.054612             10.664735      16.784745      -1.753223       0.045240       9.406411       1.993937       5.803050           0.000001
          341              C       4.763138      14.099594      11.949781      -0.062097      31.328098 0.38692238E+03  0.88395353E+04                                 8.601876                            6.549866       0.095258       2.005353                    0.999774      28.392066      80.587294       0.644805       0.415788      -1.064095       0.026405      -0.029292      -0.009766       0.040628      -0.011070      -0.003277       0.034438      -0.006734      -0.066746      -0.043079       0.003933       0.039146              9.868498      14.569446       0.321582       0.923082       9.353844       2.232825       5.682204           0.000001
          342              C       3.763055      13.360182      11.406810      -0.133906      32.577086 0.43508599E+03  0.10274999E+05                                 8.970512                            7.055801      -0.012193       1.968117                    0.999668      29.727239      86.867586       0.604436       0.429090      -1.051715       0.017766      -0.015522      -0.000973       0.023612      -0.021136      -0.016339       0.004749       0.037288      -0.045655      -0.022728      -0.018134       0.040862             10.117459      14.369793       1.632327       1.607544       9.954677       2.374954       6.027907           0.000001
          343              C       2.989873      11.290711      10.227723       0.625968      24.266198 0.24755038E+03  0.51139737E+04                                 7.822073                            5.622724      -0.091216       2.033640                    0.999450      22.007301      61.573340       0.619084       0.478918      -1.015907      -0.036487      -0.046306      -0.025730       0.064324      -0.027375      -0.025394      -0.068131      -0.042694       0.243136      -0.094162      -0.021970       0.116132              9.849117      15.230865       2.703282       1.914294       8.705150       2.203367       5.611335           0.000000
          344              C       8.756404      12.730909      11.626205      -0.061976      28.607303 0.37171925E+03  0.84742331E+04                                 8.393893                            6.497828      -0.292676       1.907846                    0.998292      28.387837      82.594702       0.630766       0.425944      -1.049370      -0.029155      -0.056298      -0.040133       0.075034       0.025223       0.032326       0.017368       0.049248      -0.047224      -0.034577      -0.026050       0.060628             10.681064      16.128572      -2.442305      -0.784666       8.411942      -0.931613       7.502678          -0.000000
          345              C       9.950058      11.860831      11.303954       0.012852      44.683342 0.44931411E+03  0.10614999E+05                                11.050255                            7.124637      -0.213004       1.932676                    0.999234      27.641061      78.788078       0.611969       0.423650      -1.063198      -0.038279       0.031035       0.008553       0.050016      -0.011629       0.007394       0.026691       0.004262      -0.048922      -0.037437       0.011290       0.026147             15.923523      18.442288      -5.236653      -4.796526      14.494709      -5.202565      14.833574          -0.000000
          346              C       6.955108      12.162113       0.258905       0.000204      38.284483 0.41663867E+03  0.96267657E+04                                 9.855458                            6.765239       0.022291       2.015214                    0.999262      26.838109      74.832799       0.643498       0.411944      -1.074256      -0.038714       0.026097      -0.021680       0.051477       0.006831      -0.002596      -0.001018      -0.006005      -0.001644      -0.007578      -0.000750       0.008328             13.187324      22.194817      -3.664920       2.647185      10.656949      -2.893775       6.710205           0.000000
          347              C       5.664779      11.762390       0.364629      -0.237016      40.700655 0.46388517E+03  0.11122726E+05                                10.361444                            7.230179      -0.152204       1.906516                    0.999382      31.178884      91.552279       0.604486       0.422590      -1.056624       0.019195      -0.000675       0.004019       0.019623       0.023664      -0.023341      -0.000545      -0.065581       0.048676      -0.055399       0.018982       0.036417             13.765751      25.738641      -2.434934       2.540752       8.877750      -1.976503       6.680861          -0.000000
          348              C       4.634237      12.556540      21.913744       0.264879      34.546371 0.34993924E+03  0.77769572E+04                                 9.389375                            6.341417       0.008581       2.022002                    0.999673      24.900498      69.143791       0.639555       0.430935      -1.057247      -0.043933      -0.020713       0.012807       0.050231       0.006978       0.004259      -0.007373       0.068032      -0.086680      -0.033575      -0.015753       0.049329             12.895242      24.389397       0.721967       1.203156       8.409102      -1.706962       5.887228           0.000000
          349              C       4.946335      13.722162      21.255336      -0.251025      34.991551 0.47130628E+03  0.11323310E+05                                 9.294677                            7.261834       0.028489       1.964425                    0.999758      31.193716      91.100713       0.607597       0.419586      -1.060593       0.040279       0.027296      -0.009988       0.049672      -0.025674       0.018025      -0.032073       0.026623      -0.070213      -0.046383      -0.008229       0.054612             10.664736      16.784745       1.753223       0.045240       9.406411      -1.993937       5.803050           0.000001
          350              C       6.272862      14.099594      21.158219      -0.062097      31.328098 0.38692238E+03  0.88395353E+04                                 8.601876                            6.549866       0.095258       2.005353                    0.999774      28.392066      80.587294       0.644805       0.415788      -1.064095      -0.026405      -0.029292       0.009766       0.040628       0.011070      -0.003277      -0.034438      -0.006734      -0.066746      -0.043079       0.003933       0.039146              9.868498      14.569446      -0.321582       0.923082       9.353844      -2.232825       5.682204           0.000001
          351              C       7.272945      13.360182      21.701190      -0.133906      32.577087 0.43508601E+03  0.10274999E+05                                 8.970513                            7.055801      -0.012193       1.968117                    0.999668      29.727240      86.867589       0.604436       0.429090      -1.051715      -0.017766      -0.015522       0.000972       0.023612       0.021136      -0.016339      -0.004749       0.037288      -0.045655      -0.022728      -0.018134       0.040862             10.117459      14.369793      -1.632327       1.607544       9.954677      -2.374954       6.027908           0.000001
          352              C       8.046127      11.290711       0.808277       0.625968      24.266198 0.24755037E+03  0.51139737E+04                                 7.822073                            5.622725      -0.091216       2.033640                    0.999450      22.007301      61.573342       0.619084       0.478918      -1.015907       0.036487      -0.046306       0.025730       0.064324       0.027375      -0.025394       0.068131      -0.042694       0.243136      -0.094162      -0.021970       0.116132              9.849117      15.230865      -2.703282       1.914294       8.705150      -2.203367       5.611336           0.000001
          353              C       2.279596      12.730909      21.481795      -0.061976      28.607302 0.37171923E+03  0.84742326E+04                                 8.393893                            6.497828      -0.292676       1.907846                    0.998292      28.387836      82.594699       0.630766       0.425944      -1.049370       0.029155      -0.056298       0.040133       0.075034      -0.025223       0.032326      -0.017368       0.049248      -0.047224      -0.034577      -0.026050       0.060628             10.681064      16.128573       2.442305      -0.784666       8.411942       0.931613       7.502678           0.000000
          354              C       1.085942      11.860831      21.804046       0.012852      44.683342 0.44931411E+03  0.10614999E+05                                11.050255                            7.124637      -0.213004       1.932676                    0.999234      27.641061      78.788077       0.611969       0.423649      -1.063198       0.038279       0.031035      -0.008553       0.050016       0.011629       0.007394      -0.026691       0.004262      -0.048922      -0.037437       0.011290       0.026147             15.923523      18.442287       5.236653      -4.796525      14.494708       5.202565      14.833574          -0.000000
          355              C       4.080892      20.945887       0.258905       0.000204      38.284483 0.41663867E+03  0.96267658E+04                                 9.855458                            6.765239       0.022291       2.015214                    0.999262      26.838109      74.832800       0.643498       0.411944      -1.074256       0.038714      -0.026097      -0.021680       0.051477       0.006831       0.002596       0.001018      -0.006005      -0.001644      -0.007578      -0.000750       0.008328             13.187324      22.194817      -3.664920      -2.647185      10.656949       2.893775       6.710205           0.000000
          356              C       5.371221      21.345610       0.364629      -0.237016      40.700655 0.46388518E+03  0.11122726E+05                                10.361444                            7.230179      -0.152204       1.906516                    0.999382      31.178884      91.552278       0.604486       0.422590      -1.056624      -0.019195       0.000675       0.004019       0.019623       0.023664       0.023341       0.000545      -0.065581       0.048676      -0.055399       0.018982       0.036417             13.765751      25.738642      -2.434934      -2.540752       8.877749       1.976503       6.680861          -0.000000
          357              C       6.401763      20.551460      21.913744       0.264879      34.546370 0.34993922E+03  0.77769567E+04                                 9.389375                            6.341417       0.008581       2.022002                    0.999673      24.900497      69.143789       0.639555       0.430935      -1.057247       0.043933       0.020713       0.012807       0.050231       0.006978      -0.004259       0.007373       0.068032      -0.086680      -0.033575      -0.015753       0.049329             12.895242      24.389397       0.721968      -1.203156       8.409102       1.706962       5.887228           0.000000
          358              C       6.089665      19.385838      21.255336      -0.251025      34.991551 0.47130628E+03  0.11323310E+05                                 9.294677                            7.261834       0.028489       1.964425                    0.999758      31.193716      91.100712       0.607597       0.419586      -1.060593      -0.040279      -0.027296      -0.009988       0.049672      -0.025674      -0.018025       0.032073       0.026623      -0.070213      -0.046383      -0.008229       0.054612             10.664736      16.784745       1.753223      -0.045240       9.406411       1.993937       5.803050           0.000001
          359              C       4.763138      19.008406      21.158219      -0.062097      31.328100 0.38692241E+03  0.88395363E+04                                 8.601877                            6.549866       0.095258       2.005353                    0.999774      28.392067      80.587298       0.644805       0.415788      -1.064095       0.026405       0.029292       0.009766       0.040628       0.011070       0.003277       0.034438      -0.006734      -0.066746      -0.043079       0.003933       0.039146              9.868499      14.569447      -0.321582      -0.923082       9.353845       2.232825       5.682204           0.000001
          360              C       3.763055      19.747818      21.701190      -0.133906      32.577086 0.43508599E+03  0.10274999E+05                                 8.970513                            7.055801      -0.012193       1.968117                    0.999668      29.727239      86.867588       0.604436       0.429090      -1.051715       0.017766       0.015522       0.000973       0.023612       0.021136       0.016339       0.004749       0.037288      -0.045655      -0.022728      -0.018134       0.040862             10.117459      14.369794      -1.632327      -1.607544       9.954677       2.374954       6.027908           0.000001
          361              C       2.989873      21.817289       0.808277       0.625968      24.266198 0.24755037E+03  0.51139737E+04                                 7.822073                            5.622725      -0.091216       2.033640                    0.999450      22.007301      61.573343       0.619084       0.478918      -1.015907      -0.036487       0.046306       0.025730       0.064324       0.027375       0.025394      -0.068131      -0.042694       0.243136      -0.094162      -0.021970       0.116132              9.849117      15.230866      -2.703283      -1.914294       8.705151       2.203367       5.611336           0.000000
          362              C       8.756404      20.377091      21.481795      -0.061976      28.607303 0.37171925E+03  0.84742333E+04                                 8.393893                            6.497828      -0.292676       1.907846                    0.998292      28.387837      82.594701       0.630766       0.425944      -1.049370      -0.029155       0.056298       0.040133       0.075034      -0.025223      -0.032326       0.017368       0.049248      -0.047224      -0.034577      -0.026050       0.060628             10.681064      16.128573       2.442305       0.784666       8.411942      -0.931613       7.502678           0.000000
          363              C       9.950058      21.247169      21.804046       0.012852      44.683342 0.44931411E+03  0.10614999E+05                                11.050255                            7.124637      -0.213004       1.932676                    0.999234      27.641061      78.788078       0.611969       0.423649      -1.063198      -0.038279      -0.031035      -0.008553       0.050016       0.011629      -0.007394       0.026691       0.004262      -0.048922      -0.037437       0.011290       0.026147             15.923523      18.442288       5.236653       4.796525      14.494709      -5.202565      14.833574          -0.000000
          364              C       6.955108      20.945887      10.777095       0.000204      38.284483 0.41663867E+03  0.96267658E+04                                 9.855459                            6.765239       0.022291       2.015214                    0.999262      26.838109      74.832800       0.643498       0.411944      -1.074256      -0.038714      -0.026097       0.021680       0.051477      -0.006831       0.002596      -0.001018      -0.006005      -0.001644      -0.007578      -0.000750       0.008328             13.187324      22.194817       3.664920      -2.647185      10.656949      -2.893775       6.710205           0.000000
          365              C       5.664779      21.345610      10.671371      -0.237016      40.700655 0.46388518E+03  0.11122726E+05                                10.361444                            7.230178      -0.152204       1.906516                    0.999382      31.178884      91.552277       0.604486       0.422590      -1.056624       0.019195       0.000675      -0.004019       0.019623      -0.023664       0.023341      -0.000545      -0.065581       0.048676      -0.055399       0.018982       0.036417             13.765750      25.738641       2.434934      -2.540752       8.877749      -1.976503       6.680861          -0.000000
          366              C       4.634237      20.551460      11.194256       0.264879      34.546370 0.34993922E+03  0.77769566E+04                                 9.389375                            6.341417       0.008581       2.022003                    0.999673      24.900497      69.143788       0.639555       0.430935      -1.057247      -0.043933       0.020713      -0.012807       0.050231      -0.006978      -0.004259      -0.007373       0.068032      -0.086680      -0.033575      -0.015753       0.049329             12.895242      24.389396      -0.721967      -1.203156       8.409102      -1.706962       5.887228           0.000000
          367              C       4.946335      19.385838      11.852664      -0.251025      34.991550 0.47130626E+03  0.11323310E+05                                 9.294677                            7.261834       0.028489       1.964425                    0.999758      31.193715      91.100710       0.607597       0.419586      -1.060593       0.040279      -0.027296       0.009988       0.049672       0.025674      -0.018025      -0.032073       0.026623      -0.070213      -0.046383      -0.008229       0.054612             10.664736      16.784745      -1.753223      -0.045240       9.406411      -1.993937       5.803050           0.000001
          368              C       6.272862      19.008406      11.949781      -0.062097      31.328100 0.38692241E+03  0.88395362E+04                                 8.601877                            6.549866       0.095258       2.005353                    0.999774      28.392067      80.587297       0.644805       0.415788      -1.064095      -0.026405       0.029292      -0.009766       0.040628      -0.011070       0.003277      -0.034438      -0.006734      -0.066746      -0.043079       0.003933       0.039146              9.868499      14.569447       0.321582      -0.923082       9.353844      -2.232824       5.682204           0.000001
          369              C       7.272945      19.747818      11.406810      -0.133906      32.577086 0.43508599E+03  0.10274999E+05                                 8.970513                            7.055801      -0.012193       1.968117                    0.999668      29.727239      86.867588       0.604436       0.429090      -1.051715      -0.017766       0.015522      -0.000972       0.023612      -0.021136       0.016339      -0.004749       0.037288      -0.045655      -0.022728      -0.018134       0.040862             10.117459      14.369794       1.632326      -1.607544       9.954677      -2.374954       6.027907           0.000001
          370              C       8.046127      21.817289      10.227723       0.625968      24.266199 0.24755039E+03  0.51139741E+04                                 7.822073                            5.622724      -0.091216       2.033640                    0.999450      22.007302      61.573343       0.619085       0.478918      -1.015907       0.036487       0.046306      -0.025730       0.064324      -0.027375       0.025394       0.068131      -0.042694       0.243136      -0.094162      -0.021970       0.116132              9.849117      15.230865       2.703282      -1.914294       8.705150      -2.203367       5.611335           0.000001
          371              C       2.279596      20.377091      11.626205      -0.061976      28.607303 0.37171925E+03  0.84742331E+04                                 8.393893                            6.497828      -0.292676       1.907846                    0.998292      28.387837      82.594702       0.630766       0.425944      -1.049370       0.029155       0.056298      -0.040133       0.075034       0.025223      -0.032326      -0.017368       0.049248      -0.047224      -0.034577      -0.026050       0.060628             10.681064      16.128573      -2.442305       0.784666       8.411942       0.931613       7.502678           0.000000
          372              C       1.085942      21.247169      11.303954       0.012852      44.683341 0.44931411E+03  0.10614999E+05                                11.050255                            7.124637      -0.213004       1.932676                    0.999234      27.641061      78.788076       0.611969       0.423649      -1.063198       0.038279      -0.031035       0.008553       0.050016      -0.011629      -0.007394      -0.026691       0.004262      -0.048922      -0.037437       0.011290       0.026147             15.923523      18.442287      -5.236653       4.796525      14.494708       5.202565      14.833573          -0.000000
          373              O      11.799250      20.252164      10.385980      -0.567080      41.459836 0.58165470E+03  0.14294644E+05                                 9.646057                            7.544426       0.131024       2.090410                    0.995863      28.098147      75.262517       0.679172       0.366960      -1.130061       0.004695      -0.023654      -0.025609       0.035177      -0.008464      -0.051382      -0.046425       0.040848      -0.175471      -0.098954       0.026980       0.071974             11.833423       6.764517       0.258118      -0.104978      21.078996       0.253819       7.656756           0.000000
          374              O      12.343545      18.710434      11.891511      -0.586715      29.573430 0.44426033E+03  0.10145952E+05                                 7.362746                            6.318074       0.578744       2.227782                    0.999032      27.134212      68.708796       0.795953       0.336948      -1.161346      -0.027511      -0.001473      -0.039910       0.048496      -0.002251       0.018512       0.002015       0.066306       0.121209      -0.053509       0.003780       0.049729              7.993642       5.987745       0.876502       2.691112       8.017060       1.705686       9.976119          -0.000002
          375              O      11.066901      14.421845      10.015832      -0.211277      30.500045 0.32588168E+03  0.69040116E+04                                 7.928613                            5.521664       0.296682       2.208712                    0.999260      22.764218      55.950996       0.824049       0.350842      -1.146948      -0.101209      -0.002712      -0.146084       0.177739       0.063614       0.036209       0.037455      -0.259689      -0.216170      -0.124297      -0.064054       0.188351             11.190696       5.016834       1.130549       0.095355      23.206996      -1.560507       5.348258          -0.000000
          376              O      21.308750      12.855836      10.385980      -0.567080      41.459835 0.58165468E+03  0.14294643E+05                                 9.646057                            7.544426       0.131024       2.090410                    0.995863      28.098146      75.262515       0.679172       0.366960      -1.130061      -0.004695       0.023654      -0.025609       0.035177      -0.008464       0.051382       0.046425       0.040848      -0.175471      -0.098954       0.026980       0.071974             11.833423       6.764517       0.258118       0.104978      21.078996      -0.253819       7.656756           0.000001
          377              O      20.764455      14.397566      11.891511      -0.586715      29.573429 0.44426031E+03  0.10145951E+05                                 7.362746                            6.318074       0.578744       2.227782                    0.999032      27.134212      68.708795       0.795953       0.336948      -1.161346       0.027511       0.001473      -0.039910       0.048496      -0.002251      -0.018512      -0.002015       0.066306       0.121209      -0.053509       0.003780       0.049729              7.993641       5.987745       0.876502      -2.691112       8.017060      -1.705685       9.976119          -0.000002
          378              O      -0.030901      18.686155      10.015832      -0.211277      30.500043 0.32588167E+03  0.69040114E+04                                 7.928613                            5.521664       0.296682       2.208713                    0.999260      22.764218      55.950995       0.824050       0.350842      -1.146948       0.101209       0.002712      -0.146084       0.177739       0.063614      -0.036209      -0.037455      -0.259689      -0.216170      -0.124297      -0.064054       0.188351             11.190695       5.016834       1.130549      -0.095355      23.206994       1.560507       5.348258          -0.000000
          379              O      21.308750      20.252164       0.650020      -0.567080      41.459836 0.58165468E+03  0.14294644E+05                                 9.646057                            7.544426       0.131024       2.090410                    0.995863      28.098146      75.262516       0.679172       0.366960      -1.130061      -0.004695      -0.023654       0.025609       0.035177       0.008464      -0.051382       0.046425       0.040848      -0.175471      -0.098954       0.026980       0.071974             11.833423       6.764517      -0.258118      -0.104978      21.078996      -0.253819       7.656756           0.000000
          380              O      20.764455      18.710434      21.216489      -0.586715      29.573431 0.44426035E+03  0.10145952E+05                                 7.362746                            6.318074       0.578744       2.227782                    0.999032      27.134212      68.708797       0.795953       0.336948      -1.161346       0.027511      -0.001473       0.039910       0.048496       0.002251       0.018512      -0.002015       0.066306       0.121209      -0.053509       0.003780       0.049729              7.993642       5.987745      -0.876502       2.691113       8.017061      -1.705686       9.976120          -0.000002
          381              O      -0.030901      14.421845       1.020168      -0.211277      30.500043 0.32588167E+03  0.69040114E+04                                 7.928613                            5.521664       0.296682       2.208713                    0.999260      22.764218      55.950995       0.824050       0.350842      -1.146948       0.101209      -0.002712       0.146084       0.177739      -0.063614       0.036209      -0.037455      -0.259689      -0.216170      -0.124297      -0.064054       0.188351             11.190695       5.016834      -1.130549       0.095355      23.206995       1.560506       5.348258          -0.000000
          382              O      11.799250      12.855836       0.650020      -0.567080      41.459835 0.58165467E+03  0.14294643E+05                                 9.646057                            7.544426       0.131024       2.090410                    0.995863      28.098146      75.262515       0.679172       0.366960      -1.130061       0.004695       0.023654       0.025609       0.035177       0.008464       0.051382      -0.046425       0.040848      -0.175471      -0.098954       0.026980       0.071974             11.833423       6.764517      -0.258118       0.104978      21.078996       0.253819       7.656756           0.000000
          383              O      12.343545      14.397566      21.216489      -0.586715      29.573428 0.44426030E+03  0.10145951E+05                                 7.362745                            6.318074       0.578744       2.227782                    0.999032      27.134212      68.708794       0.795954       0.336948      -1.161346      -0.027511       0.001473       0.039910       0.048496       0.002251      -0.018512       0.002015       0.066306       0.121209      -0.053509       0.003780       0.049729              7.993641       5.987745      -0.876502      -2.691112       8.017060       1.705685       9.976119          -0.000002
          384              O      11.066901      18.686155       1.020168      -0.211277      30.500043 0.32588167E+03  0.69040113E+04                                 7.928613                            5.521664       0.296682       2.208712                    0.999260      22.764218      55.950995       0.824050       0.350842      -1.146948      -0.101209       0.002712       0.146084       0.177739      -0.063614      -0.036209       0.037455      -0.259689      -0.216170      -0.124297      -0.064054       0.188351             11.190695       5.016834      -1.130549      -0.095355      23.206994      -1.560506       5.348258          -0.000000
          385              O      10.385980      11.799250      20.252164      -0.567080      41.459836 0.58165469E+03  0.14294644E+05                                 9.646057                            7.544426       0.131024       2.090410                    0.995863      28.098146      75.262516       0.679172       0.366960      -1.130061      -0.025609       0.004695      -0.023654       0.035177      -0.051382      -0.046425      -0.008464      -0.108160       0.026463      -0.098954       0.026980       0.071974             11.833423       7.656756      -0.104978       0.253819       6.764517       0.258118      21.078996           0.000000
          386              O      11.891511      12.343545      18.710434      -0.586715      29.573430 0.44426032E+03  0.10145951E+05                                 7.362746                            6.318074       0.578744       2.227782                    0.999032      27.134211      68.708794       0.795953       0.336948      -1.161346      -0.039910      -0.027511      -0.001473       0.048496       0.018512       0.002015      -0.002251       0.027452      -0.160063      -0.053509       0.003780       0.049729              7.993642       9.976119       2.691112       1.705686       5.987745       0.876502       8.017060          -0.000002
          387              O      10.015832      11.066901      14.421845      -0.211277      30.500044 0.32588167E+03  0.69040115E+04                                 7.928613                            5.521664       0.296682       2.208713                    0.999260      22.764218      55.950995       0.824050       0.350842      -1.146948      -0.146084      -0.101209      -0.002712       0.177739       0.036209       0.037455       0.063614       0.021760       0.497619      -0.124297      -0.064054       0.188351             11.190696       5.348258       0.095355      -1.560506       5.016834       1.130549      23.206995          -0.000000
          388              O      10.385980      21.308750      12.855836      -0.567080      41.459835 0.58165467E+03  0.14294643E+05                                 9.646057                            7.544426       0.131024       2.090410                    0.995863      28.098146      75.262515       0.679172       0.366960      -1.130061      -0.025609      -0.004695       0.023654       0.035177       0.051382       0.046425      -0.008464      -0.108160       0.026463      -0.098954       0.026980       0.071974             11.833423       7.656756       0.104978      -0.253819       6.764517       0.258118      21.078996           0.000001
          389              O      11.891511      20.764455      14.397566      -0.586715      29.573426 0.44426027E+03  0.10145950E+05                                 7.362745                            6.318074       0.578744       2.227782                    0.999032      27.134211      68.708791       0.795954       0.336948      -1.161346      -0.039910       0.027511       0.001473       0.048496      -0.018512      -0.002016      -0.002251       0.027452      -0.160063      -0.053509       0.003780       0.049729              7.993641       9.976118      -2.691112      -1.705685       5.987745       0.876502       8.017059          -0.000002
          390              O      10.015832      -0.030901      18.686155      -0.211277      30.500045 0.32588168E+03  0.69040118E+04                                 7.928613                            5.521664       0.296682       2.208713                    0.999260      22.764218      55.950996       0.824049       0.350842      -1.146948      -0.146084       0.101209       0.002712       0.177739      -0.036209      -0.037455       0.063614       0.021760       0.497619      -0.124297      -0.064054       0.188351             11.190696       5.348258      -0.095355       1.560507       5.016834       1.130549      23.206996          -0.000000
          391              O       0.650020      21.308750      20.252164      -0.567080      41.459835 0.58165468E+03  0.14294643E+05                                 9.646057                            7.544426       0.131024       2.090410                    0.995863      28.098146      75.262515       0.679172       0.366960      -1.130061       0.025609      -0.004695      -0.023654       0.035177      -0.051382       0.046425       0.008464      -0.108160       0.026463      -0.098954       0.026980       0.071974             11.833423       7.656756      -0.104978      -0.253819       6.764517      -0.258118      21.078996           0.000000
          392              O      21.216489      20.764455      18.710434      -0.586715      29.573433 0.44426039E+03  0.10145953E+05                                 7.362747                            6.318075       0.578744       2.227782                    0.999032      27.134212      68.708799       0.795953       0.336948      -1.161346       0.039910       0.027511      -0.001473       0.048496       0.018512      -0.002015       0.002251       0.027452      -0.160063      -0.053509       0.003780       0.049729              7.993643       9.976121       2.691113      -1.705686       5.987746      -0.876502       8.017061          -0.000002
          393              O       1.020168      -0.030901      14.421845      -0.211277      30.500042 0.32588166E+03  0.69040111E+04                                 7.928612                            5.521663       0.296682       2.208713                    0.999260      22.764218      55.950994       0.824050       0.350842      -1.146948       0.146084       0.101209      -0.002712       0.177739       0.036209      -0.037455      -0.063614       0.021760       0.497619      -0.124297      -0.064054       0.188351             11.190695       5.348258       0.095355       1.560506       5.016834      -1.130549      23.206993          -0.000000
          394              O       0.650020      11.799250      12.855836      -0.567080      41.459835 0.58165468E+03  0.14294643E+05                                 9.646057                            7.544426       0.131024       2.090410                    0.995863      28.098146      75.262515       0.679172       0.366960      -1.130061       0.025609       0.004695       0.023654       0.035177       0.051382      -0.046425       0.008464      -0.108160       0.026463      -0.098954       0.026980       0.071974             11.833423       7.656756       0.104978       0.253819       6.764517      -0.258118      21.078996           0.000000
          395              O      21.216489      12.343545      14.397566      -0.586715      29.573427 0.44426027E+03  0.10145950E+05                                 7.362745                            6.318074       0.578744       2.227782                    0.999032      27.134211      68.708791       0.795953       0.336948      -1.161346       0.039910      -0.027511       0.001473       0.048496      -0.018512       0.002015       0.002251       0.027452      -0.160063      -0.053509       0.003780       0.049729              7.993641       9.976118      -2.691112       1.705685       5.987745      -0.876502       8.017059          -0.000002
          396              O       1.020168      11.066901      18.686155      -0.211277      30.500042 0.32588166E+03  0.69040111E+04                                 7.928612                            5.521663       0.296682       2.208713                    0.999260      22.764218      55.950994       0.824050       0.350842      -1.146948       0.146084      -0.101209       0.002712       0.177739      -0.036209       0.037455      -0.063614       0.021760       0.497619      -0.124297      -0.064054       0.188351             11.190695       5.348257      -0.095355      -1.560506       5.016834      -1.130549      23.206993          -0.000000
          397              O      20.252164      10.385980      11.799250      -0.567080      41.459836 0.58165468E+03  0.14294644E+05                                 9.646057                            7.544426       0.131024       2.090410                    0.995863      28.098146      75.262516       0.679172       0.366960      -1.130061      -0.023654      -0.025609       0.004695       0.035177      -0.046425      -0.008464      -0.051382       0.067311       0.149008      -0.098954       0.026980       0.071974             11.833423      21.078996       0.253819       0.258118       7.656756      -0.104978       6.764517           0.000000
          398              O      18.710434      11.891511      12.343545      -0.586715      29.573427 0.44426027E+03  0.10145950E+05                                 7.362745                            6.318074       0.578744       2.227782                    0.999032      27.134211      68.708791       0.795953       0.336948      -1.161346      -0.001473      -0.039910      -0.027511       0.048496       0.002015      -0.002251       0.018512      -0.093757       0.038854      -0.053509       0.003780       0.049729              7.993641       8.017059       1.705685       0.876502       9.976118       2.691112       5.987745          -0.000002
          399              O      14.421845      10.015832      11.066901      -0.211277      30.500042 0.32588165E+03  0.69040109E+04                                 7.928612                            5.521663       0.296682       2.208713                    0.999260      22.764218      55.950994       0.824050       0.350842      -1.146948      -0.002712      -0.146084      -0.101209       0.177739       0.037455       0.063614       0.036209       0.237929      -0.281449      -0.124297      -0.064054       0.188351             11.190695      23.206993      -1.560506       1.130549       5.348258       0.095355       5.016834          -0.000000
          400              O      12.855836      10.385980      21.308750      -0.567080      41.459835 0.58165468E+03  0.14294643E+05                                 9.646057                            7.544426       0.131024       2.090410                    0.995863      28.098146      75.262515       0.679172       0.366960      -1.130061       0.023654      -0.025609      -0.004695       0.035177       0.046425      -0.008464       0.051382       0.067311       0.149008      -0.098954       0.026980       0.071974             11.833423      21.078996      -0.253819       0.258118       7.656756       0.104978       6.764517           0.000000
          401              O      14.397566      11.891511      20.764455      -0.586715      29.573429 0.44426032E+03  0.10145951E+05                                 7.362746                            6.318074       0.578744       2.227782                    0.999032      27.134212      68.708795       0.795953       0.336948      -1.161346       0.001473      -0.039910       0.027511       0.048496      -0.002015      -0.002251      -0.018512      -0.093757       0.038854      -0.053509       0.003780       0.049729              7.993641       8.017060      -1.705685       0.876502       9.976119      -2.691112       5.987745          -0.000002
          402              O      18.686155      10.015832      -0.030901      -0.211277      30.500046 0.32588169E+03  0.69040120E+04                                 7.928613                            5.521664       0.296682       2.208712                    0.999260      22.764218      55.950997       0.824049       0.350842      -1.146948       0.002712      -0.146084       0.101209       0.177739      -0.037455       0.063614      -0.036209       0.237929      -0.281449      -0.124297      -0.064054       0.188351             11.190697      23.206997       1.560507       1.130549       5.348258      -0.095355       5.016834          -0.000000
          403              O      20.252164       0.650020      21.308750      -0.567080      41.459835 0.58165468E+03  0.14294643E+05                                 9.646057                            7.544426       0.131024       2.090410                    0.995863      28.098146      75.262515       0.679172       0.366960      -1.130061      -0.023654       0.025609      -0.004695       0.035177       0.046425       0.008464      -0.051382       0.067311       0.149008      -0.098954       0.026980       0.071974             11.833423      21.078996      -0.253819      -0.258118       7.656756      -0.104978       6.764517           0.000000
          404              O      18.710434      21.216489      20.764455      -0.586715      29.573428 0.44426029E+03  0.10145950E+05                                 7.362745                            6.318074       0.578744       2.227782                    0.999032      27.134211      68.708792       0.795953       0.336948      -1.161346      -0.001473       0.039910       0.027511       0.048496      -0.002015       0.002251       0.018512      -0.093757       0.038854      -0.053509       0.003780       0.049729              7.993641       8.017060      -1.705685      -0.876502       9.976119       2.691112       5.987745          -0.000002
          405              O      14.421845       1.020168      -0.030901      -0.211277      30.500045 0.32588168E+03  0.69040117E+04                                 7.928613                            5.521664       0.296682       2.208712                    0.999260      22.764218      55.950996       0.824049       0.350842      -1.146948      -0.002712       0.146084       0.101209       0.177739      -0.037455      -0.063614       0.036209       0.237929      -0.281449      -0.124297      -0.064054       0.188351             11.190696      23.206996       1.560507      -1.130549       5.348258       0.095355       5.016834          -0.000000
          406              O      12.855836       0.650020      11.799250      -0.567080      41.459836 0.58165469E+03  0.14294644E+05                                 9.646057                            7.544426       0.131024       2.090410                    0.995863      28.098146      75.262516       0.679172       0.366960      -1.130061       0.023654       0.025609       0.004695       0.035177      -0.046425       0.008464       0.051382       0.067311       0.149008      -0.098954       0.026980       0.071974             11.833423      21.078996       0.253819      -0.258118       7.656756       0.104978       6.764517           0.000000
          407              O      14.397566      21.216489      12.343545      -0.586715      29.573427 0.44426028E+03  0.10145950E+05                                 7.362745                            6.318074       0.578744       2.227782                    0.999032      27.134211      68.708792       0.795953       0.336948      -1.161346       0.001473       0.039910      -0.027511       0.048496       0.002015       0.002251      -0.018512      -0.093757       0.038854      -0.053509       0.003780       0.049729              7.993641       8.017060       1.705685      -0.876502       9.976119      -2.691112       5.987745          -0.000002
          408              O      18.686155       1.020168      11.066901      -0.211277      30.500043 0.32588167E+03  0.69040114E+04                                 7.928613                            5.521664       0.296682       2.208713                    0.999260      22.764218      55.950995       0.824050       0.350842      -1.146948       0.002712       0.146084      -0.101209       0.177739       0.037455      -0.063614      -0.036209       0.237929      -0.281449      -0.124297      -0.064054       0.188351             11.190695      23.206995      -1.560507      -1.130549       5.348258      -0.095355       5.016834          -0.000000
          409              O      10.272750       1.819836      11.686020      -0.567080      41.459836 0.58165469E+03  0.14294644E+05                                 9.646057                            7.544426       0.131024       2.090410                    0.995863      28.098146      75.262516       0.679172       0.366960      -1.130061      -0.004695       0.023654       0.025609       0.035177      -0.008464      -0.051382      -0.046425       0.040848      -0.175471      -0.098954       0.026980       0.071974             11.833423       6.764517       0.258118      -0.104978      21.078996       0.253819       7.656756           0.000000
          410              O       9.728455       3.361566      10.180489      -0.586715      29.573428 0.44426030E+03  0.10145951E+05                                 7.362746                            6.318074       0.578744       2.227782                    0.999032      27.134211      68.708793       0.795953       0.336948      -1.161346       0.027511       0.001473       0.039910       0.048496      -0.002251       0.018512       0.002015       0.066306       0.121209      -0.053509       0.003780       0.049729              7.993641       5.987745       0.876502       2.691112       8.017060       1.705685       9.976119          -0.000002
          411              O      11.005099       7.650155      12.056168      -0.211277      30.500044 0.32588167E+03  0.69040114E+04                                 7.928613                            5.521664       0.296682       2.208713                    0.999260      22.764218      55.950995       0.824050       0.350842      -1.146948       0.101209       0.002712       0.146084       0.177739       0.063614       0.036209       0.037455      -0.259689      -0.216170      -0.124297      -0.064054       0.188351             11.190695       5.016834       1.130549       0.095355      23.206995      -1.560506       5.348258          -0.000000
          412              O       0.763250       9.216164      11.686020      -0.567080      41.459835 0.58165467E+03  0.14294643E+05                                 9.646057                            7.544426       0.131024       2.090410                    0.995863      28.098146      75.262515       0.679172       0.366960      -1.130061       0.004695      -0.023654       0.025609       0.035177      -0.008464       0.051382       0.046425       0.040848      -0.175471      -0.098954       0.026980       0.071974             11.833423       6.764517       0.258118       0.104978      21.078996      -0.253819       7.656756           0.000000
          413              O       1.307545       7.674434      10.180489      -0.586715      29.573428 0.44426030E+03  0.10145951E+05                                 7.362745                            6.318074       0.578744       2.227782                    0.999032      27.134212      68.708794       0.795954       0.336948      -1.161346      -0.027511      -0.001473       0.039910       0.048496      -0.002251      -0.018512      -0.002016       0.066306       0.121209      -0.053509       0.003780       0.049729              7.993641       5.987745       0.876502      -2.691112       8.017060      -1.705685       9.976118          -0.000002
          414              O       0.030901       3.385845      12.056168      -0.211277      30.500046 0.32588169E+03  0.69040121E+04                                 7.928613                            5.521664       0.296682       2.208713                    0.999260      22.764218      55.950997       0.824049       0.350842      -1.146948      -0.101209      -0.002712       0.146084       0.177739       0.063614      -0.036209      -0.037455      -0.259689      -0.216170      -0.124297      -0.064054       0.188351             11.190696       5.016834       1.130549      -0.095355      23.206997       1.560507       5.348258          -0.000000
          415              O       0.763250       1.819836      21.421980      -0.567080      41.459836 0.58165469E+03  0.14294644E+05                                 9.646057                            7.544426       0.131024       2.090410                    0.995863      28.098146      75.262516       0.679172       0.366960      -1.130061       0.004695       0.023654      -0.025609       0.035177       0.008464      -0.051382       0.046425       0.040848      -0.175471      -0.098954       0.026980       0.071974             11.833423       6.764517      -0.258118      -0.104978      21.078997      -0.253819       7.656756           0.000000
          416              O       1.307545       3.361566       0.855511      -0.586715      29.573428 0.44426029E+03  0.10145950E+05                                 7.362745                            6.318074       0.578744       2.227782                    0.999032      27.134211      68.708792       0.795953       0.336948      -1.161346      -0.027511       0.001473      -0.039910       0.048496       0.002251       0.018512      -0.002015       0.066306       0.121209      -0.053509       0.003780       0.049729              7.993641       5.987745      -0.876502       2.691112       8.017060      -1.705685       9.976119          -0.000002
          417              O       0.030901       7.650155      21.051832      -0.211277      30.500045 0.32588168E+03  0.69040118E+04                                 7.928613                            5.521664       0.296682       2.208713                    0.999260      22.764218      55.950996       0.824049       0.350842      -1.146948      -0.101209       0.002712      -0.146084       0.177739      -0.063614       0.036209      -0.037455      -0.259689      -0.216170      -0.124297      -0.064054       0.188351             11.190696       5.016834      -1.130549       0.095355      23.206996       1.560507       5.348258          -0.000000
          418              O      10.272750       9.216164      21.421980      -0.567080      41.459836 0.58165468E+03  0.14294644E+05                                 9.646057                            7.544426       0.131024       2.090410                    0.995863      28.098146      75.262516       0.679172       0.366960      -1.130061      -0.004695      -0.023654      -0.025609       0.035177       0.008464       0.051382      -0.046425       0.040848      -0.175471      -0.098954       0.026980       0.071974             11.833423       6.764517      -0.258118       0.104978      21.078996       0.253819       7.656756           0.000001
          419              O       9.728455       7.674434       0.855511      -0.586715      29.573431 0.44426034E+03  0.10145952E+05                                 7.362746                            6.318075       0.578744       2.227782                    0.999032      27.134211      68.708795       0.795953       0.336948      -1.161346       0.027511      -0.001473      -0.039910       0.048496       0.002251      -0.018512       0.002015       0.066306       0.121209      -0.053509       0.003780       0.049729              7.993642       5.987746      -0.876502      -2.691113       8.017061       1.705686       9.976120          -0.000002
          420              O      11.005099       3.385845      21.051832      -0.211277      30.500045 0.32588168E+03  0.69040118E+04                                 7.928613                            5.521664       0.296682       2.208713                    0.999260      22.764218      55.950996       0.824049       0.350842      -1.146948       0.101209      -0.002712      -0.146084       0.177739      -0.063614      -0.036209       0.037455      -0.259689      -0.216170      -0.124297      -0.064054       0.188351             11.190696       5.016834      -1.130549      -0.095355      23.206996      -1.560507       5.348258          -0.000000
          421              O      11.686020      10.272750       1.819836      -0.567080      41.459835 0.58165468E+03  0.14294643E+05                                 9.646057                            7.544426       0.131024       2.090410                    0.995863      28.098146      75.262515       0.679172       0.366960      -1.130061       0.025609      -0.004695       0.023654       0.035177      -0.051382      -0.046425      -0.008464      -0.108160       0.026463      -0.098954       0.026980       0.071974             11.833423       7.656756      -0.104978       0.253819       6.764517       0.258118      21.078996           0.000000
          422              O      10.180489       9.728455       3.361566      -0.586715      29.573427 0.44426027E+03  0.10145950E+05                                 7.362745                            6.318074       0.578744       2.227782                    0.999032      27.134211      68.708791       0.795954       0.336948      -1.161346       0.039910       0.027511       0.001473       0.048496       0.018512       0.002015      -0.002251       0.027452      -0.160063      -0.053509       0.003780       0.049729              7.993641       9.976118       2.691112       1.705685       5.987745       0.876502       8.017059          -0.000002
          423              O      12.056168      11.005099       7.650155      -0.211277      30.500045 0.32588168E+03  0.69040117E+04                                 7.928613                            5.521664       0.296682       2.208713                    0.999260      22.764218      55.950996       0.824049       0.350842      -1.146948       0.146084       0.101209       0.002712       0.177739       0.036209       0.037455       0.063614       0.021760       0.497619      -0.124297      -0.064054       0.188351             11.190696       5.348258       0.095355      -1.560507       5.016834       1.130549      23.206996          -0.000000
          424              O      11.686020       0.763250       9.216164      -0.567080      41.459836 0.58165469E+03  0.14294644E+05                                 9.646057                            7.544426       0.131024       2.090410                    0.995863      28.098146      75.262516       0.679172       0.366960      -1.130061       0.025609       0.004695      -0.023654       0.035177       0.051382       0.046425      -0.008464      -0.108160       0.026463      -0.098954       0.026980       0.071974             11.833423       7.656756       0.104978      -0.253819       6.764517       0.258118      21.078996           0.000000
          425              O      10.180489       1.307545       7.674434      -0.586715      29.573428 0.44426030E+03  0.10145951E+05                                 7.362745                            6.318074       0.578744       2.227782                    0.999032      27.134212      68.708794       0.795954       0.336948      -1.161346       0.039910      -0.027511      -0.001473       0.048496      -0.018512      -0.002015      -0.002251       0.027452      -0.160063      -0.053509       0.003780       0.049729              7.993641       9.976118      -2.691112      -1.705685       5.987745       0.876502       8.017060          -0.000002
          426              O      12.056168       0.030901       3.385845      -0.211277      30.500043 0.32588167E+03  0.69040114E+04                                 7.928613                            5.521664       0.296682       2.208713                    0.999260      22.764218      55.950995       0.824050       0.350842      -1.146948       0.146084      -0.101209      -0.002712       0.177739      -0.036209      -0.037455       0.063614       0.021760       0.497619      -0.124297      -0.064054       0.188351             11.190695       5.348258      -0.095355       1.560507       5.016834       1.130549      23.206995          -0.000000
          427              O      21.421980       0.763250       1.819836      -0.567080      41.459835 0.58165467E+03  0.14294643E+05                                 9.646057                            7.544426       0.131024       2.090410                    0.995863      28.098146      75.262515       0.679172       0.366960      -1.130061      -0.025609       0.004695       0.023654       0.035177      -0.051382       0.046425       0.008464      -0.108160       0.026463      -0.098954       0.026980       0.071974             11.833423       7.656756      -0.104978      -0.253819       6.764517      -0.258118      21.078996           0.000000
          428              O       0.855511       1.307545       3.361566      -0.586715      29.573428 0.44426030E+03  0.10145951E+05                                 7.362746                            6.318074       0.578744       2.227782                    0.999032      27.134211      68.708793       0.795953       0.336948      -1.161346      -0.039910      -0.027511       0.001473       0.048496       0.018512      -0.002015       0.002251       0.027452      -0.160063      -0.053509       0.003780       0.049729              7.993641       9.976119       2.691112      -1.705685       5.987745      -0.876502       8.017060          -0.000002
          429              O      21.051832       0.030901       7.650155      -0.211277      30.500042 0.32588165E+03  0.69040110E+04                                 7.928612                            5.521663       0.296682       2.208713                    0.999260      22.764218      55.950994       0.824050       0.350842      -1.146948      -0.146084      -0.101209       0.002712       0.177739       0.036209      -0.037455      -0.063614       0.021760       0.497619      -0.124297      -0.064054       0.188351             11.190695       5.348257       0.095355       1.560506       5.016834      -1.130549      23.206993          -0.000000
          430              O      21.421980      10.272750       9.216164      -0.567080      41.459837 0.58165470E+03  0.14294644E+05                                 9.646057                            7.544426       0.131024       2.090410                    0.995863      28.098146      75.262517       0.679172       0.366960      -1.130061      -0.025609      -0.004695      -0.023654       0.035177       0.051382      -0.046425       0.008464      -0.108160       0.026463      -0.098954       0.026980       0.071974             11.833423       7.656757       0.104978       0.253819       6.764517      -0.258118      21.078997           0.000000
          431              O       0.855511       9.728455       7.674434      -0.586715      29.573428 0.44426029E+03  0.10145950E+05                                 7.362745                            6.318074       0.578744       2.227782                    0.999032      27.134211      68.708792       0.795953       0.336948      -1.161346      -0.039910       0.027511      -0.001473       0.048496      -0.018512       0.002015       0.002251       0.027452      -0.160063      -0.053509       0.003780       0.049729              7.993641       9.976119      -2.691112       1.705685       5.987745      -0.876502       8.017060          -0.000002
          432              O      21.051832      11.005099       3.385845      -0.211277      30.500043 0.32588167E+03  0.69040114E+04                                 7.928613                            5.521664       0.296682       2.208713                    0.999260      22.764218      55.950995       0.824050       0.350842      -1.146948      -0.146084       0.101209      -0.002712       0.177739      -0.036209       0.037455      -0.063614       0.021760       0.497619      -0.124297      -0.064054       0.188351             11.190695       5.348258      -0.095355      -1.560506       5.016834      -1.130549      23.206994          -0.000000
          433              O       1.819836      11.686020      10.272750      -0.567080      41.459835 0.58165467E+03  0.14294643E+05                                 9.646057                            7.544426       0.131024       2.090410                    0.995863      28.098146      75.262515       0.679172       0.366960      -1.130061       0.023654       0.025609      -0.004695       0.035177      -0.046425      -0.008464      -0.051382       0.067311       0.149008      -0.098954       0.026980       0.071974             11.833423      21.078995       0.253819       0.258118       7.656756      -0.104978       6.764517           0.000001
          434              O       3.361566      10.180489       9.728455      -0.586715      29.573425 0.44426023E+03  0.10145949E+05                                 7.362745                            6.318073       0.578744       2.227782                    0.999032      27.134210      68.708788       0.795954       0.336948      -1.161346       0.001473       0.039910       0.027511       0.048496       0.002015      -0.002251       0.018512      -0.093757       0.038854      -0.053509       0.003780       0.049729              7.993640       8.017059       1.705685       0.876502       9.976118       2.691112       5.987744          -0.000002
          435              O       7.650155      12.056168      11.005099      -0.211277      30.500043 0.32588167E+03  0.69040114E+04                                 7.928613                            5.521664       0.296682       2.208713                    0.999260      22.764218      55.950995       0.824050       0.350842      -1.146948       0.002712       0.146084       0.101209       0.177739       0.037455       0.063614       0.036209       0.237929      -0.281449      -0.124297      -0.064054       0.188351             11.190695      23.206994      -1.560507       1.130549       5.348258       0.095355       5.016834          -0.000000
          436              O       9.216164      11.686020       0.763250      -0.567080      41.459836 0.58165470E+03  0.14294644E+05                                 9.646057                            7.544426       0.131024       2.090410                    0.995863      28.098147      75.262517       0.679172       0.366960      -1.130061      -0.023654       0.025609       0.004695       0.035177       0.046425      -0.008464       0.051382       0.067311       0.149008      -0.098954       0.026980       0.071974             11.833423      21.078996      -0.253819       0.258118       7.656756       0.104978       6.764517           0.000001
          437              O       7.674434      10.180489       1.307545      -0.586715      29.573429 0.44426031E+03  0.10145951E+05                                 7.362746                            6.318074       0.578744       2.227782                    0.999032      27.134211      68.708793       0.795953       0.336948      -1.161346      -0.001473       0.039910      -0.027511       0.048496      -0.002015      -0.002251      -0.018512      -0.093757       0.038854      -0.053509       0.003780       0.049729              7.993641       8.017060      -1.705686       0.876502       9.976119      -2.691112       5.987745          -0.000002
          438              O       3.385845      12.056168       0.030901      -0.211277      30.500045 0.32588168E+03  0.69040118E+04                                 7.928613                            5.521664       0.296682       2.208712                    0.999260      22.764218      55.950996       0.824049       0.350842      -1.146948      -0.002712       0.146084      -0.101209       0.177739      -0.037455       0.063614      -0.036209       0.237929      -0.281449      -0.124297      -0.064054       0.188351             11.190696      23.206996       1.560507       1.130549       5.348258      -0.095355       5.016834          -0.000000
          439              O       1.819836      21.421980       0.763250      -0.567080      41.459835 0.58165468E+03  0.14294643E+05                                 9.646057                            7.544426       0.131024       2.090410                    0.995863      28.098146      75.262515       0.679172       0.366960      -1.130061       0.023654      -0.025609       0.004695       0.035177       0.046425       0.008464      -0.051382       0.067311       0.149008      -0.098954       0.026980       0.071974             11.833423      21.078996      -0.253819      -0.258118       7.656756      -0.104978       6.764517           0.000000
          440              O       3.361566       0.855511       1.307545      -0.586715      29.573429 0.44426031E+03  0.10145951E+05                                 7.362745                            6.318074       0.578744       2.227782                    0.999032      27.134212      68.708795       0.795953       0.336948      -1.161346       0.001473      -0.039910      -0.027511       0.048496      -0.002015       0.002251       0.018512      -0.093757       0.038854      -0.053509       0.003780       0.049729              7.993641       8.017060      -1.705685      -0.876502       9.976119       2.691112       5.987745          -0.000002
          441              O       7.650155      21.051832       0.030901      -0.211277      30.500043 0.32588167E+03  0.69040114E+04                                 7.928613                            5.521664       0.296682       2.208713                    0.999260      22.764218      55.950995       0.824050       0.350842      -1.146948       0.002712      -0.146084      -0.101209       0.177739      -0.037455      -0.063614       0.036209       0.237929      -0.281449      -0.124297      -0.064054       0.188351             11.190695      23.206995       1.560507      -1.130549       5.348258       0.095355       5.016834          -0.000000
          442              O       9.216164      21.421980      10.272750      -0.567080      41.459836 0.58165469E+03  0.14294644E+05                                 9.646057                            7.544426       0.131024       2.090410                    0.995863      28.098146      75.262516       0.679172       0.366960      -1.130061      -0.023654      -0.025609      -0.004695       0.035177      -0.046425       0.008464       0.051382       0.067311       0.149008      -0.098954       0.026980       0.071974             11.833423      21.078996       0.253819      -0.258118       7.656756       0.104978       6.764517           0.000000
          443              O       7.674434       0.855511       9.728455      -0.586715      29.573429 0.44426032E+03  0.10145951E+05                                 7.362746                            6.318074       0.578744       2.227782                    0.999032      27.134212      68.708795       0.795953       0.336948      -1.161346      -0.001473      -0.039910       0.027511       0.048496       0.002015       0.002251      -0.018512      -0.093757       0.038854      -0.053509       0.003780       0.049729              7.993641       8.017060       1.705685      -0.876502       9.976119      -2.691112       5.987745          -0.000002
          444              O       3.385845      21.051832      11.005099      -0.211277      30.500043 0.32588167E+03  0.69040114E+04                                 7.928613                            5.521664       0.296682       2.208713                    0.999260      22.764218      55.950995       0.824050       0.350842      -1.146948      -0.002712      -0.146084       0.101209       0.177739       0.037455      -0.063614      -0.036209       0.237929      -0.281449      -0.124297      -0.064054       0.188351             11.190695      23.206994      -1.560506      -1.130549       5.348258      -0.095355       5.016834          -0.000000

******************************************************
Auxiliary information for the entire system
The total spin magnetic moment of the unit cell is   0.000004
The total net atomic charge of the unit cell is   0.000005
Accuracy of reproducing the electrostatic potential in the unit cell:
  The inner radius (bohr) =    5.0000
  The outer radius (bohr) =   12.0000
  Valid grid points have density less than (e/(bohr^3)) =    0.0001
  The number of valid grid points were=       975732
  The rms potential error without charges in kcal/mol is=      3.99397
  The rms potential error with partial charges in kcal/mol is=      1.22931
  The RRMSE value at monopole order=      0.30779
  The rms potential error with partial charges and cloud penetration in kcal/mol is=      1.23500
  The RRMSE value at monopole order with cloud penetration is=      0.30922
  The rms potential error with partial charges and atomic dipoles in kcal/mol is=      0.82709
  The RRMSE value at dipole order=      0.20708
  The rms potential error with partial charges, atomic dipoles and cloud penetration in kcal/mol is=      0.83238
  The RRMSE value at dipole order with cloud penetration=      0.20841

******************************************************
The electron densities and ab initio electrostatic potential were computed in VASP using the PBE functional and
projector augmented wave method. See the main text of the journal article for a description of computational details.
The atomic charges, dipoles, and quadrupoles were computed with the DDEC6 method as described in
(a) T. A. Manz and N. Gabaldon Limas, RSC Adv. 6 (2016) 47771-47801 DOI: 10.1039/c6ra04656h
(b) N. Gabaldon Limas and T. A. Manz, RSC Adv. 8 (2018) 2678-2707 DOI: 10.1039/c7ra11829e.
For each atom in the material, the electron cloud parameters were fit to the spherically averaged atom-in-material
electron density using radial positions for which this density was between 10^-4 and 10^-2 electrons per cubic bohr.
The polarizabilities, dispersion coefficients, and quantum Drude oscillator (QDO) parameters were fit using the MCLF method.
The magnetic structure of the system was optimized in VASP from the default ferromagnetic initial guess using spin polarization.
The atomic spin moments (ASMs) were computed on this optimized magnetic structure using the DDEC6 partition as inputs
to the method of T. A. Manz and D. S. Sholl, J. Chem. Theory Comput. 7 (2011) 4146-4164 DOI: 10.1021/ct200539n.
The RMSE and RRMSE were computed using a uniform grid with Ewald summation.
