# Supplementary material for: A collection of forcefield precursors for metal–organic frameworks
Source: RSC Adv. 2019 Nov 13;9(63):36492–507. doi: 10.1039/c9ra07327b (PMC9075174; doi:10.1039/c9ra07327b)
Supplement: RA-009-C9RA07327B-s3360 [file RA-009-C9RA07327B-s3360.xyz]

  119
jmolscript: load "" {1 1 1} spacegroup "x,y,z" unitcell [{     10.234700     0.000000     0.000000 }, {      0.695954    10.838479     0.000000 }, {      2.682732     2.443339    13.257585 }]
Tb     4.706771    10.724088     3.938829     1.991832
Tb     8.906615     2.557730     9.318756     1.991832
Ni     1.689343     6.640909     6.628793     0.639751
H      4.219747     7.629629     2.042994     0.141642
H      3.979717     3.760118     1.012879     0.137748
H      4.125663     4.799566     4.882769     0.128059
H      6.365244    10.453335    11.283531     0.121344
H      6.090295    11.234178     9.168946     0.090512
H      5.712888     7.652914     7.750384     0.092825
H      5.945990     6.741596     9.845083     0.131201
H      9.823699    10.566829     3.730684     0.128810
H      7.819818     9.318986     0.482576     0.147710
H      1.596848     9.224679     0.523675     0.134735
H      2.682106    10.731736     9.483151     0.138432
H      2.392245     9.491140     7.574058     0.099777
H      2.365648     6.186253     9.595840     0.095500
H      2.771514     7.301918    11.532773     0.141414
H      6.940852     9.403322    13.025577     0.310718
H     11.951027    11.249104    11.690538     0.305235
H      9.393639     5.652189    11.214591     0.141642
H      9.633669     9.521700    12.244706     0.137748
H      9.487723     8.482252     8.374816     0.128059
H      7.248142     2.828483     1.974054     0.121344
H      7.523091     2.047640     4.088639     0.090512
H      7.900498     5.628904     5.507201     0.092824
H      7.667396     6.540222     3.412502     0.131200
H      3.789687     2.714989     9.526901     0.128810
H      5.793568     3.962832    12.775009     0.147710
H     12.016538     4.057139    12.733910     0.134735
H     10.931280     2.550082     3.774434     0.138432
H     11.221141     3.790678     5.683527     0.099777
H     11.247738     7.095565     3.661745     0.095500
H     10.841872     5.979900     1.724812     0.141414
H      6.672534     3.878496     0.232008     0.310718
H      1.662359     2.032714     1.567047     0.305235
C      4.151032     6.377613     3.629927    -0.025055
C      4.153990     6.734401     2.284282    -0.201363
C      4.058939     5.762141     1.301895     0.282966
C      4.027713     4.421170     1.665153    -0.221400
C      4.069688     4.078578     3.005495     0.001965
C      4.116974     5.044091     3.986556    -0.151362
C      4.014829     2.628107     3.356821     0.588330
C      4.101815     7.433687     4.702465     0.662737
C      6.251618     7.849762    12.182395     0.500869
C      6.172610     8.495799    10.830121     0.002769
C      6.221432     9.856348    10.584856    -0.177797
C      6.058383    10.316290     9.310802     0.084677
C      5.832612     8.222516     8.476900     0.081568
C      5.978130     7.664264     9.735045    -0.162911
C     11.033495     9.939916     2.228600    -0.014688
C      9.820165    10.227360     2.864964    -0.145446
C      8.620066    10.009984     2.220645     0.002015
C      8.623875     9.461534     0.926705    -0.162029
C      9.822467     9.132721     0.312879     0.264569
C      0.791833     9.403801     0.954546    -0.194303
C      2.134023    10.185717     2.874244     0.575848
C      7.280859    10.301519     2.855684     0.588531
C      2.988562     9.844994    12.040539     0.489691
C      2.726661     9.142851    10.735992     0.043394
C      2.624002     9.804682     9.528226    -0.158176
C      2.434484     9.048784     8.390726     0.099826
C      2.435755     7.113720     9.570651     0.083156
C      2.662083     7.774684    10.739970    -0.125205
C      9.462354     6.904205     9.627658    -0.025055
C      9.459396     6.547417    10.973303    -0.201363
C      9.554447     7.519677    11.955690     0.282966
C      9.585673     8.860648    11.592432    -0.221400
C      9.543698     9.203240    10.252090     0.001965
C      9.496412     8.237727     9.271029    -0.151363
C      9.598557    10.653711     9.900764     0.588330
C      9.511571     5.848131     8.555120     0.662737
C      7.361768     5.432056     1.075190     0.500869
C      7.440776     4.786019     2.427464     0.002769
C      7.391954     3.425470     2.672729    -0.177797
C      7.555003     2.965528     3.946783     0.084677
C      7.780774     5.059302     4.780685     0.081568
C      7.635256     5.617554     3.522540    -0.162911
C      2.579891     3.341902    11.028985    -0.014688
C      3.793221     3.054458    10.392621    -0.145446
C      4.993320     3.271834    11.036940     0.002014
C      4.989511     3.820284    12.330880    -0.162029
C      3.790919     4.149097    12.944706     0.264569
C      2.586853     3.878017    12.303039    -0.194303
C     11.479363     3.096101    10.383341     0.575848
C      6.332527     2.980299    10.401901     0.588531
C     10.624824     3.436824     1.217046     0.489691
C     10.886725     4.138967     2.521593     0.043394
C     10.989384     3.477136     3.729359    -0.158176
C     11.178902     4.233034     4.866859     0.099826
C     11.177631     6.168098     3.686934     0.083156
C     10.951303     5.507134     2.517615    -0.125205
N      6.681106     8.604889    13.209858    -0.420915
N      5.854047     9.528096     8.256824    -0.275292
N     12.466485    10.936278    12.304365    -0.416894
N      2.307954     7.727818     8.392051    -0.192126
N      6.932280     4.676929     0.047727    -0.420915
N      7.759339     3.753722     5.000761    -0.275292
N      1.146901     2.345540     0.953220    -0.416894
N     11.305432     5.554000     4.865534    -0.192126
O      3.528493     7.169389     5.773678    -0.533139
O      4.660366     8.539638     4.451897    -0.676986
O      4.361840     2.230165     4.485041    -0.647167
O      3.595728     1.794955     2.517615    -0.632956
O      5.930066     6.695119    12.280501    -0.455071
O      2.207605    10.565601     4.088639    -0.682704
O      3.185807     9.999359     2.210039    -0.603325
O      7.188842    10.517911     4.088639    -0.649417
O      6.236635    10.313762     2.151706    -0.617066
O      3.821885     9.396149    12.816107    -0.467484
O     10.084893     6.112429     7.483907    -0.533140
O      8.953020     4.742180     8.805688    -0.676985
O      9.251546    11.051653     8.772544    -0.647166
O     10.017658    11.486863    10.739970    -0.632956
O      7.683320     6.586699     0.977084    -0.455071
O     11.405781     2.716217     9.168946    -0.682704
O     10.427579     3.282459    11.047546    -0.603326
O      6.424544     2.763907     9.168946    -0.649417
O      7.376751     2.968056    11.105879    -0.617067
O      9.791501     3.885669     0.441478    -0.467484

The following XYZ coordinates are in angstroms. Other properties are in atomic units.
The sperically averaged electron density of each atom fit to a function of the form exp(a - br)
eigen_1, eigen_2 and eigen_3 are the three eigenvalues of traceless quadrupole moment tensor
  atom number  atomic symbol              X              Y              Z     net charge C6 coefficient C8 coefficient C10 coefficient fluctuating dipole atomic polarizability isotropic forcefield polarizability              a              b squared Pearson coefficient          <r^3>          <r^4>         wp_QDO          m_QDO          q_QDO       dipole_x       dipole_y       dipole_z         dipole            Qxy            Qxz            Qyz     Q(x^2-y^2)  Q(3z^2 - R^2)        eigen_1        eigen_2        eigen_3 static polarizability      alpha(xx)      alpha(xy)      alpha(xz)      alpha(yy)      alpha(yz)      alpha(zz) atomic spin moment
            1             Tb       4.706771      10.724088       3.938829       1.991832     126.632914 0.28796611E+04  0.96849158E+05                                16.966033                           14.626208       2.266714       2.439700                    0.999604      76.237140     180.281353       0.653730       0.278582      -1.319595       0.017382      -0.025632       0.013644       0.033843      -0.022812      -0.003662       0.014276      -0.027666       0.385607      -0.091014      -0.038798       0.129812             19.588785      20.250420       1.948592      -0.344777      27.258373      -3.652902      11.257561          -0.000214
            2             Tb       8.906615       2.557730       9.318756       1.991832     126.633055 0.28796650E+04  0.96849326E+05                                16.966048                           14.626220       2.266711       2.439699                    0.999604      76.237158     180.281444       0.653729       0.278582      -1.319595      -0.017382       0.025632      -0.013644       0.033843      -0.022812      -0.003662       0.014276      -0.027666       0.385607      -0.091014      -0.038798       0.129812             19.588803      20.250439       1.948594      -0.344777      27.258398      -3.652906      11.257571          -0.000214
            3             Ni       1.689343       6.640909       6.628793       0.639751     136.608029 0.25391641E+04  0.85773842E+05                                19.861736                           15.165231       0.961592       2.130391                    0.998490      48.835680     130.119586       0.533831       0.339655      -1.211566       0.000000      -0.000000       0.000000       0.000000       0.014752      -0.056014      -0.121088       0.043055      -0.275248      -0.174623       0.043443       0.131180             25.003755      20.258616       4.081767      -4.243333      15.445935       9.052909      39.306716          -0.039768
            4              H       4.219747       7.629629       2.042994       0.141642       0.897176 0.65445917E+01  0.61977054E+02                                 1.618141                            1.561239      -1.164094       2.346349                    0.996412       3.511584      10.113325       0.463095       1.396649      -0.683831       0.005817       0.034765      -0.011987       0.037230       0.003173      -0.002183      -0.008557      -0.009837       0.025802      -0.010162      -0.004420       0.014583              1.629332       1.356762       0.004462      -0.009305       2.086193      -0.089556       1.445040          -0.000010
            5              H       3.979717       3.760118       1.012879       0.137748       0.939242 0.71647219E+01  0.69471120E+02                                 1.667738                            1.632382      -1.290777       2.273253                    0.995746       3.690984      10.790894       0.452924       1.394683      -0.683399      -0.001075      -0.030371      -0.023467       0.038396      -0.004009      -0.005609       0.008811      -0.019493      -0.007359      -0.011936      -0.004886       0.016822              1.664905       1.432659       0.071202       0.059570       1.728662       0.221672       1.833395           0.000001
            6              H       4.125663       4.799566       4.882769       0.128059       1.106761 0.87146546E+01  0.88036792E+02                                 1.819896                            1.771366      -1.233167       2.307924                    0.994893       3.628747      10.551040       0.449050       1.350198      -0.694460       0.005772      -0.013626       0.038849       0.041572       0.003003       0.005175      -0.005614      -0.009288       0.049358      -0.015170      -0.003338       0.018508              1.823681       1.524107      -0.025742      -0.000598       1.634878      -0.104428       2.312059           0.000046
            7              H       6.365244      10.453335      11.283531       0.121344       0.914589 0.67879878E+01  0.64086822E+02                                 1.568954                            1.537606      -0.764914       2.525030                    0.999546       3.328882       9.199509       0.496705       1.306111      -0.703900       0.006589       0.026146       0.027351       0.038407       0.003284       0.005214       0.006295      -0.019673       0.027623      -0.015730       0.000630       0.015101              1.560526       1.347676       0.032134       0.062309       1.635769       0.230725       1.698133           0.000003
            8              H       6.090295      11.234178       9.168946       0.090512       1.108983 0.78165076E+01  0.76849424E+02                                 1.814145                            1.666184      -0.989859       2.400801                    0.997196       3.691210      10.589854       0.467750       1.331878      -0.696799       0.004707       0.043374      -0.010502       0.044875      -0.002944       0.003211      -0.005238      -0.021813       0.023020      -0.015420       0.002125       0.013295              1.876060       1.448191       0.060227      -0.004253       2.714920      -0.164279       1.465070           0.000008
            9              H       5.712888       7.652914       7.750384       0.092825       1.054888 0.73312090E+01  0.69978146E+02                                 1.675948                            1.554949      -0.739868       2.523329                    0.999758       3.334315       9.017680       0.518837       1.236767      -0.719504      -0.004705      -0.028304      -0.036308       0.046277       0.001751       0.000829       0.004042      -0.026983       0.026580      -0.018047       0.004934       0.013112              1.736565       1.383660       0.070793       0.163918       1.616539       0.518160       2.209495           0.000014
           10              H       5.945990       6.741596       9.845083       0.131201       0.928987 0.69927026E+01  0.66677665E+02                                 1.597847                            1.569853      -0.930519       2.447445                    0.998985       3.396379       9.509755       0.486034       1.321613      -0.700081       0.000653      -0.038727       0.000528       0.038736       0.000037       0.003458       0.007493      -0.027431      -0.011430      -0.013370      -0.004849       0.018219              1.579632       1.355729       0.004074       0.004147       1.976097      -0.084605       1.407070           0.000003
           11              H       9.823699      10.566829       3.730684       0.128810       1.097023 0.82899587E+01  0.81992581E+02                                 1.745264                            1.676278      -1.174603       2.333183                    0.995816       3.482891       9.740393       0.487206       1.271075      -0.711167      -0.000677       0.012220       0.038643       0.040535      -0.000272      -0.000153       0.008994       0.003467       0.032847      -0.010914      -0.003739       0.014653              1.750773       1.591798      -0.021476      -0.006219       1.615638       0.291231       2.044883           0.000005
           12              H       7.819818       9.318986       0.482576       0.147710       0.919327 0.66606668E+01  0.63369140E+02                                 1.651440                            1.581319      -1.155883       2.362968                    0.996065       3.458612       9.991596       0.457292       1.407838      -0.682306      -0.035339      -0.004593      -0.019263       0.040509       0.002790       0.008328       0.003474       0.014878       0.008709      -0.009862      -0.003896       0.013758              1.671920       2.002421       0.102006       0.218303       1.461889       0.122827       1.551451          -0.000000
           13              H       1.596848       9.224679       0.523675       0.134735       0.959258 0.73223825E+01  0.71316497E+02                                 1.689143                            1.648873      -1.294502       2.280519                    0.994992       3.656962      10.680593       0.451664       1.392366      -0.684361       0.035177      -0.006396      -0.017688       0.039890      -0.004516      -0.008868       0.002285       0.021377       0.020308      -0.015001      -0.001671       0.016671              1.692454       1.972823      -0.088318      -0.215027       1.533853       0.127092       1.570685           0.000002
           14              H       2.682106      10.731736       9.483151       0.138432       0.919741 0.66647418E+01  0.63212889E+02                                 1.630321                            1.565184      -1.018968       2.416369                    0.997350       3.438241       9.813268       0.468495       1.378411      -0.688140       0.004406       0.037671      -0.003975       0.038135       0.005016       0.000760      -0.001784      -0.023195       0.020110      -0.016041       0.005989       0.010053              1.644984       1.342766       0.041549      -0.007786       2.198010       0.034160       1.394176           0.000058
           15              H       2.392245       9.491140       7.574058       0.099777       1.101856 0.79659521E+01  0.78122167E+02                                 1.769083                            1.656744      -0.823849       2.491499                    0.999085       3.458592       9.678180       0.483354       1.292125      -0.707204      -0.001013       0.028516      -0.040254       0.049341       0.000532       0.004914      -0.008046      -0.032189       0.018862      -0.020280       0.001809       0.018471              1.818223       1.397069      -0.012357       0.031150       1.595662      -0.345716       2.461939           0.000558
           16              H       2.365648       6.186253       9.595840       0.095500       1.012170 0.74357679E+01  0.72122270E+02                                 1.701490                            1.623267      -0.955038       2.425382                    0.997472       3.580273      10.166800       0.475201       1.328878      -0.697935      -0.000738      -0.047155       0.006814       0.047651       0.004056       0.001956      -0.000736      -0.023211       0.009661      -0.014146       0.003441       0.010705              1.713161       1.383258       0.087675       0.028738       2.334827      -0.020179       1.421396           0.000479
           17              H       2.771514       7.301918      11.532773       0.141414       0.850057 0.61846775E+01  0.58197553E+02                                 1.601696                            1.549306      -1.302638       2.279254                    0.994667       3.667275      10.799332       0.447229       1.455421      -0.671572       0.005154      -0.017263       0.029722       0.034756      -0.003828       0.000994       0.000077      -0.014071       0.008845      -0.009561       0.003017       0.006544              1.608885       1.319329      -0.039249       0.105018       1.552118      -0.354403       1.955208           0.000044
           18              H       6.940852       9.403322      13.025577       0.310718       0.517915 0.33347853E+01  0.26815944E+02                                 1.160951                            1.148296      -1.059420       2.502497                    0.999889       2.477245       6.682990       0.513700       1.482761      -0.670305       0.011618       0.035659      -0.002256       0.037572       0.013752       0.003218       0.000368      -0.027234       0.003920      -0.020376       0.001533       0.018843              1.160352       1.071380       0.079364      -0.015159       1.253059      -0.108868       1.156617           0.000001
           19              H      11.951027      11.249104      11.690538       0.305235       0.502744 0.31761661E+01  0.25754367E+02                                 1.216642                            1.180884      -1.232697       2.394641                    0.998891       2.893556       8.382260       0.458792       1.646426      -0.639721      -0.017035       0.014799      -0.017140       0.028337      -0.012158       0.000098       0.003885      -0.013370       0.023007      -0.017878       0.005475       0.012403              1.226941       1.234506      -0.101994       0.207829       1.150175      -0.067814       1.296143           0.000003
           20              H       9.393639       5.652189      11.214591       0.141642       0.897177 0.65445924E+01  0.61977060E+02                                 1.618141                            1.561239      -1.164094       2.346349                    0.996412       3.511584      10.113324       0.463095       1.396649      -0.683831      -0.005817      -0.034765       0.011987       0.037230       0.003173      -0.002183      -0.008557      -0.009837       0.025802      -0.010162      -0.004420       0.014583              1.629331       1.356762       0.004462      -0.009305       2.086193      -0.089556       1.445040          -0.000010
           21              H       9.633669       9.521700      12.244706       0.137748       0.939242 0.71647212E+01  0.69471113E+02                                 1.667738                            1.632382      -1.290778       2.273253                    0.995746       3.690984      10.790895       0.452924       1.394683      -0.683399       0.001075       0.030371       0.023467       0.038396      -0.004009      -0.005609       0.008811      -0.019493      -0.007359      -0.011936      -0.004886       0.016822              1.664905       1.432659       0.071202       0.059570       1.728662       0.221672       1.833395           0.000001
           22              H       9.487723       8.482252       8.374816       0.128059       1.106761 0.87146553E+01  0.88036805E+02                                 1.819896                            1.771366      -1.233168       2.307923                    0.994893       3.628747      10.551042       0.449050       1.350199      -0.694460      -0.005772       0.013626      -0.038849       0.041572       0.003003       0.005175      -0.005614      -0.009288       0.049358      -0.015170      -0.003338       0.018508              1.823682       1.524108      -0.025742      -0.000598       1.634878      -0.104428       2.312059           0.000046
           23              H       7.248142       2.828483       1.974054       0.121344       0.914589 0.67879878E+01  0.64086822E+02                                 1.568954                            1.537606      -0.764914       2.525030                    0.999546       3.328882       9.199509       0.496705       1.306111      -0.703900      -0.006589      -0.026146      -0.027351       0.038407       0.003284       0.005214       0.006295      -0.019673       0.027623      -0.015730       0.000630       0.015101              1.560526       1.347676       0.032134       0.062309       1.635769       0.230725       1.698133           0.000003
           24              H       7.523091       2.047640       4.088639       0.090512       1.108983 0.78165076E+01  0.76849423E+02                                 1.814145                            1.666184      -0.989859       2.400801                    0.997196       3.691210      10.589854       0.467750       1.331878      -0.696799      -0.004707      -0.043374       0.010502       0.044875      -0.002944       0.003211      -0.005238      -0.021813       0.023020      -0.015420       0.002125       0.013295              1.876060       1.448191       0.060227      -0.004253       2.714920      -0.164279       1.465070           0.000008
           25              H       7.900498       5.628904       5.507201       0.092824       1.054889 0.73312129E+01  0.69978190E+02                                 1.675949                            1.554949      -0.739868       2.523329                    0.999758       3.334316       9.017682       0.518837       1.236767      -0.719504       0.004705       0.028304       0.036308       0.046277       0.001751       0.000829       0.004042      -0.026983       0.026580      -0.018047       0.004934       0.013112              1.736565       1.383660       0.070793       0.163919       1.616539       0.518160       2.209496           0.000014
           26              H       7.667396       6.540222       3.412502       0.131200       0.928987 0.69927014E+01  0.66677653E+02                                 1.597847                            1.569854      -0.930519       2.447445                    0.998985       3.396379       9.509756       0.486033       1.321614      -0.700081      -0.000653       0.038727      -0.000528       0.038736       0.000037       0.003458       0.007493      -0.027431      -0.011430      -0.013370      -0.004849       0.018219              1.579632       1.355729       0.004074       0.004147       1.976098      -0.084605       1.407071           0.000003
           27              H       3.789687       2.714989       9.526901       0.128810       1.097023 0.82899633E+01  0.81992633E+02                                 1.745264                            1.676278      -1.174603       2.333183                    0.995816       3.482892       9.740394       0.487206       1.271074      -0.711167       0.000677      -0.012220      -0.038643       0.040535      -0.000272      -0.000153       0.008994       0.003467       0.032847      -0.010914      -0.003739       0.014653              1.750773       1.591798      -0.021476      -0.006219       1.615638       0.291231       2.044883           0.000005
           28              H       5.793568       3.962832      12.775009       0.147710       0.919327 0.66606661E+01  0.63369134E+02                                 1.651441                            1.581320      -1.155883       2.362968                    0.996065       3.458612       9.991597       0.457291       1.407839      -0.682306       0.035339       0.004593       0.019263       0.040509       0.002790       0.008328       0.003474       0.014878       0.008709      -0.009862      -0.003896       0.013758              1.671921       2.002421       0.102006       0.218303       1.461889       0.122827       1.551451          -0.000000
           29              H      12.016538       4.057139      12.733910       0.134735       0.959258 0.73223825E+01  0.71316497E+02                                 1.689143                            1.648873      -1.294502       2.280519                    0.994992       3.656962      10.680593       0.451664       1.392366      -0.684361      -0.035177       0.006396       0.017688       0.039890      -0.004516      -0.008868       0.002285       0.021377       0.020308      -0.015001      -0.001671       0.016671              1.692454       1.972823      -0.088318      -0.215027       1.533853       0.127092       1.570685           0.000003
           30              H      10.931280       2.550082       3.774434       0.138432       0.919741 0.66647418E+01  0.63212889E+02                                 1.630321                            1.565184      -1.018968       2.416369                    0.997350       3.438241       9.813268       0.468495       1.378411      -0.688140      -0.004406      -0.037671       0.003975       0.038135       0.005016       0.000760      -0.001784      -0.023195       0.020110      -0.016041       0.005989       0.010053              1.644984       1.342766       0.041549      -0.007786       2.198010       0.034160       1.394176           0.000058
           31              H      11.221141       3.790678       5.683527       0.099777       1.101856 0.79659477E+01  0.78122116E+02                                 1.769083                            1.656744      -0.823849       2.491499                    0.999085       3.458591       9.678178       0.483353       1.292126      -0.707204       0.001013      -0.028516       0.040254       0.049341       0.000532       0.004914      -0.008046      -0.032189       0.018862      -0.020280       0.001809       0.018471              1.818223       1.397069      -0.012357       0.031150       1.595662      -0.345716       2.461939           0.000558
           32              H      11.247738       7.095565       3.661745       0.095500       1.012170 0.74357715E+01  0.72122311E+02                                 1.701491                            1.623267      -0.955038       2.425382                    0.997472       3.580274      10.166802       0.475201       1.328878      -0.697935       0.000738       0.047155      -0.006814       0.047651       0.004056       0.001956      -0.000736      -0.023211       0.009661      -0.014146       0.003441       0.010705              1.713161       1.383258       0.087675       0.028738       2.334827      -0.020179       1.421396           0.000479
           33              H      10.841872       5.979900       1.724812       0.141414       0.850057 0.61846775E+01  0.58197553E+02                                 1.601696                            1.549306      -1.302638       2.279254                    0.994667       3.667275      10.799332       0.447229       1.455421      -0.671572      -0.005154       0.017263      -0.029722       0.034756      -0.003828       0.000994       0.000077      -0.014071       0.008845      -0.009561       0.003017       0.006544              1.608885       1.319329      -0.039249       0.105018       1.552118      -0.354403       1.955208           0.000044
           34              H       6.672534       3.878496       0.232008       0.310718       0.517915 0.33347853E+01  0.26815944E+02                                 1.160951                            1.148296      -1.059420       2.502497                    0.999889       2.477245       6.682990       0.513700       1.482761      -0.670305      -0.011618      -0.035659       0.002256       0.037572       0.013752       0.003218       0.000368      -0.027234       0.003920      -0.020376       0.001533       0.018843              1.160352       1.071380       0.079364      -0.015159       1.253059      -0.108868       1.156617           0.000001
           35              H       1.662359       2.032714       1.567047       0.305235       0.502744 0.31761669E+01  0.25754375E+02                                 1.216643                            1.180884      -1.232697       2.394641                    0.998891       2.893556       8.382260       0.458792       1.646426      -0.639721       0.017035      -0.014799       0.017140       0.028337      -0.012158       0.000098       0.003885      -0.013370       0.023007      -0.017878       0.005475       0.012403              1.226941       1.234506      -0.101994       0.207829       1.150175      -0.067814       1.296143           0.000003
           36              C       4.151032       6.377613       3.629927      -0.025055      34.767241 0.46709499E+03  0.11138831E+05                                 9.292391                            7.225573      -0.098389       1.970993                    0.999190      27.846493      79.656439       0.612775       0.419151      -1.066406       0.015727      -0.029821      -0.049483       0.059877       0.018451       0.000527      -0.019021       0.002991      -0.015432      -0.026997       0.000156       0.026840             10.710381       5.312468      -0.163532      -0.579985      13.168096       3.184205      13.650579           0.000311
           37              C       4.153990       6.734401       2.284282      -0.201363      32.505990 0.47949722E+03  0.11598816E+05                                 8.964323                            7.412145      -0.058894       1.958082                    0.997839      30.430814      89.907613       0.589312       0.429668      -1.051681       0.010180       0.008598       0.029598       0.032459      -0.004293       0.001897      -0.041836       0.039634      -0.069107      -0.058166       0.024036       0.034130              9.737775       5.276845       0.100167      -0.043905       9.951006       1.845721      13.985474          -0.000034
           38              C       4.058939       5.762141       1.301895       0.282966      28.194236 0.34916024E+03  0.78066325E+04                                 8.367487                            6.457083      -0.114284       1.999513                    0.999268      24.703424      70.302048       0.611770       0.447795      -1.040269      -0.017816       0.021091      -0.076348       0.081187       0.013275       0.015307      -0.019462      -0.052215       0.149035      -0.057767       0.000263       0.057504              9.514928       4.890344      -0.044956       0.487461       8.756969      -0.573504      14.897471           0.000016
           39              C       4.027713       4.421170       1.665153      -0.221400      32.477499 0.51629873E+03  0.12769656E+05                                 9.052807                            7.760525      -0.356547       1.847426                    0.998147      31.868514      96.375718       0.566129       0.437434      -1.043079      -0.010418      -0.020725       0.017978       0.029347      -0.014304       0.004764       0.020351       0.046544      -0.016023      -0.038000       0.007980       0.030020              9.644414       5.652318       0.302066       0.106343      10.879562      -2.649785      12.401362           0.000131
           40              C       4.069688       4.078578       3.005495       0.001965      33.541436 0.44781584E+03  0.10609345E+05                                 9.202385                            7.190973      -0.260654       1.927160                    0.998498      27.677723      79.948952       0.597049       0.433019      -1.053555       0.010147       0.042002      -0.012608       0.045012      -0.002174       0.017986       0.006689       0.006859       0.065726      -0.020336      -0.010678       0.031014             10.468238       5.419299       0.248223       0.069950      15.274190      -0.677843      10.711226           0.000037
           41              C       4.116974       5.044091       3.986556      -0.151362      30.856105 0.47446218E+03  0.11531429E+05                                 8.826483                            7.498445      -0.423647       1.831886                    0.998063      31.336218      95.062555       0.567091       0.444398      -1.035200       0.018374      -0.002307      -0.017295       0.025339      -0.004668       0.016481      -0.025830       0.060511       0.028612      -0.046956       0.006431       0.040525              9.446223       5.477342      -0.123302      -0.136596      12.957387       1.908930       9.903938           0.000054
           42              C       4.014829       2.628107       3.356821       0.588330      21.699099 0.25675100E+03  0.53772232E+04                                 7.265460                            5.735323      -0.155553       1.997471                    0.999530      23.050365      65.913730       0.608731       0.480435      -1.010466       0.009744      -0.043414       0.007537       0.045128      -0.018747      -0.037402       0.034972       0.160691       0.045490      -0.098976       0.002010       0.096966              8.189887       5.133988       0.589756       1.339817      12.524770      -1.300422       6.910902          -0.000001
           43              C       4.101815       7.433687       4.702465       0.662737      22.933967 0.23281530E+03  0.47622040E+04                                 7.573385                            5.519543      -0.210689       2.007637                    0.998721      21.746791      61.630509       0.610216       0.490711      -1.004265       0.028569       0.060097       0.061711       0.090753      -0.047767       0.070593      -0.042979       0.116934      -0.055526      -0.079538      -0.049913       0.129451              8.884213       5.960441       1.683780      -2.300257       9.885462       1.482604      10.806736           0.000322
           44              C       6.251618       7.849762      12.182395       0.500869      22.757178 0.27809543E+03  0.59122498E+04                                 7.421128                            5.919175      -0.249471       1.970775                    0.998963      23.126334      65.556260       0.609800       0.472454      -1.019760      -0.008367      -0.020381       0.066299       0.069864      -0.023112      -0.008964       0.018862       0.055049       0.009527      -0.042543       0.001828       0.040715              8.186248       5.256761       0.905250       1.425076       7.315574      -0.952979      11.986408           0.000017
           45              C       6.172610       8.495799      10.830121       0.002769      32.115091 0.46793843E+03  0.11195645E+05                                 8.935752                            7.345776      -0.399609       1.874472                    0.998229      28.061083      81.149509       0.592008       0.432432      -1.055129      -0.009540       0.013426      -0.047368       0.050150       0.006941      -0.008022       0.003914       0.006008      -0.044623      -0.018668       0.002897       0.015771              9.815769       5.581798      -0.085806       0.944922       9.624102      -2.293757      14.241407           0.000019
           46              C       6.221432       9.856348      10.584856      -0.177797      28.661865 0.46493767E+03  0.11172516E+05                                 8.236415                            7.323372      -0.010085       1.970012                    0.998753      30.299976      89.545970       0.589238       0.432572      -1.048760       0.004015      -0.004876      -0.009266       0.011214       0.016096      -0.005730       0.036533       0.002908      -0.018031      -0.043732       0.006986       0.036746              8.472889       5.389957       0.007227       0.569902       9.925430      -1.858679      10.103279           0.000044
           47              C       6.058383      10.316290       9.310802       0.084677      24.590941 0.34647972E+03  0.77729971E+04                                 7.590079                            6.416283      -0.081361       1.993216                    0.998044      26.791622      77.711672       0.612738       0.445575      -1.036041       0.017379      -0.035931      -0.016925       0.043353      -0.003925      -0.022918      -0.013554       0.031063      -0.169117      -0.063958       0.015216       0.048742              7.966648       4.773048       0.454260       0.784796      10.056192      -0.252673       9.070705           0.000031
           48              C       5.832612       8.222516       8.476900       0.081568      23.623236 0.34032129E+03  0.75621974E+04                                 7.276993                            6.275530       0.135236       2.060363                    0.999213      26.321973      74.735762       0.635191       0.433953      -1.048216       0.010617       0.028141       0.007585       0.031019       0.011491      -0.013747       0.042523       0.069914      -0.051005      -0.067352       0.020803       0.046549              7.622349       4.658090       0.147546       1.097969       7.782587       0.489820      10.426370           0.000021
           49              C       5.978130       7.664264       9.735045      -0.162911      28.459312 0.46802655E+03  0.11254056E+05                                 8.195365                            7.332759      -0.035464       1.960173                    0.999382      30.189130      88.954788       0.591251       0.430820      -1.050881       0.004166       0.014414       0.001239       0.015055       0.000019      -0.008076       0.016162      -0.008178      -0.099408      -0.038803       0.013284       0.025519              8.448866       5.410282      -0.064063       1.151411       8.005288      -0.179309      11.931026           0.000030
           50              C      11.033495       9.939916       2.228600      -0.014688      35.720355 0.45092152E+03  0.10636011E+05                                 9.389003                            7.073440       0.069786       2.030184                    0.999414      27.300479      77.126340       0.624075       0.416094      -1.070651      -0.039240      -0.008194      -0.020960       0.045236      -0.004969      -0.013662       0.009405       0.003958       0.054522      -0.014438      -0.012659       0.027096             10.829970      16.040966       0.819751       1.821320       6.627356       2.444923       9.821588           0.000031
           51              C       9.820165      10.227360       2.864964      -0.145446      33.107718 0.45514391E+03  0.10865455E+05                                 9.027619                            7.198493      -0.016126       1.959066                    0.999519      30.248410      88.735140       0.600954       0.426939      -1.053525       0.003636      -0.013572      -0.013645       0.019586       0.004061      -0.004205      -0.003394      -0.059285       0.064455      -0.040915       0.016576       0.024339              9.980625      15.579259      -0.326161      -0.210447       6.228533       1.737020       8.134084           0.000007
           52              C       8.620066      10.009984       2.220645       0.002015      36.173465 0.43144258E+03  0.10040505E+05                                 9.434115                            6.884909       0.117920       2.050509                    0.999303      26.692944      74.314589       0.638806       0.412007      -1.075896       0.030577      -0.019776      -0.018870       0.041014       0.002220       0.013616       0.004310      -0.001192       0.065068      -0.016391      -0.010794       0.027184             11.209912      17.168564      -1.375690      -2.294531       6.774644       2.805434       9.686530           0.000030
           53              C       8.623875       9.461534       0.926705      -0.162029      33.683817 0.47037817E+03  0.11320700E+05                                 9.200944                            7.361967      -0.137324       1.938427                    0.998111      29.919392      88.095485       0.588990       0.432088      -1.050488      -0.025773       0.008158       0.025198       0.036956       0.011696       0.030456      -0.029839      -0.055336      -0.011645      -0.055952       0.008391       0.047561             10.109301      12.116438      -1.282684      -2.365989       7.436118       3.472676      10.775347           0.000039
           54              C       9.822467       9.132721       0.312879       0.264569      29.701110 0.35693838E+03  0.80229700E+04                                 8.653605                            6.535089      -0.128364       1.993412                    0.999098      24.921072      71.062061       0.607328       0.448684      -1.039967      -0.001961      -0.052704      -0.073344       0.090337      -0.007442       0.011069       0.041055       0.010146       0.133431      -0.049937      -0.013795       0.063732              9.881667      10.536257      -0.077613      -0.336331       7.871382       4.453674      11.237364           0.000009
           55              C       0.791833       9.403801       0.954546      -0.194303      33.132988 0.49437225E+03  0.12063968E+05                                 9.073468                            7.525689      -0.111650       1.926738                    0.999336      31.081914      92.576443       0.584252       0.429605      -1.050530       0.019065       0.005224       0.027735       0.034058      -0.009801      -0.030289      -0.024911      -0.037309      -0.042417      -0.051299       0.013068       0.038231              9.749713      10.989263       1.420880       2.024854       7.426489       3.305293      10.833386           0.000079
           56              C       2.134023      10.185717       2.874244       0.575848      22.202269 0.27064388E+03  0.57274554E+04                                 7.341216                            5.867833      -0.035063       2.033229                    0.999668      23.180814      66.031771       0.606672       0.477077      -1.015049       0.038502       0.003675       0.021690       0.044343      -0.017645      -0.038050      -0.038212      -0.168357      -0.031482      -0.101347      -0.001137       0.102485              8.188739      11.738274       0.907177       2.000299       5.236119       1.170954       7.591824           0.000052
           57              C       7.280859      10.301519       2.855684       0.588531      22.709522 0.25870881E+03  0.53972197E+04                                 7.409947                            5.699524       0.065063       2.074255                    0.999751      22.522258      63.075643       0.623519       0.470866      -1.021452      -0.037449       0.000439       0.017046       0.041148       0.029686       0.035371      -0.019377      -0.191976      -0.071172      -0.106189      -0.007622       0.113812              8.562656      13.070435      -1.490784      -2.097364       5.052298       1.087317       7.565236          -0.000013
           58              C       2.988562       9.844994      12.040539       0.489691      23.428667 0.27486453E+03  0.58157969E+04                                 7.544223                            5.874609       0.041178       2.078534                    0.999304      22.703457      63.819492       0.614816       0.470837      -1.022515       0.001312       0.019573       0.060325       0.063434       0.043373      -0.041516      -0.018731      -0.023822      -0.034201      -0.055479      -0.015695       0.071174              8.506649       6.990999      -2.475701       0.999072       9.041580       2.999401       9.487369           0.000299
           59              C       2.726661       9.142851      10.735992       0.043394      30.078853 0.43827212E+03  0.10327327E+05                                 8.613908                            7.149119      -0.252010       1.937474                    0.998551      27.103717      78.076210       0.594387       0.437313      -1.050974       0.001983      -0.024237      -0.028143       0.037194      -0.015703      -0.006663      -0.011910       0.046284      -0.060525      -0.032482      -0.005721       0.038203              9.473192       5.177990       0.509111       1.170702      10.255950       2.514981      12.985636          -0.000015
           60              C       2.624002       9.804682       9.528226      -0.158176      29.223476 0.45236128E+03  0.10795069E+05                                 8.399550                            7.240263      -0.077815       1.964247                    0.997136      29.599589      87.147351       0.590625       0.434565      -1.047649       0.004843      -0.007580      -0.006739       0.011239      -0.007723      -0.004211      -0.014338       0.008028      -0.053201      -0.026033       0.007856       0.018177              8.941758       5.222794       0.356748       0.832341       9.636347       1.479531      11.966134           0.001586
           61              C       2.434484       9.048784       8.390726       0.099826      24.267262 0.33984200E+03  0.75805223E+04                                 7.537213                            6.351101      -0.021288       2.015955                    0.998821      26.405387      76.149445       0.616924       0.445095      -1.037247       0.006124      -0.035704       0.026191       0.044702      -0.017483      -0.000066      -0.030877       0.028980      -0.053507      -0.045074       0.008980       0.036094              8.102531       4.584662       0.669961       0.595399       8.655702       1.381859      11.067228           0.001314
           62              C       2.435755       7.113720       9.570651       0.083156      23.808565 0.34248458E+03  0.76438968E+04                                 7.375565                            6.328993       0.087937       2.046726                    0.999460      26.471665      76.025001       0.625710       0.438591      -1.042485       0.004566       0.033782      -0.025350       0.042482      -0.013081      -0.013511      -0.019217       0.008551      -0.095268      -0.043779       0.014136       0.029643              7.847131       4.679752       0.643108       1.100694       8.416213       0.686510      10.445428           0.001053
           63              C       2.662083       7.774684      10.739970      -0.125205      27.755925 0.44058986E+03  0.10481286E+05                                 8.225136                            7.230467      -0.313606       1.897031                    0.996514      29.380332      87.348229       0.578624       0.444969      -1.037874       0.000306       0.005485      -0.007886       0.009611      -0.008343      -0.015272      -0.006123       0.045612      -0.055116      -0.027608      -0.009475       0.037083              8.641670       5.208571       0.575238       1.267315       9.967973       1.360267      10.748467           0.001308
           64              C       9.462354       6.904205       9.627658      -0.025055      34.767237 0.46709494E+03  0.11138829E+05                                 9.292390                            7.225572      -0.098388       1.970994                    0.999190      27.846491      79.656428       0.612775       0.419151      -1.066406      -0.015727       0.029821       0.049483       0.059877       0.018451       0.000527      -0.019021       0.002991      -0.015432      -0.026997       0.000156       0.026840             10.710379       5.312467      -0.163532      -0.579985      13.168094       3.184204      13.650577           0.000310
           65              C       9.459396       6.547417      10.973303      -0.201363      32.505990 0.47949722E+03  0.11598816E+05                                 8.964323                            7.412145      -0.058894       1.958082                    0.997839      30.430814      89.907613       0.589312       0.429668      -1.051681      -0.010180      -0.008598      -0.029598       0.032459      -0.004293       0.001897      -0.041836       0.039634      -0.069107      -0.058166       0.024036       0.034130              9.737775       5.276845       0.100167      -0.043905       9.951006       1.845721      13.985475          -0.000034
           66              C       9.554447       7.519677      11.955690       0.282966      28.194237 0.34916024E+03  0.78066326E+04                                 8.367487                            6.457083      -0.114284       1.999513                    0.999268      24.703424      70.302047       0.611770       0.447795      -1.040269       0.017816      -0.021091       0.076348       0.081187       0.013275       0.015307      -0.019462      -0.052215       0.149035      -0.057767       0.000263       0.057504              9.514928       4.890344      -0.044956       0.487461       8.756969      -0.573504      14.897470           0.000016
           67              C       9.585673       8.860648      11.592432      -0.221400      32.477498 0.51629872E+03  0.12769656E+05                                 9.052807                            7.760526      -0.356547       1.847426                    0.998147      31.868514      96.375721       0.566129       0.437434      -1.043079       0.010418       0.020725      -0.017978       0.029347      -0.014304       0.004764       0.020351       0.046544      -0.016023      -0.038000       0.007980       0.030020              9.644415       5.652319       0.302066       0.106343      10.879562      -2.649785      12.401363           0.000131
           68              C       9.543698       9.203240      10.252090       0.001965      33.541438 0.44781587E+03  0.10609345E+05                                 9.202385                            7.190973      -0.260654       1.927160                    0.998498      27.677724      79.948955       0.597049       0.433019      -1.053555      -0.010147      -0.042002       0.012608       0.045012      -0.002174       0.017986       0.006689       0.006859       0.065726      -0.020336      -0.010678       0.031014             10.468238       5.419299       0.248223       0.069950      15.274190      -0.677842      10.711226           0.000037
           69              C       9.496412       8.237727       9.271029      -0.151363      30.856108 0.47446225E+03  0.11531431E+05                                 8.826483                            7.498446      -0.423647       1.831886                    0.998063      31.336221      95.062566       0.567091       0.444398      -1.035200      -0.018374       0.002307       0.017295       0.025339      -0.004668       0.016481      -0.025830       0.060511       0.028612      -0.046955       0.006431       0.040525              9.446223       5.477343      -0.123302      -0.136596      12.957388       1.908930       9.903939           0.000054
           70              C       9.598557      10.653711       9.900764       0.588330      21.699100 0.25675101E+03  0.53772235E+04                                 7.265460                            5.735323      -0.155553       1.997471                    0.999530      23.050365      65.913729       0.608731       0.480435      -1.010466      -0.009744       0.043414      -0.007537       0.045128      -0.018747      -0.037402       0.034972       0.160691       0.045490      -0.098975       0.002010       0.096966              8.189887       5.133988       0.589756       1.339817      12.524770      -1.300422       6.910902          -0.000001
           71              C       9.511571       5.848131       8.555120       0.662737      22.933969 0.23281533E+03  0.47622046E+04                                 7.573385                            5.519543      -0.210689       2.007637                    0.998721      21.746792      61.630511       0.610216       0.490711      -1.004265      -0.028569      -0.060097      -0.061711       0.090753      -0.047767       0.070593      -0.042979       0.116934      -0.055526      -0.079538      -0.049913       0.129451              8.884213       5.960441       1.683781      -2.300257       9.885462       1.482603      10.806735           0.000322
           72              C       7.361768       5.432056       1.075190       0.500869      22.757180 0.27809546E+03  0.59122505E+04                                 7.421128                            5.919175      -0.249471       1.970775                    0.998963      23.126335      65.556261       0.609800       0.472454      -1.019760       0.008367       0.020381      -0.066299       0.069864      -0.023112      -0.008964       0.018862       0.055049       0.009527      -0.042543       0.001828       0.040715              8.186248       5.256761       0.905250       1.425076       7.315574      -0.952979      11.986408           0.000017
           73              C       7.440776       4.786019       2.427464       0.002769      32.115091 0.46793843E+03  0.11195645E+05                                 8.935752                            7.345776      -0.399609       1.874472                    0.998229      28.061083      81.149509       0.592008       0.432432      -1.055129       0.009540      -0.013426       0.047368       0.050150       0.006941      -0.008022       0.003914       0.006008      -0.044623      -0.018668       0.002897       0.015771              9.815769       5.581798      -0.085806       0.944922       9.624102      -2.293757      14.241407           0.000019
           74              C       7.391954       3.425470       2.672729      -0.177797      28.661865 0.46493768E+03  0.11172516E+05                                 8.236414                            7.323372      -0.010085       1.970012                    0.998753      30.299976      89.545968       0.589238       0.432572      -1.048760      -0.004015       0.004876       0.009266       0.011214       0.016096      -0.005730       0.036533       0.002908      -0.018031      -0.043732       0.006986       0.036746              8.472888       5.389957       0.007227       0.569902       9.925429      -1.858679      10.103279           0.000044
           75              C       7.555003       2.965528       3.946783       0.084677      24.590942 0.34647973E+03  0.77729973E+04                                 7.590078                            6.416282      -0.081360       1.993216                    0.998044      26.791622      77.711669       0.612738       0.445575      -1.036041      -0.017379       0.035931       0.016925       0.043353      -0.003925      -0.022918      -0.013554       0.031063      -0.169117      -0.063958       0.015216       0.048742              7.966648       4.773048       0.454260       0.784796      10.056192      -0.252673       9.070705           0.000031
           76              C       7.780774       5.059302       4.780685       0.081568      23.623233 0.34032123E+03  0.75621958E+04                                 7.276993                            6.275529       0.135236       2.060363                    0.999213      26.321971      74.735754       0.635191       0.433953      -1.048216      -0.010617      -0.028141      -0.007585       0.031019       0.011491      -0.013747       0.042523       0.069914      -0.051005      -0.067352       0.020803       0.046549              7.622349       4.658090       0.147546       1.097969       7.782587       0.489820      10.426370           0.000021
           77              C       7.635256       5.617554       3.522540      -0.162911      28.459314 0.46802659E+03  0.11254057E+05                                 8.195365                            7.332759      -0.035464       1.960173                    0.999382      30.189131      88.954790       0.591251       0.430820      -1.050881      -0.004166      -0.014414      -0.001239       0.015055       0.000019      -0.008076       0.016162      -0.008178      -0.099408      -0.038803       0.013284       0.025519              8.448866       5.410282      -0.064063       1.151411       8.005288      -0.179308      11.931026           0.000030
           78              C       2.579891       3.341902      11.028985      -0.014688      35.720357 0.45092155E+03  0.10636011E+05                                 9.389004                            7.073440       0.069786       2.030184                    0.999414      27.300480      77.126343       0.624075       0.416094      -1.070651       0.039240       0.008194       0.020960       0.045236      -0.004969      -0.013662       0.009405       0.003958       0.054522      -0.014438      -0.012659       0.027096             10.829970      16.040966       0.819751       1.821320       6.627356       2.444923       9.821589           0.000031
           79              C       3.793221       3.054458      10.392621      -0.145446      33.107717 0.45514389E+03  0.10865454E+05                                 9.027619                            7.198493      -0.016126       1.959066                    0.999519      30.248410      88.735139       0.600954       0.426939      -1.053525      -0.003636       0.013572       0.013645       0.019586       0.004061      -0.004205      -0.003394      -0.059285       0.064455      -0.040915       0.016576       0.024339              9.980625      15.579259      -0.326161      -0.210447       6.228533       1.737019       8.134084           0.000007
           80              C       4.993320       3.271834      11.036940       0.002014      36.173466 0.43144257E+03  0.10040505E+05                                 9.434115                            6.884909       0.117920       2.050509                    0.999303      26.692944      74.314591       0.638806       0.412007      -1.075896      -0.030577       0.019776       0.018870       0.041014       0.002220       0.013616       0.004310      -0.001192       0.065068      -0.016391      -0.010794       0.027184             11.209913      17.168565      -1.375690      -2.294532       6.774644       2.805434       9.686530           0.000030
           81              C       4.989511       3.820284      12.330880      -0.162029      33.683822 0.47037826E+03  0.11320702E+05                                 9.200944                            7.361968      -0.137324       1.938427                    0.998111      29.919395      88.095494       0.588990       0.432088      -1.050488       0.025773      -0.008158      -0.025198       0.036956       0.011696       0.030456      -0.029839      -0.055336      -0.011645      -0.055952       0.008391       0.047561             10.109301      12.116439      -1.282684      -2.365989       7.436118       3.472676      10.775347           0.000039
           82              C       3.790919       4.149097      12.944706       0.264569      29.701112 0.35693840E+03  0.80229706E+04                                 8.653605                            6.535089      -0.128364       1.993412                    0.999098      24.921073      71.062063       0.607328       0.448684      -1.039967       0.001961       0.052704       0.073344       0.090337      -0.007442       0.011069       0.041055       0.010147       0.133431      -0.049937      -0.013795       0.063732              9.881668      10.536257      -0.077613      -0.336331       7.871382       4.453675      11.237364           0.000009
           83              C       2.586853       3.878017      12.303039      -0.194303      33.132990 0.49437227E+03  0.12063969E+05                                 9.073468                            7.525689      -0.111650       1.926737                    0.999336      31.081915      92.576448       0.584252       0.429605      -1.050530      -0.019065      -0.005224      -0.027735       0.034059      -0.009801      -0.030289      -0.024911      -0.037309      -0.042417      -0.051299       0.013068       0.038231              9.749713      10.989264       1.420880       2.024854       7.426489       3.305293      10.833386           0.000079
           84              C      11.479363       3.096101      10.383341       0.575848      22.202269 0.27064389E+03  0.57274556E+04                                 7.341216                            5.867833      -0.035063       2.033229                    0.999668      23.180814      66.031769       0.606672       0.477077      -1.015049      -0.038502      -0.003675      -0.021690       0.044343      -0.017645      -0.038050      -0.038212      -0.168357      -0.031482      -0.101347      -0.001137       0.102485              8.188739      11.738274       0.907177       2.000299       5.236118       1.170954       7.591824           0.000052
           85              C       6.332527       2.980299      10.401901       0.588531      22.709522 0.25870881E+03  0.53972197E+04                                 7.409947                            5.699524       0.065063       2.074255                    0.999751      22.522258      63.075643       0.623519       0.470866      -1.021452       0.037449      -0.000439      -0.017046       0.041148       0.029686       0.035371      -0.019377      -0.191976      -0.071172      -0.106189      -0.007622       0.113812              8.562656      13.070435      -1.490784      -2.097365       5.052298       1.087317       7.565236          -0.000013
           86              C      10.624824       3.436824       1.217046       0.489691      23.428669 0.27486455E+03  0.58157975E+04                                 7.544223                            5.874609       0.041178       2.078534                    0.999304      22.703458      63.819494       0.614816       0.470837      -1.022515      -0.001312      -0.019573      -0.060325       0.063434       0.043373      -0.041516      -0.018731      -0.023822      -0.034201      -0.055479      -0.015695       0.071174              8.506649       6.990999      -2.475701       0.999072       9.041580       2.999401       9.487369           0.000299
           87              C      10.886725       4.138967       2.521593       0.043394      30.078853 0.43827211E+03  0.10327326E+05                                 8.613908                            7.149119      -0.252010       1.937474                    0.998551      27.103717      78.076211       0.594387       0.437313      -1.050974      -0.001983       0.024237       0.028144       0.037194      -0.015703      -0.006663      -0.011910       0.046284      -0.060526      -0.032482      -0.005721       0.038203              9.473192       5.177990       0.509111       1.170702      10.255950       2.514981      12.985636          -0.000015
           88              C      10.989384       3.477136       3.729359      -0.158176      29.223477 0.45236131E+03  0.10795070E+05                                 8.399550                            7.240263      -0.077815       1.964247                    0.997136      29.599590      87.147354       0.590625       0.434565      -1.047650      -0.004843       0.007580       0.006739       0.011239      -0.007723      -0.004211      -0.014338       0.008028      -0.053201      -0.026033       0.007856       0.018177              8.941758       5.222794       0.356748       0.832341       9.636347       1.479531      11.966134           0.001586
           89              C      11.178902       4.233034       4.866859       0.099826      24.267259 0.33984194E+03  0.75805207E+04                                 7.537212                            6.351100      -0.021288       2.015955                    0.998821      26.405384      76.149433       0.616924       0.445095      -1.037248      -0.006124       0.035704      -0.026191       0.044702      -0.017483      -0.000066      -0.030877       0.028980      -0.053507      -0.045074       0.008980       0.036094              8.102530       4.584662       0.669960       0.595398       8.655700       1.381858      11.067227           0.001314
           90              C      11.177631       6.168098       3.686934       0.083156      23.808568 0.34248463E+03  0.76438983E+04                                 7.375566                            6.328994       0.087937       2.046726                    0.999460      26.471668      76.025015       0.625709       0.438591      -1.042485      -0.004566      -0.033782       0.025350       0.042482      -0.013081      -0.013511      -0.019217       0.008551      -0.095269      -0.043779       0.014136       0.029643              7.847132       4.679753       0.643108       1.100694       8.416214       0.686510      10.445429           0.001053
           91              C      10.951303       5.507134       2.517615      -0.125205      27.755926 0.44058988E+03  0.10481286E+05                                 8.225136                            7.230467      -0.313606       1.897031                    0.996514      29.380333      87.348232       0.578624       0.444969      -1.037874      -0.000306      -0.005485       0.007886       0.009611      -0.008343      -0.015272      -0.006123       0.045612      -0.055116      -0.027608      -0.009475       0.037083              8.641670       5.208571       0.575238       1.267314       9.967973       1.360267      10.748466           0.001308
           92              N       6.681106       8.604889      13.209858      -0.420915      35.838297 0.47457437E+03  0.11323356E+05                                 9.320258                            7.177997      -0.419564       1.900946                    0.996107      28.727410      81.283733       0.630524       0.407130      -1.077879      -0.026937      -0.047722       0.069853       0.088783       0.050577       0.015694      -0.005024      -0.140723       0.042433      -0.096186       0.016605       0.079581             10.641190       6.580921       0.550219       2.025213       6.791646      -0.576535      18.551004           0.000130
           93              N       5.854047       9.528096       8.256824      -0.275292      31.462194 0.52260895E+03  0.12614695E+05                                 8.139639                            7.314052       0.311987       2.083033                    0.999776      29.057682      79.380897       0.661052       0.383858      -1.107643       0.064636      -0.105578       0.259989       0.287956       0.036526      -0.050464       0.156201      -0.032064      -0.597907      -0.273902       0.091552       0.182349              8.257374       5.413960       0.685587       0.899736      10.096178       1.528604       9.261985           0.000462
           94              N      12.466485      10.936278      12.304365      -0.416894      37.331069 0.49132352E+03  0.11829539E+05                                 9.553563                            7.296480      -0.466365       1.883233                    0.996346      28.978356      82.466949       0.626059       0.406341      -1.077996       0.009631       0.013518       0.095594       0.097024      -0.058981       0.022708       0.029781       0.007212       0.063073      -0.082962       0.033493       0.049469             10.956733       7.635631      -2.916008      -0.151415      12.783163       5.218421      12.451407           0.000130
           95              N       2.307954       7.727818       8.392051      -0.192126      33.274459 0.51641199E+03  0.12456091E+05                                 8.658340                            7.366796      -0.030773       2.014224                    0.998963      27.683002      76.157787       0.644360       0.394087      -1.097903       0.032815       0.067515       0.107185       0.130858      -0.007712      -0.012054      -0.051818      -0.025653      -0.069471      -0.059883       0.002244       0.057638              9.550816       5.621634       0.969122       0.937877       9.700329       1.089098      13.330485           0.008391
           96              N       6.932280       4.676929       0.047727      -0.420915      35.838297 0.47457437E+03  0.11323356E+05                                 9.320258                            7.177997      -0.419564       1.900947                    0.996107      28.727410      81.283732       0.630524       0.407130      -1.077879       0.026937       0.047722      -0.069853       0.088783       0.050577       0.015694      -0.005024      -0.140723       0.042433      -0.096186       0.016605       0.079581             10.641190       6.580921       0.550219       2.025213       6.791646      -0.576535      18.551004           0.000130
           97              N       7.759339       3.753722       5.000761      -0.275292      31.462188 0.52260883E+03  0.12614692E+05                                 8.139638                            7.314051       0.311987       2.083033                    0.999776      29.057679      79.380884       0.661052       0.383858      -1.107643      -0.064636       0.105578      -0.259989       0.287956       0.036526      -0.050464       0.156201      -0.032064      -0.597907      -0.273902       0.091552       0.182349              8.257373       5.413960       0.685587       0.899736      10.096176       1.528604       9.261983           0.000462
           98              N       1.146901       2.345540       0.953220      -0.416894      37.331071 0.49132353E+03  0.11829540E+05                                 9.553563                            7.296480      -0.466364       1.883233                    0.996346      28.978357      82.466953       0.626059       0.406341      -1.077996      -0.009631      -0.013518      -0.095594       0.097024      -0.058981       0.022708       0.029781       0.007213       0.063073      -0.082962       0.033493       0.049469             10.956734       7.635631      -2.916008      -0.151415      12.783163       5.218421      12.451407           0.000130
           99              N      11.305432       5.554000       4.865534      -0.192126      33.274460 0.51641203E+03  0.12456093E+05                                 8.658341                            7.366797      -0.030773       2.014224                    0.998963      27.683002      76.157789       0.644360       0.394087      -1.097903      -0.032815      -0.067515      -0.107185       0.130858      -0.007712      -0.012054      -0.051818      -0.025653      -0.069471      -0.059883       0.002244       0.057638              9.550816       5.621634       0.969121       0.937876       9.700329       1.089096      13.330485           0.008391
          100              O       3.528493       7.169389       5.773678      -0.533139      41.448477 0.56597649E+03  0.13800327E+05                                 9.575827                            7.407644       0.264480       2.128044                    0.997851      27.838047      74.021869       0.690911       0.363574      -1.133858       0.025135      -0.004932      -0.010996       0.027875      -0.010039      -0.013207      -0.053662       0.146649      -0.024039      -0.101777       0.022417       0.079360             11.286287       9.744555       1.220536      -5.705144       6.358990      -0.114534      17.755317          -0.016141
          101              O       4.660366       8.539638       4.451897      -0.676986      47.219136 0.69132085E+03  0.17722765E+05                                10.443925                            8.222198       0.141146       2.057604                    0.997181      30.091174      82.067880       0.651519       0.366714      -1.131317       0.015309      -0.108740       0.014441       0.110758       0.001894       0.038403      -0.068062       0.067981      -0.124587      -0.103118       0.027377       0.075741             11.870795       8.821588       4.645245      -1.091559      18.791373      -2.581976       7.999423          -0.002201
          102              O       4.361840       2.230165       4.485041      -0.647167      32.361971 0.54505493E+03  0.13157401E+05                                 7.982901                            7.196748       0.534137       2.196431                    0.997674      28.835279      76.133823       0.712054       0.356339      -1.140283       0.028576       0.084763       0.000581       0.089452      -0.035431       0.008101      -0.018676       0.098062       0.116113      -0.081806       0.027552       0.054253              8.385355       6.322778      -0.691863       1.674508       9.208874      -2.536258       9.624413          -0.000047
          103              O       3.595728       1.794955       2.517615      -0.632956      37.586080 0.62424842E+03  0.15568636E+05                                 8.932593                            7.787300       0.274858       2.130919                    0.994261      28.645662      76.549975       0.674164       0.364290      -1.135488       0.009541       0.044711      -0.049690       0.067522       0.022529       0.002762       0.070867       0.067836      -0.013235      -0.092160       0.027851       0.064309              9.683808       8.015819       1.903353       2.157504      13.472421       1.502700       7.563183           0.000067
          104              O       5.930066       6.695119      12.280501      -0.455071      27.330815 0.45084977E+03  0.10329321E+05                                 7.044397                            6.550739       0.759604       2.346766                    0.995060      25.189718      63.784032       0.749007       0.356928      -1.145305       0.005515       0.026889       0.014683       0.031129      -0.017481      -0.026257      -0.002825       0.024331      -0.201200      -0.073342       0.014533       0.058810              7.102445       5.692529       1.851258      -0.002307       9.593566      -0.933757       6.021242           0.000175
          105              O       2.207605      10.565601       4.088639      -0.682704      32.928850 0.57543568E+03  0.14042228E+05                                 7.955814                            7.314315       0.713641       2.234780                    0.999443      29.588266      77.852778       0.719921       0.348644      -1.149642      -0.081648      -0.019682      -0.020562       0.086467      -0.007305       0.001620       0.012093      -0.132461       0.166751      -0.094459       0.032601       0.061858              8.150137       7.208774       0.422064       1.336359       6.850239       1.185551      10.391399          -0.000126
          106              O       3.185807       9.999359       2.210039      -0.603325      33.972306 0.57636082E+03  0.14088710E+05                                 8.311480                            7.460437       0.411300       2.178137                    0.995703      28.150989      74.448592       0.691933       0.362131      -1.137310      -0.038500      -0.005068      -0.048728       0.062308      -0.009365      -0.067378      -0.031391      -0.024486      -0.135176      -0.097653       0.037274       0.060378              8.877914      12.955927      -0.277780      -0.640451       7.412185       0.234408       6.265630          -0.000095
          107              O       7.188842      10.517911       4.088639      -0.649417      32.519269 0.54959860E+03  0.13277404E+05                                 7.971611                            7.208838       0.585426       2.210358                    0.997574      28.890855      75.987401       0.715027       0.354582      -1.143176       0.073210      -0.009963      -0.011063       0.074708       0.023275      -0.006200       0.011961      -0.147380       0.118119      -0.097430       0.034688       0.062741              8.247172       7.944126      -0.171225      -1.577962       6.522540       0.854632      10.274851           0.000075
          108              O       6.236635      10.313762       2.151706      -0.617066      33.259513 0.53127065E+03  0.12691275E+05                                 8.089268                            7.050009       0.674538       2.254334                    0.998894      27.941888      72.425643       0.730839       0.350828      -1.149381       0.045524      -0.010488      -0.051653       0.069645       0.005969       0.068038      -0.017969      -0.004334      -0.121492      -0.088308       0.024824       0.063484              8.882984      14.180309      -0.936362       0.907493       6.301376       0.101104       6.167266          -0.000011
          109              O       3.821885       9.396149      12.816107      -0.467484      29.651500 0.49394269E+03  0.11560620E+05                                 7.447326                            6.852492       0.769422       2.340745                    0.995037      25.633041      65.284376       0.734091       0.356494      -1.147361      -0.026929       0.012847      -0.000748       0.029846       0.022329       0.010058      -0.068203       0.069419      -0.074718      -0.095462       0.038419       0.057043              7.651975       8.756026      -2.318680       2.407074       6.466713      -1.051299       7.733185           0.000900
          110              O      10.084893       6.112429       7.483907      -0.533140      41.448483 0.56597661E+03  0.13800331E+05                                 9.575829                            7.407646       0.264480       2.128043                    0.997851      27.838049      74.021880       0.690911       0.363574      -1.133858      -0.025134       0.004932       0.010996       0.027874      -0.010039      -0.013207      -0.053662       0.146650      -0.024039      -0.101777       0.022417       0.079360             11.286288       9.744558       1.220537      -5.705144       6.358991      -0.114534      17.755316          -0.016140
          111              O       8.953020       4.742180       8.805688      -0.676985      47.219118 0.69132051E+03  0.17722754E+05                                10.443922                            8.222196       0.141146       2.057604                    0.997181      30.091168      82.067856       0.651519       0.366714      -1.131317      -0.015309       0.108740      -0.014441       0.110758       0.001894       0.038403      -0.068062       0.067981      -0.124587      -0.103118       0.027377       0.075741             11.870792       8.821586       4.645244      -1.091559      18.791368      -2.581975       7.999421          -0.002202
          112              O       9.251546      11.051653       8.772544      -0.647166      32.361966 0.54505481E+03  0.13157397E+05                                 7.982899                            7.196747       0.534137       2.196431                    0.997674      28.835278      76.133815       0.712054       0.356339      -1.140283      -0.028576      -0.084763      -0.000581       0.089452      -0.035431       0.008101      -0.018676       0.098062       0.116113      -0.081806       0.027552       0.054253              8.385353       6.322776      -0.691863       1.674508       9.208873      -2.536257       9.624411          -0.000047
          113              O      10.017658      11.486863      10.739970      -0.632956      37.586078 0.62424837E+03  0.15568634E+05                                 8.932593                            7.787299       0.274858       2.130919                    0.994261      28.645661      76.549971       0.674164       0.364290      -1.135488      -0.009541      -0.044711       0.049690       0.067522       0.022529       0.002762       0.070867       0.067836      -0.013235      -0.092160       0.027851       0.064309              9.683807       8.015819       1.903353       2.157504      13.472420       1.502700       7.563182           0.000067
          114              O       7.683320       6.586699       0.977084      -0.455071      27.330816 0.45084979E+03  0.10329321E+05                                 7.044397                            6.550739       0.759604       2.346766                    0.995060      25.189719      63.784034       0.749007       0.356928      -1.145305      -0.005515      -0.026889      -0.014683       0.031129      -0.017481      -0.026257      -0.002825       0.024331      -0.201200      -0.073342       0.014533       0.058810              7.102445       5.692529       1.851258      -0.002307       9.593566      -0.933757       6.021242           0.000175
          115              O      11.405781       2.716217       9.168946      -0.682704      32.928845 0.57543557E+03  0.14042225E+05                                 7.955813                            7.314314       0.713642       2.234780                    0.999443      29.588265      77.852771       0.719921       0.348644      -1.149642       0.081648       0.019682       0.020562       0.086467      -0.007305       0.001620       0.012093      -0.132461       0.166751      -0.094459       0.032601       0.061858              8.150136       7.208773       0.422064       1.336359       6.850238       1.185551      10.391398          -0.000126
          116              O      10.427579       3.282459      11.047546      -0.603326      33.972307 0.57636083E+03  0.14088711E+05                                 8.311480                            7.460438       0.411300       2.178137                    0.995703      28.150989      74.448593       0.691933       0.362131      -1.137310       0.038500       0.005068       0.048728       0.062308      -0.009365      -0.067378      -0.031391      -0.024486      -0.135176      -0.097653       0.037274       0.060378              8.877914      12.955928      -0.277780      -0.640451       7.412185       0.234408       6.265630          -0.000095
          117              O       6.424544       2.763907       9.168946      -0.649417      32.519266 0.54959853E+03  0.13277401E+05                                 7.971610                            7.208838       0.585426       2.210359                    0.997574      28.890854      75.987396       0.715027       0.354582      -1.143176      -0.073210       0.009963       0.011063       0.074708       0.023275      -0.006200       0.011961      -0.147380       0.118119      -0.097430       0.034688       0.062741              8.247172       7.944126      -0.171225      -1.577962       6.522539       0.854632      10.274850           0.000075
          118              O       7.376751       2.968056      11.105879      -0.617067      33.259515 0.53127069E+03  0.12691277E+05                                 8.089268                            7.050010       0.674538       2.254334                    0.998894      27.941889      72.425646       0.730839       0.350828      -1.149381      -0.045524       0.010488       0.051653       0.069645       0.005969       0.068038      -0.017969      -0.004334      -0.121492      -0.088308       0.024824       0.063484              8.882984      14.180310      -0.936362       0.907493       6.301377       0.101104       6.167267          -0.000011
          119              O       9.791501       3.885669       0.441478      -0.467484      29.651500 0.49394268E+03  0.11560620E+05                                 7.447326                            6.852492       0.769422       2.340745                    0.995037      25.633041      65.284376       0.734091       0.356494      -1.147361       0.026929      -0.012847       0.000748       0.029846       0.022329       0.010058      -0.068203       0.069419      -0.074718      -0.095462       0.038419       0.057043              7.651975       8.756026      -2.318680       2.407074       6.466713      -1.051299       7.733185           0.000900

******************************************************
Auxiliary information for the entire system
The total spin magnetic moment of the unit cell is   -0.040794
The total net atomic charge of the unit cell is   0.000002
Accuracy of reproducing the electrostatic potential in the unit cell:
  The inner radius (bohr) =    5.0000
  The outer radius (bohr) =   12.0000
  Valid grid points have density less than (e/(bohr^3)) =    0.0001
  The number of valid grid points were=         1916
  The rms potential error without charges in kcal/mol is=      9.78822
  The rms potential error with partial charges in kcal/mol is=      3.56495
  The RRMSE value at monopole order=      0.36421
  The rms potential error with partial charges and cloud penetration in kcal/mol is=      3.56149
  The RRMSE value at monopole order with cloud penetration is=      0.36386
  The rms potential error with partial charges and atomic dipoles in kcal/mol is=      0.64423
  The RRMSE value at dipole order=      0.06582
  The rms potential error with partial charges, atomic dipoles and cloud penetration in kcal/mol is=      0.63786
  The RRMSE value at dipole order with cloud penetration=      0.06517

******************************************************
The electron densities and ab initio electrostatic potential were computed in VASP using the PBE functional and
projector augmented wave method. See the main text of the journal article for a description of computational details.
The atomic charges, dipoles, and quadrupoles were computed with the DDEC6 method as described in
(a) T. A. Manz and N. Gabaldon Limas, RSC Adv. 6 (2016) 47771-47801 DOI: 10.1039/c6ra04656h
(b) N. Gabaldon Limas and T. A. Manz, RSC Adv. 8 (2018) 2678-2707 DOI: 10.1039/c7ra11829e.
For each atom in the material, the electron cloud parameters were fit to the spherically averaged atom-in-material
electron density using radial positions for which this density was between 10^-4 and 10^-2 electrons per cubic bohr.
The polarizabilities, dispersion coefficients, and quantum Drude oscillator (QDO) parameters were fit using the MCLF method.
The magnetic structure of the system was optimized in VASP from the default ferromagnetic initial guess using spin polarization.
The atomic spin moments (ASMs) were computed on this optimized magnetic structure using the DDEC6 partition as inputs
to the method of T. A. Manz and D. S. Sholl, J. Chem. Theory Comput. 7 (2011) 4146-4164 DOI: 10.1021/ct200539n.
The RMSE and RRMSE were computed using a uniform grid with Ewald summation.
