# Supplementary material for: A collection of forcefield precursors for metal–organic frameworks
Source: RSC Adv. 2019 Nov 13;9(63):36492–507. doi: 10.1039/c9ra07327b (PMC9075174; doi:10.1039/c9ra07327b)
Supplement: RA-009-C9RA07327B-s3361 [file RA-009-C9RA07327B-s3361.xyz]

   56
jmolscript: load "" {1 1 1} spacegroup "x,y,z" unitcell [{      9.166400     0.000000     0.000000 }, {     -3.950424     8.271459     0.000000 }, {      2.607907     4.135687    14.147999 }]
La     1.620343     6.203574     6.814808     1.932291
La     1.620381     6.203593     0.259191     1.932292
La     6.203540     6.203572     7.333191     1.932290
La     6.203502     6.203553    13.888808     1.932292
H      0.880790     9.536968     8.064359     0.131736
H      2.359882     2.870172     8.064359     0.130991
H      0.901625     9.570039    13.157639     0.131738
H      7.554964    11.108530    13.157639     0.130992
H      6.943093     2.870178     6.083640     0.131736
H      5.464001     9.536974     6.083640     0.130992
H      6.922258     2.837107     0.990360     0.131738
H      0.268919     1.298616     0.990360     0.130992
C     -0.969964     8.523715     7.898262     0.657553
C     -0.110747     9.732175     7.983999    -0.161199
C      4.210638     3.883426     7.898262     0.656603
C      3.351419     2.674966     7.983999    -0.161645
C      1.018335    11.676779    13.323737     0.657552
C      0.298156    10.380641    13.238000    -0.161209
C      7.438252     9.001789    13.323737     0.656631
C      8.158433    10.297927    13.238000    -0.161648
C      8.793847     3.883431     6.249737     0.657554
C      7.934630     2.674971     6.164000    -0.161199
C      3.613245     8.523720     6.249737     0.656603
C      4.472464     9.732180     6.164000    -0.161645
C      6.805548     0.730367     0.824262     0.657553
C      7.525727     2.026505     0.909999    -0.161208
C      0.385631     3.405357     0.824262     0.656631
C     -0.334550     2.109219     0.909999    -0.161648
C      0.959274     6.620465     3.537000     0.515836
C      2.281450     5.786702     3.537000     0.516855
C      6.864609     5.786681    10.610999     0.515835
C      5.542433     6.620444    10.610999     0.516855
O      0.429817     6.827166     4.646203    -0.581999
O     -0.418308     7.450990     7.535224    -0.683419
O      6.958985     8.567635     8.143305    -0.586156
O      2.810894     5.579995     4.646203    -0.582406
O      3.658985     4.956153     7.535224    -0.682707
O      5.448086     3.839504     8.143305    -0.585984
O      0.544581     7.009144     2.427797    -0.581996
O      2.224071    11.641293    13.686774    -0.683418
O      4.395826     4.503026    13.078693    -0.586153
O      2.696155     5.398030     2.427797    -0.582413
O      6.232513     9.037272    13.686774    -0.682723
O      8.011188     7.904084    13.078693    -0.585996
O      7.394066     5.579980     9.501796    -0.581999
O      8.242191     4.956156     6.612775    -0.683418
O      0.864898     3.839511     6.004694    -0.586156
O      5.012989     6.827151     9.501796    -0.582406
O      4.164898     7.450993     6.612775    -0.682707
O      2.375797     8.567642     6.004694    -0.585985
O      7.279302     5.398002    11.720202    -0.581996
O      5.599812     0.765853     0.461225    -0.683418
O      3.428057     7.904120     1.069306    -0.586152
O      5.127728     7.009116    11.720202    -0.582413
O      1.591370     3.369874     0.461225    -0.682723
O     -0.187305     4.503062     1.069306    -0.585996

The following XYZ coordinates are in angstroms. Other properties are in atomic units.
The sperically averaged electron density of each atom fit to a function of the form exp(a - br)
eigen_1, eigen_2 and eigen_3 are the three eigenvalues of traceless quadrupole moment tensor
  atom number  atomic symbol              X              Y              Z     net charge C6 coefficient C8 coefficient C10 coefficient fluctuating dipole atomic polarizability isotropic forcefield polarizability              a              b squared Pearson coefficient          <r^3>          <r^4>         wp_QDO          m_QDO          q_QDO       dipole_x       dipole_y       dipole_z         dipole            Qxy            Qxz            Qyz     Q(x^2-y^2)  Q(3z^2 - R^2)        eigen_1        eigen_2        eigen_3 static polarizability      alpha(xx)      alpha(xy)      alpha(xz)      alpha(yy)      alpha(yz)      alpha(zz) atomic spin moment
            1             La       1.620343       6.203574       6.814808       1.932291     188.141188 0.52575251E+04  0.20906876E+06                                23.370173                           21.133855       1.746148       2.136580                    0.998888     102.243894     277.938266       0.483494       0.318572      -1.254538       0.000617       0.000884       0.012662       0.012708       0.006778      -0.000262      -0.000360       0.098913       0.213304      -0.085470       0.014367       0.071104             25.402937      28.720725       0.161777      -0.001305      24.811030       0.000033      22.677054           0.000085
            2             La       1.620381       6.203593       0.259191       1.932292     188.143904 0.52576217E+04  0.20907366E+06                                23.370461                           21.134105       1.746020       2.136545                    0.998888     102.244179     277.940142       0.483489       0.318573      -1.254536      -0.000519      -0.000946      -0.012658       0.012704      -0.034203      -0.000212      -0.000388      -0.072705       0.213294      -0.085463       0.014363       0.071100             25.403257      25.411680      -1.418851       0.000584      28.120771      -0.001179      22.677321           0.000079
            3             La       6.203540       6.203572       7.333191       1.932290     188.141484 0.52575358E+04  0.20906930E+06                                23.370203                           21.133881       1.746142       2.136578                    0.998888     102.243938     277.938497       0.483493       0.318572      -1.254538      -0.000615      -0.000886      -0.012662       0.012707       0.006778      -0.000262      -0.000356       0.098910       0.213295      -0.085467       0.014367       0.071101             25.402969      28.720766       0.161779      -0.001309      24.811062       0.000035      22.677080           0.000070
            4             La       6.203502       6.203553      13.888808       1.932292     188.143859 0.52576199E+04  0.20907357E+06                                23.370459                           21.134103       1.746015       2.136544                    0.998888     102.244148     277.940047       0.483489       0.318574      -1.254536       0.000519       0.000944       0.012658       0.012704      -0.034201      -0.000215      -0.000387      -0.072704       0.213299      -0.085462       0.014361       0.071102             25.403255      25.411681      -1.418856       0.000588      28.120769      -0.001180      22.677315           0.000078
            5              H       0.880790       9.536968       8.064359       0.131736       1.446875 0.11813441E+02  0.12692357E+03                                 2.055288                            1.961774      -1.444783       2.182244                    0.993486       3.809924      10.897283       0.466646       1.221666      -0.722418       0.036844      -0.003714       0.009195       0.038156      -0.004987       0.009638      -0.006523       0.015596      -0.024194      -0.014004      -0.004080       0.018084              2.081117       2.720873      -0.210425      -0.017543       1.902982       0.031512       1.619495          -0.000000
            6              H       2.359882       2.870172       8.064359       0.130991       1.448235 0.11829439E+02  0.12715414E+03                                 2.057806                            1.964117      -1.448914       2.180580                    0.993468       3.812969      10.912906       0.465949       1.222930      -0.722142      -0.036981       0.004180       0.009464       0.038401      -0.004863      -0.009624       0.006529       0.016005      -0.024360      -0.014092      -0.004066       0.018158              2.083699       2.724376      -0.210633       0.017633       1.905441      -0.031598       1.621280          -0.000000
            7              H       0.901625       9.570039      13.157639       0.131738       1.446889 0.11813586E+02  0.12692553E+03                                 2.055305                            1.961788      -1.444786       2.182242                    0.993486       3.809928      10.897317       0.466644       1.221669      -0.722417       0.019229      -0.031647      -0.009198       0.038157      -0.009199      -0.010039       0.005886      -0.002046      -0.024192      -0.014003      -0.004080       0.018083              2.081133       2.218575      -0.450339       0.035996       2.405320      -0.002249       1.619506          -0.000000
            8              H       7.554964      11.108530      13.157639       0.130992       1.448194 0.11829029E+02  0.12714856E+03                                 2.057763                            1.964080      -1.448992       2.180551                    0.993468       3.812916      10.912685       0.465954       1.222927      -0.722143      -0.019711       0.031565      -0.009467       0.038399      -0.009280       0.010042      -0.005865      -0.002504      -0.024358      -0.014094      -0.004061       0.018155              2.083654       2.221323      -0.450846      -0.036110       2.408387       0.002292       1.621254          -0.000000
            9              H       6.943093       2.870178       6.083640       0.131736       1.446875 0.11813452E+02  0.12692372E+03                                 2.055290                            1.961775      -1.444784       2.182244                    0.993486       3.809926      10.897294       0.466646       1.221667      -0.722417      -0.036844       0.003714      -0.009195       0.038156      -0.004987       0.009638      -0.006523       0.015596      -0.024194      -0.014004      -0.004080       0.018084              2.081118       2.720876      -0.210425      -0.017543       1.902983       0.031512       1.619496          -0.000001
           10              H       5.464001       9.536974       6.083640       0.130992       1.448230 0.11829390E+02  0.12715347E+03                                 2.057802                            1.964112      -1.448910       2.180582                    0.993468       3.812962      10.912879       0.465949       1.222930      -0.722142       0.036981      -0.004180      -0.009465       0.038401      -0.004863      -0.009625       0.006529       0.016005      -0.024360      -0.014092      -0.004066       0.018158              2.083694       2.724369      -0.210632       0.017633       1.905437      -0.031598       1.621277          -0.000000
           11              H       6.922258       2.837107       0.990360       0.131738       1.446892 0.11813620E+02  0.12692600E+03                                 2.055308                            1.961791      -1.444788       2.182241                    0.993486       3.809933      10.897340       0.466643       1.221670      -0.722417      -0.019229       0.031647       0.009198       0.038156      -0.009199      -0.010039       0.005885      -0.002046      -0.024192      -0.014003      -0.004080       0.018083              2.081137       2.218579      -0.450340       0.035996       2.405325      -0.002249       1.619508          -0.000000
           12              H       0.268919       1.298616       0.990360       0.130992       1.448190 0.11828986E+02  0.12714798E+03                                 2.057760                            1.964076      -1.448988       2.180553                    0.993468       3.812910      10.912662       0.465955       1.222927      -0.722143       0.019711      -0.031565       0.009467       0.038399      -0.009280       0.010042      -0.005865      -0.002504      -0.024358      -0.014094      -0.004061       0.018155              2.083650       2.221318      -0.450845      -0.036110       2.408382       0.002292       1.621251          -0.000000
           13              C      -0.969964       8.523715       7.898262       0.657553      22.171366 0.23464569E+03  0.47825239E+04                                 7.292976                            5.448833      -0.004558       2.065504                    0.999383      21.530980      59.819366       0.633338       0.474488      -1.018358      -0.014611      -0.043198       0.002724       0.045684      -0.026119       0.018256      -0.040223      -0.014816       0.321427      -0.081327      -0.038943       0.120271              8.453802       9.146962       1.227442      -1.127367      11.670687       1.130887       4.543757          -0.000000
           14              C      -0.110747       9.732175       7.983999      -0.161199      37.255976 0.45000808E+03  0.10638798E+05                                 9.595241                            7.012189       0.114475       2.014999                    0.999515      29.269539      83.543573       0.632289       0.409749      -1.071770       0.005543       0.022502      -0.012193       0.026187      -0.002000      -0.003259      -0.007289       0.021804       0.244176      -0.052208      -0.029671       0.081879             11.382318       9.521029       1.226730       0.077212      19.574513       0.506393       5.051411          -0.000008
           15              C       4.210638       3.883426       7.898262       0.656603      22.173608 0.23466234E+03  0.47830201E+04                                 7.294019                            5.449395      -0.006464       2.064928                    0.999359      21.532512      59.827539       0.633232       0.474553      -1.018308       0.014777       0.042337       0.001984       0.044885      -0.024974      -0.018812       0.039646      -0.015486       0.323109      -0.080457      -0.040110       0.120567              8.455088       9.149107       1.228647       1.127563      11.671892      -1.130913       4.544265          -0.000000
           16              C       3.351419       2.674966       7.983999      -0.161645      37.306802 0.45072438E+03  0.10660786E+05                                 9.606011                            7.019406       0.113796       2.014365                    0.999519      29.292961      83.651157       0.631694       0.409941      -1.071563      -0.007332      -0.021799      -0.012063       0.025971      -0.001336       0.003630       0.006969       0.024110       0.243712      -0.053130      -0.028584       0.081714             11.395639       9.531951       1.230372      -0.077097      19.598375      -0.506974       5.056591          -0.000006
           17              C       1.018335      11.676779      13.323737       0.657552      22.171337 0.23464523E+03  0.47825123E+04                                 7.292981                            5.448836      -0.004543       2.065510                    0.999383      21.530944      59.819260       0.633337       0.474490      -1.018357       0.032684       0.031797      -0.002727       0.045681      -0.010650      -0.044177      -0.000861       0.049934       0.321453      -0.081326      -0.038959       0.120285              8.453807      10.247265       1.752946       1.506340      10.570395      -0.529928       4.543762           0.000000
           18              C       0.298156      10.380641      13.238000      -0.161209      37.255527 0.45000262E+03  0.10638622E+05                                 9.595096                            7.012093       0.114530       2.015016                    0.999515      29.269454      83.542789       0.632301       0.409743      -1.071775      -0.017911      -0.014699       0.012190       0.026181      -0.009736      -0.005154      -0.006091      -0.010602       0.244190      -0.052211      -0.029672       0.081883             11.382133      16.752827       4.680626       0.423668      12.342229       0.287909       5.051343          -0.000007
           19              C       7.438252       9.001789      13.323737       0.656631      22.172843 0.23465279E+03  0.47827842E+04                                 7.293926                            5.449334      -0.006500       2.064923                    0.999359      21.531999      59.826164       0.633226       0.474561      -1.018302      -0.031851      -0.031565      -0.001956       0.044885      -0.009699       0.043854       0.000118       0.048583       0.323137      -0.080473      -0.040087       0.120560              8.454975      10.247590       1.753295      -1.506419      10.573122       0.530079       4.544212          -0.000000
           20              C       8.158433      10.297927      13.238000      -0.161648      37.307818 0.45073909E+03  0.10661234E+05                                 9.606247                            7.019570       0.113729       2.014342                    0.999518      29.293349      83.653004       0.631679       0.409946      -1.071558       0.016528       0.016019       0.012073       0.025992      -0.010217       0.004725       0.006276      -0.013080       0.243689      -0.053128      -0.028577       0.081706             11.395932      16.772240       4.688273      -0.424266      12.358846      -0.288069       5.056710          -0.000009
           21              C       8.793847       3.883431       6.249737       0.657554      22.171365 0.23464567E+03  0.47825236E+04                                 7.292977                            5.448834      -0.004559       2.065504                    0.999383      21.530980      59.819378       0.633338       0.474489      -1.018358       0.014611       0.043198      -0.002724       0.045684      -0.026119       0.018256      -0.040223      -0.014816       0.321428      -0.081328      -0.038943       0.120271              8.453803       9.146965       1.227443      -1.127368      11.670688       1.130887       4.543757          -0.000000
           22              C       7.934630       2.674971       6.164000      -0.161199      37.255975 0.45000808E+03  0.10638798E+05                                 9.595241                            7.012189       0.114475       2.015000                    0.999515      29.269539      83.543577       0.632289       0.409749      -1.071770      -0.005543      -0.022503       0.012192       0.026187      -0.002000      -0.003259      -0.007289       0.021804       0.244176      -0.052208      -0.029671       0.081879             11.382318       9.521031       1.226732       0.077212      19.574512       0.506393       5.051411          -0.000007
           23              C       3.613245       8.523720       6.249737       0.656603      22.173605 0.23466231E+03  0.47830190E+04                                 7.294017                            5.449393      -0.006463       2.064928                    0.999359      21.532509      59.827520       0.633232       0.474553      -1.018308      -0.014777      -0.042337      -0.001984       0.044885      -0.024974      -0.018812       0.039646      -0.015486       0.323109      -0.080457      -0.040110       0.120567              8.455086       9.149104       1.228645       1.127563      11.671889      -1.130913       4.544264          -0.000000
           24              C       4.472464       9.732180       6.164000      -0.161645      37.306790 0.45072425E+03  0.10660781E+05                                 9.606007                            7.019404       0.113799       2.014366                    0.999519      29.292953      83.651110       0.631695       0.409940      -1.071563       0.007332       0.021799       0.012062       0.025970      -0.001336       0.003629       0.006969       0.024110       0.243712      -0.053130      -0.028584       0.081714             11.395635       9.531945       1.230372      -0.077097      19.598369      -0.506974       5.056590          -0.000008
           25              C       6.805548       0.730367       0.824262       0.657553      22.171336 0.23464521E+03  0.47825121E+04                                 7.292981                            5.448836      -0.004545       2.065510                    0.999383      21.530944      59.819266       0.633337       0.474490      -1.018357      -0.032684      -0.031797       0.002727       0.045681      -0.010650      -0.044177      -0.000861       0.049934       0.321453      -0.081326      -0.038959       0.120285              8.453808      10.247264       1.752946       1.506340      10.570398      -0.529928       4.543762           0.000000
           26              C       7.525727       2.026505       0.909999      -0.161208      37.255517 0.45000247E+03  0.10638618E+05                                 9.595094                            7.012091       0.114530       2.015016                    0.999515      29.269451      83.542781       0.632302       0.409743      -1.071775       0.017911       0.014699      -0.012190       0.026181      -0.009736      -0.005154      -0.006091      -0.010602       0.244191      -0.052211      -0.029672       0.081883             11.382131      16.752821       4.680625       0.423668      12.342229       0.287909       5.051342          -0.000007
           27              C       0.385631       3.405357       0.824262       0.656631      22.172843 0.23465280E+03  0.47827847E+04                                 7.293926                            5.449334      -0.006501       2.064923                    0.999359      21.532002      59.826178       0.633226       0.474561      -1.018302       0.031851       0.031565       0.001956       0.044885      -0.009699       0.043854       0.000118       0.048584       0.323136      -0.080473      -0.040087       0.120560              8.454975      10.247592       1.753296      -1.506419      10.573121       0.530080       4.544213           0.000000
           28              C      -0.334550       2.109219       0.909999      -0.161648      37.307800 0.45073885E+03  0.10661226E+05                                 9.606243                            7.019568       0.113731       2.014342                    0.999518      29.293337      83.652948       0.631680       0.409946      -1.071558      -0.016528      -0.016019      -0.012073       0.025991      -0.010217       0.004725       0.006276      -0.013079       0.243689      -0.053128      -0.028577       0.081706             11.395927      16.772234       4.688272      -0.424266      12.358840      -0.288068       5.056708          -0.000008
           29              C       0.959274       6.620465       3.537000       0.515836      23.512735 0.27084182E+03  0.57128476E+04                                 7.439878                            5.809477       0.051524       2.066945                    0.999320      23.124826      65.023486       0.621412       0.467293      -1.023865      -0.122380       0.077173       0.000003       0.144681       0.114727       0.013882       0.022003      -0.109583      -0.258789      -0.088875      -0.084008       0.172882              8.303718       6.661585      -1.481765      -0.362866       5.246208      -0.575404      13.003362           0.000000
           30              C       2.281450       5.786702       3.537000       0.516855      23.495167 0.27060068E+03  0.57066671E+04                                 7.437345                            5.807646       0.050614       2.066633                    0.999411      23.114815      64.995680       0.621369       0.467415      -1.023767       0.122176      -0.077044      -0.000009       0.144439       0.114414      -0.013741      -0.021787      -0.109291      -0.256907      -0.088209      -0.083976       0.172185              8.300819       6.659441      -1.481178       0.362703       5.244631       0.575197      12.998384          -0.000001
           31              C       6.864609       5.786681      10.610999       0.515835      23.512732 0.27084179E+03  0.57128465E+04                                 7.439876                            5.809476       0.051526       2.066946                    0.999320      23.124819      65.023447       0.621412       0.467293      -1.023866       0.122381      -0.077173      -0.000003       0.144681       0.114727       0.013882       0.022002      -0.109582      -0.258789      -0.088875      -0.084007       0.172882              8.303716       6.661583      -1.481764      -0.362866       5.246207      -0.575404      13.003358           0.000000
           32              C       5.542433       6.620444      10.610999       0.516855      23.495163 0.27060063E+03  0.57066658E+04                                 7.437344                            5.807645       0.050614       2.066633                    0.999411      23.114811      64.995665       0.621369       0.467415      -1.023767      -0.122176       0.077044       0.000009       0.144439       0.114414      -0.013741      -0.021787      -0.109291      -0.256906      -0.088209      -0.083976       0.172185              8.300818       6.659440      -1.481177       0.362703       5.244631       0.575197      12.998384          -0.000000
           33              O       0.429817       6.827166       4.646203      -0.581999      37.215107 0.55513117E+03  0.13476381E+05                                 8.860608                            7.334921       0.218648       2.099553                    0.997684      28.534142      75.812609       0.694228       0.363435      -1.133477      -0.014424       0.024894      -0.082348       0.087230       0.084662      -0.024616       0.022743      -0.104941       0.124203      -0.126628       0.045894       0.080734              9.898303       7.384135      -0.368791      -3.022622       6.152132       0.929863      16.158643          -0.000024
           34              O      -0.418308       7.450990       7.535224      -0.683419      45.961291 0.66641805E+03  0.16886072E+05                                10.173310                            7.998871       0.173976       2.074005                    0.996394      29.664651      79.778999       0.671402       0.360033      -1.139377      -0.035684       0.043672       0.011259       0.057510      -0.038695       0.000682      -0.003662      -0.092191       0.201547      -0.093777       0.026263       0.067514             11.813503      10.528784      -3.774597      -2.771615      16.863447       3.647758       8.048279          -0.000020
           35              O       6.958985       8.567635       8.143305      -0.586156      31.691883 0.50327032E+03  0.11870167E+05                                 7.842473                            6.885601       0.648966       2.258869                    0.997567      27.466593      70.925157       0.735084       0.353276      -1.146475       0.013648       0.038294       0.044605       0.060352      -0.004512      -0.012753      -0.036708       0.140738       0.110808      -0.099160       0.038137       0.061024              8.363035      12.321231       1.029261      -1.365139       7.043304      -0.420117       5.724570          -0.000018
           36              O       2.810894       5.579995       4.646203      -0.582406      37.233610 0.55547826E+03  0.13487148E+05                                 8.864360                            7.337856       0.219839       2.099830                    0.997701      28.539041      75.836509       0.693986       0.363498      -1.133408       0.014732      -0.024725      -0.082431       0.087311       0.084796       0.024516      -0.022982      -0.104685       0.126545      -0.127036       0.046481       0.080554              9.902695       7.386946      -0.368989       3.023720       6.154555      -0.930192      16.166583          -0.000023
           37              O       3.658985       4.956153       7.535224      -0.682707      45.925416 0.66579777E+03  0.16865715E+05                                10.166222                            7.993655       0.223877       2.090047                    0.996434      29.654644      79.730108       0.671837       0.359898      -1.139532       0.035891      -0.044187       0.012338       0.058248      -0.039134      -0.000380       0.002622      -0.092391       0.202942      -0.094368       0.026556       0.067813             11.804939      10.520150      -3.771038       2.768920      16.851799      -3.644937       8.042868          -0.000020
           38              O       5.448086       3.839504       8.143305      -0.585984      31.702293 0.50347830E+03  0.11876372E+05                                 7.844205                            6.886946       0.650775       2.259187                    0.997542      27.472724      70.946311       0.735020       0.353268      -1.146475      -0.014473      -0.038879       0.044772       0.061037      -0.004568       0.012790       0.036902       0.142604       0.111313      -0.100194       0.038543       0.061652              8.364980      12.324848       1.030449       1.365565       7.044451       0.420303       5.725640          -0.000017
           39              O       0.544581       7.009144       2.427797      -0.581996      37.214914 0.55512686E+03  0.13476251E+05                                 8.860579                            7.334895       0.218721       2.099579                    0.997685      28.534055      75.812328       0.694228       0.363435      -1.133477      -0.028680       0.002290       0.082346       0.087227       0.094026       0.031137      -0.012414      -0.065743       0.124193      -0.126632       0.045893       0.080739              9.898272       6.667762      -0.710903       2.141702       6.868437      -2.326753      16.158617          -0.000023
           40              O       2.224071      11.641293      13.686774      -0.683418      45.960991 0.66641340E+03  0.16885915E+05                                10.173231                            7.998817       0.174004       2.074012                    0.996396      29.664645      79.778752       0.671407       0.360030      -1.139380      -0.054788       0.013376      -0.011257       0.057509       0.011529      -0.003589      -0.000965       0.118143       0.201554      -0.093781       0.026265       0.067515             11.813400      18.622515       0.091046       4.486049       8.769456      -0.928939       8.048231          -0.000022
           41              O       4.395826       4.503026      13.078693      -0.586153      31.691400 0.50326032E+03  0.11869866E+05                                 7.842373                            6.885514       0.649003       2.258884                    0.997568      27.466442      70.924452       0.735092       0.353274      -1.146477      -0.028674      -0.028821      -0.044597       0.060347      -0.057566      -0.027625      -0.027329      -0.081437       0.110801      -0.099156       0.038132       0.061024              8.362926       7.222955      -1.405603       0.209237      12.141320      -1.412901       5.724503          -0.000019
           42              O       2.696155       5.398030       2.427797      -0.582413      37.233687 0.55548022E+03  0.13487206E+05                                 8.864372                            7.337867       0.219876       2.099839                    0.997700      28.539064      75.836574       0.693985       0.363498      -1.133408       0.028659      -0.002640       0.082427       0.087307       0.094000      -0.031308       0.012219      -0.066090       0.126516      -0.127022       0.046473       0.080549              9.902707       6.670463      -0.711197      -2.142526       6.871074       2.327637      16.166583          -0.000024
           43              O       6.232513       9.037272      13.686774      -0.682723      45.926340 0.66581377E+03  0.16866235E+05                                10.166397                            7.993776       0.223921       2.090058                    0.996434      29.654882      79.731228       0.671828       0.359901      -1.139529       0.055343      -0.013359      -0.012363       0.058259       0.011319       0.002500       0.000776       0.118983       0.202913      -0.094379       0.026580       0.067799             11.805161      18.609230       0.092101      -4.482472       8.763271       0.927750       8.042983          -0.000021
           44              O       8.011188       7.904084      13.078693      -0.585996      31.702231 0.50347839E+03  0.11876366E+05                                 7.844165                            6.886919       0.650775       2.259184                    0.997541      27.472808      70.946334       0.735027       0.353265      -1.146478       0.028851       0.029806      -0.044778       0.061039      -0.058325       0.027785       0.027440      -0.082522       0.111321      -0.100190       0.038545       0.061645              8.364933       7.223699      -1.405827      -0.209242      12.145482       1.413365       5.725618          -0.000017
           45              O       7.394066       5.579980       9.501796      -0.581999      37.215049 0.55513015E+03  0.13476349E+05                                 8.860596                            7.334913       0.218650       2.099554                    0.997684      28.534127      75.812537       0.694228       0.363435      -1.133478       0.014425      -0.024894       0.082348       0.087230       0.084662      -0.024616       0.022743      -0.104941       0.124202      -0.126628       0.045894       0.080734              9.898290       7.384126      -0.368791      -3.022618       6.152125       0.929862      16.158619          -0.000021
           46              O       8.242191       4.956156       6.612775      -0.683418      45.961308 0.66641835E+03  0.16886082E+05                                10.173314                            7.998874       0.173974       2.074005                    0.996394      29.664650      79.779013       0.671401       0.360033      -1.139377       0.035684      -0.043672      -0.011259       0.057509      -0.038695       0.000682      -0.003662      -0.092191       0.201547      -0.093777       0.026263       0.067514             11.813508      10.528789      -3.774598      -2.771617      16.863454       3.647759       8.048282          -0.000019
           47              O       0.864898       3.839511       6.004694      -0.586156      31.691895 0.50327055E+03  0.11870173E+05                                 7.842475                            6.885602       0.648966       2.258869                    0.997567      27.466600      70.925178       0.735084       0.353276      -1.146475      -0.013648      -0.038295      -0.044605       0.060352      -0.004513      -0.012753      -0.036708       0.140739       0.110806      -0.099160       0.038137       0.061024              8.363037      12.321235       1.029261      -1.365139       7.043305      -0.420117       5.724571          -0.000018
           48              O       5.012989       6.827151       9.501796      -0.582406      37.233595 0.55547800E+03  0.13487140E+05                                 8.864357                            7.337854       0.219837       2.099830                    0.997701      28.539038      75.836494       0.693986       0.363498      -1.133408      -0.014732       0.024725       0.082431       0.087311       0.084796       0.024516      -0.022982      -0.104686       0.126546      -0.127036       0.046482       0.080554              9.902691       7.386943      -0.368989       3.023718       6.154553      -0.930191      16.166578          -0.000020
           49              O       4.164898       7.450993       6.612775      -0.682707      45.925385 0.66579723E+03  0.16865697E+05                                10.166217                            7.993651       0.223877       2.090046                    0.996434      29.654634      79.730065       0.671837       0.359898      -1.139532      -0.035891       0.044187      -0.012338       0.058248      -0.039133      -0.000380       0.002621      -0.092391       0.202943      -0.094368       0.026555       0.067813             11.804933      10.520145      -3.771037       2.768919      16.851790      -3.644934       8.042864          -0.000019
           50              O       2.375797       8.567642       6.004694      -0.585985      31.702301 0.50347847E+03  0.11876378E+05                                 7.844207                            6.886948       0.650774       2.259187                    0.997542      27.472725      70.946319       0.735020       0.353268      -1.146475       0.014473       0.038879      -0.044772       0.061037      -0.004568       0.012790       0.036902       0.142605       0.111313      -0.100195       0.038543       0.061652              8.364981      12.324850       1.030449       1.365565       7.044453       0.420304       5.725641          -0.000020
           51              O       7.279302       5.398002      11.720202      -0.581996      37.214837 0.55512547E+03  0.13476208E+05                                 8.860565                            7.334885       0.218720       2.099579                    0.997685      28.534029      75.812222       0.694229       0.363435      -1.133477       0.028680      -0.002290      -0.082345       0.087227       0.094026       0.031136      -0.012414      -0.065742       0.124193      -0.126632       0.045893       0.080738              9.898256       6.667753      -0.710902       2.141699       6.868427      -2.326749      16.158589          -0.000020
           52              O       5.599812       0.765853       0.461225      -0.683418      45.961047 0.66641442E+03  0.16885948E+05                                10.173239                            7.998824       0.174003       2.074011                    0.996396      29.664664      79.778827       0.671407       0.360030      -1.139380       0.054788      -0.013376       0.011258       0.057510       0.011529      -0.003589      -0.000965       0.118143       0.201555      -0.093781       0.026265       0.067516             11.813410      18.622530       0.091046       4.486053       8.769464      -0.928941       8.048237          -0.000020
           53              O       3.428057       7.904120       1.069306      -0.586152      31.691389 0.50326008E+03  0.11869858E+05                                 7.842371                            6.885512       0.649002       2.258884                    0.997568      27.466437      70.924433       0.735092       0.353274      -1.146477       0.028674       0.028821       0.044597       0.060347      -0.057566      -0.027625      -0.027329      -0.081437       0.110801      -0.099156       0.038131       0.061025              8.362924       7.222954      -1.405603       0.209237      12.141317      -1.412901       5.724502          -0.000018
           54              O       5.127728       7.009116      11.720202      -0.582413      37.233674 0.55547998E+03  0.13487199E+05                                 8.864368                            7.337865       0.219875       2.099839                    0.997700      28.539064      75.836563       0.693986       0.363498      -1.133409      -0.028658       0.002640      -0.082427       0.087307       0.094000      -0.031307       0.012219      -0.066090       0.126515      -0.127022       0.046473       0.080549              9.902703       6.670461      -0.711197      -2.142525       6.871072       2.327636      16.166578          -0.000020
           55              O       1.591370       3.369874       0.461225      -0.682723      45.926342 0.66581376E+03  0.16866235E+05                                10.166397                            7.993777       0.223921       2.090058                    0.996434      29.654881      79.731227       0.671828       0.359901      -1.139529      -0.055343       0.013359       0.012363       0.058259       0.011319       0.002500       0.000776       0.118982       0.202912      -0.094379       0.026580       0.067799             11.805162      18.609232       0.092099      -4.482473       8.763271       0.927750       8.042983          -0.000021
           56              O      -0.187305       4.503062       1.069306      -0.585996      31.702282 0.50347942E+03  0.11876397E+05                                 7.844176                            6.886928       0.650771       2.259183                    0.997541      27.472821      70.946403       0.735026       0.353265      -1.146478      -0.028851      -0.029806       0.044778       0.061039      -0.058325       0.027785       0.027439      -0.082523       0.111321      -0.100190       0.038545       0.061645              8.364945       7.223710      -1.405827      -0.209243      12.145499       1.413368       5.725625          -0.000018

******************************************************
Auxiliary information for the entire system
The total spin magnetic moment of the unit cell is   -0.000233
The total net atomic charge of the unit cell is   0.000001
Accuracy of reproducing the electrostatic potential in the unit cell:
  The inner radius (bohr) =    5.0000
  The outer radius (bohr) =   12.0000
  Valid grid points have density less than (e/(bohr^3)) =    0.0001
  The number of valid grid points were=        28200
  The rms potential error without charges in kcal/mol is=      8.26335
  The rms potential error with partial charges in kcal/mol is=      0.85939
  The RRMSE value at monopole order=      0.10400
  The rms potential error with partial charges and cloud penetration in kcal/mol is=      0.85291
  The RRMSE value at monopole order with cloud penetration is=      0.10322
  The rms potential error with partial charges and atomic dipoles in kcal/mol is=      0.82485
  The RRMSE value at dipole order=      0.09982
  The rms potential error with partial charges, atomic dipoles and cloud penetration in kcal/mol is=      0.80470
  The RRMSE value at dipole order with cloud penetration=      0.09738

******************************************************
The electron densities and ab initio electrostatic potential were computed in VASP using the PBE functional and
projector augmented wave method. See the main text of the journal article for a description of computational details.
The atomic charges, dipoles, and quadrupoles were computed with the DDEC6 method as described in
(a) T. A. Manz and N. Gabaldon Limas, RSC Adv. 6 (2016) 47771-47801 DOI: 10.1039/c6ra04656h
(b) N. Gabaldon Limas and T. A. Manz, RSC Adv. 8 (2018) 2678-2707 DOI: 10.1039/c7ra11829e.
For each atom in the material, the electron cloud parameters were fit to the spherically averaged atom-in-material
electron density using radial positions for which this density was between 10^-4 and 10^-2 electrons per cubic bohr.
The polarizabilities, dispersion coefficients, and quantum Drude oscillator (QDO) parameters were fit using the MCLF method.
The magnetic structure of the system was optimized in VASP from the default ferromagnetic initial guess using spin polarization.
The atomic spin moments (ASMs) were computed on this optimized magnetic structure using the DDEC6 partition as inputs
to the method of T. A. Manz and D. S. Sholl, J. Chem. Theory Comput. 7 (2011) 4146-4164 DOI: 10.1021/ct200539n.
The RMSE and RRMSE were computed using a uniform grid with Ewald summation.
