# Supplementary material for: A collection of forcefield precursors for metal–organic frameworks
Source: RSC Adv. 2019 Nov 13;9(63):36492–507. doi: 10.1039/c9ra07327b (PMC9075174; doi:10.1039/c9ra07327b)
Supplement: RA-009-C9RA07327B-s3362 [file RA-009-C9RA07327B-s3362.xyz]

   98
jmolscript: load "" {1 1 1} spacegroup "x,y,z" unitcell [{      6.175100     0.000000     0.000000 }, {     -3.087510    14.424056     0.000000 }, {      0.000000    -2.634021    16.940445 }]
Zn     3.584831    -1.975516    12.705334     0.724845
Zn     2.590269    -0.658505     4.235111     0.724845
H      0.590365     7.480977    11.035006     0.120901
H     -2.523731    10.134276    10.946916     0.105063
H     -1.252900     8.651563     9.666218     0.112692
H      1.869224     5.980403     9.794965     0.116268
H     -1.989581    10.884531    13.357541     0.106120
H      3.259839    -1.087343    15.546246     0.095970
H      1.775963     1.372931     0.354055     0.131729
H      2.639891    10.660751    15.019399     0.133724
H      3.677904     2.992048    14.375662     0.121804
H      0.563794     0.338749    14.463752     0.105888
H      1.834634     1.821461    15.744450     0.112276
H     -1.218328     4.492622    15.615702     0.115583
H      1.097937    -0.411507    12.053127     0.106517
H      0.172322    11.560368     9.864421     0.097425
H     -1.311555    11.734115     8.116167     0.131620
H      5.727409    -0.187727    10.391269     0.133205
H      2.497225     4.309058     5.905439     0.120901
H     -0.563779     1.655759     5.993529     0.105063
H      4.340490     3.138472     7.274227     0.112691
H      1.218366     5.809632     7.145480     0.116268
H      5.077171     0.905504     3.582904     0.106120
H     -0.172249    12.877378     1.394199     0.095970
H      1.311627    10.417104    16.586390     0.131730
H      0.447699     1.129284     1.921046     0.133725
H     -0.590314     8.797987     2.564783     0.121804
H      2.523796    11.451286     2.476693     0.105888
H      1.252956     9.968574     1.195995     0.112275
H      4.305918     7.297413     1.324743     0.115583
H      1.989653    12.201542     4.887318     0.106517
H      2.915268     0.229667     7.076024     0.097425
H      4.399145     0.055920     8.824278     0.131620
H     -2.639819    11.977762     6.549176     0.133205
C      1.160334     9.962250    11.856617     0.555074
C      2.010642     8.962754    11.102768    -0.038678
C      1.469700     7.713757    10.760571    -0.102290
C      3.286419     9.292627    10.702973    -0.103540
C     -2.127294     8.406453     9.945735    -0.138829
C      2.229234     6.829302    10.021967    -0.141284
C      3.528476     7.167215     9.600150     0.149723
C      4.297891     6.262290     8.803949    -0.110557
C     -1.854962    11.354966    14.170682     0.122158
C      2.495978    -1.643020    15.444604     0.100947
C      1.614173    -1.744620    16.493217    -0.178496
C     -2.773817    11.210608    15.156616    -0.160501
C      0.486598    -2.549958    16.383104     0.105146
C      4.247859     0.510774    13.554050     0.557539
C      5.098173     1.510271    14.307900    -0.037844
C      4.557238     2.759267    14.650097    -0.102375
C      0.198848     1.180398    14.707694    -0.105787
C      0.960240     2.066571    15.464932    -0.138677
C     -0.858322     3.643723    15.388700    -0.141409
C      0.440918     3.305809    15.810517     0.149989
C      1.210338     4.210734    16.606718    -0.110737
C      1.232552    -0.881941    11.239985     0.121064
C     -0.591537    12.116045     9.966064     0.102769
C     -1.473341    12.217644     8.917450    -0.180331
C      0.313697    -0.737584    10.254051    -0.159161
C      0.486598    -1.401073     9.027563     0.105977
C      1.927256     1.827785     5.083828     0.555074
C      1.076948     2.827281     5.837677    -0.038678
C      1.617890     4.076278     6.179874    -0.102289
C     -0.198829     2.497408     6.237472    -0.103539
C     -0.960216     3.383582     6.994710    -0.138830
C      0.858356     4.960733     6.918478    -0.141285
C     -0.440886     4.622820     7.340295     0.149710
C     -1.210301     5.527745     8.136496    -0.110456
C      4.942552     0.435069     2.769763     0.122158
C      0.591612    13.433055     1.495841     0.100947
C      1.473417    13.534655     0.447228    -0.178496
C      5.861407     0.579427     1.783829    -0.160501
C      5.688502    -0.084063     0.557341     0.105147
C     -1.160269    11.279261     3.386395     0.557539
C     -2.010583    10.279764     2.632545    -0.037843
C     -1.469648     9.030768     2.290348    -0.102374
C      2.888742    10.609637     2.232751    -0.105786
C      2.127350     9.723464     1.475513    -0.138679
C      3.945912     8.146312     1.551745    -0.141410
C      2.646672     8.484226     1.129928     0.149973
C      1.877252     7.579301     0.333727    -0.110606
C      1.855038    12.671976     5.700460     0.121064
C      3.679127    -0.326010     6.974381     0.102770
C      4.560931    -0.427609     8.022995    -0.180331
C      2.773893    12.527619     6.686394    -0.159161
C      5.688502    -1.232948     7.912882     0.105978
N     -0.760115    12.132974    14.285877    -0.215772
N      2.327395    -1.659949    11.124790    -0.218344
N      3.847705    -0.342939     2.654568    -0.215772
N      0.760195    13.449984     5.815655    -0.218345
O      1.738327    11.084957    12.101915    -0.571560
O     -0.004908     9.705389    12.139353    -0.556608
O      4.825845    -0.611933    13.308752    -0.572382
O      3.082618     0.767635    13.271314    -0.556955
O      1.349263     0.705078     4.838530    -0.571560
O      3.092498     2.084646     4.801092    -0.556608
O     -1.738255    12.401968     3.631693    -0.572382
O      0.004972    11.022400     3.669131    -0.556954

The following XYZ coordinates are in angstroms. Other properties are in atomic units.
The sperically averaged electron density of each atom fit to a function of the form exp(a - br)
eigen_1, eigen_2 and eigen_3 are the three eigenvalues of traceless quadrupole moment tensor
  atom number  atomic symbol              X              Y              Z     net charge C6 coefficient C8 coefficient C10 coefficient fluctuating dipole atomic polarizability isotropic forcefield polarizability              a              b squared Pearson coefficient          <r^3>          <r^4>         wp_QDO          m_QDO          q_QDO       dipole_x       dipole_y       dipole_z         dipole            Qxy            Qxz            Qyz     Q(x^2-y^2)  Q(3z^2 - R^2)        eigen_1        eigen_2        eigen_3 static polarizability      alpha(xx)      alpha(xy)      alpha(xz)      alpha(yy)      alpha(yz)      alpha(zz) atomic spin moment
            1             Zn       3.584831      -1.975516      12.705334       0.724845     102.661228 0.22042846E+04  0.73137733E+05                                17.886072                           15.310637       0.238228       1.908321                    0.997538      49.979222     139.705121       0.462895       0.398795      -1.143810       0.090517      -0.000031      -0.000449       0.090518      -0.000721       0.000540       0.023508      -0.000653      -0.129604      -0.050807       0.021249       0.029559             21.125957      19.819238      -0.002901       0.005494      19.359109       4.108941      24.199523           0.000002
            2             Zn       2.590269      -0.658505       4.235111       0.724845     102.661229 0.22042848E+04  0.73137743E+05                                17.886072                           15.310638       0.238228       1.908321                    0.997538      49.979225     139.705131       0.462895       0.398795      -1.143810      -0.090517       0.000031       0.000449       0.090518      -0.000721       0.000540       0.023508      -0.000653      -0.129604      -0.050807       0.021249       0.029559             21.125954      19.819238      -0.002902       0.005494      19.359104       4.108937      24.199520           0.000002
            3              H       0.590365       7.480977      11.035006       0.120901       1.261863 0.95075723E+01  0.96870394E+02                                 1.887566                            1.772230      -1.108296       2.355241                    0.996231       3.556219       9.945047       0.485269       1.238802      -0.719025      -0.037741      -0.014231       0.013388       0.042498       0.011341      -0.007483       0.000636       0.002638      -0.030823      -0.014670      -0.002888       0.017558              1.917740       2.521171       0.140823      -0.258395       1.663423       0.017225       1.568624           0.000002
            4              H      -2.523731      10.134276      10.946916       0.105063       1.041863 0.74951569E+01  0.73834225E+02                                 1.810121                            1.682320      -1.448740       2.182610                    0.991492       4.037286      12.075290       0.439098       1.416014      -0.677719       0.017073       0.030734       0.015425       0.038393       0.007839      -0.001832       0.006729      -0.006733      -0.021994      -0.012030      -0.001279       0.013309              1.887071       1.736539       0.297104       0.042531       2.347996       0.292351       1.576678          -0.000000
            5              H      -1.252900       8.651563       9.666218       0.112692       1.300013 0.99612454E+01  0.10327946E+03                                 1.966669                            1.845857      -1.213517       2.302895                    0.994206       3.718846      10.691549       0.460566       1.282666      -0.708676       0.035978       0.009896      -0.007708       0.038102       0.008084      -0.010728       0.003854       0.003098      -0.023921      -0.016797       0.002588       0.014209              2.005005       2.587459       0.205926      -0.209063       1.825725       0.029185       1.601830           0.000000
            6              H       1.869224       5.980403       9.794965       0.116268       1.325684 0.99567807E+01  0.10246462E+03                                 1.948169                            1.813456      -1.027481       2.393449                    0.997053       3.530649       9.872395       0.480535       1.238587      -0.720181      -0.016825      -0.035457      -0.005308       0.039604       0.007549      -0.008849       0.004239      -0.003491      -0.034390      -0.017519       0.003792       0.013727              1.987232       1.797316       0.345976       0.089615       2.505122       0.360025       1.659258           0.000001
            7              H      -1.989581      10.884531      13.357541       0.106120       1.168484 0.82670451E+01  0.82793360E+02                                 1.910487                            1.734611      -1.300437       2.263992                    0.993756       3.821357      11.226941       0.448101       1.364850      -0.689476      -0.012432      -0.029977      -0.039908       0.051438       0.012656       0.000659       0.009277      -0.015948       0.015347      -0.018241       0.000159       0.018083              2.028272       1.649670       0.057985       0.061408       1.715686       0.553818       2.719461           0.000000
            8              H       3.259839      -1.087343      15.546246       0.095970       1.193736 0.88727200E+01  0.89617617E+02                                 1.880254                            1.756451      -1.003932       2.397160                    0.996949       3.667763      10.502030       0.465075       1.303907      -0.703824       0.036637       0.034152       0.008694       0.050835       0.012542       0.001219       0.013517       0.004710       0.004826      -0.018859       0.000362       0.018497              1.953910       2.389319       0.547064      -0.034728       1.865728      -0.079759       1.606682           0.000001
            9              H       1.775963       1.372931       0.354055       0.131729       1.039402 0.77579918E+01  0.75198132E+02                                 1.673289                            1.614927      -0.813272       2.504310                    0.999454       3.272266       8.953549       0.501257       1.260630      -0.715206       0.007813       0.024027       0.031414       0.040313       0.012514       0.000441       0.011812       0.002130       0.016195      -0.018540       0.001429       0.017112              1.688673       1.510160       0.059263      -0.002292       1.486442       0.194246       2.069418           0.000002
           10              H       2.639891      10.660751      15.019399       0.133724       1.067878 0.78961323E+01  0.77121911E+02                                 1.721885                            1.642665      -0.906234       2.463201                    0.998597       3.347768       9.291655       0.489359       1.281489      -0.710002      -0.029071      -0.023907      -0.009760       0.038883       0.012707      -0.001109       0.008825       0.001002      -0.008343      -0.015607      -0.000192       0.015799              1.750580       2.040092       0.367025      -0.031840       1.571499       0.028138       1.640151           0.000002
           11              H       3.677904       2.992048      14.375662       0.121804       1.266562 0.95539868E+01  0.97502648E+02                                 1.895718                            1.779213      -1.196408       2.316354                    0.995317       3.562691       9.984926       0.483028       1.242517      -0.718186      -0.037124       0.013976      -0.013035       0.041754      -0.011516       0.007490       0.000498       0.002959      -0.031323      -0.014726      -0.003138       0.017864              1.926240       2.534212      -0.141992       0.260456       1.669972       0.017302       1.574536           0.000002
           12              H       0.563794       0.338749      14.463752       0.105888       1.037403 0.74554621E+01  0.73339959E+02                                 1.804769                            1.677769      -1.440474       2.186818                    0.991592       4.024698      12.026069       0.439763       1.415863      -0.677791       0.016740      -0.030204      -0.015830       0.037989      -0.007901       0.001907       0.006448      -0.006978      -0.021399      -0.011811      -0.001399       0.013210              1.881267       1.731581      -0.295512      -0.042234       2.339819       0.290768       1.572401          -0.000000
           13              H       1.834634       1.821461      15.744450       0.112276       1.291444 0.98779930E+01  0.10216123E+03                                 1.954604                            1.835489      -1.189082       2.312684                    0.994568       3.707871      10.632975       0.463044       1.278987      -0.709466       0.036456      -0.010065       0.007902       0.038636      -0.008016       0.010789       0.004044       0.002783      -0.024020      -0.016963       0.002892       0.014071              1.992361       2.568612      -0.203550       0.206744       1.815112       0.028891       1.593360           0.000000
           14              H      -1.218328       4.492622      15.615702       0.115583       1.327048 0.99662540E+01  0.10252570E+03                                 1.943725                            1.809814      -1.017986       2.396320                    0.997068       3.533396       9.859213       0.483101       1.232444      -0.721504      -0.016971       0.035489       0.005892       0.039777      -0.007563       0.008911       0.004220      -0.003439      -0.034419      -0.017563       0.003807       0.013756              1.982438       1.793310      -0.344443      -0.089209       2.498158       0.358531       1.655847           0.000001
           15              H       1.097937      -0.411507      12.053127       0.106517       1.165278 0.82391120E+01  0.82402915E+02                                 1.902909                            1.728603      -1.275194       2.273999                    0.994134       3.812119      11.174154       0.450301       1.360007      -0.690432      -0.012474       0.030386       0.039523       0.051390      -0.012379      -0.000815       0.009380      -0.015369       0.015801      -0.017919      -0.000037       0.017956              2.019613       1.643807      -0.057593      -0.061051       1.709267       0.549874       2.705765           0.000000
           16              H       0.172322      11.560368       9.864421       0.097425       1.190739 0.88468859E+01  0.89333332E+02                                 1.881255                            1.757119      -1.020869       2.391081                    0.996795       3.663306      10.503929       0.463489       1.308709      -0.702849       0.036026      -0.033576      -0.008088       0.049906      -0.012550      -0.001245       0.013403       0.004443       0.004910      -0.018724       0.000270       0.018455              1.955083       2.391297      -0.548074       0.034644       1.866888      -0.079780       1.607063           0.000001
           17              H      -1.311555      11.734115       8.116167       0.131620       1.038494 0.77481745E+01  0.75063000E+02                                 1.670669                            1.612615      -0.818072       2.502097                    0.999416       3.270101       8.938940       0.502327       1.258616      -0.715646       0.007740      -0.024103      -0.031433       0.040359      -0.012554      -0.000479       0.011829       0.002116       0.016491      -0.018596       0.001413       0.017184              1.685946       1.508043      -0.059085       0.002285       1.484354       0.193534       2.065441           0.000002
           18              H       5.727409      -0.187727      10.391269       0.133205       1.068693 0.78995926E+01  0.77134435E+02                                 1.719782                            1.640626      -0.889244       2.469612                    0.998772       3.347166       9.277021       0.490927       1.277750      -0.710795      -0.029281       0.023440       0.010098       0.038843      -0.012842       0.001309       0.008824       0.001125      -0.008065      -0.015833       0.000028       0.015805              1.748443       2.037693      -0.366699       0.031627       1.569832       0.028091       1.637805           0.000002
           19              H       2.497225       4.309058       5.905439       0.120901       1.261868 0.95076174E+01  0.96870964E+02                                 1.887570                            1.772234      -1.108301       2.355238                    0.996231       3.556226       9.945071       0.485269       1.238801      -0.719025       0.037741       0.014231      -0.013388       0.042498       0.011341      -0.007483       0.000636       0.002638      -0.030823      -0.014670      -0.002888       0.017558              1.917744       2.521177       0.140823      -0.258396       1.663427       0.017225       1.568628           0.000002
           20              H      -0.563779       1.655759       5.993529       0.105063       1.041863 0.74951556E+01  0.73834207E+02                                 1.810121                            1.682319      -1.448739       2.182610                    0.991492       4.037285      12.075285       0.439098       1.416014      -0.677719      -0.017073      -0.030734      -0.015425       0.038393       0.007839      -0.001832       0.006729      -0.006733      -0.021994      -0.012030      -0.001279       0.013309              1.887070       1.736538       0.297104       0.042531       2.347995       0.292350       1.576678          -0.000000
           21              H       4.340490       3.138472       7.274227       0.112691       1.300022 0.99613346E+01  0.10328062E+03                                 1.966678                            1.845865      -1.213528       2.302889                    0.994205       3.718861      10.691606       0.460565       1.282666      -0.708676      -0.035978      -0.009897       0.007708       0.038103       0.008084      -0.010728       0.003853       0.003098      -0.023921      -0.016797       0.002588       0.014209              2.005015       2.587474       0.205928      -0.209065       1.825733       0.029185       1.601837           0.000000
           22              H       1.218366       5.809632       7.145480       0.116268       1.325687 0.99568072E+01  0.10246499E+03                                 1.948174                            1.813460      -1.027484       2.393447                    0.997053       3.530656       9.872428       0.480533       1.238589      -0.720180       0.016826       0.035457       0.005308       0.039604       0.007549      -0.008849       0.004239      -0.003490      -0.034390      -0.017519       0.003791       0.013728              1.987237       1.797320       0.345977       0.089616       2.505130       0.360027       1.659262           0.000001
           23              H       5.077171       0.905504       3.582904       0.106120       1.168484 0.82670451E+01  0.82793360E+02                                 1.910487                            1.734611      -1.300437       2.263992                    0.993756       3.821357      11.226941       0.448101       1.364850      -0.689476       0.012432       0.029977       0.039908       0.051438       0.012656       0.000659       0.009277      -0.015948       0.015347      -0.018241       0.000159       0.018083              2.028272       1.649670       0.057985       0.061408       1.715686       0.553818       2.719460           0.000000
           24              H      -0.172249      12.877378       1.394199       0.095970       1.193735 0.88727107E+01  0.89617504E+02                                 1.880254                            1.756451      -1.003931       2.397161                    0.996949       3.667761      10.502025       0.465075       1.303908      -0.703824      -0.036637      -0.034152      -0.008694       0.050835       0.012542       0.001219       0.013517       0.004710       0.004826      -0.018859       0.000362       0.018497              1.953909       2.389318       0.547063      -0.034728       1.865728      -0.079759       1.606681           0.000001
           25              H       1.311627      10.417104      16.586390       0.131730       1.039401 0.77579816E+01  0.75198001E+02                                 1.673287                            1.614925      -0.813271       2.504311                    0.999454       3.272264       8.953539       0.501258       1.260629      -0.715206      -0.007813      -0.024027      -0.031414       0.040313       0.012514       0.000441       0.011812       0.002129       0.016195      -0.018540       0.001428       0.017112              1.688671       1.510158       0.059263      -0.002292       1.486441       0.194246       2.069415           0.000002
           26              H       0.447699       1.129284       1.921046       0.133725       1.067877 0.78961249E+01  0.77121817E+02                                 1.721883                            1.642664      -0.906233       2.463202                    0.998597       3.347767       9.291650       0.489360       1.281489      -0.710002       0.029071       0.023907       0.009760       0.038883       0.012707      -0.001109       0.008825       0.001002      -0.008343      -0.015607      -0.000192       0.015799              1.750579       2.040090       0.367025      -0.031840       1.571497       0.028138       1.640149           0.000002
           27              H      -0.590314       8.797987       2.564783       0.121804       1.266568 0.95540423E+01  0.97503354E+02                                 1.895723                            1.779218      -1.196416       2.316350                    0.995317       3.562699       9.984955       0.483027       1.242517      -0.718186       0.037124      -0.013976       0.013035       0.041754      -0.011516       0.007490       0.000498       0.002959      -0.031323      -0.014726      -0.003138       0.017864              1.926246       2.534220      -0.141993       0.260458       1.669976       0.017303       1.574540           0.000002
           28              H       2.523796      11.451286       2.476693       0.105888       1.037402 0.74554584E+01  0.73339910E+02                                 1.804768                            1.677769      -1.440473       2.186819                    0.991592       4.024696      12.026060       0.439763       1.415862      -0.677791      -0.016740       0.030204       0.015830       0.037989      -0.007901       0.001907       0.006448      -0.006978      -0.021399      -0.011811      -0.001399       0.013210              1.881266       1.731580      -0.295512      -0.042234       2.339818       0.290768       1.572400          -0.000000
           29              H       1.252956       9.968574       1.195995       0.112275       1.291458 0.98781171E+01  0.10216284E+03                                 1.954618                            1.835501      -1.189097       2.312676                    0.994567       3.707892      10.633054       0.463043       1.278987      -0.709466      -0.036456       0.010065      -0.007902       0.038636      -0.008016       0.010789       0.004044       0.002783      -0.024020      -0.016962       0.002891       0.014071              1.992375       2.568633      -0.203552       0.206746       1.815123       0.028891       1.593370           0.000000
           30              H       4.305918       7.297413       1.324743       0.115583       1.327052 0.99662837E+01  0.10252610E+03                                 1.943729                            1.809817      -1.017991       2.396318                    0.997068       3.533405       9.859248       0.483100       1.232445      -0.721504       0.016972      -0.035489      -0.005892       0.039777      -0.007564       0.008911       0.004220      -0.003439      -0.034419      -0.017563       0.003806       0.013757              1.982442       1.793313      -0.344444      -0.089209       2.498163       0.358532       1.655850           0.000001
           31              H       1.989653      12.201542       4.887318       0.106517       1.165278 0.82391112E+01  0.82402908E+02                                 1.902909                            1.728603      -1.275193       2.273999                    0.994134       3.812119      11.174155       0.450301       1.360008      -0.690432       0.012474      -0.030386      -0.039523       0.051390      -0.012379      -0.000815       0.009380      -0.015369       0.015801      -0.017919      -0.000037       0.017956              2.019613       1.643807      -0.057593      -0.061051       1.709267       0.549874       2.705765           0.000000
           32              H       2.915268       0.229667       7.076024       0.097425       1.190738 0.88468815E+01  0.89333277E+02                                 1.881255                            1.757119      -1.020868       2.391081                    0.996795       3.663305      10.503926       0.463489       1.308709      -0.702849      -0.036026       0.033576       0.008088       0.049906      -0.012550      -0.001245       0.013403       0.004443       0.004910      -0.018724       0.000270       0.018455              1.955082       2.391297      -0.548074       0.034644       1.866888      -0.079780       1.607062           0.000001
           33              H       4.399145       0.055920       8.824278       0.131620       1.038493 0.77481640E+01  0.75062867E+02                                 1.670667                            1.612613      -0.818071       2.502098                    0.999416       3.270099       8.938930       0.502327       1.258615      -0.715646      -0.007740       0.024103       0.031433       0.040359      -0.012554      -0.000479       0.011829       0.002116       0.016491      -0.018596       0.001413       0.017184              1.685944       1.508042      -0.059085       0.002284       1.484353       0.193533       2.065438           0.000002
           34              H      -2.639819      11.977762       6.549176       0.133205       1.068692 0.78995860E+01  0.77134354E+02                                 1.719781                            1.640625      -0.889243       2.469613                    0.998772       3.347165       9.277017       0.490927       1.277750      -0.710795       0.029281      -0.023440      -0.010098       0.038843      -0.012842       0.001309       0.008824       0.001125      -0.008065      -0.015833       0.000028       0.015805              1.748442       2.037692      -0.366698       0.031627       1.569831       0.028090       1.637804           0.000002
           35              C       1.160334       9.962250      11.856617       0.555074      23.893938 0.26476142E+03  0.55514477E+04                                 7.570436                            5.713981       0.026474       2.048287                    0.999613      23.019051      64.475416       0.631685       0.462439      -1.026826      -0.012026       0.047573       0.039282       0.062856       0.003762       0.053351      -0.049682      -0.013972       0.165627      -0.073905      -0.022774       0.096678              8.938385      10.241160      -1.566895      -2.236099      10.267258       3.004114       6.306737           0.000003
           36              C       2.010642       8.962754      11.102768      -0.038678      38.529792 0.44915636E+03  0.10566101E+05                                 9.840253                            7.005136       0.030509       2.006132                    0.999286      27.623989      77.506586       0.635509       0.409701      -1.076623       0.025315      -0.038575      -0.012748       0.047868       0.002508       0.007505       0.002545       0.003718      -0.002207      -0.006935      -0.002606       0.009541             12.210193      13.409368      -2.514347      -3.950089      14.818271       4.958260       8.402941           0.000002
           37              C       1.469700       7.713757      10.760571      -0.102290      34.518284 0.43754173E+03  0.10334301E+05                                 9.275452                            7.026505      -0.049965       1.953204                    0.999628      29.674152      86.355957       0.612850       0.423146      -1.056742       0.025258      -0.001117       0.000428       0.025286       0.015047      -0.001017      -0.016397       0.023830      -0.008941      -0.026824       0.003150       0.023674             10.673141      11.184350      -1.271060      -2.766696      13.259299       4.121538       7.575773           0.000005
           38              C       3.286419       9.292627      10.702973      -0.103540      36.939228 0.46736834E+03  0.11259444E+05                                 9.841245                            7.345896      -0.217162       1.897865                    0.999274      30.356651      90.189665       0.587201       0.432974      -1.047225       0.008373      -0.040829       0.014588       0.044158       0.004149       0.027008       0.000861      -0.016959       0.031656      -0.031482       0.003113       0.028369             11.751490      13.631923      -1.674625      -3.738801      13.238089       4.173770       8.384457           0.000002
           39              C      -2.127294       8.406453       9.945735      -0.138829      37.085348 0.44880413E+03  0.10680969E+05                                 9.771772                            7.114577      -0.023054       1.964506                    0.999141      30.044462      88.118083       0.608527       0.422934      -1.055579      -0.007201       0.002564       0.033740       0.034595       0.001711      -0.006987      -0.007518       0.042613       0.028591      -0.027596       0.006104       0.021492             11.958007      11.419393      -1.499440      -2.745016      15.986816       5.425441       8.467812           0.000004
           40              C       2.229234       6.829302      10.021967      -0.141284      35.319716 0.43888513E+03  0.10359091E+05                                 9.365789                            6.984694       0.132011       2.012884                    0.999552      29.712546      86.034214       0.622530       0.416846      -1.062237       0.000004       0.014386       0.016147       0.021626       0.017908       0.003325       0.002686      -0.030409      -0.021060      -0.020259      -0.007171       0.027430             10.891999      12.682031      -1.633677      -3.684109      11.957396       3.911711       8.036568           0.000006
           41              C       3.528476       7.167215       9.600150       0.149723      42.449152 0.38666458E+03  0.88124762E+04                                10.639030                            6.643322      -0.300696       1.925309                    0.998729      25.962615      73.068410       0.627878       0.428023      -1.058770       0.016372      -0.024380      -0.010141       0.031069      -0.018793      -0.015730       0.023183       0.000507       0.002147      -0.023718      -0.014911       0.038629             14.441316      14.399695      -4.215897      -5.455223      17.914321       7.546993      11.009931           0.000004
           42              C       4.297891       6.262290       8.803949      -0.110557      77.621056 0.49811976E+03  0.12023828E+05                                14.973604                            7.422169       0.503955       2.105331                    0.999383      30.185931      85.765868       0.611840       0.414724      -1.073453      -0.066555       0.076246       0.072349       0.124408       0.061901       0.040305      -0.033776       0.031649      -0.027303      -0.091647       0.021119       0.070528             22.578350      19.947168     -15.023252     -11.690922      27.916255      15.782015      19.871628           0.000004
           43              C      -1.854962      11.354966      14.170682       0.122158      26.943895 0.33033972E+03  0.72953675E+04                                 8.017744                            6.194488      -0.034487       2.017183                    0.999060      25.784118      73.291541       0.636705       0.435593      -1.045880       0.025595       0.035301       0.024390       0.049961      -0.020739       0.038375      -0.010687      -0.057582      -0.092820      -0.061713       0.004259       0.057454              9.326915       9.873265       2.085401      -2.704861       6.068737       1.157155      12.038742          -0.000000
           44              C       2.495978      -1.643020      15.444604       0.100947      26.459572 0.34095721E+03  0.75770419E+04                                 7.856355                            6.252585       0.170591       2.074978                    0.999596      26.067899      73.927848       0.640997       0.429982      -1.051020      -0.033063      -0.011867      -0.036651       0.050767      -0.007086       0.026695       0.000813      -0.040009      -0.090170      -0.047256       0.010729       0.036527              9.013909       9.738454       2.241463      -2.607223       6.098640       0.251684      11.204632           0.000001
           45              C       1.614173      -1.744620      16.493217      -0.178496      32.934208 0.45459871E+03  0.10807063E+05                                 8.953242                            7.139501       0.177483       2.034230                    0.999486      29.546189      85.401569       0.612756       0.420474      -1.061674      -0.006496       0.014522      -0.012732       0.020376      -0.000849       0.013365       0.011490      -0.042055       0.020004      -0.029837       0.004000       0.025836             10.372628      12.180979       2.832263      -4.031465       6.680677      -0.741170      12.256228           0.000002
           46              C      -2.773817      11.210608      15.156616      -0.160501      32.413025 0.42929676E+03  0.10067167E+05                                 8.874916                            6.937999       0.125401       2.025238                    0.999307      29.057130      83.597341       0.621175       0.420477      -1.060968      -0.002529       0.008778      -0.007456       0.011792      -0.001369       0.017844      -0.005693      -0.029434      -0.073728      -0.034805       0.006740       0.028066             10.365002      10.415034       1.809374      -3.796968       6.029177       0.652222      14.650796           0.000001
           47              C       0.486598      -2.549958      16.383104       0.105146      35.472415 0.41089787E+03  0.94805850E+04                                 9.524559                            6.832820       0.041953       2.031647                    0.999412      26.089182      73.179189       0.623028       0.426086      -1.063056       0.000152       0.008903      -0.006635       0.011104      -0.003782       0.000548      -0.005336      -0.010742       0.001046      -0.006969      -0.002481       0.009450             12.234335      13.481386       3.143328      -6.370197       6.739718      -0.826498      16.481901           0.000002
           48              C       4.247859       0.510774      13.554050       0.557539      23.857294 0.26432370E+03  0.55400459E+04                                 7.564734                            5.710968       0.025966       2.048646                    0.999585      22.992029      64.389399       0.631559       0.462716      -1.026659      -0.010538      -0.047556      -0.038590       0.062144      -0.005335      -0.053089      -0.048422      -0.012946       0.164435      -0.074054      -0.021057       0.095111              8.930182      10.231062       1.563491       2.232963      10.258342       3.000285       6.301141           0.000003
           49              C       5.098173       1.510271      14.307900      -0.037844      38.429612 0.44800495E+03  0.10530198E+05                                 9.816551                            6.991583       0.036326       2.008509                    0.999270      27.586307      77.319144       0.636873       0.409166      -1.077185       0.028170       0.038850       0.013422       0.049830      -0.001890      -0.008017       0.002326       0.003869      -0.004108      -0.007712      -0.001958       0.009670             12.176660      13.373209       2.501892       3.936486      14.776752       4.940703       8.380019           0.000002
           50              C       4.557238       2.759267      14.650097      -0.102375      34.483745 0.43706573E+03  0.10319582E+05                                 9.264279                            7.018463      -0.047714       1.953888                    0.999641      29.664350      86.294654       0.613793       0.422638      -1.057128       0.026505       0.001817       0.000151       0.026568      -0.013630       0.001955      -0.015526       0.021108      -0.009059      -0.024417       0.002123       0.022294             10.658555      11.178954       1.264899       2.765209      13.232404       4.110026       7.564307           0.000005
           51              C       0.198848       1.180398      14.707694      -0.105787      37.016267 0.46865674E+03  0.11298222E+05                                 9.854630                            7.356638      -0.218516       1.897133                    0.999344      30.396000      90.336623       0.586699       0.433047      -1.047184       0.010167       0.040617      -0.012950       0.043827      -0.003864      -0.027321       0.000726      -0.018758       0.031220      -0.032355       0.004096       0.028259             11.767135      13.648879       1.679499       3.743906      13.256946       4.179467       8.395581           0.000002
           52              C       0.960240       2.066571      15.464932      -0.138677      37.162160 0.44995459E+03  0.10716410E+05                                 9.792259                            7.130162      -0.028379       1.962425                    0.999124      30.072402      88.265666       0.606966       0.423703      -1.054981      -0.006597      -0.002490      -0.033188       0.033929      -0.002361       0.006028      -0.007350       0.043392       0.029124      -0.028014       0.007026       0.020989             11.984044      11.434518       1.508551       2.748770      16.030388       5.442413       8.487224           0.000004
           53              C      -0.858322       3.643723      15.388700      -0.141409      35.322143 0.43892902E+03  0.10361011E+05                                 9.370976                            6.989758       0.130331       2.012729                    0.999516      29.709677      86.046537       0.621637       0.417408      -1.061815       0.000043      -0.013546      -0.015969       0.020940      -0.018866      -0.003423       0.001333      -0.032159      -0.024231      -0.021248      -0.007768       0.029016             10.897054      12.693765       1.637587       3.689431      11.956326       3.911411       8.041071           0.000007
           54              C       0.440918       3.305809      15.810517       0.149989      42.412713 0.38627023E+03  0.88017027E+04                                10.635450                            6.641207      -0.305669       1.924241                    0.998810      25.948805      73.034591       0.627764       0.428188      -1.058613       0.016436       0.025348       0.010047       0.031837       0.018364       0.015150       0.024131       0.000218       0.003019      -0.024510      -0.014189       0.038699             14.436172      14.394575       4.218168       5.454697      17.906660       7.544640      11.007282           0.000004
           55              C       1.210338       4.210734      16.606718      -0.110737      77.610137 0.49805367E+03  0.12021366E+05                                14.971891                            7.420458       0.501405       2.104647                    0.999412      30.185142      85.749647       0.612085       0.414588      -1.073583      -0.066663      -0.077205      -0.071847       0.124766      -0.062602      -0.040452      -0.034135       0.031065      -0.025907      -0.092478       0.021669       0.070808             22.576665      19.946999      15.022855      11.690891      27.913119      15.780428      19.869877           0.000004
           56              C       1.232552      -0.881941      11.239985       0.121064      26.982686 0.33097577E+03  0.73136804E+04                                 8.029669                            6.204721      -0.061886       2.008163                    0.999048      25.809054      73.408414       0.635458       0.436194      -1.045412       0.026324      -0.035664      -0.024230       0.050517       0.021237      -0.036850      -0.012166      -0.055906      -0.091514      -0.059647       0.002113       0.057534              9.340703       9.893487      -2.089419       2.713524       6.076679       1.153183      12.051943          -0.000000
           57              C      -0.591537      12.116045       9.966064       0.102769      26.381754 0.33976354E+03  0.75426645E+04                                 7.834808                            6.236190       0.173801       2.076703                    0.999644      26.016450      73.704194       0.642784       0.429233      -1.051650      -0.035082       0.013649       0.036559       0.052474       0.008681      -0.026543       0.002777      -0.041289      -0.087071      -0.047099       0.010065       0.037034              8.988242       9.713056      -2.236955       2.597119       6.084260       0.251023      11.167409           0.000001
           58              C      -1.473341      12.217644       8.917450      -0.180331      32.977649 0.45539600E+03  0.10830579E+05                                 8.961458                            7.146513       0.176362       2.033701                    0.999492      29.569013      85.480868       0.612369       0.420562      -1.061636      -0.007393      -0.014262       0.010671       0.019286       0.000656      -0.013131       0.011283      -0.043118       0.019823      -0.030057       0.004069       0.025988             10.382932      12.194699      -2.835553       4.037884       6.686936      -0.745219      12.267162           0.000002
           59              C       0.313697      -0.737584      10.254051      -0.159161      32.324019 0.42781413E+03  0.10023415E+05                                 8.859365                            6.926615       0.131845       2.027933                    0.999251      29.003650      83.397671       0.621623       0.420551      -1.060955      -0.001947      -0.008120       0.009346       0.012532       0.000052      -0.015643      -0.006210      -0.028868      -0.072475      -0.032832       0.005421       0.027411             10.345972      10.399659      -1.807956       3.789981       6.020202       0.648834      14.618055           0.000001
           60              C       0.486598      -1.401073       9.027563       0.105977      35.466852 0.41081278E+03  0.94790042E+04                                 9.528013                            6.834985       0.037185       2.030254                    0.999363      26.084185      73.188673       0.622479       0.426444      -1.062735       0.000507      -0.009002       0.007504       0.011730       0.003323       0.000674      -0.005176      -0.010788       0.002307      -0.007381      -0.001504       0.008884             12.240121      13.489235      -3.145240       6.377052       6.742129      -0.830299      16.489000           0.000002
           61              C       1.927256       1.827785       5.083828       0.555074      23.893938 0.26476143E+03  0.55514479E+04                                 7.570435                            5.713980       0.026474       2.048287                    0.999613      23.019051      64.475410       0.631685       0.462439      -1.026826       0.012026      -0.047573      -0.039282       0.062856       0.003762       0.053351      -0.049682      -0.013972       0.165627      -0.073905      -0.022774       0.096678              8.938384      10.241158      -1.566895      -2.236098      10.267256       3.004113       6.306736           0.000003
           62              C       1.076948       2.827281       5.837677      -0.038678      38.529766 0.44915601E+03  0.10566091E+05                                 9.840250                            7.005133       0.030512       2.006133                    0.999286      27.623974      77.506529       0.635510       0.409701      -1.076623      -0.025315       0.038575       0.012748       0.047869       0.002507       0.007505       0.002545       0.003718      -0.002207      -0.006935      -0.002606       0.009541             12.210190      13.409365      -2.514346      -3.950088      14.818267       4.958258       8.402938           0.000002
           63              C       1.617890       4.076278       6.179874      -0.102289      34.518239 0.43754110E+03  0.10334283E+05                                 9.275447                            7.026502      -0.049966       1.953204                    0.999628      29.674137      86.355933       0.612849       0.423147      -1.056742      -0.025259       0.001117      -0.000428       0.025287       0.015047      -0.001017      -0.016398       0.023830      -0.008940      -0.026824       0.003150       0.023674             10.673134      11.184346      -1.271055      -2.766693      13.259288       4.121533       7.575767           0.000005
           64              C      -0.198829       2.497408       6.237472      -0.103539      36.939157 0.46736745E+03  0.11259418E+05                                 9.841234                            7.345890      -0.217160       1.897866                    0.999274      30.356624      90.189582       0.587201       0.432974      -1.047225      -0.008373       0.040830      -0.014588       0.044158       0.004149       0.027008       0.000861      -0.016959       0.031657      -0.031482       0.003113       0.028369             11.751473      13.631907      -1.674616      -3.738793      13.238068       4.173760       8.384443           0.000002
           65              C      -0.960216       3.383582       6.994710      -0.138830      37.085449 0.44880643E+03  0.10681042E+05                                 9.771795                            7.114602      -0.023072       1.964499                    0.999141      30.044582      88.118633       0.608525       0.422935      -1.055578       0.007202      -0.002565      -0.033740       0.034596       0.001713      -0.006986      -0.007520       0.042614       0.028591      -0.027597       0.006105       0.021492             11.958022      11.419441      -1.499419      -2.745017      15.986808       5.425423       8.467816           0.000004
           66              C       0.858356       4.960733       6.918478      -0.141285      35.319826 0.43888752E+03  0.10359166E+05                                 9.365814                            6.984719       0.131996       2.012878                    0.999552      29.712653      86.034705       0.622528       0.416846      -1.062236      -0.000003      -0.014387      -0.016148       0.021627       0.017911       0.003327       0.002685      -0.030409      -0.021059      -0.020261      -0.007171       0.027432             10.892019      12.682041      -1.633652      -3.684095      11.957437       3.911714       8.036578           0.000007
           67              C      -0.440886       4.622820       7.340295       0.149710      42.450109 0.38667414E+03  0.88127482E+04                                10.639194                            6.643407      -0.300719       1.925296                    0.998729      25.962921      73.069486       0.627873       0.428024      -1.058769      -0.016371       0.024378       0.010139       0.031066      -0.018793      -0.015731       0.023185       0.000508       0.002145      -0.023719      -0.014912       0.038631             14.441599      14.399963      -4.216044      -5.455365      17.914681       7.547183      11.010154           0.000004
           68              C      -1.210301       5.527745       8.136496      -0.110456      77.612844 0.49806491E+03  0.12022139E+05                                14.972471                            7.421666       0.504139       2.105407                    0.999383      30.184372      85.759358       0.611874       0.414713      -1.073463       0.066552      -0.076243      -0.072347       0.124404       0.061898       0.040301      -0.033773       0.031647      -0.027308      -0.091639       0.021115       0.070525             22.576570      19.945616     -15.022002     -11.689963      27.913998      15.780697      19.870094           0.000004
           69              C       4.942552       0.435069       2.769763       0.122158      26.943896 0.33033976E+03  0.72953686E+04                                 8.017745                            6.194488      -0.034488       2.017182                    0.999060      25.784120      73.291549       0.636705       0.435593      -1.045880      -0.025595      -0.035301      -0.024390       0.049961      -0.020738       0.038375      -0.010687      -0.057582      -0.092820      -0.061713       0.004259       0.057454              9.326915       9.873265       2.085401      -2.704861       6.068737       1.157154      12.038742           0.000000
           70              C       0.591612      13.433055       1.495841       0.100947      26.459566 0.34095715E+03  0.75770399E+04                                 7.856353                            6.252584       0.170592       2.074978                    0.999596      26.067894      73.927823       0.640997       0.429982      -1.051020       0.033063       0.011867       0.036651       0.050767      -0.007086       0.026695       0.000813      -0.040009      -0.090170      -0.047256       0.010729       0.036527              9.013906       9.738451       2.241462      -2.607222       6.098638       0.251684      11.204628           0.000001
           71              C       1.473417      13.534655       0.447228      -0.178496      32.934199 0.45459858E+03  0.10807058E+05                                 8.953240                            7.139500       0.177484       2.034230                    0.999486      29.546181      85.401531       0.612756       0.420474      -1.061674       0.006496      -0.014522       0.012732       0.020376      -0.000849       0.013365       0.011490      -0.042055       0.020004      -0.029837       0.004000       0.025836             10.372625      12.180976       2.832263      -4.031464       6.680676      -0.741171      12.256224           0.000002
           72              C       5.861407       0.579427       1.783829      -0.160501      32.413032 0.42929687E+03  0.10067171E+05                                 8.874917                            6.938000       0.125402       2.025238                    0.999307      29.057133      83.597349       0.621175       0.420477      -1.060968       0.002529      -0.008778       0.007456       0.011792      -0.001369       0.017844      -0.005693      -0.029434      -0.073728      -0.034805       0.006740       0.028066             10.365003      10.415035       1.809373      -3.796970       6.029177       0.652221      14.650798           0.000001
           73              C       5.688502      -0.084063       0.557341       0.105147      35.472408 0.41089779E+03  0.94805828E+04                                 9.524558                            6.832820       0.041953       2.031647                    0.999412      26.089179      73.179179       0.623028       0.426086      -1.063056      -0.000152      -0.008903       0.006635       0.011104      -0.003782       0.000548      -0.005336      -0.010742       0.001046      -0.006969      -0.002481       0.009450             12.234333      13.481384       3.143327      -6.370197       6.739717      -0.826498      16.481899           0.000002
           74              C      -1.160269      11.279261       3.386395       0.557539      23.857292 0.26432371E+03  0.55400458E+04                                 7.564732                            5.710968       0.025966       2.048647                    0.999585      22.992028      64.389388       0.631560       0.462716      -1.026659       0.010538       0.047556       0.038590       0.062144      -0.005335      -0.053089      -0.048422      -0.012946       0.164435      -0.074054      -0.021057       0.095111              8.930180      10.231060       1.563490       2.232962      10.258340       3.000284       6.301140           0.000003
           75              C      -2.010583      10.279764       2.632545      -0.037843      38.429577 0.44800449E+03  0.10530184E+05                                 9.816546                            6.991579       0.036330       2.008510                    0.999270      27.586287      77.319067       0.636873       0.409166      -1.077185      -0.028170      -0.038850      -0.013422       0.049830      -0.001890      -0.008017       0.002326       0.003869      -0.004107      -0.007712      -0.001958       0.009670             12.176655      13.373205       2.501890       3.936485      14.776745       4.940700       8.380015           0.000002
           76              C      -1.469648       9.030768       2.290348      -0.102374      34.483682 0.43706486E+03  0.10319557E+05                                 9.264270                            7.018458      -0.047715       1.953888                    0.999641      29.664329      86.294610       0.613793       0.422638      -1.057128      -0.026506      -0.001817      -0.000151       0.026568      -0.013630       0.001955      -0.015526       0.021108      -0.009057      -0.024418       0.002123       0.022294             10.658543      11.178947       1.264891       2.765205      13.232385       4.110017       7.564297           0.000005
           77              C       2.888742      10.609637       2.232751      -0.105786      37.016178 0.46865563E+03  0.11298189E+05                                 9.854616                            7.356632      -0.218514       1.897134                    0.999344      30.395966      90.336523       0.586699       0.433047      -1.047184      -0.010167      -0.040618       0.012949       0.043828      -0.003865      -0.027321       0.000725      -0.018758       0.031221      -0.032355       0.004096       0.028259             11.767115      13.648859       1.679488       3.743896      13.256921       4.179454       8.395564           0.000002
           78              C       2.127350       9.723464       1.475513      -0.138679      37.162291 0.44995757E+03  0.10716505E+05                                 9.792289                            7.130195      -0.028402       1.962416                    0.999124      30.072559      88.266389       0.606963       0.423704      -1.054979       0.006598       0.002491       0.033189       0.033930      -0.002363       0.006027      -0.007353       0.043394       0.029123      -0.028016       0.007027       0.020989             11.984063      11.434581       1.508525       2.748772      16.030378       5.442389       8.487229           0.000004
           79              C       3.945912       8.146312       1.551745      -0.141410      35.322289 0.43893219E+03  0.10361110E+05                                 9.371009                            6.989793       0.130311       2.012721                    0.999516      29.709817      86.047180       0.621634       0.417410      -1.061813      -0.000042       0.013547       0.015970       0.020942      -0.018869      -0.003425       0.001331      -0.032158      -0.024231      -0.021252      -0.007766       0.029018             10.897081      12.693780       1.637556       3.689413      11.956378       3.911415       8.041085           0.000007
           80              C       2.646672       8.484226       1.129928       0.149973      42.413967 0.38628274E+03  0.88020589E+04                                10.635666                            6.641320      -0.305699       1.924225                    0.998810      25.949206      73.036008       0.627758       0.428188      -1.058612      -0.016434      -0.025345      -0.010045       0.031833       0.018364       0.015152       0.024133       0.000218       0.003016      -0.024512      -0.014189       0.038701             14.436544      14.394926       4.218360       5.454882      17.907132       7.544890      11.007575           0.000004
           81              C       1.877252       7.579301       0.333727      -0.110606      77.599457 0.49798234E+03  0.12019171E+05                                14.970418                            7.419804       0.501644       2.104746                    0.999412      30.183114      85.741181       0.612129       0.414574      -1.073595       0.066659       0.077202       0.071843       0.124760      -0.062598      -0.040446      -0.034130       0.031063      -0.025912      -0.092468       0.021664       0.070804             22.574350      19.944981      15.021229      11.689644      27.910185      15.778713      19.867883           0.000004
           82              C       1.855038      12.671976       5.700460       0.121064      26.982687 0.33097580E+03  0.73136813E+04                                 8.029670                            6.204722      -0.061886       2.008163                    0.999048      25.809055      73.408423       0.635458       0.436194      -1.045412      -0.026324       0.035664       0.024230       0.050517       0.021237      -0.036850      -0.012166      -0.055905      -0.091514      -0.059647       0.002113       0.057534              9.340704       9.893488      -2.089419       2.713525       6.076679       1.153182      12.051944           0.000000
           83              C       3.679127      -0.326010       6.974381       0.102770      26.381748 0.33976346E+03  0.75426621E+04                                 7.834806                            6.236189       0.173802       2.076704                    0.999644      26.016445      73.704171       0.642784       0.429233      -1.051650       0.035082      -0.013649      -0.036558       0.052474       0.008681      -0.026543       0.002777      -0.041289      -0.087071      -0.047099       0.010065       0.037034              8.988239       9.713053      -2.236954       2.597118       6.084259       0.251023      11.167405           0.000001
           84              C       4.560931      -0.427609       8.022995      -0.180331      32.977646 0.45539597E+03  0.10830577E+05                                 8.961456                            7.146512       0.176363       2.033702                    0.999492      29.569009      85.480844       0.612369       0.420562      -1.061636       0.007393       0.014262      -0.010671       0.019286       0.000656      -0.013131       0.011283      -0.043119       0.019822      -0.030058       0.004069       0.025988             10.382930      12.194697      -2.835552       4.037883       6.686935      -0.745220      12.267159           0.000002
           85              C       2.773893      12.527619       6.686394      -0.159161      32.324020 0.42781416E+03  0.10023416E+05                                 8.859365                            6.926615       0.131846       2.027933                    0.999251      29.003650      83.397669       0.621623       0.420551      -1.060955       0.001947       0.008120      -0.009346       0.012532       0.000052      -0.015643      -0.006210      -0.028868      -0.072475      -0.032832       0.005421       0.027411             10.345972      10.399659      -1.807956       3.789981       6.020202       0.648834      14.618055           0.000001
           86              C       5.688502      -1.232948       7.912882       0.105978      35.466847 0.41081273E+03  0.94790026E+04                                 9.528012                            6.834984       0.037185       2.030254                    0.999363      26.084183      73.188664       0.622479       0.426444      -1.062735      -0.000507       0.009002      -0.007504       0.011730       0.003323       0.000674      -0.005176      -0.010788       0.002307      -0.007381      -0.001504       0.008884             12.240120      13.489233      -3.145239       6.377052       6.742128      -0.830299      16.488998           0.000002
           87              N      -0.760115      12.132974      14.285877      -0.215772      34.777774 0.50668406E+03  0.12160501E+05                                 8.907601                            7.294515       0.000042       2.035233                    0.998241      27.431868      75.218233       0.648045       0.393810      -1.098365      -0.098460      -0.004559       0.098490       0.139340       0.015386       0.050816       0.017112      -0.035118      -0.067574      -0.065973       0.009828       0.056145             10.185461      10.483709       2.596911      -1.863253       7.139319       1.353210      12.933356          -0.000003
           88              N       2.327395      -1.659949      11.124790      -0.218344      34.906595 0.50898705E+03  0.12231808E+05                                 8.934265                            7.315005      -0.005438       2.032444                    0.998245      27.496793      75.489602       0.646500       0.394234      -1.097874      -0.098196       0.003996      -0.097815       0.138658      -0.015132      -0.050011       0.015883      -0.034443      -0.067177      -0.064945       0.010301       0.054645             10.218233      10.519746      -2.604513       1.878604       7.157973       1.352600      12.976979          -0.000003
           89              N       3.847705      -0.342939       2.654568      -0.215772      34.777774 0.50668410E+03  0.12160502E+05                                 8.907601                            7.294515       0.000041       2.035233                    0.998241      27.431869      75.218236       0.648045       0.393810      -1.098365       0.098460       0.004559      -0.098490       0.139340       0.015386       0.050816       0.017112      -0.035118      -0.067573      -0.065973       0.009828       0.056145             10.185461      10.483709       2.596910      -1.863253       7.139318       1.353209      12.933355          -0.000003
           90              N       0.760195      13.449984       5.815655      -0.218345      34.906594 0.50898706E+03  0.12231808E+05                                 8.934265                            7.315006      -0.005438       2.032444                    0.998245      27.496793      75.489605       0.646500       0.394234      -1.097874       0.098196      -0.003996       0.097815       0.138658      -0.015132      -0.050011       0.015883      -0.034443      -0.067177      -0.064945       0.010301       0.054645             10.218233      10.519747      -2.604514       1.878605       7.157973       1.352599      12.976979          -0.000003
           91              O       1.738327      11.084957      12.101915      -0.571560      39.367478 0.61979730E+03  0.15427666E+05                                 9.174944                            7.707227       0.210811       2.117875                    0.994723      28.052621      74.855549       0.684664       0.359400      -1.139504      -0.020577      -0.022907       0.010121       0.032413      -0.000704       0.026203       0.022839      -0.104880      -0.084488      -0.061802      -0.010196       0.071998             10.343918       9.086051      -0.255348      -0.106668      14.130176       3.479570       7.815525          -0.000002
           92              O      -0.004908       9.705389      12.139353      -0.556608      31.296254 0.48185608E+03  0.11279280E+05                                 7.826683                            6.786982       0.600746       2.237894                    0.996485      27.567549      71.683206       0.729919       0.358482      -1.138536       0.011611      -0.012269      -0.008655       0.018980       0.009804       0.020120      -0.049127       0.129253       0.083292      -0.099561       0.034457       0.065104              8.503482      12.621261       0.088425      -1.843165       6.540725       0.676548       6.348461           0.000004
           93              O       4.825845      -0.611933      13.308752      -0.572382      39.337699 0.61927940E+03  0.15410927E+05                                 9.169014                            7.702978       0.218891       2.120536                    0.994639      28.044124      74.813596       0.685018       0.359304      -1.139626      -0.021270       0.021181      -0.010558       0.031820       0.001657      -0.026525       0.022586      -0.102041      -0.085100      -0.061538      -0.009016       0.070554             10.336422       9.079436       0.253915       0.106870      14.119293       3.476233       7.810538          -0.000002
           94              O       3.082618       0.767635      13.271314      -0.556955      31.277638 0.48157163E+03  0.11270646E+05                                 7.822339                            6.784205       0.600542       2.237898                    0.996481      27.562565      71.657505       0.730213       0.358400      -1.138632       0.010895       0.012120       0.008424       0.018345      -0.009510      -0.020006      -0.049869       0.128942       0.083792      -0.099922       0.034769       0.065153              8.497594      12.610006      -0.089794       1.840283       6.538070       0.675729       6.344707           0.000003
           95              O       1.349263       0.705078       4.838530      -0.571560      39.367482 0.61979742E+03  0.15427669E+05                                 9.174945                            7.707228       0.210811       2.117875                    0.994723      28.052624      74.855558       0.684664       0.359400      -1.139504       0.020577       0.022907      -0.010121       0.032413      -0.000704       0.026203       0.022839      -0.104880      -0.084488      -0.061802      -0.010196       0.071998             10.343917       9.086051      -0.255348      -0.106667      14.130175       3.479569       7.815525          -0.000002
           96              O       3.092498       2.084646       4.801092      -0.556608      31.296247 0.48185596E+03  0.11279276E+05                                 7.826682                            6.786981       0.600747       2.237894                    0.996485      27.567545      71.683192       0.729919       0.358482      -1.138536      -0.011611       0.012269       0.008655       0.018980       0.009804       0.020120      -0.049127       0.129253       0.083292      -0.099561       0.034457       0.065103              8.503481      12.621259       0.088424      -1.843164       6.540724       0.676548       6.348460           0.000004
           97              O      -1.738255      12.401968       3.631693      -0.572382      39.337700 0.61927947E+03  0.15410929E+05                                 9.169014                            7.702979       0.218891       2.120536                    0.994639      28.044126      74.813602       0.685018       0.359304      -1.139626       0.021270      -0.021181       0.010558       0.031820       0.001656      -0.026525       0.022586      -0.102041      -0.085100      -0.061538      -0.009016       0.070554             10.336421       9.079436       0.253915       0.106869      14.119290       3.476232       7.810537          -0.000002
           98              O       0.004972      11.022400       3.669131      -0.556954      31.277629 0.48157146E+03  0.11270641E+05                                 7.822337                            6.784204       0.600543       2.237899                    0.996481      27.562559      71.657484       0.730214       0.358400      -1.138632      -0.010895      -0.012120      -0.008425       0.018345      -0.009510      -0.020006      -0.049869       0.128942       0.083792      -0.099922       0.034769       0.065153              8.497593      12.610004      -0.089794       1.840282       6.538068       0.675729       6.344705           0.000003

******************************************************
Auxiliary information for the entire system
The total spin magnetic moment of the unit cell is   0.000178
The total net atomic charge of the unit cell is   0.000004
Accuracy of reproducing the electrostatic potential in the unit cell:
  The inner radius (bohr) =    5.0000
  The outer radius (bohr) =   12.0000
  Valid grid points have density less than (e/(bohr^3)) =    0.0001
  The number of valid grid points were=        47570
  The rms potential error without charges in kcal/mol is=      4.61792
  The rms potential error with partial charges in kcal/mol is=      0.68052
  The RRMSE value at monopole order=      0.14737
  The rms potential error with partial charges and cloud penetration in kcal/mol is=      0.68329
  The RRMSE value at monopole order with cloud penetration is=      0.14797
  The rms potential error with partial charges and atomic dipoles in kcal/mol is=      0.27896
  The RRMSE value at dipole order=      0.06041
  The rms potential error with partial charges, atomic dipoles and cloud penetration in kcal/mol is=      0.28006
  The RRMSE value at dipole order with cloud penetration=      0.06065

******************************************************
The electron densities and ab initio electrostatic potential were computed in VASP using the PBE functional and
projector augmented wave method. See the main text of the journal article for a description of computational details.
The atomic charges, dipoles, and quadrupoles were computed with the DDEC6 method as described in
(a) T. A. Manz and N. Gabaldon Limas, RSC Adv. 6 (2016) 47771-47801 DOI: 10.1039/c6ra04656h
(b) N. Gabaldon Limas and T. A. Manz, RSC Adv. 8 (2018) 2678-2707 DOI: 10.1039/c7ra11829e.
For each atom in the material, the electron cloud parameters were fit to the spherically averaged atom-in-material
electron density using radial positions for which this density was between 10^-4 and 10^-2 electrons per cubic bohr.
The polarizabilities, dispersion coefficients, and quantum Drude oscillator (QDO) parameters were fit using the MCLF method.
The magnetic structure of the system was optimized in VASP from the default ferromagnetic initial guess using spin polarization.
The atomic spin moments (ASMs) were computed on this optimized magnetic structure using the DDEC6 partition as inputs
to the method of T. A. Manz and D. S. Sholl, J. Chem. Theory Comput. 7 (2011) 4146-4164 DOI: 10.1021/ct200539n.
The RMSE and RRMSE were computed using a uniform grid with Ewald summation.
