# Supplementary material for: A collection of forcefield precursors for metal–organic frameworks
Source: RSC Adv. 2019 Nov 13;9(63):36492–507. doi: 10.1039/c9ra07327b (PMC9075174; doi:10.1039/c9ra07327b)
Supplement: RA-009-C9RA07327B-s3363 [file RA-009-C9RA07327B-s3363.xyz]

  270
jmolscript: load "" {1 1 1} spacegroup "x,y,z" unitcell [{     14.033400     0.000000     0.000000 }, {     -0.680171    17.719050     0.000000 }, {     -0.680171    -4.370721    17.171533 }]
Zn     0.783284    -2.450150    15.819618     0.837765
Zn    11.889774    -2.586837    15.643782     0.837765
Zn     5.375381     3.137573     7.850825     0.839018
Zn     2.444422     2.957404     7.654383     0.836862
Zn     7.297677     6.514033    12.194364     0.839017
Zn    10.228636     6.659963    12.417422     0.836862
H     11.117498     1.746854    15.517914     0.119591
H      1.097251     1.806401    16.474369     0.117999
H      2.343648     3.807874    16.505278     0.157687
H      1.754102     5.023555    15.648418     0.156172
H      2.160044     9.321283     0.051515     0.163252
H     11.200526     4.088509    15.284382     0.123103
H     10.989737     8.440273    15.402865     0.125202
H      2.089399     9.247516    16.345582     0.158974
H      1.343659     8.010879    17.034161     0.168498
H      1.697614     7.963429    15.473268     0.148468
H      0.680454    11.116628    15.887102     0.113652
H     10.815353    10.748439    15.349633     0.109518
H      3.047041    -1.570741    14.058334     0.102720
H      3.714413     0.930261     0.389794     0.111006
H      6.019836     0.834118     0.384642     0.132387
H      5.325622    -1.634718    14.003385     0.125279
H      1.555560    -1.259190    11.650885     0.119591
H     11.575807    -2.171401    11.357252     0.117999
H     10.329410    -1.707656     9.410000     0.157687
H     10.918956    -0.577404     8.443243     0.156172
H     10.513014    15.597668     8.125569     0.163252
H      1.472532    -0.455262     9.439192     0.123103
H      1.683321     0.503356     5.192672     0.125202
H     10.583659    -0.211110     4.177834     0.158974
H     11.329399    -1.183450     5.206409     0.168498
H     10.975444     0.317506     5.637414     0.148468
H     11.992604     0.694253     2.479569     0.113652
H      1.857705     1.124294     2.968958     0.109518
H      9.626017    -0.663055    15.225998     0.102720
H      8.958645    13.200045    16.173867     0.111006
H      6.653222    13.181322    16.268310     0.132387
H      7.347436    -0.625585    15.301553     0.125279
H      6.109207     4.078200     3.782889     0.123124
H      2.026911     3.661508     3.310672     0.122114
H      2.251945     4.357834     1.110998     0.122760
H      6.958741     5.786178     1.165947     0.162467
H      7.508314     4.563917     2.041695     0.161226
H      6.964138     4.307205     0.558075     0.148468
H      6.401810     1.795003    15.092060     0.154987
H      6.592285     3.143188    14.250655     0.166821
H      5.663619     3.139252    15.553975     0.161092
H      1.876551     0.857868    13.991365     0.118418
H      1.889594     1.507616    11.772803     0.110433
H      5.493323     3.095880    12.215829     0.115750
H      6.145866    -1.090429     7.910925     0.108510
H      2.319801    -1.302477     7.177701     0.106458
H      1.714785    14.042550     7.273861     0.125079
H      6.902126    14.811733     8.226881     0.157860
H      6.178217    13.516777     8.831319     0.159940
H      6.577207    13.560179     7.282447     0.165446
H      2.018768     9.599452     6.873765     0.117558
H      6.612848    10.256082     8.589201     0.167962
H      5.574614    10.764877     9.695048     0.152832
H      6.375176     9.398183     9.919995     0.165371
H      5.483801     7.388584     9.071721     0.121054
H      1.950682     7.319045     7.012854     0.122010
H      7.547417     2.573141     5.894987     0.098844
H      7.684593     4.137244     9.488989     0.102070
H      9.990739     4.041148     9.497575     0.134898
H      9.805770     2.459775     5.776504     0.129004
H     11.902846     2.625018     9.645250     0.137240
H     11.953912     3.427365     5.685495     0.127935
H      0.217601     3.331410     5.735292     0.099096
H      0.200629     2.591919     9.552524     0.096259
H      6.563851    10.688292    12.286232     0.123125
H     10.646147    11.043133    12.806529     0.122114
H     10.421113    13.346598    12.674309     0.122760
H      5.714317    13.645674    11.276546     0.162467
H      5.164744    12.495494    12.245020     0.161226
H      5.708920    13.869948    12.859761     0.148468
H      6.271248    -0.834618    11.709268     0.154987
H      6.080773     0.313342    10.610290     0.166821
H      7.009439    -0.950676    10.292617     0.161092
H     10.796507     0.000905    12.888953     0.118418
H     10.783464     2.311186    12.806529     0.110433
H      7.179735     2.273623    11.158062     0.115750
H      6.527192     5.412877    16.276896     0.108510
H     10.353257     6.071139    16.663256     0.106458
H     10.958273     9.763076     1.768668     0.125079
H      5.770932     9.029237     0.788173     0.157860
H      6.494841     8.124052     1.894020     0.159940
H      6.095851     9.635770     2.234016     0.165446
H     10.654290     9.054840     6.173166     0.117558
H      6.060210     7.554380     5.113683     0.167962
H      7.098444     6.608208     4.347832     0.152832
H      6.297882     6.053092     5.616808     0.165371
H      7.189257     6.379450     7.773553     0.121054
H     10.722376     8.357545     8.348799     0.122010
H      5.125641     8.270208    13.223798     0.098845
H      4.988465     5.173075    10.821500     0.102068
H      2.682319     5.141050    10.912509     0.134898
H      2.867288     8.357066    13.362887     0.129004
H      0.770212     4.648624    12.248454     0.137240
H      0.719146     8.683937    12.447644     0.127935
H     12.455457     8.612009    12.528350     0.099096
H     12.472429     4.730321    12.303403     0.096259
C     13.183693     0.065516    15.962657     0.588088
C     -0.856679     1.528343    15.932950    -0.035558
C     11.929538     2.222150    15.641549    -0.113961
C      0.307478     2.269329    16.221947    -0.182651
C      0.331752     3.632999    16.148110     0.145012
C      1.586991     4.422149    16.402420    -0.500409
C     11.978664     3.615448    15.552944    -0.133790
C     -0.917013     4.313245    15.842456     0.067601
C     -0.900672     5.776331    15.823568    -0.103392
C     -0.927456     6.953750    15.820133    -0.095945
C     -1.052939     8.407811    15.753164     0.063865
C     11.761710     8.981105    15.519632    -0.126820
C      0.108197     9.155614    15.899122     0.136025
C      1.421193     8.542958    16.215594    -0.502698
C     -0.081697    10.558345    15.783901    -0.198496
C     11.666292    10.340827    15.457127    -0.114084
C     -1.224803    11.135404    15.550197    -0.006286
C     12.679664    12.655726    15.558439     0.598311
C      3.516810    -1.975583    14.777993     0.120948
C      3.512365    -3.071544    16.828274     0.103382
C      4.875238    -3.124011    16.836001    -0.186706
C      4.870811    -2.006026    14.749317    -0.186412
C      5.590088    -2.549650    15.753164     0.112440
C     -0.510635    -2.104922    13.170566     0.588088
C     -0.503663    -1.715301    11.760268    -0.035559
C      0.743520    -1.261764    11.159779    -0.113961
C     12.365580    -1.812590    10.970892    -0.182651
C     12.341306    -1.404661     9.667573     0.145012
C     11.086067    -1.456455     8.840077    -0.500409
C      0.694394    -0.832215     9.831390    -0.133790
C     -0.443329    -0.940657     9.083741     0.067601
C     13.573730    -0.561456     7.670524    -0.103392
C     13.600514    -0.267696     6.530334    -0.095945
C     13.725997     0.155874     5.137723     0.063865
C      0.911348     0.523604     4.639748    -0.126820
C     12.564861     0.198885     4.377024     0.136025
C     11.251865    -0.258930     4.892685    -0.502698
C     12.754755     0.656554     3.046058    -0.198495
C      1.006766     0.919577     3.337459    -0.114084
C     -0.135539     1.025379     2.544478    -0.006286
C     -0.006606     1.392406     1.069100     0.598311
C      9.156248    -1.460338    15.440814     0.120947
C      9.160693    -3.717604    15.997172     0.103382
C      7.797820    -3.738034    16.046111    -0.186706
C      7.802247    -1.440056    15.477390    -0.186412
C      7.082970    -2.546980    15.756599     0.112440
C      3.937031     3.450518     5.204692     0.607341
C      4.021638     3.839985     3.813797    -0.028793
C      5.326680     4.164079     3.250571    -0.198288
C      2.881738     3.905541     2.974968    -0.107551
C      3.018441     4.325206     1.670790    -0.117009
C      5.425492     4.600312     1.933515     0.131354
C      6.843259     4.834936     1.373723    -0.502149
C      4.290067     4.714518     1.136755     0.064035
C      3.660816     0.783479    16.963757    -0.088861
C      3.682345     1.141027    15.823568    -0.097661
C      3.715021     1.582919    14.477319     0.057009
C      4.794462     2.258405    13.946719     0.156605
C      5.961949     2.612998    14.781256    -0.505390
C      2.634219     1.312043    13.641066    -0.131058
C      2.647069     1.691114    12.318858    -0.123663
C      4.759240     2.622285    12.586734    -0.200141
C      3.696409     2.308574    11.789288    -0.022886
C      3.806384     2.613410    10.263082     0.590724
C      4.170616     0.510742     7.534010     0.601060
C      4.270853    -1.019231     7.489192    -0.006371
C      5.384582    -1.627540     7.716887    -0.187219
C      3.147607    -1.744060     7.325376    -0.115811
C      2.508310    14.555859     7.373456    -0.145647
C      4.877564    14.708042     7.701433     0.131760
C      6.261042    14.093474     8.041429    -0.503108
C      3.719371    13.943442     7.565777     0.074178
C      3.745030    12.496657     7.687695    -0.100971
C      3.806483    11.320443     7.783856    -0.112207
C      3.787644     9.878490     7.893754     0.067167
C      2.722106     9.136724     7.313356    -0.135907
C      4.840951     9.213454     8.564989     0.151631
C      5.948080     9.975305     9.253739    -0.498934
C      4.798799     7.849441     8.603281    -0.189230
C      2.687737     7.802232     7.370022    -0.117867
C      3.802526     7.104892     7.986480    -0.022175
C      3.793833     5.630029     8.058600     0.584836
C      8.057067     2.838423     6.650191     0.109048
C      8.133336     3.745809     8.748381     0.118849
C      9.501250     3.710215     8.754563    -0.176776
C      9.385543     2.775897     6.566566    -0.188813
C     10.152039     3.185833     7.663312     0.115032
C     11.652242     3.066377     7.641847     0.108292
C     12.357992     2.787657     8.827370    -0.180329
C     12.394233     3.254113     6.508870    -0.184135
C     -0.263350     3.195979     6.543041     0.122418
C     -0.285686     2.762154     8.753532     0.099518
C      8.736027     9.155594    12.543805     0.607341
C      8.651420    10.599579    12.509462    -0.028789
C      7.346378    11.225345    12.334312    -0.198294
C      9.791320    11.428659    12.652844    -0.107553
C      9.654617    12.796056    12.567845    -0.117009
C      7.247566    12.609309    12.236434     0.131355
C      5.829799    13.209678    12.147142    -0.502148
C      8.382991    13.409620    12.322292     0.064035
C      9.012242    -2.897990    12.227849    -0.088861
C      8.990713    -1.704836    12.162597    -0.097661
C      8.958037    -0.291187    12.066436     0.057009
C      7.878596     0.389639    11.542704     0.156605
C      6.711109    -0.331644    10.993215    -0.505390
C     10.038839     0.452410    12.535219    -0.131058
C     10.025989     1.827267    12.494007    -0.123663
C      7.913818     1.797358    11.525533    -0.200141
C      8.976649     2.492781    12.026255    -0.022886
C      8.866674     4.047020    12.107304     0.590724
C      8.502442     6.173103    14.818174     0.601060
C      8.402205     5.839141    16.311926    -0.006371
C      7.288476     5.468432    16.845274    -0.187219
C      9.525451     5.819103    17.054767    -0.115811
C     10.164748     9.793176     1.246653    -0.145647
C      7.795494     9.512872     1.018272     0.131760
C      6.412016     9.031788     1.529984    -0.503108
C      8.953687     9.455733     1.792708     0.074178
C      8.928028     8.980707     3.164714    -0.100971
C      8.866575     8.597384     4.280863    -0.112207
C      8.885414     8.135198     5.651152     0.067167
C      9.950952     8.514692     6.513162    -0.135907
C      7.832107     7.320661     6.130066     0.151631
C      6.724978     6.841118     5.221863    -0.498934
C      7.874259     6.947094     7.442486    -0.189230
C      9.985321     8.130601     7.792442    -0.117867
C      8.870532     7.361180     8.316173    -0.022175
C      8.879225     6.927486     9.727673     0.584837
C      4.615991     7.603776    12.780429     0.109047
C      4.539722     5.794244    11.383524     0.118850
C      3.171808     5.779473    11.416494    -0.176775
C      3.287515     7.669394    12.861650    -0.188813
C      2.521019     6.707656    12.193849     0.115032
C      1.020816     6.698991    12.314908     0.108292
C      0.315066     5.481350    12.292585    -0.180329
C      0.278825     7.843268    12.412443    -0.184135
C     12.936408     7.795813    12.460351     0.122418
C     12.958744     5.546615    12.335514     0.099518
N      2.812858    -2.505927    15.804851    -0.198015
N      9.860200    -2.586284    15.701478    -0.198015
N      7.402102     3.253563     7.740412    -0.202489
N      0.404642     2.961544     7.634635    -0.185069
N      5.270956     6.649645    12.109193    -0.202488
N     12.268416     6.680121    12.418281    -0.185069
O     -0.291579    13.296036    15.490440    -0.554001
O     11.504453    13.101287    15.537146    -0.552720
O     12.101638    -0.562620    15.770508    -0.554987
O      0.292658    -0.523270    16.135231    -0.564632
O     12.964637     1.616248     0.465349    -0.554001
O      1.168605     1.522947     0.642559    -0.552721
O      0.571420    -2.073651    13.826690    -0.554987
O     12.380400    -2.417398    13.698590    -0.564632
O      4.979571     3.397669     5.873866    -0.564399
O      2.781073     3.244768     5.697686    -0.561894
O      4.906988     2.814751     9.814561    -0.513965
O      2.678002     2.673681     9.678219    -0.573575
O      5.227443     1.125012     7.622615    -0.547801
O      3.012338     0.996623     7.451072    -0.560121
O      4.953607     5.075565     8.164549    -0.570804
O      2.740840     4.972099     7.897875    -0.556137
O      7.693487     8.494061    12.429958    -0.564399
O      9.891985     8.627081    12.621592    -0.561894
O      7.766070     4.531346    12.022821    -0.513965
O      9.995056     4.628677    12.193162    -0.573575
O      7.445615     6.238757    14.201030    -0.547801
O      9.660720     6.373330    14.367765    -0.560121
O      7.719451     6.688043    10.238870    -0.570804
O      9.932218     6.920955    10.404919    -0.556137

The following XYZ coordinates are in angstroms. Other properties are in atomic units.
The sperically averaged electron density of each atom fit to a function of the form exp(a - br)
eigen_1, eigen_2 and eigen_3 are the three eigenvalues of traceless quadrupole moment tensor
  atom number  atomic symbol              X              Y              Z     net charge C6 coefficient C8 coefficient C10 coefficient fluctuating dipole atomic polarizability isotropic forcefield polarizability              a              b squared Pearson coefficient          <r^3>          <r^4>         wp_QDO          m_QDO          q_QDO       dipole_x       dipole_y       dipole_z         dipole            Qxy            Qxz            Qyz     Q(x^2-y^2)  Q(3z^2 - R^2)        eigen_1        eigen_2        eigen_3 static polarizability      alpha(xx)      alpha(xy)      alpha(xz)      alpha(yy)      alpha(yz)      alpha(zz) atomic spin moment
            1             Zn       0.783284      -2.450150      15.819618       0.837765     102.343615 0.19409235E+04  0.62473984E+05                                18.417177                           14.886273       0.285278       1.942744                    0.996403      47.528994     131.478123       0.444448       0.428149      -1.122047       0.013546       0.008542      -0.002250       0.016172       0.004754      -0.003641      -0.001730      -0.159642       0.147451      -0.104621       0.048727       0.055894             23.097360      23.989822       1.716460       0.063884      23.176146      -1.101460      22.126111           0.000000
            2             Zn      11.889774      -2.586837      15.643782       0.837765     102.343612 0.19409236E+04  0.62473985E+05                                18.417178                           14.886274       0.285278       1.942745                    0.996403      47.528993     131.478118       0.444448       0.428149      -1.122047      -0.013546       0.004287      -0.007723       0.016172      -0.004701       0.003709      -0.002977      -0.154745       0.162144      -0.104622       0.048728       0.055894             23.097361      23.989827      -0.361492       1.679185      22.716603      -1.218429      22.585653           0.000000
            3             Zn       5.375381       3.137573       7.850825       0.839018      99.586913 0.18475616E+04  0.58758662E+05                                18.328976                           14.735532       0.309380       1.952538                    0.996258      47.207102     129.937012       0.436988       0.440721      -1.113612       0.013335       0.003561       0.005026       0.014688      -0.006331       0.014211       0.006267      -0.142908       0.207880      -0.107567       0.036170       0.071397             23.291472      23.278371       0.903435      -0.521418      23.375735      -2.221280      23.220310          -0.000002
            4             Zn       2.444422       2.957404       7.654383       0.836862      99.448116 0.19036225E+04  0.60979887E+05                                18.217058                           14.853617       0.323864       1.956074                    0.996107      47.370185     130.746177       0.439932       0.434625      -1.117787      -0.017022      -0.002991      -0.005837       0.018242       0.005622      -0.003702      -0.006062      -0.169145       0.168453      -0.112907       0.050269       0.062638             22.918059      24.313897       1.534762      -0.326885      21.198777      -0.755552      23.241503          -0.000000
            5             Zn       7.297677       6.514033      12.194364       0.839017      99.586962 0.18475631E+04  0.58758721E+05                                18.328983                           14.735539       0.309379       1.952538                    0.996258      47.207117     129.937071       0.436987       0.440721      -1.113612      -0.013334      -0.003992      -0.004690       0.014688       0.015334      -0.002630       0.013270      -0.170422       0.125341      -0.107567       0.036170       0.071397             23.291479      23.278379      -0.728151       0.746907      24.291753      -1.988123      22.304306          -0.000002
            6             Zn      10.228636       6.659963      12.417422       0.836862      99.448103 0.19036224E+04  0.60979881E+05                                18.217057                           14.853617       0.323864       1.956074                    0.996107      47.370183     130.746174       0.439932       0.434625      -1.117787       0.017021       0.004919       0.004339       0.018242      -0.004975       0.004535      -0.005407      -0.171718       0.160733      -0.112907       0.050269       0.062638             22.918057      24.313898      -0.695368       1.406703      23.478431      -0.175300      20.961844          -0.000000
            7              H      11.117498       1.746854      15.517914       0.119591       1.147010 0.83653665E+01  0.82546217E+02                                 1.766689                            1.657757      -1.068356       2.372017                    0.997200       3.462648       9.528607       0.503855       1.231936      -0.720046      -0.038903      -0.017572      -0.002604       0.042767       0.002097       0.000709      -0.001436       0.017791      -0.044409      -0.014984      -0.001566       0.016550              1.832787       2.167446       0.435964       0.166672       1.880980       0.073217       1.449936          -0.000000
            8              H       1.097251       1.806401      16.474369       0.117999       1.094656 0.80296000E+01  0.80087635E+02                                 1.832890                            1.711384      -1.531107       2.147007                    0.991900       4.010295      11.881608       0.448954       1.367831      -0.686898       0.026811      -0.015693       0.012349       0.033431       0.001041       0.006048      -0.001570       0.001093      -0.004830      -0.006852       0.000750       0.006101              1.921761       2.281677      -0.447710       0.257054       1.959347      -0.186955       1.524258           0.000001
            9              H       2.343648       3.807874      16.505278       0.157687       0.994573 0.71594629E+01  0.68327998E+02                                 1.646090                            1.559743      -1.092797       2.368462                    0.998061       3.359341       9.257446       0.503652       1.274257      -0.710045       0.007003      -0.015160       0.001289       0.016749       0.001929      -0.001419      -0.001419      -0.000484      -0.005286      -0.002523      -0.001054       0.003577              1.690009       2.021729      -0.473991       0.121030       1.744064      -0.066465       1.304235           0.000000
           10              H       1.754102       5.023555      15.648418       0.156172       1.034778 0.79116830E+01  0.77609287E+02                                 1.708102                            1.655922      -1.045685       2.384323                    0.998841       3.459178       9.743148       0.480418       1.299697      -0.704791       0.000193       0.005117      -0.014058       0.014962       0.004952       0.000346      -0.002591       0.004407       0.014836      -0.008316       0.002522       0.005794              1.716753       1.480889       0.048189      -0.099433       1.831810      -0.455800       1.837560          -0.000001
           11              H       2.160044       9.321283       0.051515       0.163252       1.099970 0.84404544E+01  0.82443974E+02                                 1.658622                            1.617939      -0.928758       2.444973                    0.999406       3.144482       8.267164       0.539167       1.163027      -0.739604      -0.007062       0.003556       0.015695       0.017574       0.002634      -0.004121       0.002576       0.003978       0.019461      -0.007817      -0.000591       0.008408              1.644565       1.409769      -0.066858      -0.005206       1.654425       0.362786       1.869500           0.000002
           12              H      11.200526       4.088509      15.284382       0.123103       1.026576 0.73458861E+01  0.71498282E+02                                 1.760637                            1.644402      -1.192823       2.322186                    0.994514       3.660729      10.637218       0.455881       1.380394      -0.686843      -0.033118       0.017728      -0.013956       0.040073       0.003886       0.008585      -0.002361       0.005963      -0.043425      -0.017705       0.003821       0.013884              1.831789       2.184646      -0.419729       0.201406       1.815773      -0.090185       1.494949           0.000000
           13              H      10.989737       8.440273      15.402865       0.125202       1.107283 0.78910838E+01  0.77839142E+02                                 1.824102                            1.683567      -1.112364       2.359192                    0.996000       3.615305      10.420723       0.460988       1.346963      -0.694196      -0.034218      -0.020060      -0.007335       0.040337      -0.002951       0.001625      -0.000465       0.012249      -0.051075      -0.017113       0.001715       0.015399              1.911780       2.153358       0.547448       0.131576       2.122509       0.062084       1.459473           0.000000
           14              H       2.089399       9.247516      16.345582       0.158974       1.005684 0.71750007E+01  0.66728517E+02                                 1.504380                            1.444303      -0.876480       2.469197                    0.999606       2.971880       7.416634       0.604075       1.090249      -0.758024       0.003296       0.014782       0.003095       0.015458      -0.000664       0.001665       0.000089      -0.003407      -0.011117      -0.004338       0.000650       0.003688              1.511538       1.629374       0.329933       0.093048       1.668424       0.113181       1.236815           0.000001
           15              H       1.343659       8.010879      17.034161       0.168498       1.069345 0.80710802E+01  0.77850549E+02                                 1.617262                            1.572909      -0.964748       2.435939                    0.999091       3.090657       8.038075       0.552420       1.149494      -0.742804      -0.007680      -0.005345       0.016258       0.018758      -0.002533      -0.003366      -0.002824       0.007042       0.017557      -0.008284       0.000628       0.007655              1.602862       1.345474      -0.004626       0.023648       1.623448      -0.340615       1.839663           0.000004
           16              H       1.697614       7.963429      15.473268       0.148468       1.109743 0.83383356E+01  0.82761020E+02                                 1.768020                            1.679175      -1.226718       2.293082                    0.996471       3.622060      10.215739       0.486649       1.268072      -0.710126      -0.001082      -0.007365      -0.012322       0.014396      -0.003638       0.001170       0.003625       0.003221       0.012440      -0.007249       0.001670       0.005579              1.805567       1.600376      -0.238798      -0.293330       1.851006       0.484874       1.965318          -0.000000
           17              H       0.680454      11.116628      15.887102       0.113652       1.234792 0.93064562E+01  0.93617232E+02                                 1.797411                            1.701901      -1.230230       2.280565                    0.996773       3.536531       9.591236       0.521698       1.167120      -0.735265       0.022743       0.022331       0.004923       0.032251       0.003513       0.003372       0.001075       0.011023      -0.022718      -0.008248      -0.002748       0.010996              1.838689       1.997555       0.372628       0.100740       2.153343       0.097470       1.365168           0.000001
           18              H      10.815353      10.748439      15.349633       0.109518       1.242037 0.91857496E+01  0.92650480E+02                                 1.850328                            1.726449      -1.108352       2.342940                    0.996695       3.581204       9.915882       0.499055       1.216814      -0.723332      -0.036995       0.012787      -0.003324       0.039283       0.001331      -0.000576      -0.000774       0.020429      -0.046589      -0.015583      -0.002495       0.018078              1.918418       2.211415      -0.478803       0.190650       2.053831      -0.053314       1.490007          -0.000000
           19              H       3.047041      -1.570741      14.058334       0.102720       1.154858 0.82736205E+01  0.82107657E+02                                 1.827973                            1.686160      -1.194716       2.310238                    0.995121       3.663773      10.394078       0.478944       1.288644      -0.705994      -0.020742       0.020090      -0.038066       0.047779      -0.003819      -0.003531      -0.009019       0.011037       0.038205      -0.016297       0.000320       0.015977              1.913368       2.051150      -0.268523       0.495480       1.677723      -0.352562       2.011230          -0.000000
           20              H       3.714413       0.930261       0.389794       0.111006       1.236251 0.88146799E+01  0.87653566E+02                                 1.837100                            1.686278      -0.863492       2.472318                    0.999091       3.349201       9.091348       0.509166       1.209716      -0.727220      -0.022724      -0.020392       0.041696       0.051679       0.001198       0.001889      -0.016485       0.007151       0.032249      -0.018537      -0.001617       0.020154              1.929211       2.063132       0.263502      -0.561138       1.591937      -0.285827       2.132563          -0.000000
           21              H       6.019836       0.834118       0.384642       0.132387       1.127602 0.83533126E+01  0.81144904E+02                                 1.659258                            1.593256      -0.886555       2.465416                    0.999120       3.145877       8.170069       0.553299       1.139577      -0.745546       0.015651      -0.015685       0.031335       0.038378      -0.000708       0.001065      -0.014439       0.012823       0.022193      -0.018242       0.002587       0.015655              1.660217       1.706952      -0.179546       0.231941       1.467103      -0.231010       1.806596          -0.000002
           22              H       5.325622      -1.634718      14.003385       0.125279       0.971066 0.70292287E+01  0.67238343E+02                                 1.656484                            1.578759      -0.969908       2.423357                    0.997865       3.491383       9.850951       0.481550       1.329705      -0.697713       0.014690       0.014459      -0.027395       0.034283       0.001715       0.000674      -0.010489       0.015790       0.016203      -0.015947       0.005349       0.010598              1.692620       1.752990       0.114305      -0.373087       1.452142      -0.218532       1.872728          -0.000001
           23              H       1.555560      -1.259190      11.650885       0.119591       1.147010 0.83653662E+01  0.82546209E+02                                 1.766689                            1.657757      -1.068356       2.372017                    0.997200       3.462648       9.528605       0.503856       1.231935      -0.720046       0.038903      -0.001811       0.017672       0.042767       0.000170       0.002207      -0.004443       0.029604      -0.008971      -0.014984      -0.001566       0.016550              1.832787       2.167445       0.053983       0.463605       1.441158      -0.038733       1.889757          -0.000000
           24              H      11.575807      -2.171401      11.357252       0.117999       1.094656 0.80296014E+01  0.80087648E+02                                 1.832889                            1.711384      -1.531107       2.147007                    0.991900       4.010295      11.881606       0.448954       1.367830      -0.686898      -0.026811      -0.015839       0.012162       0.033431       0.005604       0.002501      -0.001826       0.002097      -0.001818      -0.006852       0.000750       0.006101              1.921761       2.281677       0.359546      -0.370469       1.640112      -0.268210       1.843493           0.000001
           25              H      10.329410      -1.707656       9.410000       0.157687       0.994573 0.71594653E+01  0.68328027E+02                                 1.646090                            1.559744      -1.092797       2.368462                    0.998061       3.359341       9.257447       0.503652       1.274258      -0.710045      -0.007003      -0.004988       0.014374       0.016749      -0.001851       0.001519      -0.001936       0.001547       0.000807      -0.002523      -0.001054       0.003577              1.690010       2.021730       0.234209      -0.429490       1.362772      -0.163516       1.685527           0.000000
           26              H      10.918956      -0.577404       8.443243       0.156172       1.034778 0.79116820E+01  0.77609275E+02                                 1.708102                            1.655922      -1.045685       2.384323                    0.998841       3.459178       9.743148       0.480418       1.299697      -0.704791      -0.000193       0.014886      -0.001491       0.014962      -0.000886       0.004884       0.000024      -0.005868      -0.015989      -0.008316       0.002522       0.005794              1.716753       1.480889      -0.108248       0.022173       2.055124      -0.398958       1.614245          -0.000001
           27              H      10.513014      15.597668       8.125569       0.163252       1.099969 0.84404362E+01  0.82443745E+02                                 1.658620                            1.617937      -0.928759       2.444973                    0.999406       3.144480       8.267154       0.539167       1.163027      -0.739604       0.007062      -0.014333      -0.007317       0.017574      -0.004644       0.001536       0.005064      -0.005797      -0.009864      -0.007817      -0.000591       0.008408              1.644562       1.409767       0.011446      -0.066076       1.682966       0.370051       1.840954           0.000002
           28              H       1.472532      -0.455262       9.439192       0.123103       1.026576 0.73458902E+01  0.71498332E+02                                 1.760638                            1.644402      -1.192823       2.322186                    0.994514       3.660730      10.637222       0.455881       1.380394      -0.686843       0.033118       0.017898      -0.013738       0.040073       0.007361       0.005883      -0.006551       0.022426       0.005962      -0.017705       0.003821       0.013884              1.831790       2.184646       0.298716      -0.357079       1.557587      -0.155902       1.753137           0.000000
           29              H       1.683321       0.503356       5.192672       0.125202       1.107284 0.78910887E+01  0.77839197E+02                                 1.824102                            1.683567      -1.112364       2.359192                    0.996000       3.615305      10.420721       0.460988       1.346962      -0.694196       0.034218       0.002160       0.021249       0.040337       0.002302      -0.002459      -0.005049       0.030259       0.002954      -0.017113       0.001715       0.015399              1.911780       2.153357      -0.007528       0.562987       1.470134      -0.103967       2.111849           0.000000
           30              H      10.583659      -0.211110       4.177834       0.158974       1.005683 0.71749966E+01  0.66728469E+02                                 1.504379                            1.444302      -0.876480       2.469197                    0.999606       2.971879       7.416631       0.604075       1.090249      -0.758024      -0.003296       0.000646      -0.015089       0.015458       0.001778      -0.000233      -0.001658       0.003456       0.009470      -0.004338       0.000650       0.003688              1.511538       1.629374       0.008790       0.342690       1.208965      -0.003767       1.696273           0.000001
           31              H      11.329399      -1.183450       5.206409       0.168498       1.069345 0.80710754E+01  0.77850474E+02                                 1.617261                            1.572907      -0.964732       2.435947                    0.999091       3.090655       8.038062       0.552421       1.149492      -0.742805       0.007680      -0.017074       0.001169       0.018758      -0.002637      -0.003285       0.000460      -0.005859      -0.021148      -0.008284       0.000628       0.007655              1.602860       1.345473       0.024058       0.001350       1.989350      -0.247480       1.473757           0.000004
           32              H      10.975444       0.317506       5.637414       0.148468       1.109743 0.83383310E+01  0.82760958E+02                                 1.768019                            1.679174      -1.226718       2.293082                    0.996471       3.622060      10.215736       0.486649       1.268071      -0.710127       0.001082       0.010124       0.010177       0.014396       0.002031      -0.003237       0.005056      -0.002400      -0.004422      -0.007250       0.001670       0.005580              1.805566       1.600375      -0.225362      -0.303775       1.726548       0.453195       2.089775          -0.000000
           33              H      11.992604       0.694253       2.479569       0.113652       1.234793 0.93064627E+01  0.93617315E+02                                 1.797412                            1.701902      -1.230230       2.280565                    0.996773       3.536531       9.591237       0.521698       1.167121      -0.735265      -0.022743       0.000738      -0.022855       0.032251       0.002401       0.004236      -0.000454       0.017029      -0.004701      -0.008248      -0.002748       0.010996              1.838690       1.997556       0.005711       0.385963       1.366526      -0.102802       2.151988           0.000001
           34              H       1.857705       1.124294       2.968958       0.109518       1.242036 0.91857406E+01  0.92650373E+02                                 1.850328                            1.726449      -1.108352       2.342940                    0.996695       3.581203       9.915880       0.499055       1.216815      -0.723332       0.036995       0.006376      -0.011572       0.039283      -0.000887       0.001148      -0.003806       0.032344      -0.010847      -0.015583      -0.002495       0.018078              1.918417       2.211415       0.302864      -0.416981       1.549801      -0.181606       1.994036          -0.000000
           35              H       9.626017      -0.663055      15.225998       0.102720       1.154858 0.82736212E+01  0.82107663E+02                                 1.827973                            1.686160      -1.194716       2.310238                    0.995121       3.663773      10.394077       0.478944       1.288644      -0.705994       0.020742       0.041845      -0.010080       0.047779      -0.002480      -0.004572      -0.002036      -0.016398      -0.044100      -0.016297       0.000320       0.015977              1.913368       2.051150       0.546406      -0.138007       2.159494      -0.229935       1.529458          -0.000000
           36              H       8.958645      13.200045      16.173867       0.111006       1.236251 0.88146774E+01  0.87653490E+02                                 1.837095                            1.686274      -0.863491       2.472318                    0.999091       3.349202       9.091333       0.509169       1.209710      -0.727222       0.022724      -0.045437       0.009477       0.051679       0.001535       0.001627      -0.009770      -0.019232      -0.046898      -0.018537      -0.001617       0.020154              1.929206       2.063126      -0.608794       0.116944       2.236314      -0.121809       1.488176          -0.000000
           37              H       6.653222      13.181322      16.268310       0.132387       1.127601 0.83533082E+01  0.81144848E+02                                 1.659257                            1.593255      -0.886555       2.465416                    0.999120       3.145876       8.170065       0.553299       1.139577      -0.745546      -0.015651      -0.034236       0.007471       0.038378       0.001207      -0.000423      -0.008497      -0.010523      -0.047845      -0.018242       0.002587       0.015655              1.660216       1.706951       0.269063      -0.116786       1.896382      -0.121744       1.377315          -0.000002
           38              H       7.347436      -0.625585      15.301553       0.125279       0.971065 0.70292211E+01  0.67238255E+02                                 1.656483                            1.578758      -0.969908       2.423357                    0.997865       3.491383       9.850951       0.481550       1.329705      -0.697713      -0.014690       0.030115      -0.007255       0.034283       0.000230       0.001829      -0.005388      -0.004248      -0.043910      -0.015947       0.005349       0.010598              1.692619       1.752990      -0.389754       0.018745       1.951614      -0.091399       1.373254          -0.000001
           39              H       6.109207       4.078200       3.782889       0.123124       1.147166 0.85780689E+01  0.85474670E+02                                 1.780504                            1.687212      -1.301553       2.258443                    0.995223       3.619755      10.123928       0.493944       1.244460      -0.715735       0.030218      -0.002221       0.020486       0.036576      -0.001140       0.005322      -0.002667       0.024389      -0.007301      -0.011748      -0.003420       0.015168              1.842549       1.954919       0.008408       0.419488       1.418829      -0.093777       2.153899          -0.000000
           40              H       2.026911       3.661508       3.310672       0.122114       1.191651 0.87922982E+01  0.87935743E+02                                 1.821733                            1.706202      -1.136059       2.342340                    0.996125       3.513532       9.766721       0.493234       1.241624      -0.717899      -0.038031      -0.008427       0.009878       0.040186      -0.000097       0.002347      -0.002537       0.031750      -0.008227      -0.015033      -0.002490       0.017523              1.888975       2.197167       0.350289      -0.367695       1.554701      -0.201369       1.915056           0.000000
           41              H       2.251945       4.357834       1.110998       0.122760       1.098479 0.78640011E+01  0.77504686E+02                                 1.811594                            1.677499      -1.132646       2.347154                    0.995866       3.643087      10.495952       0.463137       1.341876      -0.694859      -0.036852      -0.001833      -0.020744       0.042329       0.002083      -0.003998      -0.005966       0.026348      -0.005609      -0.014960      -0.000534       0.015495              1.912580       2.102360       0.001166       0.563646       1.469135      -0.140482       2.166246           0.000000
           42              H       6.958741       5.786178       1.165947       0.162467       0.969823 0.72442566E+01  0.69479045E+02                                 1.638160                            1.586459      -0.876322       2.474879                    0.999377       3.316485       9.221601       0.490175       1.302852      -0.704714      -0.000986       0.016847      -0.001760       0.016968       0.000431      -0.002393      -0.003700      -0.004969      -0.020929      -0.008474       0.001337       0.007138              1.630875       1.334786       0.144806      -0.022884       2.121840      -0.151351       1.435997          -0.000000
           43              H       7.508314       4.563917       2.041695       0.161226       1.006372 0.73670459E+01  0.69431302E+02                                 1.548715                            1.499303      -0.867637       2.476581                    0.999607       3.027703       7.774325       0.567973       1.144239      -0.743927       0.006662      -0.005138       0.013882       0.016233      -0.000564       0.000566      -0.004112       0.006613       0.008279      -0.006520       0.001741       0.004779              1.558438       1.638711      -0.117994       0.322347       1.281521      -0.109527       1.755082          -0.000001
           44              H       6.964138       4.307205       0.558075       0.148468       1.025854 0.75662401E+01  0.73685718E+02                                 1.711041                            1.624773      -1.263490       2.277979                    0.995989       3.637202      10.339373       0.480691       1.308389      -0.700859      -0.001937      -0.010227      -0.010006       0.014438       0.002112      -0.001535       0.005255       0.000869       0.000396      -0.006436       0.001329       0.005107              1.760293       1.442164      -0.113087      -0.179317       1.631652       0.502682       2.207063          -0.000000
           45              H       6.401810       1.795003      15.092060       0.154987       0.973396 0.72858181E+01  0.69856708E+02                                 1.627980                            1.579025      -0.875489       2.464450                    0.999466       3.348164       9.255836       0.497789       1.283309      -0.708607       0.004936      -0.012600      -0.000036       0.013533      -0.002896       0.005371       0.000426      -0.003623      -0.019903      -0.009499       0.002295       0.007205              1.649560       1.542809      -0.323124       0.104077       1.938625      -0.250021       1.467245          -0.000001
           46              H       6.592285       3.143188      14.250655       0.166821       0.926236 0.66463939E+01  0.62991784E+02                                 1.644311                            1.562230      -1.081938       2.388139                    0.996780       3.420518       9.757191       0.469324       1.377004      -0.688356       0.007795       0.012371      -0.014993       0.020943       0.003301       0.001889      -0.002977       0.005820      -0.000824      -0.006295       0.001687       0.004608              1.703038       1.811804       0.380808      -0.330311       1.620528      -0.242670       1.676783          -0.000001
           47              H       5.663619       3.139252      15.553975       0.161092       0.949354 0.70568825E+01  0.67607630E+02                                 1.645025                            1.588249      -1.005113       2.412640                    0.998217       3.425384       9.690231       0.476944       1.340465      -0.695913      -0.008500       0.012286       0.008084       0.016986      -0.004814       0.000835       0.005971       0.002539      -0.000173      -0.008485       0.001568       0.006917              1.664363       1.430937      -0.036789      -0.151182       1.610190       0.397141       1.951963          -0.000001
           48              H       1.876551       0.857868      13.991365       0.118418       1.060002 0.76698328E+01  0.75440346E+02                                 1.794585                            1.677747      -1.222464       2.305049                    0.993831       3.719595      10.855514       0.452470       1.376252      -0.687547      -0.034646      -0.019419       0.013296       0.041883       0.010217       0.004475      -0.005904       0.020649       0.009958      -0.018543       0.005243       0.013300              1.877223       2.165078       0.374110      -0.308406       1.706280      -0.199770       1.760313           0.000000
           49              H       1.889594       1.507616      11.772803       0.110433       1.167254 0.85192612E+01  0.84814554E+02                                 1.810622                            1.688428      -1.204161       2.296899                    0.995802       3.633499      10.186041       0.490279       1.254857      -0.713644      -0.029249      -0.006661      -0.020468       0.036316       0.004246       0.001856      -0.000676       0.024938       0.004478      -0.013980       0.001289       0.012691              1.897916       2.157814       0.216630       0.513088       1.550536       0.067740       1.985399          -0.000001
           50              H       5.493323       3.095880      12.215829       0.115750       1.024831 0.74458125E+01  0.73439953E+02                                 1.806131                            1.688899      -1.569626       2.126869                    0.991945       4.106622      12.407426       0.432274       1.436569      -0.673324       0.026315       0.016447      -0.013396       0.033800       0.008674       0.000564      -0.002796       0.003961       0.008993      -0.010864       0.003082       0.007781              1.915348       2.217217       0.306172      -0.300348       1.727197      -0.240376       1.801630          -0.000000
           51              H       6.145866      -1.090429       7.910925       0.108510       1.258811 0.95705218E+01  0.97431634E+02                                 1.852714                            1.749911      -1.305984       2.243001                    0.995594       3.670809      10.178760       0.501434       1.199852      -0.726584       0.022555       0.021387       0.006856       0.031830       0.004033       0.003034       0.003582       0.014307      -0.033338      -0.012420      -0.001938       0.014358              1.895305       2.120575       0.348535       0.232805       2.049613       0.121619       1.515728          -0.000001
           52              H       2.319801      -1.302477       7.177701       0.106458       1.148043 0.81792012E+01  0.81436733E+02                                 1.849220                            1.694672      -1.413904       2.195744                    0.993082       3.915722      11.352552       0.467202       1.316715      -0.697901      -0.032889       0.017391      -0.006771       0.037816       0.001032       0.004459      -0.001723       0.007901      -0.029477      -0.011137       0.001219       0.009917              1.950716       2.392963      -0.561571       0.162817       1.963609      -0.106645       1.495575           0.000000
           53              H       1.714785      14.042550       7.273861       0.125079       1.279339 0.97679880E+01  0.99259918E+02                                 1.858924                            1.766767      -0.869817       2.472361                    0.998955       3.309162       8.962138       0.502982       1.198353      -0.731871      -0.033977      -0.019771      -0.004233       0.039538       0.002761       0.005264      -0.000015       0.009953      -0.056001      -0.019495       0.003714       0.015781              1.846753       2.151766       0.304188       0.115387       1.948796       0.064874       1.439696           0.000005
           54              H       6.902126      14.811733       8.226881       0.157860       0.961767 0.68736298E+01  0.64232076E+02                                 1.546539                            1.480328      -0.870914       2.471901                    0.999619       3.136902       8.254964       0.548251       1.195532      -0.729355       0.007167       0.014210       0.000833       0.015937       0.000771       0.001396      -0.001434      -0.003109      -0.018618      -0.006661       0.001711       0.004950              1.563853       1.673664       0.373234       0.123359       1.734530       0.131114       1.283366           0.000000
           55              H       6.178217      13.516777       8.831319       0.159940       0.984661 0.73631693E+01  0.71112138E+02                                 1.665324                            1.606442      -1.042370       2.392724                    0.998240       3.443745       9.699643       0.482537       1.314306      -0.701151      -0.004478      -0.009062       0.011782       0.015524      -0.001687      -0.000136      -0.006515       0.006648       0.005352      -0.008592       0.002457       0.006134              1.663618       1.334333       0.037460       0.025815       1.769473      -0.409282       1.887046           0.000001
           56              H       6.577207      13.560179       7.282447       0.165446       1.077075 0.80405977E+01  0.77322215E+02                                 1.614182                            1.561545      -0.913422       2.455380                    0.999572       3.058968       7.889850       0.560064       1.137240      -0.746348       0.001009      -0.007348      -0.014954       0.016692      -0.001690       0.000560       0.003455       0.002853       0.015224      -0.005808      -0.000436       0.006244              1.610436       1.420358      -0.150783      -0.214546       1.645317       0.373864       1.765634           0.000002
           57              H       2.018768       9.599452       6.873765       0.117558       1.245110 0.92349467E+01  0.92010977E+02                                 1.778161                            1.678258      -0.865173       2.469285                    0.998823       3.263648       8.591008       0.537510       1.143705      -0.744686      -0.030471       0.015043      -0.020055       0.039458       0.002052       0.014918      -0.001349       0.002530      -0.033083      -0.019697       0.004335       0.015362              1.775156       1.926454      -0.305262       0.336601       1.820026      -0.191776       1.578987           0.000006
           58              H       6.612848      10.256082       8.589201       0.167962       1.007356 0.78707406E+01  0.76428787E+02                                 1.637455                            1.622934      -0.770767       2.527105                    0.999867       3.182859       8.665595       0.502628       1.254925      -0.717309       0.009006       0.000243      -0.014520       0.017089       0.003313      -0.003689      -0.000601       0.005110       0.015435      -0.006869      -0.000558       0.007427              1.607936       1.667121       0.124739      -0.327159       1.499925      -0.105019       1.656762           0.000000
           59              H       5.574614      10.764877       9.695048       0.152832       1.092659 0.82783699E+01  0.82407486E+02                                 1.795265                            1.711038      -1.092820       2.362070                    0.998008       3.571001      10.243951       0.463958       1.326191      -0.698894      -0.010276       0.009401       0.007345       0.015746      -0.001096      -0.002135       0.007829       0.002106       0.000479      -0.008387       0.000267       0.008120              1.837105       1.504961      -0.247153      -0.033587       2.326825       0.434093       1.679528           0.000001
           60              H       6.375176       9.398183       9.919995       0.165371       0.902156 0.66063435E+01  0.62886528E+02                                 1.650063                            1.584597      -1.141432       2.359067                    0.996061       3.538269      10.311420       0.451442       1.425306      -0.678446       0.006021      -0.015842       0.011394       0.020422       0.000663       0.003324      -0.003094      -0.001370      -0.003831      -0.005282       0.001289       0.003994              1.666588       1.516797      -0.214678       0.322872       1.737771      -0.269380       1.745195          -0.000000
           61              H       5.483801       7.388584       9.071721       0.121054       0.956678 0.70900498E+01  0.69215688E+02                                 1.739739                            1.660134      -1.554460       2.139331                    0.991768       4.065527      12.298721       0.430410       1.457701      -0.669558       0.026882      -0.014946       0.014812       0.034138       0.000346       0.007472      -0.001338      -0.005008      -0.007675      -0.009505       0.003680       0.005826              1.792089       1.902649      -0.281005       0.237127       1.847701      -0.187188       1.625916          -0.000001
           62              H       1.950682       7.319045       7.012854       0.122010       1.187801 0.87337910E+01  0.86001439E+02                                 1.731698                            1.636761      -1.021058       2.396753                    0.997796       3.266404       8.609559       0.540759       1.150269      -0.741987      -0.034706      -0.017757      -0.015820       0.042072       0.000682       0.013575       0.002116       0.009142      -0.032801      -0.017739       0.000883       0.016856              1.763284       1.945771       0.403870       0.274321       1.848794       0.185391       1.495288           0.000000
           63              H       7.547417       2.573141       5.894987       0.098844       1.269060 0.90673687E+01  0.90395083E+02                                 1.834298                            1.683423      -0.927501       2.433367                    0.998415       3.364596       9.010341       0.524211       1.172024      -0.736327      -0.022435      -0.013980      -0.040090       0.048020       0.003258       0.000313       0.011939       0.013591       0.042754      -0.018774       0.000037       0.018736              1.919166       2.108436       0.112727       0.582648       1.471982       0.169274       2.177082          -0.000002
           64              H       7.684593       4.137244       9.488989       0.102070       0.969837 0.67824798E+01  0.65053218E+02                                 1.723007                            1.599332      -1.246261       2.288647                    0.993791       3.809368      11.179365       0.451550       1.414230      -0.679102      -0.022772       0.022888       0.036914       0.049042      -0.002414      -0.004679       0.009017       0.022960       0.005574      -0.016774       0.002696       0.014078              1.825322       1.749635      -0.203822      -0.381361       1.633841       0.247525       2.092490          -0.000000
           65              H       9.990739       4.041148       9.497575       0.134898       0.987532 0.74065925E+01  0.72566562E+02                                 1.739298                            1.671446      -1.339122       2.256761                    0.993176       3.757195      11.117386       0.441967       1.414483      -0.679572       0.019069       0.016357       0.027351       0.037138       0.001613       0.003888       0.009200       0.016154       0.002981      -0.014179       0.002900       0.011279              1.771355       1.772429       0.046694       0.249607       1.532474       0.246004       2.009161          -0.000000
           66              H       9.805770       2.459775       5.776504       0.129004       1.104123 0.78748242E+01  0.76019824E+02                                 1.681379                            1.577691      -0.962501       2.426660                    0.998326       3.268498       8.700025       0.535286       1.185317      -0.732005       0.013337      -0.011164      -0.032258       0.036648      -0.000309      -0.000616       0.010350       0.020471       0.037527      -0.019805       0.003942       0.015863              1.722095       1.818654      -0.227726      -0.372681       1.441026       0.283148       1.906605          -0.000001
           67              H      11.902846       2.625018       9.645250       0.137240       0.951510 0.68287648E+01  0.64736372E+02                                 1.627467                            1.552863      -0.905657       2.464662                    0.998855       3.354934       9.369682       0.487915       1.324206      -0.699663      -0.017334      -0.008433       0.033177       0.038371       0.000446      -0.000423      -0.005819       0.017425       0.032069      -0.015363       0.003344       0.012020              1.668889       1.763159       0.020625      -0.384185       1.337857      -0.103781       1.905650          -0.000001
           68              H      11.953912       3.427365       5.685495       0.127935       1.154423 0.87041778E+01  0.86009428E+02                                 1.731492                            1.662796      -0.852630       2.478756                    0.999175       3.257400       8.723571       0.520363       1.191191      -0.732346      -0.015577       0.007996      -0.033339       0.037657      -0.001403       0.001427      -0.008795       0.018971       0.036661      -0.018185       0.003151       0.015034              1.745310       1.821338      -0.087884       0.290648       1.385001      -0.121535       2.029592          -0.000001
           69              H       0.217601       3.331410       5.735292       0.099096       1.265518 0.90525347E+01  0.91187435E+02                                 1.899902                            1.732414      -1.015595       2.391587                    0.997474       3.558057       9.921007       0.489077       1.243267      -0.717769       0.022182       0.008489      -0.043230       0.049324      -0.000536       0.002002      -0.010058       0.011618       0.050830      -0.017241      -0.002851       0.020092              2.020088       2.160955       0.110858      -0.665949       1.472016      -0.099197       2.427291           0.000000
           70              H       0.200629       2.591919       9.552524       0.096259       1.141075 0.81640266E+01  0.80700119E+02                                 1.814013                            1.676053      -0.988390       2.400461                    0.997885       3.614920      10.214412       0.480213       1.290335      -0.706202       0.022089      -0.010159       0.041886       0.048431      -0.000537      -0.002819      -0.006333       0.015031       0.053555      -0.017639      -0.001692       0.019331              1.908418       2.077877      -0.095386       0.558969       1.463471      -0.122118       2.183904          -0.000001
           71              H       6.563851      10.688292      12.286232       0.123125       1.147159 0.85780058E+01  0.85473891E+02                                 1.780497                            1.687206      -1.301551       2.258445                    0.995223       3.619744      10.123891       0.493944       1.244461      -0.715735      -0.030218      -0.020401      -0.002901       0.036576       0.005439       0.000208      -0.000300       0.015089      -0.035198      -0.011748      -0.003420       0.015168              1.842542       1.954911       0.404448       0.111621       2.153999       0.093349       1.418717          -0.000000
           72              H      10.646147      11.043133      12.806529       0.122114       1.191650 0.87922908E+01  0.87935655E+02                                 1.821732                            1.706202      -1.136059       2.342340                    0.996125       3.513531       9.766719       0.493234       1.241624      -0.717899       0.038031      -0.011652       0.005730       0.040186       0.002298       0.000485       0.000583       0.019491      -0.045004      -0.015033      -0.002490       0.017523              1.888974       2.197166      -0.442737       0.248766       1.989403      -0.090723       1.480354           0.000000
           73              H      10.421113      13.346598      12.674309       0.122760       1.098477 0.78639849E+01  0.77504492E+02                                 1.811592                            1.677498      -1.132644       2.347156                    0.995866       3.643085      10.495946       0.463137       1.341877      -0.694859       0.036853       0.019651       0.006893       0.042329      -0.004389       0.001033      -0.002761       0.013757      -0.043381      -0.014960      -0.000534       0.015495              1.912578       2.102358       0.545940       0.140163       2.190990       0.043255       1.444387           0.000000
           74              H       5.714317      13.645674      11.276546       0.162467       0.969822 0.72442531E+01  0.69479003E+02                                 1.638160                            1.586459      -0.876322       2.474879                    0.999377       3.316485       9.221601       0.490175       1.302852      -0.704714       0.000986       0.005862      -0.015893       0.016968      -0.002426      -0.000173      -0.006345       0.005423       0.010248      -0.008474       0.001337       0.007138              1.630875       1.334786      -0.057896       0.134687       1.550087      -0.296881       2.007751          -0.000000
           75              H       5.164744      12.495494      12.245020       0.161226       1.006371 0.73670424E+01  0.69431257E+02                                 1.548714                            1.499302      -0.867636       2.476582                    0.999607       3.027702       7.774320       0.567973       1.144238      -0.743927      -0.006662      -0.014720       0.001555       0.016233       0.000688      -0.000407      -0.001832      -0.002346      -0.018597      -0.006520       0.001741       0.004779              1.558437       1.638710       0.341492      -0.034836       1.778631       0.017004       1.257970          -0.000001
           76              H       5.708920      13.869948      12.859761       0.148468       1.025854 0.75662441E+01  0.73685763E+02                                 1.711041                            1.624774      -1.263490       2.277979                    0.995989       3.637202      10.339372       0.480691       1.308388      -0.700860       0.001937       0.007174       0.012379       0.014438      -0.002009       0.001668       0.004767       0.002787       0.006151      -0.006436       0.001329       0.005107              1.760293       1.442164      -0.145881      -0.153825       1.931724       0.579060       1.906992          -0.000000
           77              H       6.271248      -0.834618      11.709268       0.154987       0.973396 0.72858172E+01  0.69856700E+02                                 1.627980                            1.579026      -0.875489       2.464450                    0.999466       3.348164       9.255837       0.497789       1.283309      -0.708607      -0.004936      -0.003073       0.012220       0.013533       0.005919      -0.001481      -0.002438       0.007628       0.013849      -0.009499       0.002295       0.007205              1.649560       1.542809       0.180566      -0.287467       1.615460      -0.332278       1.790411          -0.000001
           78              H       6.080773       0.313342      10.610290       0.166821       0.926236 0.66463931E+01  0.62991775E+02                                 1.644311                            1.562230      -1.081938       2.388139                    0.996780       3.420518       9.757191       0.469324       1.377004      -0.688356      -0.007795       0.017582      -0.008291       0.020943       0.001017       0.003665      -0.002018       0.002051      -0.012132      -0.006295       0.001687       0.004608              1.703038       1.811804      -0.414038       0.287564       1.789379      -0.199692       1.507932          -0.000001
           79              H       7.009439      -0.950676      10.292617       0.161092       0.949354 0.70568826E+01  0.67607633E+02                                 1.645025                            1.588249      -1.005114       2.412640                    0.998217       3.425384       9.690232       0.476944       1.340465      -0.695913       0.008500      -0.004804      -0.013900       0.016986       0.001997      -0.004460       0.005527       0.004283       0.005057      -0.008485       0.001568       0.006917              1.664363       1.430937      -0.137436      -0.072944       1.741298       0.430512       1.820855          -0.000001
           80              H      10.796507       0.000905      12.888953       0.118418       1.060002 0.76698330E+01  0.75440352E+02                                 1.794585                            1.677747      -1.222465       2.305048                    0.993831       3.719595      10.855516       0.452470       1.376253      -0.687547       0.034646      -0.017675       0.015539       0.041883       0.001816       0.011005      -0.001528       0.003453      -0.041627      -0.018543       0.005243       0.013300              1.877224       2.165078      -0.391157       0.286476       1.852533      -0.162544       1.614060           0.000000
           81              H      10.783464       2.311186      12.806529       0.110433       1.167254 0.85192652E+01  0.84814597E+02                                 1.810622                            1.688428      -1.204161       2.296899                    0.995802       3.633500      10.186042       0.490279       1.254857      -0.713644       0.029249       0.018193       0.011504       0.036316       0.000751       0.004573       0.002922       0.010802      -0.037932      -0.013980       0.001289       0.012691              1.897916       2.157813       0.443798       0.336498       1.926554       0.163449       1.609381          -0.000001
           82              H       7.179735       2.273623      11.158062       0.115750       1.024831 0.74458146E+01  0.73439972E+02                                 1.806131                            1.688899      -1.569626       2.126870                    0.991945       4.106621      12.407419       0.432274       1.436569      -0.673325      -0.026315       0.017039      -0.012634       0.033800      -0.001593       0.008545      -0.000907      -0.003459      -0.013266      -0.010864       0.003082       0.007781              1.915347       2.217216      -0.366589       0.222625       1.912022      -0.193332       1.616804          -0.000000
           83              H       6.527192       5.412877      16.276896       0.108510       1.258811 0.95705255E+01  0.97431683E+02                                 1.852715                            1.749911      -1.305984       2.243001                    0.995594       3.670809      10.178761       0.501434       1.199852      -0.726584      -0.022555      -0.001369      -0.022417       0.031830       0.001946       0.004657       0.000871       0.024956      -0.001390      -0.012420      -0.001938       0.014358              1.895306       2.120575       0.139640       0.395190       1.490068      -0.020804       2.075275          -0.000001
           84              H      10.353257       6.071139      16.663256       0.106458       1.148043 0.81791981E+01  0.81436700E+02                                 1.849220                            1.694672      -1.413904       2.195744                    0.993082       3.915722      11.352554       0.467202       1.316716      -0.697900       0.032889       0.010852      -0.015184       0.037816       0.004067       0.002100      -0.004092       0.017209      -0.001554      -0.011136       0.001219       0.009917              1.950716       2.392963       0.296307      -0.504057       1.575038      -0.205549       1.884146           0.000000
           85              H      10.958273       9.763076       1.768668       0.125079       1.279340 0.97679961E+01  0.99260022E+02                                 1.858925                            1.766768      -0.869817       2.472361                    0.998955       3.309163       8.962142       0.502982       1.198353      -0.731871       0.033977      -0.000774       0.020204       0.039538       0.004421       0.003974      -0.005517       0.031569       0.008847      -0.019495       0.003714       0.015781              1.846754       2.151766       0.036788       0.323252       1.439657      -0.064719       1.948837           0.000005
           86              H       5.770932       9.029237       0.788173       0.157860       0.961767 0.68736370E+01  0.64232153E+02                                 1.546539                            1.480328      -0.870914       2.471901                    0.999619       3.136903       8.254964       0.548251       1.195530      -0.729355      -0.007167       0.002698      -0.013977       0.015937       0.001163       0.001091      -0.003857       0.006408       0.009932      -0.006661       0.001711       0.004950              1.563853       1.673664       0.027483       0.392130       1.248133       0.007310       1.769764           0.000000
           87              H       6.494841       8.124052       1.894020       0.159940       0.984662 0.73631759E+01  0.71112205E+02                                 1.665324                            1.606441      -1.042370       2.392724                    0.998240       3.443745       9.699637       0.482538       1.314304      -0.701151       0.004478      -0.013653       0.005876       0.015524       0.000284      -0.001669      -0.004288      -0.002101      -0.020897      -0.008592       0.002457       0.006134              1.663617       1.334333       0.015777       0.042671       2.075566      -0.331370       1.580952           0.000001
           88              H       6.095851       9.635770       2.234016       0.165446       1.077074 0.80405918E+01  0.77322145E+02                                 1.614182                            1.561545      -0.913422       2.455380                    0.999572       3.058968       7.889850       0.560064       1.137240      -0.746348      -0.001009       0.012679       0.010810       0.016692       0.000960      -0.001499       0.005195      -0.003984      -0.005285      -0.005808      -0.000436       0.006244              1.610436       1.420358      -0.170723      -0.199045       1.579572       0.357129       1.831378           0.000002
           89              H      10.654290       9.054840       6.173166       0.117558       1.245110 0.92349481E+01  0.92010993E+02                                 1.778161                            1.678257      -0.865173       2.469285                    0.998823       3.263649       8.591010       0.537510       1.143705      -0.744686       0.030471       0.023146      -0.009632       0.039458       0.013951       0.005668      -0.004837       0.016232       0.008023      -0.019697       0.004335       0.015362              1.775155       1.926454       0.401498      -0.212800       1.685340      -0.226058       1.713672           0.000006
           90              H       6.060210       7.554380       5.113683       0.167962       1.007356 0.78707368E+01  0.76428741E+02                                 1.637455                            1.622934      -0.770767       2.527105                    0.999867       3.182859       8.665595       0.502629       1.254925      -0.717309      -0.009006       0.014132       0.003346       0.017089      -0.004392       0.002301       0.001928      -0.004825      -0.014370      -0.006869      -0.000558       0.007427              1.607935       1.667120      -0.347819       0.040185       1.697427      -0.054747       1.459258           0.000000
           91              H       7.098444       6.608208       4.347832       0.152832       1.092659 0.82783739E+01  0.82407540E+02                                 1.795266                            1.711039      -1.092821       2.362070                    0.998008       3.571002      10.243956       0.463957       1.326191      -0.698894       0.010276      -0.004800      -0.010922       0.015746      -0.001799      -0.001589       0.007185       0.004635       0.008066      -0.008387       0.000267       0.008120              1.837106       1.504962       0.028415      -0.247801       1.511377       0.226534       2.494978           0.000001
           92              H       6.297882       6.053092       5.616808       0.165371       0.902156 0.66063420E+01  0.62886513E+02                                 1.650063                            1.584597      -1.141433       2.359066                    0.996061       3.538269      10.311421       0.451442       1.425306      -0.678446      -0.006021      -0.014950       0.012542       0.020422       0.003058       0.001463      -0.003339      -0.000407      -0.000942      -0.005282       0.001289       0.003994              1.666588       1.516797       0.365849      -0.128402       1.873532      -0.234825       1.609434          -0.000000
           93              H       7.189257       6.379450       7.773553       0.121054       0.956679 0.70900549E+01  0.69215746E+02                                 1.739740                            1.660134      -1.554459       2.139331                    0.991768       4.065528      12.298722       0.430410       1.457700      -0.669558      -0.026882      -0.018041       0.010830       0.034138       0.007156       0.002178      -0.002691       0.000308       0.008272      -0.009506       0.003680       0.005826              1.792089       1.902649       0.299115      -0.213831       1.728904      -0.217425       1.744714          -0.000001
           94              H      10.722376       8.357545       8.348799       0.122010       1.187800 0.87337812E+01  0.86001320E+02                                 1.731696                            1.636760      -1.021058       2.396753                    0.997796       3.266404       8.609558       0.540759       1.150268      -0.741987       0.034706       0.010951       0.021111       0.042072       0.012987       0.004010      -0.000970       0.021263       0.003563      -0.017739       0.000883       0.016856              1.763283       1.945770       0.166223       0.459056       1.428163       0.078326       1.915916           0.000000
           95              H       5.125641       8.270208      13.223798       0.098845       1.269056 0.90673348E+01  0.90394669E+02                                 1.834295                            1.683420      -0.927510       2.433364                    0.998415       3.364592       9.010329       0.524211       1.172025      -0.736327       0.022435       0.035403       0.023436       0.048021      -0.000500       0.003234       0.017220      -0.007160      -0.019500      -0.018773       0.000037       0.018736              1.919163       2.108432       0.536837       0.252964       2.053248       0.317225       1.595809          -0.000002
           96              H       4.988465       5.173075      10.821500       0.102068       0.969841 0.67825085E+01  0.65053555E+02                                 1.723010                            1.599335      -1.246259       2.288647                    0.993791       3.809375      11.179387       0.451550       1.414229      -0.679102       0.022772      -0.030128      -0.031287       0.049042      -0.003939      -0.003494       0.011330       0.013872      -0.021691      -0.016774       0.002696       0.014078              1.825326       1.749638      -0.319301      -0.291595       1.946248       0.327043       1.780090          -0.000000
           97              H       2.682319       5.141050      10.912509       0.134898       0.987535 0.74066174E+01  0.72566867E+02                                 1.739301                            1.671449      -1.339124       2.256760                    0.993176       3.757200      11.117405       0.441967       1.414482      -0.679572      -0.019069      -0.022471      -0.022598       0.037138       0.003370       0.002522       0.010368       0.011567      -0.010780      -0.014179       0.002900       0.011279              1.771358       1.772432       0.230377       0.106822       1.862548       0.330018       1.679094          -0.000000
           98              H       2.867288       8.357066      13.362887       0.129004       1.104123 0.78748288E+01  0.76019880E+02                                 1.681380                            1.577692      -0.962502       2.426660                    0.998326       3.268498       8.700026       0.535286       1.185317      -0.732005      -0.013337       0.028508       0.018776       0.036648      -0.000521      -0.000451       0.016023      -0.001816      -0.029332      -0.019805       0.003942       0.015863              1.722096       1.818654      -0.304992      -0.312618       1.742907       0.359987       1.604726          -0.000001
           99              H       0.770212       4.648624      12.248454       0.137240       0.951511 0.68287706E+01  0.64736439E+02                                 1.627468                            1.552864      -0.905658       2.464662                    0.998855       3.354935       9.369685       0.487915       1.324206      -0.699663       0.017334      -0.034232      -0.000012       0.038371      -0.000520       0.000328       0.000805      -0.008598      -0.046000      -0.015363       0.003344       0.012020              1.668889       1.763160      -0.377401      -0.074779       1.920720       0.044577       1.322788          -0.000001
          100              H       0.719146       8.683937      12.447644       0.127935       1.154424 0.87041824E+01  0.86009479E+02                                 1.731492                            1.662796      -0.852631       2.478755                    0.999175       3.257401       8.723572       0.520363       1.191190      -0.732347       0.015577       0.034281       0.000475       0.037657       0.001729      -0.001008      -0.001075      -0.011358      -0.054323      -0.018185       0.003151       0.015034              1.745310       1.821337       0.303345      -0.013475       2.048476       0.047341       1.366116          -0.000001
          101              H      12.455457       8.612009      12.528350       0.099096       1.265518 0.90525350E+01  0.91187438E+02                                 1.899902                            1.732414      -1.015595       2.391587                    0.997474       3.558057       9.921007       0.489077       1.243267      -0.717769      -0.022182       0.043988       0.002437       0.049324       0.002072      -0.000026      -0.001370      -0.022515      -0.051570      -0.017241      -0.002851       0.020092              2.020087       2.160956      -0.672717      -0.056835       2.416592       0.141228       1.482715           0.000000
          102              H      12.472429       4.730321      12.303403       0.096259       1.141075 0.81640224E+01  0.80700069E+02                                 1.814012                            1.676053      -0.988389       2.400461                    0.997885       3.614920      10.214412       0.480213       1.290335      -0.706202      -0.022089      -0.043098      -0.000487       0.048431      -0.002599      -0.001216       0.002635      -0.020203      -0.052147      -0.017639      -0.001692       0.019331              1.908417       2.077877       0.565226       0.045441       2.198453       0.064959       1.448922          -0.000001
          103              C      13.183693       0.065516      15.962657       0.588088      24.844242 0.25720411E+03  0.53600727E+04                                 7.829955                            5.661696       0.029704       2.061213                    0.999718      22.529551      63.141593       0.628879       0.467355      -1.022971       0.001924      -0.065844       0.004543       0.066028       0.003849      -0.016902      -0.004363       0.048843       0.318031      -0.077780      -0.030445       0.108225              9.580305       9.503245       0.463547       1.063070      14.667222      -0.185150       4.570447           0.000001
          104              C      -0.856679       1.528343      15.932950      -0.035558      41.195926 0.46595551E+03  0.11046098E+05                                10.255059                            7.112864      -0.023615       1.983965                    0.999119      27.830556      78.011540       0.634550       0.407170      -1.079881       0.012658       0.053468       0.002599       0.055007      -0.006290       0.000543      -0.000063       0.021801       0.000950      -0.012744       0.000293       0.012451             13.037481      12.016534      -0.017930       1.637518      21.595467      -0.462342       5.500441           0.000000
          105              C      11.929538       2.222150      15.641549      -0.113961      36.124743 0.46404650E+03  0.11082233E+05                                 9.500256                            7.190527       0.045547       1.976883                    0.999644      29.899902      86.461034       0.613831       0.417822      -1.063959       0.009158       0.015338       0.009035       0.020019       0.006746       0.002761       0.005276       0.034666      -0.025090      -0.017041      -0.006179       0.023219             11.276331      11.315412      -0.715997       1.533109      17.086296      -0.673746       5.427286          -0.000000
          106              C       0.307478       2.269329      16.221947      -0.182651      38.295656 0.48516518E+03  0.11780650E+05                                 9.994709                            7.445545      -0.148377       1.914298                    0.998825      31.065860      92.219153       0.588697       0.428484      -1.051495      -0.021323      -0.026829       0.003085       0.034409       0.004042       0.004479       0.005086       0.048344       0.076374      -0.037590       0.010256       0.027334             11.921002      11.735882       0.646630       1.599764      18.481733      -0.596759       5.545392           0.000002
          107              C       0.331752       3.632999      16.148110       0.145012      33.915745 0.40267844E+03  0.92414713E+04                                 9.209313                            6.762499       0.102537       2.050239                    0.999327      25.807246      72.127762       0.626666       0.425880      -1.063490       0.071173       0.028973       0.018465       0.079031       0.032405       0.012440       0.007829       0.035137      -0.048805      -0.028740      -0.019597       0.048337             11.145271      12.111372      -0.578827       1.622631      16.381218      -0.770340       4.943225           0.000001
          108              C       1.586991       4.422149      16.402420      -0.500409      28.120398 0.46188424E+03  0.11032023E+05                                 7.810041                            6.940730       0.166973       2.002152                    0.998822      32.725464      95.039629       0.655655       0.391119      -1.080270      -0.055889      -0.046821      -0.007452       0.073289       0.022966      -0.002207      -0.005249       0.017149       0.000348      -0.024951      -0.000426       0.025377              8.109971       9.675666       0.384648       0.744650       8.349279      -0.075059       6.304969           0.000000
          109              C      11.978664       3.615448      15.552944      -0.133790      36.697701 0.45703636E+03  0.10919804E+05                                 9.691173                            7.198114       0.000911       1.972632                    0.999067      29.982047      87.934102       0.603009       0.425126      -1.054854       0.005502      -0.016703       0.007287       0.019036      -0.011676       0.005528      -0.003415       0.005924      -0.005847      -0.011137      -0.004288       0.015425             11.638709      11.505071       1.014515       1.473009      17.822321      -0.205095       5.588734          -0.000000
          110              C      -0.917013       4.313245      15.842456       0.067601      42.887762 0.42937688E+03  0.10031601E+05                                10.652503                            6.969768      -0.197314       1.946667                    0.998550      27.051336      76.730450       0.617938       0.424257      -1.062598      -0.029721       0.048840       0.004505       0.057350       0.004872       0.004674      -0.002690      -0.065489      -0.089520      -0.031661      -0.016434       0.048095             14.294829      12.911981      -0.651923       1.574900      24.159448      -0.698928       5.813059           0.000001
          111              C      -0.900672       5.776331      15.823568      -0.103392      68.634670 0.51125956E+03  0.12464325E+05                                14.067451                            7.635166       0.422583       2.089010                    0.999836      30.320969      87.555576       0.587560       0.427589      -1.061634      -0.010147      -0.139923       0.004452       0.140361      -0.008235       0.018747      -0.009828       0.152868       0.021970      -0.081436       0.002978       0.078458             20.923766       8.655401      -1.983636      -0.011953      46.460342      -1.370389       7.655555           0.000002
          112              C      -0.927456       6.953750      15.820133      -0.095945      69.014345 0.50542251E+03  0.12294509E+05                                14.166513                            7.612043       0.378080       2.077466                    0.999812      30.208001      87.313023       0.585693       0.429912      -1.059523      -0.016855       0.138137      -0.000193       0.139162       0.021051       0.008544       0.010182       0.155439       0.015786      -0.084057       0.004857       0.079200             21.586942       8.558059      -1.640764      -0.032996      48.420546      -0.945340       7.782221           0.000002
          113              C      -1.052939       8.407811      15.753164       0.063865      41.136693 0.40891423E+03  0.94563023E+04                                10.419731                            6.818665      -0.234257       1.938484                    0.998570      26.877364      76.339779       0.621182       0.426381      -1.059175      -0.034542      -0.047853       0.006225       0.059344      -0.012453       0.011559      -0.007117      -0.073271      -0.095505      -0.039107      -0.016427       0.055534             14.419265      11.623934      -1.341562       1.010134      25.979807      -0.081840       5.654055           0.000002
          114              C      11.761710       8.981105      15.519632      -0.126820      36.975125 0.43150216E+03  0.10179236E+05                                 9.811921                            7.017659      -0.045047       1.964593                    0.998870      29.594796      86.709123       0.606654       0.427989      -1.051365       0.005680       0.009561      -0.001482       0.011219       0.011306       0.002586       0.004967       0.009987      -0.004808      -0.012330      -0.002321       0.014651             12.619890      11.041075      -1.458303       1.122602      21.317351      -0.043434       5.501244           0.000001
          115              C       0.108197       9.155614      15.899122       0.136025      34.793340 0.39770843E+03  0.90864809E+04                                 9.332028                            6.689114       0.081727       2.043416                    0.999387      25.670380      71.260047       0.635435       0.421894      -1.067475       0.078704      -0.011547       0.028485       0.084493      -0.033448       0.013040      -0.004287       0.028296      -0.072505      -0.029124      -0.021622       0.050746             11.701845      11.929209      -1.960783       1.243207      18.235925       0.027996       4.940400           0.000002
          116              C       1.421193       8.542958      16.215594      -0.502698      28.441362 0.44693982E+03  0.10579262E+05                                 7.868251                            6.831970       0.185641       2.004575                    0.999193      32.615915      94.051284       0.660732       0.391628      -1.080776      -0.062185       0.034065      -0.001884       0.070929      -0.021304       0.004801       0.003033       0.024788      -0.027077      -0.022086      -0.007259       0.029345              8.204718       9.604500      -1.533153       0.440904       8.419315       0.317868       6.590341           0.000004
          117              C      -0.081697      10.558345      15.783901      -0.198496      37.280442 0.43745663E+03  0.10317378E+05                                 9.678211                            6.956686       0.070608       1.978193                    0.999710      30.419363      88.058345       0.625995       0.414860      -1.063463      -0.020344       0.003082       0.008841       0.022395       0.025405      -0.003140       0.003591       0.028216       0.087258      -0.043904       0.014465       0.029439             12.267051      10.394452      -3.076289       0.840418      21.388174       0.090604       5.018526           0.000003
          118              C      11.666292      10.340827      15.457127      -0.114084      36.476201 0.43388883E+03  0.10228376E+05                                 9.666049                            6.999755      -0.035414       1.957373                    0.999720      29.663404      86.291760       0.613563       0.423466      -1.056355       0.019532      -0.011651       0.008220       0.024183      -0.005181       0.004285       0.003280       0.049685       0.022285      -0.029466       0.006776       0.022690             12.361280      10.167479      -0.216078       1.189090      21.574859       0.474336       5.341504           0.000001
          119              C      -1.224803      11.135404      15.550197      -0.006286      38.628680 0.40342209E+03  0.92423410E+04                                 9.919812                            6.635900      -0.012868       2.002341                    0.999262      26.711098      74.051535       0.653149       0.409328      -1.076460       0.004907      -0.039620       0.001470       0.039950       0.014410      -0.002861      -0.004883       0.019262       0.066947      -0.028664       0.004861       0.023803             13.880180      10.583507      -1.475571       0.981716      25.812701       0.667362       5.244331           0.000001
          120              C      12.679664      12.655726      15.558439       0.598311      24.438037 0.24870402E+03  0.51395024E+04                                 7.825908                            5.597291       0.013562       2.065780                    0.999517      22.162015      61.848078       0.627428       0.472394      -1.020245      -0.004469       0.061956      -0.001889       0.062145      -0.000106       0.010427      -0.003276       0.040880       0.360003      -0.080494      -0.040239       0.120733             10.254840       8.858193      -0.376231       0.241166      17.428187       0.541975       4.478140           0.000001
          121              C       3.516810      -1.975583      14.777993       0.120948      27.044891 0.32722960E+03  0.71950368E+04                                 7.984469                            6.132880       0.057387       2.043961                    0.999473      25.639355      72.241180       0.646276       0.431030      -1.050761      -0.008686      -0.021052       0.041687       0.047502       0.001064       0.000554       0.020220      -0.065478       0.034413      -0.038493      -0.002423       0.040916              9.493077      15.098056      -0.362099      -0.252301       5.625143      -1.843516       7.756033          -0.000001
          122              C       3.512365      -3.071544      16.828274       0.103382      26.539220 0.32903643E+03  0.72242723E+04                                 7.805730                            6.101936       0.191812       2.083509                    0.999627      25.677354      71.631010       0.657406       0.424348      -1.057861      -0.015753       0.032742      -0.040357       0.054303       0.008350       0.002606       0.004615      -0.050621       0.060587      -0.036810       0.013104       0.023706              9.009806      13.884456       0.189959      -0.939849       5.225053      -1.596113       7.919909          -0.000000
          123              C       4.875238      -3.124011      16.836001      -0.186706      32.974797 0.43897025E+03  0.10314207E+05                                 8.865156                            6.948112       0.295774       2.066882                    0.999725      29.393235      83.654617       0.632085       0.412411      -1.069976      -0.003984       0.012976       0.002065       0.013730      -0.003668       0.009086      -0.010960      -0.023538       0.073027      -0.025712      -0.004556       0.030268             10.278700      16.648170       0.215356      -1.970231       5.666562      -1.584632       8.521368          -0.000002
          124              C       4.870811      -2.006026      14.749317      -0.186412      33.746613 0.44311123E+03  0.10494309E+05                                 9.147164                            7.077504       0.079739       2.003323                    0.999253      29.667785      86.328776       0.610079       0.423915      -1.056734      -0.013900       0.004016       0.002791       0.014735       0.015906      -0.005426       0.000839      -0.036767       0.031963      -0.030343       0.011204       0.019138             10.884471      18.286608      -1.418172       0.081797       5.970338      -1.558033       8.396468          -0.000002
          125              C       5.590088      -2.549650      15.753164       0.112440      35.909748 0.40508889E+03  0.93306899E+04                                 9.657806                            6.817451      -0.133149       1.977920                    0.999350      26.112930      73.629757       0.618042       0.430254      -1.058501      -0.004330       0.003328       0.004270       0.006933      -0.001669      -0.005383       0.009735      -0.018737      -0.061898      -0.023826       0.001530       0.022296             12.637614      23.275197      -0.804862      -1.144482       5.992485      -1.507102       8.645159           0.000000
          126              C      -0.510635      -2.104922      13.170566       0.588088      24.844243 0.25720411E+03  0.53600727E+04                                 7.829956                            5.661696       0.029704       2.061213                    0.999718      22.529550      63.141588       0.628879       0.467355      -1.022971      -0.001923      -0.020644       0.062688       0.066028      -0.017329      -0.000439       0.040018      -0.125519      -0.205054      -0.077780      -0.030445       0.108225              9.580305       9.503244       0.915879       0.711450       5.273304      -2.576211      13.964367           0.000001
          127              C      -0.503663      -1.715301      11.760268      -0.035559      41.195925 0.46595548E+03  0.11046097E+05                                10.255059                            7.112863      -0.023615       1.983965                    0.999119      27.830555      78.011530       0.634550       0.407170      -1.079881      -0.012658       0.010670      -0.052457       0.055007       0.002078      -0.005961       0.002664       0.011088      -0.031190      -0.012744       0.000293       0.012451             13.037480      12.016532       1.591340       0.386549       6.700784      -4.253529      20.395123           0.000000
          128              C       0.743520      -1.261764      11.159779      -0.113961      36.124725 0.46404621E+03  0.11082224E+05                                 9.500252                            7.190524       0.045548       1.976883                    0.999644      29.899896      86.461002       0.613832       0.417822      -1.063959      -0.009158      -0.004973      -0.017092       0.020019       0.001012       0.007218       0.005779       0.032692      -0.031012      -0.017041      -0.006178       0.023219             11.276326      11.315406       1.662348      -0.315703       6.458790      -3.378796      16.054783          -0.000000
          129              C      12.365580      -1.812590      10.970892      -0.182651      38.295660 0.48516507E+03  0.11780647E+05                                 9.994709                            7.445544      -0.148377       1.914298                    0.998825      31.065861      92.219153       0.588697       0.428484      -1.051495       0.021323      -0.009608       0.025239       0.034409       0.003344       0.005022       0.019374      -0.007789      -0.092027      -0.037590       0.010256       0.027334             11.921003      11.735879       1.390826       1.021258       6.617808      -3.616520      17.409322           0.000002
          130              C      12.341306      -1.404661       9.667573       0.145012      33.915747 0.40267843E+03  0.92414709E+04                                 9.209313                            6.762499       0.102536       2.050239                    0.999327      25.807246      72.127760       0.626666       0.425880      -1.063490      -0.071173      -0.010748      -0.032633       0.079031       0.004062       0.034472       0.005243       0.045298      -0.018322      -0.028741      -0.019596       0.048337             11.145272      12.111366       1.715268      -0.160692       6.007463      -3.410805      15.316988           0.000001
          131              C      11.086067      -1.456455       8.840077      -0.500409      28.120392 0.46188418E+03  0.11032021E+05                                 7.810038                            6.940728       0.166972       2.002151                    0.998822      32.725463      95.039611       0.655656       0.391118      -1.080270       0.055889      -0.004328       0.047213       0.073289      -0.007803       0.021712      -0.002519       0.006423      -0.031830      -0.024951      -0.000426       0.025377              8.109969       9.675660       0.626758       0.556442       6.465236      -0.554608       8.189010           0.000000
          132              C       0.694394      -0.832215       9.831390      -0.133790      36.697712 0.45703652E+03  0.10919809E+05                                 9.691174                            7.198115       0.000911       1.972632                    0.999067      29.982046      87.934098       0.603009       0.425126      -1.054854      -0.005502      -0.011182       0.014390       0.019036       0.008238      -0.009952      -0.002990       0.004255      -0.010853      -0.011137      -0.004288       0.015425             11.638711      11.505069       1.177246       1.346511       6.431144      -3.104529      16.979921          -0.000000
          133              C      -0.443329      -0.940657       9.083741       0.067601      42.887752 0.42937668E+03  0.10031595E+05                                10.652501                            6.969766      -0.197314       1.946667                    0.998550      27.051329      76.730420       0.617939       0.424257      -1.062598       0.029721       0.007681      -0.048442       0.057350       0.003328       0.005874      -0.020890       0.006013       0.124990      -0.031661      -0.016435       0.048096             14.294827      12.911971       1.687043      -0.243303       7.263497      -4.999506      22.709013           0.000001
          134              C      13.573730      -0.561456       7.670524      -0.103392      68.634697 0.51125960E+03  0.12464325E+05                                14.067453                            7.635166       0.422583       2.089010                    0.999836      30.320969      87.555570       0.587560       0.427589      -1.061634       0.010147      -0.038829       0.134502       0.140361       0.020199      -0.003356       0.012265       0.066069      -0.238426      -0.081436       0.002978       0.078458             20.923770       8.655402       0.477715      -1.925289      10.671807     -10.479753      43.444100           0.000002
          135              C      13.600514      -0.267696       6.530334      -0.095945      69.014366 0.50542253E+03  0.12294510E+05                                14.166515                            7.612043       0.378080       2.077466                    0.999812      30.207999      87.313014       0.585693       0.429912      -1.059523       0.016855       0.034261      -0.133821       0.139162       0.003087       0.022508       0.029409       0.079903      -0.210820      -0.084057       0.004858       0.079200             21.586945       8.558060       0.372747      -1.598199      10.706822     -10.544727      45.495954           0.000001
          136              C      13.725997       0.155874       5.137723       0.063865      41.136691 0.40891420E+03  0.94563015E+04                                10.419730                            6.818665      -0.234257       1.938484                    0.998570      26.877363      76.339773       0.621183       0.426381      -1.059175       0.034542      -0.017837       0.044838       0.059344       0.014273      -0.009217      -0.026424       0.002580       0.132047      -0.039107      -0.016427       0.055534             14.419263      11.623930       1.309841      -1.050938       6.929905      -4.930669      24.703955           0.000002
          137              C       0.911348       0.523604       4.639748      -0.126820      36.975154 0.43150257E+03  0.10179247E+05                                 9.811925                            7.017662      -0.045047       1.964593                    0.998870      29.594796      86.709119       0.606654       0.427989      -1.051365      -0.005680       0.003795      -0.008899       0.011219      -0.000283       0.011594       0.004981       0.009929      -0.004981      -0.012330      -0.002321       0.014651             12.619898      11.041075       1.447630      -1.136330       6.484345      -3.818928      20.334273           0.000001
          138              C      12.564861       0.198885       4.377024       0.136025      34.793336 0.39770846E+03  0.90864816E+04                                 9.332027                            6.689115       0.081727       2.043416                    0.999387      25.670380      71.260045       0.635435       0.421894      -1.067475      -0.078704      -0.030453       0.004164       0.084493       0.020887      -0.029198      -0.009049       0.047006      -0.016376      -0.029124      -0.021622       0.050746             11.701842      11.929211       1.688452      -1.593532       5.735980      -3.153647      17.440335           0.000002
          139              C      11.251865      -0.258930       4.892685      -0.502698      28.441338 0.44693927E+03  0.10579246E+05                                 7.868245                            6.831965       0.185640       2.004574                    0.999193      32.615912      94.051261       0.660733       0.391628      -1.080776       0.062185       0.010228      -0.032547       0.070929       0.009908      -0.019461       0.002390       0.027312      -0.019502      -0.022086      -0.007259       0.029345              8.204713       9.604497       0.805458      -1.377020       6.549647      -0.158021       8.459995           0.000004
          140              C      12.754755       0.656554       3.046058      -0.198495      37.280447 0.43745680E+03  0.10317383E+05                                 9.678211                            6.956687       0.070608       1.978193                    0.999710      30.419361      88.058335       0.625995       0.414859      -1.063463       0.020344      -0.007807      -0.005168       0.022395      -0.009310       0.023846       0.016956      -0.024291      -0.070264      -0.043904       0.014465       0.029439             12.267050      10.394453       1.573270      -2.773922       5.971220      -3.833516      20.435475           0.000003
          141              C       1.006766       0.919577       3.337459      -0.114084      36.476185 0.43388861E+03  0.10228370E+05                                 9.666046                            6.999754      -0.035414       1.957373                    0.999720      29.663402      86.291751       0.613563       0.423466      -1.056355      -0.019532      -0.010840       0.009264       0.024183       0.005430      -0.003964       0.011483       0.017458      -0.074397      -0.029466       0.006776       0.022690             12.361275      10.167481       1.205648       0.083912       6.102444      -3.463896      20.813899           0.000002
          142              C      -0.135539       1.025379       2.544478      -0.006286      38.628629 0.40342177E+03  0.92423311E+04                                 9.919799                            6.635895      -0.012868       2.002341                    0.999262      26.711092      74.051486       0.653150       0.409328      -1.076461      -0.004907      -0.011197       0.038034       0.039950      -0.006327       0.013259       0.006016      -0.023554      -0.061502      -0.028664       0.004860       0.023803             13.880155      10.583501       1.315357      -1.187808       6.176745      -4.330620      24.880220           0.000001
          143              C      -0.006606       1.392406       1.069100       0.598311      24.438036 0.24870413E+03  0.51395051E+04                                 7.825908                            5.597292       0.013562       2.065780                    0.999517      22.162017      61.848086       0.627427       0.472394      -1.020245       0.004469       0.017113      -0.059575       0.062145       0.010130       0.002469       0.045037      -0.148933      -0.209433      -0.080494      -0.040239       0.120733             10.254838       8.858194       0.326518      -0.305116       5.006972      -2.619630      16.899348           0.000001
          144              C       9.156248      -1.460338      15.440814       0.120947      27.044881 0.32722938E+03  0.71950306E+04                                 7.984466                            6.132877       0.057388       2.043961                    0.999473      25.639354      72.241171       0.646276       0.431030      -1.050761       0.008686      -0.045591       0.010119       0.047502       0.000274       0.001167       0.014047      -0.041224       0.107177      -0.038493      -0.002423       0.040916              9.493075      15.098054      -0.155196      -0.413144       8.507743      -1.109798       4.873427          -0.000001
          145              C       9.160693      -3.717604      15.997172       0.103382      26.539218 0.32903644E+03  0.72242724E+04                                 7.805731                            6.101938       0.191814       2.083510                    0.999627      25.677351      71.630998       0.657405       0.424349      -1.057861       0.015753       0.047186      -0.021776       0.054303       0.000465       0.008735       0.005245      -0.053095       0.053167      -0.036810       0.013104       0.023706              9.009806      13.884457      -0.957665      -0.047739       8.519028      -0.757686       4.625934          -0.000000
          146              C       7.797820      -3.738034      16.046111      -0.186706      32.974799 0.43897030E+03  0.10314209E+05                                 8.865155                            6.948112       0.295776       2.066882                    0.999725      29.393236      83.654616       0.632085       0.412411      -1.069976       0.003984       0.001200      -0.013084       0.013730       0.009710      -0.001313      -0.003711      -0.052017      -0.012410      -0.025712      -0.004556       0.030269             10.278699      16.648169      -1.962473      -0.277289       9.105265      -0.709367       5.082663          -0.000002
          147              C       7.802247      -1.440056      15.477390      -0.186412      33.746593 0.44311107E+03  0.10494304E+05                                 9.147161                            7.077503       0.079739       2.003323                    0.999253      29.667784      86.328774       0.610079       0.423915      -1.056734       0.013900      -0.001714      -0.004580       0.014735      -0.009182       0.014077       0.000163      -0.034110       0.039933      -0.030343       0.011205       0.019138             10.884467      18.286603       0.429075      -1.354171       8.993728      -0.788477       5.373072          -0.000002
          148              C       7.082970      -2.546980      15.756599       0.112440      35.909762 0.40508919E+03  0.93306984E+04                                 9.657809                            6.817454      -0.133149       1.977920                    0.999350      26.112929      73.629755       0.618041       0.430254      -1.058501       0.004330      -0.003317      -0.004279       0.006933      -0.004805      -0.002945      -0.001088       0.023781       0.065657      -0.023826       0.001530       0.022296             12.637618      23.275205      -0.910590      -1.062296       9.204293      -0.689591       5.433355           0.000000
          149              C       3.937031       3.450518       5.204692       0.607341      24.781385 0.23674770E+03  0.48433774E+04                                 7.891065                            5.458814       0.018832       2.067677                    0.999709      22.041674      61.652928       0.634310       0.472000      -1.018173      -0.003679      -0.014065       0.064482       0.066101      -0.008212       0.000889       0.041347      -0.138520      -0.203951      -0.077618      -0.035506       0.113123             10.664581       9.054419       0.911659      -0.140803       5.161412      -2.870009      17.777911          -0.000000
          150              C       4.021638       3.839985       3.813797      -0.028793      44.057736 0.45896790E+03  0.10836490E+05                                10.774248                            7.064447      -0.003460       1.994494                    0.999220      27.542100      76.978730       0.636201       0.407761      -1.079782       0.009800       0.025149      -0.046396       0.053676       0.005831       0.001225       0.002654       0.010550      -0.037164      -0.012898      -0.001341       0.014239             15.749042      11.276649       1.355950      -0.096258       6.802878      -4.944136      29.167600          -0.000001
          151              C       5.326680       4.164079       3.250571      -0.198288      40.678239 0.50832434E+03  0.12429659E+05                                10.306463                            7.539107      -0.008478       1.947848                    0.999527      31.303534      91.841418       0.597390       0.419305      -1.062142      -0.019425       0.002571       0.022903       0.030141      -0.004633       0.002677       0.015172       0.021198      -0.071965      -0.031435       0.007867       0.023568             13.367919      10.907902       1.536632      -1.708824       6.424174      -3.915594      22.771682           0.000000
          152              C       2.881738       3.905541       2.974968      -0.107551      37.566001 0.44360251E+03  0.10506279E+05                                 9.837021                            7.068473      -0.057808       1.949939                    0.999583      29.735286      86.457317       0.612298       0.422366      -1.057961       0.012398       0.004708      -0.012039       0.017912       0.002216       0.005278       0.012003       0.022533      -0.051690      -0.024268       0.002929       0.021339             12.904034      10.385916       1.426665       0.652709       6.430505      -3.862327      21.895681           0.000000
          153              C       3.018441       4.325206       1.670790      -0.117009      38.957875 0.45959160E+03  0.10992595E+05                                10.160362                            7.242295      -0.037491       1.964511                    0.998732      29.793459      87.334829       0.598365       0.427968      -1.053441       0.005935      -0.009992       0.008165       0.014203       0.003345       0.012579       0.004567       0.017306      -0.026298      -0.015254      -0.004549       0.019803             13.490344      11.284312       1.655950      -0.999663       6.999708      -4.659967      22.187013          -0.000000
          154              C       5.425492       4.600312       1.933515       0.131354      35.782320 0.41406095E+03  0.95768279E+04                                 9.556225                            6.868170       0.020729       2.019768                    0.999326      26.176526      73.637241       0.619869       0.427218      -1.061805       0.070435       0.013950      -0.014473       0.073247       0.017011      -0.030620      -0.008304       0.067148      -0.037617      -0.031531      -0.026606       0.058137             12.385996      11.835907       0.783074       0.212037       5.650572      -3.137621      19.671510          -0.000000
          155              C       6.843259       4.834936       1.373723      -0.502149      28.580175 0.47646452E+03  0.11454865E+05                                 7.902295                            7.055088       0.207106       2.012094                    0.998823      32.867168      95.377470       0.650341       0.391747      -1.081173      -0.060000      -0.013132       0.031175       0.068879       0.005833      -0.016926      -0.010998       0.054862      -0.037680      -0.029106      -0.011464       0.040570              8.220170       9.121246       0.481987      -1.188818       6.612675       0.209984       8.926588          -0.000002
          156              C       4.290067       4.714518       1.136755       0.064035      44.167433 0.42105959E+03  0.98082254E+04                                10.892718                            6.928236      -0.227634       1.938697                    0.998606      27.061439      77.130894       0.615072       0.427497      -1.058532      -0.024964       0.015007      -0.046819       0.055140       0.011286      -0.014395      -0.019567       0.021807       0.093109      -0.034137      -0.009099       0.043236             15.784030      11.944104       0.889645       0.654746       7.655692      -6.179444      27.752294           0.000001
          157              C       3.660816       0.783479      16.963757      -0.088861      71.401735 0.50137162E+03  0.12159426E+05                                14.368060                            7.543801       0.508225       2.121424                    0.999782      29.903283      86.024289       0.593336       0.425649      -1.063217      -0.023689      -0.046041       0.124317       0.134669       0.002017       0.018149       0.031967       0.080767      -0.228917      -0.089780       0.008727       0.081053             22.774500       8.861570       0.004146      -0.342746      11.946239     -12.391210      47.515692          -0.000001
          158              C       3.682345       1.141027      15.823568      -0.097661      71.333943 0.52014617E+03  0.12728479E+05                                14.343539                            7.691426       0.446644       2.098645                    0.999868      30.169832      87.120053       0.586861       0.426501      -1.062915      -0.017161       0.039189      -0.127008       0.134020       0.025024       0.004109       0.021597       0.056220      -0.211415      -0.076118       0.002297       0.073821             22.072045       8.932811       0.426226      -1.742847      12.357821     -12.420838      44.925504           0.000001
          159              C       3.715021       1.582919      14.477319       0.057009      41.387359 0.40745989E+03  0.94151835E+04                                10.398784                            6.799281      -0.186091       1.956549                    0.998716      26.764310      76.012266       0.623002       0.425473      -1.059638      -0.028164      -0.018900       0.048206       0.058942       0.001414       0.012590      -0.009553       0.010755       0.107309      -0.025802      -0.014319       0.040122             14.336924      11.520838       2.537984      -0.611684       8.543321      -5.782417      22.946613          -0.000001
          160              C       4.794462       2.258405      13.946719       0.156605      32.370496 0.38285077E+03  0.86857578E+04                                 8.936048                            6.600997       0.168907       2.076806                    0.998788      25.363944      70.735199       0.632568       0.426796      -1.061750       0.065169       0.029695       0.026580       0.076389       0.009872       0.033815       0.014388       0.034598      -0.000285      -0.029604      -0.018212       0.047816             11.041722      11.483741       2.932565       0.165206       6.813029      -2.842616      14.828395          -0.000002
          161              C       5.961949       2.612998      14.781256      -0.505390      28.764186 0.47093386E+03  0.11295431E+05                                 7.905410                            6.979822       0.191995       2.013835                    0.998760      32.540993      94.498827       0.658269       0.387936      -1.083192      -0.047956      -0.005507      -0.043199       0.064778       0.002179       0.023486       0.002711       0.017099      -0.035967      -0.025764      -0.002827       0.028590              8.448468       9.581883       1.280354       0.926918       7.290034       0.136819       8.473488          -0.000004
          162              C       2.634219       1.312043      13.641066      -0.131058      36.453308 0.45835368E+03  0.10950769E+05                                 9.644063                            7.195287       0.084866       1.999830                    0.999356      29.805480      87.195754       0.605251       0.423572      -1.056630       0.010959       0.015024      -0.013757       0.023132       0.008864      -0.014032      -0.002840       0.003678      -0.019676      -0.016349      -0.002722       0.019071             11.907523      10.682544       1.778882       1.108318       7.168936      -3.317418      17.871088          -0.000001
          163              C       2.647069       1.691114      12.318858      -0.123663      34.273591 0.41737758E+03  0.97439128E+04                                 9.165568                            6.813386       0.071722       1.990490                    0.999626      29.459553      85.275561       0.629033       0.417088      -1.060399       0.016444      -0.000103       0.023026       0.028295      -0.006414       0.009421       0.021264       0.006685      -0.031901      -0.029874       0.011986       0.017888             11.162325      10.536940       2.548588      -0.410518       7.151992      -3.399463      15.798045          -0.000003
          164              C       4.759240       2.622285      12.586734      -0.200141      37.847298 0.50342428E+03  0.12333717E+05                                 9.913659                            7.577403      -0.120956       1.922520                    0.998719      31.245576      93.076190       0.584532       0.427699      -1.052295      -0.010448      -0.009713      -0.007241       0.015997       0.002537      -0.007874       0.023944       0.006298      -0.093088      -0.042746       0.019548       0.023198             12.084051      11.588197       1.846715       1.373620       7.328451      -3.080919      17.335506          -0.000002
          165              C       3.696409       2.308574      11.789288      -0.022886      37.618950 0.43925608E+03  0.10305392E+05                                 9.749626                            6.974810      -0.053156       1.981716                    0.999429      27.579231      78.006428       0.628610       0.415316      -1.069883       0.001385      -0.012622       0.042858       0.044699      -0.015878       0.003958       0.006919       0.003632      -0.048555      -0.020914      -0.003231       0.024145             12.538328      11.282074       2.462341      -0.279890       7.385612      -3.704392      18.947297          -0.000001
          166              C       3.806384       2.613410      10.263082       0.590724      22.684169 0.24866206E+03  0.51612014E+04                                 7.485430                            5.660074      -0.111879       2.026316                    0.998800      22.556443      64.005170       0.610800       0.483132      -1.010050       0.002955       0.003547      -0.068398       0.068553       0.001357       0.007539       0.034036      -0.148697      -0.206517      -0.076542      -0.038573       0.115115              9.192654       9.561440       0.319467      -0.013736       5.156500      -1.797827      12.860022          -0.000000
          167              C       4.170616       0.510742       7.534010       0.601060      22.884984 0.24162726E+03  0.49584269E+04                                 7.458697                            5.515942       0.072197       2.088163                    0.999637      21.984328      61.181038       0.632097       0.472199      -1.020130      -0.003372       0.063303      -0.002249       0.063433       0.000411      -0.007656      -0.011511       0.041170       0.355381      -0.080481      -0.039017       0.119498              9.157007       8.968298      -0.364516       0.633282      14.176197      -0.072112       4.326525          -0.000001
          168              C       4.270853      -1.019231       7.489192      -0.006371      35.368065 0.38230342E+03  0.86608441E+04                                 9.348196                            6.475677      -0.001491       2.010097                    0.999344      26.513680      73.627124       0.657295       0.411333      -1.072753       0.010707      -0.037166      -0.002675       0.038770       0.009922      -0.006372      -0.002659       0.012276       0.082352      -0.025404      -0.003574       0.028978             12.044800      11.076360      -2.032117       1.316371      20.096103      -0.328322       4.961937          -0.000001
          169              C       5.384582      -1.627540       7.716887      -0.187219      36.654660 0.42500144E+03  0.99805714E+04                                 9.623698                            6.905366      -0.001496       1.961131                    0.999701      30.292659      88.340748       0.619907       0.420740      -1.056641      -0.025158       0.004913      -0.000356       0.025636       0.024053      -0.010990      -0.001033       0.039882       0.090434      -0.046503       0.010695       0.035809             11.945577      11.237493      -3.296091       1.556913      19.339669      -0.259628       5.259569          -0.000000
          170              C       3.147607      -1.744060       7.325376      -0.115811      36.875947 0.45739973E+03  0.10943402E+05                                 9.827211                            7.245568      -0.100053       1.935369                    0.999560      30.124220      88.748517       0.594798       0.430408      -1.050378       0.022140      -0.023769       0.004909       0.032852      -0.013164       0.001425      -0.004464       0.029635       0.034425      -0.025919       0.009846       0.016074             12.053358      11.612415      -1.657112       1.145181      19.222793      -0.200378       5.324866           0.000001
          171              C       2.508310      14.555859       7.373456      -0.145647      36.848661 0.44020040E+03  0.10398216E+05                                 9.690419                            6.998078       0.131779       2.007853                    0.999733      29.895800      86.606763       0.621526       0.417194      -1.061984       0.003872       0.017579       0.004842       0.018640       0.016538       0.007890      -0.000525       0.005600      -0.046928      -0.019297      -0.006103       0.025400             12.213108      10.792490      -3.624421       1.026283      20.669871      -0.539734       5.176962           0.000006
          172              C       4.877564      14.708042       7.701433       0.131760      34.368072 0.40222681E+03  0.92086488E+04                                 9.254597                            6.728260       0.090114       2.045226                    0.999229      25.739123      71.345762       0.633892       0.422052      -1.068193       0.069926      -0.016011       0.014187       0.073125      -0.041642       0.009526      -0.004915       0.040961      -0.100049      -0.034668      -0.029583       0.064251             11.331335      11.311226      -1.393482       1.413958      17.791762      -0.101165       4.891018           0.000002
          173              C       6.261042      14.093474       8.041429      -0.503108      28.757408 0.47033516E+03  0.11252020E+05                                 7.902380                            6.995701       0.264429       2.029881                    0.999196      32.654445      94.009396       0.656140       0.390199      -1.084065      -0.058657       0.029978      -0.017634       0.068194      -0.015668       0.012405      -0.009542       0.035454      -0.076791      -0.030042      -0.009862       0.039904              8.070256       9.130775      -0.962444       0.763786       8.469959      -0.060508       6.610034           0.000002
          174              C       3.719371      13.943442       7.565777       0.074178      45.216959 0.40356258E+03  0.92878004E+04                                11.063029                            6.741417      -0.263225       1.929127                    0.998506      26.725583      75.353319       0.630204       0.422302      -1.063331      -0.023990      -0.051519       0.000328       0.056831      -0.017371       0.004922      -0.001781      -0.068001      -0.069652      -0.029608      -0.020295       0.049904             16.246566      11.394489      -2.383697       1.132907      31.506673      -0.766391       5.838535           0.000002
          175              C       3.745030      12.496657       7.687695      -0.100971      87.029074 0.50492251E+03  0.12260868E+05                                16.243693                            7.547437       0.327726       2.051278                    0.999828      30.431492      87.451717       0.596217       0.423063      -1.065385      -0.003461       0.140175      -0.013137       0.140832      -0.003046       0.003025       0.009644       0.144571       0.011010      -0.075377       0.004742       0.070635             27.028082       9.118631      -3.454278       0.350428      63.391240      -2.029790       8.574376           0.000004
          176              C       3.806483      11.320443       7.783856      -0.112207      85.987872 0.50707694E+03  0.12323770E+05                                16.067306                            7.541191       0.341209       2.052008                    0.999753      30.612541      87.950880       0.599238       0.420569      -1.067180       0.008689      -0.138431       0.007218       0.138891       0.000188       0.027868       0.008754       0.134384       0.061673      -0.078287       0.006153       0.072134             26.438619       8.805690      -2.461101       0.437883      61.907429      -2.307927       8.602739           0.000002
          177              C       3.787644       9.878490       7.893754       0.067167      46.475130 0.42986635E+03  0.10033451E+05                                11.228428                            6.954272      -0.236830       1.933485                    0.998502      26.991544      76.215063       0.621997       0.421892      -1.065404      -0.025221       0.046281      -0.024635       0.058180       0.013640       0.004757       0.005300      -0.068099      -0.087463      -0.031102      -0.020617       0.051719             16.161582       9.934798      -0.151104       2.556914      31.303917      -0.784503       7.246030           0.000000
          178              C       2.722106       9.136724       7.313356      -0.135907      34.748760 0.42728796E+03  0.10014179E+05                                 9.250998                            6.889951       0.050049       1.980185                    0.999708      29.752652      85.737034       0.627290       0.416623      -1.062791       0.012740      -0.005208       0.002363       0.013965      -0.004500       0.019467      -0.008160       0.026444      -0.033538      -0.022788      -0.007177       0.029965             11.009557       8.512314       1.566226       2.099927      18.511000       0.489280       6.005358           0.000004
          179              C       4.840951       9.213454       8.564989       0.151631      33.211722 0.39034839E+03  0.89076466E+04                                 9.153893                            6.696053       0.147285       2.070038                    0.999170      25.586706      71.794816       0.623130       0.430741      -1.058270       0.070858       0.020059       0.034917       0.081501       0.026554       0.016967       0.017241       0.011841      -0.027157      -0.024307      -0.018565       0.042872             11.316512       9.219467       0.243281       2.917784      18.224572       0.184454       6.505496          -0.000001
          180              C       5.948080       9.975305       9.253739      -0.498934      28.617815 0.47358814E+03  0.11391134E+05                                 7.920832                            7.020675       0.137539       1.999550                    0.997908      32.679000      95.472559       0.652457       0.390291      -1.080029      -0.046954      -0.044049      -0.033370       0.072516       0.011510       0.016427       0.012320       0.006348      -0.017818      -0.018544      -0.008968       0.027513              8.268837       7.973989       0.904080       1.608203       9.426613       1.230718       7.405908          -0.000001
          181              C       4.798799       7.849441       8.603281      -0.189230      37.949034 0.49585822E+03  0.12130489E+05                                10.023157                            7.579528      -0.223330       1.895069                    0.998277      31.223990      93.648791       0.576272       0.434468      -1.045749      -0.002324      -0.009774      -0.021748       0.023956      -0.007191      -0.007177       0.010865       0.067442       0.065806      -0.046935       0.015278       0.031657             12.364439       9.484767       1.693636       2.168673      20.701419       0.727459       6.907132          -0.000002
          182              C       2.687737       7.802232       7.370022      -0.117867      33.251843 0.43218090E+03  0.10145289E+05                                 8.961174                            6.926331       0.039522       1.976817                    0.999670      29.555095      84.896403       0.626809       0.416267      -1.064321       0.016427       0.005503       0.006552       0.018521       0.007073       0.017494       0.009172       0.050025      -0.015950      -0.026360      -0.010609       0.036969             10.330889       8.602644       0.018044       1.993111      16.578377      -0.406552       5.811646           0.000000
          183              C       3.802526       7.104892       7.986480      -0.022175      39.632474 0.47140752E+03  0.11239335E+05                                10.124183                            7.235665      -0.004392       1.997682                    0.999399      27.759532      78.752271       0.616837       0.416478      -1.070793       0.014251       0.052508      -0.015157       0.056479      -0.004931       0.000051       0.006598       0.029262      -0.048456      -0.019639      -0.003904       0.023542             12.892985       9.423767       0.803265       2.154399      22.618843       0.268020       6.636344          -0.000002
          184              C       3.793833       5.630029       8.058600       0.584836      23.859443 0.26052031E+03  0.54710741E+04                                 7.757025                            5.784594      -0.102396       2.020063                    0.999475      22.906126      65.395006       0.605535       0.481654      -1.010750       0.008472      -0.064428      -0.008830       0.065580      -0.000105       0.002301      -0.006546       0.046883       0.311376      -0.075576      -0.028495       0.104071              9.489512       8.569721       1.241352       0.358621      15.093115       0.370430       4.805700          -0.000000
          185              C       8.057067       2.838423       6.650191       0.109048      26.057595 0.30387443E+03  0.65331307E+04                                 7.640214                            5.815805       0.314205       2.125991                    0.999848      25.090043      69.008876       0.682531       0.417404      -1.063421      -0.014217       0.020278       0.051560       0.057199       0.004166       0.007539      -0.009548      -0.070002       0.036873      -0.042611       0.009392       0.033219              8.988438      14.041020      -0.707380       0.016020       4.659512       1.311152       8.264780          -0.000004
          186              C       8.133336       3.745809       8.748381       0.118849      27.156190 0.34859702E+03  0.78185314E+04                                 8.158896                            6.455341      -0.133207       1.990341                    0.997260      26.065473      75.159001       0.609198       0.448277      -1.036314      -0.006253      -0.015373      -0.046451       0.049327       0.002620      -0.006283      -0.012618      -0.069730      -0.004026      -0.035356      -0.004344       0.039700              9.602095      13.644022      -0.510793       0.027931       5.898136       1.789252       9.264126          -0.000002
          187              C       9.501250       3.710215       8.754563      -0.176776      34.079271 0.46295941E+03  0.11115295E+05                                 9.316236                            7.309629      -0.122886       1.944898                    0.997480      29.996118      88.665929       0.589453       0.432792      -1.048422      -0.007058       0.007152      -0.003339       0.010589       0.006294       0.010933      -0.004595      -0.035307      -0.022115      -0.023446       0.000750       0.022696             11.126495      16.903159      -1.905878      -2.156630       6.400395       2.230273      10.075930          -0.000002
          188              C       9.385543       2.775897       6.566566      -0.188813      33.059531 0.42012947E+03  0.97621787E+04                                 8.834470                            6.769192       0.277033       2.062538                    0.999823      29.031872      82.121467       0.644497       0.408999      -1.072383       0.000366       0.006332       0.004600       0.007835       0.000558      -0.009679       0.002810      -0.021786       0.062784      -0.023522       0.000182       0.023340             10.406908      17.172676      -1.040141       0.234138       5.311014       1.606808       8.737035          -0.000004
          189              C      10.152039       3.185833       7.663312       0.115032      35.873742 0.40039696E+03  0.91794358E+04                                 9.606004                            6.745670       0.006330       2.023233                    0.999228      25.835409      72.255011       0.626888       0.426178      -1.062914      -0.004418       0.004321      -0.003014       0.006875       0.007655       0.002454      -0.022653      -0.003041      -0.007776      -0.024686       0.001026       0.023660             12.746219      22.905335      -2.342885      -1.307642       6.003141       1.923223       9.330180          -0.000002
          190              C      11.652242       3.066377       7.641847       0.108292      35.785436 0.40622442E+03  0.93529018E+04                                 9.609000                            6.807027      -0.064329       1.998392                    0.999269      26.084440      73.265070       0.621936       0.427740      -1.061242       0.003624       0.002291       0.003154       0.005322       0.002027       0.006338       0.016326      -0.009523      -0.021731      -0.018622      -0.001308       0.019930             12.835925      23.651733      -1.944023      -1.617875       5.319079      -0.507250       9.536963          -0.000001
          191              C      12.357992       2.787657       8.827370      -0.180329      33.810416 0.46604661E+03  0.11127484E+05                                 9.075672                            7.203157       0.257738       2.058128                    0.999564      29.565448      85.121658       0.614456       0.417492      -1.065555      -0.001713      -0.006218      -0.001329       0.006585      -0.000627      -0.013093      -0.006145      -0.022620       0.036117      -0.022603       0.003361       0.019242             10.797167      17.816903      -0.890839       0.025067       5.217923      -0.849020       9.356674          -0.000003
          192              C      12.394233       3.254113       6.508870      -0.184135      33.574093 0.43548985E+03  0.10254211E+05                                 9.086452                            6.994157       0.128851       2.016851                    0.999355      29.589759      85.444712       0.617530       0.421235      -1.059955       0.011220      -0.001101       0.002154       0.011477      -0.001884       0.016602      -0.004645      -0.025753       0.039688      -0.026440       0.004645       0.021795             10.934755      18.236394      -0.757724      -2.024578       4.941269      -0.427975       9.626601          -0.000001
          193              C      -0.263350       3.195979       6.543041       0.122418      25.991189 0.31126015E+03  0.67630518E+04                                 7.777284                            5.979934       0.106089       2.064761                    0.999510      25.346560      71.137961       0.654314       0.430825      -1.050231       0.004829      -0.008758       0.045621       0.046704       0.004870      -0.005852       0.002639      -0.071395       0.003141      -0.037493       0.001841       0.035652              9.249454      14.228046      -0.177261      -0.623596       4.345810      -0.521937       9.174506          -0.000000
          194              C      -0.285686       2.762154       8.753532       0.099518      27.552881 0.34092119E+03  0.75674410E+04                                 8.058323                            6.248515       0.152746       2.068149                    0.999613      26.016563      73.466320       0.642510       0.429468      -1.052529       0.008917       0.002711      -0.054345       0.055138       0.001524       0.011162      -0.003151      -0.060206       0.016314      -0.035923       0.008096       0.027827              9.646096      15.157669      -0.195552      -0.279852       4.653334      -0.710512       9.127284          -0.000001
          195              C       8.736027       9.155594      12.543805       0.607341      24.781420 0.23674804E+03  0.48433860E+04                                 7.891074                            5.458819       0.018831       2.067677                    0.999709      22.041684      61.652968       0.634309       0.472000      -1.018173       0.003679      -0.065959      -0.002275       0.066100       0.002887      -0.007739      -0.004618       0.042064       0.337800      -0.077618      -0.035506       0.113123             10.664595       9.054425      -0.361333       0.848758      18.382419       0.495164       4.556940          -0.000000
          196              C       8.651420      10.599579      12.509462      -0.028789      44.057251 0.45896252E+03  0.10836326E+05                                10.774159                            7.064397      -0.003420       1.994507                    0.999220      27.541937      76.978046       0.636205       0.407760      -1.079783      -0.009802       0.051170      -0.012931       0.053681      -0.000253       0.005954      -0.000856       0.024311       0.004145      -0.012898      -0.001340       0.014238             15.748895      11.276558      -0.427747       1.290296      30.170263       1.003697       5.799865          -0.000001
          197              C       7.346378      11.225345      12.334312      -0.198294      40.678617 0.50833000E+03  0.12429832E+05                                10.306526                            7.539150      -0.008469       1.947849                    0.999527      31.303701      91.842042       0.597388       0.419305      -1.062142       0.019422      -0.021562      -0.008139       0.030139       0.003736      -0.003826       0.007259       0.052287       0.021316      -0.031434       0.007869       0.023564             13.368010      10.907959      -2.035082       1.067645      23.649213       0.468703       5.546859           0.000000
          198              C       9.791320      11.428659      12.652844      -0.107553      37.566121 0.44360427E+03  0.10506331E+05                                 9.837042                            7.068488      -0.057805       1.949939                    0.999583      29.735336      86.457503       0.612297       0.422366      -1.057961      -0.012397       0.012829      -0.001592       0.017911       0.004568       0.003448       0.007057       0.041963       0.006601      -0.024268       0.002930       0.021338             12.904063      10.385936       0.280627       1.543588      22.801305       0.304566       5.524948           0.000000
          199              C       9.654617      12.796056      12.567845      -0.117009      38.957895 0.45959207E+03  0.10992608E+05                                10.160361                            7.242296      -0.037513       1.964503                    0.998732      29.793484      87.334896       0.598366       0.427968      -1.053441      -0.005934      -0.010377       0.007670       0.014203       0.011364       0.006344       0.002936       0.023712      -0.007080      -0.015254      -0.004548       0.019802             13.490338      11.284314      -1.377252       1.358200      23.490812      -0.462436       5.695888          -0.000000
          200              C       7.247566      12.609309      12.236434       0.131355      35.782313 0.41406080E+03  0.95768240E+04                                 9.556223                            6.868168       0.020731       2.019769                    0.999326      26.176526      73.637244       0.619869       0.427217      -1.061805      -0.070435       0.017466      -0.009949       0.073247      -0.033869       0.008933      -0.003765       0.049310      -0.091125      -0.031531      -0.026605       0.058136             12.385993      11.835904       0.012331       0.811181      20.318470       0.595844       5.003606          -0.000000
          201              C       5.829799      13.209678      12.147142      -0.502148      28.580149 0.47646392E+03  0.11454846E+05                                 7.902289                            7.055083       0.207108       2.012095                    0.998823      32.867149      95.377388       0.650341       0.391747      -1.081173       0.060001      -0.033451       0.005037       0.068880      -0.017842       0.001478      -0.007606       0.041534      -0.077659      -0.029106      -0.011464       0.040570              8.220164       9.121236      -1.270973       0.173851       8.685400       0.737559       6.853855          -0.000002
          202              C       8.382991      13.409620      12.322292       0.064035      44.167440 0.42105954E+03  0.98082241E+04                                10.892719                            6.928235      -0.227638       1.938695                    0.998606      27.061445      77.130916       0.615072       0.427497      -1.058532       0.024964       0.049074      -0.002994       0.055140      -0.016734       0.007386      -0.003451      -0.041509      -0.096839      -0.034136      -0.009100       0.043236             15.784030      11.944105       0.415069       1.023661      29.483856      -0.623458       5.924129           0.000001
          203              C       9.012242      -2.897990      12.227849      -0.088861      71.401827 0.50137201E+03  0.12159438E+05                                14.368070                            7.543803       0.508225       2.121424                    0.999782      29.903280      86.024275       0.593336       0.425649      -1.063217       0.023690      -0.131832       0.013954       0.134669       0.017091       0.006431       0.010370       0.165618       0.025637      -0.089780       0.008727       0.081053             22.774523       8.861576      -0.333177      -0.080526      51.275657      -2.380595       8.186334          -0.000001
          204              C       8.990713      -1.704836      12.162597      -0.097661      71.334006 0.52014626E+03  0.12728482E+05                                14.343545                            7.691426       0.446644       2.098645                    0.999868      30.169831      87.120047       0.586861       0.426500      -1.062915       0.017161       0.132750      -0.006649       0.134020      -0.002191       0.025264       0.000420       0.139422       0.038189      -0.076118       0.002297       0.073821             22.072058       8.932814      -1.794131      -0.016849      48.882253      -3.124177       8.401105           0.000001
          205              C       8.958037      -0.291187      12.066436       0.057009      41.387367 0.40745975E+03  0.94151796E+04                                10.398784                            6.799280      -0.186091       1.956549                    0.998716      26.764311      76.012268       0.623003       0.425473      -1.059638       0.028164      -0.051378       0.006425       0.058942       0.011852       0.004476       0.005721      -0.049252      -0.072714      -0.025803      -0.014319       0.040122             14.336926      11.520830      -1.218825       2.308676      24.834784      -1.635707       6.655164          -0.000001
          206              C       7.878596       0.389639      11.542704       0.156605      32.370507 0.38285087E+03  0.86857606E+04                                 8.936050                            6.600998       0.168907       2.076806                    0.998788      25.363945      70.735203       0.632568       0.426797      -1.061750      -0.065169      -0.018434      -0.035333       0.076389       0.030335       0.017908       0.016739       0.025364      -0.027987      -0.029604      -0.018212       0.047816             11.041725      11.483740      -0.563270       2.882699      15.699742      -0.580658       5.941694          -0.000002
          207              C       6.711109      -0.331644      10.993215      -0.505390      28.764178 0.47093370E+03  0.11295426E+05                                 7.905409                            6.979821       0.191995       2.013835                    0.998760      32.540992      94.498823       0.658269       0.387936      -1.083192       0.047956       0.040505       0.015992       0.064778       0.022223       0.007905       0.000126       0.027255      -0.005499      -0.025763      -0.002827       0.028590              8.448466       9.581882       0.582455       1.469432       8.336067       0.403067       7.427449          -0.000004
          208              C      10.038839       0.452410      12.535219      -0.131058      36.453331 0.45835407E+03  0.10950780E+05                                 9.644067                            7.195291       0.084865       1.999830                    0.999356      29.805482      87.195762       0.605251       0.423572      -1.056630      -0.010959       0.017038      -0.011166       0.023132      -0.015785       0.005129      -0.004407       0.009832      -0.001213      -0.016348      -0.002722       0.019071             11.907529      10.682545       0.635281       1.997302      18.805960      -0.355416       6.234083          -0.000001
          209              C      10.025989       1.827267      12.494007      -0.123663      34.273598 0.41737766E+03  0.97439150E+04                                 9.165569                            6.813387       0.071722       1.990489                    0.999626      29.459553      85.275560       0.629033       0.417088      -1.060399      -0.016444      -0.022340      -0.005580       0.028295       0.010713      -0.003892       0.015662       0.028692       0.034119      -0.029873       0.011986       0.017888             11.162328      10.536941      -1.026491       2.368574      16.897237      -0.918981       6.052806          -0.000003
          210              C       7.913818       1.797358      11.525533      -0.200141      37.847310 0.50342440E+03  0.12333720E+05                                 9.913661                            7.577404      -0.120954       1.922521                    0.998719      31.245572      93.076170       0.584532       0.427699      -1.052295       0.010448       0.004621       0.011199       0.015997      -0.008257       0.000516       0.010656       0.058500       0.063518      -0.042746       0.019548       0.023198             12.084055      11.588196       0.875653       2.128480      18.199597      -0.313854       6.464371          -0.000002
          211              C       8.976649       2.492781      12.026255      -0.022886      37.618950 0.43925595E+03  0.10305388E+05                                 9.749625                            6.974809      -0.053155       1.981716                    0.999429      27.579228      78.006413       0.628610       0.415316      -1.069883      -0.001385      -0.044647       0.001660       0.044699       0.007752      -0.014411       0.000708       0.028034       0.024653      -0.020914      -0.003231       0.024145             12.538328      11.282071      -0.878622       2.317213      20.014869      -0.489829       6.318043          -0.000001
          212              C       8.866674       4.047020      12.107304       0.590724      22.684158 0.24866186E+03  0.51611961E+04                                 7.485427                            5.660071      -0.111878       2.026317                    0.998800      22.556440      64.005157       0.610800       0.483132      -1.010050      -0.002955       0.067159       0.013434       0.068553       0.006971       0.003174      -0.012562       0.034375       0.342702      -0.076542      -0.038573       0.115115              9.192650       9.561439      -0.092117       0.306205      13.250819       0.262446       4.765693          -0.000000
          213              C       8.502442       6.173103      14.818174       0.601060      22.884975 0.24162712E+03  0.49584234E+04                                 7.458695                            5.515940       0.072197       2.088163                    0.999637      21.984328      61.181039       0.632097       0.472199      -1.020130       0.003372       0.017794      -0.060792       0.063433      -0.007521      -0.001491       0.037287      -0.150545      -0.219764      -0.080482      -0.039017       0.119498              9.157004       8.968299       0.703629      -0.197045       4.960304      -2.417859      13.542408          -0.000001
          214              C       8.402205       5.839141      16.311926      -0.006371      35.368084 0.38230360E+03  0.86608492E+04                                 9.348200                            6.475679      -0.001491       2.010097                    0.999344      26.513680      73.627123       0.657295       0.411333      -1.072753      -0.010707      -0.006575       0.036678       0.038770      -0.008623       0.008044       0.008975      -0.033431      -0.054768      -0.025405      -0.003574       0.028979             12.044806      11.076357       1.776951      -1.644616       6.039746      -3.906132      19.018316          -0.000001
          215              C       7.288476       5.468432      16.845274      -0.187219      36.654680 0.42500173E+03  0.99805797E+04                                 9.623702                            6.905369      -0.001496       1.961131                    0.999701      30.292660      88.340753       0.619907       0.420740      -1.056641       0.025158       0.001556      -0.004673       0.025636      -0.016584       0.020599       0.014668      -0.021805      -0.094630      -0.046504       0.010695       0.035809             11.945582      11.237492       2.321844      -2.810203       6.240401      -3.593826      18.358853          -0.000000
          216              C       9.525451       5.819103      17.054767      -0.115811      36.875943 0.45739949E+03  0.10943395E+05                                 9.827210                            7.245566      -0.100053       1.935369                    0.999560      30.124221      88.748524       0.594798       0.430408      -1.050378      -0.022140      -0.010621       0.021824       0.032852       0.004628      -0.012406       0.003736      -0.002581      -0.062221      -0.025920       0.009846       0.016074             12.053358      11.612409       1.518551      -1.323426       6.266286      -3.498238      18.281380           0.000001
          217              C      10.164748       9.793176       1.246653      -0.145647      36.848674 0.44020039E+03  0.10398215E+05                                 9.690421                            6.998078       0.131779       2.007853                    0.999733      29.895802      86.606774       0.621526       0.417194      -1.061984      -0.003872      -0.000356      -0.018230       0.018640       0.003567       0.017973      -0.005401       0.024756       0.010539      -0.019297      -0.006103       0.025400             12.213113      10.792486       1.888599      -3.259277       6.377674      -4.177576      19.469179           0.000006
          218              C       7.795494       9.512872       1.018272       0.131760      34.368074 0.40222687E+03  0.92086504E+04                                 9.254597                            6.728261       0.090114       2.045226                    0.999229      25.739124      71.345766       0.633892       0.422052      -1.068193      -0.069926      -0.017698       0.012017       0.073125       0.019504      -0.038006      -0.011379       0.066357      -0.023860      -0.034668      -0.029583       0.064251             11.331336      11.311224       1.713992      -1.001646       5.724331      -3.172726      16.958451           0.000002
          219              C       6.412016       9.031788       1.529984      -0.503108      28.757412 0.47033528E+03  0.11252023E+05                                 7.902382                            6.995703       0.264429       2.029881                    0.999196      32.654445      94.009397       0.656140       0.390199      -1.084065       0.058658       0.024484      -0.024702       0.068194       0.015886      -0.012124      -0.013322       0.050303      -0.032246      -0.030042      -0.009862       0.039904              8.070257       9.130776       0.977589      -0.744305       6.752130      -0.497750       8.327865           0.000002
          220              C       8.953687       9.455733       1.792708       0.074178      45.216996 0.40356278E+03  0.92878062E+04                                11.063035                            6.741419      -0.263225       1.929127                    0.998506      26.725584      75.353323       0.630204       0.422302      -1.063331       0.023990      -0.013026       0.049846       0.056831       0.009055      -0.015620      -0.018017      -0.004214       0.121710      -0.029608      -0.020295       0.049904             16.246579      11.394488       1.685882      -2.030595       7.766726      -6.809004      29.578523           0.000002
          221              C       8.928028       8.980707       3.164714      -0.100971      87.029034 0.50492215E+03  0.12260858E+05                                16.243689                            7.547435       0.327726       2.051278                    0.999828      30.431492      87.451721       0.596217       0.423063      -1.065385       0.003461       0.047308      -0.132603       0.140832       0.003683      -0.002205       0.027066       0.076124      -0.194331      -0.075378       0.004743       0.070635             27.028073       9.118627       1.191658      -3.261098      12.880131     -14.886522      59.085461           0.000004
          222              C       8.866575       8.597384       4.280863      -0.112207      85.987857 0.50707695E+03  0.12323771E+05                                16.067306                            7.541192       0.341209       2.052008                    0.999753      30.612543      87.950892       0.599238       0.420569      -1.067180      -0.008689      -0.041141       0.132373       0.138891       0.026961       0.007057       0.031122       0.046505      -0.201964      -0.078287       0.006153       0.072134             26.438618       8.805690       1.031427      -2.277039      12.949463     -14.769336      57.560702           0.000002
          223              C       8.885414       8.135198       5.651152       0.067167      46.475114 0.42986638E+03  0.10033452E+05                                11.228426                            6.954272      -0.236831       1.933484                    0.998502      26.991546      76.215070       0.621997       0.421892      -1.065404       0.025221       0.035290      -0.038774       0.058180       0.001246       0.014392      -0.013938       0.007483       0.139284      -0.031102      -0.020617       0.051719             16.161575       9.934801       2.515181       0.484275       9.084896      -6.439969      29.465028           0.000000
          224              C       9.950952       8.514692       6.513162      -0.135907      34.748760 0.42728817E+03  0.10014185E+05                                 9.250998                            6.889953       0.050049       1.980185                    0.999708      29.752653      85.737038       0.627290       0.416623      -1.062791      -0.012740      -0.003575       0.004464       0.013965       0.019975       0.000441      -0.008015       0.025874      -0.035250      -0.022788      -0.007177       0.029965             11.009556       8.512319       1.648704       2.035819       6.532343      -2.559676      17.984006           0.000004
          225              C       7.832107       7.320661       6.130066       0.151631      33.211724 0.39034847E+03  0.89076488E+04                                 9.153893                            6.696053       0.147285       2.070038                    0.999170      25.586705      71.794811       0.623130       0.430741      -1.058270      -0.070858      -0.028890      -0.028052       0.081501       0.009893       0.029919       0.013312       0.027276       0.019146      -0.024307      -0.018565       0.042872             11.316511       9.219468       2.767614       0.955490       7.130357      -2.639388      17.599710          -0.000001
          226              C       6.724978       6.841118       5.221863      -0.498934      28.617811 0.47358803E+03  0.11391132E+05                                 7.920831                            7.020674       0.137538       1.999549                    0.997908      32.679005      95.472584       0.652457       0.390291      -1.080029       0.046954       0.021473       0.050920       0.072516       0.013080       0.015206       0.009450       0.017625       0.016009      -0.018544      -0.008968       0.027512              8.268837       7.973989       1.335502       1.272833       6.940459       0.597910       9.892061          -0.000001
          227              C       7.874259       6.947094       7.442486      -0.189230      37.949036 0.49585833E+03  0.12130493E+05                                10.023158                            7.579529      -0.223329       1.895069                    0.998277      31.223995      93.648817       0.576272       0.434468      -1.045749       0.002324       0.018665       0.014836       0.023956      -0.005182      -0.008740       0.025469       0.010066      -0.106322      -0.046936       0.015279       0.031657             12.364440       9.484770       1.683897       2.176245       7.398655      -2.658532      20.209893          -0.000002
          228              C       9.985321       8.130601       7.792442      -0.117867      33.251826 0.43218092E+03  0.10145290E+05                                 8.961171                            6.926332       0.039522       1.976817                    0.999670      29.555097      84.896408       0.626809       0.416267      -1.064321      -0.016427      -0.004992      -0.006949       0.018521       0.015209       0.011170       0.012129       0.038409      -0.050797      -0.026360      -0.010609       0.036969             10.330883       8.602647       1.927074       0.509123       6.661116      -2.930816      15.728887           0.000000
          229              C       8.870532       7.361180       8.316173      -0.022175      39.632457 0.47140747E+03  0.11239334E+05                                10.124181                            7.235665      -0.004391       1.997682                    0.999399      27.759533      78.752277       0.616837       0.416478      -1.070793      -0.014251       0.027640      -0.047147       0.056479       0.001265      -0.004766       0.003501       0.041429      -0.011953      -0.019638      -0.003904       0.023542             12.892978       9.423769       1.889691       1.309865       7.480662      -3.585143      21.774504          -0.000001
          230              C       8.879225       6.927486       9.727673       0.584837      23.859438 0.26052034E+03  0.54710747E+04                                 7.757023                            5.784594      -0.102395       2.020063                    0.999475      22.906124      65.394995       0.605536       0.481654      -1.010750      -0.008472      -0.007335       0.064615       0.065580       0.002255       0.000466       0.037071      -0.124477      -0.202704      -0.075577      -0.028495       0.104071              9.489509       8.569720       0.041338       1.291455       5.254538      -2.133812      14.644269          -0.000000
          231              C       4.615991       7.603776      12.780429       0.109047      26.057600 0.30387456E+03  0.65331338E+04                                 7.640215                            5.815806       0.314206       2.125992                    0.999848      25.090038      69.008851       0.682531       0.417404      -1.063422       0.014216      -0.044967      -0.032371       0.057201       0.006275       0.005897      -0.012345      -0.059007       0.069857      -0.042611       0.009392       0.033219              8.988438      14.041020       0.190012      -0.681571       7.418565       2.013423       5.505729          -0.000003
          232              C       4.539722       5.794244      11.383524       0.118850      27.156206 0.34859719E+03  0.78185375E+04                                 8.158905                            6.455347      -0.133254       1.990328                    0.997261      26.065488      75.159098       0.609197       0.448277      -1.036313       0.006255       0.041219       0.026357       0.049324      -0.006732       0.000988      -0.019893      -0.041119       0.081784      -0.035351      -0.004343       0.039694              9.602106      13.644039       0.153064      -0.488122       8.203903       2.376147       6.958376          -0.000002
          233              C       3.171808       5.779473      11.416494      -0.176775      34.079207 0.46295817E+03  0.11115259E+05                                 9.316230                            7.309622      -0.122903       1.944894                    0.997480      29.996070      88.665784       0.589453       0.432792      -1.048422       0.007058       0.005002      -0.006108       0.010590       0.009046       0.008795      -0.010901      -0.010541       0.052180      -0.023448       0.000754       0.022694             11.126488      16.903150      -1.619870      -2.378959       8.786010       2.837491       7.690304          -0.000002
          234              C       3.287515       7.669394      12.861650      -0.188813      33.059506 0.42012906E+03  0.97621663E+04                                 8.834463                            6.769187       0.277046       2.062542                    0.999823      29.031861      82.121411       0.644497       0.408998      -1.072383      -0.000366      -0.002896      -0.007271       0.007835      -0.009517      -0.001848       0.007369      -0.039694       0.009059      -0.023522       0.000182       0.023340             10.406900      17.172656       0.483471      -0.950244       7.760373       2.230253       6.287670          -0.000004
          235              C       2.521019       6.707656      12.193849       0.115032      35.873706 0.40039644E+03  0.91794205E+04                                 9.605996                            6.745665       0.006340       2.023236                    0.999228      25.835394      72.254945       0.626889       0.426178      -1.062914       0.004418       0.003986      -0.003444       0.006876       0.000490       0.008022      -0.021189      -0.008790      -0.025029      -0.024685       0.001027       0.023659             12.746207      22.905312      -0.689317      -2.593038       8.208262       2.484499       7.125047          -0.000002
          236              C       1.020816       6.698991      12.314908       0.108292      35.785447 0.40622454E+03  0.93529054E+04                                 9.609001                            6.807027      -0.064330       1.998391                    0.999269      26.084446      73.265090       0.621936       0.427740      -1.061242      -0.003624      -0.002492      -0.002998       0.005322       0.005643       0.003527       0.010604       0.012958       0.045713      -0.018622      -0.001308       0.019930             12.835926      23.651735      -1.088347      -2.283031       9.522838       0.562746       5.333205          -0.000001
          237              C       0.315066       5.481350      12.292585      -0.180329      33.810432 0.46604670E+03  0.11127487E+05                                 9.075675                            7.203158       0.257738       2.058128                    0.999564      29.565451      85.121672       0.614456       0.417492      -1.065555       0.001713      -0.000246       0.006354       0.006585      -0.012534      -0.003837      -0.003784      -0.031896       0.008289      -0.022603       0.003361       0.019242             10.797171      17.816913       0.244039      -0.857130       9.510764       0.243648       5.063837          -0.000003
          238              C       0.278825       7.843268      12.412443      -0.184135      33.574107 0.43549024E+03  0.10254222E+05                                 9.086456                            6.994161       0.128851       2.016851                    0.999355      29.589762      85.444728       0.617530       0.421235      -1.059955      -0.011220      -0.002359       0.000536       0.011477       0.016554       0.002270      -0.002414      -0.034518       0.013395      -0.026440       0.004644       0.021795             10.934757      18.236394      -1.775113      -1.233709       9.546138       0.744116       5.021739          -0.000001
          239              C      12.936408       7.795813      12.460351       0.122418      25.991186 0.31126021E+03  0.67630534E+04                                 7.777283                            5.979934       0.106089       2.064761                    0.999510      25.346560      71.137958       0.654314       0.430825      -1.050231      -0.004829      -0.046371      -0.002766       0.046704      -0.006873       0.003277      -0.005840      -0.038083       0.103078      -0.037493       0.001842       0.035652              9.249451      14.228040      -0.560603      -0.325602       9.130237       0.695855       4.390077          -0.000000
          240              C      12.958744       5.546615      12.335514       0.099518      27.552869 0.34092094E+03  0.75674342E+04                                 8.058321                            6.248513       0.152747       2.068150                    0.999613      26.016563      73.466319       0.642510       0.429468      -1.052529      -0.008917       0.053334       0.010778       0.055138       0.010441       0.004230      -0.008014      -0.041102       0.073626      -0.035923       0.008096       0.027827              9.646093      15.157666      -0.222964      -0.258541       9.194752       0.445429       4.585861          -0.000001
          241              N       2.812858      -2.505927      15.804851      -0.198015      35.621085 0.49374936E+03  0.11764698E+05                                 9.123395                            7.236264       0.000989       2.055877                    0.995848      26.785198      72.997360       0.646366       0.397698      -1.096509       0.136586      -0.005392       0.001841       0.136705       0.000875       0.002534      -0.019053      -0.088658       0.162244      -0.071439       0.009240       0.062199             10.836396      16.267772       0.640346      -0.565741       6.549838      -2.273639       9.691579          -0.000000
          242              N       9.860200      -2.586284      15.701478      -0.198015      35.621137 0.49375017E+03  0.11764722E+05                                 9.123401                            7.236269       0.000943       2.055862                    0.995847      26.785223      72.997439       0.646366       0.397698      -1.096509      -0.136586      -0.003114       0.004771       0.136705       0.002240       0.001472      -0.007940      -0.132321       0.031254      -0.071439       0.009240       0.062199             10.836406      16.267789      -0.706220       0.481014      10.587435      -1.245941       5.653993          -0.000000
          243              N       7.402102       3.253563       7.740412      -0.202489      35.153186 0.47272162E+03  0.11131236E+05                                 8.964581                            7.032444       0.145702       2.105503                    0.997024      26.415580      71.344686       0.663025       0.392318      -1.101291       0.138192      -0.002496      -0.012008       0.138735       0.003781       0.002486       0.016875      -0.099124       0.140727      -0.073189       0.016734       0.056455             10.699512      15.367086       0.334963       0.075579       6.187398       1.980520      10.544051          -0.000003
          244              N       0.404642       2.961544       7.634635      -0.185069      34.238151 0.45980918E+03  0.10796781E+05                                 8.925695                            7.017758      -0.037247       2.048582                    0.995947      26.494433      72.423297       0.649440       0.401652      -1.090344      -0.134098       0.003403       0.001525       0.134150       0.000818      -0.001987      -0.007884      -0.096206       0.159516      -0.074725       0.019663       0.055061             10.767999      15.862060       0.443678      -0.074319       5.220487      -0.861524      11.221451          -0.000000
          245              N       5.270956       6.649645      12.109193      -0.202488      35.153100 0.47272025E+03  0.11131196E+05                                 8.964569                            7.032436       0.145682       2.105498                    0.997024      26.415539      71.344559       0.663025       0.392318      -1.101291      -0.138193       0.011022       0.005380       0.138736       0.001475       0.004280       0.019794      -0.110589       0.106324      -0.073188       0.016734       0.056455             10.699496      15.367059      -0.009377       0.343256       9.332085       2.780948       7.399344          -0.000003
          246              N      12.268416       6.680121      12.418281      -0.185069      34.238154 0.45980932E+03  0.10796785E+05                                 8.925696                            7.017759      -0.037248       2.048582                    0.995947      26.494434      72.423300       0.649440       0.401652      -1.090344       0.134098      -0.000638      -0.003673       0.134150      -0.002128       0.000303       0.000643      -0.129704       0.059021      -0.074725       0.019663       0.055062             10.768000      15.862060      -0.181468       0.411634      11.268210       0.677820       5.173729          -0.000000
          247              O      -0.291579      13.296036      15.490440      -0.554001      36.612148 0.52317218E+03  0.12515201E+05                                 8.815229                            7.084276       0.200211       2.108620                    0.997818      27.729088      73.163412       0.711763       0.359731      -1.136245      -0.022298      -0.006196      -0.012687       0.026392       0.063300       0.004167      -0.005287       0.009681       0.159297      -0.090348       0.036918       0.053430             10.708668      10.072804       5.185087       0.247079      16.354668       0.671146       5.698531          -0.000000
          248              O      11.504453      13.101287      15.537146      -0.552720      38.045197 0.56689403E+03  0.13812199E+05                                 9.043623                            7.398511       0.197655       2.117389                    0.996019      27.646394      73.205235       0.694268       0.362091      -1.136340       0.023879       0.004176      -0.012360       0.027211      -0.056639       0.001845       0.005822       0.050087       0.106848      -0.080036       0.035604       0.044432             10.779371      11.801226      -4.715108       0.570344      14.406031       0.565159       6.130855           0.000000
          249              O      12.101638      -0.562620      15.770508      -0.554987      38.896785 0.55976588E+03  0.13615704E+05                                 9.206026                            7.366176       0.157945       2.099576                    0.996760      27.873763      74.105031       0.692729       0.363504      -1.133546       0.028806      -0.003296       0.006199       0.029649       0.068069      -0.005599       0.008503       0.018092       0.119382      -0.089352       0.040353       0.048999             10.912294      12.549938       5.155767       1.342673      14.043920       0.713904       6.143025          -0.000001
          250              O       0.292658      -0.523270      16.135231      -0.564632      40.768032 0.63668615E+03  0.15950293E+05                                 9.446970                            7.844633       0.184265       2.108110                    0.995227      28.130448      75.233514       0.674546       0.362453      -1.137427      -0.026572       0.003035       0.002564       0.026867      -0.069479      -0.005025      -0.004960       0.041690       0.107057      -0.090766       0.036010       0.054757             10.971344      12.260904      -4.071403       1.525300      13.738266      -0.735305       6.914862           0.000000
          251              O      12.964637       1.616248       0.465349      -0.554001      36.612138 0.52317207E+03  0.12515197E+05                                 8.815227                            7.084275       0.200211       2.108620                    0.997818      27.729087      73.163410       0.711763       0.359731      -1.136245       0.022298       0.010766       0.009134       0.026392      -0.011576       0.062372       0.015553      -0.072195      -0.086332      -0.090349       0.036918       0.053431             10.708664      10.072804      -1.039550       5.085812       6.026034      -1.957831      16.027154          -0.000000
          252              O       1.168605       1.522947       0.642559      -0.552721      38.045203 0.56689425E+03  0.13812206E+05                                 9.043624                            7.398512       0.197655       2.117388                    0.996019      27.646399      73.205253       0.694268       0.362091      -1.136340      -0.023879       0.013008      -0.000999       0.027211       0.015759      -0.054434       0.023871      -0.020823      -0.105881      -0.080036       0.035604       0.044432             10.779370      11.801227       1.715787      -4.428723       6.364161      -1.481761      14.172723           0.000000
          253              O       0.571420      -2.073651      13.826690      -0.554987      38.896788 0.55976591E+03  0.13615704E+05                                 9.206027                            7.366176       0.157946       2.099576                    0.996760      27.873762      74.105026       0.692729       0.363504      -1.133546      -0.028806      -0.006820       0.001665       0.029649      -0.022216       0.064584       0.023899      -0.042398      -0.062087      -0.089352       0.040353       0.048999             10.912295      12.549936       0.029424       5.327649       6.282444      -1.261646      13.904505          -0.000001
          254              O      12.380400      -2.417398      13.698590      -0.564632      40.768020 0.63668602E+03  0.15950289E+05                                 9.446968                            7.844632       0.184265       2.108111                    0.995227      28.130444      75.233499       0.674546       0.362453      -1.137427       0.026572      -0.001736      -0.003574       0.026867       0.012268      -0.068571       0.013422      -0.030530      -0.109602      -0.090766       0.036010       0.054757             10.971341      12.260902       2.482451      -3.569351       7.681574      -2.276932      12.971547           0.000000
          255              O       4.979571       3.397669       5.873866      -0.564399      40.970539 0.57328235E+03  0.14034826E+05                                 9.565490                            7.469897       0.127025       2.088915                    0.996176      27.977309      74.741243       0.685450       0.364999      -1.131824      -0.033649       0.000522      -0.004477       0.033950      -0.020212       0.064840       0.020329      -0.064049      -0.069196      -0.092664       0.043069       0.049596             12.083320      11.655354      -0.286788       5.928949       6.503835      -1.914533      18.090772          -0.000002
          256              O       2.781073       3.244768       5.697686      -0.561894      40.220407 0.58304395E+03  0.14302313E+05                                 9.401651                            7.495919       0.193725       2.114864                    0.996117      27.791334      73.780142       0.690910       0.361393      -1.137165       0.030633       0.000696       0.005740       0.031174       0.010787      -0.071050       0.014647      -0.025283      -0.101837      -0.091129       0.032349       0.058780             11.593472      12.692833       2.455780      -5.163412       6.738711      -2.139501      15.348872          -0.000001
          257              O       4.906988       2.814751       9.814561      -0.513965      37.584721 0.55894127E+03  0.13586622E+05                                 8.977027                            7.390932       0.086317       2.100805                    0.993812      26.921459      71.480479       0.687539       0.366491      -1.131563      -0.013572       0.003264      -0.001704       0.014062       0.010982      -0.044109       0.019984      -0.045816      -0.135510      -0.076482       0.026686       0.049796             10.759677      12.258020       0.865179      -3.907258       7.077353      -1.649061      12.943657          -0.000002
          258              O       2.678002       2.673681       9.678219      -0.573575      41.332724 0.62390462E+03  0.15549273E+05                                 9.503846                            7.745437       0.247011       2.126905                    0.996254      28.112259      74.962281       0.681568       0.360583      -1.139029       0.018742      -0.006230      -0.004001       0.020152      -0.015001       0.068644       0.006917      -0.013665      -0.106531      -0.086621       0.024604       0.062017             11.376316      12.844858      -0.322216       5.133886       6.834430      -0.897389      14.449660          -0.000002
          259              O       5.227443       1.125012       7.622615      -0.547801      35.213861 0.51528574E+03  0.12271568E+05                                 8.538164                            7.024512       0.273203       2.139522                    0.997921      27.366013      71.886132       0.716207       0.359100      -1.137508      -0.025783      -0.002609      -0.006093       0.026621       0.055283       0.003974      -0.002498      -0.004469       0.148666      -0.080268       0.030503       0.049765              9.866798      10.128436       4.120564       0.585124      13.742621       0.166695       5.729335          -0.000004
          260              O       3.012338       0.996623       7.451072      -0.560121      39.413487 0.61000957E+03  0.15120619E+05                                 9.217054                            7.674429       0.221571       2.122925                    0.995720      27.842258      74.089093       0.682474       0.362065      -1.137635       0.016567      -0.003297      -0.007173       0.018352      -0.057034      -0.004110      -0.004126       0.059295       0.116385      -0.083938       0.038750       0.045188             10.702722      12.316859      -4.204101       0.943815      13.253975      -0.431012       6.537330          -0.000001
          261              O       4.953607       5.075565       8.164549      -0.570804      39.926258 0.64850551E+03  0.16315976E+05                                 9.289640                            7.901197       0.164632       2.104120                    0.994543      28.119829      75.286139       0.674378       0.360997      -1.138942      -0.021840       0.003556      -0.007639       0.023409      -0.058711       0.004309      -0.006500       0.048376       0.066790      -0.074724       0.020721       0.054002             10.686231      11.427712      -3.556891      -0.247238      13.718761       0.287805       6.912221          -0.000002
          262              O       2.740840       4.972099       7.897875      -0.556137      37.392242 0.55510919E+03  0.13475629E+05                                 8.931188                            7.312100       0.255117       2.123362                    0.998164      27.974604      74.323842       0.698551       0.361191      -1.135241       0.031752      -0.001081      -0.012497       0.034140       0.072562      -0.003402      -0.001514       0.005461       0.147777      -0.097254       0.045068       0.052186             10.477647      10.838597       5.466188       0.758034      14.218366       1.288391       6.375978          -0.000002
          263              O       7.693487       8.494061      12.429958      -0.564399      40.970520 0.57328215E+03  0.14034820E+05                                 9.565487                            7.469896       0.127025       2.088915                    0.996176      27.977305      74.741231       0.685450       0.364999      -1.131824       0.033649       0.004468       0.000598       0.033950       0.067822      -0.003594       0.001929       0.008238       0.147667      -0.092664       0.043069       0.049595             12.083314      11.655348       5.816479       1.184553      18.301075       1.088253       6.293518          -0.000002
          264              O       9.891985       8.627081      12.621592      -0.561894      40.220415 0.58304419E+03  0.14302321E+05                                 9.401652                            7.495921       0.193724       2.114864                    0.996117      27.791338      73.780162       0.690910       0.361393      -1.137165      -0.030633      -0.005391      -0.002090       0.031174      -0.071515      -0.007072      -0.002329       0.041412       0.098247      -0.091129       0.032349       0.058780             11.593472      12.692832      -5.609622       1.106250      15.847864       0.179078       6.239720          -0.000001
          265              O       7.766070       4.531346      12.022821      -0.513965      37.584731 0.55894134E+03  0.13586624E+05                                 8.977029                            7.390933       0.086317       2.100805                    0.993812      26.921460      71.480484       0.687539       0.366491      -1.131563       0.013572       0.002457      -0.002743       0.014062      -0.045455      -0.000238      -0.004120       0.048885       0.148592      -0.076482       0.026686       0.049796             10.759680      12.258025      -3.999938      -0.125353      13.375127      -0.046069       6.645886          -0.000002
          266              O       9.995056       4.628677      12.193162      -0.573575      41.332717 0.62390447E+03  0.15549268E+05                                 9.503845                            7.745436       0.247011       2.126905                    0.996254      28.112258      74.962275       0.681568       0.360583      -1.139029      -0.018742       0.002341       0.007025       0.020152       0.070223       0.002395      -0.008291       0.046083       0.072714      -0.086620       0.024604       0.062017             11.376315      12.844859       5.054729       0.954104      14.415342       1.032202       6.868743          -0.000002
          267              O       7.445615       6.238757      14.201030      -0.547801      35.213863 0.51528575E+03  0.12271569E+05                                 8.538164                            7.024512       0.273202       2.139522                    0.997921      27.366017      71.886149       0.716207       0.359100      -1.137508       0.025783       0.005261       0.004031       0.026621      -0.009786       0.054554       0.015041      -0.073375      -0.058052      -0.080268       0.030503       0.049765              9.866798      10.128440      -0.449368       4.137569       6.137209      -1.769134      13.334745          -0.000004
          268              O       9.660720       6.373330      14.367765      -0.560121      39.413498 0.61000963E+03  0.15120621E+05                                 9.217056                            7.674429       0.221571       2.122925                    0.995720      27.842259      74.089096       0.682474       0.362065      -1.137635      -0.016567       0.006138       0.004965       0.018352       0.010086      -0.056285       0.017374      -0.025173      -0.137019      -0.083938       0.038750       0.045188             10.702724      12.316864       1.951671      -3.841388       7.152071      -1.984151      12.639238          -0.000001
          269              O       7.719451       6.688043      10.238870      -0.570804      39.926253 0.64850547E+03  0.16315975E+05                                 9.289640                            7.901197       0.164633       2.104120                    0.994543      28.119829      75.286140       0.674378       0.360997      -1.138942       0.021840       0.008280      -0.001562       0.023409       0.018658      -0.055834       0.008056      -0.008811      -0.104771      -0.074724       0.020721       0.054002             10.686230      11.427713       0.637770      -3.507969       7.188766      -1.374292      13.442212          -0.000002
          270              O       9.932218       6.920955      10.404919      -0.556137      37.392240 0.55510924E+03  0.13475630E+05                                 8.931187                            7.312100       0.255118       2.123362                    0.998164      27.974604      74.323839       0.698551       0.361191      -1.135241      -0.031752       0.011844       0.004130       0.034140      -0.021196       0.069481       0.016986      -0.067220      -0.070265      -0.097254       0.045068       0.052186             10.477645      10.838596      -0.613720       5.484266       6.237178      -0.743081      14.357162          -0.000002

******************************************************
Auxiliary information for the entire system
The total spin magnetic moment of the unit cell is   -0.000030
The total net atomic charge of the unit cell is   -0.000000
Accuracy of reproducing the electrostatic potential in the unit cell:
  The inner radius (bohr) =    5.0000
  The outer radius (bohr) =   12.0000
  Valid grid points have density less than (e/(bohr^3)) =    0.0001
  The number of valid grid points were=       195611
  The rms potential error without charges in kcal/mol is=      4.66723
  The rms potential error with partial charges in kcal/mol is=      0.69089
  The RRMSE value at monopole order=      0.14803
  The rms potential error with partial charges and cloud penetration in kcal/mol is=      0.69721
  The RRMSE value at monopole order with cloud penetration is=      0.14938
  The rms potential error with partial charges and atomic dipoles in kcal/mol is=      0.42138
  The RRMSE value at dipole order=      0.09029
  The rms potential error with partial charges, atomic dipoles and cloud penetration in kcal/mol is=      0.41329
  The RRMSE value at dipole order with cloud penetration=      0.08855

******************************************************
The electron densities and ab initio electrostatic potential were computed in VASP using the PBE functional and
projector augmented wave method. See the main text of the journal article for a description of computational details.
The atomic charges, dipoles, and quadrupoles were computed with the DDEC6 method as described in
(a) T. A. Manz and N. Gabaldon Limas, RSC Adv. 6 (2016) 47771-47801 DOI: 10.1039/c6ra04656h
(b) N. Gabaldon Limas and T. A. Manz, RSC Adv. 8 (2018) 2678-2707 DOI: 10.1039/c7ra11829e.
For each atom in the material, the electron cloud parameters were fit to the spherically averaged atom-in-material
electron density using radial positions for which this density was between 10^-4 and 10^-2 electrons per cubic bohr.
The polarizabilities, dispersion coefficients, and quantum Drude oscillator (QDO) parameters were fit using the MCLF method.
The magnetic structure of the system was optimized in VASP from the default ferromagnetic initial guess using spin polarization.
The atomic spin moments (ASMs) were computed on this optimized magnetic structure using the DDEC6 partition as inputs
to the method of T. A. Manz and D. S. Sholl, J. Chem. Theory Comput. 7 (2011) 4146-4164 DOI: 10.1021/ct200539n.
The RMSE and RRMSE were computed using a uniform grid with Ewald summation.
