# Supplementary material for: A collection of forcefield precursors for metal–organic frameworks
Source: RSC Adv. 2019 Nov 13;9(63):36492–507. doi: 10.1039/c9ra07327b (PMC9075174; doi:10.1039/c9ra07327b)
Supplement: RA-009-C9RA07327B-s3364 [file RA-009-C9RA07327B-s3364.xyz]

  468
jmolscript: load "" {1 1 1} spacegroup "x,y,z" unitcell [{     14.082800     0.000000     0.000000 }, {     -1.332023    21.410405     0.000000 }, {      0.000000     0.000000    28.251800 }]
Zn    11.554139    15.955462     8.757493     0.848008
Zn     0.453472    16.157576     8.765121     0.853471
Zn     1.196638     5.454943    22.883393     0.848008
Zn    12.297305     5.252829    22.891021     0.853471
Zn     2.727477     2.421089    13.691670     0.847068
Zn     5.703223     2.601364    13.728680     0.853845
Zn     2.017839    13.055637    27.872378     0.844997
Zn     4.973797    13.350244    27.817570     0.845104
Zn    10.023300    18.989316    27.817570     0.847068
Zn     7.047554    18.809041    27.854580     0.853845
Zn    10.732938     8.354768    13.746478     0.844997
Zn     7.776980     8.060161    13.691670     0.845104
H      1.065069    13.756185    12.094596     0.135045
H     11.134381    13.075334    12.134148     0.122659
H     11.396428    11.919172    14.117424     0.124497
H     11.625980     9.270705    17.527417     0.122439
H     11.614400     7.759131    19.352483     0.121012
H      1.478215     8.564162    19.974023     0.129019
H      0.848683    18.954632    12.165225     0.116499
H     10.921878    18.415089    12.066344     0.140235
H      0.632711    20.275654    14.043970     0.126794
H      1.773283     1.693563    17.324004     0.133225
H     11.956539     2.123912    19.971197     0.132673
H      1.813674     2.991034    19.262077     0.115206
H      9.334662    16.967746     7.023397     0.105428
H      9.313221    15.139297    10.535096     0.108853
H      7.053553    17.053388     7.012097     0.117579
H      6.997211    15.310581    10.659404     0.126500
H      4.992467    15.254914     7.020572     0.115013
H      4.942085    17.083362    10.645278     0.137577
H      2.658121    17.079080    10.498369     0.096131
H      2.699977    15.229221     7.088377     0.096070
H     11.685708     7.654220    26.220496     0.135045
H      1.616396     8.335071    26.260048     0.122659
H      1.354349     9.491233    -0.008476     0.124497
H      1.124797    12.139700     3.401517     0.122439
H      1.136377    13.651274     5.226583     0.121012
H     11.272562    12.846243     5.848123     0.129019
H     11.902094     2.455773    26.291125     0.116499
H      1.828899     2.995316    26.192244     0.140235
H     12.118066     1.134751    28.169870     0.126794
H     10.977494    19.716842     3.198104     0.133225
H      0.794238    19.286493     5.845297     0.132673
H     10.937103    18.419371     5.136177     0.115206
H      3.416115     4.442659    21.149297     0.105429
H      3.437556     6.271108    24.660996     0.108853
H      5.697224     4.357017    21.137997     0.117579
H      5.753566     6.099824    24.785304     0.126500
H      7.758310     6.155491    21.146472     0.115013
H      7.808692     4.327043    24.771178     0.137577
H     10.092656     4.331325    24.624269     0.096131
H     10.050800     6.181184    21.214277     0.096070
H      7.945143     1.318881    15.199468     0.075586
H     10.217060     1.222534    15.304000     0.114716
H     12.191221     1.271778    12.179351     0.142243
H     12.241136     3.819616    15.315301     0.138389
H      0.503084     3.729693    15.241846     0.093330
H      0.433453     1.181854    12.218903     0.107257
H      5.074051    21.119223    16.883276     0.120951
H      1.058604    20.718849    16.631835     0.130550
H      5.053204    19.892407    18.894804     0.126618
H      1.218362    16.702257    22.366950     0.120115
H      1.302394    15.464736    24.316324     0.122630
H      5.286899    16.271908    24.615793     0.131860
H      5.933863     5.872874    16.561205     0.131718
H      2.141054     4.836610    17.332479     0.108348
H      2.120546     6.116953    19.231000     0.127806
H      1.819858     8.958113    22.553412     0.132547
H      1.619567    10.253443    24.499961     0.120714
H      5.706835    10.495381    24.748577     0.127857
H      5.078953    16.920643     2.183864     0.131215
H      1.488344    15.441184     3.192453     0.114884
H      1.490445    16.742937     5.147478     0.125746
H      1.198264    19.560546     8.478365     0.131657
H      1.072726    20.808773    10.481418     0.110656
H      6.273148     0.464606    10.148047     0.136940
H      5.799669    10.859357     3.014467     0.129201
H      1.918519     9.771709     2.599166     0.113433
H      2.172761     8.243006     4.277323     0.131118
H      2.901584     5.129933     7.639287     0.123774
H      2.771692     4.048708     9.704493     0.124513
H      5.723651     6.399570    11.119908     0.128860
H      7.092912    11.418169    27.141504     0.108936
H      7.287811    15.212093    28.198122     0.103445
H      9.579729    15.156426    28.116191     0.128529
H      9.446033    11.306835    27.000245     0.124034
H     11.482120    14.389933     1.124422     0.133906
H     11.515921    11.741466    26.313727     0.138500
H     -0.224699    11.760735    26.392832     0.102558
H     -0.279188    14.334266     1.147023     0.101096
H      8.011827     4.344171    13.021255     0.096418
H     10.250079     4.404120    13.108835     0.132510
H      4.805634    20.091524     1.073568     0.075586
H      2.533717    20.187871     1.178100     0.114716
H      0.559556    20.138627    26.305251     0.142243
H      0.509641    17.590789     1.189401     0.138389
H     12.247693    17.680712     1.115946     0.093330
H     12.317324    20.228551    26.344804     0.107257
H      7.676726     0.291182     2.757376     0.120951
H     11.692173     0.691556     2.505935     0.130550
H      7.697573     1.517998     4.768904     0.126618
H     11.532415     4.708148     8.241050     0.120115
H     11.448383     5.945669    10.190424     0.122630
H      7.463878     5.138497    10.489893     0.131860
H      6.816914    15.537531     2.435305     0.131718
H     10.609723    16.573795     3.206579     0.108348
H     10.630231    15.293452     5.105100     0.127806
H     10.930919    12.452292     8.427512     0.132547
H     11.131210    11.156962    10.374061     0.120714
H      7.043942    10.915024    10.622677     0.127857
H      7.671824     4.489762    16.309764     0.131215
H     11.262433     5.969221    17.318353     0.114884
H     11.260332     4.667468    19.273378     0.125746
H     11.552513     1.849859    22.604265     0.131657
H     11.678051     0.601632    24.607318     0.110656
H      6.477629    20.945799    24.273947     0.136940
H      6.951108    10.551048    17.140367     0.129201
H     10.832258    11.638696    16.725066     0.113433
H     10.578016    13.167399    18.403223     0.131118
H      9.849193    16.280472    21.765187     0.123774
H      9.979085    17.361697    23.830393     0.124513
H      7.027126    15.010835    25.245808     0.128860
H      5.657865     9.992236    13.015604     0.108936
H      5.462966     6.198312    14.072222     0.103445
H      3.171048     6.253979    13.990291     0.128529
H      3.304744    10.103570    12.874345     0.124034
H      1.268657     7.020472    15.250322     0.133906
H      1.234856     9.668939    12.187827     0.138500
H     12.975476     9.649670    12.266932     0.102558
H     13.029965     7.076139    15.272923     0.101096
H      4.738950    17.066234    27.147155     0.096418
H      2.500698    17.006285    27.234735     0.132510
C     -0.146324     3.596948    20.985437     0.601796
C     12.966105    14.372805    10.667880     0.605764
C     13.127500    13.544222    11.944861    -0.007631
C      0.298944    13.394349    12.524023    -0.175820
C     11.993793    12.978988    12.529673    -0.111325
C      0.438740    12.709216    13.741676     0.057781
C     12.168187    12.281008    13.696473    -0.108158
C     -0.710021    12.069045    14.292586     0.085602
C     -0.584613    11.298271    15.507413    -0.093587
C     -0.520674    10.587445    16.448198    -0.083235
C     -0.470267     9.754581    17.569794     0.084723
C      0.693675     9.516925    18.278915     0.060591
C     12.433190     9.107986    17.999222    -0.119628
C     12.407931     8.223737    19.112343    -0.121651
C      0.683660     8.681919    19.468315    -0.173402
C     -0.486016     8.061017    19.852540    -0.011874
C     -0.451157     7.093267    21.016514     0.599117
C     -1.010825    17.764213    10.684831     0.602054
C     -1.134329    18.594937    11.922260    -0.001754
C     -0.012174    19.119492    12.529673    -0.102925
C     11.697729    18.779066    12.475995    -0.172424
C     11.600676    19.524148    13.668221     0.061970
C     -0.142683    19.881702    13.656920    -0.106459
C     12.742700    20.091524    14.238907     0.090427
C     12.600488    20.928671    15.453735    -0.085995
C     13.877554     0.220527    16.369093    -0.099933
C     13.899578     1.066238    17.538717     0.086733
C      1.000099     1.762076    17.869263    -0.120897
C     12.760547     1.220393    18.360845     0.072046
C     12.747345     2.021142    19.454189    -0.174705
C      1.007412     2.549979    19.019112    -0.102762
C     -0.108744     2.721262    19.818638    -0.014088
C      8.844426    16.608051     7.752294     0.106299
C      8.834314    15.548236     9.825976     0.105833
C      7.493771    16.655154     7.755119    -0.170546
C      7.449804    15.618890     9.882480    -0.182722
C      6.704979    16.137022     8.806086     0.112134
C      5.247771    16.199112     8.808911     0.119525
C      4.534873    15.638160     7.760769    -0.178695
C      4.509588    16.723667     9.879654    -0.181250
C      3.160779    16.695834     9.786424     0.112119
C      3.177292    15.638160     7.800322     0.114383
C     12.897101    17.813457     6.859537     0.601796
C     -0.215328     7.037600    24.793780     0.605764
C     -0.376723     7.866183    26.070761    -0.007631
C     12.451833     8.016056    26.649923    -0.175820
C      0.756984     8.431417    26.655573    -0.111325
C     12.312037     8.701189    27.867576     0.057781
C      0.582590     9.129397    27.822373    -0.108158
C     13.460798     9.341360     0.166686     0.085602
C     13.335390    10.112134     1.381513    -0.093587
C     13.271451    10.822960     2.322298    -0.083235
C     13.221044    11.655824     3.443894     0.084723
C     12.057102    11.893480     4.153015     0.060591
C      0.317587    12.302419     3.873322    -0.119628
C      0.342846    13.186668     4.986443    -0.121651
C     12.067117    12.728486     5.342415    -0.173402
C     -0.846007    13.349388     5.726640    -0.011874
C     -0.880866    14.317138     6.890614     0.599117
C     13.761602     3.646192    24.810731     0.602055
C     -0.197694     2.815468    26.048160    -0.001754
C     12.762951     2.290913    26.655573    -0.102925
C      1.053048     2.631339    26.601895    -0.172424
C      1.150101     1.886257    27.794121     0.061970
C     12.893460     1.528703    27.782820    -0.106459
C      0.008077     1.318881     0.113007     0.090427
C      0.150289     0.481734     1.327835    -0.085995
C     -1.126777    21.189878     2.243193    -0.099933
C     -1.148801    20.344167     3.412817     0.086733
C     11.750678    19.648329     3.743364    -0.120897
C     -0.009770    20.190012     4.234945     0.072046
C      0.003432    19.389263     5.328289    -0.174705
C     11.743365    18.860426     4.893212    -0.102762
C     12.859521    18.689143     5.692738    -0.014088
C      3.906351     4.802354    21.878194     0.106299
C      3.916463     5.862169    23.951876     0.105833
C      5.257006     4.755251    21.881019    -0.170546
C      5.300973     5.791515    24.008380    -0.182722
C      6.045798     5.273383    22.931986     0.112134
C      7.503006     5.211293    22.934811     0.119525
C      8.215904     5.772245    21.886669    -0.178695
C      8.241189     4.686738    24.005554    -0.181250
C      9.589998     4.714571    23.912324     0.112119
C      9.573485     5.772245    21.926222     0.114383
C      8.425599     1.858423    14.583579     0.125943
C      9.790659     1.783487    14.668335    -0.204749
C     10.495660     2.539274    13.817955     0.135811
C     12.007087     2.556402    13.843382     0.132484
C     12.683323     1.759935    12.826317    -0.185982
C     12.680687     3.273651    14.673985    -0.179301
C      0.009231     3.224407    14.609006     0.115017
C     -0.026746     1.742807    12.834793     0.090597
C      4.347384     0.678710    15.518714     0.575093
C      3.025669    21.108518    16.688338     0.000341
C      4.259663    20.808773    17.264675    -0.118488
C      1.862997    20.556130    17.109290    -0.166646
C      1.856427    19.778932    18.202635     0.090991
C      4.248069    20.044421    18.414523    -0.114900
C      3.035841    19.496315    18.872202     0.098069
C      3.068397    18.633475    20.081379    -0.106234
C      3.118444    18.055395    21.129521    -0.095436
C      3.151439    17.276056    22.321747     0.101799
C      2.045459    16.627321    22.830280    -0.115829
C      4.363587    17.169004    23.036518     0.072605
C      2.092347    15.873674    23.982953    -0.110943
C      4.455253    16.374678    24.169415    -0.171743
C      3.293608    15.715237    24.655346    -0.016166
C      3.375474    14.897360    25.856047     0.590104
C      4.091936     4.241401    15.603469     0.597049
C      4.058010     5.194164    16.790045    -0.015149
C      5.160470     5.922118    17.109290    -0.175582
C      2.925468     5.311921    17.578270    -0.115566
C      2.898640     6.082696    18.688566    -0.114080
C      5.159009     6.737854    18.239362     0.074435
C      4.044299     6.840624    19.030412     0.079126
C      4.032848     7.658502    20.233939    -0.100997
C      3.977720     8.272980    21.242528    -0.080955
C      3.887708     9.018063    22.457356     0.083040
C      5.037743     9.501938    23.166476     0.077262
C      2.596165     9.292116    22.988490    -0.105305
C      2.478331    10.054326    24.146813    -0.110201
C      4.924648    10.210622    24.293723    -0.183004
C      3.656398    10.540342    24.810731    -0.011859
C      3.545797    11.435297    26.017083     0.604194
C      3.361316    15.034386     1.398464     0.586815
C      3.323907    15.997855     2.553963    -0.003815
C      4.362652    16.867117     2.805404    -0.176296
C      2.237248    15.989290     3.393041    -0.125083
C      2.226995    16.787899     4.551365    -0.122235
C      4.390613    17.640033     3.901574     0.071784
C      3.299672    17.655020     4.831058     0.079643
C      3.315168    18.447205     6.000682    -0.098845
C      3.298692    19.119492     6.964069    -0.076427
C      3.204818    19.926664     8.142169     0.081317
C      4.258387    20.648195     8.687428     0.077990
C      1.965970    20.010165     8.814562    -0.110863
C      1.895085    20.787362    10.006788    -0.107433
C      5.512008     0.000000     9.823151    -0.173315
C      4.262027     0.081360    10.501194    -0.001438
C      4.184633     0.849993    11.752749     0.597855
C      3.707902    11.478118     1.469094     0.606129
C      3.819663    10.473970     2.590690    -0.014969
C      5.053658    10.332661     3.277209    -0.172107
C      2.761641     9.688208     3.028593    -0.107116
C      2.893576     8.812523     4.037182    -0.116494
C      5.177620     9.471963     4.291448     0.101195
C      4.150808     8.750433     4.757603     0.099625
C      4.210521     7.881170     5.930053    -0.097016
C      4.317946     7.240999     6.935817    -0.088118
C      4.316495     6.517327     8.142169     0.088592
C      5.178174     6.859894     9.224213     0.065588
C      3.459455     5.421115     8.351232    -0.125348
C      3.407192     4.744546     9.574535    -0.121636
C      5.140717     6.149068    10.413613    -0.183294
C      4.281679     5.084971    10.600075    -0.004068
C      4.289514     4.279940    11.845980     0.596174
C      7.616245    12.173956    27.375994     0.099924
C      7.727513    14.392074    28.000359     0.115507
C      9.087492    14.353536    27.983408    -0.172359
C      9.015903    12.086174    27.330791    -0.184169
C      9.756323    13.178104    27.779995     0.112317
C     11.270471    13.128860    27.836499     0.118315
C     11.950446    13.856814     0.494407    -0.171096
C     11.974453    12.293855    26.935266    -0.181855
C     -0.709582    12.310983    26.994595     0.112452
C     -0.749975    13.820416     0.502882     0.094994
C      8.466107     3.584102    13.365927     0.099545
C      9.791851     3.620499    13.388528    -0.188812
C      4.325178    19.551982     0.457679     0.125943
C      2.960118    19.626918     0.542435    -0.204749
C      2.255117    18.871131    27.943855     0.135811
C      0.743690    18.854003    27.969282     0.132484
C      0.067454    19.650470    26.952217    -0.185982
C      0.070090    18.136754     0.548085    -0.179301
C     12.741546    18.185998     0.483106     0.115017
C     12.777523    19.667598    26.960693     0.090597
C      8.403393    20.731695     1.392814     0.575093
C      9.725108     0.301887     2.562438     0.000341
C      8.491114     0.601632     3.138775    -0.118488
C     10.887780     0.854275     2.983390    -0.166646
C     10.894350     1.631473     4.076735     0.090991
C      8.502708     1.365984     4.288623    -0.114900
C      9.714936     1.914090     4.746302     0.098069
C      9.682380     2.776930     5.955479    -0.106234
C      9.632333     3.355010     7.003621    -0.095436
C      9.599338     4.134349     8.195847     0.101799
C     10.705318     4.783084     8.704380    -0.115829
C      8.387190     4.241401     8.910618     0.072605
C     10.658430     5.536731     9.857053    -0.110943
C      8.295524     5.035727    10.043515    -0.171743
C      9.457169     5.695168    10.529446    -0.016166
C      9.375303     6.513045    11.730147     0.590104
C      8.658841    17.169004     1.477569     0.597049
C      8.692767    16.216241     2.664145    -0.015149
C      7.590307    15.488287     2.983390    -0.175582
C      9.825309    16.098484     3.452370    -0.115566
C      9.852137    15.327709     4.562666    -0.114080
C      7.591768    14.672551     4.113462     0.074435
C      8.706478    14.569781     4.904512     0.079126
C      8.717929    13.751903     6.108039    -0.100997
C      8.773057    13.137425     7.116628    -0.080955
C      8.863069    12.392342     8.331456     0.083040
C      7.713034    11.908467     9.040576     0.077262
C     10.154612    12.118289     8.862590    -0.105305
C     10.272446    11.356079    10.020913    -0.110201
C      7.826129    11.199783    10.167823    -0.183004
C      9.094379    10.870063    10.684831    -0.011859
C      9.204980     9.975108    11.891183     0.604194
C      9.389461     6.376019    15.524364     0.586815
C      9.426870     5.412550    16.679863    -0.003815
C      8.388125     4.543288    16.931304    -0.176296
C     10.513529     5.421115    17.518941    -0.125083
C     10.523782     4.622506    18.677265    -0.122235
C      8.360164     3.770372    18.027474     0.071784
C      9.451105     3.755385    18.956958     0.079643
C      9.435609     2.963200    20.126582    -0.098845
C      9.452085     2.290913    21.089969    -0.076427
C      9.545959     1.483741    22.268069     0.081317
C      8.492390     0.762210    22.813328     0.077990
C     10.784807     1.400240    22.940462    -0.110863
C     10.855692     0.623043    24.132688    -0.107433
C      8.570792     0.000000    23.949051    -0.173315
C      8.488750    21.329045    24.627094    -0.001438
C      8.566144    20.560412    25.878649     0.597855
C      9.042875     9.932287    15.594994     0.606129
C      8.931114    10.936435    16.716590    -0.014969
C      7.697119    11.077744    17.403109    -0.172107
C      9.989136    11.722197    17.154493    -0.107116
C      9.857201    12.597882    18.163082    -0.116494
C      7.573157    11.938442    18.417348     0.101195
C      8.599969    12.659972    18.883503     0.099625
C      8.540256    13.529235    20.055953    -0.097016
C      8.432831    14.169406    21.061717    -0.088118
C      8.434282    14.893078    22.268069     0.088592
C      7.572603    14.550511    23.350113     0.065588
C      9.291322    15.989290    22.477132    -0.125348
C      9.343585    16.665859    23.700435    -0.121636
C      7.610060    15.261337    24.539513    -0.183294
C      8.469098    16.325434    24.725975    -0.004068
C      8.461263    17.130465    25.971880     0.596174
C      5.134532     9.236449    13.250094     0.099924
C      5.023264     7.018331    13.874459     0.115507
C      3.663285     7.056869    13.857508    -0.172359
C      3.734874     9.324231    13.204891    -0.184169
C      2.994454     8.232301    13.654095     0.112317
C      1.480306     8.281545    13.710599     0.118315
C      0.800331     7.553591    14.620306    -0.171096
C      0.776324     9.116550    12.809366    -0.181855
C     13.460359     9.099422    12.868695     0.112452
C     13.500752     7.589989    14.628782     0.094994
C      4.284670    17.826303    27.491827     0.099545
C      2.958926    17.789906    27.514428    -0.188812
Br     2.120554    12.552278    14.524815    -0.059321
Br     2.292263    10.317460    17.802024    -0.045189
Br     9.900472    19.709562    14.484133    -0.079682
Br    11.177534     0.300816    17.885932    -0.057042
Br    10.630223     8.858127     0.398915    -0.059321
Br    10.458514    11.092945     3.676124    -0.045189
Br     2.850305     1.700843     0.358233    -0.079682
Br     1.573243    21.109589     3.760032    -0.057042
Br     0.169924    19.105789    18.869095    -0.082285
Br     5.905321    17.973393    22.374861    -0.031517
Br     6.745881     7.692759    18.676135    -0.024179
Br     6.736164     9.084863    22.465549    -0.079613
Br     5.849989    18.815250     4.207258    -0.042155
Br     5.945946    20.577754     7.783371    -0.099439
Br     6.905455     9.682213     5.338743    -0.129897
Br     6.358645     8.305524     9.048204    -0.033855
Br    12.580853     2.304616     4.743195    -0.082285
Br     6.845456     3.437012     8.248961    -0.031517
Br     6.004896    13.717646     4.550235    -0.024179
Br     6.014613    12.325542     8.339649    -0.079613
Br     6.900788     2.595155    18.333158    -0.042155
Br     6.804831     0.832651    21.909271    -0.099439
Br     5.845322    11.728192    19.464643    -0.129897
Br     6.392132    13.104881    23.174104    -0.033855
N      9.491793    16.049240     8.794785    -0.202371
N      2.500141    16.177702     8.780659    -0.196657
N      3.258984     5.361165    22.920685    -0.202371
N     10.250636     5.232703    22.906559    -0.196657
N      0.695896     2.509299    13.704948    -0.201677
N      7.714783     2.554261    13.789704    -0.181788
N      7.001652    13.315131    27.743268    -0.197736
N     -0.029264    13.056065    27.850624    -0.200861
N     12.054881    18.901106    27.830848    -0.201677
N      5.035994    18.856144    27.915604    -0.181788
N      5.749125     8.095274    13.617368    -0.197736
N     12.780041     8.354340    13.724724    -0.200861
O     11.845592    14.704666    10.294956    -0.536808
O     -0.030833    14.711089    10.114144    -0.575668
O     12.546293     6.543020    21.329826    -0.556776
O      0.656416     6.924125    21.564881    -0.545421
O     12.005106    17.460185    10.094368    -0.562686
O      0.141546    17.440916    10.305127    -0.555365
O     12.856611     3.796065    21.592286    -0.555418
O      0.948084     4.160042    21.317113    -0.568413
O      0.905185     6.705739    24.420856    -0.536808
O     12.781610     6.699316    24.240044    -0.575668
O      0.204484    14.867385     7.203926    -0.556776
O     12.094361    14.486280     7.438981    -0.545421
O      0.745671     3.950220    24.220268    -0.562686
O     12.609231     3.969489    24.431027    -0.555365
O     -0.105834    17.614340     7.466386    -0.555418
O     11.802693    17.250363     7.191213    -0.568413
O      3.187458     1.055533    15.102565    -0.558380
O      5.440916     1.074802    15.041258    -0.546342
O      2.314466    14.499126    26.432102    -0.579797
O      4.531423    14.629730    26.279824    -0.548870
O      2.986529     3.832462    15.183647    -0.566223
O      5.213858     3.909540    15.193536    -0.545596
O      2.369866    11.707209    26.390571    -0.557376
O      4.578830    11.807838    26.558670    -0.546939
O      2.299431    14.469152     1.081196    -0.548099
O      4.500746    14.873808     0.856312    -0.546630
O      3.020596     1.021276    12.233594    -0.553169
O      5.254339     1.357420    12.193194    -0.548132
O      2.567862    11.625850     0.994463    -0.553866
O      4.741088    12.051917     1.107471    -0.554850
O      3.214042     3.774654    12.260151    -0.564180
O      5.427613     4.140772    12.379656    -0.543678
O      9.563319    20.354872     0.976665    -0.558380
O      7.309861    20.335603     0.915358    -0.546342
O     10.436311     6.911279    12.306202    -0.579797
O      8.219354     6.780675    12.153924    -0.548870
O      9.764248    17.577943     1.057747    -0.566223
O      7.536919    17.500865     1.067636    -0.545596
O     10.380911     9.703196    12.264671    -0.557376
O      8.171947     9.602567    12.432770    -0.546939
O     10.451346     6.941253    15.207096    -0.548099
O      8.250031     6.536597    14.982212    -0.546630
O      9.730181    20.389129    26.359494    -0.553169
O      7.496438    20.052985    26.319094    -0.548132
O     10.182915     9.784555    15.120363    -0.553866
O      8.009689     9.358488    15.233371    -0.554850
O      9.536735    17.635751    26.386051    -0.564180
O      7.323164    17.269633    26.505556    -0.543678

The following XYZ coordinates are in angstroms. Other properties are in atomic units.
The sperically averaged electron density of each atom fit to a function of the form exp(a - br)
eigen_1, eigen_2 and eigen_3 are the three eigenvalues of traceless quadrupole moment tensor
  atom number  atomic symbol              X              Y              Z     net charge C6 coefficient C8 coefficient C10 coefficient fluctuating dipole atomic polarizability isotropic forcefield polarizability              a              b squared Pearson coefficient          <r^3>          <r^4>         wp_QDO          m_QDO          q_QDO       dipole_x       dipole_y       dipole_z         dipole            Qxy            Qxz            Qyz     Q(x^2-y^2)  Q(3z^2 - R^2)        eigen_1        eigen_2        eigen_3 static polarizability      alpha(xx)      alpha(xy)      alpha(xz)      alpha(yy)      alpha(yz)      alpha(zz) atomic spin moment
            1             Zn      11.554139      15.955462       8.757493       0.848008     100.809474 0.19484145E+04  0.62694835E+05                                18.098273                           14.788524       0.311746       1.954099                    0.996299      47.108659     129.748034       0.452227       0.420920      -1.128284      -0.002589      -0.001164      -0.002395       0.003714       0.002672       0.007989       0.004065      -0.168798       0.184864      -0.115607       0.051893       0.063714             22.641483      23.686407       0.952638       1.471261      20.283564      -0.319747      23.954478          -0.000001
            2             Zn       0.453472      16.157576       8.765121       0.853471     102.330769 0.19403887E+04  0.62358090E+05                                18.154005                           14.663465       0.291552       1.949686                    0.996203      46.957360     129.154596       0.458655       0.415543      -1.132172       0.003404       0.002051       0.000996       0.004097      -0.008322      -0.002124      -0.006708      -0.169003       0.185011      -0.115779       0.050271       0.065509             22.871509      24.371584       1.306389      -1.647209      20.245706      -0.238046      23.997237          -0.000001
            3             Zn       1.196638       5.454943      22.883393       0.848008     100.809473 0.19484145E+04  0.62694835E+05                                18.098273                           14.788524       0.311746       1.954099                    0.996299      47.108659     129.748033       0.452227       0.420920      -1.128284       0.002589       0.001164      -0.002395       0.003714       0.002672      -0.007989      -0.004065      -0.168798       0.184864      -0.115607       0.051893       0.063714             22.641482      23.686406       0.952638      -1.471261      20.283563       0.319747      23.954477          -0.000001
            4             Zn      12.297305       5.252829      22.891021       0.853471     102.330767 0.19403887E+04  0.62358090E+05                                18.154005                           14.663465       0.291552       1.949686                    0.996203      46.957360     129.154596       0.458655       0.415543      -1.132172      -0.003404      -0.002051       0.000996       0.004097      -0.008322       0.002124       0.006708      -0.169003       0.185011      -0.115779       0.050271       0.065509             22.871509      24.371583       1.306389       1.647209      20.245706       0.238045      23.997237          -0.000001
            5             Zn       2.727477       2.421089      13.691670       0.847068     100.528950 0.19183644E+04  0.61579103E+05                                18.242013                           14.823087       0.295051       1.947352                    0.996500      47.314014     130.783913       0.444249       0.429514      -1.120945      -0.012722      -0.003847      -0.003478       0.013739       0.009538       0.002438      -0.001521      -0.156433       0.193345      -0.111056       0.046467       0.064589             23.044713      24.133184       1.134173      -2.212002      21.429883       0.906734      23.571072          -0.000000
            6             Zn       5.703223       2.601364      13.728680       0.853845     103.079884 0.19256587E+04  0.61757411E+05                                18.205795                           14.586173       0.303124       1.954495                    0.996459      46.829338     128.605130       0.460958       0.414319      -1.133182       0.014195      -0.001659      -0.006745       0.015804       0.003844      -0.008542       0.002235      -0.156749       0.166871      -0.106735       0.049986       0.056750             23.435732      24.302740       1.400188       1.841809      21.047175       1.676025      24.957280          -0.000000
            7             Zn       2.017839      13.055637      27.872378       0.844997      99.518642 0.19306826E+04  0.62044503E+05                                18.156627                           14.887872       0.321291       1.955473                    0.996330      47.292112     130.595890       0.442719       0.430512      -1.120823      -0.013527      -0.000596       0.000073       0.013540      -0.000688      -0.002580       0.005478      -0.154917       0.170569      -0.105930       0.046214       0.059716             22.720418      24.000695       0.559261      -1.360914      21.682907       0.923193      22.477653          -0.000000
            8             Zn       4.973797      13.350244      27.817570       0.845104     100.485630 0.18748789E+04  0.59833779E+05                                18.347867                           14.746281       0.316436       1.956276                    0.996254      47.118496     129.826158       0.441276       0.434934      -1.117539       0.010441       0.005521       0.002167       0.012008       0.004406       0.009503       0.013626      -0.182478       0.120365      -0.111963       0.035355       0.076608             23.429623      23.967341       0.237066      -0.515169      21.194712       0.228106      25.126816          -0.000000
            9             Zn      10.023300      18.989316      27.817570       0.847068     100.528949 0.19183644E+04  0.61579103E+05                                18.242014                           14.823087       0.295051       1.947352                    0.996500      47.314014     130.783914       0.444249       0.429514      -1.120945       0.012722       0.003847      -0.003478       0.013739       0.009538      -0.002438       0.001521      -0.156433       0.193345      -0.111056       0.046467       0.064589             23.044713      24.133184       1.134173       2.212002      21.429883      -0.906734      23.571073          -0.000000
           10             Zn       7.047554      18.809041      27.854580       0.853845     103.079884 0.19256587E+04  0.61757411E+05                                18.205795                           14.586173       0.303124       1.954495                    0.996459      46.829338     128.605130       0.460958       0.414319      -1.133182      -0.014195       0.001659      -0.006745       0.015804       0.003844       0.008542      -0.002235      -0.156749       0.166871      -0.106735       0.049986       0.056750             23.435732      24.302739       1.400188      -1.841809      21.047175      -1.676025      24.957280          -0.000000
           11             Zn      10.732938       8.354768      13.746478       0.844997      99.518642 0.19306826E+04  0.62044503E+05                                18.156627                           14.887872       0.321291       1.955473                    0.996330      47.292112     130.595890       0.442719       0.430512      -1.120823       0.013527       0.000596       0.000073       0.013540      -0.000688       0.002580      -0.005478      -0.154917       0.170569      -0.105930       0.046214       0.059716             22.720418      24.000695       0.559261       1.360914      21.682907      -0.923193      22.477652          -0.000000
           12             Zn       7.776980       8.060161      13.691670       0.845104     100.485628 0.18748788E+04  0.59833777E+05                                18.347868                           14.746281       0.316436       1.956276                    0.996254      47.118496     129.826160       0.441275       0.434934      -1.117539      -0.010441      -0.005521       0.002167       0.012008       0.004406      -0.009503      -0.013626      -0.182478       0.120365      -0.111963       0.035355       0.076608             23.429624      23.967342       0.237066       0.515169      21.194712      -0.228106      25.126816          -0.000000
           13              H       1.065069      13.756185      12.094596       0.135045       1.299045 0.98995384E+01  0.10269083E+03                                 1.987689                            1.856411      -1.329102       2.259219                    0.994687       3.663345      10.605449       0.452298       1.305463      -0.704116       0.031567       0.015655      -0.020415       0.040722       0.005261      -0.008974      -0.000816       0.009575      -0.014523      -0.010093      -0.003496       0.013589              2.049206       2.258996       0.357567      -0.366621       1.907343      -0.443040       1.981281           0.000001
           14              H      11.134381      13.075334      12.134148       0.122659       1.211377 0.89463867E+01  0.89795778E+02                                 1.834166                            1.714997      -1.248203       2.290066                    0.995130       3.534378       9.816944       0.494980       1.232851      -0.719738      -0.037177       0.002112      -0.012434       0.039258       0.000141      -0.002038      -0.006527       0.029006      -0.014727      -0.015944      -0.001222       0.017166              1.894921       2.196390      -0.073209       0.496492       1.599437      -0.203007       1.888937           0.000001
           15              H      11.396428      11.919172      14.117424       0.124497       1.080955 0.77607811E+01  0.76020077E+02                                 1.777150                            1.655534      -1.051433       2.386859                    0.996790       3.546003      10.091429       0.472151       1.324348      -0.699119      -0.034261      -0.013384       0.014402       0.039502      -0.001072       0.002184      -0.006914       0.026732      -0.008721      -0.015661       0.000430       0.015230              1.851541       2.036129       0.348058      -0.370929       1.665267      -0.325110       1.853226           0.000001
           16              H      11.625980       9.270705      17.527417       0.122439       1.022982 0.73686407E+01  0.71759436E+02                                 1.752612                            1.643888      -1.190820       2.320339                    0.994769       3.676624      10.678681       0.457326       1.375271      -0.687633      -0.036689       0.005421      -0.019036       0.041687       0.008135       0.002060      -0.009736       0.019701      -0.014149      -0.017850       0.002603       0.015247              1.815212       2.164363      -0.200168       0.414936       1.559088      -0.182001       1.722184          -0.000000
           17              H      11.614400       7.759131      19.352483       0.121012       1.142435 0.83522171E+01  0.82673693E+02                                 1.785323                            1.673481      -1.094592       2.359782                    0.996945       3.519829       9.812913       0.492118       1.257393      -0.713864      -0.036075      -0.018959       0.009573       0.041863       0.004363       0.001401      -0.006425       0.022615      -0.022914      -0.014552      -0.001389       0.015941              1.847312       2.136393       0.445315      -0.178067       1.771110      -0.223802       1.634432          -0.000001
           18              H       1.478215       8.564162      19.974023       0.129019       1.069524 0.77094719E+01  0.76690235E+02                                 1.862616                            1.721309      -1.572233       2.135998                    0.991562       4.043929      12.262442       0.427235       1.441200      -0.672911       0.030482      -0.002989       0.022476       0.037990       0.002016       0.003717       0.001586       0.004652       0.001239      -0.003316      -0.002547       0.005863              1.967666       2.357055      -0.126658       0.551468       1.555742      -0.149446       1.990202          -0.000000
           19              H       0.848683      18.954632      12.165225       0.116499       1.182601 0.86760945E+01  0.86041971E+02                                 1.776598                            1.666998      -1.066501       2.369529                    0.997159       3.445735       9.378991       0.514213       1.201094      -0.727611       0.038838      -0.006435      -0.011388       0.040981       0.000419       0.001778       0.005617       0.031011      -0.021933      -0.015651      -0.003650       0.019301              1.832375       2.102341      -0.141666      -0.439210       1.589662       0.235061       1.805121           0.000001
           20              H      10.921878      18.415089      12.066344       0.140235       1.289051 0.97648290E+01  0.10101046E+03                                 1.986180                            1.850866      -1.323204       2.266837                    0.995041       3.620068      10.486991       0.450078       1.315579      -0.702318      -0.031648      -0.015966      -0.018618       0.040040       0.006136       0.008778       0.000012       0.010104      -0.018610      -0.011225      -0.003025       0.014249              2.051097       2.284399       0.384893       0.374290       1.904039       0.443536       1.964853           0.000001
           21              H       0.632711      20.275654      14.043970       0.126794       1.072124 0.76257267E+01  0.74412009E+02                                 1.773004                            1.645634      -1.043595       2.392957                    0.996845       3.519133      10.014261       0.471333       1.331731      -0.697755       0.034041       0.016385       0.013066       0.039975      -0.001140      -0.000532       0.008082       0.025244      -0.009323      -0.016113       0.001832       0.014281              1.852772       2.029247       0.384086       0.361367       1.703726       0.338174       1.825344           0.000001
           22              H       1.773283       1.693563      17.324004       0.133225       0.984649 0.69959313E+01  0.67397846E+02                                 1.724573                            1.615016      -1.146545       2.349039                    0.995566       3.620963      10.534925       0.454743       1.398104      -0.683320       0.035542      -0.001038      -0.021684       0.041647       0.009063      -0.000629       0.007343       0.018657      -0.004149      -0.015794       0.001746       0.014048              1.795379       2.064595      -0.113235      -0.461347       1.526886       0.136713       1.794654          -0.000000
           23              H      11.956539       2.123912      19.971197       0.132673       1.054585 0.75572807E+01  0.74911438E+02                                 1.856781                            1.712997      -1.583725       2.133532                    0.991389       4.037173      12.278590       0.424370       1.456059      -0.670212      -0.029819       0.001777       0.020406       0.036176       0.001288      -0.004751      -0.001717       0.004553       0.003075      -0.003697      -0.002937       0.006634              1.966548       2.344941      -0.132164      -0.575114       1.538799       0.152503       2.015905          -0.000000
           24              H       1.813674       2.991034      19.262077       0.115206       1.132014 0.83277653E+01  0.82372419E+02                                 1.775636                            1.671252      -1.073802       2.365564                    0.996987       3.527993       9.832590       0.492341       1.257728      -0.713806       0.036084       0.014638       0.010537       0.040340       0.002675      -0.000813       0.004969       0.023106      -0.016835      -0.012649      -0.002019       0.014667              1.837537       2.131233       0.440133       0.180614       1.739579       0.221389       1.641800          -0.000001
           25              H       9.334662      16.967746       7.023397       0.105428       1.169504 0.83328392E+01  0.83021608E+02                                 1.864561                            1.709049      -1.069874       2.368140                    0.996833       3.651765      10.453743       0.467693       1.314460      -0.700990       0.020163       0.020464      -0.038555       0.048081      -0.003360       0.000518      -0.014980       0.001713       0.019915      -0.015174      -0.002265       0.017438              1.964140       2.151990       0.280501      -0.560230       1.590052      -0.300936       2.150380          -0.000001
           26              H       9.313221      15.139297      10.535096       0.108853       1.230160 0.87323590E+01  0.86917416E+02                                 1.853461                            1.694930      -0.895052       2.456905                    0.998816       3.392300       9.312397       0.498801       1.233682      -0.721282       0.021356      -0.022829       0.039362       0.050266       0.001833      -0.000642      -0.014330       0.007849       0.038388      -0.017303      -0.002430       0.019733              1.953686       2.089813      -0.331039       0.538561       1.720698      -0.387181       2.050547           0.000001
           27              H       7.053553      17.053388       7.012097       0.117579       1.094253 0.83981288E+01  0.84741903E+02                                 1.845496                            1.765902      -1.349879       2.238870                    0.992487       3.917124      11.688264       0.435922       1.392457      -0.683570      -0.014886       0.012279      -0.028268       0.034226       0.003555      -0.000729      -0.007064       0.022218       0.003879      -0.015193       0.003773       0.011420              1.872893       1.994299      -0.235410       0.338074       1.620929      -0.311202       2.003451          -0.000001
           28              H       6.997211      15.310581      10.659404       0.126500       1.208757 0.92661120E+01  0.92948216E+02                                 1.789054                            1.720220      -0.863894       2.475162                    0.999064       3.266086       8.795094       0.509872       1.197572      -0.731819      -0.015924      -0.013527       0.033781       0.039720      -0.001245      -0.002524      -0.012161       0.015255       0.031866      -0.018310       0.002289       0.016022              1.785784       1.845717       0.061364      -0.309708       1.546681      -0.250444       1.964953           0.000002
           29              H       4.992467      15.254914       7.020572       0.115013       1.132691 0.86968290E+01  0.88936144E+02                                 1.908633                            1.810822      -1.572516       2.122631                    0.991289       4.185817      12.764971       0.423611       1.413910      -0.677822       0.014220      -0.011017      -0.025463       0.031176       0.007516       0.001013       0.004629       0.014499      -0.010439      -0.010829      -0.001840       0.012669              1.948977       2.089663      -0.259716      -0.386237       1.665428       0.319166       2.091841          -0.000001
           30              H       4.942085      17.083362      10.645278       0.137577       1.102665 0.81252970E+01  0.78601544E+02                                 1.659331                            1.592406      -0.809300       2.506670                    0.999603       3.089216       8.078444       0.541022       1.170306      -0.738569       0.015894       0.016624       0.031647       0.039122       0.001054       0.001751       0.012974       0.015140       0.024399      -0.018064       0.003141       0.014923              1.657791       1.685304       0.079048       0.275106       1.468884       0.270607       1.819187           0.000002
           31              H       2.658121      17.079080      10.498369       0.096131       1.280750 0.90826694E+01  0.91126177E+02                                 1.885323                            1.712445      -0.979704       2.406001                    0.998055       3.476740       9.523597       0.504226       1.210741      -0.726038      -0.022044       0.020186       0.038622       0.048837       0.002956       0.000228       0.014182       0.009511       0.040153      -0.018295      -0.001617       0.019912              2.000587       2.184305      -0.349744      -0.592189       1.720837       0.389211       2.096618           0.000001
           32              H       2.699977      15.229221       7.088377       0.096070       1.187517 0.84963101E+01  0.85002897E+02                                 1.878579                            1.721564      -1.037102       2.379351                    0.996964       3.683741      10.543076       0.468010       1.308119      -0.702329      -0.020170      -0.022768      -0.035249       0.046559      -0.002944       0.000112       0.014185       0.000301       0.012422      -0.014044      -0.001629       0.015674              1.975420       2.142087       0.302189       0.536168       1.638131       0.333761       2.146041          -0.000001
           33              H      11.685708       7.654220      26.220496       0.135045       1.299045 0.98995384E+01  0.10269083E+03                                 1.987689                            1.856411      -1.329102       2.259219                    0.994687       3.663345      10.605449       0.452298       1.305463      -0.704116      -0.031567      -0.015655      -0.020415       0.040722       0.005261       0.008974       0.000816       0.009575      -0.014523      -0.010093      -0.003496       0.013589              2.049206       2.258996       0.357567       0.366621       1.907343       0.443040       1.981281           0.000001
           34              H       1.616396       8.335071      26.260048       0.122659       1.211377 0.89463867E+01  0.89795778E+02                                 1.834166                            1.714997      -1.248203       2.290066                    0.995130       3.534378       9.816944       0.494980       1.232851      -0.719738       0.037177      -0.002112      -0.012434       0.039258       0.000141       0.002038       0.006527       0.029006      -0.014727      -0.015944      -0.001222       0.017166              1.894921       2.196390      -0.073209      -0.496492       1.599437       0.203007       1.888937           0.000001
           35              H       1.354349       9.491233      -0.008476       0.124497       1.080955 0.77607811E+01  0.76020077E+02                                 1.777150                            1.655534      -1.051433       2.386859                    0.996790       3.546003      10.091429       0.472151       1.324348      -0.699119       0.034261       0.013384       0.014402       0.039502      -0.001072      -0.002184       0.006914       0.026732      -0.008721      -0.015661       0.000430       0.015230              1.851541       2.036129       0.348058       0.370929       1.665267       0.325110       1.853226           0.000001
           36              H       1.124797      12.139700       3.401517       0.122439       1.022982 0.73686407E+01  0.71759436E+02                                 1.752612                            1.643888      -1.190820       2.320339                    0.994769       3.676624      10.678681       0.457326       1.375271      -0.687633       0.036689      -0.005421      -0.019036       0.041687       0.008135      -0.002060       0.009736       0.019701      -0.014149      -0.017850       0.002603       0.015247              1.815212       2.164363      -0.200168      -0.414936       1.559088       0.182001       1.722184          -0.000000
           37              H       1.136377      13.651274       5.226583       0.121012       1.142434 0.83522135E+01  0.82673654E+02                                 1.785324                            1.673481      -1.094592       2.359783                    0.996945       3.519828       9.812912       0.492118       1.257394      -0.713864       0.036075       0.018959       0.009573       0.041863       0.004363      -0.001401       0.006425       0.022615      -0.022914      -0.014552      -0.001389       0.015941              1.847312       2.136394       0.445315       0.178067       1.771110       0.223802       1.634432          -0.000001
           38              H      11.272562      12.846243       5.848123       0.129019       1.069524 0.77094719E+01  0.76690235E+02                                 1.862616                            1.721309      -1.572233       2.135998                    0.991562       4.043929      12.262442       0.427235       1.441200      -0.672911      -0.030482       0.002989       0.022476       0.037990       0.002016      -0.003717      -0.001586       0.004652       0.001239      -0.003316      -0.002547       0.005863              1.967666       2.357055      -0.126658      -0.551468       1.555742       0.149446       1.990202          -0.000000
           39              H      11.902094       2.455773      26.291125       0.116499       1.182601 0.86760945E+01  0.86041971E+02                                 1.776598                            1.666998      -1.066501       2.369529                    0.997159       3.445735       9.378991       0.514213       1.201094      -0.727611      -0.038838       0.006435      -0.011388       0.040981       0.000419      -0.001778      -0.005617       0.031011      -0.021933      -0.015651      -0.003650       0.019301              1.832375       2.102341      -0.141666       0.439210       1.589662      -0.235061       1.805121           0.000001
           40              H       1.828899       2.995316      26.192244       0.140235       1.289051 0.97648291E+01  0.10101046E+03                                 1.986180                            1.850866      -1.323205       2.266837                    0.995041       3.620068      10.486990       0.450078       1.315578      -0.702318       0.031648       0.015966      -0.018618       0.040040       0.006136      -0.008778      -0.000012       0.010104      -0.018610      -0.011225      -0.003025       0.014249              2.051097       2.284398       0.384893      -0.374290       1.904039      -0.443536       1.964853           0.000001
           41              H      12.118066       1.134751      28.169870       0.126794       1.072124 0.76257267E+01  0.74412009E+02                                 1.773004                            1.645634      -1.043595       2.392957                    0.996845       3.519133      10.014261       0.471333       1.331731      -0.697755      -0.034041      -0.016385       0.013066       0.039975      -0.001140       0.000532      -0.008082       0.025244      -0.009323      -0.016113       0.001832       0.014281              1.852772       2.029247       0.384086      -0.361367       1.703726      -0.338174       1.825344           0.000001
           42              H      10.977494      19.716842       3.198104       0.133225       0.984649 0.69959339E+01  0.67397878E+02                                 1.724574                            1.615017      -1.146545       2.349039                    0.995566       3.620963      10.534926       0.454743       1.398104      -0.683320      -0.035542       0.001038      -0.021684       0.041647       0.009063       0.000629      -0.007343       0.018656      -0.004149      -0.015794       0.001746       0.014048              1.795379       2.064596      -0.113235       0.461347       1.526887      -0.136713       1.794655          -0.000000
           43              H       0.794238      19.286493       5.845297       0.132673       1.054585 0.75572798E+01  0.74911429E+02                                 1.856781                            1.712997      -1.583725       2.133532                    0.991389       4.037173      12.278591       0.424370       1.456059      -0.670212       0.029819      -0.001777       0.020406       0.036176       0.001288       0.004751       0.001717       0.004553       0.003075      -0.003697      -0.002937       0.006634              1.966548       2.344941      -0.132164       0.575114       1.538799      -0.152503       2.015905          -0.000000
           44              H      10.937103      18.419371       5.136177       0.115206       1.132015 0.83277659E+01  0.82372424E+02                                 1.775636                            1.671252      -1.073801       2.365564                    0.996987       3.527993       9.832589       0.492341       1.257728      -0.713806      -0.036084      -0.014638       0.010537       0.040340       0.002675       0.000813      -0.004969       0.023106      -0.016835      -0.012649      -0.002019       0.014667              1.837537       2.131233       0.440133      -0.180614       1.739579      -0.221389       1.641800          -0.000001
           45              H       3.416115       4.442659      21.149297       0.105429       1.169504 0.83328405E+01  0.83021622E+02                                 1.864560                            1.709049      -1.069874       2.368140                    0.996833       3.651765      10.453742       0.467693       1.314459      -0.700990      -0.020163      -0.020464      -0.038555       0.048081      -0.003360      -0.000518       0.014980       0.001713       0.019915      -0.015174      -0.002265       0.017438              1.964140       2.151990       0.280501       0.560230       1.590052       0.300936       2.150379          -0.000001
           46              H       3.437556       6.271108      24.660996       0.108853       1.230160 0.87323590E+01  0.86917416E+02                                 1.853461                            1.694930      -0.895052       2.456905                    0.998816       3.392300       9.312397       0.498801       1.233682      -0.721282      -0.021356       0.022829       0.039362       0.050266       0.001833       0.000642       0.014330       0.007849       0.038388      -0.017303      -0.002430       0.019733              1.953686       2.089813      -0.331039      -0.538561       1.720698       0.387181       2.050547           0.000001
           47              H       5.697224       4.357017      21.137997       0.117579       1.094253 0.83981290E+01  0.84741902E+02                                 1.845495                            1.765901      -1.349879       2.238870                    0.992487       3.917124      11.688262       0.435922       1.392456      -0.683570       0.014886      -0.012279      -0.028268       0.034226       0.003555       0.000729       0.007064       0.022218       0.003879      -0.015193       0.003773       0.011420              1.872893       1.994299      -0.235410      -0.338074       1.620928       0.311202       2.003451          -0.000001
           48              H       5.753566       6.099824      24.785304       0.126500       1.208757 0.92661120E+01  0.92948216E+02                                 1.789054                            1.720220      -0.863894       2.475162                    0.999064       3.266086       8.795094       0.509872       1.197572      -0.731819       0.015924       0.013527       0.033781       0.039720      -0.001245       0.002524       0.012161       0.015255       0.031866      -0.018310       0.002289       0.016022              1.785784       1.845717       0.061364       0.309708       1.546681       0.250444       1.964953           0.000002
           49              H       7.758310       6.155491      21.146472       0.115013       1.132687 0.86967913E+01  0.88935703E+02                                 1.908632                            1.810822      -1.572516       2.122631                    0.991289       4.185811      12.764968       0.423609       1.413916      -0.677821      -0.014220       0.011017      -0.025463       0.031176       0.007516      -0.001013      -0.004629       0.014499      -0.010439      -0.010829      -0.001840       0.012669              1.948977       2.089662      -0.259716       0.386237       1.665428      -0.319166       2.091840          -0.000001
           50              H       7.808692       4.327043      24.771178       0.137577       1.102665 0.81252969E+01  0.78601544E+02                                 1.659331                            1.592406      -0.809300       2.506670                    0.999603       3.089216       8.078444       0.541022       1.170306      -0.738569      -0.015894      -0.016624       0.031647       0.039122       0.001054      -0.001751      -0.012974       0.015140       0.024399      -0.018064       0.003141       0.014923              1.657791       1.685304       0.079048      -0.275106       1.468884      -0.270607       1.819187           0.000002
           51              H      10.092656       4.331325      24.624269       0.096131       1.280750 0.90826722E+01  0.91126206E+02                                 1.885323                            1.712445      -0.979704       2.406001                    0.998055       3.476741       9.523598       0.504226       1.210740      -0.726038       0.022044      -0.020186       0.038622       0.048837       0.002956      -0.000228      -0.014182       0.009511       0.040153      -0.018295      -0.001617       0.019912              2.000586       2.184305      -0.349744       0.592189       1.720837      -0.389211       2.096617           0.000001
           52              H      10.050800       6.181184      21.214277       0.096070       1.187517 0.84963098E+01  0.85002889E+02                                 1.878579                            1.721564      -1.037102       2.379351                    0.996964       3.683741      10.543074       0.468011       1.308118      -0.702329       0.020170       0.022768      -0.035249       0.046559      -0.002944      -0.000112      -0.014185       0.000301       0.012422      -0.014044      -0.001629       0.015674              1.975419       2.142086       0.302189      -0.536168       1.638131      -0.333761       2.146040          -0.000001
           53              H       7.945143       1.318881      15.199468       0.075586       1.317095 0.96581161E+01  0.99661532E+02                                 1.999827                            1.823539      -1.155009       2.307518                    0.995675       3.888198      11.260621       0.459729       1.291127      -0.705414      -0.021743      -0.023629       0.032702       0.045831       0.001104       0.004470      -0.017198      -0.002673       0.001513      -0.017408      -0.000871       0.018278              2.098826       2.342815       0.467641      -0.487824       1.937497      -0.448723       2.016166           0.000000
           54              H      10.217060       1.222534      15.304000       0.114716       1.166568 0.88489691E+01  0.90692542E+02                                 1.923863                            1.807460      -1.653754       2.075688                    0.991869       4.242041      12.861318       0.431669       1.384446      -0.682847       0.013564      -0.014730       0.022968       0.030471       0.006332      -0.005868      -0.012419       0.011874      -0.024733      -0.017882       0.000270       0.017612              1.961691       2.036669      -0.374970       0.352007       1.906570      -0.414088       1.941834          -0.000000
           55              H      12.191221       1.271778      12.179351       0.142243       1.128247 0.84932649E+01  0.83660174E+02                                 1.733510                            1.667182      -0.838385       2.499837                    0.999459       3.177544       8.579033       0.506687       1.227221      -0.724757      -0.019114      -0.021131      -0.031284       0.042315      -0.000237       0.005014       0.016495       0.014034       0.013295      -0.020611       0.003776       0.016835              1.742373       1.786590       0.163586       0.296516       1.655662       0.344992       1.784866           0.000000
           56              H      12.241136       3.819616      15.315301       0.138389       0.919858 0.65659700E+01  0.61743602E+02                                 1.600916                            1.529813      -0.889272       2.472369                    0.998965       3.357180       9.390770       0.487309       1.336623      -0.696831      -0.018082       0.018884       0.021801       0.034041      -0.000571       0.000635       0.011667       0.009433      -0.003655      -0.014456       0.005360       0.009096              1.641381       1.676969      -0.267910      -0.269845       1.588760       0.347205       1.658414          -0.000000
           57              H       0.503084       3.729693      15.241846       0.093330       1.121385 0.80247774E+01  0.78997655E+02                                 1.790676                            1.659675      -0.990389       2.396784                    0.997890       3.632346      10.248649       0.483371       1.287195      -0.706503       0.023223       0.025249       0.035152       0.049117      -0.001897      -0.001301       0.017579       0.000089       0.010970      -0.016927      -0.001999       0.018925              1.882468       2.051825       0.356782       0.420546       1.754026       0.358728       1.841552          -0.000000
           58              H       0.433453       1.181854      12.218903       0.107257       1.235907 0.88910607E+01  0.89145681E+02                                 1.871826                            1.719584      -0.987785       2.410261                    0.997760       3.495387       9.718972       0.489818       1.247166      -0.717313       0.019635      -0.032616      -0.034346       0.051274       0.002546       0.002186       0.018480       0.002047       0.019328      -0.018171      -0.002632       0.020803              1.981361       2.065166      -0.433716      -0.462772       1.955756       0.485787       1.923162           0.000000
           59              H       5.074051      21.119223      16.883276       0.120951       1.251321 0.91301735E+01  0.92232754E+02                                 1.884033                            1.739083      -1.230498       2.292891                    0.995606       3.586328      10.037826       0.488098       1.242204      -0.717404       0.037476       0.005539      -0.017649       0.041792      -0.004379      -0.005391      -0.005578       0.034983      -0.011604      -0.018774      -0.002110       0.020884              1.957215       2.305557       0.385173      -0.391436       1.741197      -0.323669       1.824891           0.000000
           60              H       1.058604      20.718849      16.631835       0.130550       1.061429 0.75048751E+01  0.74231611E+02                                 1.864712                            1.705985      -1.585278       2.134586                    0.991262       4.014787      12.180686       0.425817       1.454247      -0.670701      -0.029055       0.002719      -0.018566       0.034587       0.000921       0.005158       0.001353       0.007719       0.000239      -0.004460      -0.003180       0.007640              1.969522       2.342264      -0.221526       0.545514       1.610084      -0.213880       1.956218           0.000000
           61              H       5.053204      19.892407      18.894804       0.126618       1.356181 0.10365181E+02  0.10831500E+03                                 2.029360                            1.892271      -1.028340       2.401998                    0.996737       3.545313      10.163387       0.452453       1.295451      -0.708395       0.036336      -0.004289       0.017840       0.040706       0.001624      -0.000980      -0.009222       0.027293      -0.009361      -0.017879       0.002427       0.015452              2.047904       2.383116      -0.132288       0.491225       1.715373      -0.260177       2.045223          -0.000000
           62              H       1.218362      16.702257      22.366950       0.120115       1.249252 0.93163330E+01  0.93669285E+02                                 1.835934                            1.727516      -0.835195       2.487164                    0.999132       3.306460       8.942488       0.507135       1.201241      -0.730550      -0.034971       0.000887      -0.018529       0.039586       0.007171       0.002558      -0.009647       0.022977      -0.006110      -0.018554       0.003990       0.014564              1.837511       2.198693      -0.046067       0.404754       1.499323      -0.155653       1.814518          -0.000000
           63              H       1.302394      15.464736      24.316324       0.122630       1.155928 0.84841175E+01  0.83015282E+02                                 1.703877                            1.615422      -1.027908       2.391685                    0.997989       3.262815       8.598566       0.542698       1.153445      -0.740797      -0.035428      -0.017202       0.013043       0.041487       0.006762       0.001380      -0.006542       0.025045      -0.022556      -0.015838      -0.002156       0.017994              1.733725       1.981735       0.329646      -0.259069       1.588910      -0.246252       1.630530           0.000000
           64              H       5.286899      16.271908      24.615793       0.131860       0.990270 0.71359707E+01  0.69829016E+02                                 1.788474                            1.671327      -1.579587       2.135004                    0.991392       4.034066      12.248050       0.426405       1.467916      -0.667888       0.032930      -0.004237       0.018149       0.037838       0.001788       0.005785      -0.002348       0.009305      -0.003239      -0.007261      -0.001385       0.008646              1.864577       2.315367      -0.168788       0.357418       1.503897      -0.137381       1.774466          -0.000000
           65              H       5.933863       5.872874      16.561205       0.131718       0.986097 0.69697337E+01  0.67802549E+02                                 1.787746                            1.655593      -1.566133       2.146645                    0.991406       3.971167      12.022252       0.426927       1.474763      -0.667102       0.029693      -0.001914      -0.021898       0.036944       0.001891      -0.007486       0.002230       0.007104       0.001678      -0.007830      -0.001694       0.009524              1.909982       2.342998      -0.088530      -0.451009       1.483522       0.090113       1.903426          -0.000000
           66              H       2.141054       4.836610      17.332479       0.108348       1.120836 0.82023067E+01  0.80968517E+02                                 1.770498                            1.663276      -1.090603       2.349474                    0.996867       3.601636      10.086368       0.490571       1.264806      -0.711535      -0.033110      -0.017532      -0.007869       0.038283       0.002851      -0.001743       0.007134       0.021511      -0.023021      -0.014795      -0.000201       0.014996              1.849588       2.103186       0.453206       0.199106       1.769337       0.208080       1.676241          -0.000001
           67              H       2.120546       6.116953      19.231000       0.127806       1.011149 0.72157072E+01  0.69982261E+02                                 1.747616                            1.634292      -1.226855       2.309168                    0.994369       3.652479      10.626256       0.454972       1.388072      -0.685261      -0.034840      -0.001050       0.022509       0.041492       0.008507      -0.003360       0.009456       0.020232      -0.000976      -0.018574       0.005193       0.013381              1.828723       2.120598      -0.073548      -0.470665       1.501695       0.106523       1.863876          -0.000001
           68              H       1.819858       8.958113      22.553412       0.132547       1.059967 0.75469895E+01  0.73498849E+02                                 1.764537                            1.641211      -1.050823       2.392954                    0.997059       3.495380       9.957222       0.469908       1.338402      -0.696447      -0.036984      -0.013480      -0.015355       0.042253      -0.003321      -0.001856       0.005992       0.026241      -0.005533      -0.015117       0.000231       0.014885              1.853587       2.033094       0.364640       0.400194       1.652122       0.346005       1.875543          -0.000000
           69              H       1.619567      10.253443      24.499961       0.120714       1.187212 0.88230164E+01  0.88086532E+02                                 1.800092                            1.696296      -1.110958       2.353247                    0.996746       3.471903       9.559454       0.501645       1.222974      -0.722530      -0.039570       0.007637       0.011154       0.041815      -0.002203       0.002751       0.006471       0.028458      -0.022546      -0.015980      -0.002384       0.018364              1.857715       2.132783      -0.152065      -0.426755       1.609937       0.252617       1.830425           0.000000
           70              H       5.706835      10.495381      24.748577       0.127857       1.356150 0.10370327E+02  0.11002951E+03                                 2.119404                            1.952250      -1.565271       2.143181                    0.991137       4.020274      12.199472       0.418870       1.378192      -0.687072       0.030955       0.007374       0.020026       0.037598      -0.002343       0.011715      -0.001817       0.017966       0.006848      -0.010444      -0.006977       0.017421              2.229640       2.475844       0.414658       0.485036       2.020621       0.503586       2.192454           0.000001
           71              H       5.078953      16.920643       2.183864       0.131215       0.956393 0.67652205E+01  0.65350124E+02                                 1.754859                            1.633233      -1.539377       2.158721                    0.991244       3.954635      11.945126       0.428841       1.478583      -0.666412       0.027715       0.002509      -0.024898       0.037341       0.003233      -0.007076       0.000006       0.007780       0.009728      -0.007540      -0.002625       0.010165              1.869828       2.187258      -0.015127      -0.465484       1.483396       0.021648       1.938831          -0.000000
           72              H       1.488344      15.441184       3.192453       0.114884       1.111308 0.81665583E+01  0.80629760E+02                                 1.767345                            1.665322      -1.202698       2.301148                    0.996234       3.612322      10.159147       0.487148       1.273469      -0.709422      -0.031064      -0.020685      -0.007038       0.037979       0.004551      -0.002404       0.006043       0.019021      -0.020445      -0.013420      -0.000584       0.014004              1.839437       2.048977       0.471455       0.136911       1.822601       0.188271       1.646732          -0.000001
           73              H       1.490445      16.742937       5.147478       0.125746       0.999672 0.71856429E+01  0.69647898E+02                                 1.736895                            1.633040      -1.225669       2.309415                    0.994075       3.660737      10.661968       0.454051       1.391744      -0.684514      -0.033751      -0.003287       0.025516       0.042438       0.009715      -0.004358       0.008523       0.014768       0.003115      -0.017630       0.005944       0.011685              1.811692       2.039609       0.010125      -0.457868       1.494779       0.042224       1.900688          -0.000001
           74              H       1.198264      19.560546       8.478365       0.131657       1.074626 0.76516546E+01  0.74929052E+02                                 1.790114                            1.659598      -1.100803       2.365830                    0.996674       3.577489      10.288026       0.463372       1.349839      -0.693540      -0.037006      -0.018055      -0.013093       0.043207      -0.000111      -0.003830       0.006472       0.024668      -0.004649      -0.014828       0.000663       0.014165              1.884875       2.067469       0.451822       0.323144       1.776841       0.344511       1.810316          -0.000000
           75              H       1.072726      20.808773      10.481418       0.110656       1.210249 0.89923527E+01  0.90360400E+02                                 1.826135                            1.712216      -1.215112       2.293403                    0.995764       3.613230      10.037179       0.498570       1.222574      -0.721345      -0.035077       0.000670       0.017229       0.039085       0.004040       0.000141       0.005267       0.025470      -0.015570      -0.013872      -0.002128       0.016000              1.887543       2.133528       0.027577      -0.513863       1.588790       0.179677       1.940310           0.000000
           76              H       6.273148       0.464606      10.148047       0.136940       1.445297 0.11255136E+02  0.12132365E+03                                 2.187611                            2.020270      -1.547036       2.162202                    0.991439       3.887416      11.711556       0.417842       1.359876      -0.692574       0.034194       0.018387       0.017274       0.042494       0.006249       0.010560       0.004860       0.019956      -0.018943      -0.012088      -0.007886       0.019974              2.291251       2.485999       0.574634       0.311775       2.263654       0.518261       2.124102           0.000000
           77              H       5.799669      10.859357       3.014467       0.129201       1.390081 0.10764349E+02  0.11518840E+03                                 2.146079                            1.983665      -1.619044       2.118499                    0.990925       4.045111      12.295394       0.417547       1.370819      -0.688540       0.033320       0.017414      -0.013691       0.040011       0.005127      -0.010763      -0.002958       0.019940      -0.016141      -0.010533      -0.008473       0.019007              2.227383       2.484433       0.572423      -0.220155       2.213807      -0.402654       1.983910           0.000000
           78              H       1.918519       9.771709       2.599166       0.113433       1.090479 0.77499230E+01  0.75907611E+02                                 1.773684                            1.639521      -1.258192       2.275907                    0.994299       3.735968      10.640981       0.480784       1.300673      -0.702090      -0.033586       0.001408      -0.014373       0.036559       0.007655       0.002908      -0.004761       0.010964      -0.010678      -0.011526       0.000318       0.011208              1.851206       2.233532      -0.174503       0.517868       1.516193      -0.168855       1.803893           0.000000
           79              H       2.172761       8.243006       4.277323       0.131118       1.153177 0.84858733E+01  0.82956123E+02                                 1.708068                            1.624881      -0.820198       2.500118                    0.999399       3.140375       8.245882       0.537002       1.166751      -0.739394      -0.033390      -0.023842       0.004725       0.041300       0.009769       0.005972      -0.009907       0.015248      -0.018538      -0.019382       0.003837       0.015545              1.702313       1.805636       0.350752      -0.091204       1.770650      -0.253990       1.530653           0.000000
           80              H       2.901584       5.129933       7.639287       0.123774       1.139975 0.83584563E+01  0.81609435E+02                                 1.709409                            1.622811      -0.814582       2.500980                    0.999322       3.184601       8.426579       0.530946       1.181520      -0.735199      -0.023407      -0.015815      -0.030561       0.041617       0.014267       0.007331      -0.001576      -0.002566       0.014724      -0.018598       0.004819       0.013778              1.708575       1.659187       0.191123       0.363325       1.537064       0.103664       1.929475          -0.000000
           81              H       2.771692       4.048708       9.704493       0.124513       1.144474 0.83808338E+01  0.82022048E+02                                 1.719547                            1.626623      -0.919367       2.446881                    0.998650       3.254876       8.670787       0.528621       1.183908      -0.733579      -0.029349      -0.029361       0.005628       0.041894       0.015068       0.007561      -0.003213       0.002697      -0.006602      -0.017711       0.000809       0.016902              1.758321       1.770941       0.467857      -0.092357       1.956015      -0.193783       1.548006          -0.000000
           82              H       5.723651       6.399570      11.119908       0.128860       0.970112 0.70196939E+01  0.68435474E+02                                 1.768859                            1.661859      -1.586660       2.135157                    0.990804       4.012248      12.174116       0.425835       1.475372      -0.666790       0.024560       0.007766       0.026216       0.036753       0.004349       0.006595       0.000930      -0.000130       0.014795      -0.008364      -0.001207       0.009571              1.839093       1.871226       0.105807       0.362794       1.550430       0.122093       2.095623          -0.000000
           83              H       7.092912      11.418169      27.141504       0.108936       1.253526 0.89108430E+01  0.89247845E+02                                 1.888999                            1.722208      -0.854517       2.476631                    0.999152       3.399370       9.396657       0.489941       1.248198      -0.718337      -0.025367      -0.044589      -0.011939       0.052671       0.004259      -0.004583       0.011105      -0.018212      -0.045291      -0.020315      -0.000178       0.020493              1.992390       2.231639       0.584154       0.257388       2.167543       0.293853       1.577987           0.000001
           84              H       7.287811      15.212093      28.198122       0.103445       0.983455 0.68662108E+01  0.66017352E+02                                 1.734978                            1.605689      -1.242568       2.288355                    0.994174       3.809958      11.171925       0.452406       1.408112      -0.680264      -0.023322       0.042430       0.009286       0.049300      -0.005496      -0.001828       0.005130       0.004469      -0.043463      -0.015764       0.001890       0.013874              1.837776       1.775747      -0.398377      -0.105735       2.166449       0.219552       1.571133          -0.000000
           85              H       9.579729      15.156426      28.116191       0.128529       1.008657 0.75745602E+01  0.74566063E+02                                 1.757430                            1.684012      -1.319362       2.259450                    0.993182       3.798683      11.235680       0.443158       1.403990      -0.681417       0.018465       0.031730      -0.002579       0.036802       0.004204      -0.000991      -0.000299       0.000839      -0.042177      -0.014105       0.002816       0.011289              1.796998       1.803339       0.256484       0.102604       2.123473       0.147266       1.464182          -0.000000
           86              H       9.446033      11.306835      27.000245       0.124034       1.326627 0.10104317E+02  0.10522312E+03                                 1.997238                            1.862630      -1.355509       2.235556                    0.994053       3.731355      10.779842       0.456798       1.287590      -0.707418       0.014279      -0.027855      -0.020919       0.037648       0.003160      -0.003869       0.016583       0.004642      -0.014559      -0.020143       0.005747       0.014396              2.048935       2.209032      -0.471375      -0.150860       2.340052       0.322532       1.597722           0.000001
           87              H      11.482120      14.389933       1.124422       0.133906       0.948639 0.68062368E+01  0.64746822E+02                                 1.648906                            1.568473      -1.010355       2.413654                    0.997582       3.455691       9.804309       0.475025       1.355434      -0.692618      -0.017777       0.018258       0.025034       0.035722      -0.000328       0.000199       0.012750       0.008462       0.004664      -0.014900       0.003461       0.011439              1.695412       1.790399      -0.301379      -0.261093       1.603636       0.333638       1.692199          -0.000000
           88              H      11.515921      11.741466      26.313727       0.138500       1.114782 0.83096423E+01  0.81437393E+02                                 1.715513                            1.643968      -0.879523       2.477991                    0.998964       3.215699       8.671174       0.512424       1.219651      -0.725594      -0.018060      -0.024089      -0.028677       0.041579       0.000935       0.004559       0.016529       0.008412       0.009686      -0.018631       0.001566       0.017065              1.732046       1.847652       0.178280       0.236272       1.663583       0.341072       1.684904           0.000000
           89              H      -0.224699      11.760735      26.392832       0.102558       1.239105 0.88933305E+01  0.89331884E+02                                 1.885652                            1.726599      -1.028474       2.390698                    0.997202       3.549304       9.935124       0.485081       1.257041      -0.714636       0.022462      -0.029273      -0.033863       0.050081       0.001995       0.001469       0.017236       0.002359       0.019549      -0.017082      -0.002302       0.019385              1.999956       2.123751      -0.451658      -0.474788       1.969055       0.477468       1.907063           0.000000
           90              H      -0.279188      14.334266       1.147023       0.101096       1.100016 0.78715439E+01  0.77087707E+02                                 1.768503                            1.645057      -0.971414       2.411510                    0.998056       3.562386      10.012922       0.485118       1.289238      -0.706488       0.020231       0.027299       0.036626       0.049960      -0.002026      -0.001925       0.018884       0.000722       0.009714      -0.018439      -0.001617       0.020056              1.850483       1.983354       0.339333       0.402294       1.738081       0.360687       1.830014          -0.000000
           91              H       8.011827       4.344171      13.021255       0.096418       1.028335 0.72330860E+01  0.70452628E+02                                 1.784798                            1.644828      -1.294489       2.257795                    0.993532       3.909202      11.535864       0.448316       1.402648      -0.680955      -0.022552       0.039988      -0.013454       0.047840      -0.003940       0.003335      -0.006880      -0.000957      -0.035342      -0.014288       0.002126       0.012162              1.889269       1.899477      -0.417551       0.248986       2.084462      -0.382695       1.683868          -0.000000
           92              H      10.250079       4.404120      13.108835       0.132510       0.999106 0.74963174E+01  0.73532891E+02                                 1.741998                            1.672292      -1.286501       2.278161                    0.993814       3.740651      11.009245       0.446339       1.398967      -0.682692       0.017917       0.031687      -0.003997       0.036621       0.002664      -0.004106      -0.003717       0.003551      -0.039133      -0.014346       0.003406       0.010940              1.763448       1.686609       0.241825      -0.079365       2.063028      -0.307328       1.540708           0.000000
           93              H       4.805634      20.091524       1.073568       0.075586       1.317095 0.96581161E+01  0.99661532E+02                                 1.999827                            1.823539      -1.155009       2.307519                    0.995675       3.888198      11.260621       0.459729       1.291127      -0.705414       0.021743       0.023629       0.032702       0.045831       0.001104      -0.004470       0.017198      -0.002673       0.001513      -0.017408      -0.000871       0.018278              2.098826       2.342815       0.467641       0.487824       1.937497       0.448723       2.016166           0.000000
           94              H       2.533717      20.187871       1.178100       0.114716       1.166568 0.88489691E+01  0.90692542E+02                                 1.923863                            1.807460      -1.653754       2.075688                    0.991869       4.242041      12.861318       0.431669       1.384446      -0.682847      -0.013564       0.014730       0.022968       0.030471       0.006332       0.005868       0.012419       0.011874      -0.024733      -0.017882       0.000270       0.017612              1.961691       2.036669      -0.374970      -0.352007       1.906570       0.414088       1.941834          -0.000000
           95              H       0.559556      20.138627      26.305251       0.142243       1.128247 0.84932649E+01  0.83660174E+02                                 1.733510                            1.667182      -0.838385       2.499837                    0.999459       3.177544       8.579033       0.506687       1.227221      -0.724757       0.019114       0.021131      -0.031284       0.042315      -0.000237      -0.005014      -0.016495       0.014034       0.013295      -0.020611       0.003776       0.016835              1.742373       1.786590       0.163586      -0.296516       1.655662      -0.344992       1.784866           0.000000
           96              H       0.509641      17.590789       1.189401       0.138389       0.919858 0.65659694E+01  0.61743593E+02                                 1.600916                            1.529813      -0.889272       2.472369                    0.998965       3.357180       9.390769       0.487309       1.336623      -0.696831       0.018082      -0.018884       0.021801       0.034041      -0.000571      -0.000635      -0.011667       0.009433      -0.003655      -0.014456       0.005360       0.009096              1.641381       1.676969      -0.267909       0.269845       1.588760      -0.347204       1.658413          -0.000000
           97              H      12.247693      17.680712       1.115946       0.093330       1.121385 0.80247767E+01  0.78997644E+02                                 1.790676                            1.659675      -0.990389       2.396784                    0.997890       3.632346      10.248648       0.483371       1.287195      -0.706503      -0.023223      -0.025249       0.035152       0.049117      -0.001897       0.001301      -0.017579       0.000089       0.010970      -0.016927      -0.001999       0.018925              1.882467       2.051825       0.356782      -0.420546       1.754025      -0.358728       1.841552          -0.000000
           98              H      12.317324      20.228551      26.344804       0.107257       1.235907 0.88910556E+01  0.89145622E+02                                 1.871826                            1.719583      -0.987785       2.410261                    0.997760       3.495387       9.718973       0.489818       1.247167      -0.717313      -0.019635       0.032616      -0.034346       0.051274       0.002546      -0.002186      -0.018480       0.002047       0.019328      -0.018171      -0.002632       0.020803              1.981361       2.065167      -0.433716       0.462772       1.955756      -0.485787       1.923161           0.000000
           99              H       7.676726       0.291182       2.757376       0.120951       1.251321 0.91301724E+01  0.92232736E+02                                 1.884032                            1.739082      -1.230498       2.292891                    0.995606       3.586328      10.037824       0.488098       1.242203      -0.717404      -0.037476      -0.005539      -0.017649       0.041792      -0.004379       0.005391       0.005578       0.034983      -0.011604      -0.018774      -0.002110       0.020884              1.957215       2.305556       0.385173       0.391436       1.741196       0.323669       1.824891           0.000000
          100              H      11.692173       0.691556       2.505935       0.130550       1.061429 0.75048751E+01  0.74231611E+02                                 1.864712                            1.705985      -1.585278       2.134586                    0.991262       4.014787      12.180686       0.425817       1.454247      -0.670701       0.029055      -0.002719      -0.018566       0.034587       0.000921      -0.005158      -0.001353       0.007719       0.000239      -0.004460      -0.003180       0.007640              1.969522       2.342264      -0.221526      -0.545514       1.610084       0.213880       1.956218           0.000000
          101              H       7.697573       1.517998       4.768904       0.126618       1.356181 0.10365181E+02  0.10831500E+03                                 2.029360                            1.892271      -1.028339       2.401998                    0.996737       3.545313      10.163387       0.452453       1.295451      -0.708395      -0.036336       0.004289       0.017840       0.040706       0.001624       0.000980       0.009222       0.027293      -0.009361      -0.017879       0.002427       0.015452              2.047904       2.383116      -0.132288      -0.491225       1.715373       0.260177       2.045223          -0.000000
          102              H      11.532415       4.708148       8.241050       0.120115       1.249252 0.93163330E+01  0.93669285E+02                                 1.835934                            1.727516      -0.835195       2.487165                    0.999132       3.306460       8.942488       0.507135       1.201241      -0.730550       0.034971      -0.000887      -0.018529       0.039586       0.007171      -0.002558       0.009647       0.022977      -0.006110      -0.018554       0.003990       0.014564              1.837511       2.198693      -0.046067      -0.404754       1.499323       0.155653       1.814518          -0.000000
          103              H      11.448383       5.945669      10.190424       0.122630       1.155928 0.84841175E+01  0.83015282E+02                                 1.703877                            1.615422      -1.027908       2.391685                    0.997989       3.262815       8.598566       0.542698       1.153445      -0.740797       0.035428       0.017202       0.013043       0.041487       0.006762      -0.001380       0.006542       0.025045      -0.022555      -0.015838      -0.002156       0.017994              1.733725       1.981735       0.329646       0.259069       1.588910       0.246252       1.630530           0.000000
          104              H       7.463878       5.138497      10.489893       0.131860       0.990270 0.71359707E+01  0.69829016E+02                                 1.788474                            1.671327      -1.579587       2.135004                    0.991392       4.034066      12.248050       0.426405       1.467916      -0.667888      -0.032930       0.004237       0.018149       0.037838       0.001788      -0.005785       0.002348       0.009305      -0.003239      -0.007261      -0.001385       0.008646              1.864577       2.315367      -0.168788      -0.357418       1.503897       0.137381       1.774466          -0.000000
          105              H       6.816914      15.537531       2.435305       0.131718       0.986097 0.69697327E+01  0.67802539E+02                                 1.787746                            1.655593      -1.566133       2.146645                    0.991406       3.971167      12.022253       0.426927       1.474763      -0.667101      -0.029693       0.001914      -0.021898       0.036944       0.001891       0.007486      -0.002230       0.007104       0.001678      -0.007830      -0.001694       0.009524              1.909982       2.342998      -0.088530       0.451009       1.483522      -0.090113       1.903426          -0.000000
          106              H      10.609723      16.573795       3.206579       0.108348       1.120836 0.82023072E+01  0.80968520E+02                                 1.770498                            1.663276      -1.090603       2.349474                    0.996867       3.601636      10.086367       0.490571       1.264806      -0.711535       0.033110       0.017532      -0.007869       0.038283       0.002851       0.001743      -0.007134       0.021511      -0.023021      -0.014795      -0.000201       0.014996              1.849588       2.103186       0.453206      -0.199106       1.769336      -0.208080       1.676241          -0.000001
          107              H      10.630231      15.293452       5.105100       0.127806       1.011149 0.72157085E+01  0.69982276E+02                                 1.747616                            1.634293      -1.226855       2.309167                    0.994369       3.652479      10.626256       0.454972       1.388072      -0.685261       0.034840       0.001050       0.022509       0.041492       0.008507       0.003360      -0.009456       0.020232      -0.000976      -0.018574       0.005193       0.013381              1.828723       2.120598      -0.073548       0.470665       1.501695      -0.106523       1.863876          -0.000001
          108              H      10.930919      12.452292       8.427512       0.132547       1.059967 0.75469895E+01  0.73498849E+02                                 1.764537                            1.641211      -1.050823       2.392954                    0.997059       3.495380       9.957222       0.469908       1.338402      -0.696447       0.036984       0.013480      -0.015355       0.042252      -0.003321       0.001856      -0.005992       0.026241      -0.005533      -0.015117       0.000231       0.014885              1.853587       2.033094       0.364640      -0.400194       1.652122      -0.346005       1.875543          -0.000000
          109              H      11.131210      11.156962      10.374061       0.120714       1.187212 0.88230164E+01  0.88086532E+02                                 1.800092                            1.696296      -1.110958       2.353247                    0.996746       3.471903       9.559454       0.501645       1.222974      -0.722530       0.039570      -0.007637       0.011154       0.041815      -0.002203      -0.002751      -0.006471       0.028458      -0.022546      -0.015980      -0.002384       0.018364              1.857715       2.132783      -0.152065       0.426755       1.609937      -0.252617       1.830425           0.000000
          110              H       7.043942      10.915024      10.622677       0.127857       1.356151 0.10370332E+02  0.11002957E+03                                 2.119404                            1.952250      -1.565271       2.143181                    0.991137       4.020275      12.199472       0.418871       1.378191      -0.687072      -0.030955      -0.007374       0.020026       0.037598      -0.002343      -0.011715       0.001817       0.017966       0.006848      -0.010444      -0.006977       0.017421              2.229639       2.475843       0.414658      -0.485036       2.020621      -0.503586       2.192454           0.000001
          111              H       7.671824       4.489762      16.309764       0.131215       0.956393 0.67652205E+01  0.65350124E+02                                 1.754859                            1.633233      -1.539377       2.158721                    0.991244       3.954635      11.945126       0.428841       1.478583      -0.666412      -0.027715      -0.002509      -0.024898       0.037341       0.003233       0.007076      -0.000006       0.007780       0.009728      -0.007540      -0.002625       0.010165              1.869828       2.187258      -0.015127       0.465484       1.483396      -0.021648       1.938831          -0.000000
          112              H      11.262433       5.969221      17.318353       0.114884       1.111308 0.81665583E+01  0.80629760E+02                                 1.767345                            1.665322      -1.202698       2.301148                    0.996234       3.612322      10.159147       0.487148       1.273469      -0.709422       0.031064       0.020685      -0.007038       0.037979       0.004551       0.002404      -0.006043       0.019021      -0.020445      -0.013420      -0.000584       0.014004              1.839437       2.048977       0.471455      -0.136911       1.822601      -0.188271       1.646732          -0.000001
          113              H      11.260332       4.667468      19.273378       0.125746       0.999672 0.71856429E+01  0.69647898E+02                                 1.736895                            1.633040      -1.225669       2.309415                    0.994075       3.660737      10.661968       0.454051       1.391744      -0.684514       0.033751       0.003287       0.025516       0.042438       0.009715       0.004358      -0.008523       0.014768       0.003115      -0.017630       0.005944       0.011685              1.811692       2.039609       0.010125       0.457868       1.494779      -0.042224       1.900688          -0.000001
          114              H      11.552513       1.849859      22.604265       0.131657       1.074626 0.76516546E+01  0.74929052E+02                                 1.790114                            1.659598      -1.100803       2.365830                    0.996674       3.577489      10.288026       0.463372       1.349839      -0.693540       0.037006       0.018055      -0.013093       0.043207      -0.000111       0.003830      -0.006472       0.024668      -0.004649      -0.014828       0.000663       0.014165              1.884875       2.067469       0.451822      -0.323144       1.776841      -0.344511       1.810316          -0.000000
          115              H      11.678051       0.601632      24.607318       0.110656       1.210249 0.89923527E+01  0.90360400E+02                                 1.826135                            1.712216      -1.215112       2.293403                    0.995764       3.613230      10.037179       0.498570       1.222574      -0.721345       0.035077      -0.000670       0.017229       0.039085       0.004040      -0.000141      -0.005267       0.025470      -0.015570      -0.013872      -0.002128       0.016000              1.887543       2.133528       0.027577       0.513863       1.588790      -0.179677       1.940310           0.000000
          116              H       6.477629      20.945799      24.273947       0.136940       1.445297 0.11255136E+02  0.12132365E+03                                 2.187611                            2.020270      -1.547036       2.162202                    0.991439       3.887416      11.711556       0.417842       1.359876      -0.692574      -0.034194      -0.018387       0.017274       0.042494       0.006249      -0.010560      -0.004860       0.019956      -0.018943      -0.012088      -0.007886       0.019974              2.291251       2.485999       0.574634      -0.311775       2.263654      -0.518261       2.124102           0.000000
          117              H       6.951108      10.551048      17.140367       0.129201       1.390081 0.10764349E+02  0.11518840E+03                                 2.146079                            1.983665      -1.619044       2.118499                    0.990925       4.045111      12.295394       0.417547       1.370819      -0.688540      -0.033320      -0.017414      -0.013691       0.040011       0.005127       0.010763       0.002958       0.019940      -0.016141      -0.010533      -0.008473       0.019007              2.227383       2.484433       0.572423       0.220155       2.213807       0.402654       1.983910           0.000000
          118              H      10.832258      11.638696      16.725066       0.113433       1.090479 0.77499238E+01  0.75907618E+02                                 1.773684                            1.639521      -1.258192       2.275907                    0.994299       3.735968      10.640980       0.480784       1.300672      -0.702090       0.033586      -0.001408      -0.014373       0.036559       0.007655      -0.002908       0.004761       0.010964      -0.010678      -0.011526       0.000318       0.011208              1.851206       2.233532      -0.174503      -0.517868       1.516193       0.168855       1.803893           0.000000
          119              H      10.578016      13.167399      18.403223       0.131118       1.153177 0.84858724E+01  0.82956110E+02                                 1.708067                            1.624881      -0.820198       2.500118                    0.999399       3.140375       8.245881       0.537002       1.166750      -0.739394       0.033390       0.023842       0.004725       0.041300       0.009769      -0.005972       0.009907       0.015248      -0.018538      -0.019382       0.003837       0.015545              1.702313       1.805636       0.350751       0.091204       1.770650       0.253990       1.530653           0.000000
          120              H       9.849193      16.280472      21.765187       0.123774       1.139975 0.83584584E+01  0.81609453E+02                                 1.709408                            1.622811      -0.814582       2.500980                    0.999322       3.184602       8.426579       0.530947       1.181519      -0.735200       0.023407       0.015815      -0.030561       0.041617       0.014267      -0.007330       0.001576      -0.002566       0.014724      -0.018598       0.004819       0.013778              1.708575       1.659187       0.191123      -0.363325       1.537063      -0.103664       1.929474          -0.000000
          121              H       9.979085      17.361697      23.830393       0.124513       1.144474 0.83808338E+01  0.82022048E+02                                 1.719547                            1.626623      -0.919367       2.446881                    0.998650       3.254876       8.670787       0.528621       1.183908      -0.733579       0.029349       0.029361       0.005628       0.041894       0.015068      -0.007561       0.003213       0.002697      -0.006602      -0.017711       0.000809       0.016902              1.758321       1.770941       0.467857       0.092357       1.956015       0.193783       1.548006          -0.000000
          122              H       7.027126      15.010835      25.245808       0.128860       0.970112 0.70196939E+01  0.68435475E+02                                 1.768859                            1.661859      -1.586660       2.135157                    0.990804       4.012248      12.174116       0.425835       1.475372      -0.666790      -0.024560      -0.007766       0.026216       0.036753       0.004349      -0.006595      -0.000930      -0.000130       0.014795      -0.008364      -0.001207       0.009571              1.839093       1.871226       0.105807      -0.362794       1.550430      -0.122093       2.095623          -0.000000
          123              H       5.657865       9.992236      13.015604       0.108936       1.253526 0.89108430E+01  0.89247845E+02                                 1.888999                            1.722208      -0.854517       2.476631                    0.999152       3.399370       9.396657       0.489941       1.248198      -0.718337       0.025367       0.044589      -0.011939       0.052671       0.004259       0.004583      -0.011105      -0.018212      -0.045291      -0.020315      -0.000178       0.020493              1.992390       2.231639       0.584154      -0.257388       2.167543      -0.293853       1.577987           0.000001
          124              H       5.462966       6.198312      14.072222       0.103445       0.983455 0.68662108E+01  0.66017352E+02                                 1.734978                            1.605689      -1.242568       2.288355                    0.994174       3.809958      11.171925       0.452406       1.408112      -0.680264       0.023322      -0.042430       0.009286       0.049300      -0.005496       0.001828      -0.005130       0.004469      -0.043463      -0.015764       0.001890       0.013874              1.837776       1.775747      -0.398377       0.105735       2.166449      -0.219552       1.571133          -0.000000
          125              H       3.171048       6.253979      13.990291       0.128529       1.008657 0.75745602E+01  0.74566063E+02                                 1.757430                            1.684012      -1.319362       2.259450                    0.993182       3.798683      11.235680       0.443158       1.403990      -0.681417      -0.018465      -0.031730      -0.002579       0.036802       0.004204       0.000991       0.000299       0.000839      -0.042177      -0.014105       0.002816       0.011289              1.796998       1.803339       0.256484      -0.102604       2.123473      -0.147266       1.464182          -0.000000
          126              H       3.304744      10.103570      12.874345       0.124034       1.326627 0.10104312E+02  0.10522306E+03                                 1.997238                            1.862630      -1.355509       2.235556                    0.994053       3.731354      10.779841       0.456798       1.287591      -0.707418      -0.014279       0.027855      -0.020919       0.037648       0.003160       0.003869      -0.016583       0.004642      -0.014559      -0.020143       0.005747       0.014396              2.048935       2.209032      -0.471375       0.150860       2.340052      -0.322532       1.597722           0.000001
          127              H       1.268657       7.020472      15.250322       0.133906       0.948639 0.68062405E+01  0.64746865E+02                                 1.648907                            1.568474      -1.010355       2.413654                    0.997582       3.455691       9.804309       0.475025       1.355434      -0.692618       0.017777      -0.018258       0.025034       0.035722      -0.000328      -0.000199      -0.012750       0.008462       0.004664      -0.014900       0.003461       0.011439              1.695412       1.790399      -0.301378       0.261093       1.603637      -0.333638       1.692200          -0.000000
          128              H       1.234856       9.668939      12.187827       0.138500       1.114782 0.83096423E+01  0.81437393E+02                                 1.715513                            1.643968      -0.879523       2.477991                    0.998964       3.215699       8.671174       0.512424       1.219651      -0.725594       0.018060       0.024089      -0.028677       0.041579       0.000935      -0.004559      -0.016529       0.008412       0.009686      -0.018631       0.001566       0.017065              1.732046       1.847652       0.178280      -0.236272       1.663583      -0.341072       1.684904           0.000000
          129              H      12.975476       9.649670      12.266932       0.102558       1.239105 0.88933303E+01  0.89331884E+02                                 1.885652                            1.726599      -1.028474       2.390698                    0.997202       3.549304       9.935125       0.485081       1.257042      -0.714636      -0.022462       0.029273      -0.033863       0.050081       0.001995      -0.001469      -0.017236       0.002359       0.019549      -0.017082      -0.002302       0.019385              1.999957       2.123751      -0.451659       0.474788       1.969055      -0.477468       1.907063           0.000000
          130              H      13.029965       7.076139      15.272923       0.101096       1.100016 0.78715439E+01  0.77087707E+02                                 1.768503                            1.645057      -0.971414       2.411510                    0.998056       3.562386      10.012922       0.485118       1.289238      -0.706488      -0.020231      -0.027299       0.036626       0.049960      -0.002026       0.001925      -0.018884       0.000722       0.009714      -0.018439      -0.001617       0.020056              1.850483       1.983354       0.339333      -0.402294       1.738081      -0.360687       1.830014          -0.000000
          131              H       4.738950      17.066234      27.147155       0.096418       1.028335 0.72330860E+01  0.70452629E+02                                 1.784798                            1.644828      -1.294489       2.257795                    0.993532       3.909202      11.535864       0.448316       1.402648      -0.680955       0.022552      -0.039988      -0.013454       0.047840      -0.003940      -0.003335       0.006880      -0.000957      -0.035342      -0.014288       0.002126       0.012162              1.889269       1.899477      -0.417551      -0.248986       2.084462       0.382695       1.683868          -0.000000
          132              H       2.500698      17.006285      27.234735       0.132510       0.999106 0.74963174E+01  0.73532891E+02                                 1.741998                            1.672292      -1.286501       2.278161                    0.993814       3.740651      11.009245       0.446339       1.398967      -0.682692      -0.017917      -0.031687      -0.003997       0.036621       0.002664       0.004106       0.003717       0.003551      -0.039133      -0.014346       0.003406       0.010940              1.763448       1.686609       0.241825       0.079365       2.063028       0.307328       1.540708           0.000000
          133              C      -0.146324       3.596948      20.985437       0.601796      23.956254 0.24356731E+03  0.50093783E+04                                 7.648342                            5.512385       0.011360       2.061988                    0.999620      22.137573      61.721877       0.636575       0.467834      -1.022269      -0.001319       0.031048       0.054858       0.063049      -0.016602       0.017001      -0.087688      -0.065913      -0.014857      -0.074955      -0.034249       0.109204              9.436971       9.168448       0.904904      -0.787070       8.002023       4.772618      11.140443          -0.000001
          134              C      12.966105      14.372805      10.667880       0.605764      23.861767 0.24519867E+03  0.50508025E+04                                 7.709131                            5.563873       0.002603       2.064763                    0.999488      22.068065      61.554172       0.628053       0.473443      -1.019339      -0.004465       0.035618      -0.051535       0.062805       0.011911       0.004480       0.092300      -0.086043      -0.032486      -0.078425      -0.038294       0.116718              9.996036       8.673592      -0.267618       0.693902       9.178417      -6.052145      12.136099           0.000001
          135              C      13.127500      13.544222      11.944861      -0.007631      39.605800 0.43593894E+03  0.10152035E+05                                10.041810                            6.868029       0.071256       2.025776                    0.999202      26.959105      74.613381       0.648200       0.405761      -1.082081       0.022180      -0.016991       0.047623       0.055214       0.000444      -0.008709       0.014156      -0.002198      -0.021649      -0.019270       0.003455       0.015815             13.913050      10.528860       0.121832       1.466798      13.153431      -9.971584      18.056859           0.000001
          136              C       0.298944      13.394349      12.524023      -0.175820      38.658630 0.47841291E+03  0.11583515E+05                                10.045367                            7.355710      -0.121946       1.916600                    0.999373      31.248988      92.825163       0.596473       0.424109      -1.053518      -0.020980       0.011061      -0.003281       0.023943       0.009411      -0.033174       0.036210      -0.039657      -0.051398      -0.060375       0.010702       0.049673             12.475899      10.697793      -0.458282       1.835664      11.124234      -7.772465      15.605669           0.000003
          137              C      11.993793      12.978988      12.529673      -0.111325      35.705719 0.42704184E+03  0.10011463E+05                                 9.489616                            6.914980      -0.002735       1.972645                    0.999520      29.302316      84.576145       0.622209       0.419897      -1.060237       0.010099      -0.007220       0.021190       0.024558      -0.000481      -0.000258       0.015970       0.011733      -0.047325      -0.025159       0.011284       0.013875             12.120328       9.900445       0.742242       1.191204      10.979139      -7.532325      15.481401           0.000003
          138              C       0.438740      12.709216      13.741676       0.057781      41.323049 0.51358989E+03  0.12561971E+05                                10.586347                            7.711429      -0.102695       1.952090                    0.999415      28.711516      83.619960       0.576740       0.434195      -1.055334       0.049464       0.016760       0.020514       0.056110      -0.016178       0.032507      -0.001036       0.047861      -0.008218      -0.032630      -0.016840       0.049470             13.321548      11.342283       1.012112       0.349204      12.363036      -8.222263      16.259324           0.000002
          139              C      12.168187      12.281008      13.696473      -0.108158      36.297681 0.41907355E+03  0.98086848E+04                                 9.702330                            6.911952      -0.032149       1.975260                    0.998832      29.091694      84.748812       0.612129       0.427506      -1.052240       0.011040       0.013351      -0.017217       0.024424       0.011147      -0.013157       0.012484      -0.010999      -0.035647      -0.027323       0.008235       0.019088             12.657245      10.593009      -0.608077       2.222963      10.797750      -7.763663      16.580975           0.000002
          140              C      -0.710021      12.069045      14.292586       0.085602      44.081230 0.41516933E+03  0.96714650E+04                                11.024409                            6.932759      -0.297991       1.918388                    0.998353      27.154363      78.304951       0.605649       0.434128      -1.050710      -0.016116      -0.018952       0.038262       0.045639       0.001209       0.004271      -0.020765      -0.030847       0.080672      -0.029516      -0.009277       0.038794             15.826305      11.333016      -0.336155       1.823172      14.653608     -11.480772      21.492290           0.000001
          141              C      -0.584613      11.298271      15.507413      -0.093587      78.083525 0.52739089E+03  0.13017591E+05                                15.495757                            7.868730       0.164537       2.007258                    0.999639      30.885289      91.096939       0.563638       0.440259      -1.049075      -0.017727       0.085504      -0.105615       0.137039       0.008021      -0.011764       0.052132       0.050908      -0.163627      -0.087068       0.032863       0.054205             24.364460       9.367939      -1.981067       2.558098      24.417425     -22.049042      39.308016           0.000001
          142              C      -0.520674      10.587445      16.448198      -0.083235      75.296988 0.50668335E+03  0.12402126E+05                                15.141064                            7.728561       0.137292       2.001552                    0.999697      30.654801      90.521606       0.566050       0.442071      -1.046285      -0.003754      -0.074701       0.111151       0.133973       0.005683      -0.000626       0.063705       0.070890      -0.112391      -0.091751       0.036587       0.055164             23.242344       9.329274      -2.405051       3.178094      23.022661     -20.748536      37.375097           0.000000
          143              C      -0.470267       9.754581      17.569794       0.084723      43.625478 0.40283522E+03  0.93274066E+04                                10.924169                            6.835857      -0.333315       1.908163                    0.998416      27.109472      78.315456       0.608111       0.435001      -1.048635      -0.023349       0.029613      -0.026936       0.046343       0.001794      -0.005550      -0.015203      -0.035166       0.041739      -0.025329      -0.002774       0.028103             15.161171      12.081627      -0.526601       2.706595      13.005850     -10.127730      20.396035          -0.000000
          144              C       0.693675       9.516925      18.278915       0.060591      41.282082 0.50850428E+03  0.12414267E+05                                10.592833                            7.677896      -0.065663       1.966691                    0.999373      28.607439      83.405161       0.577110       0.434732      -1.054363       0.045163       0.017212       0.008359       0.049049       0.024608      -0.024838      -0.008768       0.012580      -0.041317      -0.029889      -0.013536       0.043425             13.240238      12.913869      -1.128358       4.138199      10.206012      -6.880752      16.600833          -0.000001
          145              C      12.433190       9.107986      17.999222      -0.119628      36.712251 0.47204253E+03  0.11343575E+05                                 9.700987                            7.301937       0.065036       1.995349                    0.998936      29.777533      86.928315       0.601743       0.423571      -1.058262       0.017700       0.003770       0.016511       0.024497       0.004083       0.019155      -0.000137       0.017795      -0.005906      -0.016835      -0.007493       0.024327             11.653355      11.158859       1.101840       0.156566      10.492284      -6.343781      13.308922          -0.000001
          146              C      12.407931       8.223737      19.112343      -0.121651      35.729669 0.45522559E+03  0.10815207E+05                                 9.397790                            7.093098       0.088437       1.991335                    0.999692      29.761027      85.723861       0.622044       0.414454      -1.066541       0.013512       0.014019      -0.001149       0.019505       0.009037      -0.004272       0.001236       0.023081      -0.049575      -0.017446      -0.005808       0.023254             11.182300      11.087729       0.671359       1.951644       9.610273      -5.545203      12.848896          -0.000002
          147              C       0.683660       8.681919      19.468315      -0.173402      40.271067 0.52569433E+03  0.13049132E+05                                10.454881                            7.810838      -0.305368       1.859481                    0.998508      31.886841      96.324216       0.566976       0.435204      -1.045346      -0.013902       0.009478       0.000615       0.016836      -0.018662       0.012828       0.038080      -0.023803      -0.017607      -0.047254       0.002281       0.044973             12.565322      12.573408       0.881676       1.575259      10.271793      -6.297983      14.850765          -0.000001
          148              C      -0.486016       8.061017      19.852540      -0.011874      37.262151 0.43341140E+03  0.10093217E+05                                 9.600663                            6.855664       0.026188       2.008803                    0.999148      27.143868      75.483538       0.646765       0.406659      -1.079908      -0.000401       0.039251      -0.031597       0.050390      -0.000338      -0.001487       0.015558       0.002606      -0.016094      -0.017953       0.003884       0.014070             12.019364      11.435182       0.748418       1.629482      10.191230      -6.759732      14.431681          -0.000001
          149              C      -0.451157       7.093267      21.016514       0.599117      23.279118 0.24567353E+03  0.50624364E+04                                 7.503218                            5.543542       0.043318       2.073291                    0.999603      22.186044      61.870781       0.633661       0.469081      -1.021821       0.001209      -0.038139       0.050929       0.063638      -0.016086      -0.017871       0.093014      -0.062466       0.005158      -0.078286      -0.035763       0.114049              9.067862       9.421290       1.119193       0.586868       7.812521      -4.238197       9.969774          -0.000001
          150              C      -1.010825      17.764213      10.684831       0.602054      24.283294 0.24594530E+03  0.50665121E+04                                 7.785336                            5.558652       0.013840       2.067658                    0.999599      22.016221      61.272310       0.631108       0.471120      -1.021303       0.003138      -0.033876      -0.053626       0.063507       0.010377      -0.006740      -0.090106      -0.089486      -0.041496      -0.076963      -0.038818       0.115781             10.226088       8.607094      -0.166166      -0.436571       9.423418       6.371003      12.647751           0.000001
          151              C      -1.134329      18.594937      11.922260      -0.001754      38.608034 0.41413961E+03  0.95301851E+04                                 9.888419                            6.697631       0.054080       2.025579                    0.999212      26.577282      73.338453       0.655277       0.406188      -1.080808      -0.015877       0.021792       0.041809       0.049749      -0.001819       0.004542      -0.018970      -0.005622      -0.013102      -0.019551      -0.001147       0.020698             13.873797      10.204099       0.151164      -1.086200      13.220291      10.195785      18.197001           0.000001
          152              C      -0.012174      19.119492      12.529673      -0.102925      35.363132 0.41427196E+03  0.96342903E+04                                 9.432686                            6.809360       0.023145       1.983692                    0.999601      28.943997      83.083613       0.627500       0.419719      -1.060830      -0.011603       0.005521       0.018625       0.022628      -0.001177      -0.003943      -0.019158       0.016859      -0.046368      -0.028949       0.012093       0.016856             12.231530       9.603499       0.630965      -0.712417      11.543171       8.077433      15.547920           0.000003
          153              C      11.697729      18.779066      12.475995      -0.172424      38.292268 0.47047007E+03  0.11339386E+05                                 9.989077                            7.286953      -0.081810       1.932397                    0.999457      30.963366      91.655386       0.600423       0.423244      -1.054450       0.016294      -0.008791      -0.004106       0.018964       0.007236       0.028838      -0.041510      -0.041085      -0.034404      -0.057252       0.002755       0.054497             12.550960      10.558536      -0.257978      -1.420982      11.538719       8.104381      15.555624           0.000003
          154              C      11.600676      19.524148      13.668221       0.061970      42.002322 0.51123732E+03  0.12501539E+05                                10.754218                            7.720220      -0.090789       1.957319                    0.999354      28.674002      83.751428       0.572924       0.437188      -1.052558      -0.050640      -0.013816       0.016938       0.055156      -0.019988      -0.038551       0.004280       0.053432      -0.013217      -0.036552      -0.022100       0.058653             13.873429      11.382599       1.065264       0.074376      13.205479       9.108965      17.032208           0.000002
          155              C      -0.142683      19.881702      13.656920      -0.106459      35.518599 0.40776658E+03  0.94739808E+04                                 9.542744                            6.800936       0.059899       2.008419                    0.999058      28.748667      83.297351       0.619767       0.425360      -1.054122      -0.007353      -0.011213      -0.016159       0.020998       0.007617       0.014639      -0.011142      -0.006756      -0.020987      -0.024321       0.011181       0.013140             12.498037      10.258669      -0.309873      -1.743109      11.193237       7.921621      16.042206           0.000002
          156              C      12.742700      20.091524      14.238907       0.090427      43.354226 0.41027222E+03  0.95443755E+04                                11.001889                            6.931587      -0.277688       1.928371                    0.998454      27.078151      78.441978       0.599523       0.439162      -1.046007       0.017504       0.019033       0.042991       0.050168       0.002523      -0.005766       0.025713      -0.038186       0.092593      -0.035787      -0.010729       0.046516             16.002166      11.317009      -0.276825      -1.442492      15.037640      11.850024      21.651848           0.000001
          157              C      12.600488      20.928671      15.453735      -0.085995      77.264958 0.53432277E+03  0.13275027E+05                                15.628706                            8.027742       0.003872       1.962061                    0.998919      31.073492      92.936077       0.545080       0.452287      -1.038637       0.015987      -0.092931      -0.107615       0.143083       0.009856       0.011869      -0.047263       0.062697      -0.159128      -0.083639       0.023987       0.059653             24.920030       9.568173      -1.626402      -1.677029      25.463120      22.650088      39.728796           0.000001
          158              C      13.877554       0.220527      16.369093      -0.099933      75.834496 0.53758984E+03  0.13404332E+05                                15.435890                            8.064280      -0.121026       1.917554                    0.998930      31.587072      95.285415       0.541503       0.453640      -1.035712       0.004894       0.079672       0.113467       0.138732       0.007450      -0.011709      -0.051358       0.080748      -0.126128      -0.083433       0.017943       0.065491             23.847013       9.633115      -1.928881      -2.040890      23.826212      21.073937      38.081713           0.000000
          159              C      13.899578       1.066238      17.538717       0.086733      46.379778 0.44722255E+03  0.10654405E+05                                11.535534                            7.288760      -0.458734       1.863213                    0.997903      27.984199      82.635530       0.577146       0.445466      -1.039968       0.018391      -0.027662      -0.026142       0.042271       0.002517       0.003760       0.032067      -0.021294       0.061231      -0.023179      -0.021145       0.044324             16.188604      12.612094      -0.110262      -2.581643      14.027546      10.743123      21.926172          -0.000000
          160              C       1.000099       1.762076      17.869263      -0.120897      36.266264 0.46721213E+03  0.11222786E+05                                 9.686609                            7.315694      -0.002380       1.981468                    0.998156      29.693739      87.276818       0.593596       0.429564      -1.052284       0.001982       0.000452       0.021126       0.021223      -0.003440      -0.004085      -0.001463       0.013850       0.001239      -0.008616      -0.000495       0.009111             11.721210      10.961549       1.353691      -0.665843      10.475224       6.066308      13.726859          -0.000001
          161              C      12.760547       1.220393      18.360845       0.072046      40.758750 0.49527815E+03  0.12067853E+05                                10.634878                            7.668660      -0.143707       1.945061                    0.999273      28.753951      85.030154       0.564552       0.445268      -1.043217      -0.046806      -0.028611       0.002056       0.054896       0.032658       0.022932       0.006782       0.032866      -0.064828      -0.033358      -0.021058       0.054416             13.350992      12.286833      -1.016324      -4.103340      10.408846       7.122929      17.357297          -0.000000
          162              C      12.747345       2.021142      19.454189      -0.174705      40.101223 0.52099543E+03  0.12930769E+05                                10.494300                            7.826295      -0.338827       1.852432                    0.998314      31.911569      97.059583       0.559765       0.440869      -1.039774       0.021313       0.006316       0.017149       0.028076      -0.013386      -0.003579      -0.048017      -0.011556      -0.020090      -0.050201      -0.000871       0.051072             12.666436      12.457785       0.733439      -1.885562      10.361602       6.390380      15.179920          -0.000001
          163              C       1.007412       2.549979      19.019112      -0.102762      34.991712 0.43138466E+03  0.10135438E+05                                 9.321870                            6.939032       0.057657       1.988732                    0.999631      29.324958      84.639987       0.622822       0.418566      -1.061440      -0.012727      -0.027449      -0.006637       0.030975       0.002008       0.010468      -0.013374       0.011732      -0.057094      -0.027718       0.009135       0.018584             11.278147      10.592470       0.573310      -2.153611       9.419557       5.772764      13.822415          -0.000002
          164              C      -0.108744       2.721262      19.818638      -0.014088      39.033576 0.43656784E+03  0.10183149E+05                                 9.912999                            6.890081       0.059447       2.022950                    0.999229      27.017771      75.144482       0.643943       0.407782      -1.079379      -0.007285      -0.038547      -0.033624       0.051667       0.009347       0.012834      -0.011442       0.011844      -0.042276      -0.026512       0.006944       0.019568             12.755684      11.116665       0.654276      -1.943129      10.772149       7.631798      16.378238          -0.000001
          165              C       8.844426      16.608051       7.752294       0.106299      27.273206 0.33056848E+03  0.73012492E+04                                 8.072931                            6.190901       0.077873       2.050590                    0.999381      25.917803      73.661425       0.637812       0.434788      -1.046426       0.014820      -0.021391       0.040237       0.047919       0.005140       0.004158       0.012666      -0.069627       0.030114      -0.040425       0.003903       0.036523              9.614430      15.207837      -0.272380      -0.323366       5.399425      -1.774626       8.236027          -0.000001
          166              C       8.834314      15.548236       9.825976       0.105833      26.262659 0.32210523E+03  0.70406748E+04                                 7.764310                            6.037540       0.194849       2.086890                    0.999650      25.558270      71.342770       0.660292       0.424379      -1.056922       0.003792       0.014767      -0.040357       0.043141       0.005341       0.009374       0.009224      -0.061534       0.047631      -0.040498       0.009903       0.030595              9.054659      13.904895      -0.819156       0.605302       5.600783      -1.913352       7.658297           0.000001
          167              C       7.493771      16.655154       7.755119      -0.170546      35.012161 0.46915705E+03  0.11307201E+05                                 9.481334                            7.345115      -0.078092       1.953309                    0.997819      30.294069      89.862976       0.589331       0.431231      -1.048850       0.005095      -0.011612       0.007097       0.014531       0.004369       0.015672       0.006054      -0.031565       0.046803      -0.029204       0.004942       0.024263             11.343410      19.436622      -0.623316      -1.255329       6.091769      -1.708728       8.501839          -0.000002
          168              C       7.449804      15.618890       9.882480      -0.182722      34.133456 0.45672950E+03  0.10876737E+05                                 9.172856                            7.146927       0.130321       2.012120                    0.999196      29.968102      86.861640       0.613276       0.419383      -1.061746       0.012404      -0.007799      -0.005322       0.015589       0.003937      -0.016684      -0.010210      -0.031531       0.064216      -0.031723       0.000514       0.031209             10.794560      17.877314      -1.837308       1.370093       6.145674      -1.844051       8.360693           0.000002
          169              C       6.704979      16.137022       8.806086       0.112134      39.433180 0.42871862E+03  0.10071233E+05                                10.462236                            7.139503      -0.289055       1.927266                    0.998884      26.870479      77.903677       0.584791       0.445856      -1.043356      -0.002100      -0.006500      -0.010589       0.012602      -0.003481       0.001718       0.024458      -0.004665       0.019515      -0.022769      -0.004790       0.027559             14.229543      27.448474      -1.936826       0.226280       6.573641      -1.692124       8.666515          -0.000001
          170              C       5.247771      16.199112       8.808911       0.119525      38.253907 0.41582607E+03  0.97020684E+04                                10.278265                            7.040723      -0.294588       1.928702                    0.998965      26.658824      77.234686       0.587218       0.447048      -1.041802      -0.000421       0.009545      -0.002901       0.009985       0.000759      -0.001780      -0.025614      -0.004281       0.005507      -0.024110      -0.003141       0.027251             13.940656      26.654158      -2.101686      -0.372724       6.587401       1.770409       8.580409          -0.000001
          171              C       4.534873      15.638160       7.760769      -0.178695      35.268965 0.47290354E+03  0.11437994E+05                                 9.570327                            7.399567      -0.182360       1.919280                    0.997679      30.543695      91.227522       0.583254       0.434181      -1.045433      -0.004695       0.006623      -0.003220       0.008734       0.012326      -0.011228      -0.012284      -0.043988       0.004166      -0.028264      -0.003614       0.031878             11.485152      19.595976      -0.809925       0.790174       6.236044       1.736966       8.623436          -0.000002
          172              C       4.509588      16.723667       9.879654      -0.181250      32.784070 0.42649787E+03  0.99674135E+04                                 8.884757                            6.879866       0.321124       2.083336                    0.999607      29.094586      83.077228       0.629747       0.416173      -1.065598      -0.001770       0.010016      -0.004178       0.010996       0.005580       0.008252       0.009255      -0.031576       0.042068      -0.024962       0.001790       0.023172             10.460517      17.222914      -1.600190      -1.283604       6.046990       1.970833       8.111647           0.000002
          173              C       3.160779      16.695834       9.786424       0.112119      25.919259 0.30912716E+03  0.66936049E+04                                 7.702200                            5.917775       0.188189       2.086569                    0.999747      25.326969      70.561632       0.665844       0.424826      -1.055740      -0.005612      -0.019405      -0.048373       0.052421       0.003233      -0.012474      -0.010020      -0.066486       0.047340      -0.043765       0.010848       0.032917              9.038187      14.021991      -0.674981      -0.623144       5.491229       1.932807       7.601340           0.000001
          174              C       3.177292      15.638160       7.800322       0.114383      26.728888 0.31603093E+03  0.69067910E+04                                 7.971723                            6.049068       0.113593       2.066570                    0.999450      25.598454      72.530615       0.645477       0.434189      -1.046079      -0.005337       0.022029       0.040126       0.046085       0.002162       0.004615      -0.021371      -0.087010       0.020592      -0.047528      -0.003003       0.050531              9.569748      15.273426      -0.345218      -0.091016       5.420607       1.815573       8.015210          -0.000001
          175              C      12.897101      17.813457       6.859537       0.601796      23.956255 0.24356731E+03  0.50093783E+04                                 7.648342                            5.512385       0.011360       2.061988                    0.999620      22.137573      61.721877       0.636575       0.467834      -1.022269       0.001319      -0.031048       0.054858       0.063049      -0.016602      -0.017001       0.087688      -0.065913      -0.014857      -0.074955      -0.034249       0.109204              9.436972       9.168448       0.904903       0.787070       8.002024      -4.772618      11.140444          -0.000001
          176              C      -0.215328       7.037600      24.793780       0.605764      23.861767 0.24519867E+03  0.50508025E+04                                 7.709130                            5.563873       0.002603       2.064763                    0.999488      22.068065      61.554170       0.628053       0.473443      -1.019339       0.004465      -0.035618      -0.051535       0.062805       0.011911      -0.004480      -0.092300      -0.086043      -0.032486      -0.078425      -0.038294       0.116718              9.996036       8.673592      -0.267618      -0.693902       9.178417       6.052144      12.136099           0.000001
          177              C      -0.376723       7.866183      26.070761      -0.007631      39.605799 0.43593894E+03  0.10152035E+05                                10.041809                            6.868029       0.071257       2.025776                    0.999202      26.959105      74.613380       0.648200       0.405761      -1.082081      -0.022180       0.016991       0.047623       0.055214       0.000444       0.008709      -0.014156      -0.002198      -0.021650      -0.019270       0.003455       0.015815             13.913050      10.528860       0.121832      -1.466798      13.153431       9.971583      18.056859           0.000001
          178              C      12.451833       8.016056      26.649923      -0.175820      38.658632 0.47841294E+03  0.11583516E+05                                10.045368                            7.355710      -0.121946       1.916600                    0.999373      31.248989      92.825167       0.596473       0.424109      -1.053518       0.020980      -0.011061      -0.003281       0.023943       0.009411       0.033174      -0.036210      -0.039657      -0.051398      -0.060375       0.010702       0.049673             12.475899      10.697793      -0.458282      -1.835664      11.124235       7.772465      15.605670           0.000003
          179              C       0.756984       8.431417      26.655573      -0.111325      35.705717 0.42704181E+03  0.10011463E+05                                 9.489616                            6.914980      -0.002735       1.972645                    0.999520      29.302315      84.576142       0.622209       0.419897      -1.060237      -0.010099       0.007220       0.021190       0.024558      -0.000481       0.000258      -0.015970       0.011733      -0.047325      -0.025159       0.011284       0.013875             12.120328       9.900445       0.742242      -1.191204      10.979139       7.532325      15.481400           0.000003
          180              C      12.312037       8.701189      27.867576       0.057781      41.323051 0.51358992E+03  0.12561973E+05                                10.586347                            7.711429      -0.102695       1.952090                    0.999415      28.711517      83.619964       0.576740       0.434195      -1.055334      -0.049464      -0.016760       0.020514       0.056110      -0.016178      -0.032507       0.001036       0.047861      -0.008217      -0.032630      -0.016840       0.049470             13.321548      11.342283       1.012112      -0.349204      12.363036       8.222264      16.259325           0.000002
          181              C       0.582590       9.129397      27.822373      -0.108158      36.297681 0.41907355E+03  0.98086848E+04                                 9.702330                            6.911952      -0.032148       1.975260                    0.998832      29.091694      84.748811       0.612129       0.427506      -1.052240      -0.011040      -0.013351      -0.017217       0.024424       0.011147       0.013157      -0.012484      -0.010999      -0.035647      -0.027323       0.008235       0.019088             12.657245      10.593009      -0.608077      -2.222963      10.797750       7.763663      16.580975           0.000002
          182              C      13.460798       9.341360       0.166686       0.085602      44.081230 0.41516933E+03  0.96714650E+04                                11.024409                            6.932759      -0.297991       1.918388                    0.998353      27.154363      78.304952       0.605649       0.434128      -1.050710       0.016116       0.018953       0.038262       0.045639       0.001209      -0.004271       0.020765      -0.030847       0.080672      -0.029516      -0.009277       0.038794             15.826305      11.333016      -0.336155      -1.823172      14.653609      11.480772      21.492290           0.000001
          183              C      13.335390      10.112134       1.381513      -0.093587      78.083525 0.52739087E+03  0.13017590E+05                                15.495757                            7.868730       0.164537       2.007258                    0.999639      30.885288      91.096938       0.563638       0.440259      -1.049075       0.017727      -0.085504      -0.105615       0.137039       0.008021       0.011764      -0.052132       0.050908      -0.163627      -0.087068       0.032863       0.054205             24.364461       9.367939      -1.981067      -2.558098      24.417426      22.049043      39.308017           0.000001
          184              C      13.271451      10.822960       2.322298      -0.083235      75.296988 0.50668337E+03  0.12402126E+05                                15.141063                            7.728561       0.137293       2.001552                    0.999697      30.654802      90.521606       0.566050       0.442071      -1.046285       0.003754       0.074701       0.111151       0.133973       0.005683       0.000626      -0.063705       0.070890      -0.112391      -0.091751       0.036587       0.055164             23.242343       9.329274      -2.405051      -3.178093      23.022660      20.748535      37.375095           0.000000
          185              C      13.221044      11.655824       3.443894       0.084723      43.625477 0.40283522E+03  0.93274066E+04                                10.924169                            6.835857      -0.333315       1.908163                    0.998416      27.109472      78.315456       0.608111       0.435001      -1.048635       0.023349      -0.029613      -0.026936       0.046343       0.001794       0.005550       0.015203      -0.035166       0.041739      -0.025329      -0.002774       0.028103             15.161171      12.081627      -0.526601      -2.706594      13.005850      10.127730      20.396035          -0.000000
          186              C      12.057102      11.893480       4.153015       0.060591      41.282082 0.50850428E+03  0.12414267E+05                                10.592833                            7.677896      -0.065663       1.966691                    0.999373      28.607439      83.405160       0.577110       0.434731      -1.054363      -0.045163      -0.017212       0.008359       0.049049       0.024608       0.024838       0.008768       0.012580      -0.041317      -0.029889      -0.013536       0.043425             13.240238      12.913869      -1.128358      -4.138199      10.206011       6.880751      16.600833          -0.000001
          187              C       0.317587      12.302419       3.873322      -0.119628      36.712252 0.47204255E+03  0.11343576E+05                                 9.700987                            7.301937       0.065036       1.995349                    0.998936      29.777534      86.928315       0.601743       0.423571      -1.058262      -0.017700      -0.003770       0.016511       0.024497       0.004083      -0.019155       0.000137       0.017795      -0.005906      -0.016835      -0.007493       0.024327             11.653354      11.158859       1.101840      -0.156566      10.492284       6.343781      13.308921          -0.000001
          188              C       0.342846      13.186668       4.986443      -0.121651      35.729670 0.45522560E+03  0.10815207E+05                                 9.397789                            7.093098       0.088437       1.991335                    0.999692      29.761027      85.723861       0.622044       0.414454      -1.066541      -0.013512      -0.014019      -0.001149       0.019505       0.009037       0.004272      -0.001236       0.023081      -0.049575      -0.017446      -0.005808       0.023254             11.182299      11.087729       0.671359      -1.951643       9.610273       5.545203      12.848896          -0.000002
          189              C      12.067117      12.728486       5.342415      -0.173402      40.271066 0.52569432E+03  0.13049132E+05                                10.454881                            7.810838      -0.305368       1.859481                    0.998508      31.886841      96.324214       0.566976       0.435204      -1.045346       0.013902      -0.009478       0.000615       0.016836      -0.018662      -0.012828      -0.038080      -0.023803      -0.017607      -0.047254       0.002281       0.044973             12.565321      12.573407       0.881676      -1.575259      10.271793       6.297983      14.850764          -0.000001
          190              C      -0.846007      13.349388       5.726640      -0.011874      37.262149 0.43341137E+03  0.10093216E+05                                 9.600663                            6.855664       0.026188       2.008803                    0.999148      27.143867      75.483534       0.646765       0.406659      -1.079908       0.000401      -0.039251      -0.031597       0.050390      -0.000338       0.001487      -0.015558       0.002606      -0.016094      -0.017953       0.003884       0.014070             12.019364      11.435182       0.748418      -1.629482      10.191230       6.759732      14.431680          -0.000001
          191              C      -0.880866      14.317138       6.890614       0.599117      23.279118 0.24567353E+03  0.50624365E+04                                 7.503218                            5.543542       0.043318       2.073291                    0.999603      22.186044      61.870780       0.633662       0.469081      -1.021821      -0.001209       0.038139       0.050929       0.063638      -0.016086       0.017871      -0.093014      -0.062466       0.005158      -0.078286      -0.035763       0.114049              9.067861       9.421290       1.119193      -0.586868       7.812521       4.238197       9.969773          -0.000001
          192              C      13.761602       3.646192      24.810731       0.602055      24.283292 0.24594528E+03  0.50665117E+04                                 7.785336                            5.558652       0.013840       2.067658                    0.999599      22.016220      61.272309       0.631108       0.471120      -1.021303      -0.003138       0.033876      -0.053626       0.063507       0.010377       0.006740       0.090106      -0.089486      -0.041496      -0.076963      -0.038818       0.115781             10.226088       8.607094      -0.166166       0.436571       9.423418      -6.371003      12.647751           0.000001
          193              C      -0.197694       2.815468      26.048160      -0.001754      38.608035 0.41413963E+03  0.95301857E+04                                 9.888419                            6.697630       0.054080       2.025579                    0.999212      26.577283      73.338454       0.655277       0.406188      -1.080808       0.015877      -0.021792       0.041809       0.049749      -0.001819      -0.004542       0.018970      -0.005622      -0.013102      -0.019551      -0.001147       0.020698             13.873797      10.204099       0.151164       1.086200      13.220291     -10.195785      18.197001           0.000001
          194              C      12.762951       2.290913      26.655573      -0.102925      35.363132 0.41427196E+03  0.96342903E+04                                 9.432686                            6.809360       0.023145       1.983692                    0.999601      28.943997      83.083613       0.627500       0.419719      -1.060830       0.011603      -0.005521       0.018625       0.022628      -0.001177       0.003943       0.019158       0.016859      -0.046368      -0.028949       0.012093       0.016856             12.231530       9.603499       0.630965       0.712417      11.543171      -8.077433      15.547920           0.000003
          195              C       1.053048       2.631339      26.601895      -0.172424      38.292269 0.47047008E+03  0.11339386E+05                                 9.989077                            7.286954      -0.081810       1.932397                    0.999457      30.963366      91.655388       0.600423       0.423244      -1.054450      -0.016294       0.008791      -0.004106       0.018964       0.007236      -0.028838       0.041510      -0.041085      -0.034404      -0.057252       0.002755       0.054497             12.550961      10.558537      -0.257978       1.420982      11.538720      -8.104381      15.555625           0.000003
          196              C       1.150101       1.886257      27.794121       0.061970      42.002321 0.51123732E+03  0.12501539E+05                                10.754218                            7.720220      -0.090789       1.957319                    0.999354      28.674002      83.751426       0.572924       0.437188      -1.052558       0.050640       0.013816       0.016938       0.055156      -0.019988       0.038551      -0.004280       0.053432      -0.013217      -0.036552      -0.022100       0.058653             13.873428      11.382599       1.065264      -0.074376      13.205478      -9.108965      17.032207           0.000002
          197              C      12.893460       1.528703      27.782820      -0.106459      35.518599 0.40776658E+03  0.94739808E+04                                 9.542745                            6.800936       0.059899       2.008419                    0.999058      28.748667      83.297351       0.619767       0.425360      -1.054122       0.007353       0.011213      -0.016159       0.020998       0.007617      -0.014639       0.011142      -0.006756      -0.020987      -0.024321       0.011181       0.013140             12.498037      10.258669      -0.309873       1.743109      11.193237      -7.921622      16.042206           0.000002
          198              C       0.008077       1.318881       0.113007       0.090427      43.354227 0.41027222E+03  0.95443755E+04                                11.001889                            6.931587      -0.277688       1.928371                    0.998454      27.078151      78.441978       0.599523       0.439162      -1.046007      -0.017504      -0.019033       0.042991       0.050168       0.002523       0.005766      -0.025713      -0.038186       0.092593      -0.035787      -0.010729       0.046516             16.002166      11.317009      -0.276825       1.442492      15.037641     -11.850024      21.651849           0.000001
          199              C       0.150289       0.481734       1.327835      -0.085995      77.264960 0.53432277E+03  0.13275027E+05                                15.628706                            8.027742       0.003872       1.962061                    0.998919      31.073492      92.936075       0.545080       0.452287      -1.038637      -0.015987       0.092931      -0.107615       0.143083       0.009856      -0.011869       0.047263       0.062697      -0.159128      -0.083639       0.023987       0.059653             24.920030       9.568173      -1.626402       1.677029      25.463120     -22.650089      39.728798           0.000001
          200              C      -1.126777      21.189878       2.243193      -0.099933      75.834504 0.53758984E+03  0.13404332E+05                                15.435891                            8.064280      -0.121026       1.917554                    0.998930      31.587072      95.285413       0.541503       0.453640      -1.035712      -0.004894      -0.079672       0.113467       0.138732       0.007450       0.011709       0.051358       0.080748      -0.126128      -0.083433       0.017943       0.065491             23.847015       9.633116      -1.928882       2.040891      23.826213     -21.073939      38.081718           0.000000
          201              C      -1.148801      20.344167       3.412817       0.086733      46.379785 0.44722259E+03  0.10654406E+05                                11.535535                            7.288760      -0.458733       1.863213                    0.997903      27.984198      82.635528       0.577146       0.445466      -1.039968      -0.018391       0.027662      -0.026142       0.042271       0.002517      -0.003760      -0.032067      -0.021294       0.061231      -0.023179      -0.021146       0.044324             16.188607      12.612092      -0.110261       2.581640      14.027550     -10.743129      21.926180          -0.000000
          202              C      11.750678      19.648329       3.743364      -0.120897      36.266279 0.46721216E+03  0.11222787E+05                                 9.686612                            7.315694      -0.002380       1.981468                    0.998156      29.693739      87.276820       0.593596       0.429564      -1.052284      -0.001982      -0.000452       0.021126       0.021223      -0.003440       0.004085       0.001463       0.013850       0.001239      -0.008616      -0.000495       0.009111             11.721215      10.961546       1.353689       0.665844      10.475230      -6.066317      13.726870          -0.000001
          203              C      -0.009770      20.190012       4.234945       0.072046      40.758744 0.49527815E+03  0.12067853E+05                                10.634877                            7.668660      -0.143707       1.945061                    0.999273      28.753951      85.030153       0.564552       0.445268      -1.043217       0.046806       0.028611       0.002056       0.054896       0.032658      -0.022932      -0.006782       0.032866      -0.064828      -0.033358      -0.021058       0.054416             13.350990      12.286831      -1.016324       4.103338      10.408845      -7.122928      17.357294          -0.000000
          204              C       0.003432      19.389263       5.328289      -0.174705      40.101222 0.52099544E+03  0.12930769E+05                                10.494299                            7.826295      -0.338827       1.852432                    0.998314      31.911569      97.059583       0.559765       0.440869      -1.039774      -0.021313      -0.006316       0.017149       0.028076      -0.013386       0.003579       0.048017      -0.011556      -0.020090      -0.050201      -0.000871       0.051072             12.666435      12.457785       0.733439       1.885562      10.361602      -6.390380      15.179919          -0.000001
          205              C      11.743365      18.860426       4.893212      -0.102762      34.991709 0.43138442E+03  0.10135431E+05                                 9.321870                            6.939031       0.057657       1.988732                    0.999631      29.324958      84.639991       0.622822       0.418566      -1.061440       0.012727       0.027449      -0.006637       0.030975       0.002008      -0.010468       0.013374       0.011732      -0.057094      -0.027718       0.009135       0.018584             11.278148      10.592469       0.573310       2.153610       9.419560      -5.772767      13.822416          -0.000002
          206              C      12.859521      18.689143       5.692738      -0.014088      39.033582 0.43656787E+03  0.10183150E+05                                 9.912999                            6.890081       0.059447       2.022950                    0.999229      27.017772      75.144483       0.643943       0.407782      -1.079379       0.007285       0.038547      -0.033624       0.051667       0.009347      -0.012834       0.011442       0.011844      -0.042276      -0.026512       0.006944       0.019568             12.755686      11.116665       0.654275       1.943130      10.772151      -7.631800      16.378242          -0.000001
          207              C       3.906351       4.802354      21.878194       0.106299      27.273205 0.33056848E+03  0.73012492E+04                                 8.072931                            6.190901       0.077873       2.050590                    0.999381      25.917803      73.661424       0.637812       0.434788      -1.046426      -0.014820       0.021391       0.040237       0.047919       0.005140      -0.004158      -0.012666      -0.069627       0.030114      -0.040425       0.003903       0.036523              9.614429      15.207837      -0.272381       0.323366       5.399425       1.774626       8.236027          -0.000001
          208              C       3.916463       5.862169      23.951876       0.105833      26.262659 0.32210523E+03  0.70406748E+04                                 7.764310                            6.037541       0.194849       2.086890                    0.999650      25.558270      71.342771       0.660292       0.424379      -1.056922      -0.003792      -0.014767      -0.040357       0.043141       0.005341      -0.009374      -0.009224      -0.061534       0.047631      -0.040498       0.009903       0.030595              9.054659      13.904896      -0.819156      -0.605302       5.600783       1.913352       7.658297           0.000001
          209              C       5.257006       4.755251      21.881019      -0.170546      35.012158 0.46915703E+03  0.11307200E+05                                 9.481333                            7.345115      -0.078092       1.953309                    0.997819      30.294068      89.862968       0.589331       0.431231      -1.048850      -0.005095       0.011612       0.007097       0.014531       0.004369      -0.015672      -0.006054      -0.031565       0.046803      -0.029204       0.004942       0.024263             11.343409      19.436620      -0.623316       1.255329       6.091769       1.708728       8.501839          -0.000002
          210              C       5.300973       5.791515      24.008380      -0.182722      34.133455 0.45672950E+03  0.10876737E+05                                 9.172856                            7.146927       0.130321       2.012120                    0.999196      29.968102      86.861639       0.613276       0.419383      -1.061746      -0.012404       0.007799      -0.005322       0.015589       0.003937       0.016684       0.010210      -0.031531       0.064216      -0.031723       0.000514       0.031209             10.794560      17.877313      -1.837308      -1.370092       6.145674       1.844050       8.360693           0.000002
          211              C       6.045798       5.273383      22.931986       0.112134      39.433175 0.42871859E+03  0.10071232E+05                                10.462234                            7.139502      -0.289055       1.927266                    0.998884      26.870477      77.903665       0.584791       0.445856      -1.043356       0.002100       0.006500      -0.010589       0.012602      -0.003481      -0.001718      -0.024458      -0.004665       0.019515      -0.022769      -0.004790       0.027559             14.229541      27.448469      -1.936826      -0.226280       6.573640       1.692124       8.666514          -0.000001
          212              C       7.503006       5.211293      22.934811       0.119525      38.253890 0.41582588E+03  0.97020630E+04                                10.278261                            7.040721      -0.294588       1.928702                    0.998965      26.658814      77.234654       0.587218       0.447048      -1.041802       0.000421      -0.009545      -0.002901       0.009985       0.000759       0.001780       0.025614      -0.004281       0.005507      -0.024110      -0.003141       0.027251             13.940651      26.654146      -2.101685       0.372724       6.587399      -1.770409       8.580406          -0.000001
          213              C       8.215904       5.772245      21.886669      -0.178695      35.268825 0.47290119E+03  0.11437930E+05                                 9.570333                            7.399572      -0.182360       1.919280                    0.997679      30.543613      91.227430       0.583250       0.434184      -1.045431       0.004695      -0.006623      -0.003220       0.008734       0.012326       0.011228       0.012284      -0.043988       0.004166      -0.028264      -0.003614       0.031878             11.485160      19.595991      -0.809926      -0.790176       6.236048      -1.736967       8.623441          -0.000002
          214              C       8.241189       4.686738      24.005554      -0.181250      32.784069 0.42649786E+03  0.99674132E+04                                 8.884757                            6.879866       0.321124       2.083336                    0.999607      29.094585      83.077225       0.629747       0.416173      -1.065598       0.001770      -0.010016      -0.004178       0.010996       0.005580      -0.008252      -0.009255      -0.031576       0.042068      -0.024962       0.001790       0.023172             10.460517      17.222913      -1.600190       1.283604       6.046990      -1.970833       8.111647           0.000002
          215              C       9.589998       4.714571      23.912324       0.112119      25.919259 0.30912715E+03  0.66936047E+04                                 7.702200                            5.917775       0.188189       2.086569                    0.999747      25.326969      70.561630       0.665844       0.424826      -1.055740       0.005612       0.019405      -0.048373       0.052421       0.003233       0.012474       0.010020      -0.066486       0.047340      -0.043765       0.010848       0.032917              9.038186      14.021990      -0.674981       0.623144       5.491228      -1.932807       7.601340           0.000001
          216              C       9.573485       5.772245      21.926222       0.114383      26.728879 0.31603087E+03  0.69067893E+04                                 7.971721                            6.049067       0.113593       2.066570                    0.999450      25.598448      72.530593       0.645477       0.434189      -1.046079       0.005337      -0.022029       0.040126       0.046085       0.002162      -0.004615       0.021370      -0.087010       0.020592      -0.047528      -0.003003       0.050531              9.569745      15.273421      -0.345218       0.091016       5.420605      -1.815572       8.015209          -0.000001
          217              C       8.425599       1.858423      14.583579       0.125943      26.162463 0.30227576E+03  0.65413585E+04                                 7.870341                            5.913876       0.132776       2.073866                    0.999569      25.392748      71.890444       0.652332       0.433883      -1.044940       0.005637       0.039594      -0.035992       0.053804       0.018234      -0.006188       0.024653      -0.066233       0.072718      -0.052031       0.003982       0.048049              9.453426      15.233185      -0.390963       0.328574       6.490105      -2.181870       6.636989           0.000000
          218              C       9.790659       1.783487      14.668335      -0.204749      34.733961 0.46243448E+03  0.11117058E+05                                 9.428462                            7.285822      -0.100567       1.941190                    0.998020      30.619906      91.035984       0.591873       0.430465      -1.048182      -0.013305       0.010468       0.013284       0.021519       0.006255       0.007353       0.009244      -0.018743       0.020513      -0.015770      -0.002839       0.018609             11.156834      18.267594      -0.706934      -0.152070       7.695806      -2.497157       7.507100          -0.000000
          219              C      10.495660       2.539274      13.817955       0.135811      32.954256 0.36450451E+03  0.82012856E+04                                 9.224174                            6.513142      -0.037639       2.025191                    0.999342      25.270247      71.102987       0.623760       0.436425      -1.051641       0.003383      -0.007479      -0.020202       0.021806      -0.000617       0.007855       0.051790       0.007080       0.079562      -0.051844      -0.009694       0.061538             12.245153      22.387560      -2.500155      -0.674507       8.026758      -1.810318       6.321141           0.000000
          220              C      12.007087       2.556402      13.843382       0.132484      34.155074 0.39029655E+03  0.89297138E+04                                 9.462970                            6.777869      -0.152317       1.984627                    0.998987      25.690486      72.805248       0.606513       0.441390      -1.049055      -0.002488      -0.011744       0.000230       0.012006      -0.011670      -0.015060      -0.036252      -0.018676      -0.013433      -0.043539       0.002857       0.040682             12.548300      22.731764      -1.606628      -0.392084       7.264256       2.436678       7.648879           0.000000
          221              C      12.683323       1.759935      12.826317      -0.185982      33.525095 0.46337918E+03  0.11048109E+05                                 9.010934                            7.172399       0.241083       2.050211                    0.999106      29.763810      85.636505       0.617065       0.416317      -1.066289      -0.005365      -0.002257       0.006867       0.009002       0.000906       0.008812       0.016280      -0.031920       0.049630      -0.026261      -0.003788       0.030049             10.531614      16.448047      -1.926937      -1.049672       7.377396       2.698861       7.769398           0.000001
          222              C      12.680687       3.273651      14.673985      -0.179301      31.363321 0.41787553E+03  0.97378950E+04                                 8.665213                            6.844403       0.268149       2.076269                    0.998963      28.850404      82.864124       0.625219       0.420393      -1.060542       0.016058       0.000966       0.012295       0.020247      -0.009767      -0.009460      -0.016936      -0.009294       0.006022      -0.024125       0.004329       0.019796             10.347990      17.043856      -0.150088       0.514902       6.793283       2.254927       7.206830          -0.000000
          223              C       0.009231       3.224407      14.609006       0.115017      27.849742 0.34652829E+03  0.77146151E+04                                 8.125725                            6.306688       0.134813       2.063837                    0.999635      25.885210      72.933592       0.639198       0.430423      -1.053134      -0.005083      -0.038855      -0.031671       0.050384       0.006389       0.008441      -0.016871      -0.047409       0.048327      -0.035019       0.002229       0.032790              9.804362      15.605341      -0.203795      -0.108058       6.666746       2.283826       7.140999          -0.000000
          224              C      -0.026746       1.742807      12.834793       0.090597      27.082664 0.34415657E+03  0.76549869E+04                                 7.954144                            6.270882       0.119938       2.054431                    0.999507      26.234706      74.084863       0.642666       0.428482      -1.053454       0.022039       0.028552       0.043328       0.056376       0.004671       0.000232      -0.001153      -0.048793       0.068996      -0.036341       0.013211       0.023130              9.295784      13.922760      -0.712721      -0.536644       7.026280       2.575683       6.938312           0.000001
          225              C       4.347384       0.678710      15.518714       0.575093      24.813678 0.26482527E+03  0.55553116E+04                                 7.845467                            5.755608       0.071351       2.076024                    0.999671      22.662066      63.571782       0.622448       0.469088      -1.022764      -0.002390       0.042679      -0.052443       0.067657      -0.000815       0.000696       0.097817      -0.060927       0.021127      -0.081353      -0.033961       0.115314              9.665329       9.541753       0.645213      -0.350438       8.864072      -5.157794      10.590164           0.000000
          226              C       3.025669      21.108518      16.688338       0.000341      37.102854 0.42095474E+03  0.97426350E+04                                 9.644835                            6.781627       0.053043       2.023908                    0.999215      26.823709      74.630523       0.645954       0.409698      -1.076714      -0.009478      -0.033061       0.042779       0.054890      -0.005778      -0.004814       0.016351      -0.004017       0.009799      -0.014703      -0.005833       0.020536             12.366940      11.241976       0.734671       0.550931      11.536781      -7.778211      14.322064           0.000001
          227              C       4.259663      20.808773      17.264675      -0.118488      35.690897 0.44128379E+03  0.10440305E+05                                 9.516237                            7.048824      -0.034713       1.956384                    0.999663      29.782278      86.619288       0.613147       0.422228      -1.057781      -0.010031      -0.016994       0.004539       0.020249      -0.006575      -0.013525       0.025388       0.015034      -0.030110      -0.032783       0.002365       0.030417             11.492897      10.784993       0.428018       0.580790      10.020383      -6.526015      13.673314           0.000002
          228              C       1.862997      20.556130      17.109290      -0.166646      38.105458 0.45315915E+03  0.10873289E+05                                10.109305                            7.258451      -0.311371       1.870796                    0.998805      30.833974      92.533781       0.585501       0.435982      -1.041559       0.017226       0.000531      -0.007417       0.018763      -0.016871       0.012366       0.060191      -0.033427      -0.028851      -0.064015      -0.004540       0.068555             12.627481      11.763983       0.360660       1.276324      11.136744      -7.315200      14.981717           0.000001
          229              C       1.856427      19.778932      18.202635       0.090991      40.328991 0.46505022E+03  0.11124815E+05                                10.528848                            7.389834      -0.041010       1.983974                    0.999488      27.886150      81.004993       0.581450       0.440353      -1.048890      -0.054869      -0.013895       0.005353       0.056854       0.029217      -0.028517       0.001755       0.022198      -0.042447      -0.040113      -0.007081       0.047194             13.700093      11.461874      -1.526530       3.427030      12.003534      -8.778170      17.634870           0.000001
          230              C       4.248069      20.044421      18.414523      -0.114900      34.979161 0.42716699E+03  0.10036156E+05                                 9.404496                            6.920144       0.110109       2.013422                    0.999375      29.404440      85.547082       0.620115       0.420401      -1.057699      -0.010769       0.005683      -0.010577       0.016129      -0.016066      -0.001489       0.008840       0.013942      -0.020370      -0.018236      -0.004007       0.022242             11.456920       9.766807       1.307608      -0.146326      10.457208      -6.995220      14.146746           0.000001
          231              C       3.035841      19.496315      18.872202       0.098069      48.299332 0.41910748E+03  0.97714772E+04                                11.756233                            6.959016      -0.269033       1.930851                    0.998420      26.933755      77.318526       0.606275       0.433313      -1.052797       0.022083      -0.026266       0.034035       0.048332      -0.002246      -0.009600      -0.015863      -0.056510       0.077735      -0.042914       0.005040       0.037874             17.775316      11.758394      -0.727348       2.489486      16.502181     -13.915253      25.065373           0.000000
          232              C       3.068397      18.633475      20.081379      -0.106234     102.891926 0.58179248E+03  0.14715210E+05                                18.452338                            8.275317       0.093351       1.969587                    0.999835      31.995577      95.488519       0.548625       0.441400      -1.048537       0.005069       0.065857      -0.124611       0.141034       0.002728      -0.012460       0.060051       0.020407      -0.137013      -0.084501       0.033192       0.051309             31.541736      10.684647      -3.085597       4.676319      31.197710     -30.343475      52.742851          -0.000001
          233              C       3.118444      18.055395      21.129521      -0.095436      98.401449 0.54708708E+03  0.13647249E+05                                17.904254                            8.020791       0.102920       1.976626                    0.999871      31.587297      94.091740       0.556812       0.440970      -1.047180       0.003438      -0.072691       0.114822       0.135940       0.005721      -0.008335       0.062499       0.013523      -0.166819      -0.091400       0.035328       0.056072             30.255299      10.306221      -2.832842       4.467906      28.923436     -28.696467      51.536241          -0.000001
          234              C       3.151439      17.276056      22.321747       0.101799      47.472960 0.40324742E+03  0.93364525E+04                                11.653649                            6.870363      -0.305576       1.922398                    0.998345      26.820997      77.401843       0.602666       0.438954      -1.046589      -0.018757       0.011711      -0.040250       0.045924      -0.009877      -0.002528      -0.008371      -0.047239       0.054135      -0.034952       0.009739       0.025213             17.451772      10.963321       0.196739       1.661883      15.395663     -13.447236      25.996332          -0.000000
          235              C       2.045459      16.627321      22.830280      -0.115829      34.269635 0.40645232E+03  0.93994203E+04                                 9.168007                            6.689471       0.198628       2.040803                    0.999753      28.817675      82.257145       0.641519       0.412862      -1.066124       0.016567      -0.013972       0.006958       0.022762      -0.003635       0.012881       0.002854       0.024151      -0.004293      -0.014707      -0.005776       0.020484             11.216710       9.166183       1.435244      -0.310134       9.758792      -6.818727      14.725155          -0.000000
          236              C       4.363587      17.169004      23.036518       0.072605      40.375184 0.49464892E+03  0.12022841E+05                                10.560431                            7.630636      -0.096457       1.961569                    0.999374      28.456560      83.459469       0.570874       0.441424      -1.047728       0.048712       0.013412      -0.010520       0.051609       0.025842      -0.022205      -0.003642       0.018302      -0.040979      -0.030147      -0.011688       0.041836             13.485263      11.302113      -0.810857       3.233834      11.111202      -8.043176      18.042474          -0.000000
          237              C       2.092347      15.873674      23.982953      -0.110943      33.784286 0.42280027E+03  0.98760912E+04                                 9.109209                            6.869803       0.063947       1.990425                    0.999736      29.217523      83.866525       0.626429       0.418586      -1.062273       0.013930       0.004887      -0.019003       0.024063       0.012174      -0.011878       0.006910       0.014868      -0.054846      -0.025985       0.001308       0.024678             10.843552       9.509090       0.264479       1.317109       8.800847      -5.886654      14.220719           0.000000
          238              C       4.455253      16.374678      24.169415      -0.171743      40.787761 0.53166858E+03  0.13278151E+05                                10.673225                            7.941141      -0.414067       1.828356                    0.997773      32.168921      98.520676       0.551383       0.444791      -1.036270      -0.017814      -0.016294       0.000707       0.024153      -0.006250       0.009446       0.038622      -0.002671      -0.037042      -0.044864       0.007382       0.037481             13.251433      11.827231       0.753925       0.250174      11.112411      -7.438335      16.814657          -0.000000
          239              C       3.293608      15.715237      24.655346      -0.016166      39.313936 0.45288806E+03  0.10732213E+05                                10.185595                            7.149400      -0.150503       1.957121                    0.999086      27.740151      79.470980       0.610700       0.423233      -1.062313       0.011090       0.019846      -0.049886       0.054822       0.000961      -0.003505       0.002482       0.013269      -0.033727      -0.012349      -0.000445       0.012793             13.204005      10.384535       0.559917       0.862759      11.201340      -8.272371      18.026140          -0.000000
          240              C       3.375474      14.897360      25.856047       0.590104      23.491599 0.25322258E+03  0.52988479E+04                                 7.774671                            5.757268      -0.160822       2.006129                    0.999101      22.918422      66.070645       0.596301       0.490865      -1.002431       0.003598      -0.043684       0.045394       0.063102       0.012472       0.003677       0.083443      -0.071139      -0.039768      -0.073880      -0.029655       0.103536              9.579047       8.385509       0.292960      -0.429332       8.589170      -5.064825      11.762462           0.000000
          241              C       4.091936       4.241401      15.603469       0.597049      23.147957 0.24933443E+03  0.51950866E+04                                 7.656659                            5.705711      -0.197078       1.996991                    0.998501      22.805936      65.512164       0.600381       0.489631      -1.003497       0.003889      -0.051039      -0.043241       0.067007       0.011548      -0.004477      -0.090464      -0.064207       0.027239      -0.073159      -0.037011       0.110169              9.511763       9.603322       0.268185      -0.020719       8.596510       4.565217      10.335458          -0.000000
          242              C       4.058010       5.194164      16.790045      -0.015149      38.877406 0.45271515E+03  0.10729385E+05                                10.085724                            7.145979      -0.184510       1.943899                    0.998990      27.809829      79.730959       0.610979       0.422990      -1.062239       0.002551       0.021851       0.044392       0.049544      -0.003265       0.002991      -0.007218       0.003961      -0.045071      -0.017438       0.004613       0.012824             13.198693      11.660548       1.184016      -1.526750      11.289124       7.421472      16.646408          -0.000001
          243              C       5.160470       5.922118      17.109290      -0.175582      39.035388 0.50743542E+03  0.12547642E+05                                10.359707                            7.760971      -0.415705       1.828493                    0.998087      32.072287      98.290692       0.556470       0.445126      -1.034288      -0.012075      -0.000107       0.009565       0.015405      -0.023414      -0.014768      -0.037572      -0.008003      -0.050012      -0.053812       0.011719       0.042093             12.831363      12.660821       1.581083      -0.905993      10.260219       6.022557      15.573048          -0.000001
          244              C       2.925468       5.311921      17.578270      -0.115566      34.497708 0.42921074E+03  0.10089759E+05                                 9.254788                            6.936023       0.121881       2.010599                    0.999698      29.422990      85.446068       0.619889       0.420322      -1.058425       0.022066       0.010594       0.009692       0.026326       0.005408       0.009344      -0.014293       0.004760      -0.078883      -0.033459       0.014404       0.019056             11.322613      10.677267       0.854043      -1.992732       9.058690       5.354740      14.231880          -0.000001
          245              C       2.898640       6.082696      18.688566      -0.114080      35.260103 0.44828093E+03  0.10671275E+05                                 9.516085                            7.168806      -0.004109       1.982758                    0.998326      29.487132      86.650194       0.598502       0.429907      -1.050694       0.016590       0.000969      -0.009125       0.018959      -0.004270      -0.006915      -0.007470       0.015375      -0.016503      -0.015174       0.002024       0.013150             11.730506      10.843063       1.540150      -0.558766       9.883097       5.868452      14.465358          -0.000002
          246              C       5.159009       6.737854      18.239362       0.074435      40.069521 0.49406672E+03  0.12022681E+05                                10.489678                            7.645574      -0.094097       1.961811                    0.999305      28.612690      84.367304       0.567315       0.443676      -1.044871       0.051735       0.023703      -0.008669       0.057563       0.039915       0.021022       0.008692       0.012068      -0.059081      -0.035443      -0.020954       0.056397             13.336707      12.570393       0.003228      -3.475693      10.020911       6.517441      17.418817          -0.000001
          247              C       4.044299       6.840624      19.030412       0.079126      44.995509 0.43556964E+03  0.10318223E+05                                11.317954                            7.200794      -0.449058       1.869495                    0.997674      27.901066      82.409888       0.579194       0.446411      -1.038441      -0.028461       0.021043       0.035704       0.050275      -0.000520       0.007201       0.029439      -0.037427       0.054075      -0.029939      -0.014021       0.043959             16.106363      12.389918       0.519446      -2.223134      13.024775      10.195398      22.904396          -0.000001
          248              C       4.032848       7.658502      20.233939      -0.100997      79.536050 0.56782558E+03  0.14312820E+05                                15.811535                            8.234710      -0.025151       1.944255                    0.999124      31.711288      95.298949       0.542604       0.447830      -1.041990      -0.006326      -0.064725      -0.118953       0.135570       0.010411      -0.009367      -0.047887       0.060026      -0.150525      -0.080554       0.019991       0.060563             24.908043       9.955581      -1.360121      -1.740957      22.403173      21.146186      42.365377          -0.000001
          249              C       3.977720       8.272980      21.242528      -0.080955      77.583076 0.53391317E+03  0.13257882E+05                                15.568809                            7.983105       0.020029       1.965603                    0.998975      31.094595      92.873452       0.551059       0.447615      -1.041685      -0.016115       0.075523       0.107965       0.132740       0.003557       0.012372      -0.056422       0.054465      -0.206382      -0.099811       0.036922       0.062889             25.089477       9.666397      -0.805325      -0.997152      23.190797      21.949754      42.411237          -0.000001
          250              C       3.887708       9.018063      22.457356       0.083040      46.603279 0.43908761E+03  0.10373133E+05                                11.482820                            7.154270      -0.265159       1.927982                    0.998362      27.448323      79.715895       0.593112       0.437130      -1.048877      -0.011173      -0.011673      -0.038154       0.041435       0.001560      -0.010891       0.022236      -0.025796       0.064580      -0.028097      -0.009131       0.037228             17.102274      11.906847       0.345274      -0.301099      15.102814      12.642930      24.297161          -0.000001
          251              C       5.037743       9.501938      23.166476       0.077262      42.611077 0.49540380E+03  0.12065860E+05                                10.954231                            7.667283      -0.148808       1.943832                    0.999213      28.659139      84.598668       0.565135       0.444995      -1.043880       0.050042       0.009181      -0.013595       0.052662      -0.018435      -0.029011      -0.006340       0.046704      -0.031291      -0.037628      -0.009234       0.046862             14.724522      11.435925       0.910021       0.694285      14.118510      10.210913      18.619130          -0.000000
          252              C       2.596165       9.292116      22.988490      -0.105305      36.773060 0.44537966E+03  0.10556370E+05                                 9.759213                            7.106313       0.074047       2.007549                    0.998824      29.225705      84.940929       0.607760       0.425196      -1.056451       0.003722       0.004502       0.011129       0.012569       0.006370       0.004497      -0.006571       0.008889      -0.017245      -0.013258       0.002544       0.010714             12.758953      10.831421      -0.045965      -1.321213      11.000730       7.883242      16.444709          -0.000001
          253              C       2.478331      10.054326      24.146813      -0.110201      36.734301 0.45145512E+03  0.10718074E+05                                 9.665183                            7.106328       0.000217       1.967513                    0.999580      29.674750      85.829798       0.615031       0.419476      -1.061874       0.013630      -0.005424      -0.015706       0.021491      -0.000150       0.000308      -0.010992       0.025893      -0.067132      -0.027139       0.003000       0.024139             12.499158      10.193096       0.838910      -0.510405      11.420841       8.028634      15.883536           0.000000
          254              C       4.924648      10.210622      24.293723      -0.183004      40.691157 0.47977803E+03  0.11700439E+05                                10.558623                            7.473735      -0.332175       1.851870                    0.998831      31.983358      97.389228       0.575278       0.436582      -1.039154      -0.021079       0.011267       0.009371       0.025672       0.000764       0.028460      -0.061515      -0.035212      -0.013187      -0.065532      -0.008444       0.073976             13.781716      11.399438      -0.403683      -1.362416      12.888280       9.165961      17.057431           0.000001
          255              C       3.656398      10.540342      24.810731      -0.011859      42.282011 0.45882956E+03  0.10832143E+05                                10.537099                            7.082058       0.070318       2.024463                    0.999258      27.277762      76.230053       0.632913       0.409920      -1.078384       0.015996      -0.021569      -0.045664       0.052975      -0.001649      -0.000889      -0.015102       0.016148      -0.010867      -0.020211       0.009635       0.010577             15.156039      11.363683      -0.113402      -1.318699      14.656425      11.271661      19.448010           0.000000
          256              C       3.545797      11.435297      26.017083       0.604194      24.088957 0.24060390E+03  0.49440422E+04                                 7.770621                            5.523216       0.007380       2.065871                    0.999578      22.166982      62.216531       0.626923       0.475459      -1.015936      -0.005060       0.039106       0.049887       0.063590      -0.002139      -0.000710      -0.096446      -0.081897      -0.010411      -0.079650      -0.039135       0.118785             10.295953       9.130133       0.236499      -0.424211       9.580808       6.285313      12.176919           0.000001
          257              C       3.361316      15.034386       1.398464       0.586815      23.673768 0.25768946E+03  0.54009008E+04                                 7.719191                            5.761803      -0.158516       2.003305                    0.999118      22.917283      65.521847       0.604902       0.483116      -1.009230       0.003997      -0.050078      -0.045500       0.067779      -0.009245       0.009279      -0.086098      -0.052504       0.034574      -0.070211      -0.033276       0.103488              9.569602       9.423039       0.771325      -0.493813       8.821969       4.758439      10.463797           0.000000
          258              C       3.323907      15.997855       2.553963      -0.003815      38.368866 0.45016814E+03  0.10662229E+05                                10.021473                            7.142276      -0.180132       1.946327                    0.999184      27.744909      79.720752       0.608560       0.424942      -1.060196       0.018324       0.030570       0.039856       0.053468       0.002945       0.002639      -0.008728       0.009848      -0.038909      -0.017520       0.005295       0.012225             13.051764      11.120796       1.625365      -1.652034      12.022009       7.331143      16.012488          -0.000001
          259              C       4.362652      16.867117       2.805404      -0.176296      37.391236 0.48782922E+03  0.11956806E+05                                10.060233                            7.611860      -0.447517       1.823022                    0.997838      31.818253      97.407632       0.561066       0.445395      -1.033074      -0.017650      -0.017503      -0.003116       0.025051      -0.026627      -0.007381      -0.037727       0.025436      -0.048539      -0.055715       0.013136       0.042579             12.359975      11.574280       2.064167      -1.106145      10.674975       5.500782      14.830669          -0.000001
          260              C       2.237248      15.989290       3.393041      -0.125083      35.288996 0.45478935E+03  0.10845109E+05                                 9.423488                            7.158841       0.070655       1.989271                    0.999741      29.939370      87.522773       0.607821       0.422578      -1.057184       0.013071       0.014904       0.020839       0.028761       0.005726       0.006413      -0.005508      -0.003644      -0.061345      -0.023063       0.006816       0.016247             11.488313      10.559233       1.192796      -2.203013       9.440602       5.205933      14.465103          -0.000001
          261              C       2.226995      16.787899       4.551365      -0.122235      36.023350 0.47248460E+03  0.11382559E+05                                 9.635573                            7.343278       0.028720       1.987475                    0.998410      29.884222      87.996081       0.594060       0.427980      -1.053142       0.007997      -0.006428      -0.018741       0.021366      -0.005434      -0.012582      -0.002931       0.015861       0.003416      -0.014360      -0.003098       0.017458             11.857545      10.397518       1.912302      -0.770017      10.494244       5.796521      14.680873          -0.000002
          262              C       4.390613      17.640033       3.901574       0.071784      40.730210 0.50834257E+03  0.12475620E+05                                10.645330                            7.787342      -0.171228       1.934513                    0.998963      29.019046      86.316604       0.557888       0.447356      -1.041282       0.047003       0.024274      -0.003921       0.053046       0.040860       0.012525       0.007362       0.022839      -0.073827      -0.030880      -0.026394       0.057274             13.583714      11.884455       0.339887      -3.713498      10.531825       6.483555      18.334862          -0.000001
          263              C       3.299672      17.655020       4.831058       0.079643      46.741616 0.44570189E+03  0.10621883E+05                                11.597676                            7.289445      -0.461786       1.862534                    0.997706      28.141518      83.441122       0.574875       0.447070      -1.037787      -0.015240       0.018595       0.033374       0.041133      -0.003650       0.003979       0.026147      -0.016170       0.051688      -0.023428      -0.012559       0.035987             16.740769      11.724406       0.729908      -2.491294      14.105480      10.866601      24.392420          -0.000001
          264              C       3.315168      18.447205       6.000682      -0.098845      79.233445 0.54001681E+03  0.13467419E+05                                15.761965                            8.044080      -0.047901       1.939495                    0.999282      31.533256      94.842055       0.546578       0.449342      -1.039151      -0.008671      -0.075335      -0.106974       0.131126       0.003262      -0.010382      -0.048441       0.071045      -0.149032      -0.082721       0.020250       0.062471             25.119185       9.833279      -1.151675      -1.189181      23.467977      21.888434      42.056300          -0.000001
          265              C       3.298692      19.119492       6.964069      -0.076427      81.032028 0.52962758E+03  0.13135248E+05                                16.045908                            7.983339      -0.007341       1.959474                    0.998750      31.005497      92.786614       0.547279       0.451263      -1.038761      -0.011501       0.077963       0.111762       0.136752       0.006179       0.009968      -0.051307       0.065196      -0.173376      -0.089656       0.027252       0.062404             26.471786       9.868623      -0.613225      -0.534616      26.034741      24.173006      43.511993          -0.000001
          266              C       3.204818      19.926664       8.142169       0.081317      46.912087 0.42129923E+03  0.98718045E+04                                11.560943                            7.025889      -0.298770       1.918693                    0.998427      27.416119      79.858306       0.594918       0.439383      -1.045272      -0.009199      -0.020537      -0.040907       0.046688      -0.005803      -0.009676       0.017998      -0.024802       0.062566      -0.025070      -0.008909       0.033979             17.585294      11.358255       1.288522      -0.560857      16.896570      13.579548      24.501058          -0.000001
          267              C       4.258387      20.648195       8.687428       0.077990      43.556961 0.49363872E+03  0.11998118E+05                                11.068624                            7.623849      -0.146651       1.942916                    0.999416      28.600960      84.018662       0.570731       0.441541      -1.047138       0.044425       0.011251      -0.019475       0.049794      -0.013371      -0.037803      -0.006934       0.067406      -0.012864      -0.042685      -0.016593       0.059278             15.046333      11.238359       2.308646       0.419732      15.210370      10.593715      18.690269          -0.000000
          268              C       1.965970      20.010165       8.814562      -0.110863      38.037638 0.46066819E+03  0.11009556E+05                                10.003738                            7.237624       0.031953       1.992193                    0.998504      29.455409      85.920448       0.601021       0.426418      -1.055857       0.000957       0.011539       0.014706       0.018717       0.009257       0.005211       0.000447       0.005588      -0.012849      -0.009354      -0.003629       0.012982             13.283253      10.823301       0.789720      -1.569084      11.751545       8.190513      17.274915          -0.000001
          269              C       1.895085      20.787362      10.006788      -0.107433      37.069289 0.42980635E+03  0.10097830E+05                                 9.748631                            6.945605      -0.041130       1.957930                    0.999619      29.446655      85.229315       0.619402       0.420900      -1.059050       0.015406      -0.008385      -0.025114       0.030632      -0.007062      -0.006567      -0.015480       0.018551      -0.028110      -0.025002       0.008542       0.016460             12.967292       9.902178       1.965395      -0.560088      12.563988       8.512506      16.435708           0.000000
          270              C       5.512008       0.000000       9.823151      -0.173315      40.873166 0.49019288E+03  0.11988633E+05                                10.549893                            7.520947      -0.309443       1.859947                    0.998823      31.745703      96.012827       0.578754       0.432722      -1.044083      -0.019831       0.005414       0.015849       0.025957      -0.011085       0.037675      -0.039593      -0.004938      -0.029957      -0.053128      -0.006206       0.059334             13.740772      11.009672       0.734594      -1.900602      12.972697       8.920196      17.239948           0.000001
          271              C       4.262027       0.081360      10.501194      -0.001438      40.073137 0.41283264E+03  0.95095794E+04                                10.163153                            6.712953       0.032005       2.020425                    0.999272      26.637731      73.972319       0.649582       0.409340      -1.076796       0.014720      -0.009992      -0.042832       0.046380      -0.011136      -0.004828      -0.020649       0.002927      -0.043430      -0.029994       0.007362       0.022632             14.816985      10.367707       1.133462      -1.261908      14.354744      10.970724      19.728503           0.000000
          272              C       4.184633       0.849993      11.752749       0.597855      25.000588 0.24875071E+03  0.51394535E+04                                 7.927273                            5.586881       0.041219       2.073980                    0.999709      22.119572      61.674342       0.630010       0.470550      -1.021493      -0.002121       0.030296       0.051147       0.059484      -0.011419       0.007196      -0.088989      -0.079689      -0.042235      -0.077675      -0.034048       0.111723             10.721870       8.756146       0.610465      -0.690710       9.863487       6.799349      13.545976           0.000001
          273              C       3.707902      11.478118       1.469094       0.606129      22.896916 0.23783755E+03  0.48729103E+04                                 7.480841                            5.487289       0.020814       2.070105                    0.999658      22.120934      61.989034       0.629697       0.474752      -1.016351      -0.003053       0.038152      -0.046984       0.060600      -0.015297      -0.015641       0.094911      -0.060445       0.024885      -0.078180      -0.037511       0.115691              9.223223       8.932868       0.510283       0.826741       8.550686      -4.876899      10.186115           0.000000
          274              C       3.819663      10.473970       2.590690      -0.014969      39.058893 0.43928053E+03  0.10258429E+05                                 9.965567                            6.914572       0.086494       2.032209                    0.999300      27.010634      75.075956       0.642610       0.408150      -1.079543       0.007785      -0.031957       0.034385       0.047584      -0.004944       0.003402       0.014289       0.024801      -0.008206      -0.022748       0.007987       0.014761             13.104010      10.669621       0.080271       2.372259      12.815817      -8.692178      15.826591           0.000000
          275              C       5.053658      10.332661       3.277209      -0.172107      39.854202 0.47673900E+03  0.11588122E+05                                10.363234                            7.412445      -0.352183       1.845456                    0.998906      31.695690      95.820148       0.583042       0.432189      -1.043561      -0.018223      -0.004672      -0.013101       0.022925      -0.008048      -0.049637       0.056320      -0.000445      -0.005991      -0.071771      -0.007013       0.078784             12.992045      11.397978       0.268601       2.652958      12.283764      -7.769366      15.294394           0.000001
          276              C       2.761641       9.688208       3.028593      -0.107116      35.055138 0.42788883E+03  0.10054582E+05                                 9.434396                            6.968998      -0.056487       1.956732                    0.999581      29.398911      85.460069       0.612396       0.425639      -1.054721       0.021610      -0.002543       0.012097       0.024896       0.001648       0.004299       0.026327       0.024753      -0.031897      -0.035311       0.013517       0.021793             11.572852      10.365298      -0.078086       2.287545      11.284310      -6.753724      13.068948           0.000001
          277              C       2.893576       8.812523       4.037182      -0.116494      34.646941 0.41192004E+03  0.95365125E+04                                 9.231562                            6.720996       0.253343       2.058247                    0.999797      28.726949      81.450278       0.643345       0.411231      -1.069556       0.014754       0.009911      -0.004709       0.018387       0.015055      -0.000137       0.002997       0.033763      -0.032732      -0.018270      -0.009827       0.028097             11.596770       9.661894      -0.958066       3.740744      10.976600      -6.972758      14.151816           0.000002
          278              C       5.177620       9.471963       4.291448       0.101195      39.368432 0.45287352E+03  0.10778502E+05                                10.371780                            7.314382      -0.068009       1.975455                    0.999220      27.906297      81.265424       0.580918       0.443006      -1.045704       0.060204       0.009660       0.021963       0.064809      -0.018151       0.038546       0.013743       0.053083       0.006806      -0.049113      -0.005499       0.054612             13.341451       9.974881       1.915567       0.190850      14.019890      -9.077627      16.029581           0.000001
          279              C       4.150808       8.750433       4.757603       0.099625      48.977258 0.40789404E+03  0.94423959E+04                                11.839645                            6.859473      -0.299892       1.923117                    0.998243      26.730600      76.372604       0.611654       0.432579      -1.053620      -0.017865      -0.025763       0.037948       0.049223      -0.020867       0.013126      -0.012932      -0.043794       0.069102      -0.042657       0.004368       0.038289             18.249111      10.990422      -0.157546       2.741001      18.139180     -14.781973      25.617732           0.000000
          280              C       4.210521       7.881170       5.930053      -0.097016     100.760969 0.54267068E+03  0.13458298E+05                                18.051502                            7.916714       0.215932       2.013357                    0.999878      31.137577      91.337886       0.570253       0.433097      -1.055923      -0.000787       0.078424      -0.112340       0.137008      -0.003668      -0.004758       0.056219       0.069049      -0.135292      -0.087162       0.028884       0.058278             31.170500      10.271910      -2.786405       4.176723      32.155848     -30.599112      51.083742          -0.000001
          281              C       4.317946       7.240999       6.935817      -0.088118      97.493335 0.52851165E+03  0.13062255E+05                                17.729557                            7.859643       0.126467       1.987056                    0.999867      31.205952      92.335140       0.565406       0.438311      -1.049428       0.017582      -0.073649       0.108633       0.132418       0.008407      -0.008353       0.064473       0.020861      -0.179980      -0.096916       0.040658       0.056258             30.000098       9.756192      -2.028359       3.414737      29.502927     -28.713026      50.741173          -0.000001
          282              C       4.316495       6.517327       8.142169       0.088592      50.285836 0.42846806E+03  0.10082870E+05                                12.090198                            7.087078      -0.471444       1.861091                    0.997701      27.644748      80.713791       0.592097       0.439589      -1.045082      -0.012692       0.011133      -0.041591       0.044887      -0.005682      -0.013265      -0.017048      -0.009885       0.050655      -0.025528      -0.002997       0.028525             18.208053       8.972408       1.550385       2.184405      17.864755     -13.216077      27.786995          -0.000000
          283              C       5.178174       6.859894       9.224213       0.065588      42.045957 0.51897322E+03  0.12790299E+05                                10.879488                            7.853613      -0.220398       1.917127                    0.998875      29.135779      86.574650       0.557629       0.445682      -1.043260       0.036506       0.029116       0.008918       0.047539       0.029109      -0.010585      -0.014633       0.003952      -0.079877      -0.031626      -0.015154       0.046780             13.877361       9.069058       1.542507       2.868858      12.333510      -6.684271      20.229516          -0.000000
          284              C       3.459455       5.421115       8.351232      -0.125348      36.170749 0.44819048E+03  0.10626887E+05                                 9.576989                            7.084135       0.043764       1.981994                    0.999508      29.744875      86.125678       0.615206       0.419897      -1.061048       0.009550      -0.002761       0.014721       0.017764       0.009309       0.019688       0.011731       0.002223       0.029488      -0.017915      -0.012135       0.030050             11.754166       7.496532       2.885959       0.104964      12.551868      -6.205305      15.214098          -0.000001
          285              C       3.407192       4.744546       9.574535      -0.121636      34.453263 0.44682038E+03  0.10592138E+05                                 9.255366                            7.082299      -0.020687       1.959014                    0.999657      29.829788      86.518110       0.613774       0.420966      -1.059788       0.010270       0.017403      -0.011342       0.023173       0.018352       0.001630       0.004518      -0.007987      -0.065080      -0.022262      -0.007766       0.030027             10.926799       7.796012       2.184638       1.277067       9.924486      -4.566787      15.059899          -0.000000
          286              C       5.140717       6.149068      10.413613      -0.183294      39.826578 0.51440142E+03  0.12755675E+05                                10.477251                            7.794112      -0.408986       1.830119                    0.997879      32.190606      98.598641       0.557754       0.442856      -1.036232      -0.009676      -0.018828      -0.012833       0.024755      -0.031309       0.010144       0.027553       0.043499      -0.068994      -0.054049       0.004196       0.049852             13.062769       9.303291       2.945348       0.444397      12.861430      -6.105390      17.023587           0.000000
          287              C       4.281679       5.084971      10.600075      -0.004068      38.735061 0.44872925E+03  0.10620052E+05                                10.107676                            7.132837      -0.226150       1.932054                    0.998947      27.758499      79.739354       0.608685       0.425179      -1.060008       0.014316       0.024082      -0.040833       0.049520      -0.009145      -0.001875       0.002063       0.029599      -0.069955      -0.023547      -0.005617       0.029163             13.101408       8.452463       2.793057       0.603354      12.632566      -7.052872      18.219195          -0.000000
          288              C       4.289514       4.279940      11.845980       0.596174      23.645624 0.25602559E+03  0.53618043E+04                                 7.775511                            5.772464      -0.188812       1.997499                    0.999086      22.787170      65.301442       0.599250       0.488057      -1.005829       0.003839      -0.042021       0.042084       0.059595      -0.004977      -0.005084       0.087523      -0.079687      -0.025718      -0.073658      -0.035865       0.109523              9.600753       8.737040       1.291736      -0.555524       8.346416      -4.775597      11.718802           0.000000
          289              C       7.616245      12.173956      27.375994       0.099924      27.792972 0.33461610E+03  0.73772223E+04                                 8.070409                            6.148275       0.290416       2.115567                    0.999697      25.726898      71.901652       0.655797       0.423634      -1.058379      -0.008534       0.044757       0.021039       0.050186       0.011799      -0.005406      -0.001399      -0.046915       0.071615      -0.038585       0.013683       0.024901              9.553140      14.915762       0.040239       0.468208       8.757008       1.552903       4.986648           0.000001
          290              C       7.727513      14.392074      28.000359       0.115507      27.215124 0.33791170E+03  0.75175142E+04                                 8.144615                            6.336715      -0.034906       2.024884                    0.997571      25.825873      74.082212       0.617844       0.445612      -1.038219      -0.009011      -0.047531      -0.013272       0.050165      -0.003986      -0.005702      -0.019240      -0.030047       0.116365      -0.035968      -0.010342       0.046311              9.696241      13.900820       0.022836       0.257226       9.704973       1.462763       5.482931           0.000000
          291              C       9.087492      14.353536      27.983408      -0.172359      33.893406 0.44975806E+03  0.10716571E+05                                 9.250663                            7.177390      -0.057842       1.967907                    0.997780      29.695334      87.338547       0.598472       0.429522      -1.050799      -0.009363      -0.005460      -0.016239       0.019524       0.017039       0.000833      -0.015634      -0.011815       0.080046      -0.033077      -0.000305       0.033383             11.122321      17.029069      -2.675196       0.028920      10.835140       1.177393       5.502755          -0.000000
          292              C       9.015903      12.086174      27.330791      -0.184169      35.803358 0.47117794E+03  0.11333576E+05                                 9.518675                            7.290952       0.029072       1.977689                    0.999284      30.410376      89.227943       0.601879       0.423072      -1.057082      -0.004708       0.004908      -0.009655       0.011809      -0.000309      -0.015854       0.006414      -0.025457       0.056975      -0.027721       0.001663       0.026058             11.242724      18.368197      -0.199218       0.799925       9.704322       1.849411       5.655653           0.000001
          293              C       9.756323      13.178104      27.779995       0.112317      36.217914 0.40525076E+03  0.93474247E+04                                 9.751178                            6.841834      -0.071532       1.999956                    0.999313      26.141933      74.074952       0.613035       0.433164      -1.055354      -0.003885      -0.001371       0.006389       0.007602       0.005216      -0.005708      -0.000350       0.020708       0.079420      -0.024850      -0.002728       0.027578             12.915954      23.075043      -2.132995       1.361095      10.093209       1.361069       5.579609           0.000000
          294              C      11.270471      13.128860      27.836499       0.118315      35.644192 0.40910152E+03  0.94627616E+04                                 9.677219                            6.896960      -0.161000       1.969988                    0.999245      26.257896      74.615601       0.607301       0.436029      -1.053150       0.004892      -0.000287       0.002079       0.005323      -0.001591      -0.001934      -0.016720      -0.019370      -0.034668      -0.019912      -0.003551       0.023463             12.804196      23.210034      -1.808464       1.018442       7.536125       2.417005       7.666427           0.000000
          295              C      11.950446      13.856814       0.494407      -0.171096      33.161455 0.44045836E+03  0.10409803E+05                                 9.037395                            7.055192       0.175036       2.038926                    0.999260      29.377035      85.232534       0.611539       0.423784      -1.057428       0.003886      -0.008607       0.005323       0.010840      -0.014298      -0.006006      -0.010800      -0.028647       0.041635      -0.029413       0.007096       0.022318             10.810389      17.868602      -0.199233       1.057929       6.927405       2.312471       7.635160          -0.000000
          296              C      11.974453      12.293855      26.935266      -0.181855      34.213205 0.46180355E+03  0.11014232E+05                                 9.189573                            7.193457       0.122684       2.012959                    0.999003      29.821777      86.150928       0.611167       0.420193      -1.062560       0.003680      -0.006539       0.001352       0.007624       0.006379       0.014471       0.007426      -0.024237       0.047049      -0.025539       0.000630       0.024909             10.901778      17.865308      -1.886224      -0.614458       7.657086       2.501683       7.182940           0.000001
          297              C      -0.709582      12.310983      26.994595       0.112452      26.386427 0.32716003E+03  0.71877417E+04                                 7.826056                            6.109027       0.134963       2.067164                    0.999520      25.730150      72.290945       0.651717       0.427775      -1.053543       0.008457       0.030990       0.035331       0.047751       0.000210      -0.008832      -0.014051      -0.049189       0.062752      -0.036493       0.003764       0.032728              9.208949      14.066235      -0.602347      -0.317729       6.924996       2.435379       6.635617           0.000001
          298              C      -0.749975      13.820416       0.502882       0.094994      28.255825 0.35665681E+03  0.79921373E+04                                 8.181270                            6.381303       0.215740       2.085896                    0.999703      26.160449      73.788494       0.638402       0.428154      -1.055234       0.012381      -0.041527      -0.036514       0.056666       0.004089      -0.001243      -0.004826      -0.045370       0.063113      -0.033581       0.010286       0.023296              9.785587      15.473455      -0.240596       0.149222       6.736265       2.293978       7.147042           0.000000
          299              C       8.466107       3.584102      13.365927       0.099545      26.933089 0.33566328E+03  0.74547955E+04                                 8.074242                            6.290070      -0.020547       2.023002                    0.998117      25.985968      74.470049       0.623930       0.442016      -1.040358      -0.009239      -0.056167       0.030460       0.064560      -0.002853       0.007698       0.021114      -0.056914       0.084225      -0.043821       0.000141       0.043681              9.555781      14.036926      -0.074668       0.477222       8.563490      -2.312317       6.066929          -0.000000
          300              C       9.791851       3.620499      13.388528      -0.188812      32.475925 0.42996617E+03  0.10128428E+05                                 8.945983                            6.976976       0.019849       1.992510                    0.997663      29.524891      86.288029       0.612445       0.424553      -1.054062      -0.001149      -0.003175       0.018617       0.018921       0.011791      -0.008222       0.014266      -0.029725       0.047029      -0.030396       0.004134       0.026262             10.640714      16.124097      -2.262123       1.173706       9.627278      -2.396404       6.170766           0.000000
          301              C       4.325178      19.551982       0.457679       0.125943      26.162462 0.30227576E+03  0.65413585E+04                                 7.870341                            5.913876       0.132776       2.073866                    0.999569      25.392748      71.890444       0.652332       0.433883      -1.044940      -0.005637      -0.039594      -0.035992       0.053804       0.018234       0.006188      -0.024653      -0.066233       0.072718      -0.052031       0.003982       0.048049              9.453426      15.233185      -0.390963      -0.328574       6.490105       2.181870       6.636989           0.000000
          302              C       2.960118      19.626918       0.542435      -0.204749      34.733961 0.46243448E+03  0.11117058E+05                                 9.428461                            7.285822      -0.100567       1.941190                    0.998020      30.619906      91.035982       0.591873       0.430465      -1.048182       0.013305      -0.010468       0.013284       0.021519       0.006255      -0.007353      -0.009244      -0.018743       0.020513      -0.015770      -0.002839       0.018609             11.156833      18.267593      -0.706934       0.152070       7.695806       2.497157       7.507100          -0.000000
          303              C       2.255117      18.871131      27.943855       0.135811      32.954256 0.36450451E+03  0.82012856E+04                                 9.224174                            6.513142      -0.037639       2.025191                    0.999342      25.270247      71.102987       0.623760       0.436425      -1.051641      -0.003383       0.007479      -0.020202       0.021806      -0.000617      -0.007855      -0.051790       0.007080       0.079562      -0.051844      -0.009694       0.061538             12.245153      22.387560      -2.500155       0.674507       8.026758       1.810318       6.321141           0.000000
          304              C       0.743690      18.854003      27.969282       0.132484      34.155074 0.39029655E+03  0.89297137E+04                                 9.462970                            6.777869      -0.152317       1.984627                    0.998987      25.690486      72.805247       0.606513       0.441390      -1.049055       0.002488       0.011744       0.000230       0.012006      -0.011670       0.015060       0.036252      -0.018676      -0.013433      -0.043539       0.002857       0.040682             12.548300      22.731764      -1.606628       0.392084       7.264256      -2.436678       7.648879           0.000000
          305              C       0.067454      19.650470      26.952217      -0.185982      33.525096 0.46337917E+03  0.11048108E+05                                 9.010934                            7.172399       0.241083       2.050212                    0.999106      29.763809      85.636503       0.617065       0.416317      -1.066289       0.005365       0.002257       0.006867       0.009002       0.000906      -0.008812      -0.016280      -0.031920       0.049630      -0.026261      -0.003788       0.030049             10.531614      16.448048      -1.926938       1.049671       7.377396      -2.698861       7.769398           0.000001
          306              C       0.070090      18.136754       0.548085      -0.179301      31.363321 0.41787554E+03  0.97378952E+04                                 8.665213                            6.844404       0.268149       2.076269                    0.998963      28.850404      82.864125       0.625219       0.420393      -1.060542      -0.016058      -0.000966       0.012295       0.020247      -0.009767       0.009460       0.016936      -0.009294       0.006022      -0.024125       0.004329       0.019796             10.347990      17.043857      -0.150088      -0.514902       6.793283      -2.254927       7.206830          -0.000000
          307              C      12.741546      18.185998       0.483106       0.115017      27.849743 0.34652831E+03  0.77146157E+04                                 8.125725                            6.306688       0.134813       2.063837                    0.999635      25.885211      72.933593       0.639198       0.430423      -1.053134       0.005083       0.038855      -0.031671       0.050384       0.006389      -0.008441       0.016871      -0.047409       0.048327      -0.035019       0.002229       0.032790              9.804362      15.605341      -0.203795       0.108059       6.666746      -2.283826       7.140999          -0.000000
          308              C      12.777523      19.667598      26.960693       0.090597      27.082654 0.34415638E+03  0.76549817E+04                                 7.954142                            6.270880       0.119938       2.054431                    0.999507      26.234706      74.084864       0.642666       0.428482      -1.053454      -0.022039      -0.028552       0.043328       0.056376       0.004671      -0.000232       0.001153      -0.048793       0.068996      -0.036341       0.013211       0.023130              9.295782      13.922758      -0.712723       0.536644       7.026280      -2.575682       6.938308           0.000001
          309              C       8.403393      20.731695       1.392814       0.575093      24.813679 0.26482529E+03  0.55553120E+04                                 7.845467                            5.755608       0.071351       2.076024                    0.999671      22.662067      63.571783       0.622448       0.469088      -1.022764       0.002390      -0.042679      -0.052443       0.067657      -0.000815      -0.000696      -0.097817      -0.060927       0.021127      -0.081353      -0.033961       0.115314              9.665329       9.541752       0.645213       0.350438       8.864071       5.157794      10.590164           0.000000
          310              C       9.725108       0.301887       2.562438       0.000341      37.102853 0.42095472E+03  0.97426343E+04                                 9.644835                            6.781627       0.053043       2.023908                    0.999215      26.823708      74.630521       0.645954       0.409698      -1.076714       0.009478       0.033061       0.042779       0.054890      -0.005778       0.004814      -0.016351      -0.004017       0.009799      -0.014703      -0.005833       0.020536             12.366940      11.241976       0.734671      -0.550931      11.536781       7.778212      14.322064           0.000000
          311              C       8.491114       0.601632       3.138775      -0.118488      35.690892 0.44128372E+03  0.10440302E+05                                 9.516236                            7.048824      -0.034713       1.956384                    0.999663      29.782275      86.619276       0.613147       0.422228      -1.057781       0.010031       0.016994       0.004539       0.020249      -0.006575       0.013525      -0.025388       0.015034      -0.030110      -0.032783       0.002365       0.030417             11.492895      10.784992       0.428018      -0.580790      10.020382       6.526015      13.673313           0.000002
          312              C      10.887780       0.854275       2.983390      -0.166646      38.105458 0.45315915E+03  0.10873289E+05                                10.109306                            7.258451      -0.311371       1.870796                    0.998805      30.833974      92.533782       0.585501       0.435982      -1.041558      -0.017226      -0.000531      -0.007417       0.018763      -0.016871      -0.012366      -0.060191      -0.033427      -0.028851      -0.064015      -0.004540       0.068555             12.627482      11.763983       0.360660      -1.276324      11.136745       7.315200      14.981718           0.000001
          313              C      10.894350       1.631473       4.076735       0.090991      40.328992 0.46505025E+03  0.11124816E+05                                10.528848                            7.389833      -0.041009       1.983974                    0.999488      27.886151      81.004993       0.581450       0.440353      -1.048890       0.054869       0.013895       0.005353       0.056854       0.029217       0.028517      -0.001755       0.022198      -0.042447      -0.040113      -0.007081       0.047194             13.700092      11.461874      -1.526530      -3.427030      12.003533       8.778169      17.634869           0.000001
          314              C       8.502708       1.365984       4.288623      -0.114900      34.979159 0.42716696E+03  0.10036155E+05                                 9.404496                            6.920143       0.110110       2.013422                    0.999375      29.404439      85.547076       0.620116       0.420401      -1.057699       0.010769      -0.005683      -0.010577       0.016129      -0.016066       0.001489      -0.008840       0.013942      -0.020370      -0.018236      -0.004006       0.022242             11.456919       9.766806       1.307608       0.146326      10.457207       6.995219      14.146744           0.000001
          315              C       9.714936       1.914090       4.746302       0.098069      48.299327 0.41910743E+03  0.97714758E+04                                11.756232                            6.959016      -0.269033       1.930851                    0.998420      26.933753      77.318521       0.606275       0.433313      -1.052796      -0.022083       0.026266       0.034035       0.048332      -0.002246       0.009601       0.015863      -0.056510       0.077735      -0.042914       0.005040       0.037874             17.775316      11.758394      -0.727348      -2.489486      16.502181      13.915253      25.065372           0.000000
          316              C       9.682380       2.776930       5.955479      -0.106234     102.891920 0.58179247E+03  0.14715209E+05                                18.452337                            8.275317       0.093351       1.969588                    0.999835      31.995577      95.488517       0.548625       0.441400      -1.048537      -0.005069      -0.065857      -0.124611       0.141034       0.002728       0.012461      -0.060051       0.020407      -0.137013      -0.084501       0.033192       0.051309             31.541734      10.684647      -3.085597      -4.676319      31.197709      30.343473      52.742847          -0.000001
          317              C       9.632333       3.355010       7.003621      -0.095436      98.401452 0.54708711E+03  0.13647250E+05                                17.904254                            8.020791       0.102920       1.976626                    0.999871      31.587298      94.091743       0.556812       0.440970      -1.047180      -0.003438       0.072691       0.114822       0.135940       0.005721       0.008335      -0.062499       0.013523      -0.166819      -0.091400       0.035328       0.056072             30.255299      10.306221      -2.832842      -4.467906      28.923436      28.696467      51.536241          -0.000001
          318              C       9.599338       4.134349       8.195847       0.101799      47.472959 0.40324742E+03  0.93364525E+04                                11.653649                            6.870363      -0.305576       1.922398                    0.998345      26.820997      77.401843       0.602666       0.438954      -1.046589       0.018757      -0.011711      -0.040250       0.045924      -0.009877       0.002528       0.008371      -0.047239       0.054135      -0.034952       0.009739       0.025213             17.451772      10.963321       0.196739      -1.661883      15.395662      13.447235      25.996331          -0.000000
          319              C      10.705318       4.783084       8.704380      -0.115829      34.269636 0.40645232E+03  0.93994205E+04                                 9.168007                            6.689471       0.198628       2.040803                    0.999753      28.817675      82.257146       0.641519       0.412862      -1.066124      -0.016567       0.013972       0.006958       0.022762      -0.003635      -0.012881      -0.002854       0.024151      -0.004293      -0.014707      -0.005776       0.020484             11.216710       9.166183       1.435244       0.310134       9.758792       6.818727      14.725155          -0.000000
          320              C       8.387190       4.241401       8.910618       0.072605      40.375184 0.49464892E+03  0.12022841E+05                                10.560431                            7.630636      -0.096457       1.961569                    0.999374      28.456560      83.459469       0.570874       0.441424      -1.047728      -0.048712      -0.013412      -0.010520       0.051609       0.025842       0.022205       0.003642       0.018302      -0.040979      -0.030147      -0.011688       0.041836             13.485263      11.302113      -0.810857      -3.233834      11.111202       8.043176      18.042474          -0.000000
          321              C      10.658430       5.536731       9.857053      -0.110943      33.784285 0.42280027E+03  0.98760910E+04                                 9.109209                            6.869802       0.063947       1.990425                    0.999736      29.217523      83.866524       0.626429       0.418586      -1.062273      -0.013930      -0.004887      -0.019003       0.024063       0.012174       0.011878      -0.006910       0.014868      -0.054846      -0.025985       0.001308       0.024678             10.843552       9.509090       0.264479      -1.317109       8.800847       5.886653      14.220719           0.000000
          322              C       8.295524       5.035727      10.043515      -0.171743      40.787759 0.53166855E+03  0.13278150E+05                                10.673225                            7.941141      -0.414067       1.828356                    0.997773      32.168920      98.520674       0.551383       0.444791      -1.036270       0.017814       0.016294       0.000707       0.024153      -0.006250      -0.009446      -0.038622      -0.002671      -0.037042      -0.044864       0.007382       0.037481             13.251433      11.827231       0.753925      -0.250174      11.112411       7.438335      16.814657          -0.000000
          323              C       9.457169       5.695168      10.529446      -0.016166      39.313936 0.45288806E+03  0.10732213E+05                                10.185595                            7.149400      -0.150503       1.957121                    0.999086      27.740151      79.470980       0.610700       0.423233      -1.062313      -0.011090      -0.019846      -0.049886       0.054822       0.000961       0.003505      -0.002482       0.013269      -0.033727      -0.012349      -0.000445       0.012793             13.204005      10.384535       0.559917      -0.862759      11.201340       8.272371      18.026140          -0.000000
          324              C       9.375303       6.513045      11.730147       0.590104      23.491599 0.25322258E+03  0.52988480E+04                                 7.774671                            5.757268      -0.160822       2.006129                    0.999101      22.918422      66.070644       0.596301       0.490865      -1.002431      -0.003598       0.043684       0.045394       0.063102       0.012472      -0.003677      -0.083443      -0.071139      -0.039768      -0.073880      -0.029655       0.103536              9.579047       8.385509       0.292960       0.429332       8.589170       5.064825      11.762462           0.000000
          325              C       8.658841      17.169004       1.477569       0.597049      23.147957 0.24933443E+03  0.51950866E+04                                 7.656659                            5.705711      -0.197078       1.996991                    0.998501      22.805936      65.512164       0.600381       0.489631      -1.003497      -0.003889       0.051039      -0.043241       0.067007       0.011548       0.004477       0.090464      -0.064207       0.027239      -0.073159      -0.037011       0.110169              9.511763       9.603322       0.268185       0.020719       8.596510      -4.565217      10.335458          -0.000000
          326              C       8.692767      16.216241       2.664145      -0.015149      38.877405 0.45271515E+03  0.10729385E+05                                10.085724                            7.145979      -0.184510       1.943899                    0.998990      27.809829      79.730959       0.610979       0.422990      -1.062239      -0.002551      -0.021851       0.044392       0.049544      -0.003265      -0.002991       0.007218       0.003961      -0.045071      -0.017438       0.004613       0.012824             13.198693      11.660548       1.184016       1.526750      11.289124      -7.421472      16.646407          -0.000001
          327              C       7.590307      15.488287       2.983390      -0.175582      39.035386 0.50743539E+03  0.12547641E+05                                10.359707                            7.760971      -0.415705       1.828493                    0.998087      32.072286      98.290689       0.556470       0.445126      -1.034288       0.012075       0.000107       0.009565       0.015405      -0.023414       0.014768       0.037572      -0.008003      -0.050012      -0.053812       0.011719       0.042093             12.831362      12.660821       1.581083       0.905993      10.260219      -6.022557      15.573047          -0.000001
          328              C       9.825309      16.098484       3.452370      -0.115566      34.497707 0.42921074E+03  0.10089759E+05                                 9.254788                            6.936023       0.121881       2.010599                    0.999698      29.422990      85.446069       0.619889       0.420322      -1.058425      -0.022066      -0.010594       0.009692       0.026326       0.005408      -0.009344       0.014293       0.004760      -0.078883      -0.033459       0.014404       0.019056             11.322613      10.677268       0.854043       1.992733       9.058690      -5.354740      14.231881          -0.000001
          329              C       9.852137      15.327709       4.562666      -0.114080      35.260102 0.44828092E+03  0.10671275E+05                                 9.516084                            7.168806      -0.004109       1.982758                    0.998326      29.487132      86.650194       0.598502       0.429907      -1.050694      -0.016590      -0.000969      -0.009125       0.018959      -0.004270       0.006915       0.007470       0.015375      -0.016503      -0.015174       0.002024       0.013150             11.730506      10.843063       1.540150       0.558766       9.883097      -5.868451      14.465358          -0.000002
          330              C       7.591768      14.672551       4.113462       0.074435      40.069521 0.49406672E+03  0.12022681E+05                                10.489678                            7.645574      -0.094097       1.961811                    0.999305      28.612690      84.367304       0.567315       0.443676      -1.044871      -0.051735      -0.023703      -0.008669       0.057563       0.039915      -0.021022      -0.008692       0.012068      -0.059081      -0.035443      -0.020954       0.056397             13.336707      12.570393       0.003228       3.475693      10.020911      -6.517441      17.418817          -0.000001
          331              C       8.706478      14.569781       4.904512       0.079126      44.995508 0.43556964E+03  0.10318223E+05                                11.317953                            7.200794      -0.449058       1.869495                    0.997674      27.901066      82.409887       0.579194       0.446411      -1.038441       0.028461      -0.021043       0.035704       0.050275      -0.000520      -0.007201      -0.029439      -0.037427       0.054075      -0.029939      -0.014021       0.043959             16.106363      12.389918       0.519446       2.223134      13.024775     -10.195397      22.904395          -0.000001
          332              C       8.717929      13.751903       6.108039      -0.100997      79.536049 0.56782558E+03  0.14312820E+05                                15.811535                            8.234710      -0.025151       1.944255                    0.999124      31.711288      95.298949       0.542604       0.447830      -1.041990       0.006326       0.064725      -0.118953       0.135570       0.010411       0.009367       0.047887       0.060026      -0.150525      -0.080554       0.019991       0.060563             24.908043       9.955581      -1.360121       1.740957      22.403172     -21.146185      42.365376          -0.000001
          333              C       8.773057      13.137425       7.116628      -0.080955      77.583076 0.53391317E+03  0.13257882E+05                                15.568809                            7.983105       0.020029       1.965603                    0.998975      31.094595      92.873452       0.551059       0.447615      -1.041685       0.016115      -0.075523       0.107965       0.132740       0.003557      -0.012372       0.056422       0.054465      -0.206382      -0.099811       0.036922       0.062889             25.089477       9.666397      -0.805325       0.997152      23.190797     -21.949754      42.411236          -0.000001
          334              C       8.863069      12.392342       8.331456       0.083040      46.603279 0.43908761E+03  0.10373133E+05                                11.482820                            7.154270      -0.265159       1.927982                    0.998362      27.448323      79.715894       0.593112       0.437130      -1.048877       0.011173       0.011673      -0.038154       0.041435       0.001560       0.010891      -0.022236      -0.025796       0.064580      -0.028097      -0.009131       0.037228             17.102273      11.906847       0.345274       0.301099      15.102813     -12.642930      24.297160          -0.000001
          335              C       7.713034      11.908467       9.040576       0.077262      42.611077 0.49540380E+03  0.12065860E+05                                10.954231                            7.667283      -0.148808       1.943832                    0.999213      28.659139      84.598667       0.565135       0.444995      -1.043880      -0.050042      -0.009181      -0.013595       0.052662      -0.018435       0.029011       0.006340       0.046704      -0.031291      -0.037628      -0.009234       0.046862             14.724521      11.435925       0.910020      -0.694285      14.118510     -10.210912      18.619130          -0.000000
          336              C      10.154612      12.118289       8.862590      -0.105305      36.773060 0.44537966E+03  0.10556370E+05                                 9.759212                            7.106313       0.074047       2.007549                    0.998824      29.225705      84.940928       0.607760       0.425196      -1.056451      -0.003722      -0.004502       0.011129       0.012569       0.006370      -0.004497       0.006571       0.008889      -0.017245      -0.013258       0.002544       0.010714             12.758953      10.831421      -0.045965       1.321213      11.000730      -7.883242      16.444709          -0.000001
          337              C      10.272446      11.356079      10.020913      -0.110201      36.734301 0.45145511E+03  0.10718074E+05                                 9.665183                            7.106328       0.000217       1.967513                    0.999580      29.674750      85.829797       0.615031       0.419476      -1.061874      -0.013630       0.005424      -0.015706       0.021491      -0.000150      -0.000308       0.010992       0.025893      -0.067132      -0.027139       0.003000       0.024139             12.499157      10.193096       0.838910       0.510405      11.420840      -8.028634      15.883535           0.000000
          338              C       7.826129      11.199783      10.167823      -0.183004      40.691157 0.47977801E+03  0.11700439E+05                                10.558623                            7.473735      -0.332175       1.851870                    0.998831      31.983358      97.389230       0.575278       0.436583      -1.039154       0.021079      -0.011267       0.009371       0.025672       0.000764      -0.028460       0.061515      -0.035211      -0.013187      -0.065532      -0.008444       0.073976             13.781717      11.399438      -0.403683       1.362416      12.888281      -9.165962      17.057432           0.000001
          339              C       9.094379      10.870063      10.684831      -0.011859      42.282011 0.45882956E+03  0.10832143E+05                                10.537099                            7.082058       0.070318       2.024463                    0.999258      27.277762      76.230053       0.632913       0.409920      -1.078384      -0.015996       0.021569      -0.045664       0.052975      -0.001649       0.000889       0.015102       0.016148      -0.010867      -0.020211       0.009635       0.010577             15.156039      11.363683      -0.113402       1.318699      14.656425     -11.271661      19.448010           0.000000
          340              C       9.204980       9.975108      11.891183       0.604194      24.088958 0.24060392E+03  0.49440427E+04                                 7.770621                            5.523216       0.007380       2.065871                    0.999578      22.166983      62.216532       0.626923       0.475459      -1.015936       0.005060      -0.039106       0.049887       0.063590      -0.002139       0.000710       0.096446      -0.081897      -0.010411      -0.079650      -0.039135       0.118785             10.295953       9.130133       0.236499       0.424211       9.580808      -6.285313      12.176919           0.000001
          341              C       9.389461       6.376019      15.524364       0.586815      23.673768 0.25768946E+03  0.54009007E+04                                 7.719192                            5.761804      -0.158516       2.003305                    0.999118      22.917283      65.521848       0.604902       0.483116      -1.009230      -0.003997       0.050078      -0.045500       0.067779      -0.009245      -0.009279       0.086098      -0.052504       0.034574      -0.070211      -0.033276       0.103488              9.569602       9.423039       0.771325       0.493813       8.821969      -4.758439      10.463797          -0.000000
          342              C       9.426870       5.412550      16.679863      -0.003815      38.368866 0.45016814E+03  0.10662229E+05                                10.021473                            7.142276      -0.180132       1.946327                    0.999184      27.744909      79.720752       0.608560       0.424942      -1.060196      -0.018324      -0.030570       0.039856       0.053468       0.002945      -0.002639       0.008728       0.009848      -0.038909      -0.017520       0.005295       0.012225             13.051764      11.120796       1.625365       1.652034      12.022009      -7.331143      16.012488          -0.000001
          343              C       8.388125       4.543288      16.931304      -0.176296      37.391236 0.48782922E+03  0.11956806E+05                                10.060233                            7.611860      -0.447517       1.823022                    0.997838      31.818253      97.407632       0.561066       0.445395      -1.033074       0.017650       0.017503      -0.003116       0.025051      -0.026627       0.007381       0.037727       0.025436      -0.048539      -0.055715       0.013136       0.042579             12.359975      11.574281       2.064167       1.106145      10.674975      -5.500782      14.830669          -0.000001
          344              C      10.513529       5.421115      17.518941      -0.125083      35.288998 0.45478938E+03  0.10845110E+05                                 9.423488                            7.158841       0.070655       1.989271                    0.999741      29.939371      87.522774       0.607821       0.422578      -1.057184      -0.013071      -0.014904       0.020839       0.028761       0.005726      -0.006413       0.005508      -0.003644      -0.061345      -0.023063       0.006816       0.016247             11.488313      10.559233       1.192796       2.203013       9.440602      -5.205933      14.465103          -0.000001
          345              C      10.523782       4.622506      18.677265      -0.122235      36.023349 0.47248457E+03  0.11382559E+05                                 9.635573                            7.343278       0.028720       1.987475                    0.998410      29.884221      87.996079       0.594060       0.427980      -1.053142      -0.007997       0.006428      -0.018741       0.021366      -0.005434       0.012582       0.002931       0.015861       0.003416      -0.014360      -0.003098       0.017458             11.857545      10.397518       1.912302       0.770017      10.494244      -5.796521      14.680873          -0.000002
          346              C       8.360164       3.770372      18.027474       0.071784      40.730210 0.50834258E+03  0.12475620E+05                                10.645330                            7.787342      -0.171228       1.934513                    0.998963      29.019046      86.316602       0.557888       0.447356      -1.041282      -0.047003      -0.024274      -0.003921       0.053046       0.040860      -0.012525      -0.007362       0.022839      -0.073827      -0.030880      -0.026394       0.057274             13.583714      11.884455       0.339887       3.713498      10.531824      -6.483554      18.334862          -0.000001
          347              C       9.451105       3.755385      18.956958       0.079643      46.741614 0.44570186E+03  0.10621882E+05                                11.597675                            7.289445      -0.461786       1.862534                    0.997706      28.141517      83.441119       0.574875       0.447070      -1.037787       0.015240      -0.018595       0.033374       0.041133      -0.003650      -0.003979      -0.026147      -0.016170       0.051688      -0.023428      -0.012559       0.035987             16.740768      11.724405       0.729908       2.491294      14.105480     -10.866600      24.392420          -0.000001
          348              C       9.435609       2.963200      20.126582      -0.098845      79.233443 0.54001678E+03  0.13467419E+05                                15.761964                            8.044080      -0.047901       1.939495                    0.999282      31.533255      94.842052       0.546578       0.449342      -1.039151       0.008671       0.075335      -0.106974       0.131126       0.003262       0.010382       0.048441       0.071045      -0.149032      -0.082721       0.020250       0.062471             25.119185       9.833279      -1.151675       1.189181      23.467976     -21.888433      42.056299          -0.000001
          349              C       9.452085       2.290913      21.089969      -0.076427      81.032029 0.52962758E+03  0.13135248E+05                                16.045908                            7.983340      -0.007341       1.959474                    0.998750      31.005497      92.786614       0.547279       0.451263      -1.038761       0.011501      -0.077963       0.111762       0.136752       0.006179      -0.009968       0.051307       0.065196      -0.173376      -0.089656       0.027252       0.062404             26.471786       9.868623      -0.613225       0.534616      26.034741     -24.173006      43.511993          -0.000001
          350              C       9.545959       1.483741      22.268069       0.081317      46.912087 0.42129923E+03  0.98718044E+04                                11.560943                            7.025889      -0.298770       1.918693                    0.998427      27.416119      79.858305       0.594918       0.439383      -1.045272       0.009199       0.020537      -0.040907       0.046688      -0.005803       0.009676      -0.017998      -0.024802       0.062566      -0.025070      -0.008909       0.033979             17.585294      11.358255       1.288522       0.560857      16.896569     -13.579547      24.501058          -0.000001
          351              C       8.492390       0.762210      22.813328       0.077990      43.556962 0.49363872E+03  0.11998118E+05                                11.068624                            7.623849      -0.146651       1.942916                    0.999416      28.600960      84.018663       0.570731       0.441541      -1.047138      -0.044425      -0.011251      -0.019475       0.049794      -0.013371       0.037803       0.006934       0.067406      -0.012864      -0.042685      -0.016593       0.059278             15.046333      11.238359       2.308646      -0.419732      15.210370     -10.593716      18.690270          -0.000000
          352              C      10.784807       1.400240      22.940462      -0.110863      38.037639 0.46066820E+03  0.11009556E+05                                10.003738                            7.237624       0.031953       1.992193                    0.998504      29.455409      85.920448       0.601021       0.426418      -1.055857      -0.000957      -0.011539       0.014706       0.018717       0.009257      -0.005211      -0.000447       0.005588      -0.012849      -0.009354      -0.003629       0.012982             13.283254      10.823301       0.789720       1.569084      11.751545      -8.190513      17.274915          -0.000001
          353              C      10.855692       0.623043      24.132688      -0.107433      37.069289 0.42980635E+03  0.10097830E+05                                 9.748631                            6.945605      -0.041130       1.957930                    0.999619      29.446655      85.229314       0.619402       0.420900      -1.059050      -0.015406       0.008385      -0.025114       0.030632      -0.007062       0.006567       0.015480       0.018551      -0.028110      -0.025002       0.008542       0.016460             12.967291       9.902178       1.965395       0.560088      12.563988      -8.512506      16.435708           0.000000
          354              C       8.570792       0.000000      23.949051      -0.173315      40.873166 0.49019288E+03  0.11988633E+05                                10.549893                            7.520947      -0.309443       1.859947                    0.998823      31.745703      96.012827       0.578754       0.432722      -1.044083       0.019831      -0.005414       0.015849       0.025957      -0.011085      -0.037675       0.039593      -0.004938      -0.029957      -0.053128      -0.006206       0.059334             13.740773      11.009672       0.734594       1.900602      12.972697      -8.920196      17.239948           0.000001
          355              C       8.488750      21.329045      24.627094      -0.001438      40.073138 0.41283264E+03  0.95095795E+04                                10.163153                            6.712954       0.032005       2.020425                    0.999272      26.637731      73.972320       0.649582       0.409340      -1.076796      -0.014720       0.009992      -0.042832       0.046380      -0.011136       0.004828       0.020649       0.002927      -0.043430      -0.029994       0.007362       0.022632             14.816985      10.367707       1.133462       1.261908      14.354745     -10.970725      19.728504           0.000000
          356              C       8.566144      20.560412      25.878649       0.597855      25.000588 0.24875071E+03  0.51394535E+04                                 7.927273                            5.586881       0.041219       2.073980                    0.999709      22.119572      61.674343       0.630010       0.470550      -1.021493       0.002121      -0.030296       0.051147       0.059484      -0.011419      -0.007196       0.088989      -0.079689      -0.042235      -0.077675      -0.034048       0.111723             10.721870       8.756146       0.610465       0.690710       9.863487      -6.799350      13.545977           0.000001
          357              C       9.042875       9.932287      15.594994       0.606129      22.896916 0.23783754E+03  0.48729103E+04                                 7.480842                            5.487289       0.020814       2.070105                    0.999658      22.120934      61.989035       0.629697       0.474752      -1.016351       0.003053      -0.038152      -0.046984       0.060600      -0.015297       0.015641      -0.094911      -0.060445       0.024885      -0.078180      -0.037511       0.115691              9.223223       8.932868       0.510283      -0.826741       8.550686       4.876899      10.186116           0.000000
          358              C       8.931114      10.936435      16.716590      -0.014969      39.058891 0.43928051E+03  0.10258428E+05                                 9.965567                            6.914572       0.086494       2.032209                    0.999300      27.010633      75.075955       0.642610       0.408150      -1.079543      -0.007785       0.031957       0.034385       0.047584      -0.004944      -0.003402      -0.014289       0.024801      -0.008206      -0.022748       0.007987       0.014761             13.104010      10.669621       0.080271      -2.372259      12.815817       8.692178      15.826591           0.000001
          359              C       7.697119      11.077744      17.403109      -0.172107      39.854202 0.47673900E+03  0.11588122E+05                                10.363233                            7.412444      -0.352183       1.845456                    0.998906      31.695690      95.820145       0.583043       0.432189      -1.043561       0.018223       0.004672      -0.013101       0.022925      -0.008048       0.049637      -0.056320      -0.000445      -0.005991      -0.071771      -0.007013       0.078784             12.992045      11.397977       0.268601      -2.652958      12.283763       7.769365      15.294393           0.000001
          360              C       9.989136      11.722197      17.154493      -0.107116      35.055137 0.42788883E+03  0.10054582E+05                                 9.434395                            6.968998      -0.056487       1.956732                    0.999581      29.398911      85.460067       0.612396       0.425639      -1.054721      -0.021610       0.002543       0.012097       0.024896       0.001648      -0.004299      -0.026327       0.024753      -0.031897      -0.035311       0.013517       0.021793             11.572852      10.365297      -0.078086      -2.287545      11.284310       6.753724      13.068947           0.000001
          361              C       9.857201      12.597882      18.163082      -0.116494      34.646942 0.41192005E+03  0.95365128E+04                                 9.231563                            6.720997       0.253343       2.058247                    0.999797      28.726949      81.450278       0.643345       0.411231      -1.069556      -0.014754      -0.009911      -0.004709       0.018387       0.015055       0.000137      -0.002997       0.033763      -0.032732      -0.018270      -0.009827       0.028097             11.596770       9.661894      -0.958066      -3.740744      10.976600       6.972759      14.151816           0.000002
          362              C       7.573157      11.938442      18.417348       0.101195      39.368427 0.45287346E+03  0.10778500E+05                                10.371779                            7.314381      -0.068009       1.975455                    0.999220      27.906295      81.265413       0.580918       0.443006      -1.045704      -0.060204      -0.009660       0.021963       0.064809      -0.018151      -0.038546      -0.013743       0.053083       0.006806      -0.049113      -0.005499       0.054612             13.341449       9.974880       1.915567      -0.190850      14.019888       9.077625      16.029579           0.000001
          363              C       8.599969      12.659972      18.883503       0.099625      48.977252 0.40789400E+03  0.94423944E+04                                11.839644                            6.859472      -0.299892       1.923117                    0.998243      26.730598      76.372596       0.611654       0.432579      -1.053620       0.017865       0.025763       0.037948       0.049223      -0.020867      -0.013126       0.012932      -0.043794       0.069102      -0.042657       0.004368       0.038289             18.249110      10.990421      -0.157546      -2.741001      18.139179      14.781972      25.617729           0.000000
          364              C       8.540256      13.529235      20.055953      -0.097016     100.760961 0.54267066E+03  0.13458298E+05                                18.051501                            7.916713       0.215932       2.013357                    0.999878      31.137577      91.337882       0.570253       0.433097      -1.055923       0.000787      -0.078424      -0.112340       0.137008      -0.003668       0.004758      -0.056219       0.069049      -0.135292      -0.087162       0.028884       0.058278             31.170497      10.271909      -2.786404      -4.176723      32.155844      30.599109      51.083737          -0.000001
          365              C       8.432831      14.169406      21.061717      -0.088118      97.493327 0.52851161E+03  0.13062254E+05                                17.729556                            7.859642       0.126467       1.987056                    0.999867      31.205951      92.335135       0.565406       0.438311      -1.049428      -0.017582       0.073649       0.108633       0.132418       0.008407       0.008353      -0.064473       0.020861      -0.179980      -0.096916       0.040658       0.056258             30.000096       9.756192      -2.028359      -3.414737      29.502925      28.713024      50.741170          -0.000001
          366              C       8.434282      14.893078      22.268069       0.088592      50.285835 0.42846806E+03  0.10082870E+05                                12.090198                            7.087078      -0.471444       1.861091                    0.997701      27.644748      80.713791       0.592097       0.439589      -1.045082       0.012692      -0.011133      -0.041591       0.044887      -0.005682       0.013265       0.017048      -0.009885       0.050655      -0.025528      -0.002997       0.028525             18.208052       8.972407       1.550385      -2.184405      17.864755      13.216077      27.786995          -0.000000
          367              C       7.572603      14.550511      23.350113       0.065588      42.045957 0.51897322E+03  0.12790299E+05                                10.879488                            7.853613      -0.220398       1.917127                    0.998875      29.135779      86.574649       0.557629       0.445682      -1.043260      -0.036506      -0.029116       0.008918       0.047539       0.029109       0.010585       0.014633       0.003952      -0.079877      -0.031626      -0.015154       0.046780             13.877361       9.069057       1.542507      -2.868858      12.333510       6.684271      20.229516          -0.000000
          368              C       9.291322      15.989290      22.477132      -0.125348      36.170751 0.44819050E+03  0.10626888E+05                                 9.576989                            7.084135       0.043763       1.981994                    0.999508      29.744876      86.125679       0.615206       0.419897      -1.061048      -0.009550       0.002761       0.014722       0.017764       0.009309      -0.019688      -0.011731       0.002223       0.029488      -0.017915      -0.012135       0.030050             11.754166       7.496532       2.885959      -0.104964      12.551869       6.205305      15.214098          -0.000001
          369              C       9.343585      16.665859      23.700435      -0.121636      34.453261 0.44682036E+03  0.10592138E+05                                 9.255366                            7.082299      -0.020687       1.959014                    0.999657      29.829787      86.518107       0.613774       0.420966      -1.059788      -0.010270      -0.017403      -0.011342       0.023173       0.018352      -0.001630      -0.004518      -0.007987      -0.065080      -0.022262      -0.007766       0.030027             10.926798       7.796012       2.184638      -1.277067       9.924486       4.566787      15.059898          -0.000000
          370              C       7.610060      15.261337      24.539513      -0.183294      39.826577 0.51440139E+03  0.12755674E+05                                10.477251                            7.794112      -0.408986       1.830119                    0.997879      32.190605      98.598639       0.557754       0.442856      -1.036232       0.009676       0.018828      -0.012833       0.024755      -0.031309      -0.010144      -0.027553       0.043499      -0.068994      -0.054049       0.004196       0.049852             13.062769       9.303290       2.945348      -0.444397      12.861430       6.105390      17.023587           0.000000
          371              C       8.469098      16.325434      24.725975      -0.004068      38.735061 0.44872926E+03  0.10620052E+05                                10.107676                            7.132836      -0.226150       1.932054                    0.998947      27.758499      79.739353       0.608685       0.425179      -1.060008      -0.014316      -0.024082      -0.040833       0.049520      -0.009145       0.001875      -0.002063       0.029599      -0.069955      -0.023547      -0.005617       0.029163             13.101407       8.452463       2.793057      -0.603354      12.632565       7.052872      18.219194          -0.000000
          372              C       8.461263      17.130465      25.971880       0.596174      23.645624 0.25602560E+03  0.53618043E+04                                 7.775511                            5.772464      -0.188812       1.997499                    0.999086      22.787170      65.301442       0.599250       0.488057      -1.005829      -0.003839       0.042021       0.042084       0.059595      -0.004977       0.005084      -0.087523      -0.079687      -0.025718      -0.073658      -0.035865       0.109523              9.600753       8.737040       1.291736       0.555524       8.346416       4.775597      11.718802           0.000000
          373              C       5.134532       9.236449      13.250094       0.099924      27.792971 0.33461608E+03  0.73772219E+04                                 8.070409                            6.148275       0.290416       2.115567                    0.999697      25.726897      71.901651       0.655796       0.423634      -1.058379       0.008534      -0.044757       0.021039       0.050186       0.011799       0.005406       0.001399      -0.046915       0.071615      -0.038585       0.013683       0.024901              9.553140      14.915763       0.040240      -0.468208       8.757008      -1.552903       4.986648           0.000001
          374              C       5.023264       7.018331      13.874459       0.115507      27.215124 0.33791170E+03  0.75175142E+04                                 8.144614                            6.336715      -0.034906       2.024884                    0.997571      25.825873      74.082211       0.617844       0.445612      -1.038219       0.009011       0.047531      -0.013272       0.050165      -0.003986       0.005702       0.019240      -0.030047       0.116364      -0.035968      -0.010342       0.046311              9.696241      13.900820       0.022836      -0.257226       9.704972      -1.462763       5.482931           0.000000
          375              C       3.663285       7.056869      13.857508      -0.172359      33.893406 0.44975806E+03  0.10716571E+05                                 9.250663                            7.177390      -0.057842       1.967907                    0.997780      29.695334      87.338547       0.598472       0.429522      -1.050799       0.009363       0.005460      -0.016239       0.019524       0.017039      -0.000833       0.015634      -0.011815       0.080046      -0.033077      -0.000305       0.033383             11.122321      17.029069      -2.675196      -0.028920      10.835139      -1.177393       5.502755          -0.000000
          376              C       3.734874       9.324231      13.204891      -0.184169      35.803358 0.47117793E+03  0.11333576E+05                                 9.518675                            7.290951       0.029072       1.977689                    0.999284      30.410375      89.227939       0.601879       0.423072      -1.057082       0.004708      -0.004908      -0.009655       0.011809      -0.000309       0.015854      -0.006414      -0.025457       0.056975      -0.027722       0.001663       0.026058             11.242724      18.368197      -0.199218      -0.799925       9.704322      -1.849411       5.655653           0.000001
          377              C       2.994454       8.232301      13.654095       0.112317      36.217918 0.40525077E+03  0.93474249E+04                                 9.751179                            6.841834      -0.071532       1.999956                    0.999313      26.141933      74.074952       0.613035       0.433164      -1.055354       0.003885       0.001371       0.006389       0.007602       0.005216       0.005708       0.000350       0.020708       0.079420      -0.024850      -0.002728       0.027578             12.915956      23.075048      -2.132994      -1.361096      10.093210      -1.361069       5.579609           0.000000
          378              C       1.480306       8.281545      13.710599       0.118315      35.644185 0.40910131E+03  0.94627557E+04                                 9.677217                            6.896958      -0.161000       1.969988                    0.999245      26.257896      74.615600       0.607301       0.436029      -1.053150      -0.004892       0.000287       0.002079       0.005323      -0.001591       0.001934       0.016720      -0.019370      -0.034668      -0.019912      -0.003551       0.023463             12.804194      23.210032      -1.808461      -1.018444       7.536124      -2.417004       7.666426           0.000000
          379              C       0.800331       7.553591      14.620306      -0.171096      33.161465 0.44045837E+03  0.10409804E+05                                 9.037397                            7.055192       0.175036       2.038926                    0.999260      29.377035      85.232535       0.611539       0.423784      -1.057428      -0.003886       0.008607       0.005323       0.010840      -0.014298       0.006006       0.010800      -0.028647       0.041635      -0.029413       0.007096       0.022318             10.810393      17.868610      -0.199229      -1.057934       6.927407      -2.312473       7.635162          -0.000000
          380              C       0.776324       9.116550      12.809366      -0.181855      34.213204 0.46180355E+03  0.11014231E+05                                 9.189574                            7.193457       0.122684       2.012959                    0.999003      29.821776      86.150927       0.611167       0.420193      -1.062560      -0.003680       0.006539       0.001352       0.007624       0.006379      -0.014471      -0.007426      -0.024237       0.047049      -0.025539       0.000630       0.024909             10.901778      17.865307      -1.886224       0.614458       7.657087      -2.501684       7.182940           0.000001
          381              C      13.460359       9.099422      12.868695       0.112452      26.386425 0.32716003E+03  0.71877417E+04                                 7.826056                            6.109027       0.134963       2.067164                    0.999520      25.730150      72.290945       0.651717       0.427775      -1.053543      -0.008457      -0.030990       0.035331       0.047751       0.000210       0.008832       0.014051      -0.049189       0.062752      -0.036493       0.003764       0.032728              9.208949      14.066234      -0.602348       0.317729       6.924995      -2.435379       6.635617           0.000001
          382              C      13.500752       7.589989      14.628782       0.094994      28.255826 0.35665681E+03  0.79921374E+04                                 8.181271                            6.381304       0.215740       2.085896                    0.999703      26.160449      73.788495       0.638402       0.428154      -1.055234      -0.012381       0.041527      -0.036514       0.056666       0.004089       0.001243       0.004826      -0.045370       0.063113      -0.033581       0.010286       0.023296              9.785588      15.473457      -0.240594      -0.149227       6.736265      -2.293978       7.147043           0.000000
          383              C       4.284670      17.826303      27.491827       0.099545      26.933088 0.33566326E+03  0.74547949E+04                                 8.074242                            6.290070      -0.020547       2.023002                    0.998117      25.985967      74.470047       0.623930       0.442016      -1.040358       0.009239       0.056167       0.030460       0.064560      -0.002853      -0.007698      -0.021114      -0.056914       0.084225      -0.043821       0.000141       0.043681              9.555781      14.036926      -0.074668      -0.477222       8.563490       2.312317       6.066929          -0.000000
          384              C       2.958926      17.789906      27.514428      -0.188812      32.475925 0.42996617E+03  0.10128428E+05                                 8.945983                            6.976976       0.019849       1.992510                    0.997663      29.524891      86.288029       0.612445       0.424553      -1.054062       0.001149       0.003175       0.018617       0.018921       0.011791       0.008222      -0.014266      -0.029725       0.047029      -0.030396       0.004134       0.026262             10.640714      16.124097      -2.262123      -1.173707       9.627278       2.396404       6.170766           0.000000
          385             Br       2.120554      12.552278      14.524815      -0.059321     169.371491 0.51506503E+04  0.20840666E+06                                19.827157                           18.774572       1.343286       2.000672                    0.999974      92.388212     272.657173       0.589858       0.256631      -1.294753       0.022609      -0.008047       0.078256       0.081853      -0.118346       0.396291      -0.028156       0.801658      -0.467176      -0.367669      -0.315476       0.683145             19.493508      25.748791      -1.537487       5.071582      16.624420      -1.998783      16.107314           0.000013
          386             Br       2.292263      10.317460      17.802024      -0.045189     169.985801 0.53973882E+04  0.22068630E+06                                19.882983                           19.262883       1.350139       2.004311                    0.999911      92.046462     271.969645       0.581064       0.257804      -1.294881       0.048847       0.034240       0.008779       0.060294       0.331413      -0.203216      -0.119911       0.562340      -0.716901      -0.332589      -0.285850       0.618439             19.650893      27.135596       4.070961       0.820986      15.783871      -1.947115      16.033214          -0.000001
          387             Br       9.900472      19.709562      14.484133      -0.079682     173.917229 0.53163671E+04  0.21677809E+06                                20.206661                           19.087240       1.306262       1.987550                    0.999989      93.203057     275.943803       0.584525       0.256982      -1.294571      -0.023090       0.012252       0.062746       0.067973      -0.117908      -0.408674       0.063904       0.781046      -0.466293      -0.358532      -0.329869       0.688401             20.073584      26.288845      -2.241064      -4.889186      17.701159       3.111833      16.230748           0.000013
          388             Br      11.177534       0.300816      17.885932      -0.057042     161.719531 0.51191639E+04  0.20645686E+06                                19.139924                           18.672835       1.554549       2.065659                    0.999971      91.175475     267.120666       0.594597       0.255419      -1.298538      -0.034923      -0.019797      -0.015339       0.042975       0.363998       0.212375       0.142639       0.503662      -0.666828      -0.346253      -0.283491       0.629744             18.835525      24.385480       2.791366       0.502331      15.701925       1.709472      16.419171          -0.000002
          389             Br      10.630223       8.858127       0.398915      -0.059321     169.371475 0.51506496E+04  0.20840663E+06                                19.827156                           18.774571       1.343286       2.000672                    0.999974      92.388210     272.657160       0.589858       0.256631      -1.294753      -0.022609       0.008047       0.078256       0.081853      -0.118346      -0.396291       0.028156       0.801658      -0.467176      -0.367669      -0.315476       0.683145             19.493506      25.748789      -1.537487      -5.071581      16.624418       1.998783      16.107312           0.000013
          390             Br      10.458514      11.092945       3.676124      -0.045189     169.985792 0.53973879E+04  0.22068628E+06                                19.882982                           19.262883       1.350139       2.004311                    0.999911      92.046460     271.969636       0.581064       0.257804      -1.294881      -0.048847      -0.034240       0.008780       0.060294       0.331414       0.203216       0.119911       0.562340      -0.716901      -0.332589      -0.285850       0.618439             19.650893      27.135595       4.070961      -0.820986      15.783870       1.947114      16.033213          -0.000001
          391             Br       2.850305       1.700843       0.358233      -0.079682     173.917233 0.53163673E+04  0.21677810E+06                                20.206662                           19.087240       1.306262       1.987550                    0.999989      93.203055     275.943801       0.584525       0.256982      -1.294571       0.023090      -0.012252       0.062746       0.067973      -0.117909       0.408674      -0.063904       0.781046      -0.466293      -0.358532      -0.329869       0.688401             20.073585      26.288845      -2.241064       4.889186      17.701160      -3.111833      16.230749           0.000013
          392             Br       1.573243      21.109589       3.760032      -0.057042     161.719528 0.51191639E+04  0.20645686E+06                                19.139923                           18.672835       1.554549       2.065659                    0.999971      91.175475     267.120666       0.594597       0.255419      -1.298538       0.034923       0.019797      -0.015339       0.042975       0.363999      -0.212375      -0.142639       0.503662      -0.666828      -0.346253      -0.283491       0.629744             18.835525      24.385479       2.791366      -0.502332      15.701925      -1.709472      16.419171          -0.000002
          393             Br       0.169924      19.105789      18.869095      -0.082285     165.539100 0.52973968E+04  0.21570407E+06                                19.506020                           19.049183       1.317363       1.991430                    0.999975      93.045666     274.838328       0.585583       0.256875      -1.295352      -0.067857      -0.006354       0.020515       0.071174       0.270032      -0.290161      -0.164134       0.734642      -0.676257      -0.404824      -0.281503       0.686327             18.519870      23.191139       2.381057      -1.051108      16.827392      -3.635574      15.541079           0.000002
          394             Br       5.905321      17.973393      22.374861      -0.031517     156.870680 0.49452166E+04  0.19737955E+06                                18.639787                           18.258771       1.642537       2.093655                    0.999883      89.704139     259.957657       0.607016       0.252807      -1.304159       0.048884       0.005042      -0.003555       0.049272       0.325560      -0.243855      -0.145252       0.458027      -0.649593      -0.321971      -0.282202       0.604173             18.201560      20.965436       3.307980      -1.129445      19.002653      -3.537876      14.636591          -0.000003
          395             Br       6.745881       7.692759      18.676135      -0.024179     165.435967 0.51968254E+04  0.20920980E+06                                19.224726                           18.668271       2.019518       2.202886                    0.999460      88.554109     254.528460       0.605008       0.251479      -1.310882       0.040484       0.077962      -0.013755       0.088917       0.383319       0.166987       0.094501       0.379774      -0.704589      -0.312094      -0.277685       0.589779             19.833531      24.838630       4.598703      -0.073971      18.400793       1.121773      16.261172          -0.000005
          396             Br       6.736164       9.084863      22.465549      -0.079613     173.545155 0.55300987E+04  0.22749003E+06                                20.131849                           19.465333       1.196289       1.957621                    0.999960      93.304424     276.526007       0.579501       0.256934      -1.295975       0.028216       0.015912      -0.084072       0.090097      -0.203367      -0.355548       0.067440       0.704038      -0.587983      -0.360506      -0.296795       0.657301             20.256451      25.205450      -4.099044      -3.911020      19.924698       3.506185      15.639205          -0.000002
          397             Br       5.849989      18.815250       4.207258      -0.042155     173.269805 0.54013111E+04  0.21968823E+06                                19.887894                           19.055462       1.795659       2.133504                    0.999513      89.855266     260.133441       0.597348       0.252099      -1.309250       0.050495       0.037575      -0.010402       0.063795       0.437365       0.075211       0.099893       0.195188      -0.735664      -0.337984      -0.250381       0.588365             20.668972      25.326414       6.521917      -0.833994      19.744631       1.078463      16.935871          -0.000005
          398             Br       5.945946      20.577754       7.783371      -0.099439     173.215688 0.55205504E+04  0.22683633E+06                                20.041362                           19.396072       1.371418       2.000474                    0.999751      93.573077     276.514002       0.583310       0.255550      -1.298657       0.045865       0.019455      -0.054720       0.074003      -0.019988      -0.431019       0.016652       0.756394      -0.344752      -0.351879      -0.320575       0.672455             19.746002      24.981436       0.222417      -5.594449      17.425146       2.298291      16.831426          -0.000004
          399             Br       6.905455       9.682213       5.338743      -0.129897     188.885409 0.63920834E+04  0.27263476E+06                                21.515756                           21.152738       1.158350       1.938348                    0.999961      96.285587     290.529771       0.547073       0.262496      -1.289109       0.074347       0.031694       0.092326       0.122703       0.152298       0.442472       0.054040       0.733774      -0.113514      -0.388935      -0.299621       0.688556             20.507545      25.073053       2.650897       4.611243      17.536622      -1.583493      18.912959          -0.000002
          400             Br       6.358645       8.305524       9.048204      -0.033855     185.917241 0.56822252E+04  0.23468817E+06                                21.151792                           19.748930       1.451979       2.039727                    0.999987      91.090060     268.068902       0.576147       0.257395      -1.298988       0.054229       0.015862      -0.027307       0.062754       0.460206      -0.014549      -0.080224      -0.183887      -0.794787      -0.355290      -0.252307       0.607597             21.800380      19.445261       8.884726       0.579011      29.359436      -3.457381      16.596444          -0.000001
          401             Br      12.580853       2.304616       4.743195      -0.082285     165.539117 0.52973975E+04  0.21570411E+06                                19.506022                           19.049184       1.317363       1.991430                    0.999975      93.045667     274.838338       0.585583       0.256875      -1.295352       0.067857       0.006354       0.020515       0.071174       0.270032       0.290161       0.164134       0.734642      -0.676257      -0.404824      -0.281503       0.686327             18.519872      23.191141       2.381057       1.051108      16.827394       3.635575      15.541080           0.000002
          402             Br       6.845456       3.437012       8.248961      -0.031517     156.870677 0.49452165E+04  0.19737954E+06                                18.639787                           18.258770       1.642537       2.093655                    0.999883      89.704139     259.957655       0.607016       0.252807      -1.304159      -0.048884      -0.005042      -0.003555       0.049272       0.325560       0.243855       0.145252       0.458027      -0.649593      -0.321971      -0.282202       0.604173             18.201560      20.965436       3.307980       1.129445      19.002653       3.537876      14.636591          -0.000003
          403             Br       6.004896      13.717646       4.550235      -0.024179     165.435964 0.51968252E+04  0.20920979E+06                                19.224726                           18.668270       2.019518       2.202886                    0.999460      88.554108     254.528456       0.605008       0.251479      -1.310882      -0.040484      -0.077962      -0.013755       0.088917       0.383319      -0.166987      -0.094501       0.379774      -0.704589      -0.312094      -0.277685       0.589779             19.833531      24.838630       4.598703       0.073971      18.400792      -1.121773      16.261172          -0.000005
          404             Br       6.014613      12.325542       8.339649      -0.079613     173.545143 0.55300982E+04  0.22749000E+06                                20.131848                           19.465332       1.196289       1.957621                    0.999960      93.304423     276.525998       0.579501       0.256934      -1.295975      -0.028216      -0.015912      -0.084072       0.090097      -0.203367       0.355548      -0.067440       0.704038      -0.587983      -0.360506      -0.296795       0.657301             20.256450      25.205448      -4.099044       3.911019      19.924697      -3.506184      15.639204          -0.000002
          405             Br       6.900788       2.595155      18.333158      -0.042155     173.269812 0.54013113E+04  0.21968824E+06                                19.887894                           19.055463       1.795659       2.133504                    0.999513      89.855267     260.133445       0.597348       0.252099      -1.309250      -0.050495      -0.037575      -0.010402       0.063795       0.437365      -0.075211      -0.099893       0.195188      -0.735664      -0.337984      -0.250381       0.588365             20.668973      25.326415       6.521917       0.833994      19.744632      -1.078463      16.935871          -0.000005
          406             Br       6.804831       0.832651      21.909271      -0.099439     173.215687 0.55205503E+04  0.22683632E+06                                20.041362                           19.396071       1.371418       2.000474                    0.999751      93.573077     276.514000       0.583310       0.255550      -1.298657      -0.045865      -0.019455      -0.054720       0.074003      -0.019988       0.431019      -0.016652       0.756394      -0.344752      -0.351879      -0.320575       0.672455             19.746002      24.981435       0.222417       5.594449      17.425145      -2.298291      16.831426          -0.000004
          407             Br       5.845322      11.728192      19.464643      -0.129897     188.885398 0.63920829E+04  0.27263473E+06                                21.515755                           21.152737       1.158351       1.938348                    0.999961      96.285586     290.529763       0.547073       0.262496      -1.289109      -0.074347      -0.031694       0.092326       0.122703       0.152298      -0.442472      -0.054040       0.733774      -0.113514      -0.388935      -0.299621       0.688556             20.507543      25.073051       2.650897      -4.611242      17.536621       1.583493      18.912958          -0.000002
          408             Br       6.392132      13.104881      23.174104      -0.033855     185.917233 0.56822248E+04  0.23468815E+06                                21.151791                           19.748929       1.451979       2.039727                    0.999987      91.090060     268.068898       0.576147       0.257395      -1.298988      -0.054229      -0.015862      -0.027307       0.062754       0.460206       0.014549       0.080224      -0.183887      -0.794787      -0.355290      -0.252307       0.607597             21.800379      19.445260       8.884726      -0.579011      29.359435       3.457381      16.596443          -0.000001
          409              N       9.491793      16.049240       8.794785      -0.202371      34.925483 0.48476339E+03  0.11513482E+05                                 9.001023                            7.173564       0.023252       2.057636                    0.996761      26.914416      73.561068       0.647825       0.398081      -1.094740      -0.151108       0.013045      -0.000145       0.151670       0.005550       0.002840      -0.017228      -0.107147       0.144675      -0.078085       0.019624       0.058461             10.615388      15.417006      -0.080251       0.677099       6.485239      -2.443341       9.943919          -0.000000
          410              N       2.500141      16.177702       8.780659      -0.196657      34.234079 0.45606040E+03  0.10677974E+05                                 8.891593                            6.960265       0.044201       2.071618                    0.996447      26.507756      72.159127       0.656718       0.398346      -1.093509       0.142713       0.001317       0.000379       0.142720       0.000341      -0.000797       0.012648      -0.112163       0.131503      -0.078006       0.025464       0.052542             10.623597      15.717921      -0.183990      -0.854532       6.464065       2.451274       9.688805          -0.000000
          411              N       3.258984       5.361165      22.920685      -0.202371      34.925483 0.48476339E+03  0.11513482E+05                                 9.001023                            7.173564       0.023252       2.057636                    0.996761      26.914416      73.561067       0.647825       0.398081      -1.094740       0.151108      -0.013045      -0.000145       0.151670       0.005550      -0.002840       0.017228      -0.107147       0.144675      -0.078085       0.019624       0.058461             10.615388      15.417006      -0.080251      -0.677099       6.485239       2.443341       9.943919          -0.000000
          412              N      10.250636       5.232703      22.906559      -0.196657      34.234078 0.45606040E+03  0.10677974E+05                                 8.891592                            6.960265       0.044201       2.071618                    0.996447      26.507756      72.159124       0.656718       0.398346      -1.093509      -0.142713      -0.001317       0.000379       0.142720       0.000341       0.000797      -0.012648      -0.112163       0.131503      -0.078006       0.025464       0.052542             10.623597      15.717920      -0.183990       0.854532       6.464065      -2.451274       9.688804          -0.000000
          413              N       0.695896       2.509299      13.704948      -0.201677      35.122783 0.48710748E+03  0.11567897E+05                                 9.004926                            7.169832       0.046695       2.068905                    0.996396      26.802243      72.936583       0.651706       0.395753      -1.097789      -0.136977      -0.008677      -0.006479       0.137404       0.000571       0.002812       0.027266      -0.100732       0.123831      -0.071075       0.007654       0.063421             10.825643      15.988241       0.083253      -0.721263       7.997441       3.062234       8.491247           0.000000
          414              N       7.714783       2.554261      13.789704      -0.181788      32.604263 0.41604506E+03  0.94995588E+04                                 8.546811                            6.582474       0.276677       2.160240                    0.997590      25.611039      68.366979       0.686869       0.390543      -1.101293       0.126774       0.002597      -0.002063       0.126817       0.001714      -0.016222      -0.004162      -0.117250       0.097045      -0.077211       0.032779       0.044432             10.452167      16.162011       0.812780       1.710384       8.061167      -2.175996       7.133324           0.000000
          415              N       7.001652      13.315131      27.743268      -0.197736      35.425074 0.46999250E+03  0.11062482E+05                                 9.043710                            7.024721       0.155332       2.108527                    0.997214      26.447500      71.659779       0.660916       0.393730      -1.099157       0.140281      -0.010571      -0.003267       0.140717       0.002849       0.004869       0.005894      -0.129467       0.063785      -0.075659       0.020429       0.055230             10.904386      15.664394       0.822988      -0.014758      11.061343       1.806323       5.987421          -0.000000
          416              N      -0.029264      13.056065      27.850624      -0.200861      35.560427 0.49619848E+03  0.11843787E+05                                 9.112555                            7.259470       0.010280       2.056694                    0.996027      26.912841      73.533120       0.644296       0.398277      -1.095546      -0.138513       0.000844      -0.004062       0.138575      -0.004291      -0.008314       0.025943      -0.099334       0.125023      -0.071177       0.008564       0.062613             10.935212      16.208171       0.235028      -0.557177       8.220423       3.042551       8.377041           0.000000
          417              N      12.054881      18.901106      27.830848      -0.201677      35.122783 0.48710749E+03  0.11567897E+05                                 9.004926                            7.169833       0.046695       2.068905                    0.996396      26.802243      72.936583       0.651706       0.395753      -1.097789       0.136977       0.008677      -0.006479       0.137404       0.000571      -0.002812      -0.027266      -0.100732       0.123831      -0.071075       0.007654       0.063421             10.825643      15.988241       0.083253       0.721263       7.997442      -3.062234       8.491247           0.000000
          418              N       5.035994      18.856144      27.915604      -0.181788      32.604264 0.41604508E+03  0.94995594E+04                                 8.546811                            6.582474       0.276678       2.160240                    0.997590      25.611040      68.366980       0.686869       0.390543      -1.101293      -0.126774      -0.002597      -0.002063       0.126817       0.001714       0.016222       0.004162      -0.117250       0.097045      -0.077211       0.032779       0.044432             10.452167      16.162010       0.812780      -1.710384       8.061167       2.175996       7.133324           0.000000
          419              N       5.749125       8.095274      13.617368      -0.197736      35.425074 0.46999250E+03  0.11062482E+05                                 9.043711                            7.024721       0.155332       2.108527                    0.997214      26.447500      71.659780       0.660916       0.393730      -1.099157      -0.140281       0.010571      -0.003267       0.140717       0.002849      -0.004869      -0.005894      -0.129467       0.063785      -0.075659       0.020429       0.055230             10.904387      15.664395       0.822988       0.014758      11.061343      -1.806323       5.987421          -0.000000
          420              N      12.780041       8.354340      13.724724      -0.200861      35.560424 0.49619848E+03  0.11843787E+05                                 9.112554                            7.259470       0.010280       2.056694                    0.996027      26.912841      73.533119       0.644296       0.398277      -1.095546       0.138513      -0.000844      -0.004062       0.138575      -0.004291       0.008314      -0.025943      -0.099334       0.125023      -0.071177       0.008564       0.062613             10.935211      16.208171       0.235028       0.557177       8.220422      -3.042550       8.377039           0.000000
          421              O      11.845592      14.704666      10.294956      -0.536808      37.118677 0.54600082E+03  0.13203879E+05                                 8.929740                            7.286959       0.088048       2.086847                    0.996020      27.397117      72.723571       0.694492       0.364696      -1.132155       0.029439       0.007084      -0.009890       0.031854      -0.037096       0.045470       0.037459      -0.030712      -0.043697      -0.083156       0.034128       0.049028             10.631295      11.535515      -2.485428       4.145552       9.523928      -4.055765      10.834441           0.000000
          422              O      -0.030833      14.711089      10.114144      -0.575668      36.450534 0.53478158E+03  0.12843130E+05                                 8.739793                            7.124631       0.279138       2.129468                    0.998023      27.926590      73.451418       0.716526       0.355942      -1.141046      -0.019326      -0.002805       0.007881       0.021059       0.042823      -0.047261       0.040737      -0.019273      -0.003843      -0.088071       0.042108       0.045962             10.525191      10.070787       3.182688      -3.882021       9.877647      -4.981633      11.627140           0.000000
          423              O      12.546293       6.543020      21.329826      -0.556776      38.127753 0.55116699E+03  0.13346286E+05                                 9.053338                            7.297289       0.196724       2.115929                    0.996464      27.678495      73.268285       0.698164       0.362302      -1.135204       0.024427       0.004434       0.007367       0.025896       0.034714      -0.054349       0.032941      -0.022152      -0.040416      -0.085524       0.038630       0.046894             10.638170      12.483517       4.202429      -2.820532       9.659901      -3.637585       9.771091          -0.000001
          424              O       0.656416       6.924125      21.564881      -0.545421      39.083846 0.60110421E+03  0.14867001E+05                                 9.215385                            7.661307       0.086348       2.087105                    0.994309      27.651745      73.854124       0.676309       0.366174      -1.132766      -0.016114       0.004890      -0.001733       0.016928      -0.040312       0.032781       0.045513       0.000246      -0.008093      -0.079326       0.032114       0.047212             10.709011      12.171992      -1.030788       4.125418       8.330028      -2.802580      11.625013          -0.000001
          425              O      12.005106      17.460185      10.094368      -0.562686      35.718459 0.51985062E+03  0.12397384E+05                                 8.635509                            7.031940       0.284260       2.135909                    0.998050      27.650654      72.488507       0.720032       0.356700      -1.140357       0.022205       0.009991       0.000540       0.024355       0.040733       0.048256      -0.042325      -0.032618       0.002957      -0.089456       0.038084       0.051372             10.441183       9.926829       3.128604       3.988347       9.665363       4.961465      11.731355           0.000000
          426              O       0.141546      17.440916      10.305127      -0.555365      38.449055 0.57021940E+03  0.13914004E+05                                 9.115700                            7.418255       0.170337       2.108382                    0.996040      27.676739      73.348193       0.693591       0.361903      -1.136450      -0.031348      -0.001330      -0.011056       0.033267      -0.039711      -0.050922      -0.034938      -0.020658      -0.064375      -0.087736       0.035528       0.052207             10.929943      11.759292      -2.594170      -4.291527       9.802146       4.218058      11.228392           0.000001
          427              O      12.856611       3.796065      21.592286      -0.555418      40.186696 0.60549444E+03  0.14998912E+05                                 9.381700                            7.672451       0.140787       2.099153                    0.995193      27.828366      74.319915       0.678215       0.364577      -1.134303       0.026132      -0.004927       0.003507       0.026823      -0.047477      -0.038267      -0.044931      -0.010702       0.000881      -0.087211       0.035756       0.051454             11.070816      12.194351      -1.304057      -4.559416       8.546188       3.182831      12.471908          -0.000001
          428              O       0.948084       4.160042      21.317113      -0.568413      39.003199 0.57007098E+03  0.13911806E+05                                 9.197763                            7.410960       0.194413       2.110249                    0.996426      27.946752      74.108080       0.694705       0.361286      -1.136745      -0.027481      -0.005652       0.011437       0.030298       0.037695       0.058970      -0.030153      -0.021993      -0.057657      -0.090335       0.035935       0.054401             10.897178      12.545220       4.285645       3.081899       9.832248       3.932262      10.314067          -0.000001
          429              O       0.905185       6.705739      24.420856      -0.536808      37.118676 0.54600081E+03  0.13203879E+05                                 8.929739                            7.286959       0.088048       2.086847                    0.996020      27.397117      72.723570       0.694492       0.364696      -1.132155      -0.029439      -0.007084      -0.009890       0.031854      -0.037096      -0.045470      -0.037459      -0.030712      -0.043697      -0.083156       0.034128       0.049028             10.631294      11.535514      -2.485428      -4.145552       9.523927       4.055765      10.834441           0.000000
          430              O      12.781610       6.699316      24.240044      -0.575668      36.450534 0.53478158E+03  0.12843130E+05                                 8.739793                            7.124631       0.279138       2.129468                    0.998023      27.926589      73.451417       0.716526       0.355942      -1.141046       0.019326       0.002805       0.007881       0.021059       0.042823       0.047261      -0.040737      -0.019273      -0.003843      -0.088071       0.042108       0.045962             10.525192      10.070787       3.182688       3.882021       9.877648       4.981634      11.627140           0.000000
          431              O       0.204484      14.867385       7.203926      -0.556776      38.127753 0.55116697E+03  0.13346285E+05                                 9.053338                            7.297289       0.196724       2.115929                    0.996464      27.678495      73.268284       0.698164       0.362302      -1.135204      -0.024427      -0.004434       0.007367       0.025896       0.034714       0.054349      -0.032941      -0.022152      -0.040416      -0.085524       0.038630       0.046894             10.638169      12.483517       4.202429       2.820532       9.659901       3.637585       9.771091          -0.000001
          432              O      12.094361      14.486280       7.438981      -0.545421      39.083846 0.60110420E+03  0.14867001E+05                                 9.215385                            7.661307       0.086348       2.087105                    0.994309      27.651745      73.854124       0.676309       0.366174      -1.132766       0.016114      -0.004890      -0.001733       0.016928      -0.040312      -0.032781      -0.045513       0.000246      -0.008093      -0.079326       0.032114       0.047212             10.709011      12.171992      -1.030788      -4.125418       8.330028       2.802580      11.625013          -0.000001
          433              O       0.745671       3.950220      24.220268      -0.562686      35.718457 0.51985059E+03  0.12397383E+05                                 8.635508                            7.031939       0.284260       2.135909                    0.998050      27.650654      72.488505       0.720032       0.356700      -1.140357      -0.022205      -0.009991       0.000540       0.024355       0.040733      -0.048256       0.042325      -0.032618       0.002957      -0.089456       0.038084       0.051372             10.441182       9.926829       3.128604      -3.988347       9.665362      -4.961465      11.731354           0.000000
          434              O      12.609231       3.969489      24.431027      -0.555365      38.449055 0.57021942E+03  0.13914004E+05                                 9.115700                            7.418255       0.170337       2.108382                    0.996040      27.676739      73.348194       0.693591       0.361904      -1.136450       0.031348       0.001330      -0.011056       0.033267      -0.039711       0.050922       0.034938      -0.020658      -0.064375      -0.087736       0.035528       0.052207             10.929944      11.759293      -2.594170       4.291528       9.802146      -4.218058      11.228392           0.000001
          435              O      -0.105834      17.614340       7.466386      -0.555418      40.186697 0.60549444E+03  0.14998912E+05                                 9.381700                            7.672451       0.140787       2.099153                    0.995193      27.828366      74.319915       0.678215       0.364577      -1.134303      -0.026132       0.004927       0.003507       0.026823      -0.047477       0.038267       0.044931      -0.010702       0.000881      -0.087211       0.035756       0.051454             11.070816      12.194351      -1.304057       4.559417       8.546188      -3.182831      12.471909          -0.000001
          436              O      11.802693      17.250363       7.191213      -0.568413      39.003203 0.57007102E+03  0.13911807E+05                                 9.197764                            7.410961       0.194413       2.110249                    0.996426      27.946752      74.108083       0.694705       0.361286      -1.136745       0.027481       0.005652       0.011437       0.030298       0.037695      -0.058970       0.030153      -0.021993      -0.057657      -0.090335       0.035935       0.054401             10.897180      12.545221       4.285646      -3.081899       9.832249      -3.932263      10.314069          -0.000001
          437              O       3.187458       1.055533      15.102565      -0.558380      39.898755 0.63247468E+03  0.15807725E+05                                 9.279454                            7.800295       0.209781       2.118620                    0.995487      27.951376      74.500802       0.679313       0.360753      -1.139542       0.019830      -0.003881      -0.000069       0.020206      -0.042083       0.045690       0.038429       0.004349      -0.037544      -0.084802       0.034396       0.050406             10.678002      11.809273      -2.154754       3.056736       9.484393      -3.433598      10.740341           0.000000
          438              O       5.440916       1.074802      15.041258      -0.546342      38.683743 0.55509756E+03  0.13493947E+05                                 9.210952                            7.362287       0.022412       2.055212                    0.995929      27.967985      74.694578       0.688096       0.366174      -1.129793      -0.023977      -0.005966      -0.006228       0.025481       0.039879      -0.054988       0.034633      -0.014677      -0.016971      -0.088283       0.037368       0.050915             10.931140      12.624311       3.899200      -3.723927       9.688766      -3.994962      10.480344           0.000001
          439              O       2.314466      14.499126      26.432102      -0.579797      39.097251 0.59351423E+03  0.14636985E+05                                 9.204798                            7.551566       0.263991       2.121109                    0.997872      28.400163      75.815831       0.689305       0.360308      -1.137017       0.030354      -0.004434      -0.006864       0.031434       0.045274      -0.060369       0.031420      -0.035206       0.017300      -0.096364       0.040994       0.055370             10.815350      10.581261       3.390246      -4.225032      10.438865      -4.293512      11.425924           0.000000
          440              O       4.531423      14.629730      26.279824      -0.548870      39.530065 0.62881816E+03  0.15735542E+05                                 9.320251                            7.840927       0.048458       2.072621                    0.993559      27.929438      75.140485       0.667588       0.366641      -1.131912      -0.022083       0.004745      -0.001545       0.022639      -0.020044       0.050268       0.033179      -0.000827      -0.060601      -0.075106       0.027307       0.047799             10.811308      11.674013      -2.502169       2.787671       9.653283      -3.457129      11.106628           0.000000
          441              O       2.986529       3.832462      15.183647      -0.566223      41.328324 0.61492703E+03  0.15289486E+05                                 9.542635                            7.712703       0.180245       2.108141                    0.995946      28.022282      74.944417       0.679072       0.362761      -1.135873       0.021937      -0.017188       0.003292       0.028062       0.042626       0.050040      -0.040494       0.004080       0.007523      -0.088812       0.037069       0.051743             11.530657      13.096937       4.006306       3.569910      10.814195       4.015393      10.680839          -0.000000
          442              O       5.213858       3.909540      15.193536      -0.545596      40.969833 0.62253683E+03  0.15560778E+05                                 9.557506                            7.824493       0.006952       2.057077                    0.994144      27.987833      75.595262       0.664448       0.368790      -1.128700      -0.014162      -0.000106       0.002315       0.014351      -0.023955      -0.044643      -0.040318      -0.004138      -0.055183      -0.076800       0.033232       0.043568             11.565674      13.175902      -3.141289      -3.346620      10.194147       3.881316      11.326973          -0.000000
          443              O       2.369866      11.707209      26.390571      -0.557376      38.942636 0.57794074E+03  0.14151489E+05                                 9.205417                            7.473902       0.164891       2.107286                    0.995544      27.739736      73.669748       0.690152       0.362446      -1.135899       0.025031       0.001910       0.004952       0.025588      -0.040448      -0.047948      -0.037284       0.003465      -0.048254      -0.085164       0.033496       0.051668             11.156543      12.496731      -2.493765      -4.470530       9.829102       4.293794      11.143794           0.000001
          444              O       4.578830      11.807838      26.558670      -0.546939      39.792466 0.55886832E+03  0.13621410E+05                                 9.428209                            7.418864       0.009544       2.056207                    0.995430      27.839444      74.677919       0.680451       0.369315      -1.126325      -0.025048      -0.008714       0.001952       0.026592       0.032075       0.052351      -0.042129      -0.046479      -0.001248      -0.089043       0.032776       0.056267             11.783015      11.652935       3.966691       4.198789      10.987377       5.679447      12.708734           0.000001
          445              O       2.299431      14.469152       1.081196      -0.548099      39.922898 0.59198995E+03  0.14588562E+05                                 9.334265                            7.577787       0.182899       2.112965                    0.996168      27.732531      73.982076       0.683292       0.363749      -1.134431       0.025307      -0.004885      -0.002875       0.025934       0.035631       0.055848      -0.035197      -0.014240      -0.004618      -0.086433       0.034451       0.051982             11.167667      12.153092       4.219135       3.044997      11.180685       4.254224      10.169223          -0.000000
          446              O       4.500746      14.873808       0.856312      -0.546630      39.582366 0.61275213E+03  0.15201298E+05                                 9.256866                            7.689926       0.191299       2.121216                    0.994248      27.629627      73.485373       0.682212       0.361902      -1.138088      -0.013575      -0.000592      -0.000934       0.013620      -0.037149      -0.046559      -0.035188       0.035296      -0.019476      -0.080268       0.022904       0.057363             11.138880      12.622569      -2.344697      -3.973539       9.280453       3.491593      11.513618          -0.000000
          447              O       3.020596       1.021276      12.233594      -0.553169      38.519181 0.57251277E+03  0.13966511E+05                                 9.106292                            7.412516       0.225319       2.127801                    0.996241      27.575091      72.771859       0.697631       0.359896      -1.139456       0.024190       0.006801       0.000970       0.025147      -0.045747      -0.048419      -0.034251       0.003229      -0.049892      -0.086598       0.029304       0.057295             11.069070      11.713670      -1.884330      -4.821257       9.372359       4.290758      12.121180           0.000001
          448              O       5.254339       1.357420      12.193194      -0.548132      37.896815 0.53677186E+03  0.12901160E+05                                 9.013646                            7.167043       0.309534       2.149063                    0.998041      27.525170      72.392350       0.710143       0.358857      -1.138876      -0.016285      -0.005973      -0.010411       0.020231       0.033470       0.053855      -0.036920      -0.032148      -0.040606      -0.087754       0.041945       0.045810             11.389079      10.194618       3.980690       3.918892      11.159200       6.001798      12.813418           0.000001
          449              O       2.567862      11.625850       0.994463      -0.553866      38.750882 0.60012837E+03  0.14827952E+05                                 9.133505                            7.627624       0.176077       2.111585                    0.995190      27.731595      73.885456       0.681873       0.363551      -1.135484       0.023040      -0.002273      -0.003374       0.023397      -0.041047       0.035280       0.046930       0.012639      -0.006593      -0.082984       0.038216       0.044769             10.561606      12.319279      -1.624778       3.903096       8.483332      -2.948391      10.882206           0.000000
          450              O       4.741088      12.051917       1.107471      -0.554850      38.886840 0.56880236E+03  0.13899096E+05                                 9.194282                            7.436118       0.099669       2.077519                    0.997150      27.954343      74.631595       0.687573       0.364554      -1.132069      -0.019839      -0.010363      -0.000947       0.022403       0.025644      -0.049898       0.031162      -0.040896      -0.020207      -0.077798       0.033311       0.044487             10.830946      10.868954       3.756799      -2.933308      10.458981      -4.656142      11.164902           0.000000
          451              O       3.214042       3.774654      12.260151      -0.564180      38.029336 0.56031309E+03  0.13640064E+05                                 9.055872                            7.350296       0.221216       2.111569                    0.997725      28.136256      74.971731       0.695841       0.361585      -1.134404       0.023053      -0.003029      -0.007340       0.024382       0.037420      -0.062587       0.039641      -0.028531      -0.028431      -0.097564       0.044244       0.053320             10.766566      11.178232       4.097915      -4.267100      10.448091      -4.033542      10.673374           0.000000
          452              O       5.427613       4.140772      12.379656      -0.543678      37.261830 0.58947296E+03  0.14487312E+05                                 8.886389                            7.543866       0.196316       2.128065                    0.993887      27.404357      72.618107       0.688378       0.362039      -1.137631      -0.010273      -0.001142      -0.002239       0.010576      -0.034537       0.045508       0.033658       0.011643      -0.047111      -0.077456       0.027964       0.049492             10.273256      11.239780      -1.433152       3.310669       8.623392      -2.754498      10.956596           0.000000
          453              O       9.563319      20.354872       0.976665      -0.558380      39.898756 0.63247468E+03  0.15807725E+05                                 9.279455                            7.800295       0.209781       2.118619                    0.995487      27.951376      74.500803       0.679313       0.360753      -1.139542      -0.019830       0.003881      -0.000069       0.020206      -0.042083      -0.045690      -0.038429       0.004349      -0.037544      -0.084802       0.034396       0.050406             10.678002      11.809273      -2.154754      -3.056736       9.484393       3.433598      10.740341           0.000000
          454              O       7.309861      20.335603       0.915358      -0.546342      38.683744 0.55509758E+03  0.13493947E+05                                 9.210952                            7.362287       0.022412       2.055212                    0.995929      27.967986      74.694580       0.688096       0.366174      -1.129794       0.023977       0.005966      -0.006228       0.025481       0.039879       0.054988      -0.034633      -0.014677      -0.016971      -0.088283       0.037368       0.050915             10.931140      12.624311       3.899200       3.723927       9.688766       3.994962      10.480344           0.000001
          455              O      10.436311       6.911279      12.306202      -0.579797      39.097250 0.59351422E+03  0.14636985E+05                                 9.204798                            7.551566       0.263991       2.121109                    0.997872      28.400163      75.815830       0.689305       0.360308      -1.137017      -0.030354       0.004434      -0.006864       0.031434       0.045274       0.060369      -0.031420      -0.035206       0.017300      -0.096364       0.040994       0.055370             10.815350      10.581261       3.390246       4.225032      10.438864       4.293511      11.425923           0.000000
          456              O       8.219354       6.780675      12.153924      -0.548870      39.530065 0.62881817E+03  0.15735543E+05                                 9.320251                            7.840927       0.048458       2.072621                    0.993559      27.929438      75.140486       0.667588       0.366641      -1.131912       0.022083      -0.004745      -0.001545       0.022639      -0.020044      -0.050268      -0.033179      -0.000827      -0.060601      -0.075106       0.027307       0.047799             10.811309      11.674014      -2.502170      -2.787671       9.653284       3.457129      11.106628           0.000000
          457              O       9.764248      17.577943       1.057747      -0.566223      41.328324 0.61492703E+03  0.15289486E+05                                 9.542634                            7.712703       0.180245       2.108141                    0.995946      28.022282      74.944417       0.679072       0.362761      -1.135873      -0.021937       0.017188       0.003292       0.028062       0.042626      -0.050040       0.040494       0.004080       0.007523      -0.088812       0.037069       0.051743             11.530657      13.096937       4.006306      -3.569910      10.814195      -4.015392      10.680839          -0.000000
          458              O       7.536919      17.500865       1.067636      -0.545596      40.969833 0.62253683E+03  0.15560778E+05                                 9.557506                            7.824493       0.006952       2.057077                    0.994144      27.987833      75.595262       0.664448       0.368790      -1.128700       0.014162       0.000106       0.002315       0.014351      -0.023955       0.044643       0.040318      -0.004138      -0.055183      -0.076800       0.033232       0.043568             11.565674      13.175902      -3.141289       3.346620      10.194147      -3.881316      11.326973          -0.000000
          459              O      10.380911       9.703196      12.264671      -0.557376      38.942637 0.57794075E+03  0.14151489E+05                                 9.205417                            7.473903       0.164891       2.107286                    0.995544      27.739736      73.669749       0.690152       0.362446      -1.135899      -0.025031      -0.001910       0.004952       0.025588      -0.040448       0.047948       0.037284       0.003465      -0.048254      -0.085164       0.033496       0.051668             11.156543      12.496732      -2.493765       4.470530       9.829103      -4.293795      11.143794           0.000001
          460              O       8.171947       9.602567      12.432770      -0.546939      39.792467 0.55886832E+03  0.13621410E+05                                 9.428210                            7.418865       0.009544       2.056207                    0.995430      27.839444      74.677920       0.680451       0.369315      -1.126325       0.025048       0.008714       0.001952       0.026592       0.032075      -0.052351       0.042129      -0.046479      -0.001248      -0.089043       0.032776       0.056267             11.783016      11.652935       3.966691      -4.198789      10.987377      -5.679447      12.708735           0.000001
          461              O      10.451346       6.941253      15.207096      -0.548099      39.922898 0.59198993E+03  0.14588562E+05                                 9.334266                            7.577787       0.182899       2.112965                    0.996168      27.732530      73.982076       0.683292       0.363749      -1.134431      -0.025307       0.004885      -0.002875       0.025934       0.035631      -0.055848       0.035197      -0.014240      -0.004618      -0.086433       0.034451       0.051982             11.167667      12.153093       4.219135      -3.044997      11.180686      -4.254224      10.169223          -0.000000
          462              O       8.250031       6.536597      14.982212      -0.546630      39.582367 0.61275216E+03  0.15201299E+05                                 9.256866                            7.689926       0.191299       2.121216                    0.994248      27.629628      73.485373       0.682212       0.361902      -1.138088       0.013575       0.000592      -0.000934       0.013620      -0.037149       0.046559       0.035188       0.035296      -0.019476      -0.080268       0.022904       0.057363             11.138880      12.622568      -2.344697       3.973539       9.280453      -3.491593      11.513617          -0.000000
          463              O       9.730181      20.389129      26.359494      -0.553169      38.519181 0.57251277E+03  0.13966510E+05                                 9.106292                            7.412515       0.225319       2.127801                    0.996241      27.575091      72.771859       0.697631       0.359896      -1.139456      -0.024190      -0.006801       0.000970       0.025147      -0.045747       0.048419       0.034251       0.003229      -0.049892      -0.086598       0.029304       0.057295             11.069070      11.713670      -1.884330       4.821258       9.372359      -4.290758      12.121180           0.000001
          464              O       7.496438      20.052985      26.319094      -0.548132      37.896816 0.53677187E+03  0.12901160E+05                                 9.013647                            7.167043       0.309534       2.149063                    0.998041      27.525170      72.392351       0.710143       0.358857      -1.138876       0.016285       0.005973      -0.010411       0.020231       0.033470      -0.053855       0.036920      -0.032148      -0.040606      -0.087754       0.041945       0.045810             11.389079      10.194618       3.980691      -3.918893      11.159200      -6.001799      12.813418           0.000001
          465              O      10.182915       9.784555      15.120363      -0.553866      38.750883 0.60012838E+03  0.14827953E+05                                 9.133505                            7.627624       0.176077       2.111585                    0.995190      27.731595      73.885457       0.681873       0.363551      -1.135484      -0.023040       0.002273      -0.003374       0.023397      -0.041047      -0.035280      -0.046930       0.012639      -0.006593      -0.082984       0.038216       0.044769             10.561606      12.319280      -1.624778      -3.903096       8.483332       2.948391      10.882207           0.000000
          466              O       8.009689       9.358488      15.233371      -0.554850      38.886841 0.56880237E+03  0.13899096E+05                                 9.194283                            7.436118       0.099669       2.077519                    0.997150      27.954343      74.631596       0.687573       0.364554      -1.132069       0.019839       0.010363      -0.000947       0.022403       0.025644       0.049898      -0.031162      -0.040896      -0.020207      -0.077798       0.033311       0.044487             10.830946      10.868954       3.756800       2.933308      10.458982       4.656142      11.164902           0.000000
          467              O       9.536735      17.635751      26.386051      -0.564180      38.029335 0.56031307E+03  0.13640063E+05                                 9.055872                            7.350296       0.221217       2.111569                    0.997725      28.136256      74.971730       0.695841       0.361585      -1.134404      -0.023053       0.003029      -0.007340       0.024382       0.037420       0.062587      -0.039641      -0.028531      -0.028431      -0.097564       0.044244       0.053320             10.766566      11.178232       4.097915       4.267100      10.448091       4.033541      10.673374           0.000000
          468              O       7.323164      17.269633      26.505556      -0.543678      37.261830 0.58947297E+03  0.14487312E+05                                 8.886389                            7.543867       0.196316       2.128065                    0.993887      27.404357      72.618108       0.688378       0.362039      -1.137631       0.010273       0.001142      -0.002239       0.010576      -0.034537      -0.045508      -0.033658       0.011643      -0.047111      -0.077456       0.027964       0.049492             10.273257      11.239781      -1.433152      -3.310669       8.623393       2.754498      10.956596           0.000000

******************************************************
Auxiliary information for the entire system
The total spin magnetic moment of the unit cell is   0.000025
The total net atomic charge of the unit cell is   -0.000008
Accuracy of reproducing the electrostatic potential in the unit cell:
  The inner radius (bohr) =    5.0000
  The outer radius (bohr) =   12.0000
  Valid grid points have density less than (e/(bohr^3)) =    0.0001
  The number of valid grid points were=       396552
  The rms potential error without charges in kcal/mol is=      4.65361
  The rms potential error with partial charges in kcal/mol is=      1.75877
  The RRMSE value at monopole order=      0.37794
  The rms potential error with partial charges and cloud penetration in kcal/mol is=      1.74756
  The RRMSE value at monopole order with cloud penetration is=      0.37553
  The rms potential error with partial charges and atomic dipoles in kcal/mol is=      1.36784
  The RRMSE value at dipole order=      0.29393
  The rms potential error with partial charges, atomic dipoles and cloud penetration in kcal/mol is=      1.35241
  The RRMSE value at dipole order with cloud penetration=      0.29062

******************************************************
The electron densities and ab initio electrostatic potential were computed in VASP using the PBE functional and
projector augmented wave method. See the main text of the journal article for a description of computational details.
The atomic charges, dipoles, and quadrupoles were computed with the DDEC6 method as described in
(a) T. A. Manz and N. Gabaldon Limas, RSC Adv. 6 (2016) 47771-47801 DOI: 10.1039/c6ra04656h
(b) N. Gabaldon Limas and T. A. Manz, RSC Adv. 8 (2018) 2678-2707 DOI: 10.1039/c7ra11829e.
For each atom in the material, the electron cloud parameters were fit to the spherically averaged atom-in-material
electron density using radial positions for which this density was between 10^-4 and 10^-2 electrons per cubic bohr.
The polarizabilities, dispersion coefficients, and quantum Drude oscillator (QDO) parameters were fit using the MCLF method.
The magnetic structure of the system was optimized in VASP from the default ferromagnetic initial guess using spin polarization.
The atomic spin moments (ASMs) were computed on this optimized magnetic structure using the DDEC6 partition as inputs
to the method of T. A. Manz and D. S. Sholl, J. Chem. Theory Comput. 7 (2011) 4146-4164 DOI: 10.1021/ct200539n.
The RMSE and RRMSE were computed using a uniform grid with Ewald summation.
