# Supplementary material for: A collection of forcefield precursors for metal–organic frameworks
Source: RSC Adv. 2019 Nov 13;9(63):36492–507. doi: 10.1039/c9ra07327b (PMC9075174; doi:10.1039/c9ra07327b)
Supplement: RA-009-C9RA07327B-s3365 [file RA-009-C9RA07327B-s3365.xyz]

  138
jmolscript: load "" {1 1 1} spacegroup "x,y,z" unitcell [{      9.862300     0.000000     0.000000 }, {      4.931108    12.238855     0.000000 }, {      4.931112    -0.000027    17.202497 }]
Zn    10.047276    10.027045     2.889675     0.848397
Zn    10.011209     1.250806     3.346574     0.754657
Zn    10.047278     2.211783    14.312822     0.848063
Zn    10.011152    10.987900    13.855751     0.754424
Zn    12.512866     3.907613     5.711573     0.848980
Zn     7.545609     7.370353     5.254503     0.755332
Zn    12.512838     8.331215    11.490924     0.847846
Zn     7.545553     4.868598    11.947994     0.754970
Zn     0.199909     0.000000     0.000000     0.716195
Zn     7.596594     6.119414     8.601248     0.716487
H      9.975693     5.595601     2.036776     0.122490
H     16.283582     7.519527    16.015525     0.125353
H      6.231940     3.507631    16.029287     0.116697
H      7.985466    10.691863     0.584885     0.110316
H      7.928252    12.052818     4.218052     0.109131
H     12.306141    10.434847     0.636492     0.112090
H     12.045762    12.194789     4.073551     0.108658
H      9.975660     6.643227    15.165721     0.122700
H      6.421325     4.719301     1.186972     0.126185
H      6.231955     8.731197     1.173210     0.116784
H      7.985462     1.546965    16.617612     0.110019
H      7.928274     0.186010    12.984445     0.108476
H     12.306135     1.803981    16.566005     0.112080
H     12.045784     0.044039    13.128946     0.107168
H      7.510087    11.715022     6.564473     0.122615
H      3.955742     1.400110     9.788221     0.125890
H      8.697508     9.627068     9.774459     0.116228
H     10.451046     4.572424     8.016364     0.109541
H     10.393848     5.933390     4.383196     0.109023
H      4.909421     4.315408     7.964756     0.111772
H      4.649057     6.075361     4.527697     0.108116
H      7.510116     0.523806    10.638024     0.122394
H     13.818015    10.838718     7.414276     0.125748
H      8.697537     2.611760     7.428038     0.116466
H     10.451033     7.666404     9.186133     0.110024
H     10.393828     6.305438    12.819301     0.109597
H     14.771705     7.923420     9.237741     0.111947
H     14.511339     6.163467    12.674800     0.107855
C     10.241985     3.059712     1.238580     0.603017
C     10.537851     4.359479     0.547383    -0.019859
C     10.313972     5.574307     1.171834    -0.127765
C     10.595045     6.757316     0.509538    -0.014313
C     10.299170     8.084007     1.145342     0.587401
C     16.079435     6.724001    16.450060    -0.124503
C     16.335860     5.503299    15.818728    -0.015083
C      7.074177     5.502811    14.455946     0.559298
C     15.983778     4.324206    16.463134    -0.124006
C      7.732988    11.146168     1.356589     0.156857
C      7.705367    11.883189     3.329715     0.168536
C     12.480700    10.989021     1.363470     0.172578
C     12.335717    11.941691     3.225812     0.148033
C     10.241932     9.179116    15.963917     0.604190
C     10.537804     7.879349    16.655114    -0.020153
C     10.313935     6.664521    16.030663    -0.128579
C     10.595013     5.481512    16.692959    -0.012234
C     10.299150     4.154821    16.057155     0.587637
C      6.217173     5.514827     0.752437    -0.126665
C      6.473588     6.735529     1.383769    -0.013602
C      7.074199     6.736017     2.746551     0.559673
C      6.121501     7.914622     0.739363    -0.124712
C      7.732991     1.092660    15.845908     0.157929
C      7.705383     0.355639    13.872782     0.167775
C     12.480701     1.249807    15.839027     0.171846
C     12.335733     0.297137    13.976685     0.149208
C      7.776376     9.179130     7.362669     0.602981
C      8.072239    10.478895     8.053865    -0.020043
C      7.848362    11.693725     7.429414    -0.128315
C      3.198324     0.637876     8.091711    -0.013456
C      2.902452     1.964569     7.455906     0.586240
C      3.751596     0.604585     9.353686    -0.125363
C      8.939127    11.622735     9.985017    -0.014259
C      9.539738    11.622244    11.347799     0.558416
C      8.587048    10.443645     9.340612    -0.123694
C     10.198571     5.026731     7.244660     0.158593
C     10.170959     5.763758     5.271533     0.169588
C      5.083983     4.869584     7.237779     0.172725
C      4.939008     5.822260     5.375436     0.147257
C      7.776391     3.059698     9.839828     0.602147
C      8.072266     1.759933     9.148632    -0.016825
C      7.848395     0.545103     9.773083    -0.129388
C     13.060584    11.600952     9.110786    -0.013033
C     12.764718    10.274259     9.746591     0.587431
C     13.613862    11.634243     7.848811    -0.125325
C      8.939171     0.616093     7.217480    -0.014755
C      9.539788     0.616584     5.854698     0.559981
C      8.587081     1.795183     7.861885    -0.125509
C     10.198558     7.212097     9.957837     0.156428
C     10.170941     6.475070    11.930964     0.167589
C     14.946268     7.369244     9.964718     0.171435
C     14.801292     6.416568    11.827061     0.146889
N      1.726882     0.168892     2.722811    -0.175019
N      6.674761    11.924069     1.432280    -0.180462
N      8.414471    11.078363     2.524294    -0.323891
N      8.467764     0.203406     2.635423    -0.173200
N     13.489610    11.812696     1.418174    -0.169006
N     11.717355    11.025981     2.471311    -0.335479
N     11.589115    12.069936    14.479686    -0.174670
N      6.674769     0.314759    15.770217    -0.181284
N      8.414478     1.160465    14.678203    -0.322496
N     18.329997    12.035422    14.567074    -0.171390
N     13.489618     0.426132    15.784323    -0.169377
N     11.717362     1.212847    14.731186    -0.335695
N      9.123579     6.288314     5.878437    -0.176617
N      9.140344     5.804633     7.168969    -0.180523
N     10.880059     4.958930     6.076954    -0.324993
N      6.002161     6.322828     5.965826    -0.171191
N      6.092894     5.693259     7.183075    -0.169074
N      4.320643     4.906547     6.129938    -0.336060
N      9.123568     5.950514    11.324060    -0.175966
N      9.140335     6.434195    10.033528    -0.179382
N     10.880040     7.279898    11.125543    -0.322550
N      6.002151     5.916000    11.236671    -0.170920
N      6.092884     6.545569    10.019422    -0.168792
N     14.182924     7.332281    11.072559    -0.334521
O     10.030937     2.060533     0.536030    -0.571304
O     10.228175     3.057752     2.513629    -0.546982
O     10.234076     8.115581     2.422456    -0.564649
O     10.138412     9.096161     0.447609    -0.571494
O      7.573207     6.530386    13.998704    -0.556542
O      7.043609     4.395686    13.784017    -0.568152
O     10.030874    10.178295    16.666467    -0.571504
O     10.228127     9.181076    14.688868    -0.547966
O     10.234062     4.123247    14.780041    -0.565306
O     10.138397     3.142667    16.754888    -0.571308
O      7.573234     5.708442     3.203793    -0.556747
O      7.043620     7.843142     3.418480    -0.568779
O      7.565324     8.179948     8.065219    -0.571222
O      7.762571     9.177173     6.087620    -0.547592
O      2.837363     1.996148     6.178793    -0.564352
O     12.603991     2.976722     8.153640    -0.570682
O      5.107658     0.410962    11.805042    -0.556119
O      9.509167    10.515116    12.019729    -0.567926
O      7.565336     4.058880     9.137278    -0.571159
O      7.762581     3.061655    11.114877    -0.547170
O     12.699624    10.242680    11.023704    -0.565100
O     12.603968     9.262106     9.048857    -0.571186
O     14.969933    11.827866     5.397455    -0.557012
O      9.509212     1.723712     5.182768    -0.568141

The following XYZ coordinates are in angstroms. Other properties are in atomic units.
The sperically averaged electron density of each atom fit to a function of the form exp(a - br)
eigen_1, eigen_2 and eigen_3 are the three eigenvalues of traceless quadrupole moment tensor
  atom number  atomic symbol              X              Y              Z     net charge C6 coefficient C8 coefficient C10 coefficient fluctuating dipole atomic polarizability isotropic forcefield polarizability              a              b squared Pearson coefficient          <r^3>          <r^4>         wp_QDO          m_QDO          q_QDO       dipole_x       dipole_y       dipole_z         dipole            Qxy            Qxz            Qyz     Q(x^2-y^2)  Q(3z^2 - R^2)        eigen_1        eigen_2        eigen_3 static polarizability      alpha(xx)      alpha(xy)      alpha(xz)      alpha(yy)      alpha(yz)      alpha(zz) atomic spin moment
            1             Zn      10.047276      10.027045       2.889675       0.848397      82.116220 0.16219460E+04  0.49789412E+05                                15.527669                           13.240304       0.541992       2.035898                    0.997670      45.577573     122.114480       0.492283       0.405313      -1.140405      -0.009604      -0.077499       0.123907       0.146463       0.013576       0.010790       0.000932      -0.048868       0.794629      -0.160636      -0.104521       0.265156             17.595250      23.890653       0.239383      -1.249807      18.691033       1.096450      10.204065          -0.000005
            2             Zn      10.011209       1.250806       3.346574       0.754657     100.663140 0.21136680E+04  0.69416813E+05                                17.743935                           15.089003       0.237926       1.913716                    0.997540      49.304166     137.229861       0.461703       0.403939      -1.139858      -0.006195       0.078140       0.043692       0.089740      -0.016656       0.014921       0.004461      -0.074745       0.099394      -0.060068       0.024217       0.035851             20.306946      16.792841       0.759252      -2.513608      17.497890      -1.273579      26.630108           0.000000
            3             Zn      10.047278       2.211783      14.312822       0.848063      82.156851 0.16231583E+04  0.49836762E+05                                15.534234                           13.246459       0.540825       2.035512                    0.997674      45.586994     122.158747       0.492093       0.405387      -1.140334      -0.009423       0.077372      -0.124101       0.146548      -0.013865      -0.010562       0.000733      -0.049041       0.795995      -0.161071      -0.104528       0.265599             17.601538      23.897266      -0.241230       1.250726      18.698608       1.097027      10.208740          -0.000005
            4             Zn      10.011152      10.987900      13.855751       0.754424     100.687336 0.21145088E+04  0.69451072E+05                                17.747289                           15.092584       0.238368       1.913875                    0.997594      49.310240     137.251640       0.461623       0.403970      -1.139840      -0.006521      -0.078793      -0.043839       0.090403       0.016188      -0.014939       0.004337      -0.076057       0.101592      -0.060803       0.024271       0.036532             20.310840      16.788031      -0.756714       2.518692      17.497762      -1.276563      26.646727           0.000000
            5             Zn      12.512866       3.907613       5.711573       0.848980      82.088754 0.16212124E+04  0.49761583E+05                                15.525369                           13.238114       0.542256       2.036068                    0.997637      45.566097     122.079772       0.492276       0.405363      -1.140363      -0.010067      -0.076814      -0.123565       0.145843       0.014033      -0.010748      -0.000650      -0.049392       0.795110      -0.161168      -0.104145       0.265313             17.592617      23.888014       0.235918       1.250328      18.687227      -1.096357      10.202609          -0.000005
            6             Zn       7.545609       7.370353       5.254503       0.755332     100.572024 0.21111109E+04  0.69309050E+05                                17.731280                           15.078250       0.239717       1.914342                    0.997501      49.279362     137.119156       0.461961       0.403852      -1.139965      -0.005937       0.078352      -0.043660       0.089891      -0.016322      -0.015038      -0.004521      -0.075548       0.099944      -0.060418       0.024333       0.036085             20.293019      16.777435       0.752673       2.518028      17.483265       1.272695      26.618357          -0.000000
            7             Zn      12.512838       8.331215      11.490924       0.847846      82.094593 0.16217473E+04  0.49780797E+05                                15.523560                           13.238332       0.545035       2.036674                    0.997690      45.580771     122.112035       0.492394       0.405242      -1.140478      -0.009749       0.077565       0.124051       0.146629      -0.014452       0.010923      -0.000656      -0.048931       0.796220      -0.161370      -0.104321       0.265692             17.588450      23.877305      -0.238135      -1.250095      18.685576      -1.097325      10.202469          -0.000005
            8             Zn       7.545553       4.868598      11.947994       0.754970     100.633770 0.21130114E+04  0.69389574E+05                                17.741280                           15.087383       0.236950       1.913558                    0.997569      49.294671     137.195970       0.461696       0.403978      -1.139835      -0.006370      -0.078387       0.043836       0.090037       0.016183       0.015256      -0.004585      -0.075869       0.099657      -0.060537       0.024458       0.036079             20.303933      16.785022      -0.754864      -2.517837      17.492142       1.277673      26.634635           0.000000
            9             Zn       0.199909       0.000000       0.000000       0.716195     110.142486 0.19238654E+04  0.61941271E+05                                19.890765                           15.379825       0.574986       1.990936                    0.996603      50.680323     141.350296       0.412611       0.461062      -1.098744      -0.001176       0.000391      -0.000117       0.001245      -0.000168       0.000062       0.041898      -0.248691      -0.212356      -0.088953      -0.078164       0.167117             23.896251      24.054386      -0.000562      -0.001147      23.039850      -0.961388      24.594515           0.000006
           10             Zn       7.596594       6.119414       8.601248       0.716487     110.161560 0.19243782E+04  0.61956859E+05                                19.886990                           15.377344       0.574317       1.990847                    0.996581      50.664008     141.266148       0.412861       0.460790      -1.098996      -0.001226      -0.000014      -0.000452       0.001307       0.000004      -0.000483      -0.042150      -0.248657      -0.212665      -0.088906      -0.078328       0.167234             23.891189      24.047477      -0.000748      -0.002559      23.036917       0.959608      24.589171           0.000006
           11              H       9.975693       5.595601       2.036776       0.122490       0.977216 0.70215715E+01  0.68131078E+02                                 1.747905                            1.640495      -1.397230       2.223369                    0.992946       3.863747      11.514207       0.439186       1.437298      -0.674387      -0.016311       0.000992       0.033824       0.037564       0.000840      -0.005758       0.001105      -0.005789       0.030124      -0.009767      -0.002011       0.011778              1.795363       1.544394      -0.046483      -0.354514       1.582840       0.053827       2.258855           0.000001
           12              H      16.283582       7.519527      16.015525       0.125353       1.171405 0.90375844E+01  0.91238570E+02                                 1.814021                            1.742472      -1.316706       2.260207                    0.995265       3.576166      10.068562       0.481581       1.259826      -0.713522       0.010131       0.033357      -0.017918       0.039197       0.008353       0.000994      -0.007653      -0.015800      -0.008374      -0.012145      -0.003253       0.015398              1.822176       1.540819       0.154590      -0.189092       2.167079      -0.234668       1.758630           0.000002
           13              H       6.231940       3.507631      16.029287       0.116697       1.080124 0.80801344E+01  0.80351729E+02                                 1.793356                            1.702995      -1.395694       2.217747                    0.993388       3.805784      11.092789       0.457604       1.345983      -0.692814       0.000676      -0.031878      -0.020821       0.038081       0.000316       0.001223       0.009182      -0.010779      -0.000847      -0.007323      -0.004987       0.012309              1.824636       1.459021      -0.088478      -0.157332       2.303349       0.278332       1.711539           0.000001
           14              H       7.985466      10.691863       0.584885       0.110316       1.109224 0.81146688E+01  0.80486087E+02                                 1.813416                            1.701557      -1.116583       2.357793                    0.996227       3.612188      10.389891       0.461533       1.337992      -0.696390       0.012155      -0.028879      -0.046784       0.056307      -0.004294      -0.001203       0.012303       0.003195       0.053441      -0.016536      -0.006110       0.022646              1.843167       1.613815      -0.198954      -0.211071       1.801934       0.391771       2.113753           0.000001
           15              H       7.928252      12.052818       4.218052       0.109131       1.160287 0.78752116E+01  0.77559759E+02                                 1.874781                            1.677006      -1.106048       2.363723                    0.996344       3.604230      10.344066       0.464401       1.339178      -0.695953       0.007990       0.006289       0.051955       0.052941      -0.008560       0.007309       0.004737       0.012090       0.031161      -0.017767       0.003421       0.014346              1.971220       1.544766       0.013077       0.254756       1.480699       0.257741       2.888195           0.000001
           16              H      12.306141      10.434847       0.636492       0.112090       1.047347 0.74733579E+01  0.72402613E+02                                 1.725466                            1.617248      -1.049356       2.389332                    0.997510       3.488817       9.823257       0.481725       1.312408      -0.701813      -0.006368      -0.033378      -0.044309       0.055838       0.003556      -0.003026       0.011913      -0.007725       0.042592      -0.014758      -0.005523       0.020281              1.748366       1.509381       0.213935       0.120681       1.829669       0.473065       1.906048           0.000000
           17              H      12.045762      12.194789       4.073551       0.108658       1.176038 0.83107564E+01  0.81522505E+02                                 1.781204                            1.644540      -0.837815       2.490689                    0.999200       3.296526       8.918685       0.511670       1.220336      -0.724856      -0.014211       0.015411       0.050422       0.054606       0.007457      -0.011440       0.010055       0.004075       0.031460      -0.020309       0.002101       0.018208              1.820344       1.578778      -0.048760      -0.293105       1.439643       0.316736       2.442611          -0.000001
           18              H       9.975660       6.643227      15.165721       0.122700       0.975766 0.70092046E+01  0.67981529E+02                                 1.746334                            1.639199      -1.395731       2.224228                    0.992991       3.860495      11.502246       0.439297       1.437559      -0.674352      -0.016327      -0.000847      -0.034056       0.037777      -0.000927       0.005566       0.001177      -0.005632       0.029920      -0.009602      -0.002027       0.011628              1.793659       1.543156       0.046410       0.353886       1.581600       0.053715       2.256221           0.000001
           19              H       6.421325       4.719301       1.186972       0.126185       1.172562 0.90509027E+01  0.91423528E+02                                 1.816673                            1.744912      -1.328305       2.255498                    0.995177       3.577515      10.081214       0.480677       1.261498      -0.713154       0.009933      -0.033025       0.017758       0.038790      -0.008253      -0.000781      -0.007577      -0.015891      -0.007834      -0.011951      -0.003366       0.015317              1.824854       1.542878      -0.154930       0.189565       2.170491      -0.235177       1.761195           0.000002
           20              H       6.231955       8.731197       1.173210       0.116784       1.078661 0.80634985E+01  0.80110525E+02                                 1.788410                            1.698647      -1.383971       2.222508                    0.993621       3.799125      11.052607       0.459437       1.341880      -0.693641       0.000512       0.031715       0.020881       0.037975      -0.000281      -0.001289       0.009335      -0.010866      -0.000838      -0.007490      -0.004994       0.012484              1.819467       1.455607       0.088071       0.156608       2.295854       0.276978       1.706939           0.000001
           21              H       7.985462       1.546965      16.617612       0.110019       1.111106 0.81290464E+01  0.80632779E+02                                 1.812169                            1.700498      -1.110778       2.359515                    0.996361       3.612527      10.377837       0.462903       1.333963      -0.697188       0.012152       0.028807       0.046692       0.056193       0.004252       0.001316       0.012548       0.003011       0.053886      -0.016609      -0.006345       0.022954              1.841861       1.612785       0.198657       0.210804       1.800705       0.391271       2.112092           0.000001
           22              H       7.928274       0.186010      12.984445       0.108476       1.162022 0.78882697E+01  0.77687523E+02                                 1.873024                            1.675694      -1.093579       2.367815                    0.996477       3.604771      10.331211       0.465905       1.334871      -0.696810       0.008122      -0.006353      -0.052439       0.053443       0.008643      -0.007322       0.004769       0.012212       0.031244      -0.017891       0.003502       0.014389              1.969239       1.543587      -0.013036      -0.254264       1.479614       0.257276       2.884515           0.000001
           23              H      12.306135       1.803981      16.566005       0.112080       1.047095 0.74673891E+01  0.72282579E+02                                 1.720152                            1.612691      -1.032925       2.395655                    0.997774       3.483077       9.781751       0.484481       1.306065      -0.703128      -0.006672       0.033182       0.044448       0.055868      -0.003550       0.003087       0.012129      -0.007994       0.042268      -0.014857      -0.005553       0.020411              1.742831       1.505039      -0.212734      -0.120043       1.823676       0.470615       1.899780           0.000001
           24              H      12.045784       0.044039      13.128946       0.107168       1.180403 0.83469553E+01  0.81949176E+02                                 1.783750                            1.646676      -0.833862       2.491345                    0.999237       3.303348       8.934840       0.512118       1.218203      -0.725327      -0.014776      -0.015599      -0.051045       0.055383      -0.007488       0.011269       0.010060       0.003900       0.031536      -0.020244       0.002148       0.018096              1.823029       1.580861       0.048840       0.293740       1.441453       0.317507       2.446773          -0.000001
           25              H       7.510087      11.715022       6.564473       0.122615       0.978511 0.70314662E+01  0.68229730E+02                                 1.746983                            1.639726      -1.383564       2.228378                    0.993104       3.862305      11.498359       0.440200       1.433930      -0.674994      -0.016219       0.000861      -0.033844       0.037540       0.000949       0.005865      -0.001091      -0.005576       0.030547      -0.009815      -0.002147       0.011962              1.794352       1.543680      -0.046427       0.354198       1.582045      -0.053712       2.257330           0.000001
           26              H       3.955742       1.400110       9.788221       0.125890       1.174570 0.90710886E+01  0.91690282E+02                                 1.819742                            1.747631      -1.327859       2.255421                    0.995113       3.581590      10.100407       0.479922       1.262616      -0.712905       0.010088       0.033018       0.017764       0.038827       0.008387      -0.000887       0.007505      -0.015965      -0.007943      -0.012095      -0.003264       0.015359              1.827991       1.545109       0.155462       0.190122       2.174765       0.235990       1.764099           0.000002
           27              H       8.697508       9.627068       9.774459       0.116228       1.079323 0.80672823E+01  0.80131266E+02                                 1.786645                            1.697106      -1.376367       2.225038                    0.993727       3.797164      11.033928       0.460585       1.338819      -0.694264       0.000406      -0.031838       0.021062       0.038177       0.000282      -0.000979      -0.009348      -0.010836      -0.000770      -0.007335      -0.005134       0.012469              1.817612       1.454387      -0.087888       0.156321       2.293182      -0.276466       1.705269           0.000001
           28              H      10.451046       4.572424       8.016364       0.109541       1.110821 0.81251939E+01  0.80577072E+02                                 1.811221                            1.699587      -1.104849       2.362034                    0.996398       3.611391      10.370108       0.463281       1.333166      -0.697361       0.012330      -0.029018       0.046907       0.056519      -0.004340       0.001244      -0.012455       0.002948       0.053812      -0.016604      -0.006266       0.022870              1.840918       1.611888      -0.198493       0.210719       1.799745      -0.391118       2.111121           0.000001
           29              H      10.393848       5.933390       4.383196       0.109023       1.163047 0.78980791E+01  0.77865964E+02                                 1.880195                            1.681246      -1.111652       2.361157                    0.996120       3.610984      10.379546       0.462922       1.342061      -0.695359       0.007888       0.006355      -0.051929       0.052908      -0.008515      -0.007337      -0.004747       0.012353       0.030944      -0.017774       0.003422       0.014352              1.977247       1.548685       0.013127      -0.256034       1.484356      -0.259028       2.898702           0.000001
           30              H       4.909421       4.315408       7.964756       0.111772       1.049351 0.74882936E+01  0.72549907E+02                                 1.723985                            1.615985      -1.042460       2.391379                    0.997609       3.489015       9.809132       0.483425       1.307745      -0.702764      -0.006622      -0.033176       0.044541       0.055932       0.003626       0.003045      -0.012042      -0.008025       0.042222      -0.014871      -0.005457       0.020328              1.746811       1.508157       0.213583      -0.120484       1.827992      -0.472382       1.904283           0.000001
           31              H       4.649057       6.075361       4.527697       0.108116       1.176470 0.83139855E+01  0.81549785E+02                                 1.780392                            1.643907      -0.835198       2.491718                    0.999229       3.297305       8.916153       0.512290       1.218923      -0.725175      -0.014337       0.015282      -0.050692       0.054852       0.007240       0.011428      -0.010193       0.004176       0.031305      -0.020207       0.001939       0.018269              1.819470       1.578144      -0.048690       0.292763       1.439137      -0.316468       2.441128          -0.000001
           32              H       7.510116       0.523806      10.638024       0.122394       0.978579 0.70308627E+01  0.68204066E+02                                 1.745125                            1.638171      -1.376675       2.231182                    0.993296       3.858986      11.476725       0.441126       1.431335      -0.675481      -0.016531      -0.000892       0.034099       0.037905      -0.000831      -0.005608      -0.001054      -0.005683       0.030703      -0.009708      -0.002160       0.011868              1.792370       1.542196       0.046323      -0.353407       1.580652      -0.053577       2.254262           0.000001
           33              H      13.818015      10.838718       7.414276       0.125748       1.175287 0.90784002E+01  0.91785552E+02                                 1.820724                            1.748533      -1.331752       2.253878                    0.995143       3.582957      10.106474       0.479702       1.262902      -0.712842       0.009766      -0.032980      -0.017776       0.038717      -0.008507       0.000896       0.007705      -0.016085      -0.008193      -0.012273      -0.003342       0.015615              1.828993       1.545882      -0.155563      -0.190289       2.176059       0.236108       1.765039           0.000002
           34              H       8.697537       2.611760       7.428038       0.116466       1.079924 0.80792694E+01  0.80345837E+02                                 1.793626                            1.703300      -1.395325       2.217926                    0.993379       3.806733      11.097935       0.457376       1.346609      -0.692691       0.000743       0.031815      -0.021036       0.038148      -0.000455       0.001270      -0.009327      -0.010699      -0.001018      -0.007445      -0.004993       0.012437              1.824907       1.459303       0.088392      -0.157364       2.303602      -0.278127       1.711815           0.000001
           35              H      10.451033       7.666404       9.186133       0.110024       1.109659 0.81146905E+01  0.80437985E+02                                 1.809013                            1.697747      -1.100523       2.363669                    0.996488       3.608766      10.356575       0.463886       1.332003      -0.697591       0.012462       0.028935      -0.046918       0.056514       0.004234      -0.001128      -0.012473       0.003128       0.053755      -0.016621      -0.006210       0.022830              1.838596       1.610149       0.198077      -0.210209       1.797535      -0.390140       2.108103           0.000001
           36              H      10.393828       6.305438      12.819301       0.109597       1.160052 0.78742533E+01  0.77552183E+02                                 1.874856                            1.677147      -1.102927       2.364890                    0.996344       3.604366      10.346420       0.464256       1.339567      -0.695865       0.007874      -0.006163       0.051818       0.052774       0.008626       0.007210      -0.004760       0.012361       0.031320      -0.017888       0.003559       0.014329              1.971268       1.544915      -0.013046       0.254700       1.480830      -0.257677       2.888058           0.000001
           37              H      14.771705       7.923420       9.237741       0.111947       1.047422 0.74725572E+01  0.72371538E+02                                 1.723287                            1.615398      -1.042538       2.391957                    0.997628       3.486933       9.806905       0.482932       1.309548      -0.702404      -0.006520       0.033428      -0.044406       0.055963      -0.003649      -0.003049      -0.011975      -0.007849       0.042486      -0.014876      -0.005441       0.020317              1.746090       1.507619      -0.213431       0.120392       1.827217      -0.472023       1.903434           0.000000
           38              H      14.511339       6.163467      12.674800       0.107855       1.178274 0.83293486E+01  0.81734541E+02                                 1.781755                            1.645051      -0.835616       2.491292                    0.999260       3.300136       8.924365       0.512310       1.218369      -0.725290      -0.014528      -0.015433       0.050876       0.055115      -0.007348      -0.011403      -0.010155       0.003885       0.031440      -0.020251       0.002019       0.018232              1.820914       1.579280       0.048735      -0.293125       1.440105      -0.316862       2.443358          -0.000001
           39              C      10.241985       3.059712       1.238580       0.603017      24.195857 0.24525915E+03  0.50526742E+04                                 7.703552                            5.547356       0.075638       2.085281                    0.999609      22.104553      61.672295       0.631876       0.470520      -1.020855      -0.024414      -0.049726       0.029461       0.062743      -0.045250      -0.016036       0.015325       0.160488      -0.139120      -0.073530      -0.044084       0.117614              9.238507       4.469163       1.613954      -0.530250      13.201100      -1.636506      10.045257           0.000008
           40              C      10.537851       4.359479       0.547383      -0.019859      38.364264 0.43016789E+03  0.10012948E+05                                 9.819173                            6.857533       0.059328       2.025604                    0.999200      27.015746      75.455047       0.641879       0.409948      -1.076221       0.001322       0.042768      -0.021541       0.047904       0.003330       0.002651       0.009569       0.018595       0.015244      -0.016319       0.004190       0.012129             12.130638       6.335246       1.033584      -3.199685      18.205984      -1.929322      11.850683           0.000000
           41              C      10.313972       5.574307       1.171834      -0.127765      36.331420 0.47161849E+03  0.11406445E+05                                 9.803669                            7.449260      -0.253896       1.889126                    0.998993      30.589442      91.553274       0.573958       0.441232      -1.040566      -0.006199      -0.001170      -0.029147       0.029822       0.002308       0.008195       0.002640       0.087838       0.024297      -0.048135       0.006185       0.041950             11.269538       6.303818      -0.185755      -2.509176      17.216646       0.508261      10.288150           0.000000
           42              C      10.595045       6.757316       0.509538      -0.014313      36.681024 0.42695383E+03  0.99283555E+04                                 9.552513                            6.853781       0.040393       2.022785                    0.999273      26.958356      75.476902       0.638409       0.412582      -1.073543       0.001960      -0.038119      -0.017498       0.041989       0.002277       0.003826      -0.006189       0.006733       0.023257      -0.010676      -0.000054       0.010729             11.475667       6.591063      -1.141903      -3.497093      16.258507       2.542556      11.577431          -0.000003
           43              C      10.299170       8.084007       1.145342       0.587401      22.628009 0.26157096E+03  0.54752566E+04                                 7.433811                            5.763853      -0.030567       2.046607                    0.999592      22.511789      63.276438       0.614361       0.476286      -1.017920      -0.019387       0.040979       0.037955       0.059124       0.041523      -0.011411      -0.015426       0.159475      -0.105550      -0.076099      -0.032912       0.109011              8.510258       4.648497      -1.531055      -0.898581      12.471531       2.112012       8.410747           0.000004
           44              C      16.079435       6.724001      16.450060      -0.124503      33.793453 0.45025459E+03  0.10742770E+05                                 9.247371                            7.208642      -0.162028       1.913815                    0.999454      30.265202      89.383891       0.593155       0.432793      -1.047695      -0.000082      -0.020011       0.008233       0.021639       0.013674       0.028270      -0.023321       0.046157      -0.080560      -0.053806       0.006113       0.047692             10.370629       6.877034      -0.947025      -4.057354      11.366833       2.608086      12.868019           0.000000
           45              C      16.335860       5.503299      15.818728      -0.015083      37.719693 0.43720402E+03  0.10226125E+05                                 9.745592                            6.942869       0.067788       2.029595                    0.999303      27.116105      76.114134       0.633365       0.413452      -1.073090      -0.007655       0.001392       0.044328       0.045006       0.007199       0.006457       0.006202      -0.005870      -0.044316      -0.017340      -0.000203       0.017543             11.857552       7.531916       0.410154      -5.418053      11.594544      -0.063814      16.446197          -0.000004
           46              C       7.074177       5.502811      14.455946       0.559298      23.813431 0.27051148E+03  0.57156297E+04                                 7.680112                            5.845457      -0.104505       2.012583                    0.999451      23.090527      65.411047       0.611991       0.473677      -1.018347       0.029814      -0.019924      -0.041476       0.054828      -0.033622       0.056466      -0.006674       0.076447      -0.113883      -0.065902      -0.027447       0.093349              9.003512       6.114724       0.926603      -3.329490       7.550326       0.473776      13.345487           0.000003
           47              C      15.983778       4.324206      16.463134      -0.124006      34.839811 0.45928401E+03  0.11016259E+05                                 9.457005                            7.293014      -0.144071       1.921306                    0.999522      30.335012      89.920944       0.588016       0.434274      -1.046465      -0.007890       0.016316       0.003596       0.018477      -0.006393       0.029384       0.027304       0.052100      -0.070774      -0.054539       0.004578       0.049961             10.788188       6.810658       1.495909      -4.033364      12.558086      -2.229472      12.995822           0.000001
           48              C       7.732988      11.146168       1.356589       0.156857      23.593096 0.30735262E+03  0.66764030E+04                                 7.312603                            5.967647       0.133002       2.069762                    0.999434      25.512520      72.275057       0.648933       0.434511      -1.044965       0.001134       0.002613       0.059345       0.059414       0.040144      -0.019904       0.003614      -0.036026       0.011615      -0.052223       0.008476       0.043747              7.939073       8.099940      -2.714635       0.573655       6.725214       1.389982       8.992064           0.000001
           49              C       7.705367      11.883189       3.329715       0.168536      24.674587 0.29585976E+03  0.63553535E+04                                 7.520420                            5.823569       0.266093       2.113569                    0.999841      25.111045      70.362539       0.663328       0.429857      -1.049506      -0.015301      -0.040959      -0.040032       0.059282       0.045356      -0.014879      -0.008511      -0.034352       0.035806      -0.055314       0.006252       0.049062              8.404909       7.961351      -2.272110       1.093724       5.964687       1.555177      11.288687           0.000001
           50              C      12.480700      10.989021       1.363470       0.172578      22.885506 0.29108431E+03  0.62235955E+04                                 7.116590                            5.777948       0.199693       2.094820                    0.999775      24.878154      69.408936       0.666076       0.430090      -1.050003      -0.007342       0.012280       0.054873       0.056708      -0.041682       0.020561      -0.001898      -0.033764       0.021682      -0.052964       0.006886       0.046078              7.702301       8.233909       2.720086      -1.015704       6.988242       1.771596       7.884754          -0.000001
           51              C      12.335717      11.941691       3.225812       0.148033      23.071721 0.28617048E+03  0.60682030E+04                                 7.021100                            5.628488       0.389266       2.145483                    0.999862      24.924369      68.351497       0.695794       0.415136      -1.063584       0.010017      -0.022926      -0.039741       0.046961      -0.041879       0.009640      -0.001856      -0.029224       0.061369      -0.055197       0.017974       0.037222              7.610788       7.926140       2.053239      -1.304439       5.822337       1.783685       9.083887          -0.000002
           52              C      10.241932       9.179116      15.963917       0.604190      24.203449 0.24532327E+03  0.50546470E+04                                 7.707892                            5.549893       0.079160       2.086156                    0.999555      22.105981      61.693083       0.631382       0.470827      -1.020623      -0.024261       0.049522      -0.029081       0.062344       0.044407       0.014955       0.015745       0.160248      -0.137930      -0.073717      -0.042974       0.116691              9.244274       4.471324      -1.615217       0.530650      13.210092      -1.638033      10.051408           0.000008
           53              C      10.537804       7.879349      16.655114      -0.020153      38.345178 0.42993837E+03  0.10006292E+05                                 9.816023                            6.855711       0.053426       2.024039                    0.999250      27.009046      75.431913       0.641962       0.409949      -1.076218       0.001232      -0.042076       0.021942       0.047470      -0.003348      -0.002144       0.009548       0.019821       0.016387      -0.016956       0.005023       0.011933             12.126302       6.333477      -1.033882       3.198209      18.199331      -1.930817      11.846097           0.000000
           54              C      10.313935       6.664521      16.030663      -0.128579      36.378135 0.47241616E+03  0.11430119E+05                                 9.809781                            7.454172      -0.251866       1.889345                    0.999007      30.614357      91.633705       0.573951       0.441068      -1.040704      -0.006038       0.002204       0.028841       0.029549      -0.001722      -0.008269       0.003434       0.087676       0.022569      -0.047829       0.005704       0.042125             11.276314       6.307533       0.185803       2.510095      17.229293       0.508027      10.292114          -0.000000
           55              C      10.595013       5.481512      16.692959      -0.012234      36.620663 0.42613338E+03  0.99047539E+04                                 9.544109                            6.848675       0.038570       2.022510                    0.999280      26.929557      75.385050       0.638424       0.412761      -1.073401       0.002038       0.037819       0.017899       0.041891      -0.002519      -0.003779      -0.006344       0.005797       0.023624      -0.010652      -0.000212       0.010865             11.464416       6.585711       1.139780       3.493919      16.239948       2.538219      11.567590          -0.000002
           56              C      10.299150       4.154821      16.057155       0.587637      22.644186 0.26180858E+03  0.54814742E+04                                 7.437447                            5.766710      -0.027575       2.047200                    0.999562      22.519806      63.306136       0.614171       0.476325      -1.017899      -0.019440      -0.040643      -0.038946       0.059553      -0.041690       0.010542      -0.015671       0.158787      -0.106483      -0.076010      -0.032776       0.108785              8.514217       4.650505       1.531997       0.899187      12.477068       2.113783       8.415080           0.000004
           57              C       6.217173       5.514827       0.752437      -0.126665      33.825634 0.45081889E+03  0.10759110E+05                                 9.249552                            7.210372      -0.162099       1.913399                    0.999447      30.288407      89.451013       0.593454       0.432459      -1.047945       0.000580       0.020487      -0.008470       0.022176      -0.013493      -0.028703      -0.023587       0.047108      -0.081704      -0.054430       0.005970       0.048461             10.372658       6.878283       0.946090       4.058040      11.369754       2.606436      12.869938           0.000000
           58              C       6.473588       6.735529       1.383769      -0.013602      37.671262 0.43654978E+03  0.10207500E+05                                 9.740471                            6.939960       0.065440       2.029314                    0.999315      27.091732      76.045516       0.633154       0.413725      -1.072860      -0.008115      -0.001031      -0.044369       0.045116      -0.006444      -0.005260       0.005774      -0.005727      -0.044597      -0.016854       0.000463       0.016391             11.850609       7.527765      -0.409412       5.414135      11.587935      -0.062764      16.436128          -0.000004
           59              C       7.074199       6.736017       2.746551       0.559673      23.796672 0.27030922E+03  0.57099848E+04                                 7.674841                            5.842004      -0.101534       2.013630                    0.999464      23.080196      65.362590       0.612404       0.473472      -1.018511       0.029729       0.019995       0.042214       0.055369       0.033372      -0.056016      -0.006025       0.076154      -0.113259      -0.065629      -0.026987       0.092616              8.996712       6.110646      -0.925954       3.326166       7.545939       0.473830      13.333552           0.000003
           60              C       6.121501       7.914622       0.739363      -0.124712      34.859929 0.45962548E+03  0.11026559E+05                                 9.462849                            7.298038      -0.149073       1.919562                    0.999504      30.341612      89.950745       0.587531       0.434550      -1.046294      -0.007995      -0.016191      -0.003997       0.018495       0.006696      -0.029038       0.027584       0.051844      -0.071232      -0.054760       0.005138       0.049622             10.794955       6.815795      -1.498217       4.037248      12.562633      -2.234648      13.006436           0.000002
           61              C       7.732991       1.092660      15.845908       0.157929      23.580514 0.30712022E+03  0.66708352E+04                                 7.314669                            5.969670       0.131703       2.069477                    0.999440      25.502497      72.270100       0.648053       0.435135      -1.044474       0.000747      -0.002661      -0.059835       0.059899      -0.039017       0.019465       0.003849      -0.035834       0.014082      -0.051419       0.009259       0.042160              7.941128       8.102053       2.714550      -0.575240       6.726608       1.389615       8.994722           0.000001
           62              C       7.705383       0.355639      13.872782       0.167775      24.703614 0.29624624E+03  0.63661331E+04                                 7.528909                            5.830384       0.265443       2.113171                    0.999826      25.126940      70.435261       0.662385       0.430301      -1.049169      -0.016462       0.040333       0.038850       0.058370      -0.046118       0.013660      -0.008956      -0.035085       0.036799      -0.056050       0.006623       0.049427              8.414257       7.970725       2.275390      -1.094742       5.971598       1.556909      11.300449           0.000002
           63              C      12.480701       1.249807      15.839027       0.171846      22.890371 0.29116705E+03  0.62258791E+04                                 7.118922                            5.781010       0.196792       2.093938                    0.999762      24.881420      69.423542       0.665505       0.430424      -1.049787      -0.007749      -0.011315      -0.055039       0.056722       0.042036      -0.020190      -0.002096      -0.034375       0.022287      -0.053256       0.006913       0.046343              7.704327       8.239079      -2.720124       1.019747       6.988041       1.768202       7.885862          -0.000001
           64              C      12.335733       0.297137      13.976685       0.149208      23.067018 0.28604358E+03  0.60647884E+04                                 7.020110                            5.627511       0.388253       2.145437                    0.999846      24.918744      68.330104       0.695810       0.415176      -1.063567       0.009493       0.023254       0.038394       0.045880       0.042879      -0.009260      -0.001216      -0.028801       0.066781      -0.056951       0.019975       0.036976              7.609638       7.923124      -2.051503       1.305553       5.820640       1.783882       9.085150          -0.000002
           65              C       7.776376       9.179130       7.362669       0.602981      24.203038 0.24532622E+03  0.50545599E+04                                 7.706720                            5.549078       0.077012       2.085674                    0.999572      22.107243      61.689194       0.631594       0.470683      -1.020734      -0.024373      -0.049364      -0.029652       0.062531      -0.045370       0.015009      -0.015419       0.160607      -0.139655      -0.073795      -0.043794       0.117589              9.242928       4.470815       1.614776       0.530360      13.207938       1.638002      10.050029           0.000008
           66              C       8.072239      10.478895       8.053865      -0.020043      38.344310 0.42991722E+03  0.10005513E+05                                 9.815398                            6.855094       0.056765       2.025041                    0.999212      27.006794      75.420500       0.642064       0.409896      -1.076271       0.001478       0.041719       0.021961       0.047169       0.002799      -0.003155      -0.009655       0.018097       0.015779      -0.016124       0.003742       0.012381             12.125944       6.333127       1.034073       3.197970      18.199063       1.931587      11.845642           0.000001
           67              C       7.848362      11.693725       7.429414      -0.128315      36.337810 0.47171409E+03  0.11408949E+05                                 9.803611                            7.449601      -0.251004       1.889869                    0.998980      30.594536      91.559135       0.574012       0.441183      -1.040631      -0.006209      -0.002056       0.028676       0.029413       0.002302      -0.008048      -0.003010       0.087213       0.022296      -0.047528       0.005655       0.041873             11.269105       6.303876      -0.185702       2.508794      17.216671      -0.507309      10.286767          -0.000000
           68              C       3.198324       0.637876       8.091711      -0.013456      36.655412 0.42659880E+03  0.99182911E+04                                 9.549818                            6.852322       0.037993       2.022204                    0.999254      26.944945      75.438789       0.638266       0.412750      -1.073406       0.001469      -0.038270       0.017134       0.041956       0.002270      -0.003780       0.006698       0.006442       0.021792      -0.010756       0.000136       0.010620             11.471742       6.589527      -1.140721       3.496623      16.250593      -2.540010      11.575107          -0.000002
           69              C       2.902452       1.964569       7.455906       0.586240      22.659185 0.26201703E+03  0.54870760E+04                                 7.441306                            5.769502      -0.026983       2.047148                    0.999576      22.530534      63.348937       0.613926       0.476407      -1.017828      -0.018906       0.040083      -0.038149       0.058476       0.041505       0.010974       0.015209       0.158844      -0.106050      -0.075703      -0.033010       0.108713              8.518836       4.652880      -1.533089       0.900065      12.484383      -2.115630       8.419245           0.000004
           70              C       3.751596       0.604585       9.353686      -0.125363      33.777656 0.45000792E+03  0.10734533E+05                                 9.238378                            7.201664      -0.162529       1.913526                    0.999457      30.265019      89.349624       0.594109       0.432192      -1.048144      -0.000047      -0.020413      -0.008510       0.022116       0.013788      -0.028231       0.023591       0.046821      -0.081378      -0.054219       0.006164       0.048056             10.360008       6.869373      -0.943602       4.051900      11.357826      -2.600742      12.852826           0.000000
           71              C       8.939127      11.622735       9.985017      -0.014259      37.696104 0.43685175E+03  0.10216501E+05                                 9.744997                            6.942519       0.065669       2.029100                    0.999318      27.101667      76.084865       0.633004       0.413744      -1.072830      -0.007764       0.001244      -0.044105       0.044800       0.006919      -0.006507      -0.005597      -0.005887      -0.044086      -0.017148       0.000110       0.017038             11.856826       7.531262       0.409616       5.417544      11.593091       0.062998      16.446126          -0.000004
           72              C       9.539738      11.622244      11.347799       0.558416      23.835328 0.27081260E+03  0.57234836E+04                                 7.684028                            5.848092      -0.103613       2.012621                    0.999464      23.103579      65.452815       0.611961       0.473577      -1.018418       0.029883      -0.020242       0.041387       0.054915      -0.033902      -0.056216       0.006469       0.076136      -0.113387      -0.065753      -0.027367       0.093121              9.008450       6.117481       0.926754       3.331476       7.553810      -0.474718      13.354059           0.000003
           73              C       8.587048      10.443645       9.340612      -0.123694      34.857686 0.45952849E+03  0.11024394E+05                                 9.466536                            7.300647      -0.146664       1.920361                    0.999505      30.336944      89.957366       0.586979       0.434952      -1.045981      -0.007594       0.015948      -0.003986       0.018108      -0.006705      -0.028872      -0.027663       0.050522      -0.071847      -0.054682       0.005673       0.049009             10.799642       6.818885       1.500111       4.039638      12.566943       2.238561      13.013099           0.000001
           74              C      10.198571       5.026731       7.244660       0.158593      23.563472 0.30682892E+03  0.66626334E+04                                 7.310084                            5.965860       0.132526       2.070045                    0.999430      25.490006      72.214149       0.648448       0.434992      -1.044606       0.001048       0.002135      -0.059201       0.059249       0.039470       0.019889      -0.003661      -0.035003       0.012625      -0.051599       0.008782       0.042817              7.936320       8.096801      -2.712945      -0.573633       6.723094      -1.389606       8.989065           0.000001
           75              C      10.170959       5.763758       5.271533       0.169588      24.650137 0.29544164E+03  0.63443711E+04                                 7.515989                            5.818948       0.267499       2.114224                    0.999804      25.096755      70.320200       0.663653       0.429782      -1.049512      -0.015883      -0.041288       0.039897       0.059571       0.045434       0.014093       0.008659      -0.035827       0.034451      -0.055293       0.006089       0.049203              8.400593       7.954414      -2.269056      -1.094722       5.960488      -1.555121      11.286876           0.000002
           76              C       5.083983       4.869584       7.237779       0.172725      22.878494 0.29095432E+03  0.62202456E+04                                 7.116255                            5.778256       0.201917       2.095664                    0.999756      24.873558      69.397443       0.665769       0.430328      -1.049837      -0.008235       0.011546      -0.055292       0.057081      -0.042314      -0.020082       0.001011      -0.034592       0.022721      -0.053832       0.007848       0.045984              7.701568       8.233997       2.718774       1.017587       6.986436      -1.769991       7.884272          -0.000001
           77              C       4.939008       5.822260       5.375436       0.147257      23.090866 0.28646913E+03  0.60760934E+04                                 7.025350                            5.632200       0.388005       2.144946                    0.999845      24.935774      68.390549       0.695424       0.415250      -1.063515       0.009111      -0.023290       0.038593       0.045987      -0.042858      -0.009745       0.001030      -0.029040       0.064077      -0.056621       0.019292       0.037329              7.615200       7.931222       2.054684       1.305073       5.825514      -1.784661       9.088865          -0.000002
           78              C       7.776391       3.059698       9.839828       0.602147      24.233176 0.24570742E+03  0.50643761E+04                                 7.711984                            5.552844       0.074192       2.084332                    0.999623      22.126825      61.755672       0.631473       0.470591      -1.020785      -0.024737       0.049332       0.029179       0.062426       0.045049      -0.015769      -0.015575       0.160740      -0.138633      -0.073818      -0.043681       0.117499              9.249116       4.473472      -1.615964      -0.531063      13.216115       1.639388      10.057762           0.000008
           79              C       8.072266       1.759933       9.148632      -0.016825      38.197495 0.42804838E+03  0.99503203E+04                                 9.789970                            6.839494       0.060809       2.027130                    0.999235      26.942033      75.174350       0.642947       0.409814      -1.076417       0.001644      -0.043162      -0.022282       0.048602      -0.003362       0.002234      -0.009844       0.018602       0.017220      -0.016731       0.004561       0.012170             12.092397       6.317853      -1.029211      -3.189511      18.142919       1.922390      11.816419           0.000000
           80              C       7.848395       0.545103       9.773083      -0.129388      36.387624 0.47251060E+03  0.11433209E+05                                 9.814644                            7.457917      -0.258319       1.887673                    0.999025      30.616284      91.648811       0.573449       0.441423      -1.040473      -0.006513       0.000885      -0.027974       0.028735      -0.002586       0.008457      -0.002586       0.087465       0.023206      -0.047776       0.005712       0.042064             11.282081       6.310466       0.185723      -2.511023      17.239670      -0.507742      10.296106          -0.000000
           81              C      13.060584      11.600952       9.110786      -0.013033      36.633738 0.42635620E+03  0.99109773E+04                                 9.545079                            6.849505       0.043832       2.024086                    0.999261      26.937207      75.404201       0.638536       0.412645      -1.073503       0.001382       0.037585      -0.017680       0.041559      -0.002154       0.003775       0.006662       0.005985       0.023822      -0.010710      -0.000431       0.011142             11.465262       6.586621       1.139883      -3.495109      16.238763      -2.538590      11.570400          -0.000003
           82              C      12.764718      10.274259       9.746591       0.587431      22.637176 0.26172574E+03  0.54794179E+04                                 7.436675                            5.766268      -0.027032       2.047592                    0.999607      22.517029      63.300681       0.614106       0.476403      -1.017837      -0.019745      -0.041042       0.039344       0.060185      -0.041042      -0.011103       0.015495       0.158740      -0.107012      -0.075512      -0.033133       0.108645              8.513163       4.650121       1.531669      -0.899266      12.474804      -2.113437       8.414565           0.000004
           83              C      13.613862      11.634243       7.848811      -0.125325      33.781528 0.45006107E+03  0.10736760E+05                                 9.241779                            7.204064      -0.161526       1.913902                    0.999466      30.265958      89.373819       0.593730       0.432429      -1.047938       0.000655       0.020686       0.008502       0.022375      -0.014233       0.028601       0.023779       0.045625      -0.081148      -0.054584       0.006783       0.047801             10.363737       6.871621       0.943922      -4.053351      11.362608      -2.601877      12.856981           0.000000
           84              C       8.939171       0.616093       7.217480      -0.014755      37.710421 0.43710833E+03  0.10223748E+05                                 9.745844                            6.943614       0.065436       2.028854                    0.999311      27.112189      76.112874       0.633099       0.413631      -1.072929      -0.007266      -0.001145       0.044437       0.045042      -0.006703       0.005836      -0.005711      -0.006003      -0.044895      -0.017136       0.000301       0.016835             11.856808       7.530594      -0.409981      -5.415584      11.598467       0.062794      16.441363          -0.000004
           85              C       9.539788       0.616584       5.854698       0.559981      23.789073 0.27021085E+03  0.57076502E+04                                 7.674926                            5.842333      -0.102265       2.013404                    0.999437      23.075787      65.358457       0.612139       0.473698      -1.018343       0.029820       0.019529      -0.042013       0.055097       0.033689       0.055651       0.006762       0.076453      -0.113912      -0.065249      -0.027601       0.092851              8.996483       6.110224      -0.926285      -3.325593       7.546021      -0.473201      13.333203           0.000003
           86              C       8.587081       1.795183       7.861885      -0.125509      34.899596 0.46024465E+03  0.11045061E+05                                 9.467526                            7.300593      -0.145954       1.920072                    0.999540      30.365191      90.033667       0.587717       0.434269      -1.046469      -0.007844      -0.015814       0.002644       0.017850       0.007048       0.029929      -0.027388       0.050150      -0.072336      -0.055053       0.005454       0.049599             10.800774       6.817959      -1.498641      -4.038451      12.573524       2.234237      13.010840           0.000001
           87              C      10.198558       7.212097       9.957837       0.156428      23.606700 0.30756613E+03  0.66824964E+04                                 7.318547                            5.973226       0.133981       2.069845                    0.999414      25.518693      72.310871       0.648030       0.435021      -1.044612       0.001042      -0.002111       0.059493       0.059539      -0.040489      -0.019642      -0.003724      -0.036641       0.013245      -0.052717       0.008897       0.043821              7.945262       8.107275       2.716844       0.575761       6.730143      -1.389419       8.998367           0.000001
           88              C      10.170941       6.475070      11.930964       0.167589      24.697618 0.29621319E+03  0.63651569E+04                                 7.526583                            5.828355       0.265995       2.113283                    0.999824      25.126172      70.428440       0.662800       0.430050      -1.049337      -0.016343       0.040604      -0.039896       0.059224      -0.045718      -0.014754       0.008625      -0.035481       0.033125      -0.055393       0.005627       0.049766              8.411696       7.967722       2.274458       1.094105       5.969739      -1.556743      11.297628           0.000001
           89              C      14.946268       7.369244       9.964718       0.171435      22.899174 0.29131798E+03  0.62297259E+04                                 7.118903                            5.780472       0.200408       2.094840                    0.999773      24.889543      69.442832       0.665908       0.430121      -1.050004      -0.008099      -0.011813       0.054194       0.056055       0.042492       0.020438       0.001418      -0.034519       0.021800      -0.053887       0.007323       0.046563              7.704369       8.237222      -2.719935      -1.018500       6.988797      -1.770091       7.887089          -0.000001
           90              C      14.801292       6.416568      11.827061       0.146889      23.100052 0.28659274E+03  0.60792069E+04                                 7.026018                            5.632473       0.387571       2.144710                    0.999854      24.943768      68.409220       0.695601       0.415111      -1.063633       0.009457       0.023439      -0.037979       0.045621       0.043645       0.009897       0.001050      -0.029853       0.064592      -0.057596       0.019501       0.038095              7.615955       7.930955      -2.054326      -1.305745       5.825766      -1.785200       9.091144          -0.000002
           91              N       1.726882       0.168892       2.722811      -0.175019      33.075474 0.46583126E+03  0.10917622E+05                                 8.501678                            6.895492       0.286372       2.124190                    0.999470      26.792668      71.952671       0.682768       0.382766      -1.109233       0.071455      -0.111539      -0.095941       0.163559       0.020007       0.029198       0.000641       0.000099       0.196654      -0.056422      -0.017488       0.073910              9.525869      11.140095      -3.965686       0.443936       7.493487       1.130802       9.944024           0.000000
           92              N       6.674761      11.924069       1.432280      -0.180462      35.352554 0.50095346E+03  0.11974998E+05                                 9.002015                            7.233454       0.145540       2.076029                    0.999103      27.297516      74.419313       0.654188       0.391675      -1.101129       0.071205      -0.014144       0.147269       0.164189       0.006013      -0.043651       0.039132      -0.051303       0.066405      -0.067592       0.001058       0.066535             10.219838      11.344092      -3.610707       2.252346       7.859496       0.212858      11.455927           0.000001
           93              N       8.414471      11.078363       2.524294      -0.323891      37.440055 0.53028525E+03  0.12815844E+05                                 9.178027                            7.297448       0.293373       2.104868                    0.999464      28.387202      76.989509       0.672984       0.376586      -1.115635      -0.112172       0.040605      -0.032562       0.123659      -0.008094      -0.008298       0.028288      -0.009505       0.161871      -0.037311      -0.027132       0.064444             10.466009      13.525687      -4.977342       0.852183       8.590349       0.968695       9.281990          -0.000002
           94              N       8.467764       0.203406       2.635423      -0.173200      31.914132 0.45632933E+03  0.10639209E+05                                 8.297671                            6.829708       0.231622       2.109366                    0.999404      26.653865      71.376605       0.685359       0.383316      -1.108913      -0.065258      -0.114817      -0.085643       0.157405      -0.028743      -0.028193       0.014068       0.007109       0.172918      -0.058441      -0.012753       0.071194              9.169379      10.989140       3.713632      -0.536987       7.452511       1.478020       9.066486          -0.000000
           95              N      13.489610      11.812696       1.418174      -0.169006      34.346563 0.48006641E+03  0.11345522E+05                                 8.798467                            7.059155       0.101679       2.065245                    0.999080      26.910827      72.766470       0.665806       0.389256      -1.103676      -0.081558       0.002898       0.138566       0.160812      -0.009074       0.034088       0.044797      -0.067022       0.062310      -0.067370      -0.002283       0.069652              9.956779      11.719045       3.480860      -2.668770       7.848143       0.582540      10.303148          -0.000000
           96              N      11.717355      11.025981       2.471311      -0.335479      37.051491 0.51680095E+03  0.12384276E+05                                 9.043241                            7.145279       0.307924       2.101595                    0.999692      28.381522      76.134237       0.689942       0.370464      -1.122523       0.107544       0.058917      -0.039424       0.128807       0.001700       0.001123       0.043857      -0.017814       0.119884      -0.036408      -0.028812       0.065219             10.364397      14.112792       5.176855      -1.528406       8.721165       1.077783       8.259235          -0.000005
           97              N      11.589115      12.069936      14.479686      -0.174670      33.032444 0.46514721E+03  0.10896360E+05                                 8.489531                            6.886854       0.292631       2.126228                    0.999488      26.777394      71.867972       0.683805       0.382369      -1.109645       0.071291       0.110386       0.095794       0.162616      -0.020180      -0.029032       0.000436       0.000597       0.200706      -0.057165      -0.017855       0.075020              9.511021      11.119478       3.956867      -0.444125       7.482464       1.129277       9.931122           0.000000
           98              N       6.674769       0.314759      15.770217      -0.181284      35.389631 0.50159200E+03  0.11994640E+05                                 9.009633                            7.239254       0.144495       2.075529                    0.999087      27.313477      74.487755       0.653734       0.391803      -1.100987       0.070896       0.014857      -0.146956       0.163838      -0.005999       0.044077       0.038761      -0.051267       0.066108      -0.067802       0.001428       0.066375             10.228577      11.353141       3.612768      -2.256319       7.865282       0.212989      11.467308           0.000001
           99              N       8.414478       1.160465      14.678203      -0.322496      37.369126 0.52912255E+03  0.12779995E+05                                 9.164552                            7.287846       0.296179       2.106111                    0.999430      28.355891      76.866869       0.673687       0.376421      -1.115821      -0.112094      -0.042029       0.031411       0.123766       0.008927       0.008905       0.028804      -0.011303       0.161476      -0.038190      -0.026727       0.064917             10.449310      13.500713       4.966370      -0.851544       8.576573       0.967523       9.270645          -0.000002
          100              N      18.329997      12.035422      14.567074      -0.171390      31.801946 0.45445373E+03  0.10582492E+05                                 8.272214                            6.811148       0.253355       2.117022                    0.999369      26.602314      71.149111       0.687109       0.382809      -1.109499      -0.065622       0.114590       0.085611       0.157374       0.028867       0.028194       0.014376       0.007886       0.175296      -0.058938      -0.013028       0.071965              9.139367      10.950085      -3.696750       0.539129       7.427925       1.471351       9.040092          -0.000001
          101              N      13.489618       0.426132      15.784323      -0.169377      34.379474 0.48061556E+03  0.11361748E+05                                 8.803986                            7.063422       0.105669       2.066198                    0.999063      26.923798      72.811965       0.665572       0.389281      -1.103658      -0.081645      -0.002195      -0.137779       0.160168       0.008482      -0.035380       0.044987      -0.067125       0.060905      -0.068097      -0.002078       0.070175              9.963170      11.728051      -3.481757       2.674279       7.850885       0.581290      10.310576          -0.000000
          102              N      11.717362       1.212847      14.731186      -0.335695      37.054702 0.51691029E+03  0.12387485E+05                                 9.043049                            7.145592       0.304775       2.100628                    0.999687      28.385375      76.145064       0.689994       0.370418      -1.122564       0.107189      -0.058615       0.039887       0.128516      -0.000937      -0.000380       0.043337      -0.017916       0.121371      -0.035934      -0.029135       0.065068             10.363394      14.110200      -5.175191       1.529161       8.720151       1.077365       8.259831          -0.000005
          103              N       9.123579       6.288314       5.878437      -0.176617      33.144127 0.46696780E+03  0.10950891E+05                                 8.512172                            6.902871       0.289807       2.124584                    0.999451      26.828460      72.069807       0.682558       0.382652      -1.109319       0.071142      -0.110669       0.095772       0.162730       0.020338      -0.029041      -0.000229      -0.000170       0.197707      -0.056969      -0.017125       0.074094              9.538504      11.154657      -3.972097      -0.445308       7.503432      -1.132738       9.957423           0.000000
          104              N       9.140344       5.804633       7.168969      -0.180523      35.347401 0.50084278E+03  0.11971807E+05                                 9.001630                            7.232862       0.147405       2.076751                    0.999131      27.294763      74.412461       0.654181       0.391697      -1.101103       0.070988      -0.014013      -0.147600       0.164382       0.006456       0.044087      -0.039390      -0.050641       0.065919      -0.068065       0.001389       0.066676             10.219690      11.342939      -3.609366      -2.253910       7.858973      -0.213148      11.457156           0.000001
          105              N      10.880059       4.958930       6.076954      -0.324993      37.499389 0.53127714E+03  0.12846168E+05                                 9.187996                            7.304375       0.296652       2.105273                    0.999438      28.414317      77.089023       0.672632       0.376597      -1.115596      -0.111878       0.041384       0.032814       0.123717      -0.008013       0.007886      -0.028028      -0.011513       0.160819      -0.037324      -0.026676       0.064000             10.478267      13.542688      -4.984984      -0.851870       8.600923      -0.970721       9.291189          -0.000002
          106              N       6.002161       6.322828       5.965826      -0.171191      31.799223 0.45439719E+03  0.10580972E+05                                 8.272328                            6.811119       0.239363       2.112610                    0.999409      26.600175      71.145478       0.687042       0.382853      -1.109453      -0.066163      -0.115025       0.085404       0.157804      -0.028685       0.029258      -0.014031       0.008519       0.173196      -0.058588      -0.013358       0.071946              9.139720      10.951253       3.697369       0.537610       7.428432      -1.471872       9.039476          -0.000000
          107              N       6.092894       5.693259       7.183075      -0.169074      34.370911 0.48048783E+03  0.11358129E+05                                 8.803553                            7.063257       0.101999       2.065095                    0.999104      26.918523      72.799022       0.665461       0.389367      -1.103582      -0.082115       0.002370      -0.138213       0.160783      -0.008936      -0.034551      -0.045215      -0.067292       0.061728      -0.067835      -0.002364       0.070199              9.962548      11.727132       3.482298       2.672325       7.851311      -0.581881      10.309200          -0.000000
          108              N       4.320643       4.906547       6.129938      -0.336060      37.044792 0.51675633E+03  0.12382467E+05                                 9.040201                            7.143578       0.308854       2.101978                    0.999698      28.382892      76.126142       0.690252       0.370320      -1.122675       0.107411       0.058567       0.039197       0.128466       0.000925      -0.000940      -0.043841      -0.019299       0.120999      -0.035790      -0.029815       0.065605             10.360030      14.105952       5.172370       1.529090       8.716433      -1.077184       8.257704          -0.000005
          109              N       9.123568       5.950514      11.324060      -0.175966      33.105368 0.46637557E+03  0.10933107E+05                                 8.504024                            6.897548       0.296689       2.127001                    0.999416      26.812036      72.003684       0.682988       0.382547      -1.109438       0.071311       0.110656      -0.095867       0.162851      -0.019786       0.029129      -0.000581      -0.000560       0.196837      -0.056291      -0.017600       0.073891              9.528045      11.141020       3.966218       0.444048       7.495503      -1.131580       9.947613           0.000000
          110              N       9.140335       6.434195      10.033528      -0.179382      35.308879 0.50024546E+03  0.11953433E+05                                 8.993510                            7.227556       0.155550       2.079307                    0.999066      27.278296      74.344095       0.654584       0.391589      -1.101227       0.071472       0.014832       0.147271       0.164368      -0.005707      -0.044137      -0.039429      -0.050853       0.065290      -0.067789       0.000872       0.066918             10.209185      11.330065       3.604627       2.249871       7.851322      -0.213540      11.446169           0.000001
          111              N      10.880040       7.279898      11.125543      -0.322550      37.364978 0.52904900E+03  0.12777790E+05                                 9.164197                            7.287597       0.292715       2.105064                    0.999454      28.354492      76.862110       0.673662       0.376447      -1.115800      -0.111834      -0.041411      -0.032322       0.123557       0.008934      -0.007943      -0.028347      -0.010062       0.161906      -0.038255      -0.026245       0.064500             10.448869      13.499775       4.967263       0.849073       8.577438      -0.968499       9.269395          -0.000002
          112              N       6.002151       5.916000      11.236671      -0.170920      31.783929 0.45415056E+03  0.10573356E+05                                 8.268091                            6.808051       0.253573       2.117420                    0.999364      26.594392      71.114090       0.687410       0.382716      -1.109599      -0.066425       0.115080      -0.085415       0.157960       0.028827      -0.028224      -0.014737       0.008305       0.174045      -0.058669      -0.013148       0.071817              9.134507      10.943964      -3.694290      -0.538328       7.424018      -1.470549       9.035540          -0.000001
          113              N       6.092884       6.545569      10.019422      -0.168792      34.368818 0.48045102E+03  0.11357171E+05                                 8.803836                            7.063491       0.105031       2.065994                    0.999134      26.917421      72.798479       0.665371       0.389422      -1.103530      -0.082020      -0.002137       0.138120       0.160652       0.008522       0.034761      -0.044901      -0.067389       0.060772      -0.067671      -0.002298       0.069969              9.962737      11.726648      -3.482270      -2.672717       7.851452      -0.581783      10.310110          -0.000000
          114              N      14.182924       7.332281      11.072559      -0.334521      37.007606 0.51615384E+03  0.12364460E+05                                 9.034800                            7.139978       0.308451       2.101803                    0.999680      28.365504      76.069254       0.690342       0.370379      -1.122627       0.107458      -0.058666      -0.039229       0.128560      -0.001160       0.000218      -0.044205      -0.018907       0.120964      -0.036352      -0.029501       0.065853             10.352855      14.093072      -5.167559      -1.527679       8.711286      -1.077200       8.254208          -0.000005
          115              O      10.030937       2.060533       0.536030      -0.571304      44.807697 0.63325076E+03  0.15893365E+05                                10.132265                            7.905739      -0.072151       2.022485                    0.994517      28.417467      76.867048       0.659364       0.370118      -1.127891      -0.003245       0.009269       0.014072       0.017159      -0.008127       0.007172       0.054978       0.047838      -0.181416      -0.092120       0.036558       0.055562             11.740199       6.701015       2.068319       0.618887      19.078025       3.754579       9.441557           0.000000
          116              O      10.228175       3.057752       2.513629      -0.546982      35.682296 0.52675864E+03  0.12582265E+05                                 8.547263                            7.055499       0.474065       2.206131                    0.997694      27.310185      71.256890       0.723576       0.354385      -1.144156      -0.043191      -0.014211      -0.020825       0.050011      -0.028628      -0.023387      -0.040263       0.033687       0.175890      -0.078357       0.003900       0.074457              9.602244       5.096176       0.321453      -0.507387       9.329166      -2.840852      14.381390          -0.000001
          117              O      10.234076       8.115581       2.422456      -0.564649      31.957094 0.52540316E+03  0.12556332E+05                                 7.925940                            7.059427       0.552659       2.227006                    0.997423      27.632085      72.388477       0.720541       0.355695      -1.141779      -0.023293      -0.005209      -0.045440       0.051327       0.018362      -0.014183       0.038839      -0.023194       0.116433      -0.053423      -0.007502       0.060925              8.353463       5.412320      -0.155116      -0.965523       8.832182       1.579921      10.815887          -0.000005
          118              O      10.138412       9.096161       0.447609      -0.571494      28.299631 0.45756540E+03  0.10543030E+05                                 7.210001                            6.527153       0.932268       2.350144                    0.998390      27.176383      69.462222       0.761322       0.349161      -1.149325       0.004081      -0.021560      -0.000879       0.021960       0.006812       0.007240      -0.055582       0.057826      -0.208900      -0.099628       0.035099       0.064529              7.556536       5.749098      -0.909533       0.117716      11.003979      -1.247542       5.916531          -0.000004
          119              O       7.573207       6.530386      13.998704      -0.556542      30.154432 0.48945399E+03  0.11495631E+05                                 7.613865                            6.830447       0.686864       2.266316                    0.997410      27.512147      71.529083       0.729571       0.357452      -1.139990       0.010245      -0.009715       0.016261       0.021535       0.017580       0.026503      -0.053339       0.050938      -0.156367      -0.092288       0.033697       0.058591              8.072492       6.988873       2.273722      -1.494100       8.369269      -1.671434       8.859335          -0.000004
          120              O       7.043609       4.395686      13.784017      -0.568152      34.545262 0.54038007E+03  0.13012132E+05                                 8.407817                            7.160901       0.485654       2.202105                    0.997642      27.852733      73.367855       0.714808       0.355850      -1.141056       0.012336       0.027479       0.002410       0.030217      -0.006418       0.008192       0.060382      -0.054794       0.135054      -0.055801      -0.032841       0.088642              9.332827       5.584011      -0.185042      -1.154148       9.128808       2.407581      13.285662          -0.000004
          121              O      10.030874      10.178295      16.666467      -0.571504      44.765042 0.63254814E+03  0.15870009E+05                                10.122204                            7.898305      -0.074514       2.021672                    0.994432      28.408475      76.808062       0.660111       0.369833      -1.128202      -0.002776      -0.008518      -0.014046       0.016659       0.008066      -0.007059       0.055301       0.048078      -0.179994      -0.092108       0.036683       0.055425             11.727932       6.695087      -2.065936      -0.618676      19.056868       3.751446       9.431842           0.000001
          122              O      10.228127       9.181076      14.688868      -0.547966      35.676566 0.52666846E+03  0.12578994E+05                                 8.543935                            7.052827       0.470907       2.205107                    0.997661      27.316354      71.259126       0.724064       0.354177      -1.144376      -0.043492       0.014137       0.019549       0.049736       0.028927       0.022870      -0.039688       0.034885       0.173354      -0.078110       0.004885       0.073225              9.598478       5.094520      -0.321001       0.507198       9.324008      -2.840378      14.376904          -0.000001
          123              O      10.234062       4.123247      14.780041      -0.565306      31.955270 0.52537782E+03  0.12555328E+05                                 7.924528                            7.058334       0.552776       2.226994                    0.997426      27.635348      72.391214       0.720752       0.355602      -1.141876      -0.023679       0.004409       0.044026       0.050184      -0.018640       0.013519       0.038606      -0.023787       0.111435      -0.052757      -0.006930       0.059687              8.351733       5.411565       0.154940       0.965119       8.829862       1.580315      10.813773          -0.000005
          124              O      10.138397       3.142667      16.754888      -0.571308      28.250775 0.45656240E+03  0.10513492E+05                                 7.198816                            6.517624       0.934751       2.350942                    0.998416      27.163880      69.394869       0.762341       0.348907      -1.149606       0.004071       0.021477       0.000840       0.021876      -0.006577      -0.007186      -0.055595       0.058469      -0.209557      -0.099835       0.034932       0.064903              7.544168       5.740390       0.907972      -0.117660      10.984029      -1.246366       5.908084          -0.000004
          125              O       7.573234       5.708442       3.203793      -0.556747      30.142116 0.48920623E+03  0.11487967E+05                                 7.610389                            6.827609       0.681372       2.264583                    0.997370      27.511429      71.513540       0.729925       0.357336      -1.140121       0.010263       0.009645      -0.015804       0.021169      -0.017480      -0.026861      -0.053203       0.050868      -0.157295      -0.092435       0.033639       0.058796              8.068548       6.985782      -2.272621       1.492925       8.366239      -1.670240       8.853624          -0.000004
          126              O       7.043620       7.843142       3.418480      -0.568779      34.612881 0.54166566E+03  0.13051845E+05                                 8.421986                            7.172119       0.415078       2.178995                    0.997101      27.872574      73.463236       0.713790       0.356119      -1.140753       0.012077      -0.026943      -0.002444       0.029627       0.006513      -0.008401       0.060534      -0.054204       0.135500      -0.055900      -0.032863       0.088764              9.349397       5.592811       0.185360       1.157308       9.143338       2.410868      13.312042          -0.000004
          127              O       7.565324       8.179948       8.065219      -0.571222      44.797474 0.63308209E+03  0.15887147E+05                                10.127972                            7.902298      -0.078067       2.020387                    0.994468      28.419542      76.853221       0.659845       0.369895      -1.128127      -0.002765       0.009503      -0.014333       0.017418      -0.008163      -0.007035      -0.055351       0.047937      -0.180561      -0.092257       0.036762       0.055495             11.735133       6.698610       2.067513      -0.619441      19.069402      -3.753549       9.437386           0.000000
          128              O       7.762571       9.177173       6.087620      -0.547592      35.683350 0.52677082E+03  0.12582266E+05                                 8.546101                            7.054368       0.473282       2.205951                    0.997735      27.315470      71.263150       0.723841       0.354263      -1.144287      -0.043480      -0.013827       0.020052       0.049838      -0.028824       0.022766       0.040239       0.034826       0.174984      -0.078465       0.004512       0.073954              9.601240       5.095624       0.320755       0.506923       9.327123       2.841505      14.380974          -0.000001
          129              O       2.837363       1.996148       6.178793      -0.564352      31.925632 0.52476294E+03  0.12536823E+05                                 7.919309                            7.053907       0.555787       2.227999                    0.997382      27.622890      72.344955       0.721032       0.355572      -1.141913      -0.023572      -0.005150       0.045729       0.051704       0.018804       0.013811      -0.038755      -0.023333       0.115991      -0.053539      -0.007198       0.060737              8.346112       5.408473      -0.155202       0.964712       8.822931      -1.578881      10.806932          -0.000005
          130              O      12.603991       2.976722       8.153640      -0.570682      28.251524 0.45657635E+03  0.10514135E+05                                 7.199842                            6.518508       0.935697       2.351279                    0.998360      27.160264      69.391892       0.762135       0.348991      -1.149510       0.003960      -0.022172       0.000412       0.022526       0.006791      -0.006891       0.056074       0.057428      -0.209390      -0.100063       0.035657       0.064406              7.545332       5.741328      -0.907941      -0.117462      10.986110       1.246077       5.908558          -0.000004
          131              O       5.107658       0.410962      11.805042      -0.556119      30.118333 0.48870669E+03  0.11473197E+05                                 7.605790                            6.823576       0.683997       2.265590                    0.997441      27.502370      71.478317       0.730235       0.357279      -1.140177       0.010293      -0.010185      -0.015993       0.021574       0.017581      -0.027014       0.053264       0.050945      -0.157771      -0.092658       0.033679       0.058979              8.063582       6.981530       2.270996       1.492000       8.360865       1.669616       8.848349          -0.000004
          132              O       9.509167      10.515116      12.019729      -0.567926      34.547697 0.54041633E+03  0.13013605E+05                                 8.409548                            7.162128       0.485692       2.202107                    0.997547      27.850895      73.371716       0.714579       0.355948      -1.140944       0.011910       0.027653      -0.002557       0.030217      -0.006785      -0.007883      -0.060566      -0.054267       0.135654      -0.055855      -0.032951       0.088806              9.334924       5.585006      -0.185418       1.154252       9.130561      -2.408799      13.289205          -0.000004
          133              O       7.565336       4.058880       9.137278      -0.571159      44.795352 0.63306526E+03  0.15887217E+05                                10.128871                            7.903527      -0.076693       2.020881                    0.994382      28.417419      76.858115       0.659602       0.370020      -1.127989      -0.002671      -0.009195       0.014580       0.017443       0.008229       0.007331      -0.055171       0.048138      -0.179738      -0.091995       0.036541       0.055453             11.735250       6.699081      -2.067464       0.619218      19.066527      -3.754419       9.440141           0.000001
          134              O       7.762581       3.061655      11.114877      -0.547170      35.701409 0.52710178E+03  0.12592891E+05                                 8.551247                            7.058465       0.476049       2.206705                    0.997704      27.317103      71.288835       0.723299       0.354452      -1.144067      -0.043112       0.014256      -0.020807       0.049948       0.028761      -0.023125       0.039884       0.034059       0.176062      -0.078285       0.004080       0.074206              9.606925       5.098301      -0.320966      -0.507131       9.332370       2.842014      14.390104          -0.000002
          135              O      12.699624      10.242680      11.023704      -0.565100      31.953735 0.52535545E+03  0.12554877E+05                                 7.925217                            7.058873       0.552544       2.227050                    0.997416      27.633112      72.389696       0.720606       0.355671      -1.141800      -0.023329       0.004733      -0.044692       0.050636      -0.018768      -0.013723      -0.038644      -0.024506       0.113729      -0.053282      -0.007015       0.060297              8.352523       5.412090       0.155196      -0.965511       8.830292      -1.580470      10.815189          -0.000005
          136              O      12.603968       9.262106       9.048857      -0.571186      28.265244 0.45687212E+03  0.10522694E+05                                 7.202446                            6.520872       0.926850       2.348644                    0.998341      27.165891      69.412993       0.761949       0.349018      -1.149483       0.004370       0.021869      -0.001005       0.022324      -0.006114       0.007315       0.055621       0.057747      -0.210798      -0.100044       0.035370       0.064674              7.547952       5.743089       0.908230       0.117567      10.989711       1.246582       5.911055          -0.000004
          137              O      14.969933      11.827866       5.397455      -0.557012      30.164392 0.48967189E+03  0.11502004E+05                                 7.615517                            6.832062       0.683713       2.265308                    0.997379      27.515802      71.542002       0.729471       0.357462      -1.139984       0.010409       0.009548       0.015855       0.021234      -0.017398       0.026716       0.053349       0.050721      -0.156727      -0.092372       0.033809       0.058563              8.074206       6.990225      -2.274246      -1.494197       8.370759       1.671523       8.861633          -0.000004
          138              O       9.509212       1.723712       5.182768      -0.568141      34.550999 0.54051331E+03  0.13016215E+05                                 8.409232                            7.162251       0.420661       2.180972                    0.997171      27.852626      73.371361       0.714667       0.355897      -1.141013       0.012012      -0.027346       0.002624       0.029983       0.006909       0.007890      -0.060898      -0.054595       0.136047      -0.056171      -0.033067       0.089238              9.334212       5.584473       0.184876      -1.153592       9.130656      -2.407181      13.287507          -0.000004

******************************************************
Auxiliary information for the entire system
The total spin magnetic moment of the unit cell is   -0.000045
The total net atomic charge of the unit cell is   0.000001
Accuracy of reproducing the electrostatic potential in the unit cell:
  The inner radius (bohr) =    5.0000
  The outer radius (bohr) =   12.0000
  Valid grid points have density less than (e/(bohr^3)) =    0.0001
  The number of valid grid points were=        28676
  The rms potential error without charges in kcal/mol is=      6.56307
  The rms potential error with partial charges in kcal/mol is=      0.98031
  The RRMSE value at monopole order=      0.14937
  The rms potential error with partial charges and cloud penetration in kcal/mol is=      0.96042
  The RRMSE value at monopole order with cloud penetration is=      0.14634
  The rms potential error with partial charges and atomic dipoles in kcal/mol is=      0.70097
  The RRMSE value at dipole order=      0.10680
  The rms potential error with partial charges, atomic dipoles and cloud penetration in kcal/mol is=      0.67387
  The RRMSE value at dipole order with cloud penetration=      0.10268

******************************************************
The electron densities and ab initio electrostatic potential were computed in VASP using the PBE functional and
projector augmented wave method. See the main text of the journal article for a description of computational details.
The atomic charges, dipoles, and quadrupoles were computed with the DDEC6 method as described in
(a) T. A. Manz and N. Gabaldon Limas, RSC Adv. 6 (2016) 47771-47801 DOI: 10.1039/c6ra04656h
(b) N. Gabaldon Limas and T. A. Manz, RSC Adv. 8 (2018) 2678-2707 DOI: 10.1039/c7ra11829e.
For each atom in the material, the electron cloud parameters were fit to the spherically averaged atom-in-material
electron density using radial positions for which this density was between 10^-4 and 10^-2 electrons per cubic bohr.
The polarizabilities, dispersion coefficients, and quantum Drude oscillator (QDO) parameters were fit using the MCLF method.
The magnetic structure of the system was optimized in VASP from the default ferromagnetic initial guess using spin polarization.
The atomic spin moments (ASMs) were computed on this optimized magnetic structure using the DDEC6 partition as inputs
to the method of T. A. Manz and D. S. Sholl, J. Chem. Theory Comput. 7 (2011) 4146-4164 DOI: 10.1021/ct200539n.
The RMSE and RRMSE were computed using a uniform grid with Ewald summation.
