# Supplementary material for: A collection of forcefield precursors for metal–organic frameworks
Source: RSC Adv. 2019 Nov 13;9(63):36492–507. doi: 10.1039/c9ra07327b (PMC9075174; doi:10.1039/c9ra07327b)
Supplement: RA-009-C9RA07327B-s3366 [file RA-009-C9RA07327B-s3366.xyz]

   80
jmolscript: load "" {1 1 1} spacegroup "x,y,z" unitcell [{      8.655000     0.000000     0.000000 }, {      0.000000    14.105000     0.000000 }, {     -4.327368    -6.418290    12.971453 }]
Eu     2.010629    -3.423715     7.076446     1.362064
Eu     6.338116    11.110425     5.895007     1.362774
H      0.977237     7.040972     8.620828     0.124007
H      0.908001     4.691419     8.945114     0.110759
H      6.156372     4.474269     6.898219     0.109187
H      6.079341     6.785364     6.797041     0.111686
H      0.417270     2.700554     9.681893     0.121174
H      0.773854     0.390612     9.546989     0.116599
H     -1.524081     0.177953     6.293749     0.110433
H     -1.666024     2.489285     6.226297     0.110983
H      2.444202     8.635810     2.957491     0.106193
H      2.586988     7.582898     0.866493     0.122755
H      7.203563     7.850477     0.684893     0.114637
H      7.200123     8.691530     2.827777     0.113541
H      5.304694     0.645738     4.350625     0.122766
H      5.235450     2.995291     4.026339     0.110226
H      1.828863     3.212441     6.073234     0.107888
H      1.751835     0.901346     6.174412     0.112569
H      4.744704     4.986156     3.289560     0.119965
H      5.101292     7.296098     3.424464     0.117276
H      2.803422     7.508757     6.677704     0.108941
H      2.661481     5.197425     6.745156     0.110958
H     -1.883226    -0.949100    10.013962     0.106061
H     -1.740397     0.103812    12.104960     0.123472
H      2.876182    -0.163767    12.286560     0.115422
H      2.872698    -1.004820    10.143676     0.112838
C     -0.757237     8.617253     7.453397     0.604399
C     -0.805703     7.106120     7.645374    -0.011116
C      0.271851     6.528621     8.296541    -0.107501
C      0.244157     5.105604     8.444416    -0.153164
C     -0.724343     4.343985     7.868483     0.077489
C     -1.800166     4.978269     7.253637    -0.139486
C     -1.834787     6.362396     7.175808    -0.091991
C     -0.666354     2.826257     7.925558     0.078141
C      0.071062     2.204819     8.976245    -0.152346
C      0.251086     0.816157     8.903605    -0.102919
C     -0.312365     0.077588     7.904803    -0.008094
C     -1.086997     0.691674     6.934539    -0.090225
C     -1.210764     2.071919     6.921567    -0.138835
C      0.083167    -1.399129     7.762117     0.573703
C      0.479531     9.621921     4.316900     0.605692
C      0.500290     8.867594     3.053480    -0.004810
C      1.657458     8.462182     2.493113    -0.094759
C      1.765633     7.791962     1.247854    -0.143899
C      0.484686     7.447247     0.601875     0.083696
C      8.004156     7.924087     1.151865    -0.147945
C     -0.641311     8.521595     2.410096    -0.072801
C      3.570244    -0.930543     5.518056     0.604048
C      3.521774     0.580590     5.326079    -0.009715
C      4.599315     1.158089     4.674912    -0.106661
C      4.571617     2.581106     4.527037    -0.152342
C      3.603128     3.342725     5.102970     0.076652
C      2.527318     2.708441     5.717816    -0.136134
C      2.492699     1.324314     5.795645    -0.094707
C      3.661116     4.860453     5.045895     0.077936
C      4.398512     5.481891     3.995208    -0.151081
C      4.578536     6.870553     4.067848    -0.103461
C      4.015106     7.609122     5.066650    -0.008254
C      3.240493     6.995036     6.036914    -0.086873
C      3.116727     5.614791     6.049886    -0.140751
C      4.410641     9.085839     5.209336     0.572660
C      4.807075    -1.935211     8.654553     0.605830
C      4.827860    -1.180884     9.917973    -0.004175
C     -2.669961    -0.775472    10.478340    -0.094143
C     -2.561761    -0.105252    11.723599    -0.144385
C     -3.842694     0.239463    12.369578     0.082751
C      3.676764    -0.237377    11.819588    -0.149863
C      3.686272    -0.834885    10.561357    -0.071283
O      0.322043     9.203706     7.562357    -0.584836
O     -1.873734     9.166850     7.183591    -0.517998
O     -0.260447    -2.006506     6.734778    -0.591394
O      0.888956    -1.876589     8.613045    -0.543341
O      1.545833     9.867804     4.903209    -0.527520
O     -0.645615    10.046410     4.690477    -0.532371
O      4.649521    -1.516996     5.409096    -0.585717
O      2.453751    -1.480140     5.787862    -0.517328
O      4.067048     9.693216     6.236675    -0.591182
O      5.216413     9.563299     4.358408    -0.542544
O      5.873365    -2.181094     8.068244    -0.527744
O      3.681921    -2.359700     8.280976    -0.532480

The following XYZ coordinates are in angstroms. Other properties are in atomic units.
The sperically averaged electron density of each atom fit to a function of the form exp(a - br)
eigen_1, eigen_2 and eigen_3 are the three eigenvalues of traceless quadrupole moment tensor
  atom number  atomic symbol              X              Y              Z     net charge C6 coefficient C8 coefficient C10 coefficient fluctuating dipole atomic polarizability isotropic forcefield polarizability              a              b squared Pearson coefficient          <r^3>          <r^4>         wp_QDO          m_QDO          q_QDO       dipole_x       dipole_y       dipole_z         dipole            Qxy            Qxz            Qyz     Q(x^2-y^2)  Q(3z^2 - R^2)        eigen_1        eigen_2        eigen_3 static polarizability      alpha(xx)      alpha(xy)      alpha(xz)      alpha(yy)      alpha(yz)      alpha(zz) atomic spin moment
            1             Eu       2.010629      -3.423715       7.076446       1.362064     252.401826 0.57412878E+04  0.23236137E+06                                27.718477                           21.641035       0.383111       1.814040                    0.999453      93.736622     253.398542       0.494736       0.305899      -1.272921       0.011746       0.004768       0.010377       0.016383      -0.058229       0.038815      -0.098554      -0.110433       0.212990      -0.115835      -0.048740       0.164576             36.275262      45.342079       7.089625       0.673337      40.199684       8.892601      23.284021           0.009689
            2             Eu       6.338116      11.110425       5.895007       1.362774     252.241819 0.57361496E+04  0.23209764E+06                                27.706149                           21.630379       0.382132       1.814013                    0.999433      93.703434     253.264815       0.494899       0.305872      -1.272971       0.012136      -0.004769      -0.010409       0.016685       0.056924      -0.038542      -0.098566      -0.109682       0.213014      -0.114630      -0.049338       0.163968             36.260854      45.325887      -7.092434      -0.669617      40.185982       8.885176      23.270692           0.009689
            3              H       0.977237       7.040972       8.620828       0.124007       1.121406 0.80694244E+01  0.77938545E+02                                 1.668122                            1.575128      -0.884750       2.462277                    0.999286       3.188568       8.335913       0.550017       1.152977      -0.741215       0.031208       0.019599       0.014935       0.039763       0.001611       0.013641       0.002988       0.013118      -0.023169      -0.015317      -0.002801       0.018118              1.701537       1.870789       0.343767       0.174945       1.786090       0.117370       1.447733           0.000002
            4              H       0.908001       4.691419       8.945114       0.110759       1.129742 0.82090263E+01  0.79612874E+02                                 1.671307                            1.583673      -0.871515       2.459004                    0.999195       3.257460       8.528351       0.551244       1.145699      -0.742526       0.025501      -0.012630       0.022933       0.036548       0.002619       0.014968      -0.001907       0.003213      -0.018501      -0.017165       0.001900       0.015265              1.701082       1.758338      -0.228228       0.278215       1.764934      -0.261262       1.579975           0.000052
            5              H       6.156372       4.474269       6.898219       0.109187       1.143559 0.84651981E+01  0.84506176E+02                                 1.811957                            1.704847      -1.211498       2.300868                    0.994556       3.698368      10.529399       0.476529       1.287553      -0.706017      -0.028139      -0.017819      -0.011054       0.035093       0.003804       0.005997      -0.000174      -0.001106      -0.031628      -0.012728       0.002809       0.009918              1.850774       2.120932       0.332141       0.358284       1.955755       0.151985       1.475636          -0.000006
            6              H       6.079341       6.785364       6.797041       0.111686       1.079559 0.77057094E+01  0.75671588E+02                                 1.785433                            1.655076      -1.330747       2.243616                    0.993618       3.804917      10.995565       0.467877       1.333075      -0.694972      -0.028759       0.017360      -0.012281       0.035767      -0.001889       0.005195      -0.002532       0.002404      -0.019175      -0.008749       0.000962       0.007787              1.863560       2.235704      -0.383303       0.448323       1.828990      -0.221979       1.525986           0.000414
            7              H       0.417270       2.700554       9.681893       0.121174       1.087642 0.79114076E+01  0.76122779E+02                                 1.639331                            1.564504      -0.891301       2.460115                    0.999028       3.195007       8.368212       0.548674       1.160194      -0.739211       0.013564       0.017396       0.031275       0.038271      -0.002893       0.013819       0.004169      -0.014497       0.020067      -0.019154       0.004319       0.014835              1.648979       1.411136       0.130831       0.204593       1.733821       0.209182       1.801981           0.000075
            8              H       0.773854       0.390612       9.546989       0.116599       1.014089 0.71433821E+01  0.68037287E+02                                 1.654369                            1.551372      -0.893008       2.454496                    0.999115       3.376851       9.252312       0.508983       1.263454      -0.712593       0.022108      -0.016684       0.025735       0.037807      -0.001935       0.011162      -0.001421      -0.002438       0.025896      -0.011791      -0.003239       0.015031              1.712925       1.725578      -0.271438       0.362500       1.634582      -0.277904       1.778615           0.000241
            9              H      -1.524081       0.177953       6.293749       0.110433       1.139997 0.84029817E+01  0.83659357E+02                                 1.805021                            1.695854      -1.232695       2.291842                    0.994529       3.656874      10.368407       0.479347       1.283438      -0.707183      -0.017972      -0.018453      -0.023911       0.035146       0.002760       0.008065       0.002926      -0.008120       0.020858      -0.011291      -0.000548       0.011839              1.858440       1.843427       0.274236       0.371942       1.971898       0.309111       1.759995          -0.000025
           10              H      -1.666024       2.489285       6.226297       0.110983       1.110927 0.81550666E+01  0.80175632E+02                                 1.739535                            1.644397      -1.129601       2.335902                    0.996585       3.545729       9.825170       0.501042       1.243419      -0.716450      -0.013720       0.014120      -0.027304       0.033662      -0.001379       0.005573      -0.000901      -0.017716       0.023913      -0.014308       0.004630       0.009677              1.774323       1.751622      -0.262943       0.419810       1.810029      -0.286582       1.761319           0.000007
           11              H       2.444202       8.635810       2.957491       0.106193       1.162215 0.83776936E+01  0.83388255E+02                                 1.827957                            1.689387      -1.268332       2.269806                    0.994501       3.729828      10.592062       0.481682       1.277512      -0.707632       0.032232       0.008795       0.017222       0.037588       0.002933      -0.001094       0.005798       0.022162      -0.014862      -0.013198      -0.000749       0.013946              1.920162       2.304461       0.069735       0.558707       1.476729       0.169313       1.979296           0.000119
           12              H       2.586988       7.582898       0.866493       0.122755       1.061839 0.75747520E+01  0.72448125E+02                                 1.640277                            1.550241      -0.878028       2.467654                    0.999123       3.236661       8.587748       0.538252       1.189766      -0.730998       0.037997      -0.004151      -0.014662       0.040939       0.001148      -0.003030       0.009830       0.029793      -0.008028      -0.019532       0.002818       0.016714              1.675862       1.903064      -0.143248      -0.254199       1.343363       0.201911       1.781159          -0.000072
           13              H       7.203563       7.850477       0.684893       0.114637       1.075379 0.75900221E+01  0.72052958E+02                                 1.602280                            1.509948      -0.847318       2.472266                    0.999301       3.185801       8.204377       0.572776       1.126451      -0.747003      -0.030086       0.004911      -0.018145       0.035476      -0.007580       0.002823       0.005583       0.026117       0.001453      -0.017440       0.002460       0.014979              1.643567       1.876245       0.038547       0.318548       1.295890       0.164086       1.758566          -0.000175
           14              H       7.200123       8.691530       2.827777       0.113541       1.087959 0.74895267E+01  0.72206879E+02                                 1.724275                            1.577885      -1.189536       2.311073                    0.996294       3.540057       9.769173       0.509629       1.246601      -0.714753      -0.033127       0.005687       0.018352       0.038296      -0.000354       0.001637       0.001012       0.020355       0.004059      -0.010949       0.001130       0.009818              1.821107       2.250566      -0.110589      -0.495142       1.386597       0.182587       1.826156           0.000546
           15              H       5.304694       0.645738       4.350625       0.122766       1.126939 0.81185438E+01  0.78532498E+02                                 1.673628                            1.579920      -0.893458       2.457758                    0.999233       3.196821       8.364023       0.549176       1.152985      -0.741209       0.031731      -0.019646      -0.015104       0.040262      -0.001641      -0.013653       0.003134       0.013259      -0.023914      -0.015512      -0.002735       0.018247              1.707311       1.877523      -0.345832      -0.176044       1.792418       0.118058       1.451992           0.000004
           16              H       5.235450       2.995291       4.026339       0.110226       1.129703 0.82075857E+01  0.79581948E+02                                 1.669872                            1.582424      -0.867447       2.460337                    0.999247       3.258165       8.524577       0.552135       1.144093      -0.742912       0.025708       0.012838      -0.023047       0.036836      -0.002743      -0.014996      -0.001768       0.003312      -0.018424      -0.017151       0.001797       0.015354              1.699562       1.756723       0.227901      -0.277833       1.763341      -0.260896       1.578621           0.000052
           17              H       1.828863       3.212441       6.073234       0.107888       1.147822 0.85022485E+01  0.84967660E+02                                 1.816387                            1.708491      -1.221244       2.296655                    0.994434       3.705323      10.554445       0.476062       1.287427      -0.706043      -0.028402       0.018071       0.011539       0.035586      -0.003767      -0.005930      -0.000145      -0.001164      -0.032150      -0.012826       0.002881       0.009945              1.855518       2.126964      -0.334037      -0.359958       1.960862       0.152853       1.478728          -0.000005
           18              H       1.751835       0.901346       6.174412       0.112569       1.076962 0.76846218E+01  0.75411710E+02                                 1.782440                            1.652739      -1.327419       2.245631                    0.993783       3.800034      10.977084       0.468244       1.332961      -0.694998      -0.028773      -0.017324       0.012349       0.035784       0.001758      -0.005212      -0.002396       0.002503      -0.019244      -0.008748       0.001054       0.007694              1.860185       2.230987       0.381792      -0.446806       1.825901      -0.221137       1.523666           0.000411
           19              H       4.744704       4.986156       3.289560       0.119965       1.088147 0.79147209E+01  0.76153215E+02                                 1.638967                            1.564155      -0.885889       2.462277                    0.999087       3.196524       8.368725       0.549159       1.159191      -0.739462       0.013886      -0.017547      -0.031448       0.038597       0.002610      -0.013664       0.004130      -0.014673       0.020555      -0.019013       0.004167       0.014846              1.648620       1.410861      -0.130776      -0.204537       1.733424       0.209134       1.801575           0.000076
           20              H       5.101292       7.296098       3.424464       0.117276       1.011278 0.71202302E+01  0.67773717E+02                                 1.652754                            1.549997      -0.895434       2.454052                    0.999048       3.372571       9.242976       0.508557       1.265316      -0.712205       0.021605       0.016583      -0.025644       0.037408       0.001991      -0.011203      -0.001433      -0.002118       0.025652      -0.011703      -0.003356       0.015059              1.711210       1.723928       0.270961      -0.361816       1.633000      -0.277370       1.776701           0.000241
           21              H       2.803422       7.508757       6.677704       0.108941       1.146323 0.84582371E+01  0.84340076E+02                                 1.810915                            1.700789      -1.238570       2.288291                    0.994406       3.666327      10.400249       0.478960       1.282486      -0.707377      -0.018012       0.018818       0.024105       0.035491      -0.002786      -0.008066       0.002873      -0.008042       0.019937      -0.011186      -0.000450       0.011636              1.864754       1.849536      -0.276166      -0.374216       1.978892       0.311281       1.765835          -0.000024
           22              H       2.661481       5.197425       6.745156       0.110958       1.111565 0.81640129E+01  0.80304001E+02                                 1.742041                            1.646776      -1.141105       2.331624                    0.996499       3.547941       9.841142       0.499892       1.245652      -0.715965      -0.013668      -0.013859       0.027576       0.033754       0.001326      -0.005532      -0.001046      -0.017667       0.023039      -0.014136       0.004645       0.009490              1.776883       1.754127       0.263344      -0.420481       1.812888      -0.286908       1.763635           0.000007
           23              H      -1.883226      -0.949100      10.013962       0.106061       1.161177 0.83675131E+01  0.83237665E+02                                 1.824540                            1.686598      -1.274758       2.267073                    0.994426       3.726468      10.569456       0.482975       1.274847      -0.708206       0.032169      -0.008700      -0.017198       0.037501      -0.003147       0.001000       0.005891       0.021956      -0.015058      -0.013247      -0.000684       0.013931              1.916329       2.299199      -0.069440      -0.556745       1.474442       0.168794       1.975346           0.000118
           24              H      -1.740397       0.103812      12.104960       0.123472       1.061128 0.75689305E+01  0.72384816E+02                                 1.640204                            1.550152      -0.884020       2.465533                    0.999145       3.235048       8.585450       0.537958       1.190543      -0.730815       0.037730       0.004354       0.014606       0.040692      -0.001440       0.003039       0.009846       0.029691      -0.007827      -0.019555       0.002924       0.016631              1.675797       1.903019       0.143268       0.254206       1.343306       0.201907       1.781066          -0.000073
           25              H       2.876182      -0.163767      12.286560       0.115422       1.072313 0.75656210E+01  0.71783222E+02                                 1.601547                            1.509381      -0.858107       2.469085                    0.999247       3.180411       8.195669       0.571667       1.129235      -0.746337      -0.029843      -0.005305       0.018178       0.035344       0.007296      -0.002812       0.005630       0.025513       0.000845      -0.017036       0.002358       0.014678              1.642784       1.875104      -0.038423      -0.317941       1.295541       0.163965       1.757708          -0.000176
           26              H       2.872698      -1.004820      10.143676       0.112838       1.085347 0.74642045E+01  0.71852698E+02                                 1.716563                            1.571473      -1.109488       2.346519                    0.996934       3.531066       9.715186       0.512844       1.240685      -0.716093      -0.033197      -0.005593      -0.018733       0.038526       0.000338      -0.001522       0.001132       0.020270       0.002790      -0.010722       0.000793       0.009928              1.812516       2.238795       0.109784       0.491496       1.381250       0.181256       1.817502           0.000545
           27              C      -0.757237       8.617253       7.453397       0.604399      24.486364 0.24854498E+03  0.51325196E+04                                 7.774189                            5.600549      -0.062767       2.042323                    0.999308      22.032113      61.351106       0.626748       0.473247      -1.020357       0.004464       0.076015      -0.000536       0.076148      -0.006129      -0.019043       0.029914       0.006140       0.305162      -0.060133      -0.049638       0.109771              9.679942      10.280958       0.528867       0.597805      14.249065      -1.228415       4.509802          -0.003008
           28              C      -0.805703       7.106120       7.645374      -0.011116      35.818892 0.41961507E+03  0.97018718E+04                                 9.398608                            6.779128       0.053271       2.024951                    0.999273      26.817951      74.526270       0.645021       0.410703      -1.076278      -0.008561      -0.050578       0.007233       0.051805      -0.011646      -0.020560       0.006725       0.022484       0.027935      -0.021054      -0.010979       0.032033             11.796292      10.039923       0.811603       2.142887      19.475990      -1.666433       5.872962           0.029039
           29              C       0.271851       6.528621       8.296541      -0.107501      32.992681 0.42859625E+03  0.10037923E+05                                 8.964133                            6.939157       0.105313       2.005722                    0.999730      29.165287      83.617636       0.620747       0.421305      -1.061368      -0.007366      -0.023780      -0.006818       0.025811       0.009786       0.005734       0.011833       0.034922       0.005132      -0.024882       0.001886       0.022996             10.375610       9.233225      -0.349110       1.811197      15.953685      -1.656602       5.939921           0.006713
           30              C       0.244157       5.105604       8.444416      -0.153164      33.802559 0.43709412E+03  0.10294470E+05                                 9.099553                            6.995712       0.154171       2.015661                    0.999747      29.722271      85.647846       0.619380       0.419875      -1.061532      -0.011466       0.033319      -0.001517       0.035269      -0.014764       0.015666      -0.019665       0.034277       0.001749      -0.030476      -0.005915       0.036392             10.535289       8.519451       1.005052       1.718887      16.993313      -1.117088       6.093102           0.006893
           31              C      -0.724343       4.343985       7.868483       0.077489      36.748794 0.41064043E+03  0.94689434E+04                                 9.679406                            6.777279      -0.072806       1.985314                    0.999323      26.505818      74.217433       0.633266       0.419450      -1.067711      -0.001630       0.009505      -0.001111       0.009707      -0.002677       0.000631      -0.001881      -0.036882       0.033441      -0.024215       0.009962       0.014252             12.371077       9.582596      -1.128541       2.207889      21.539331      -1.484484       5.991303           0.016108
           32              C      -1.800166       4.978269       7.253637      -0.139486      35.357064 0.43988885E+03  0.10414528E+05                                 9.467995                            7.064091       0.018029       1.978594                    0.999339      29.850595      87.270598       0.608147       0.425403      -1.054234       0.007826       0.023207       0.008876       0.026050       0.019012      -0.004986       0.015335       0.018191      -0.002620      -0.029322       0.006920       0.022402             11.303357      10.215522      -1.631510       2.642431      17.769061      -1.842511       5.925489           0.008207
           33              C      -1.834787       6.362396       7.175808      -0.091991      34.338110 0.42404476E+03  0.99718887E+04                                 9.365434                            7.004134      -0.152513       1.930413                    0.999296      29.427853      86.425935       0.600360       0.433839      -1.046534       0.015645      -0.014626       0.018540       0.028327      -0.013719      -0.011716      -0.008031       0.024617       0.056131      -0.030831       0.005870       0.024961             11.121569      10.484080       0.517603       2.434404      17.211922      -0.975211       5.668705           0.002044
           34              C      -0.666354       2.826257       7.925558       0.078141      35.971522 0.42552977E+03  0.98971880E+04                                 9.581487                            6.923728      -0.066781       1.987940                    0.999403      26.642333      74.851361       0.623366       0.422456      -1.066114      -0.001314      -0.013972       0.001655       0.014131      -0.008921       0.002422      -0.001491      -0.011854      -0.067212      -0.022628       0.000579       0.022049             12.058484       6.823535      -0.970136       2.089242      21.360490      -1.159033       7.991428           0.012037
           35              C       0.071062       2.204819       8.976245      -0.152346      33.284878 0.45128031E+03  0.10699176E+05                                 8.991653                            7.095597       0.190393       2.027064                    0.999762      29.762783      85.666023       0.617503       0.418372      -1.063935      -0.000275      -0.020827      -0.006562       0.021838       0.010623       0.017919       0.017048      -0.005726       0.035525      -0.019213      -0.014080       0.033293             10.252452       6.383951      -1.637640       1.892366      15.825933      -1.323802       8.547473           0.013291
           36              C       0.251086       0.816157       8.903605      -0.102919      32.060510 0.43177819E+03  0.10163179E+05                                 8.851677                            7.007627       0.102899       2.007986                    0.999754      29.271175      85.003047       0.610133       0.426494      -1.054791      -0.009380       0.017201      -0.014819       0.024566      -0.006800      -0.004901      -0.018071       0.037164       0.042878      -0.034125       0.012381       0.021745             10.020877       6.992161      -0.908319       1.940489      14.736371       0.465724       8.334098          -0.000296
           37              C      -0.312365       0.077588       7.904803      -0.008094      35.694464 0.45793582E+03  0.10866076E+05                                 9.518385                            7.196984      -0.139304       1.967388                    0.998634      27.447186      78.309118       0.608570       0.424158      -1.063284      -0.008051       0.045426       0.002177       0.046185       0.006392      -0.014502      -0.005079       0.033891       0.032740      -0.023770      -0.003270       0.027040             11.525236       8.206063      -2.235509       1.913415      17.943833       1.020651       8.425812           0.027112
           38              C      -1.086997       0.691674       6.934539      -0.090225      32.685964 0.42916023E+03  0.10116317E+05                                 9.056563                            7.036973      -0.043760       1.965567                    0.999458      29.394935      86.260495       0.600509       0.432697      -1.047862       0.009235       0.021451       0.013996       0.027227       0.009163      -0.021237       0.010750       0.040793       0.052837      -0.035964      -0.000159       0.036124             10.508869       8.111412      -1.004015       2.450866      16.218408      -0.676595       7.196787           0.002822
           39              C      -1.210764       2.071919       6.921567      -0.138835      32.534590 0.42723557E+03  0.10036634E+05                                 8.935958                            6.957412       0.094080       2.006560                    0.999500      29.488496      85.743903       0.613658       0.424873      -1.055066       0.009135      -0.025874       0.004221       0.027762      -0.010598      -0.006927      -0.015756       0.026003       0.022489      -0.028677       0.012617       0.016061             10.235663       7.071897      -0.430249       2.217315      16.476594       0.115519       7.158498           0.006867
           40              C       0.083167      -1.399129       7.762117       0.573703      24.212022 0.27191595E+03  0.57722906E+04                                 7.842761                            5.917508      -0.257900       1.962513                    0.998981      23.362897      67.076852       0.597473       0.482919      -1.010008       0.011998      -0.062787      -0.005843       0.064189       0.057456      -0.049797      -0.033561       0.066924       0.001483      -0.067186      -0.034537       0.101723              9.488031       7.902843      -1.991368       1.399628      13.386882       1.906004       7.174366          -0.001915
           41              C       0.479531       9.621921       4.316900       0.605692      24.137312 0.23320382E+03  0.47397930E+04                                 7.670234                            5.406219       0.082413       2.097944                    0.999543      21.559842      59.567760       0.641209       0.469984      -1.022087      -0.003488       0.041204       0.052103       0.066518       0.023676      -0.018893      -0.069376      -0.090587      -0.046433      -0.059381      -0.043228       0.102609              9.653635      10.460168      -0.546528       0.153202       7.030030       4.460199      11.470708          -0.004543
           42              C       0.500290       8.867594       3.053480      -0.004810      35.099647 0.38599585E+03  0.87502469E+04                                 9.276205                            6.507672       0.056616       2.036947                    0.999404      26.135366      72.187716       0.656702       0.411434      -1.074561       0.003383      -0.010805      -0.039079       0.040686       0.002421       0.000036      -0.027375      -0.016200      -0.050989      -0.032362       0.000305       0.032057             11.894691      10.819556      -0.397099      -0.001831       8.449071       6.658524      16.415447           0.034126
           43              C       1.657458       8.462182       2.493113      -0.094759      35.009614 0.42660313E+03  0.10034582E+05                                 9.468025                            7.002485      -0.089002       1.946852                    0.999587      29.469328      86.205502       0.604114       0.431034      -1.049545      -0.022937      -0.006765      -0.018112       0.029998       0.020879       0.011179      -0.016104      -0.007754      -0.056767      -0.034824       0.003474       0.031350             11.506696      11.039126      -1.067812      -0.074598       7.433890       5.177378      16.047071          -0.005797
           44              C       1.765633       7.791962       1.247854      -0.143899      37.285129 0.47243709E+03  0.11319612E+05                                 9.757023                            7.281862       0.127414       2.006333                    0.999513      29.913582      86.301610       0.607360       0.420893      -1.063295      -0.004223       0.011991       0.010847       0.016711      -0.002048      -0.014067       0.010453       0.049586      -0.036156      -0.027249      -0.008241       0.035490             11.963356      10.222383       0.288097       1.256611       7.508480       5.671873      18.159204           0.041301
           45              C       0.484686       7.447247       0.601875       0.083696      40.237215 0.41010023E+03  0.94541526E+04                                10.316005                            6.777655      -0.121334       1.968809                    0.999378      26.540654      74.325764       0.632519       0.420049      -1.067243       0.002195       0.007376       0.017352       0.018982       0.009333       0.008498       0.001453      -0.002708       0.050135      -0.018691      -0.001177       0.019868             14.405208      10.199445      -0.430432      -0.134958       9.821771       9.093182      23.194408           0.020891
           46              C       8.004156       7.924087       1.151865      -0.147945      35.494039 0.40906609E+03  0.94735074E+04                                 9.408457                            6.751671       0.117346       2.011062                    0.999739      29.088773      83.047013       0.632890       0.417888      -1.063076       0.005034       0.023122       0.017848       0.029639       0.004605       0.019022      -0.000466       0.017844      -0.019351      -0.018946      -0.005523       0.024469             11.828515       9.718745      -1.196624      -1.329750       7.491689       5.906791      18.275111           0.005860
           47              C      -0.641311       8.521595       2.410096      -0.072801      35.206128 0.40335609E+03  0.93332131E+04                                 9.461889                            6.786488       0.010576       1.987629                    0.999634      28.500466      82.039759       0.618203       0.428186      -1.053828       0.022115      -0.010380      -0.020651       0.031988      -0.015627      -0.009680      -0.023981      -0.014049      -0.042239      -0.035444       0.004728       0.030716             11.787496      11.012510       0.421626       0.107532       7.268662       5.445602      17.081315           0.010750
           48              C       3.570244      -0.930543       5.518056       0.604048      24.488806 0.24860024E+03  0.51334011E+04                                 7.770370                            5.598096      -0.059793       2.043493                    0.999242      22.036886      61.341582       0.627469       0.472727      -1.020745       0.005069      -0.075993       0.000454       0.076164       0.006311       0.019460       0.029860       0.006521       0.307002      -0.060624      -0.049804       0.110427              9.674790      10.276250      -0.529347      -0.597518      14.240352      -1.227273       4.507768          -0.002992
           49              C       3.521774       0.580590       5.326079      -0.009715      35.789526 0.41918205E+03  0.96895470E+04                                 9.394760                            6.776571       0.047030       2.023274                    0.999291      26.802644      74.479573       0.644996       0.410817      -1.076183      -0.009285       0.050613      -0.007598       0.052016       0.011566       0.020166       0.006590       0.022918       0.027785      -0.021081      -0.010583       0.031664             11.790947      10.037499      -0.813655      -2.142655      19.464447      -1.664367       5.870897           0.029035
           50              C       4.599315       1.158089       4.674912      -0.106661      32.961734 0.42803803E+03  0.10021490E+05                                 8.957099                            6.933213       0.104744       2.005749                    0.999710      29.152962      83.565746       0.621210       0.421132      -1.061486      -0.005506       0.023033       0.006371       0.024524      -0.010282      -0.006178       0.012273       0.034242       0.006946      -0.025181       0.001815       0.023365             10.367180       9.228434       0.342962      -1.811111      15.938071      -1.652071       5.935036           0.006717
           51              C       4.571617       2.581106       4.527037      -0.152342      33.783832 0.43677183E+03  0.10285024E+05                                 9.097556                            6.994258       0.152641       2.015392                    0.999768      29.708254      85.600854       0.619292       0.420010      -1.061442      -0.012057      -0.032447       0.000914       0.034626       0.014519      -0.016181      -0.019834       0.034797      -0.000468      -0.030632      -0.006249       0.036880             10.533100       8.516470      -1.007744      -1.717895      16.991631      -1.115270       6.091199           0.006898
           52              C       3.603128       3.342725       5.102970       0.076652      36.776969 0.41099639E+03  0.94793735E+04                                 9.685419                            6.781149      -0.076610       1.984077                    0.999340      26.515449      74.257425       0.632943       0.419566      -1.067619      -0.000421      -0.009399       0.000803       0.009443       0.002312       0.000302      -0.001662      -0.038320       0.030168      -0.024331       0.009497       0.014835             12.379225       9.587760       1.127984      -2.209327      21.555402      -1.484608       5.994514           0.016105
           53              C       2.527318       2.708441       5.717816      -0.136134      35.248933 0.43820980E+03  0.10364383E+05                                 9.446070                            7.048054       0.019415       1.979661                    0.999364      29.799144      87.063391       0.609196       0.425097      -1.054473       0.007150      -0.022534      -0.008578       0.025149      -0.019184       0.004611       0.014705       0.016395      -0.007058      -0.028270       0.005334       0.022936             11.275647      10.193458       1.619377      -2.636751      17.720998      -1.833004       5.912486           0.008200
           54              C       2.492699       1.324314       5.795645      -0.094707      34.434205 0.42551058E+03  0.10015134E+05                                 9.383531                            7.017286      -0.161154       1.927315                    0.999279      29.476241      86.609909       0.599654       0.433970      -1.046441       0.016134       0.014474      -0.018717       0.028637       0.013425       0.012979      -0.008299       0.025321       0.058498      -0.031515       0.004890       0.026625             11.144101      10.501546      -0.524575      -2.437510      17.252797      -0.975188       5.677961           0.002047
           55              C       3.661116       4.860453       5.045895       0.077936      35.946228 0.42522271E+03  0.98879446E+04                                 9.575252                            6.919900      -0.061849       1.989509                    0.999395      26.636126      74.818137       0.623738       0.422294      -1.066250      -0.001122       0.014613      -0.001397       0.014723       0.008972      -0.002704      -0.001324      -0.012553      -0.067722      -0.022842       0.000475       0.022367             12.049194       6.819765       0.968549      -2.088834      21.340021      -1.157145       7.987796           0.012037
           56              C       4.398512       5.481891       3.995208      -0.151081      33.272639 0.45102652E+03  0.10692302E+05                                 8.992598                            7.096011       0.190628       2.027138                    0.999752      29.751939      85.648305       0.617134       0.418656      -1.063690      -0.000529       0.019376       0.005189       0.020066      -0.010777      -0.018487       0.017642      -0.006064       0.037508      -0.019902      -0.014513       0.034416             10.253654       6.384844       1.638191      -1.892938      15.827334      -1.324077       8.548785           0.013289
           57              C       4.578536       6.870553       4.067848      -0.103461      32.098653 0.43244892E+03  0.10183293E+05                                 8.859718                            7.013794       0.104298       2.008242                    0.999755      29.291902      85.091567       0.609748       0.426582      -1.054698      -0.009473      -0.017646       0.015455       0.025298       0.005699       0.004369      -0.017111       0.037118       0.040422      -0.032829       0.012331       0.020497             10.030376       6.998219       0.909045      -1.940908      14.752554       0.467025       8.340353          -0.000293
           58              C       4.015106       7.609122       5.066650      -0.008254      35.691967 0.45786840E+03  0.10864572E+05                                 9.520637                            7.198478      -0.146411       1.965154                    0.998622      27.443445      78.310457       0.608222       0.424397      -1.063086      -0.008264      -0.045969      -0.002219       0.046759      -0.005735       0.013725      -0.005795       0.033051       0.030446      -0.022999      -0.002938       0.025937             11.528229       8.208700       2.236648      -1.914262      17.948004       1.019745       8.427982           0.027098
           59              C       3.240493       6.995036       6.036914      -0.086873      32.549950 0.42685628E+03  0.10048065E+05                                 9.030068                            7.016288      -0.042383       1.966863                    0.999459      29.319302      85.967459       0.601646       0.432478      -1.048037       0.008876      -0.021415      -0.013020       0.026588      -0.009006       0.019968       0.011126       0.040617       0.051378      -0.035610       0.000923       0.034687             10.477064       8.087752       0.996711      -2.445891      16.163859      -0.670249       7.179581           0.002818
           60              C       3.116727       5.614791       6.049886      -0.140751      32.622211 0.42867860E+03  0.10079516E+05                                 8.952590                            6.969630       0.089663       2.004748                    0.999516      29.540193      85.946145       0.613027       0.424932      -1.054979       0.008625       0.024087      -0.003877       0.025877       0.010399       0.007176      -0.015661       0.027791       0.024372      -0.029277       0.012484       0.016793             10.255581       7.084626       0.430110      -2.221407      16.511888       0.116920       7.170228           0.006872
           61              C       4.410641       9.085839       5.209336       0.572660      24.238825 0.27227984E+03  0.57816883E+04                                 7.846320                            5.919927      -0.256656       1.962673                    0.998896      23.379331      67.123893       0.597611       0.482668      -1.010185       0.011540       0.061844       0.006576       0.063254      -0.057247       0.050212      -0.033268       0.067330      -0.001012      -0.066641      -0.035294       0.101935              9.492592       7.906981       1.992125      -1.400124      13.393244       1.907432       7.177552          -0.001915
           62              C       4.807075      -1.935211       8.654553       0.605830      24.146819 0.23331390E+03  0.47424463E+04                                 7.671456                            5.406772       0.090603       2.099981                    0.999507      21.564502      59.577355       0.641324       0.469858      -1.022186      -0.003114      -0.042056      -0.052317       0.067197      -0.023799       0.018878      -0.069548      -0.089683      -0.048918      -0.060066      -0.042520       0.102586              9.655624      10.461453       0.547299      -0.152099       7.031448       4.461657      11.473971          -0.004539
           63              C       4.827860      -1.180884       9.917973      -0.004175      35.059270 0.38550662E+03  0.87361831E+04                                 9.269045                            6.503252       0.058113       2.037686                    0.999390      26.115534      72.115194       0.656985       0.411396      -1.074611       0.002694       0.011299       0.038553       0.040265      -0.002088       0.000769      -0.027024      -0.015874      -0.053197      -0.032537       0.000775       0.031762             11.885399      10.806461       0.397317       0.002731       8.443881       6.654499      16.405854           0.034122
           64              C      -2.669961      -0.775472      10.478340      -0.094143      35.030071 0.42692936E+03  0.10044857E+05                                 9.475781                            7.008925      -0.090349       1.946233                    0.999570      29.474718      86.251581       0.603310       0.431497      -1.049192      -0.023217       0.006414       0.018219       0.030201      -0.020395      -0.011451      -0.015603      -0.007994      -0.056672      -0.034459       0.003680       0.030779             11.516116      11.044190       1.069735       0.077044       7.440946       5.183148      16.063211          -0.005798
           65              C      -2.561761      -0.105252      11.723599      -0.144385      37.279779 0.47240144E+03  0.11318292E+05                                 9.754875                            7.280618       0.129482       2.006907                    0.999500      29.913390      86.292983       0.607547       0.420781      -1.063389      -0.005532      -0.011693      -0.010273       0.016519       0.000870       0.012725       0.010053       0.049746      -0.037631      -0.026970      -0.007843       0.034813             11.960170      10.220741      -0.287475      -1.255446       7.506677       5.669796      18.153092           0.041246
           66              C      -3.842694       0.239463      12.369578       0.082751      40.216437 0.40995793E+03  0.94491263E+04                                10.307495                            6.772991      -0.119164       1.969520                    0.999362      26.541068      74.296276       0.633287       0.419617      -1.067622       0.002086      -0.007443      -0.016945       0.018625      -0.009325      -0.007855       0.001005      -0.003403       0.050622      -0.018771      -0.000706       0.019477             14.391555      10.191670       0.430624       0.135750       9.813053       9.083197      23.169942           0.020900
           67              C       3.676764      -0.237377      11.819588      -0.149863      35.594882 0.41049010E+03  0.95152780E+04                                 9.426790                            6.764175       0.116519       2.010194                    0.999737      29.139078      83.244228       0.632163       0.417983      -1.062957       0.005768      -0.022784      -0.017518       0.029313      -0.005103      -0.018872      -0.000290       0.017446      -0.022133      -0.019390      -0.005043       0.024433             11.852652       9.736269       1.198972       1.333170       7.506781       5.920459      18.314905           0.005860
           68              C       3.686272      -0.834885      10.561357      -0.071283      35.172540 0.40288149E+03  0.93196421E+04                                 9.459557                            6.785984       0.005495       1.986351                    0.999632      28.475501      81.960944       0.617738       0.428627      -1.053539       0.020832       0.010747       0.021947       0.032111       0.015747       0.010238      -0.023405      -0.012774      -0.044305      -0.035709       0.005665       0.030045             11.784189      11.004399      -0.423138      -0.112002       7.268371       5.445552      17.079798           0.010744
           69              O       0.322043       9.203706       7.562357      -0.584836      38.547078 0.52670601E+03  0.12599014E+05                                 9.057766                            7.087392       0.406610       2.173591                    0.997985      27.790236      72.907024       0.715982       0.357632      -1.139890      -0.069829      -0.011298       0.007270       0.071110       0.022700      -0.015298       0.022607       0.057144       0.123048      -0.063688       0.014628       0.049060             10.999523      13.991263       6.013834      -0.284536      13.270715      -0.238465       5.736591           0.060029
           70              O      -1.873734       9.166850       7.183591      -0.517998      35.050948 0.51292235E+03  0.12186405E+05                                 8.558034                            7.051790       0.308753       2.162531                    0.996308      27.003721      70.569295       0.709094       0.363562      -1.135384       0.018496      -0.020426       0.024722       0.037020      -0.013097       0.008573       0.007871       0.067512       0.007242      -0.039516       0.003035       0.036481             10.013811      12.905320      -4.551658       1.519745      11.443374      -1.031714       5.692740           0.151090
           71              O      -0.260447      -2.006506       6.734778      -0.591394      42.680903 0.63324195E+03  0.15926758E+05                                 9.901796                            7.933735      -0.115153       1.998233                    0.994757      29.053833      79.217147       0.653328       0.372749      -1.123515       0.029423       0.022571       0.022145       0.043192       0.043137      -0.031782       0.005197       0.027782       0.142344      -0.073583       0.009986       0.063597             11.943100      11.128519       2.003957       1.585758      14.409513       5.376601      10.291269           0.065449
           72              O       0.888956      -1.876589       8.613045      -0.543341      30.894772 0.46935268E+03  0.10907875E+05                                 7.777206                            6.660029       0.541734       2.226329                    0.997640      27.187392      70.298773       0.743671       0.354392      -1.142513      -0.019449       0.017347      -0.001833       0.026126       0.008860       0.019282      -0.039629       0.071717      -0.030784      -0.064806       0.017047       0.047759              8.675078      10.240135      -2.478312       2.284845       8.188742      -0.558561       7.596358           0.106721
           73              O       1.545833       9.867804       4.903209      -0.527520      38.245606 0.54351784E+03  0.13110983E+05                                 9.113533                            7.305433       0.160109       2.116910                    0.994817      27.157559      71.677736       0.689565       0.368222      -1.130975      -0.018070       0.008778      -0.038789       0.043682       0.011698       0.022259      -0.035749       0.020192      -0.082583      -0.058543       0.026093       0.032450             10.877950      14.125105       2.079332       4.796535       8.025753       3.084663      10.482991           0.104628
           74              O      -0.645615      10.046410       4.690477      -0.532371      39.581247 0.52100520E+03  0.12412412E+05                                 9.261070                            7.072473       0.362181       2.174293                    0.997440      27.053028      70.525390       0.714102       0.360024      -1.139493       0.048274      -0.025885      -0.016507       0.057209      -0.000183       0.000863      -0.018798       0.009920      -0.079888      -0.034825       0.016401       0.018424             11.511124      15.783374      -3.904371      -5.008742       8.605337       3.508751      10.144662           0.164207
           75              O       4.649521      -1.516996       5.409096      -0.585717      38.628621 0.52799311E+03  0.12638312E+05                                 9.072757                            7.098037       0.358693       2.157529                    0.997850      27.816192      73.014811       0.715098       0.357832      -1.139658      -0.069153       0.011210      -0.007668       0.070474      -0.021557       0.015300       0.022492       0.055902       0.125576      -0.062840       0.013022       0.049817             11.019444      14.016219      -6.026839       0.285296      13.297094      -0.239527       5.745017           0.060070
           76              O       2.453751      -1.480140       5.787862      -0.517328      35.028874 0.51251242E+03  0.12174131E+05                                 8.554493                            7.049074       0.307362       2.162210                    0.996409      26.994151      70.535043       0.709221       0.363573      -1.135385       0.019142       0.020285      -0.024845       0.037352       0.012694      -0.008418       0.008129       0.068274       0.007538      -0.039837       0.003246       0.036591             10.009222      12.900915       4.548455      -1.518874      11.436417      -1.030546       5.690333           0.151123
           77              O       4.067048       9.693216       6.236675      -0.591182      42.646381 0.63262658E+03  0.15906971E+05                                 9.895302                            7.928949      -0.118327       1.997397                    0.994812      29.044672      79.174245       0.653659       0.372662      -1.123612       0.029791      -0.022118      -0.022265       0.043272      -0.043157       0.031687       0.004613       0.027696       0.142319      -0.073395       0.009726       0.063669             11.934579      11.119999      -2.002699      -1.584562      14.398246       5.372586      10.285492           0.065396
           78              O       5.216413       9.563299       4.358408      -0.542544      30.896102 0.46935384E+03  0.10908020E+05                                 7.778237                            6.660575       0.540330       2.225917                    0.997659      27.184225      70.293300       0.743543       0.354449      -1.142455      -0.019800      -0.017427       0.002177       0.026467      -0.008762      -0.019158      -0.039741       0.072982      -0.030457      -0.065202       0.016997       0.048206              8.676684      10.242719       2.478530      -2.285759       8.190022      -0.558560       7.597312           0.106690
           79              O       5.873365      -2.181094       8.068244      -0.527744      38.211600 0.54295681E+03  0.13093508E+05                                 9.106761                            7.300512       0.162488       2.117909                    0.994824      27.147700      71.630911       0.689990       0.368106      -1.131112      -0.018275      -0.008525       0.038270       0.043258      -0.011711      -0.021594      -0.035687       0.019946      -0.083892      -0.058371       0.026432       0.031939             10.869114      14.113433      -2.076936      -4.791765       8.019476       3.081153      10.474433           0.104635
           80              O       3.681921      -2.359700       8.280976      -0.532480      39.593210 0.52117815E+03  0.12417902E+05                                 9.264140                            7.074503       0.358321       2.173108                    0.997451      27.055832      70.542893       0.713850       0.360111      -1.139393       0.048071       0.026075       0.016245       0.057050       0.000208      -0.000957      -0.018638       0.009578      -0.079866      -0.034678       0.016378       0.018299             11.515262      15.788878       3.906134       5.011566       8.608105       3.510215      10.148803           0.164163

******************************************************
Auxiliary information for the entire system
The total spin magnetic moment of the unit cell is   1.782890
The total net atomic charge of the unit cell is   -0.000003
Accuracy of reproducing the electrostatic potential in the unit cell:
  The inner radius (bohr) =    5.0000
  The outer radius (bohr) =   12.0000
  Valid grid points have density less than (e/(bohr^3)) =    0.0001
  The number of valid grid points were=       139430
  The rms potential error without charges in kcal/mol is=      3.85698
  The rms potential error with partial charges in kcal/mol is=      0.83043
  The RRMSE value at monopole order=      0.21530
  The rms potential error with partial charges and cloud penetration in kcal/mol is=      0.84140
  The RRMSE value at monopole order with cloud penetration is=      0.21815
  The rms potential error with partial charges and atomic dipoles in kcal/mol is=      0.43055
  The RRMSE value at dipole order=      0.11163
  The rms potential error with partial charges, atomic dipoles and cloud penetration in kcal/mol is=      0.42499
  The RRMSE value at dipole order with cloud penetration=      0.11019

******************************************************
The electron densities and ab initio electrostatic potential were computed in VASP using the PBE functional and
projector augmented wave method. See the main text of the journal article for a description of computational details.
The atomic charges, dipoles, and quadrupoles were computed with the DDEC6 method as described in
(a) T. A. Manz and N. Gabaldon Limas, RSC Adv. 6 (2016) 47771-47801 DOI: 10.1039/c6ra04656h
(b) N. Gabaldon Limas and T. A. Manz, RSC Adv. 8 (2018) 2678-2707 DOI: 10.1039/c7ra11829e.
For each atom in the material, the electron cloud parameters were fit to the spherically averaged atom-in-material
electron density using radial positions for which this density was between 10^-4 and 10^-2 electrons per cubic bohr.
The polarizabilities, dispersion coefficients, and quantum Drude oscillator (QDO) parameters were fit using the MCLF method.
The magnetic structure of the system was optimized in VASP from the default ferromagnetic initial guess using spin polarization.
The atomic spin moments (ASMs) were computed on this optimized magnetic structure using the DDEC6 partition as inputs
to the method of T. A. Manz and D. S. Sholl, J. Chem. Theory Comput. 7 (2011) 4146-4164 DOI: 10.1021/ct200539n.
The RMSE and RRMSE were computed using a uniform grid with Ewald summation.
