# Supplementary material for: A collection of forcefield precursors for metal–organic frameworks
Source: RSC Adv. 2019 Nov 13;9(63):36492–507. doi: 10.1039/c9ra07327b (PMC9075174; doi:10.1039/c9ra07327b)
Supplement: RA-009-C9RA07327B-s3367 [file RA-009-C9RA07327B-s3367.xyz]

   80
jmolscript: load "" {1 1 1} spacegroup "x,y,z" unitcell [{      8.687600     0.000000     0.000000 }, {      0.000000    14.166000     0.000000 }, {     -4.343804    -6.420704    13.004827 }]
Sm     2.017085    -3.425878     7.096474     2.123721
Sm     6.360885    11.171174     5.908353     2.125500
H      0.915670     7.058241     8.721037     0.110830
H      0.960846     4.739020     8.910907     0.110622
H      6.193388     4.488457     6.939376     0.109326
H      6.120412     6.810286     6.772914     0.110247
H      0.404839     2.734074     9.680793     0.116169
H      0.808813     0.413430     9.592360     0.121685
H     -1.533363     0.204074     6.343755     0.090731
H     -1.740128     2.513183     6.289134     0.115627
H      2.485521     8.747606     2.894874     0.112926
H      2.509847     7.577006     0.910338     0.107010
H      7.246327     7.720411     0.777689     0.105036
H      7.219395     8.930502     2.731014     0.117535
H      5.259472     0.687055     4.283790     0.111099
H      5.304647     3.006276     4.093920     0.110217
H      1.849588     3.256839     6.065451     0.109976
H      1.776612     0.935010     6.231913     0.109924
H      4.748641     5.011222     3.324034     0.116077
H      5.152615     7.331866     3.412467     0.120779
H      2.810437     7.541222     6.661072     0.090755
H      2.603672     5.232113     6.715693     0.114985
H     -1.858281    -1.002310    10.109953     0.113091
H     -1.833956     0.168290    12.094489     0.107045
H      2.902523     0.024885    12.227138     0.105322
H      2.875592    -1.185206    10.273813     0.116468
C     -0.769724     8.659523     7.451766     0.700136
C     -0.774068     7.166974     7.657242    -0.038581
C      0.238038     6.551327     8.336094    -0.099699
C      0.259757     5.146486     8.455739    -0.155814
C     -0.748005     4.357823     7.906935     0.070175
C     -1.796598     4.994933     7.287905    -0.145278
C     -1.836561     6.397073     7.170862    -0.093371
C     -0.661129     2.850907     7.969358     0.084447
C      0.064285     2.230700     8.975932    -0.152521
C      0.288426     0.827828     8.939518    -0.092881
C     -0.282349     0.085755     7.914738    -0.027662
C     -1.087690     0.718038     6.978390    -0.092981
C     -1.249279     2.102545     6.960183    -0.141929
C      0.108593    -1.391921     7.800295     0.622489
C      0.481292     9.693349     4.330607     0.676933
C      0.503011     8.906997     3.048331    -0.035365
C      1.681919     8.530921     2.478720    -0.095327
C      1.694950     7.824021     1.282276    -0.150407
C      0.510831     7.474739     0.626833     0.080861
C      8.053405     7.910444     1.199045    -0.153806
C     -0.657652     8.632530     2.387686    -0.094770
C      3.574077    -0.914227     5.553061     0.703157
C      3.569733     0.578322     5.347585    -0.039680
C      4.581839     1.193969     4.668733    -0.098204
C      4.603558     2.598810     4.549088    -0.157655
C      3.595796     3.387473     5.097892     0.072700
C      2.547203     2.750363     5.716922    -0.150140
C      2.507240     1.348223     5.833965    -0.090832
C      3.682672     4.894389     5.035469     0.083294
C      4.408087     5.514596     4.028895    -0.151034
C      4.632227     6.917468     4.065309    -0.092972
C      4.061451     7.659541     5.090089    -0.027812
C      3.256111     7.027258     6.026437    -0.092506
C      3.094521     5.642751     6.044644    -0.140797
C      4.452393     9.137217     5.204532     0.625327
C      4.825090    -1.948053     8.674220     0.679939
C      4.846809    -1.161701     9.956496    -0.036735
C     -2.661884    -0.785625    10.526107    -0.094269
C     -2.648853    -0.078725    11.722551    -0.150409
C     -3.832973     0.270557    12.377994     0.080722
C      3.709602    -0.165148    11.805782    -0.153160
C      3.686145    -0.887234    10.617141    -0.094868
O      0.303195     9.229463     7.600021    -0.731474
O     -1.847855     9.221151     7.186467    -0.649119
O     -0.276268    -2.023010     6.757308    -0.771156
O      0.881789    -1.865309     8.630003    -0.598976
O      1.569848     9.908329     4.908022    -0.656451
O     -0.639409    10.081004     4.710348    -0.709801
O      4.646996    -1.484167     5.404806    -0.733543
O      2.495946    -1.475855     5.818360    -0.649713
O      4.067532     9.768306     6.247519    -0.770917
O      5.225590     9.610605     4.374824    -0.601873
O      5.913647    -2.163033     8.096805    -0.657110
O      3.704390    -2.335708     8.294479    -0.711281

The following XYZ coordinates are in angstroms. Other properties are in atomic units.
The sperically averaged electron density of each atom fit to a function of the form exp(a - br)
eigen_1, eigen_2 and eigen_3 are the three eigenvalues of traceless quadrupole moment tensor
  atom number  atomic symbol              X              Y              Z     net charge C6 coefficient C8 coefficient C10 coefficient fluctuating dipole atomic polarizability isotropic forcefield polarizability              a              b squared Pearson coefficient          <r^3>          <r^4>         wp_QDO          m_QDO          q_QDO       dipole_x       dipole_y       dipole_z         dipole            Qxy            Qxz            Qyz     Q(x^2-y^2)  Q(3z^2 - R^2)        eigen_1        eigen_2        eigen_3 static polarizability      alpha(xx)      alpha(xy)      alpha(xz)      alpha(yy)      alpha(yz)      alpha(zz) atomic spin moment
            1             Sm       2.017085      -3.425878       7.096474       2.123721     141.372794 0.28632470E+04  0.95813308E+05                                17.724307                           14.139844       2.459560       2.476015                    0.999705      78.488310     182.968994       0.699000       0.261856      -1.345026       0.024061       0.008878      -0.007073       0.026604      -0.060700       0.033802      -0.073415      -0.101460       0.082574      -0.092873      -0.036567       0.129439             22.793408      27.612486       4.532557       0.359851      25.536612       5.444922      15.231126           0.000006
            2             Sm       6.360885      11.171174       5.908353       2.125500     141.090369 0.28563332E+04  0.95521251E+05                                17.699282                           14.121133       2.454187       2.475126                    0.999703      78.428318     182.752671       0.699606       0.261795      -1.345145       0.025044      -0.007844       0.006277       0.026984       0.060249      -0.034172      -0.073004      -0.101681       0.083826      -0.092805      -0.036290       0.129095             22.759260      27.569343      -4.525595      -0.356835      25.499221       5.435250      15.209217           0.000006
            3              H       0.915670       7.058241       8.721037       0.110830       1.219164 0.90351280E+01  0.89902826E+02                                 1.777086                            1.677172      -0.947445       2.426017                    0.998591       3.324794       8.866064       0.527248       1.167487      -0.737785       0.026555       0.018529       0.019459       0.037777      -0.001951       0.014807       0.003971       0.007680      -0.018626      -0.017020       0.000433       0.016587              1.809766       1.943692       0.356876       0.235907       1.910774       0.162598       1.574834           0.000006
            4              H       0.960846       4.739020       8.910907       0.110622       1.146842 0.83782026E+01  0.81701922E+02                                 1.691634                            1.602877      -0.866917       2.459905                    0.999206       3.276404       8.612908       0.546190       1.149955      -0.741540       0.029557      -0.013148       0.018678       0.037354       0.001311       0.014522      -0.000223       0.003770      -0.027981      -0.017974       0.002731       0.015243              1.722560       1.826712      -0.250248       0.262281       1.783862      -0.244650       1.557105           0.000003
            5              H       6.193388       4.488457       6.939376       0.109326       1.130428 0.83815584E+01  0.83503781E+02                                 1.803601                            1.700798      -1.189923       2.312785                    0.994933       3.678624      10.479093       0.475021       1.294232      -0.704766      -0.026861      -0.018908      -0.011071       0.034664       0.003947       0.006206      -0.001052      -0.001721      -0.030798      -0.012858       0.003113       0.009745              1.840350       2.103258       0.319376       0.348485       1.950117       0.143210       1.467676           0.000002
            6              H       6.120412       6.810286       6.772914       0.110247       1.064540 0.76150651E+01  0.74660133E+02                                 1.776294                            1.651346      -1.340608       2.238305                    0.993456       3.827416      11.099897       0.465218       1.342870      -0.692776      -0.029228       0.017851      -0.012489       0.036454      -0.001191       0.004746      -0.001646      -0.001376      -0.024191      -0.009871       0.003256       0.006615              1.850956       2.198843      -0.368105       0.451697       1.814686      -0.226757       1.539339           0.000002
            7              H       0.404839       2.734074       9.680793       0.116169       1.109986 0.81491907E+01  0.78966379E+02                                 1.658814                            1.585047      -0.867117       2.465037                    0.999151       3.236540       8.497493       0.546735       1.156115      -0.740114       0.012905       0.018141       0.030883       0.038071      -0.002931       0.013092       0.003776      -0.013714       0.021591      -0.018305       0.003786       0.014519              1.667346       1.428153       0.127193       0.209838       1.748875       0.205968       1.825012           0.000001
            8              H       0.808813       0.413430       9.592360       0.121685       0.981329 0.68444162E+01  0.64421588E+02                                 1.612933                            1.514864      -0.845146       2.482190                    0.999439       3.291378       8.930762       0.517570       1.257309      -0.714294       0.022102      -0.018601       0.028647       0.040684      -0.003078       0.011029      -0.001904      -0.007667       0.023451      -0.013719      -0.000497       0.014215              1.668902       1.680120      -0.255833       0.353686       1.580799      -0.268862       1.745785           0.000002
            9              H      -1.533363       0.204074       6.343755       0.090731       1.315228 0.10102353E+02  0.10536772E+03                                 1.979401                            1.853678      -1.439844       2.176697                    0.992472       3.975758      11.555770       0.460409       1.275491      -0.707945      -0.017599      -0.013184      -0.021494       0.030750      -0.002028       0.006884      -0.001425      -0.000683       0.016696      -0.007186      -0.002583       0.009769              2.040446       2.027974       0.315286       0.421676       2.179323       0.347956       1.914042           0.000003
           10              H      -1.740128       2.513183       6.289134       0.115627       1.074253 0.78067263E+01  0.76126195E+02                                 1.718750                            1.622733      -1.214239       2.302093                    0.996059       3.534852       9.842780       0.496574       1.264901      -0.711437      -0.015973       0.014589      -0.025501       0.033441      -0.001393       0.005902      -0.001040      -0.016521       0.019287      -0.013304       0.004569       0.008736              1.755373       1.762253      -0.271250       0.427523       1.787582      -0.267530       1.716286           0.000002
           11              H       2.485521       8.747606       2.894874       0.112926       1.123041 0.79657131E+01  0.78073929E+02                                 1.773538                            1.639050      -1.185103       2.317253                    0.995544       3.563122       9.948886       0.494122       1.264710      -0.711419       0.033731       0.013147       0.015306       0.039305       0.005909      -0.001403       0.009006       0.023415      -0.016497      -0.017344       0.001452       0.015892              1.860558       2.247296       0.127181       0.519895       1.458604       0.185290       1.875772           0.000001
           12              H       2.509847       7.577006       0.910338       0.107010       1.111485 0.80324842E+01  0.77840849E+02                                 1.678087                            1.584933      -0.928887       2.431502                    0.998600       3.335081       8.862266       0.538946       1.172744      -0.734771       0.031976      -0.007813      -0.012616       0.035252       0.000311      -0.001070       0.010433       0.026506      -0.007185      -0.018743       0.004219       0.014524              1.714007       1.951041      -0.172835      -0.245826       1.381220       0.223002       1.809759           0.000003
           13              H       7.246327       7.720411       0.777689       0.105036       1.103888 0.78238078E+01  0.74991184E+02                                 1.641436                            1.540579      -0.876475       2.452443                    0.998961       3.275769       8.533699       0.561737       1.137578      -0.743645      -0.030000      -0.005324      -0.014653       0.033809      -0.002656       0.001171       0.009378       0.024757      -0.006924      -0.017417       0.003600       0.013817              1.687788       1.922633       0.120647       0.283084       1.350862       0.230578       1.789870           0.000002
           14              H       7.219395       8.930502       2.731014       0.117535       1.127964 0.78436493E+01  0.76421806E+02                                 1.765059                            1.615882      -1.119168       2.348638                    0.996746       3.504211       9.689128       0.503587       1.248339      -0.715230      -0.034094       0.013962       0.013729       0.039317      -0.004891       0.003912       0.004836       0.021512      -0.008336      -0.013411      -0.000309       0.013720              1.859125       2.287069      -0.227543      -0.446331       1.484480       0.235785       1.805827           0.000002
           15              H       5.259472       0.687055       4.283790       0.111099       1.221206 0.90549816E+01  0.90179525E+02                                 1.782326                            1.681635      -0.960835       2.420886                    0.998496       3.324071       8.877573       0.525144       1.171136      -0.736967       0.026767      -0.018814      -0.018967       0.037818       0.002118      -0.014937       0.003883       0.007414      -0.017853      -0.017042       0.000451       0.016592              1.815269       1.950049      -0.359000      -0.237269       1.916717       0.163568       1.579041           0.000006
           16              H       5.304647       3.006276       4.093920       0.110217       1.144264 0.83555829E+01  0.81424745E+02                                 1.689093                            1.600758      -0.869643       2.459589                    0.999213       3.273285       8.601187       0.546538       1.150021      -0.741543       0.029430       0.013300      -0.019243       0.037594      -0.001353      -0.014411      -0.000261       0.004238      -0.027513      -0.017727       0.002424       0.015303              1.719866       1.823553       0.249307      -0.261286       1.781198      -0.243917       1.554846           0.000003
           17              H       1.849588       3.256839       6.065451       0.109976       1.127574 0.83562293E+01  0.83171333E+02                                 1.798852                            1.696910      -1.182178       2.316347                    0.994962       3.673329      10.451941       0.476216       1.292226      -0.705185      -0.026888       0.018948       0.011139       0.034729      -0.003754      -0.006120      -0.000939      -0.001540      -0.030403      -0.012644       0.003136       0.009508              1.835287       2.096794      -0.317227      -0.346690       1.944651       0.142238       1.464417           0.000002
           18              H       1.776612       0.935010       6.231913       0.109924       1.068442 0.76463292E+01  0.75030792E+02                                 1.779006                            1.653382      -1.356193       2.231287                    0.993353       3.833793      11.117004       0.465581       1.340679      -0.693176      -0.029716      -0.017761       0.012468       0.036796       0.001245      -0.004769      -0.001701      -0.001628      -0.024043      -0.009863       0.003181       0.006682              1.854059       2.203311       0.369612      -0.453250       1.817387      -0.227607       1.541477           0.000002
           19              H       4.748641       5.011222       3.324034       0.116077       1.112762 0.81756267E+01  0.79298021E+02                                 1.662721                            1.588548      -0.874408       2.462044                    0.999121       3.239772       8.513993       0.545575       1.157472      -0.739792       0.012173      -0.017802      -0.030830       0.037625       0.002708      -0.013272       0.003805      -0.013884       0.021864      -0.018457       0.003707       0.014750              1.671291       1.431137      -0.127735      -0.210720       1.753097       0.206943       1.829638           0.000001
           20              H       5.152615       7.331866       3.412467       0.120779       0.984963 0.68765744E+01  0.64811055E+02                                 1.618036                            1.519286      -0.854088       2.478252                    0.999375       3.299165       8.962810       0.516287       1.258746      -0.713970       0.022046       0.018546      -0.028812       0.040744       0.002835      -0.011138      -0.002095      -0.007496       0.023240      -0.013648      -0.000648       0.014296              1.674365       1.685587       0.257298      -0.355683       1.585843      -0.270363       1.751664           0.000002
           21              H       2.810437       7.541222       6.661072       0.090755       1.311396 0.10064046E+02  0.10484425E+03                                 1.973754                            1.848772      -1.424178       2.183494                    0.992575       3.968041      11.517819       0.461646       1.273577      -0.708375      -0.017595       0.013002       0.021691       0.030808       0.002073      -0.007065      -0.001370      -0.001089       0.016553      -0.007486      -0.002355       0.009841              2.034430       2.021990      -0.313793      -0.419775       2.172516       0.346406       1.908784           0.000003
           22              H       2.603672       5.232113       6.715693       0.114985       1.074258 0.78026063E+01  0.76037301E+02                                 1.714858                            1.619233      -1.147276       2.331504                    0.996562       3.532245       9.816052       0.498779       1.260116      -0.712473      -0.015863      -0.014467       0.026163       0.033844       0.001521      -0.005869      -0.001038      -0.016629       0.018888      -0.013300       0.004642       0.008658              1.751317       1.758248       0.270313      -0.426113       1.783192      -0.266642       1.712512           0.000002
           23              H      -1.858281      -1.002310      10.109953       0.113091       1.126922 0.79999610E+01  0.78516706E+02                                 1.779705                            1.644144      -1.198132       2.311708                    0.995283       3.570643       9.986229       0.492503       1.267135      -0.710870       0.033177      -0.012902      -0.015190       0.038703      -0.005943       0.001246       0.009248       0.023586      -0.016762      -0.017603       0.001557       0.016046              1.867411       2.256562      -0.128036      -0.523213       1.462926       0.186378       1.882745           0.000001
           24              H      -1.833956       0.168290      12.094489       0.107045       1.110977 0.80288075E+01  0.77803806E+02                                 1.678424                            1.585266      -0.930981       2.430749                    0.998616       3.334070       8.862286       0.538483       1.173774      -0.734539       0.032110       0.007445       0.012642       0.035303      -0.000093       0.001142       0.010526       0.026049      -0.007740      -0.018650       0.004240       0.014411              1.714340       1.951399       0.172852       0.245886       1.381460       0.223071       1.810160           0.000003
           25              H       2.902523       0.024885      12.227138       0.105322       1.105459 0.78385238E+01  0.75181565E+02                                 1.644446                            1.543174      -0.877475       2.452261                    0.998926       3.277421       8.546011       0.560535       1.139270      -0.743230      -0.029692       0.005183       0.014457       0.033429       0.002349      -0.001242       0.009469       0.024479      -0.007510      -0.017349       0.003625       0.013724              1.690987       1.926662      -0.121056      -0.284079       1.352979       0.231241       1.793320           0.000002
           26              H       2.875592      -1.185206      10.273813       0.116468       1.129746 0.78582755E+01  0.76592891E+02                                 1.766240                            1.616877      -1.111790       2.351162                    0.996802       3.507306       9.696564       0.503718       1.247550      -0.715409      -0.034360      -0.014257      -0.013923       0.039720       0.004688      -0.003936       0.004901       0.021613      -0.008457      -0.013416      -0.000309       0.013725              1.860421       2.288815       0.227821       0.446798       1.485346       0.236062       1.807101           0.000002
           27              C      -0.769724       8.659523       7.451766       0.700136      22.016115 0.21737631E+03  0.43702207E+04                                 7.390962                            5.331043      -0.285888       1.987116                    0.998723      21.215563      59.582840       0.621400       0.490279      -1.004614       0.003053       0.079814       0.005034       0.080031      -0.006097      -0.027113       0.045076       0.037773       0.354503      -0.087834      -0.044669       0.132502              9.177968       9.622612       0.075014       0.679217      13.543979      -1.242166       4.367314           0.000002
           28              C      -0.774068       7.166974       7.657242      -0.038581      36.848990 0.42819006E+03  0.99407895E+04                                 9.558993                            6.828038       0.137349       2.052819                    0.999336      26.932399      74.763244       0.646153       0.408307      -1.078888       0.002062      -0.049488       0.007562       0.050105      -0.000773      -0.011517       0.008454       0.023403      -0.008572      -0.017071      -0.002831       0.019902             12.123107       9.857620       0.305568       2.181277      20.414175      -2.120890       6.097526           0.000003
           29              C       0.238038       6.551327       8.336094      -0.099699      32.709188 0.41386905E+03  0.96326105E+04                                 8.938906                            6.830617       0.071503       1.995634                    0.999707      29.163306      84.032091       0.622496       0.422754      -1.057818      -0.012165      -0.022075      -0.007230       0.026222       0.012248       0.006479       0.016530       0.033408      -0.006438      -0.027775       0.000883       0.026892             10.422756       8.829775      -0.766647       1.966656      16.353817      -1.690078       6.084675           0.000008
           30              C       0.259757       5.146486       8.455739      -0.155814      34.471456 0.44389686E+03  0.10490397E+05                                 9.212607                            7.041366       0.168874       2.019198                    0.999758      29.815189      85.935457       0.618776       0.418854      -1.062657      -0.011099       0.029403      -0.005025       0.031827      -0.016090       0.022309      -0.015584       0.033085      -0.017392      -0.025839      -0.015322       0.041161             10.728402       8.731012       0.824208       1.631251      17.492719      -1.063795       5.961474           0.000007
           31              C      -0.748005       4.357823       7.906935       0.070175      37.413356 0.41500672E+03  0.95922551E+04                                 9.786528                            6.805891      -0.084006       1.980580                    0.999302      26.613791      74.539068       0.633132       0.418549      -1.068587      -0.001639       0.005836       0.000169       0.006064       0.002757       0.003846      -0.000282      -0.037123       0.016130      -0.021997       0.005920       0.016077             12.585282       9.645808      -1.295539       2.205554      22.048905      -1.769070       6.061132           0.000001
           32              C      -1.796598       4.994933       7.287905      -0.145278      35.735442 0.44503633E+03  0.10572161E+05                                 9.544833                            7.111769      -0.008260       1.967973                    0.999335      30.086842      88.248760       0.604988       0.426178      -1.053249       0.007973       0.026588       0.005999       0.028398       0.021639      -0.001551       0.016577       0.010394      -0.024645      -0.028528      -0.000319       0.028848             11.422284      10.256042      -1.813071       2.675179      17.977727      -2.088486       6.033082           0.000001
           33              C      -1.836561       6.397073       7.170862      -0.093371      35.430706 0.45136706E+03  0.10762627E+05                                 9.553278                            7.214331      -0.150579       1.925661                    0.999183      29.787781      87.591654       0.594052       0.432408      -1.049226       0.017573      -0.013772       0.019793       0.029837      -0.013933      -0.002949      -0.006427       0.020530       0.015596      -0.021758       0.007042       0.014716             11.330911      10.586725       0.402117       2.524253      17.518302      -1.190450       5.887706           0.000003
           34              C      -0.661129       2.850907       7.969358       0.084447      35.620788 0.41431361E+03  0.95788964E+04                                 9.524389                            6.835502      -0.072500       1.988962                    0.999398      26.463025      74.295763       0.626436       0.422905      -1.065083      -0.001189      -0.008047      -0.000079       0.008135      -0.006724       0.001156       0.004648      -0.010731      -0.062711      -0.021636       0.002240       0.019396             12.020623       6.932424      -1.192747       2.212050      21.140200      -1.445535       7.989245           0.000002
           35              C       0.064285       2.230700       8.975932      -0.152521      33.380318 0.44592557E+03  0.10549933E+05                                 9.024496                            7.063888       0.163446       2.018827                    0.999733      29.760812      85.814517       0.616968       0.419620      -1.062215      -0.001608      -0.027650      -0.004847       0.028118       0.014814       0.014944       0.019469      -0.013418       0.038220      -0.022865      -0.012990       0.035855             10.360120       6.542380      -1.964846       2.004864      15.965087      -1.608267       8.572894           0.000003
           36              C       0.288426       0.827828       8.939518      -0.092881      32.024941 0.43780166E+03  0.10315657E+05                                 8.816866                            7.033610       0.176279       2.033703                    0.999756      29.003241      83.603557       0.613446       0.423751      -1.059060      -0.010089       0.015036      -0.011278       0.021333      -0.009476       0.000007      -0.016534       0.021345       0.038959      -0.026905       0.005666       0.021239              9.969457       7.073951      -1.111959       1.975202      14.501943       0.250304       8.332479           0.000006
           37              C      -0.282349       0.085755       7.914738      -0.027662      36.515565 0.46987033E+03  0.11210516E+05                                 9.644170                            7.272894      -0.109781       1.977758                    0.998203      27.599336      78.713796       0.608122       0.422151      -1.065561      -0.011779       0.043890      -0.001802       0.045479       0.003833      -0.005884      -0.001099       0.016451       0.028257      -0.013786       0.000399       0.013387             11.720374       8.490057      -2.557576       1.960707      18.336225       0.827823       8.334841           0.000001
           38              C      -1.087690       0.718038       6.978390      -0.092981      33.494438 0.43970427E+03  0.10449960E+05                                 9.234399                            7.139648      -0.119146       1.934701                    0.999360      30.018998      89.064008       0.592827       0.434735      -1.044428       0.010298       0.022042       0.019667       0.031284       0.006047      -0.014932       0.010819       0.039266       0.056437      -0.033403       0.002896       0.030508             10.738982       8.398860      -1.251765       2.507361      16.599600      -0.669077       7.218486           0.000008
           39              C      -1.249279       2.102545       6.960183      -0.141929      33.067696 0.43734970E+03  0.10327075E+05                                 9.038326                            7.036753       0.113534       2.012674                    0.999444      29.567340      85.991559       0.610957       0.424568      -1.056015       0.003628      -0.021851       0.004978       0.022703      -0.008527      -0.006811      -0.014463       0.020727       0.017592      -0.024665       0.010055       0.014610             10.361535       7.350905      -0.576935       2.334352      16.584855       0.143789       7.148846           0.000004
           40              C       0.108593      -1.391921       7.800295       0.622489      23.302098 0.25922893E+03  0.54582005E+04                                 7.720135                            5.827439      -0.360308       1.932459                    0.998784      23.210160      67.190576       0.592157       0.491251      -1.001907      -0.002224      -0.064064      -0.005610       0.064347       0.072401      -0.054241      -0.036138       0.090509       0.089733      -0.100603      -0.017656       0.118259              9.322681       7.884639      -1.974419       1.460854      13.105556       1.617314       6.977848           0.000001
           41              C       0.481292       9.693349       4.330607       0.676933      23.199936 0.22594240E+03  0.45804222E+04                                 7.593407                            5.401850      -0.132354       2.031137                    0.999300      21.491177      60.345018       0.623849       0.484305      -1.009044      -0.003969       0.043647       0.061723       0.075700       0.028530      -0.017951      -0.090160      -0.086996      -0.112661      -0.090710      -0.032386       0.123095              9.493195      10.563004      -0.506165       0.112203       6.799678       4.170687      11.116904           0.000004
           42              C       0.503011       8.906997       3.048331      -0.035365      36.264973 0.41238943E+03  0.94932863E+04                                 9.468109                            6.704064       0.117349       2.049043                    0.999331      26.743988      74.153420       0.651024       0.408696      -1.077621       0.001379      -0.026980      -0.040579       0.048749      -0.000358      -0.000900      -0.006736       0.003736      -0.026053      -0.011903       0.005636       0.006267             12.152634      10.973149      -0.490188      -0.054989       8.500265       6.731932      16.984487           0.000004
           43              C       1.681919       8.530921       2.478720      -0.095327      34.616039 0.41976989E+03  0.98243871E+04                                 9.361960                            6.920751      -0.045786       1.959917                    0.999628      29.306361      85.239019       0.611625       0.427884      -1.052508      -0.022086      -0.006203      -0.015910       0.027918       0.019373       0.012289      -0.007247       0.006702      -0.051789      -0.028205      -0.000626       0.028831             11.393355      10.865461      -0.627398       0.366091       7.568826       5.342795      15.745778           0.000005
           44              C       1.694950       7.824021       1.282276      -0.150407      36.613464 0.44135112E+03  0.10429295E+05                                 9.659525                            7.047215       0.076630       1.991113                    0.999623      29.834264      86.365931       0.614262       0.421970      -1.059261      -0.012816       0.013642       0.019296       0.026883      -0.011267      -0.023790       0.007327       0.043278      -0.035234      -0.023622      -0.018186       0.041808             12.003939      10.105113       0.519574       1.898076       7.760645       6.055922      18.146059           0.000005
           45              C       0.510831       7.474739       0.626833       0.080861      40.114191 0.39780826E+03  0.91070064E+04                                10.315079                            6.677365      -0.123345       1.972058                    0.999388      26.344387      73.670432       0.636556       0.420308      -1.066407       0.000349       0.000681       0.003335       0.003422       0.002659       0.002505       0.011682       0.001508       0.027484      -0.011993      -0.004273       0.016266             14.614014      10.330401      -0.217929       0.137202       9.759544       9.171732      23.752097           0.000003
           46              C       8.053405       7.910444       1.199045      -0.153806      36.361371 0.42154717E+03  0.98465758E+04                                 9.583785                            6.865048       0.081167       1.992838                    0.999737      29.570966      85.079092       0.625453       0.419249      -1.061091       0.009451       0.015368       0.025251       0.031034       0.010384       0.027295       0.004888       0.032859      -0.029890      -0.025834      -0.013926       0.039760             12.044984      10.098164      -1.024712      -1.652371       8.036707       6.410734      18.000081           0.000005
           47              C      -0.657652       8.632530       2.387686      -0.094770      35.454790 0.41521162E+03  0.96833816E+04                                 9.500221                            6.876869      -0.008400       1.973660                    0.999637      29.085425      84.224124       0.614901       0.427113      -1.053834       0.023270      -0.008955      -0.016299       0.029788      -0.012227      -0.014874      -0.007643       0.016552      -0.028201      -0.024512       0.001613       0.022900             11.738716      11.037508      -0.115795       0.001101       7.782119       5.774620      16.396522           0.000007
           48              C       3.574077      -0.914227       5.553061       0.703157      21.987981 0.21707390E+03  0.43629136E+04                                 7.386683                            5.328776      -0.286234       1.987341                    0.998726      21.201174      59.547050       0.621239       0.490545      -1.004411       0.003560      -0.078525      -0.004936       0.078760       0.005081       0.027071       0.045283       0.037487       0.353157      -0.087608      -0.044500       0.132107              9.171454       9.617748      -0.073767      -0.678826      13.531530      -1.241077       4.365085           0.000002
           49              C       3.569733       0.578322       5.347585      -0.039680      36.892137 0.42883212E+03  0.99588239E+04                                 9.564187                            6.831850       0.134165       2.051571                    0.999316      26.951832      74.814185       0.646197       0.408151      -1.079057       0.000780       0.051591      -0.007070       0.052079       0.000146       0.011476       0.009078       0.023957      -0.008133      -0.017983      -0.001989       0.019972             12.129377       9.864229      -0.306476      -2.182916      20.423679      -2.121914       6.100222           0.000003
           50              C       4.581839       1.193969       4.668733      -0.098204      32.629376 0.41266475E+03  0.95966695E+04                                 8.918828                            6.815804       0.077184       1.997643                    0.999718      29.128004      83.869620       0.623900       0.422151      -1.058297      -0.013940       0.023216       0.007340       0.028056      -0.012894      -0.006751       0.016237       0.033058      -0.007688      -0.027487       0.000069       0.027418             10.397766       8.812882       0.758972      -1.963255      16.308896      -1.681815       6.071521           0.000008
           51              C       4.603558       2.598810       4.549088      -0.157655      34.557961 0.44531030E+03  0.10532192E+05                                 9.228233                            7.053243       0.161804       2.016466                    0.999754      29.859270      86.097476       0.618164       0.418935      -1.062604      -0.008163      -0.029445       0.004572       0.030896       0.016230      -0.022100      -0.015157       0.033650      -0.016886      -0.025556      -0.015482       0.041037             10.747045       8.744580      -0.830135      -1.632059      17.526708      -1.064350       5.969845           0.000007
           52              C       3.595796       3.387473       5.097892       0.072700      37.317829 0.41376435E+03  0.95565119E+04                                 9.771091                            6.796164      -0.081758       1.981859                    0.999276      26.574135      74.404151       0.633511       0.418606      -1.068535      -0.001903      -0.007275      -0.000878       0.007571      -0.001060      -0.004292      -0.000578      -0.035801       0.016931      -0.021439       0.006306       0.015133             12.563668       9.632638       1.293797      -2.202189      22.005692      -1.766228       6.052674           0.000001
           53              C       2.547203       2.750363       5.716922      -0.150140      35.907279 0.44763562E+03  0.10649937E+05                                 9.577760                            7.135320      -0.011147       1.966188                    0.999315      30.172673      88.581711       0.603601       0.426514      -1.052989       0.007572      -0.023986      -0.005574       0.025763      -0.020123       0.002838       0.016337       0.011419      -0.019732      -0.028213       0.001945       0.026269             11.463950      10.290107       1.829364      -2.684281      18.048986      -2.102024       6.052757           0.000001
           54              C       2.507240       1.348223       5.833965      -0.090832      35.310739 0.44940983E+03  0.10703667E+05                                 9.529170                            7.196310      -0.146728       1.927163                    0.999149      29.730661      87.356086       0.595124       0.432124      -1.049462       0.017811       0.017378      -0.019685       0.031729       0.015018       0.003125      -0.007068       0.018975       0.012717      -0.022132       0.006441       0.015691             11.301020      10.563935      -0.395623      -2.519825      17.464299      -1.188732       5.874827           0.000003
           55              C       3.682672       4.894389       5.035469       0.083294      35.683357 0.41516573E+03  0.96031516E+04                                 9.533254                            6.840939      -0.081999       1.985190                    0.999354      26.491574      74.384012       0.626430       0.422709      -1.065249      -0.002259       0.007137       0.000052       0.007487       0.006955      -0.001616       0.004286      -0.011684      -0.064931      -0.022332       0.002178       0.020154             12.033265       6.938889       1.195881      -2.214139      21.164962      -1.449691       7.995944           0.000002
           56              C       4.408087       5.514596       4.028895      -0.151034      33.318365 0.44487747E+03  0.10518795E+05                                 9.012721                            7.054789       0.167433       2.020509                    0.999726      29.727639      85.689034       0.617478       0.419526      -1.062290      -0.000321       0.028472       0.004971       0.028904      -0.014809      -0.015312       0.020192      -0.014142       0.036467      -0.022791      -0.013758       0.036549             10.346049       6.534077       1.961327      -2.003098      15.941049      -1.604018       8.563022           0.000002
           57              C       4.632227       6.917468       4.065309      -0.092972      31.998914 0.43733485E+03  0.10301136E+05                                 8.808121                            7.026338       0.176256       2.033827                    0.999761      28.992980      83.539191       0.614271       0.423326      -1.059405      -0.009528      -0.013711       0.010897       0.019938       0.010879      -0.001195      -0.017242       0.023503       0.041248      -0.028819       0.005806       0.023013              9.959531       7.067754       1.112942      -1.975478      14.485308       0.247267       8.325532           0.000006
           58              C       4.061451       7.659541       5.090089      -0.027812      36.507156 0.46980272E+03  0.11208565E+05                                 9.643785                            7.273339      -0.109487       1.978048                    0.998242      27.594204      78.699471       0.607978       0.422263      -1.065484      -0.011319      -0.042808       0.001717       0.044312      -0.005516       0.005897      -0.001625       0.015998       0.032997      -0.015218       0.000618       0.014600             11.719140       8.489644       2.556392      -1.961100      18.333095       0.828128       8.334680           0.000001
           59              C       3.256111       7.027258       6.026437      -0.092506      33.498456 0.43982331E+03  0.10453130E+05                                 9.235416                            7.141406      -0.119376       1.934586                    0.999376      30.014776      89.042724       0.592676       0.434831      -1.044407       0.009134      -0.022611      -0.020702       0.031989      -0.005673       0.013962       0.011140       0.039816       0.058719      -0.033846       0.003667       0.030179             10.739615       8.399758       1.253107      -2.506683      16.600409      -0.670499       7.218678           0.000008
           60              C       3.094521       5.642751       6.044644      -0.140797      33.022395 0.43660528E+03  0.10304961E+05                                 9.031650                            7.032565       0.114820       2.013366                    0.999440      29.538786      85.885623       0.610912       0.424786      -1.055895       0.003977       0.020256      -0.005193       0.021286       0.009106       0.006463      -0.014787       0.021809       0.015323      -0.025298       0.011301       0.013997             10.353053       7.345968       0.576380      -2.332037      16.569523       0.143825       7.143669           0.000004
           61              C       4.452393       9.137217       5.204532       0.625327      23.244333 0.25848651E+03  0.54389740E+04                                 7.710759                            5.821370      -0.357423       1.933637                    0.998768      23.173163      67.073667       0.592084       0.491636      -1.001654       0.000273       0.065613       0.005381       0.065834      -0.070856       0.053087      -0.037289       0.090877       0.092533      -0.100091      -0.016991       0.117081              9.310149       7.874181       1.969522      -1.459953      13.085729       1.615431       6.970538           0.000001
           62              C       4.825090      -1.948053       8.674220       0.679939      23.154538 0.22544546E+03  0.45679988E+04                                 7.585778                            5.397402      -0.124443       2.033636                    0.999278      21.463578      60.259176       0.623824       0.484573      -1.008868      -0.004642      -0.042262      -0.062365       0.075479      -0.027871       0.017677      -0.090177      -0.085884      -0.109689      -0.090263      -0.032052       0.122315              9.482607      10.552661       0.505929      -0.112026       6.791981       4.164336      11.103178           0.000004
           63              C       4.846809      -1.161701       9.956496      -0.036735      36.297812 0.41286620E+03  0.95067537E+04                                 9.472426                            6.707066       0.118260       2.048968                    0.999369      26.760874      74.203498       0.651023       0.408589      -1.077720      -0.001136       0.027684       0.041773       0.050126       0.001531       0.000991      -0.006843       0.001699      -0.028747      -0.012566       0.005132       0.007433             12.157911      10.981533       0.490939       0.055254       8.502581       6.733429      16.989620           0.000004
           64              C      -2.661884      -0.785625      10.526107      -0.094269      34.547789 0.41870164E+03  0.97934937E+04                                 9.350948                            6.912098      -0.050577       1.958880                    0.999642      29.270610      85.119335       0.611965       0.427904      -1.052458      -0.022963       0.004245       0.015198       0.027862      -0.018292      -0.011663      -0.007405       0.006735      -0.050695      -0.027309      -0.000188       0.027497             11.379558      10.858042       0.624136      -0.370999       7.558109       5.333683      15.722524           0.000005
           65              C      -2.648853      -0.078725      11.722551      -0.150409      36.616419 0.44140501E+03  0.10430732E+05                                 9.659756                            7.047125       0.082047       1.992616                    0.999655      29.834938      86.364396       0.614343       0.421908      -1.059316      -0.013458      -0.012937      -0.020675       0.027856       0.011828       0.024514       0.007485       0.044163      -0.034508      -0.023858      -0.019003       0.042861             12.004773      10.105546      -0.520783      -1.900543       7.760752       6.056549      18.148020           0.000005
           66              C      -3.832973       0.270557      12.377994       0.080722      40.140558 0.39812386E+03  0.91157530E+04                                10.317689                            6.678730      -0.118698       1.973239                    0.999418      26.356890      73.704004       0.636694       0.420147      -1.066543       0.002466       0.000656      -0.002752       0.003753      -0.004238      -0.001281       0.011904       0.000189       0.030872      -0.012968      -0.004222       0.017190             14.617941      10.334134       0.217905      -0.137646       9.761678       9.173979      23.758011           0.000004
           67              C       3.709602      -0.165148      11.805782      -0.153160      36.335741 0.42117001E+03  0.98356084E+04                                 9.578793                            6.861360       0.078048       1.992026                    0.999730      29.560531      85.040968       0.625703       0.419174      -1.061134       0.009495      -0.016135      -0.024218       0.030610      -0.011452      -0.026177       0.004766       0.032586      -0.025586      -0.024230      -0.014696       0.038926             12.038100      10.094903       1.023098       1.648829       8.031784       6.406051      17.987614           0.000004
           68              C       3.686145      -0.887234      10.617141      -0.094868      35.466793 0.41536530E+03  0.96875396E+04                                 9.500205                            6.876531      -0.006262       1.974079                    0.999698      29.096743      84.250238       0.615153       0.426913      -1.053993       0.021060       0.009141       0.016135       0.028061       0.013698       0.015853      -0.007650       0.018238      -0.028148      -0.025943       0.001059       0.024884             11.738808      11.037997       0.115840      -0.001560       7.781864       5.774628      16.396563           0.000007
           69              O       0.303195       9.229463       7.600021      -0.731474      45.325695 0.65266682E+03  0.16519055E+05                                10.144629                            7.942496       0.193151       2.055036                    0.998477      30.825551      83.968424       0.667665       0.362455      -1.132828      -0.107198      -0.043325       0.026283       0.118571       0.016324      -0.036271       0.032770       0.035492       0.263961      -0.080041      -0.023005       0.103046             12.366202      15.577906       6.714423      -0.206796      15.155765      -0.238314       6.364933           0.000003
           70              O      -1.847855       9.221151       7.186467      -0.649119      39.638147 0.58229344E+03  0.14297208E+05                                 9.286888                            7.519870       0.264460       2.120090                    0.996391      28.781793      76.758721       0.684994       0.364175      -1.133566       0.012619      -0.052503       0.058583       0.079673      -0.025406      -0.003056       0.031444       0.101686       0.169277      -0.091145       0.025928       0.065217             10.988305      14.161423      -5.178688       1.733094      12.654940      -1.243933       6.148551           0.000004
           71              O      -0.276268      -2.023010       6.757308      -0.771156      54.080321 0.84892640E+03  0.22984041E+05                                11.561659                            9.178029      -0.241175       1.901592                    0.997525      33.078873      93.698510       0.607980       0.372100      -1.123555       0.036542       0.066975       0.031151       0.082410       0.057968      -0.055748       0.007534       0.017918       0.208798      -0.104284       0.006513       0.097770             14.111753      13.234291       2.565356       1.870479      17.270480       6.421100      11.830488           0.000004
           72              O       0.881789      -1.865309       8.630003      -0.598976      32.825101 0.49699416E+03  0.11744399E+05                                 8.152786                            6.902061       0.380102       2.164450                    0.996755      27.996306      73.561481       0.721089       0.359449      -1.135788      -0.041678       0.049550       0.051027       0.082438       0.035394      -0.007601      -0.053985       0.126745       0.050458      -0.102672       0.027947       0.074724              9.144116      10.854237      -2.638341       2.495515       8.600082      -0.650806       7.978029           0.000002
           73              O       1.569848       9.908329       4.908022      -0.656451      43.695668 0.64049329E+03  0.16096750E+05                                 9.932704                            7.915270       0.186159       2.091032                    0.995424      29.220996      78.707170       0.664407       0.366816      -1.132117      -0.005992      -0.010365      -0.082186       0.083054       0.023180       0.017128      -0.062415       0.013321      -0.127794      -0.088890       0.030109       0.058781             11.913706      15.935356       2.167353       5.245092       8.598950       3.221100      11.206812           0.000004
           74              O      -0.639409      10.081004       4.710348      -0.709801      48.933709 0.66940497E+03  0.17055352E+05                                10.752499                            8.106875       0.114871       2.042610                    0.997210      30.509426      83.463921       0.652958       0.368171      -1.128071       0.066882      -0.064866      -0.036479       0.100058       0.019508      -0.021903      -0.055262      -0.044288      -0.106788      -0.066621      -0.011702       0.078323             13.496867      18.485784      -4.404684      -6.027382       9.871286       4.204113      12.133531           0.000006
           75              O       4.646996      -1.484167       5.404806      -0.733543      45.405720 0.65412315E+03  0.16565436E+05                                10.156424                            7.951618       0.187034       2.052964                    0.998490      30.855257      84.078367       0.667237       0.362479      -1.132789      -0.107063       0.043700      -0.026843       0.118712      -0.015246       0.036504       0.033060       0.033225       0.268336      -0.079373      -0.025192       0.104565             12.380808      15.597378      -6.721680       0.207534      15.173533      -0.238941       6.371514           0.000003
           76              O       2.495946      -1.475855       5.818360      -0.649713      39.655544 0.58264203E+03  0.14307639E+05                                 9.288148                            7.520909       0.267584       2.120834                    0.996373      28.793849      76.791185       0.685125       0.364058      -1.133679       0.011071       0.051024      -0.058309       0.078268       0.023915       0.003276       0.031806       0.102324       0.172115      -0.091385       0.025269       0.066116             10.989615      14.165660       5.179102      -1.733567      12.654094      -1.243859       6.149091           0.000004
           77              O       4.067532       9.768306       6.247519      -0.770917      54.022581 0.84786450E+03  0.22947772E+05                                11.553970                            9.172445      -0.237874       1.902967                    0.997470      33.056366      93.614937       0.608159       0.372113      -1.123562       0.035890      -0.065996      -0.031598       0.081499      -0.057793       0.055709       0.007422       0.017934       0.211923      -0.104493       0.006066       0.098426             14.101410      13.224832      -2.565771      -1.871146      17.255355       6.416067      11.824043           0.000004
           78              O       5.225590       9.610605       4.374824      -0.601873      32.886636 0.49820690E+03  0.11780239E+05                                 8.162407                            6.910121       0.377108       2.162964                    0.996917      28.027496      73.666029       0.720724       0.359412      -1.135816      -0.041045      -0.049752      -0.053288       0.083663      -0.035391       0.007947      -0.054450       0.126744       0.047239      -0.102672       0.027328       0.075344              9.155098      10.867100       2.641363      -2.498266       8.611431      -0.650382       7.986763           0.000002
           79              O       5.913647      -2.163033       8.096805      -0.657110      43.690408 0.64048240E+03  0.16095794E+05                                 9.930269                            7.913990       0.194363       2.093356                    0.995555      29.222038      78.698516       0.664639       0.366704      -1.132247      -0.005508       0.009847       0.082728       0.083494      -0.022608      -0.017851      -0.062671       0.014156      -0.127560      -0.089302       0.031148       0.058154             11.910220      15.931797      -2.165398      -5.242658       8.596057       3.218860      11.202805           0.000004
           80              O       3.704390      -2.335708       8.294479      -0.711281      48.973239 0.67009738E+03  0.17077252E+05                                10.757533                            8.110501       0.118131       2.043572                    0.997307      30.524586      83.513328       0.652886       0.368119      -1.128121       0.065163       0.063306       0.036185       0.097792      -0.019808       0.021446      -0.055258      -0.045112      -0.108306      -0.066714      -0.011963       0.078677             13.503679      18.494452       4.407524       6.031247       9.875887       4.206965      12.140697           0.000006

******************************************************
Auxiliary information for the entire system
The total spin magnetic moment of the unit cell is   0.000279
The total net atomic charge of the unit cell is   0.000004
Accuracy of reproducing the electrostatic potential in the unit cell:
  The inner radius (bohr) =    5.0000
  The outer radius (bohr) =   12.0000
  Valid grid points have density less than (e/(bohr^3)) =    0.0001
  The number of valid grid points were=       150497
  The rms potential error without charges in kcal/mol is=      3.41452
  The rms potential error with partial charges in kcal/mol is=      0.90942
  The RRMSE value at monopole order=      0.26634
  The rms potential error with partial charges and cloud penetration in kcal/mol is=      0.91633
  The RRMSE value at monopole order with cloud penetration is=      0.26836
  The rms potential error with partial charges and atomic dipoles in kcal/mol is=      0.59048
  The RRMSE value at dipole order=      0.17293
  The rms potential error with partial charges, atomic dipoles and cloud penetration in kcal/mol is=      0.58843
  The RRMSE value at dipole order with cloud penetration=      0.17233

******************************************************
The electron densities and ab initio electrostatic potential were computed in VASP using the PBE functional and
projector augmented wave method. See the main text of the journal article for a description of computational details.
The atomic charges, dipoles, and quadrupoles were computed with the DDEC6 method as described in
(a) T. A. Manz and N. Gabaldon Limas, RSC Adv. 6 (2016) 47771-47801 DOI: 10.1039/c6ra04656h
(b) N. Gabaldon Limas and T. A. Manz, RSC Adv. 8 (2018) 2678-2707 DOI: 10.1039/c7ra11829e.
For each atom in the material, the electron cloud parameters were fit to the spherically averaged atom-in-material
electron density using radial positions for which this density was between 10^-4 and 10^-2 electrons per cubic bohr.
The polarizabilities, dispersion coefficients, and quantum Drude oscillator (QDO) parameters were fit using the MCLF method.
The magnetic structure of the system was optimized in VASP from the default ferromagnetic initial guess using spin polarization.
The atomic spin moments (ASMs) were computed on this optimized magnetic structure using the DDEC6 partition as inputs
to the method of T. A. Manz and D. S. Sholl, J. Chem. Theory Comput. 7 (2011) 4146-4164 DOI: 10.1021/ct200539n.
The RMSE and RRMSE were computed using a uniform grid with Ewald summation.
