# Supplementary material for: A collection of forcefield precursors for metal–organic frameworks
Source: RSC Adv. 2019 Nov 13;9(63):36492–507. doi: 10.1039/c9ra07327b (PMC9075174; doi:10.1039/c9ra07327b)
Supplement: RA-009-C9RA07327B-s3368 [file RA-009-C9RA07327B-s3368.xyz]

   80
jmolscript: load "" {1 1 1} spacegroup "x,y,z" unitcell [{      8.842000     0.000000     0.000000 }, {      0.000000    14.318000     0.000000 }, {     -4.420887    -5.684379    12.583147 }]
La     2.009849    -3.067794     6.902863     1.930076
La     6.430838    11.701415     5.680284     1.930857
H      0.936444     7.435391     8.430708     0.112649
H      0.979771     5.184526     8.576673     0.109566
H      6.279649     4.908125     6.706817     0.113037
H      6.221290     7.214450     6.533170     0.109549
H      0.283029     3.178456     9.467560     0.111845
H      0.767570     0.893003     9.379478     0.119492
H     -1.412897     0.604519     6.062560     0.097589
H     -1.735630     2.880154     6.042427     0.108722
H      2.427153     9.039317     2.715443     0.110171
H      2.438632     7.661867     0.931153     0.108907
H      7.265479     7.688605     0.878304     0.110354
H      7.309705     9.214453     2.597162     0.114279
H      5.357405     1.198230     4.152439     0.113293
H      5.400730     3.449095     4.006474     0.110217
H      1.858641     3.725496     5.876330     0.111778
H      1.800286     1.419171     6.049977     0.109878
H      4.703972     5.455165     3.115587     0.114052
H      5.188514     7.740618     3.203669     0.120858
H      3.008107     8.029102     6.520587     0.096358
H      2.685374     5.753467     6.540720     0.107325
H     -1.993782    -0.405696     9.867704     0.109985
H     -1.982272     0.971754    11.651994     0.107840
H      2.844577     0.945016    11.704843     0.112999
H      2.888771    -0.580832     9.985985     0.113042
C     -0.875293     9.078735     7.230276     0.647875
C     -0.831966     7.561584     7.393857    -0.038766
C      0.249417     6.929566     8.060764    -0.094146
C      0.263565     5.592270     8.146329    -0.151061
C     -0.742660     4.782094     7.622870     0.075136
C     -1.856757     5.415506     7.028946    -0.146917
C     -1.885936     6.797692     6.923247    -0.094441
C     -0.659544     3.300776     7.713469     0.080196
C     -0.003458     2.675137     8.740254    -0.146745
C      0.246770     1.291091     8.720121    -0.095396
C     -0.303212     0.528725     7.688303    -0.022867
C     -1.030033     1.125395     6.731984    -0.098715
C     -1.225441     2.493858     6.716884    -0.138616
C      0.077878    -0.946623     7.597704     0.603304
C      0.434179    10.153882     4.076940     0.652907
C      0.469536     9.290900     2.846308    -0.037914
C      1.618107     8.804311     2.322849    -0.084082
C      1.626939     7.984798     1.243215    -0.147291
C      0.450947     7.603986     0.583858     0.072851
C      8.081599     8.010399     1.192882    -0.151799
C     -0.731213     8.884278     2.259933    -0.103414
C      3.545690    -0.445114     5.352871     0.645722
C      3.589014     1.072037     5.189290    -0.038999
C      4.670385     1.704055     4.522383    -0.095878
C      4.684531     3.041351     4.436818    -0.150562
C      3.678317     3.851527     4.960277     0.072402
C      2.564230     3.218115     5.554201    -0.144880
C      2.535052     1.835929     5.659900    -0.093843
C      3.761431     5.332845     4.869678     0.082092
C      4.417498     5.958484     3.842893    -0.151930
C      4.667726     7.342530     3.863026    -0.094813
C      4.117763     8.104896     4.894844    -0.024251
C      3.390960     7.508226     5.851163    -0.096498
C      3.195551     6.139763     5.866263    -0.137714
C      4.498854     9.580244     4.985443     0.604930
C      4.855219    -1.520261     8.506207     0.652111
C      4.890598    -0.657279     9.736839    -0.035367
C     -2.802822    -0.170690    10.260298    -0.085875
C     -2.793970     0.648823    11.339932    -0.145264
C     -3.969950     1.029635    11.999289     0.074311
C      3.660690     0.623222    11.390265    -0.155115
C      3.689859    -0.250657    10.323214    -0.102255
O      0.237032     9.681576     7.413990    -0.691016
O     -1.950483     9.616612     6.920731    -0.588100
O     -0.292611    -1.605813     6.591052    -0.688957
O      0.801161    -1.436964     8.496141    -0.588699
O      1.558886    10.377191     4.650731    -0.641507
O     -0.620668    10.579402     4.494700    -0.639238
O      4.658012    -1.047955     5.169157    -0.690578
O      2.470506    -0.982991     5.662416    -0.585834
O      4.128384    10.239434     5.992095    -0.688696
O      5.222122    10.070585     4.087006    -0.589663
O      5.979916    -1.743570     7.932416    -0.641512
O      3.800364    -1.945781     8.088447    -0.639337

The following XYZ coordinates are in angstroms. Other properties are in atomic units.
The sperically averaged electron density of each atom fit to a function of the form exp(a - br)
eigen_1, eigen_2 and eigen_3 are the three eigenvalues of traceless quadrupole moment tensor
  atom number  atomic symbol              X              Y              Z     net charge C6 coefficient C8 coefficient C10 coefficient fluctuating dipole atomic polarizability isotropic forcefield polarizability              a              b squared Pearson coefficient          <r^3>          <r^4>         wp_QDO          m_QDO          q_QDO       dipole_x       dipole_y       dipole_z         dipole            Qxy            Qxz            Qyz     Q(x^2-y^2)  Q(3z^2 - R^2)        eigen_1        eigen_2        eigen_3 static polarizability      alpha(xx)      alpha(xy)      alpha(xz)      alpha(yy)      alpha(yz)      alpha(zz) atomic spin moment
            1             La       2.009849      -3.067794       6.902863       1.930076     244.571745 0.57782539E+04  0.23556860E+06                                27.946403                           22.277363       1.225805       1.985257                    0.999699     103.939512     287.292759       0.466469       0.322079      -1.249499       0.022643      -0.002329      -0.003013       0.022961      -0.056667       0.040578      -0.103601      -0.108519       0.226843      -0.116363      -0.054371       0.170733             35.885724      43.682637       6.937639       0.787911      41.153292       8.742701      22.821243           0.000093
            2             La       6.430838      11.701415       5.680284       1.930857     244.327958 0.57708022E+04  0.23518393E+06                                27.926415                           22.261212       1.223275       1.984983                    0.999689     103.895160     287.100860       0.466704       0.322027      -1.249576       0.023012       0.001724       0.003806       0.023388       0.056541      -0.040169      -0.103048      -0.106857       0.227047      -0.115766      -0.054047       0.169813             35.860934      43.648746      -6.937558      -0.787756      41.128307       8.736262      22.805749           0.000106
            3              H       0.936444       7.435391       8.430708       0.112649       1.192752 0.87162366E+01  0.85865641E+02                                 1.742595                            1.640356      -0.902429       2.448611                    0.998843       3.284884       8.686618       0.537078       1.157654      -0.740109       0.029290       0.016529       0.018426       0.038348      -0.001132       0.014594       0.003341       0.011452      -0.019087      -0.016076      -0.001696       0.017772              1.777088       1.919573       0.368442       0.211778       1.889040       0.159874       1.522652           0.000004
            4              H       0.979771       5.184526       8.576673       0.109566       1.153834 0.84496659E+01  0.82638608E+02                                 1.704711                            1.613984      -0.851243       2.467090                    0.999224       3.293268       8.692018       0.541717       1.156086      -0.739975       0.028363      -0.010002       0.017258       0.034675       0.001869       0.013772       0.000970       0.005115      -0.028857      -0.017306       0.001915       0.015391              1.737837       1.879577      -0.271473       0.252119       1.788914      -0.242803       1.545020           0.000004
            5              H       6.279649       4.908125       6.706817       0.113037       1.123651 0.83092332E+01  0.82638679E+02                                 1.800112                            1.696881      -1.202744       2.310518                    0.994701       3.655759      10.419117       0.473926       1.299491      -0.703757      -0.028093      -0.017771      -0.010326       0.034809       0.003877       0.005523      -0.001192      -0.003061      -0.030964      -0.012552       0.002955       0.009598              1.835685       2.121168       0.337269       0.336563       1.926937       0.134159       1.458949           0.000001
            6              H       6.221290       7.214450       6.533170       0.109549       1.064881 0.76235083E+01  0.74797392E+02                                 1.780299                            1.654718      -1.348692       2.234659                    0.993243       3.840490      11.158319       0.463500       1.346866      -0.691949      -0.028997       0.015753      -0.013409       0.035620      -0.000684       0.004546      -0.001958       0.000978      -0.020543      -0.008734       0.002588       0.006146              1.854460       2.214023      -0.375158       0.450793       1.811784      -0.226027       1.537573           0.000001
            7              H       0.283029       3.178456       9.467560       0.111845       1.116240 0.82346316E+01  0.80024529E+02                                 1.667027                            1.594920      -0.879590       2.457270                    0.999053       3.255591       8.567484       0.544079       1.158417      -0.739544       0.007098       0.017658       0.031394       0.036712      -0.004062       0.010690       0.003768      -0.015817       0.026101      -0.018011       0.004425       0.013586              1.674355       1.413796       0.107224       0.185479       1.723286       0.217366       1.885983           0.000004
            8              H       0.767570       0.893003       9.379478       0.119492       1.000690 0.69790769E+01  0.66056364E+02                                 1.637802                            1.532445      -0.863350       2.472347                    0.999299       3.329000       9.078954       0.512845       1.261837      -0.713149       0.023520      -0.017266       0.028620       0.040870      -0.003529       0.012543      -0.001367      -0.004140       0.025110      -0.013952      -0.002107       0.016058              1.697965       1.728854      -0.257660       0.381076       1.578425      -0.269273       1.786614           0.000002
            9              H      -1.412897       0.604519       6.062560       0.097589       1.244702 0.94287528E+01  0.96326882E+02                                 1.892931                            1.780613      -1.204381       2.293526                    0.994899       3.750171      10.666832       0.475441       1.261002      -0.712426      -0.012452      -0.014569      -0.024430       0.031050      -0.000781       0.007866       0.002211      -0.006656       0.026519      -0.011126      -0.001086       0.012213              1.941376       1.856337       0.241662       0.364514       2.075946       0.356818       1.891844           0.000003
           10              H      -1.735630       2.880154       6.042427       0.108722       1.105429 0.80546870E+01  0.78997427E+02                                 1.736574                            1.635976      -1.136422       2.331682                    0.996311       3.563329       9.883843       0.501193       1.246053      -0.715586      -0.018924       0.012652      -0.024972       0.033791      -0.002388       0.007834       0.000208      -0.016149       0.019706      -0.014575       0.004975       0.009600              1.776030       1.818016      -0.278267       0.455458       1.761401      -0.267029       1.748673           0.000002
           11              H       2.427153       9.039317       2.715443       0.110171       1.155289 0.82547668E+01  0.81715530E+02                                 1.814338                            1.673441      -1.220545       2.299205                    0.995072       3.624332      10.204590       0.486361       1.272177      -0.709640       0.032837       0.012363       0.012664       0.037302       0.005355      -0.001419       0.008004       0.019777      -0.021022      -0.015496       0.000728       0.014768              1.901652       2.321876       0.160404       0.523708       1.515121       0.216147       1.867960           0.000001
           12              H       2.438632       7.661867       0.931153       0.108907       1.087560 0.78581612E+01  0.75843939E+02                                 1.662806                            1.574409      -0.928994       2.433521                    0.998565       3.331189       8.875620       0.536489       1.182893      -0.732137       0.031136      -0.012059      -0.008139       0.034367      -0.001745      -0.000100       0.010795       0.021309      -0.014264      -0.017506       0.004257       0.013249              1.695466       1.933360      -0.227479      -0.196384       1.424011       0.238393       1.729028           0.000003
           13              H       7.265479       7.688605       0.878304       0.110354       1.072522 0.76023868E+01  0.72596556E+02                                 1.631926                            1.536252      -0.840062       2.473396                    0.999287       3.272049       8.604020       0.550977       1.164143      -0.736831      -0.033549      -0.013443      -0.007853       0.036985       0.002421      -0.001505       0.010250       0.022031      -0.017722      -0.017541       0.003299       0.014242              1.671759       1.932146       0.214791       0.194920       1.400065       0.236456       1.683067           0.000003
           14              H       7.309705       9.214453       2.597162       0.114279       1.143133 0.80623527E+01  0.79188376E+02                                 1.785766                            1.641671      -1.228550       2.294356                    0.995688       3.581515       9.981422       0.497467       1.253551      -0.713639      -0.033312       0.015104       0.010559       0.038070      -0.002882       0.004081       0.005268       0.015218      -0.017566      -0.011679       0.000006       0.011673              1.873359       2.298656      -0.252584      -0.429254       1.547055       0.254788       1.774367           0.000002
           15              H       5.357405       1.198230       4.152439       0.113293       1.190796 0.86998851E+01  0.85673732E+02                                 1.741649                            1.639602      -0.898947       2.450354                    0.998880       3.281679       8.679691       0.536757       1.158763      -0.739850       0.028909      -0.016695      -0.018558       0.038195       0.001017      -0.014430       0.003138       0.011727      -0.019656      -0.015909      -0.001836       0.017745              1.776077       1.918309      -0.367961      -0.211489       1.887990       0.159666       1.521931           0.000004
           16              H       5.400730       3.449095       4.006474       0.110217       1.155456 0.84661728E+01  0.82866956E+02                                 1.709069                            1.617775      -0.865830       2.461327                    0.999127       3.293483       8.705187       0.539798       1.159259      -0.739232       0.028140       0.009820      -0.017034       0.034329      -0.001770      -0.013788       0.001143       0.005323      -0.029663      -0.017470       0.001950       0.015521              1.742416       1.884818       0.272770      -0.253338       1.793632      -0.243836       1.548798           0.000004
           17              H       1.858641       3.725496       5.876330       0.111778       1.125693 0.83265639E+01  0.82845922E+02                                 1.801587                            1.698099      -1.195689       2.313276                    0.994777       3.659088      10.427403       0.474034       1.298649      -0.703941      -0.028441       0.018135       0.010484       0.035323      -0.003950      -0.005599      -0.001128      -0.003252      -0.031268      -0.012683       0.002922       0.009761              1.837258       2.123246      -0.337899      -0.337103       1.928539       0.134404       1.459987           0.000001
           18              H       1.800286       1.419171       6.049977       0.109878       1.065450 0.76266661E+01  0.74809527E+02                                 1.777964                            1.652748      -1.362605       2.228374                    0.993072       3.838609      11.138510       0.464916       1.343104      -0.692680      -0.028980      -0.015877       0.013434       0.035671       0.000779      -0.004575      -0.001826       0.000727      -0.020621      -0.008744       0.002613       0.006131              1.851891       2.210649       0.374299      -0.449822       1.809277      -0.225513       1.535748           0.000001
           19              H       4.703972       5.455165       3.115587       0.114052       1.107249 0.81527908E+01  0.79029830E+02                                 1.657758                            1.586722      -0.874055       2.460774                    0.999080       3.243075       8.523178       0.545625       1.158049      -0.739620       0.007111      -0.017187      -0.030920       0.036084       0.004251      -0.010633       0.003919      -0.015811       0.026379      -0.018104       0.004453       0.013651              1.664946       1.406945      -0.106084      -0.183470       1.713605       0.214771       1.874287           0.000004
           20              H       5.188514       7.740618       3.203669       0.120858       0.997549 0.69511850E+01  0.65725145E+02                                 1.634316                            1.529326      -0.861506       2.473727                    0.999324       3.321831       9.054147       0.513406       1.261747      -0.713177       0.023494       0.016902      -0.028215       0.040420       0.003329      -0.012366      -0.001213      -0.004264       0.025343      -0.013825      -0.002042       0.015867              1.694282       1.725029       0.256845      -0.379823       1.575110      -0.268468       1.782707           0.000002
           21              H       3.008107       8.029102       6.520587       0.096358       1.247540 0.94534862E+01  0.96626141E+02                                 1.894307                            1.781763      -1.195584       2.296205                    0.995087       3.754579      10.675917       0.475844       1.259329      -0.712786      -0.012843       0.014853       0.024740       0.031585       0.000850      -0.008011       0.002124      -0.006663       0.025905      -0.011181      -0.000942       0.012123              1.942828       1.857662      -0.242073      -0.365015       2.077573       0.357379       1.893247           0.000003
           22              H       2.685374       5.753467       6.540720       0.107325       1.107335 0.80703347E+01  0.79167119E+02                                 1.736370                            1.635861      -1.129631       2.333691                    0.996362       3.566319       9.884099       0.502135       1.243462      -0.716159      -0.019212      -0.012656       0.025435       0.034296       0.002570      -0.007898       0.000273      -0.016368       0.018928      -0.014674       0.005240       0.009433              1.775773       1.817726       0.278133      -0.455234       1.761237      -0.266896       1.748356           0.000002
           23              H      -1.993782      -0.405696       9.867704       0.109985       1.156025 0.82612797E+01  0.81783208E+02                                 1.813697                            1.673019      -1.207901       2.304203                    0.995178       3.625449      10.202669       0.486971       1.270533      -0.709981       0.032671      -0.012598      -0.012869       0.037306      -0.005278       0.001199       0.008110       0.020017      -0.022030      -0.015665       0.000647       0.015018              1.900893       2.320624      -0.160160      -0.523147       1.514756       0.216001       1.867299           0.000001
           24              H      -1.982272       0.971754      11.651994       0.107840       1.089144 0.78717489E+01  0.76006765E+02                                 1.664396                            1.575749      -0.925963       2.434477                    0.998530       3.334091       8.884770       0.536279       1.182862      -0.732152       0.031505       0.011506       0.008673       0.034643       0.001980      -0.000059       0.010959       0.021582      -0.013875      -0.017758       0.004404       0.013353              1.697139       1.935629       0.227958       0.196826       1.425187       0.238766       1.730600           0.000003
           25              H       2.844577       0.945016      11.704843       0.112999       1.069654 0.75838331E+01  0.72448322E+02                                 1.636958                            1.540661      -0.865662       2.465068                    0.999092       3.266490       8.619519       0.546273       1.173699      -0.734584      -0.032361       0.013553       0.007461       0.035869      -0.002081       0.001348       0.010345       0.022077      -0.016984      -0.017550       0.003476       0.014073              1.677069       1.938919      -0.215845      -0.195873       1.403957       0.237568       1.688331           0.000003
           26              H       2.888771      -0.580832       9.985985       0.113042       1.143972 0.80670622E+01  0.79207815E+02                                 1.782802                            1.639260      -1.213314       2.300160                    0.995816       3.580853       9.962109       0.499392       1.249142      -0.714614      -0.033910      -0.014862      -0.010838       0.038578       0.003267      -0.004141       0.005232       0.015205      -0.017474      -0.011765      -0.000003       0.011768              1.870058       2.294027       0.251763       0.427924       1.544766       0.254074       1.771380           0.000002
           27              C      -0.875293       9.078735       7.230276       0.647875      23.977251 0.24678940E+03  0.50988990E+04                                 7.726110                            5.618360      -0.174234       2.006466                    0.999115      21.999283      61.735289       0.618062       0.479649      -1.014610       0.002609       0.081014       0.004466       0.081178       0.000286      -0.028054       0.036573       0.040552       0.331726      -0.083174      -0.039145       0.122318              9.496435       9.980367      -0.003820       0.929307      13.937038      -1.129176       4.571900           0.000001
           28              C      -0.831966       7.561584       7.393857      -0.038766      37.813555 0.45094253E+03  0.10593635E+05                                 9.710770                            7.001609       0.112081       2.038043                    0.999282      27.306507      75.975887       0.639553       0.407667      -1.080509       0.008056      -0.054913       0.005084       0.055733      -0.001848      -0.005541       0.001355       0.017071      -0.013363      -0.007134      -0.005680       0.012815             12.183778      10.133963       0.018461       2.227251      20.345323      -1.903825       6.072048           0.000002
           29              C       0.249417       6.929566       8.060764      -0.094146      32.512129 0.40640739E+03  0.94177613E+04                                 8.894723                            6.774034       0.040257       1.987790                    0.999705      29.002511      83.437075       0.624246       0.423413      -1.057210      -0.015850      -0.014329      -0.006596       0.022362       0.008790       0.009685       0.011159       0.053508       0.019014      -0.033708       0.003095       0.030613             10.307821       8.941851      -0.724032       1.862913      16.125729      -1.468471       5.855882           0.000004
           30              C       0.263565       5.592270       8.146329      -0.151061      33.357970 0.41612755E+03  0.96980023E+04                                 9.022497                            6.831098       0.119926       2.009520                    0.999739      29.469147      84.959255       0.624978       0.420519      -1.059260      -0.013419       0.023873      -0.004709       0.027788      -0.010539       0.014676      -0.010274       0.049224       0.015029      -0.030911      -0.002983       0.033894             10.466822       8.658380       0.843026       1.482774      17.102555      -0.947324       5.639531           0.000005
           31              C      -0.742660       4.782094       7.622870       0.075136      38.244264 0.42065085E+03  0.97465277E+04                                 9.916719                            6.851085      -0.071197       1.985469                    0.999269      26.521761      74.146534       0.631757       0.418435      -1.069655       0.003772       0.009373       0.001482       0.010212      -0.000585       0.008583      -0.001642      -0.043078       0.004860      -0.025105       0.004192       0.020913             12.694986       9.844926      -1.186022       2.128383      22.209215      -1.897842       6.030819           0.000002
           32              C      -1.856757       5.415506       7.028946      -0.146917      35.479270 0.44821409E+03  0.10658218E+05                                 9.482955                            7.125589       0.021003       1.977578                    0.999194      30.054318      87.970713       0.606345       0.424803      -1.054930       0.003215       0.028380       0.005598       0.029105       0.018867       0.000521       0.012434       0.013535      -0.015393      -0.023252      -0.001446       0.024698             11.211128      10.408542      -1.666074       2.616750      17.299371      -1.977522       5.925470           0.000003
           33              C      -1.885936       6.797692       6.923247      -0.094441      34.584760 0.44035092E+03  0.10450896E+05                                 9.414676                            7.136772      -0.194268       1.912524                    0.999143      29.798643      87.846403       0.594998       0.433747      -1.046850       0.012953      -0.018646       0.014357       0.026862      -0.015096      -0.008417      -0.006831       0.029681       0.037119      -0.029563       0.009784       0.019779             11.042562      10.413025       0.372302       2.457573      16.931582      -1.144497       5.783080           0.000003
           34              C      -0.659544       3.300776       7.713469       0.080196      35.786821 0.40867191E+03  0.94163414E+04                                 9.533088                            6.781041      -0.070854       1.990014                    0.999410      26.382583      73.949331       0.630013       0.421939      -1.065669      -0.000966      -0.007420       0.001107       0.007564      -0.005692       0.000580       0.007318      -0.000414      -0.062859      -0.022663       0.005821       0.016843             11.998342       6.702854      -1.160187       2.067658      21.203555      -1.753651       8.088617           0.000001
           35              C      -0.003458       2.675137       8.740254      -0.146745      32.384913 0.42928352E+03  0.10063997E+05                                 8.830900                            6.919538       0.191349       2.031141                    0.999786      29.443946      84.621744       0.624653       0.418255      -1.062668      -0.006434      -0.028385      -0.005312       0.029586       0.013227       0.006945       0.022149      -0.005501       0.038108      -0.023395      -0.009084       0.032479             10.094801       6.248857      -1.999704       1.859626      15.302353      -1.745361       8.733193           0.000004
           36              C       0.246770       1.291091       8.720121      -0.095396      31.993251 0.43600024E+03  0.10264422E+05                                 8.810796                            7.021518       0.187862       2.038260                    0.999766      28.964206      83.502985       0.613553       0.424040      -1.058694      -0.011879       0.014580      -0.013771       0.023309      -0.008874       0.000107      -0.015736       0.029725       0.047482      -0.030250       0.008134       0.022115              9.924920       7.151899      -1.211110       2.041168      14.135510       0.221903       8.487352           0.000002
           37              C      -0.303212       0.528725       7.688303      -0.022867      35.615458 0.45268006E+03  0.10712721E+05                                 9.494931                            7.147421      -0.140154       1.968800                    0.998387      27.454280      78.279947       0.611588       0.423193      -1.063660      -0.013562       0.045424       0.005621       0.047738       0.006983      -0.010219      -0.001001       0.013665       0.026799      -0.014726      -0.002541       0.017266             11.473874       8.058460      -2.370149       1.961862      17.926345       0.620556       8.436818           0.000001
           38              C      -1.030033       1.125395       6.731984      -0.098715      32.032901 0.41558869E+03  0.97412836E+04                                 8.944449                            6.929143      -0.081585       1.949660                    0.999571      29.644332      87.427476       0.603152       0.433238      -1.045033       0.006180       0.024702       0.014986       0.029546       0.008820      -0.017855       0.015221       0.038334       0.054136      -0.036981       0.003854       0.033126             10.315314       7.795708      -1.534158       2.368791      15.816033      -0.724200       7.334200           0.000003
           39              C      -1.225441       2.493858       6.716884      -0.138616      33.123267 0.43698332E+03  0.10310312E+05                                 9.032938                            7.025879       0.140037       2.020536                    0.999540      29.494028      85.583187       0.612818       0.423611      -1.057221       0.004914      -0.025301       0.012683       0.028725      -0.011097      -0.001305      -0.014383       0.027813       0.033039      -0.028324       0.010369       0.017955             10.310402       7.401184      -0.842844       2.340848      16.322718       0.111876       7.207305           0.000003
           40              C       0.077878      -0.946623       7.597704       0.603304      23.864660 0.26680871E+03  0.56477085E+04                                 7.810331                            5.891360      -0.327996       1.940024                    0.998831      23.291526      67.188258       0.593160       0.487823      -1.005566      -0.002316      -0.067249      -0.004072       0.067412       0.057257      -0.052173      -0.027418       0.099663       0.059953      -0.086031      -0.020103       0.106133              9.393308       7.492647      -1.863981       1.436261      13.547478       1.565347       7.139798           0.000000
           41              C       0.434179      10.153882       4.076940       0.652907      23.586948 0.23198318E+03  0.47227281E+04                                 7.620349                            5.433619      -0.101398       2.033346                    0.999228      21.698108      60.580556       0.630400       0.477258      -1.015167      -0.001367       0.041586       0.059723       0.072788       0.026731      -0.014644      -0.085396      -0.079997      -0.085970      -0.082168      -0.032221       0.114389              9.458029      10.183327      -0.767228      -0.255541       7.542641       4.585793      10.648119           0.000000
           42              C       0.469536       9.290900       2.846308      -0.037914      36.810161 0.42152939E+03  0.97515662E+04                                 9.544566                            6.774692       0.105467       2.042589                    0.999326      26.905688      74.649229       0.648451       0.408303      -1.078482       0.000809      -0.031438      -0.039096       0.050175       0.003067       0.004432      -0.006256       0.010307      -0.023418      -0.012908       0.002521       0.010387             12.106500      11.006350      -0.595492      -0.318522       9.812024       7.307523      15.501127           0.000003
           43              C       1.618107       8.804311       2.322849      -0.084082      33.747073 0.40044128E+03  0.92835124E+04                                 9.236306                            6.784889      -0.096355       1.948823                    0.999622      29.068769      84.781452       0.612851       0.431100      -1.048130      -0.022360      -0.011483      -0.016472       0.030053       0.022235       0.007248      -0.021094       0.000634      -0.043580      -0.035582       0.003623       0.031959             11.148183      10.689133      -0.767726       0.254818       8.512022       5.849604      14.243395           0.000003
           44              C       1.626939       7.984798       1.243215      -0.147291      35.953944 0.42894831E+03  0.10076436E+05                                 9.559566                            6.962454       0.052849       1.987328                    0.999595      29.657571      85.940288       0.615252       0.423790      -1.056841      -0.012434       0.010567       0.021809       0.027238      -0.011397      -0.021705      -0.000804       0.031538      -0.032336      -0.024518      -0.009800       0.034318             11.766320       9.895935       0.544556       1.965589       8.772756       6.657563      16.630270           0.000006
           45              C       0.450947       7.603986       0.583858       0.072851      41.391283 0.42089267E+03  0.97583862E+04                                10.491569                            6.850432      -0.100521       1.973282                    0.999348      26.728426      74.869856       0.631835       0.418115      -1.069327      -0.000110       0.010771       0.005888       0.012276       0.001073      -0.001499       0.016726       0.001343       0.011120      -0.016628      -0.000987       0.017616             14.569063      10.441238      -0.003464       0.250377      10.717849       9.683552      22.548101           0.000003
           46              C       8.081599       8.010399       1.192882      -0.151799      36.374171 0.44496092E+03  0.10527181E+05                                 9.585806                            7.063210       0.081126       1.990943                    0.999670      29.868939      86.280905       0.615747       0.420449      -1.061109       0.008168       0.006037       0.018039       0.020702       0.012524       0.018009       0.007850       0.046417      -0.038384      -0.022963      -0.016957       0.039920             11.661671      10.323272      -0.603729      -1.632261       8.883260       6.511095      15.778480           0.000007
           47              C      -0.731213       8.884278       2.259933      -0.103414      35.382205 0.43282683E+03  0.10205982E+05                                 9.498028                            7.034502      -0.061111       1.951621                    0.999616      29.608332      86.388273       0.605873       0.428730      -1.052180       0.025416      -0.012782      -0.014885       0.032108      -0.014930      -0.012400      -0.012103       0.026195      -0.040530      -0.029810       0.002056       0.027754             11.409508      11.144745       0.192767       0.133311       8.778908       6.026010      14.304871           0.000004
           48              C       3.545690      -0.445114       5.352871       0.645722      23.990079 0.24693069E+03  0.51023363E+04                                 7.727364                            5.618882      -0.175867       2.005907                    0.999131      22.006845      61.751278       0.618239       0.479464      -1.014750       0.003834      -0.080354      -0.004959       0.080598      -0.000790       0.029058       0.036568       0.038186       0.331295      -0.082204      -0.040292       0.122496              9.498472       9.981693       0.004453      -0.929530      13.941090      -1.129742       4.572632           0.000001
           49              C       3.589014       1.072037       5.189290      -0.038999      37.849331 0.45139236E+03  0.10607009E+05                                 9.716370                            7.004734       0.106439       2.036204                    0.999265      27.324018      76.038491       0.639450       0.407625      -1.080520       0.009593       0.054446      -0.005840       0.055593       0.001871       0.005717       0.001036       0.016730      -0.010517      -0.006928      -0.005505       0.012433             12.191978      10.138781      -0.018551      -2.228107      20.361856      -1.905686       6.075296           0.000002
           50              C       4.670385       1.704055       4.522383      -0.095878      32.556774 0.40708028E+03  0.94370048E+04                                 8.901139                            6.778392       0.038259       1.986994                    0.999683      29.028759      83.521458       0.624234       0.423257      -1.057336      -0.014762       0.015077       0.006347       0.022035      -0.008624      -0.008721       0.010775       0.055519       0.022831      -0.035010       0.004804       0.030206             10.316134       8.946786       0.727411      -1.863866      16.141717      -1.471569       5.859898           0.000005
           51              C       4.684531       3.041351       4.436818      -0.150562      33.338795 0.41578594E+03  0.96878043E+04                                 9.016431                            6.825827       0.129187       2.012130                    0.999699      29.463427      84.925877       0.625574       0.420215      -1.059479      -0.015267      -0.023724       0.006018       0.028847       0.011496      -0.015267      -0.010332       0.049028       0.018084      -0.031509      -0.003103       0.034612             10.460150       8.654074      -0.839069      -1.483401      17.089726      -0.948017       5.636651           0.000005
           52              C       3.678317       3.851527       4.960277       0.072402      38.293455 0.42129143E+03  0.97639674E+04                                 9.919915                            6.852661      -0.063346       1.987534                    0.999220      26.544664      74.192719       0.632259       0.417991      -1.070061       0.003328      -0.010103      -0.003036       0.011062       0.000207      -0.007867      -0.002108      -0.043253       0.006636      -0.025010       0.004220       0.020790             12.699918       9.848137       1.185764      -2.129444      22.218984      -1.898263       6.032632           0.000002
           53              C       2.564230       3.218115       5.554201      -0.144880      35.433292 0.44746788E+03  0.10636438E+05                                 9.476910                            7.121178       0.021217       1.977731                    0.999206      30.028638      87.889556       0.606315       0.424985      -1.054778       0.002971      -0.026469      -0.004820       0.027068      -0.018686      -0.001052       0.012535       0.013566      -0.018554      -0.022891      -0.002306       0.025197             11.203463      10.402798       1.661409      -2.615234      17.285705      -1.974311       5.921887           0.000003
           54              C       2.535052       1.835929       5.659900      -0.093843      34.580238 0.44026037E+03  0.10448224E+05                                 9.414870                            7.137269      -0.190184       1.913664                    0.999136      29.794671      87.832887       0.594823       0.433896      -1.046758       0.013934       0.019656      -0.015021       0.028393       0.014143       0.009091      -0.007241       0.028439       0.035284      -0.028546       0.008805       0.019740             11.042662      10.412411      -0.374946      -2.456992      16.932566      -1.143454       5.783007           0.000003
           55              C       3.761431       5.332845       4.869678       0.082092      35.733803 0.40793336E+03  0.93954289E+04                                 9.524852                            6.775719      -0.071622       1.990126                    0.999406      26.360091      73.880070       0.630124       0.422039      -1.065565      -0.000358       0.006322      -0.000962       0.006405       0.004390       0.000343       0.006648      -0.002175      -0.063275      -0.022399       0.006495       0.015904             11.987371       6.696979       1.158473      -2.064688      21.184647      -1.750956       8.080488           0.000001
           56              C       4.417498       5.958484       3.842893      -0.151930      32.559642 0.43219142E+03  0.10149488E+05                                 8.863209                            6.944369       0.189459       2.029394                    0.999780      29.538956      84.972886       0.623329       0.418428      -1.062537      -0.007750       0.027832       0.006327       0.029576      -0.013934      -0.004957       0.020768      -0.003085       0.038587      -0.024388      -0.005984       0.030371             10.133729       6.271554       2.011330      -1.864239      15.369810      -1.761190       8.759824           0.000004
           57              C       4.667726       7.342530       3.863026      -0.094813      31.978877 0.43574292E+03  0.10256735E+05                                 8.807668                            7.019236       0.184941       2.037428                    0.999773      28.955837      83.469172       0.613687       0.424014      -1.058722      -0.012851      -0.017180       0.014780       0.026053       0.007580       0.000845      -0.015539       0.027525       0.042985      -0.028363       0.007883       0.020479              9.921353       7.149397       1.211074      -2.039457      14.130919       0.220308       8.483743           0.000002
           58              C       4.117763       8.104896       4.894844      -0.024251      35.639672 0.45308925E+03  0.10724129E+05                                 9.496438                            7.148707      -0.140146       1.968609                    0.998344      27.464443      78.298580       0.611822       0.422963      -1.063874      -0.014217      -0.046597      -0.005709       0.049051      -0.008674       0.010179      -0.001114       0.014864       0.028074      -0.016582      -0.001445       0.018027             11.475921       8.059447       2.371055      -1.961249      17.931744       0.620185       8.436573           0.000001
           59              C       3.390960       7.508226       5.851163      -0.096498      31.975612 0.41468500E+03  0.97152156E+04                                 8.936051                            6.923316      -0.080390       1.950430                    0.999553      29.611735      87.321207       0.603157       0.433452      -1.044861       0.005957      -0.024325      -0.014487       0.028932      -0.008408       0.017424       0.016026       0.036323       0.055787      -0.036640       0.003710       0.032930             10.304840       7.788274       1.530745      -2.366671      15.798110      -0.721514       7.328136           0.000003
           60              C       3.195551       6.139763       5.866263      -0.137714      33.122183 0.43698131E+03  0.10311052E+05                                 9.036646                            7.029252       0.136900       2.019711                    0.999541      29.490607      85.598198       0.612180       0.424020      -1.056884       0.004089       0.024176      -0.011391       0.027036       0.012144       0.000712      -0.015062       0.028159       0.033365      -0.029320       0.010070       0.019250             10.314383       7.404058       0.842490      -2.341637      16.329251       0.112650       7.209840           0.000003
           61              C       4.498854       9.580244       4.985443       0.604930      23.834574 0.26641192E+03  0.56372988E+04                                 7.804658                            5.887467      -0.330263       1.939567                    0.998830      23.273791      67.128529       0.593272       0.487904      -1.005508      -0.001588       0.066393       0.003951       0.066529      -0.056862       0.052147      -0.027230       0.097490       0.059845      -0.084976      -0.020383       0.105360              9.386078       7.487507       1.862226      -1.435613      13.535702       1.563059       7.135025           0.000000
           62              C       4.855219      -1.520261       8.506207       0.652111      23.620618 0.23237306E+03  0.47326927E+04                                 7.627537                            5.438140      -0.100961       2.033033                    0.999205      21.717757      60.650133       0.630140       0.477250      -1.015163      -0.001349      -0.041459      -0.060971       0.073744      -0.026208       0.014756      -0.086289      -0.079951      -0.084697      -0.082718      -0.032225       0.114942              9.467566      10.192840       0.768262       0.256159       7.550230       4.591598      10.659629           0.000000
           63              C       4.890598      -0.657279       9.736839      -0.035367      36.722836 0.42037827E+03  0.97183310E+04                                 9.531196                            6.766157       0.106634       2.043217                    0.999364      26.864105      74.509558       0.648753       0.408390      -1.078420       0.001430       0.031727       0.038804       0.050143      -0.001343      -0.004312      -0.005264       0.011810      -0.024864      -0.012103       0.001088       0.011015             12.088222      10.990954       0.594068       0.317292       9.797569       7.294767      15.476144           0.000003
           64              C      -2.802822      -0.170690      10.260298      -0.085875      33.796087 0.40114597E+03  0.93044156E+04                                 9.247846                            6.793218      -0.102124       1.946839                    0.999631      29.092379      84.885366       0.612124       0.431400      -1.047894      -0.020637       0.011679       0.016497       0.028887      -0.022950      -0.007291      -0.020570       0.000562      -0.046295      -0.035753       0.002943       0.032809             11.162628      10.700961       0.769453      -0.254022       8.523167       5.858660      14.263756           0.000003
           65              C      -2.793970       0.648823      11.339932      -0.145264      35.890867 0.42804668E+03  0.10050091E+05                                 9.549044                            6.955257       0.054274       1.988086                    0.999625      29.625736      85.829452       0.615546       0.423805      -1.056819      -0.012106      -0.010522      -0.021707       0.026990       0.013170       0.020949      -0.000017       0.032129      -0.035592      -0.024578      -0.010577       0.035155             11.752206       9.887546      -0.542919      -1.961768       8.762306       6.647822      16.606765           0.000006
           66              C      -3.969950       1.029635      11.999289       0.074311      41.377063 0.42065639E+03  0.97522862E+04                                10.493524                            6.851521      -0.102259       1.972724                    0.999351      26.717193      74.854734       0.631320       0.418483      -1.069010      -0.000269      -0.009895      -0.004945       0.011065       0.000227       0.001126       0.016814       0.002014       0.012112      -0.016693      -0.001049       0.017742             14.571902      10.445170       0.004259      -0.248891      10.719153       9.684828      22.551382           0.000003
           67              C       3.660690       0.623222      11.390265      -0.155115      36.424699 0.44580936E+03  0.10551471E+05                                 9.586984                            7.063526       0.090681       1.993424                    0.999680      29.904989      86.380729       0.616619       0.419687      -1.061672       0.009814      -0.007001      -0.019135       0.022616      -0.011076      -0.018593       0.008124       0.044391      -0.036189      -0.022794      -0.015925       0.038718             11.662627      10.328020       0.601605       1.629568       8.882918       6.510121      15.776943           0.000007
           68              C       3.689859      -0.250657      10.323214      -0.102255      35.382921 0.43274927E+03  0.10204613E+05                                 9.504300                            7.039082      -0.067128       1.950225                    0.999640      29.599035      86.388437       0.604949       0.429365      -1.051696       0.024488       0.011708       0.014485       0.030766       0.014674       0.013158      -0.012539       0.027334      -0.042471      -0.030775       0.002256       0.028520             11.417519      11.149824      -0.195715      -0.137351       8.785555       6.031810      14.317177           0.000004
           69              O       0.237032       9.681576       7.413990      -0.691016      42.242054 0.61914097E+03  0.15410782E+05                                 9.598730                            7.653533       0.367507       2.124968                    0.998191      29.862014      79.742051       0.693594       0.354785      -1.142929      -0.090822      -0.040262       0.015947       0.100618       0.036925      -0.018913       0.026258       0.066639       0.169249      -0.085057       0.020577       0.064480             11.492511      14.280193       6.147124       0.147624      14.060870       0.069553       6.136469          -0.000001
           70              O      -1.950483       9.616612       6.920731      -0.588100      36.836394 0.53938247E+03  0.13001512E+05                                 8.863812                            7.255999       0.175514       2.111281                    0.994569      27.846150      73.747175       0.694193       0.366040      -1.131340       0.014032      -0.042726       0.037972       0.058858      -0.030248      -0.001466       0.017447       0.085646       0.155089      -0.080269       0.025052       0.055216             10.314637      13.256563      -4.614248       1.851123      11.720009      -1.254171       5.967339          -0.000001
           71              O      -0.292611      -1.605813       6.591052      -0.688957      47.670675 0.72592552E+03  0.18884136E+05                                10.617241                            8.468041      -0.149956       1.960850                    0.994918      30.798850      85.285536       0.635618       0.370429      -1.125745       0.025606       0.049774       0.036196       0.066658       0.045335      -0.043602       0.018550       0.036513       0.144786      -0.085398       0.012516       0.072882             12.825731      11.632617       2.186964       1.620321      16.065939       5.907763      10.778635          -0.000003
           72              O       0.801161      -1.436964       8.496141      -0.588699      31.109019 0.47941080E+03  0.11210646E+05                                 7.805565                            6.732495       0.547690       2.222600                    0.996762      27.715716      72.092146       0.738767       0.354548      -1.141389      -0.042437       0.035122       0.037562       0.066674       0.012443       0.002319      -0.056844       0.117416       0.041298      -0.096225       0.042139       0.054087              8.582901       9.599146      -2.241991       2.320542       8.212906      -0.846648       7.936650          -0.000001
           73              O       1.558886      10.377191       4.650731      -0.641507      40.856824 0.61412698E+03  0.15253305E+05                                 9.456713                            7.706566       0.273855       2.127098                    0.994582      28.785246      76.757642       0.679994       0.362656      -1.136798      -0.014939      -0.010865      -0.064898       0.067476       0.024942       0.032708      -0.044138       0.041390      -0.093734      -0.078881       0.027872       0.051010             11.104416      14.809580       2.108575       4.609120       8.345501       3.044776      10.158167          -0.000001
           74              O      -0.620668      10.579402       4.494700      -0.639238      42.830454 0.57482122E+03  0.14086582E+05                                 9.799882                            7.477662       0.210452       2.100996                    0.996771      28.731906      76.878359       0.685178       0.364779      -1.131621       0.061660      -0.046641      -0.023570       0.080826       0.005653      -0.024898      -0.060669      -0.065779      -0.082820      -0.069078      -0.014523       0.083601             12.055433      15.931995      -4.328592      -5.189096       9.598086       3.943621      10.636218           0.000001
           75              O       4.658012      -1.047955       5.169157      -0.690578      42.267530 0.61954200E+03  0.15423821E+05                                 9.604327                            7.657441       0.365064       2.124200                    0.998177      29.865887      79.769755       0.693198       0.354918      -1.142780      -0.091037       0.040683      -0.016075       0.101002      -0.037580       0.019121       0.026031       0.066292       0.169238      -0.085376       0.020912       0.064464             11.500183      14.287697      -6.152398      -0.147283      14.073122       0.069245       6.139729          -0.000002
           76              O       2.470506      -0.982991       5.662416      -0.585834      36.782106 0.53838069E+03  0.12971357E+05                                 8.856010                            7.249831       0.184363       2.114521                    0.994731      27.820163      73.661713       0.694405       0.366098      -1.131294       0.015769       0.044001      -0.038213       0.060374       0.031370       0.001067       0.016832       0.085478       0.152667      -0.080335       0.026128       0.054207             10.305185      13.244992       4.609921      -1.849593      11.707961      -1.252800       5.962603          -0.000001
           77              O       4.128384      10.239434       5.992095      -0.688696      47.671067 0.72593327E+03  0.18884912E+05                                10.619349                            8.469668      -0.147269       1.961792                    0.995042      30.792216      85.276198       0.635361       0.370568      -1.125608       0.025345      -0.049824      -0.036516       0.066770      -0.045502       0.043610       0.018968       0.036838       0.146225      -0.085947       0.012759       0.073188             12.828438      11.636272      -2.187759      -1.621070      16.068519       5.908322      10.780523          -0.000002
           78              O       5.222122      10.070585       4.087006      -0.589663      31.155771 0.48029923E+03  0.11236843E+05                                 7.814189                            6.739268       0.549395       2.222632                    0.996744      27.734802      72.163857       0.738293       0.354605      -1.141321      -0.042193      -0.035096      -0.038304       0.066927      -0.012901      -0.002202      -0.056838       0.117443       0.040459      -0.096238       0.041781       0.054457              8.593127       9.611169       2.245093      -2.323774       8.222610      -0.847347       7.945601          -0.000001
           79              O       5.979916      -1.743570       7.932416      -0.641512      40.847559 0.61397606E+03  0.15248341E+05                                 9.454032                            7.704571       0.269574       2.125620                    0.994460      28.787571      76.756192       0.680234       0.362557      -1.136896      -0.014995       0.010045       0.065183       0.067635      -0.023822      -0.032838      -0.044399       0.041963      -0.095358      -0.079001       0.027917       0.051085             11.100879      14.804521      -2.107627      -4.607352       8.343033       3.043494      10.155083          -0.000001
           80              O       3.800364      -1.945781       8.088447      -0.639337      42.805050 0.57443323E+03  0.14074297E+05                                 9.794581                            7.473960       0.213843       2.102154                    0.996798      28.727061      76.850671       0.685529       0.364664      -1.131743       0.061087       0.046285       0.023644       0.080205      -0.005480       0.024539      -0.060705      -0.065784      -0.082313      -0.068847      -0.014656       0.083503             12.048047      15.922547       4.325688       5.185331       9.592329       3.940164      10.629266           0.000001

******************************************************
Auxiliary information for the entire system
The total spin magnetic moment of the unit cell is   0.000363
The total net atomic charge of the unit cell is   0.000004
Accuracy of reproducing the electrostatic potential in the unit cell:
  The inner radius (bohr) =    5.0000
  The outer radius (bohr) =   12.0000
  Valid grid points have density less than (e/(bohr^3)) =    0.0001
  The number of valid grid points were=       139426
  The rms potential error without charges in kcal/mol is=      3.88636
  The rms potential error with partial charges in kcal/mol is=      0.71938
  The RRMSE value at monopole order=      0.18510
  The rms potential error with partial charges and cloud penetration in kcal/mol is=      0.72955
  The RRMSE value at monopole order with cloud penetration is=      0.18772
  The rms potential error with partial charges and atomic dipoles in kcal/mol is=      0.57593
  The RRMSE value at dipole order=      0.14819
  The rms potential error with partial charges, atomic dipoles and cloud penetration in kcal/mol is=      0.57627
  The RRMSE value at dipole order with cloud penetration=      0.14828

******************************************************
The electron densities and ab initio electrostatic potential were computed in VASP using the PBE functional and
projector augmented wave method. See the main text of the journal article for a description of computational details.
The atomic charges, dipoles, and quadrupoles were computed with the DDEC6 method as described in
(a) T. A. Manz and N. Gabaldon Limas, RSC Adv. 6 (2016) 47771-47801 DOI: 10.1039/c6ra04656h
(b) N. Gabaldon Limas and T. A. Manz, RSC Adv. 8 (2018) 2678-2707 DOI: 10.1039/c7ra11829e.
For each atom in the material, the electron cloud parameters were fit to the spherically averaged atom-in-material
electron density using radial positions for which this density was between 10^-4 and 10^-2 electrons per cubic bohr.
The polarizabilities, dispersion coefficients, and quantum Drude oscillator (QDO) parameters were fit using the MCLF method.
The magnetic structure of the system was optimized in VASP from the default ferromagnetic initial guess using spin polarization.
The atomic spin moments (ASMs) were computed on this optimized magnetic structure using the DDEC6 partition as inputs
to the method of T. A. Manz and D. S. Sholl, J. Chem. Theory Comput. 7 (2011) 4146-4164 DOI: 10.1021/ct200539n.
The RMSE and RRMSE were computed using a uniform grid with Ewald summation.
