# Supplementary material for: A collection of forcefield precursors for metal–organic frameworks
Source: RSC Adv. 2019 Nov 13;9(63):36492–507. doi: 10.1039/c9ra07327b (PMC9075174; doi:10.1039/c9ra07327b)
Supplement: RA-009-C9RA07327B-s3369 [file RA-009-C9RA07327B-s3369.xyz]

   80
jmolscript: load "" {1 1 1} spacegroup "x,y,z" unitcell [{      8.789000     0.000000     0.000000 }, {      0.000000    14.257000     0.000000 }, {     -4.394548    -6.369167    12.977271 }]
Ce     2.037967    -3.409577     7.092598     1.969032
Ce     6.432472    11.297410     5.884673     1.966721
H      0.956211     7.143260     8.658435     0.113634
H      0.990488     4.784226     8.837522     0.111820
H      6.291141     4.543683     6.919481     0.114425
H      6.259501     6.858825     6.745585     0.104088
H      0.433262     2.832625     9.644708     0.117359
H      0.767244     0.475757     9.592799     0.118938
H     -1.480970     0.254313     6.319931     0.094435
H     -1.664660     2.567431     6.257640     0.110265
H      2.471456     8.789172     2.870572     0.108287
H      2.539139     7.632175     0.908409     0.114035
H      7.338812     7.885205     0.700773     0.107864
H      7.300133     8.934281     2.743395     0.114115
H      5.350727     0.744573     4.318836     0.113988
H      5.385005     3.103607     4.139749     0.113051
H      1.896644     3.344150     6.057790     0.112688
H      1.865003     1.029008     6.231686     0.106064
H      4.827785     5.055208     3.332563     0.117231
H      5.161767     7.412076     3.384472     0.119933
H      2.913529     7.633520     6.657340     0.094618
H      2.729839     5.320402     6.719631     0.108706
H     -1.923071    -0.901339    10.106699     0.109266
H     -1.855403     0.255658    12.068862     0.114463
H      2.944270     0.002628    12.276498     0.107828
H      2.905606    -1.046448    10.233876     0.114486
C     -0.803342     8.709042     7.446358     0.675682
C     -0.793675     7.213375     7.615063    -0.036942
C      0.275944     6.626978     8.289881    -0.104296
C      0.286490     5.203227     8.396294    -0.158949
C     -0.722485     4.434856     7.861631     0.076845
C     -1.792104     5.048012     7.254294    -0.147653
C     -1.801771     6.444826     7.150476    -0.086441
C     -0.634595     2.923799     7.913540     0.082141
C      0.085220     2.321444     8.949126    -0.156945
C      0.277699     0.895499     8.920576    -0.092127
C     -0.255789     0.169651     7.918731    -0.027748
C     -1.045038     0.773407     6.955817    -0.094211
C     -1.185662     2.161280     6.942840    -0.141104
C      0.107197    -1.306624     7.809722     0.616959
C      0.486016     9.785054     4.272118     0.669459
C      0.507993     8.984899     3.023704    -0.040318
C      1.670780     8.576226     2.447513    -0.092440
C      1.722639     7.870750     1.282154    -0.153575
C      0.471088     7.500291     0.628100     0.078629
C      8.138610     7.999205     1.162763    -0.152249
C     -0.675004     8.681449     2.369650    -0.094002
C      3.591165    -0.821209     5.530913     0.671847
C      3.600833     0.674458     5.362208    -0.034584
C      4.670457     1.260855     4.687390    -0.104082
C      4.681004     2.684606     4.580977    -0.162313
C      3.672025     3.452977     5.115640     0.077831
C      2.602402     2.839821     5.722977    -0.145398
C      2.592733     1.443007     5.826795    -0.089776
C      3.759915     4.964034     5.063731     0.081703
C      4.479738     5.566389     4.028145    -0.155341
C      4.672217     6.992334     4.056695    -0.096211
C      4.138721     7.718182     5.058540    -0.027426
C      3.349466     7.114426     6.021454    -0.092086
C      3.208842     5.726553     6.034431    -0.140349
C      4.501707     9.194457     5.167549     0.617010
C      4.880500    -1.897221     8.705153     0.669318
C      4.902467    -1.097066     9.953567    -0.040744
C     -2.723750    -0.688393    10.529758    -0.092125
C     -2.671899     0.017083    11.695117    -0.154706
C     -3.923455     0.387542    12.349171     0.075489
C      3.744070    -0.111372    11.814508    -0.149393
C      3.719466    -0.793616    10.607621    -0.095414
O      0.269794     9.309668     7.599490    -0.690103
O     -1.887904     9.266894     7.160858    -0.615541
O     -0.257543    -1.942139     6.792304    -0.709312
O      0.848985    -1.807950     8.671412    -0.592764
O      1.565303    10.009812     4.848308    -0.631254
O     -0.600306    10.206971     4.684795    -0.678551
O      4.664302    -1.421835     5.377781    -0.687492
O      2.506601    -1.379061     5.816413    -0.614844
O      4.136959     9.829972     6.184967    -0.709372
O      5.243501     9.695783     4.305859    -0.592582
O      5.959791    -2.121979     8.128963    -0.630305
O      3.794181    -2.319138     8.292476    -0.679185

The following XYZ coordinates are in angstroms. Other properties are in atomic units.
The sperically averaged electron density of each atom fit to a function of the form exp(a - br)
eigen_1, eigen_2 and eigen_3 are the three eigenvalues of traceless quadrupole moment tensor
  atom number  atomic symbol              X              Y              Z     net charge C6 coefficient C8 coefficient C10 coefficient fluctuating dipole atomic polarizability isotropic forcefield polarizability              a              b squared Pearson coefficient          <r^3>          <r^4>         wp_QDO          m_QDO          q_QDO       dipole_x       dipole_y       dipole_z         dipole            Qxy            Qxz            Qyz     Q(x^2-y^2)  Q(3z^2 - R^2)        eigen_1        eigen_2        eigen_3 static polarizability      alpha(xx)      alpha(xy)      alpha(xz)      alpha(yy)      alpha(yz)      alpha(zz) atomic spin moment
            1             Ce       2.037967      -3.409577       7.092598       1.969032     248.316470 0.58138103E+04  0.23518959E+06                                26.612334                           21.033114       1.388459       2.064809                    0.998960      97.820619     261.294365       0.530605       0.285350      -1.299906       0.018359       0.022566      -0.014691       0.032590      -0.040213       0.028038      -0.063525      -0.072085       0.147085      -0.078516      -0.030863       0.109379             34.521942      42.636846       6.811893       0.944269      38.587495       8.433466      22.341486           1.014878
            2             Ce       6.432472      11.297410       5.884673       1.966721     248.849149 0.58291984E+04  0.23598425E+06                                26.657166                           21.067777       1.376214       2.061121                    0.998990      97.886435     261.624511       0.529873       0.285535      -1.299605       0.019199      -0.022698       0.014856       0.033234       0.040892      -0.027141      -0.064593      -0.069809       0.147762      -0.078461      -0.031493       0.109954             34.580646      42.721822      -6.821673      -0.940518      38.651475       8.440437      22.368642           1.015192
            3              H       0.956211       7.143260       8.658435       0.113634       1.188534 0.87076017E+01  0.85740121E+02                                 1.735052                            1.637147      -0.898258       2.448267                    0.999057       3.288602       8.688042       0.538906       1.154271      -0.740816       0.029428       0.020054       0.018965       0.040346      -0.001255       0.014656       0.004374       0.010221      -0.020823      -0.017023      -0.000456       0.017479              1.768834       1.910062       0.350668       0.214169       1.868878       0.153700       1.527562          -0.000010
            4              H       0.990488       4.784226       8.837522       0.111820       1.155285 0.84588440E+01  0.82780950E+02                                 1.707952                            1.616743      -0.896205       2.448181                    0.998992       3.294778       8.709114       0.540113       1.158783      -0.739275       0.028884      -0.013779       0.018623       0.037026       0.001365       0.014678      -0.000537       0.005135      -0.027739      -0.017917       0.002063       0.015854              1.740687       1.861813      -0.253428       0.257222       1.803454      -0.242634       1.556794          -0.000028
            5              H       6.291141       4.543683       6.919481       0.114425       1.126588 0.82833998E+01  0.82257379E+02                                 1.798757                            1.690675      -1.196981       2.313647                    0.994900       3.636800      10.332506       0.476647       1.294026      -0.705015      -0.027649      -0.018429      -0.009673       0.034607       0.004649       0.005957      -0.001509      -0.001179      -0.032187      -0.013218       0.002734       0.010484              1.839040       2.127502       0.335217       0.346900       1.931630       0.139795       1.457989          -0.000025
            6              H       6.259501       6.858825       6.745585       0.104088       1.083929 0.77818909E+01  0.76619493E+02                                 1.789542                            1.662473      -1.329133       2.240190                    0.993467       3.850366      11.146954       0.467086       1.331849      -0.695027      -0.028698       0.016555      -0.013818       0.035896      -0.000625       0.005896      -0.002603       0.000814      -0.021127      -0.009964       0.002783       0.007181              1.864650       2.217332      -0.363794       0.463684       1.824346      -0.228899       1.552271          -0.000036
            7              H       0.433262       2.832625       9.644708       0.117359       1.115148 0.81849333E+01  0.79425043E+02                                 1.665909                            1.590302      -0.908506       2.447629                    0.998909       3.241125       8.524487       0.544739       1.158712      -0.739462       0.013116       0.019062       0.030688       0.038434      -0.001868       0.013842       0.003755      -0.014236       0.020874      -0.018745       0.003659       0.015086              1.675250       1.439343       0.137688       0.212668       1.762513       0.204750       1.823895          -0.000022
            8              H       0.767244       0.475757       9.592799       0.118938       1.005105 0.70538614E+01  0.66840393E+02                                 1.633499                            1.533788      -0.850251       2.477161                    0.999406       3.314130       8.998650       0.516843       1.250648      -0.715829       0.019557      -0.019115       0.029269       0.040056      -0.002289       0.011066      -0.002444      -0.006621       0.028209      -0.013469      -0.001918       0.015387              1.688963       1.671302      -0.240966       0.353500       1.594734      -0.280788       1.800854          -0.000044
            9              H      -1.480970       0.254313       6.319931       0.094435       1.253411 0.94519761E+01  0.96736911E+02                                 1.903071                            1.783147      -1.270533       2.258207                    0.994033       3.831529      10.949849       0.474410       1.261487      -0.711522      -0.017859      -0.015982      -0.022649       0.032975      -0.000062       0.008512       0.000354      -0.004442       0.019011      -0.009867      -0.000949       0.010816              1.960087       1.931941       0.289879       0.392179       2.094128       0.337368       1.854191           0.000104
           10              H      -1.664660       2.567431       6.257640       0.110265       1.105931 0.80856164E+01  0.79347503E+02                                 1.736280                            1.638685      -1.130372       2.335719                    0.996522       3.546223       9.827440       0.501160       1.245401      -0.715944      -0.014727       0.013792      -0.025578       0.032578      -0.001536       0.006572      -0.000930      -0.016944       0.022462      -0.014283       0.004451       0.009832              1.773231       1.773105      -0.268260       0.434619       1.791805      -0.275223       1.754784          -0.000025
           11              H       2.471456       8.789172       2.870572       0.108287       1.138027 0.81315237E+01  0.80147761E+02                                 1.791861                            1.657279      -1.188361       2.313031                    0.995173       3.610926      10.126021       0.490610       1.266632      -0.710819       0.033348       0.010699       0.014809       0.038025       0.004110      -0.001227       0.007706       0.023539      -0.015933      -0.015682       0.000559       0.015122              1.878786       2.264447       0.123017       0.527694       1.471109       0.194063       1.900801          -0.000054
           12              H       2.539139       7.632175       0.908409       0.114035       1.093658 0.78446608E+01  0.75630784E+02                                 1.666726                            1.572034      -0.890249       2.455072                    0.998869       3.293029       8.750116       0.537775       1.181357      -0.732862       0.034155      -0.005977      -0.012965       0.037019       0.001102      -0.001836       0.010944       0.027151      -0.008957      -0.019494       0.004241       0.015253              1.704572       1.929862      -0.174698      -0.255990       1.378048       0.225563       1.805807          -0.000027
           13              H       7.338812       7.885205       0.700773       0.107864       1.099242 0.78128045E+01  0.74774101E+02                                 1.631044                            1.535382      -0.859948       2.461849                    0.999125       3.244908       8.415612       0.565593       1.131508      -0.745489      -0.028791       0.001090      -0.016905       0.033405      -0.006214       0.002457       0.007242       0.023753      -0.001718      -0.016717       0.002991       0.013726              1.674597       1.903584       0.066400       0.312509       1.331764       0.198848       1.788444          -0.000035
           14              H       7.300133       8.934281       2.743395       0.114115       1.122627 0.78054022E+01  0.75984070E+02                                 1.758348                            1.610408      -1.204551       2.305827                    0.996023       3.543800       9.806107       0.504977       1.245970      -0.715308      -0.034736       0.009902       0.015380       0.039258      -0.002751       0.003210       0.003826       0.022615       0.000084      -0.013022       0.000751       0.012271              1.853055       2.281786      -0.190038      -0.472441       1.455920       0.219592       1.821459          -0.000048
           15              H       5.350727       0.744573       4.318836       0.113988       1.193102 0.87512667E+01  0.86314179E+02                                 1.743277                            1.644271      -0.951739       2.424483                    0.998668       3.291783       8.715676       0.536028       1.158530      -0.739823       0.028984      -0.019931      -0.018730       0.039852       0.000906      -0.014834       0.004114       0.010466      -0.020420      -0.016869      -0.000866       0.017735              1.777468       1.919863      -0.353660      -0.216082       1.878393       0.155007       1.534147          -0.000011
           16              H       5.385005       3.103607       4.139749       0.113051       1.149284 0.84049637E+01  0.82115720E+02                                 1.701263                            1.610973      -0.887692       2.452513                    0.999064       3.286979       8.678917       0.541432       1.157903      -0.739475       0.028502       0.014123      -0.018543       0.036819      -0.001656      -0.014554      -0.000476       0.005342      -0.027496      -0.017745       0.001889       0.015856              1.733663       1.853748       0.251422      -0.255164       1.796242      -0.240910       1.551001          -0.000028
           17              H       1.896644       3.344150       6.057790       0.112688       1.129708 0.83076539E+01  0.82521820E+02                                 1.798424                            1.690301      -1.178697       2.319964                    0.995113       3.640789      10.330289       0.478117       1.289678      -0.705923      -0.028396       0.018752       0.010230       0.035534      -0.004332      -0.006065      -0.001490      -0.001196      -0.033214      -0.013519       0.003158       0.010362              1.838723       2.127138      -0.335342      -0.346878       1.931293       0.139864       1.457739          -0.000026
           18              H       1.865003       1.029008       6.231686       0.106064       1.078253 0.77367570E+01  0.76104773E+02                                 1.787538                            1.660933      -1.329634       2.241296                    0.993331       3.844124      11.143033       0.465668       1.337139      -0.693970      -0.027758      -0.016162       0.013410       0.034807       0.000806      -0.006164      -0.002712       0.000921      -0.021471      -0.010238       0.002666       0.007572              1.862400       2.214184       0.362700      -0.462588       1.822325      -0.228254       1.550692          -0.000036
           19              H       4.827785       5.055208       3.332563       0.117231       1.116263 0.81945660E+01  0.79544673E+02                                 1.667395                            1.591530      -0.915030       2.445208                    0.998875       3.241982       8.529114       0.544360       1.159137      -0.739368       0.013701      -0.019408      -0.030513       0.038671       0.001979      -0.013747       0.003670      -0.014209       0.021461      -0.018702       0.003615       0.015086              1.676793       1.440499      -0.138005      -0.213128       1.764113       0.205363       1.825767          -0.000022
           20              H       5.161767       7.412076       3.384472       0.119933       1.002303 0.70310490E+01  0.66574310E+02                                 1.630915                            1.531685      -0.851280       2.477264                    0.999443       3.309503       8.984488       0.516975       1.251268      -0.715697       0.019762       0.018958      -0.028756       0.039709       0.002131      -0.011049      -0.002304      -0.006484       0.028396      -0.013402      -0.001955       0.015357              1.686148       1.668620       0.240066      -0.352217       1.592253      -0.279705       1.797571          -0.000045
           21              H       2.913529       7.633520       6.657340       0.094618       1.260448 0.95200860E+01  0.97657985E+02                                 1.914298                            1.792714      -1.293590       2.248471                    0.993729       3.843645      11.015117       0.471658       1.265938      -0.710540      -0.017726       0.015261       0.022607       0.032530       0.000010      -0.008502       0.000499      -0.004780       0.018500      -0.009963      -0.000704       0.010667              1.972080       1.943634      -0.293071      -0.396192       2.107471       0.340967       1.865136           0.000104
           22              H       2.729839       5.320402       6.719631       0.108706       1.107460 0.80966100E+01  0.79442590E+02                                 1.733895                            1.636695      -1.114040       2.341825                    0.996725       3.548043       9.815623       0.503144       1.240691      -0.716982      -0.014939      -0.014627       0.026656       0.033877       0.001141      -0.006445      -0.000879      -0.016655       0.021528      -0.013925       0.004482       0.009444              1.770670       1.770518       0.267590      -0.433481       1.789316      -0.274487       1.752176          -0.000025
           23              H      -1.923071      -0.901339      10.106699       0.109266       1.133809 0.80950578E+01  0.79707035E+02                                 1.788347                            1.654270      -1.179154       2.317280                    0.995323       3.604430      10.106091       0.490688       1.267722      -0.710592       0.032992      -0.010270      -0.014505       0.037475      -0.004169       0.001018       0.007641       0.023783      -0.015230      -0.015667       0.000524       0.015143              1.874954       2.259466      -0.122652      -0.526024       1.468580       0.193447       1.896817          -0.000054
           24              H      -1.855403       0.255658      12.068862       0.114463       1.090857 0.78198567E+01  0.75328717E+02                                 1.663572                            1.569316      -0.887750       2.456474                    0.998951       3.288901       8.734263       0.538382       1.181010      -0.732947       0.034090       0.005724       0.013036       0.036943      -0.000711       0.001815       0.010793       0.027083      -0.009134      -0.019295       0.004045       0.015250              1.701261       1.925680       0.174053       0.254958       1.375832       0.224854       1.802272          -0.000028
           25              H       2.944270       0.002628      12.276498       0.107828       1.101741 0.78345553E+01  0.75042704E+02                                 1.634478                            1.538276      -0.872294       2.456916                    0.999017       3.247064       8.427640       0.564581       1.132623      -0.745223      -0.028604      -0.001499       0.016983       0.033300       0.005966      -0.002484       0.007640       0.023695      -0.001706      -0.016907       0.003322       0.013585              1.678241       1.908358      -0.066751      -0.313967       1.333997       0.199484       1.792367          -0.000035
           26              H       2.905606      -1.046448      10.233876       0.114486       1.123433 0.78121357E+01  0.76056213E+02                                 1.757970                            1.610144      -1.204022       2.305935                    0.996028       3.544703       9.804902       0.505534       1.244488      -0.715613      -0.034740      -0.009692      -0.015493       0.039254       0.002986      -0.003354       0.004039       0.022002      -0.000846      -0.012870       0.000661       0.012209              1.852596       2.281065       0.189919       0.472226       1.455669       0.219506       1.821054          -0.000048
           27              C      -0.803342       8.709042       7.446358       0.675682      22.897575 0.22858522E+03  0.46410382E+04                                 7.538454                            5.432960      -0.218884       2.002693                    0.998927      21.430751      59.948349       0.622993       0.484235      -1.010484       0.003954       0.079232       0.005871       0.079547      -0.002433      -0.025642       0.037363       0.036270       0.335657      -0.081456      -0.041739       0.123195              9.362732       9.683752       0.166510       0.755038      13.981425      -1.137775       4.423018           0.000936
           28              C      -0.793675       7.213375       7.615063      -0.036942      36.337828 0.42095057E+03  0.97357466E+04                                 9.461369                            6.766631       0.110869       2.044032                    0.999294      26.906321      74.664606       0.649266       0.407892      -1.078653       0.001043      -0.051519       0.006777       0.051974      -0.005821      -0.011831       0.001443       0.021304      -0.001982      -0.012207      -0.007238       0.019444             11.943227       9.892313       0.586738       2.170974      20.014333      -1.667331       5.923035          -0.000590
           29              C       0.275944       6.626978       8.289881      -0.104296      33.372201 0.43380722E+03  0.10198701E+05                                 9.046494                            6.987706       0.090339       1.997538                    0.999717      29.403298      84.677126       0.617240       0.422089      -1.060043      -0.010684      -0.019699      -0.006312       0.023282       0.010569       0.010349       0.014610       0.036504      -0.017029      -0.026103      -0.003638       0.029741             10.476031       9.180302      -0.593418       1.958775      16.193089      -1.481823       6.054701           0.000246
           30              C       0.286490       5.203227       8.396294      -0.158949      34.489061 0.44681068E+03  0.10579741E+05                                 9.217026                            7.065760       0.148940       2.011302                    0.999723      29.942766      86.472154       0.617347       0.419011      -1.062237      -0.011803       0.028962      -0.004924       0.031660      -0.016063       0.022523      -0.017232       0.031011      -0.018001      -0.026958      -0.014532       0.041490             10.695159       8.914431       0.835146       1.634911      17.276487      -0.982009       5.894559          -0.000184
           31              C      -0.722485       4.434856       7.861631       0.076845      36.773550 0.40859077E+03  0.94118215E+04                                 9.689645                            6.762936      -0.087656       1.981424                    0.999288      26.482287      74.162147       0.633443       0.419772      -1.067289       0.000342       0.005848       0.002508       0.006373      -0.000389       0.002657      -0.002865      -0.042836       0.019442      -0.024884       0.006020       0.018864             12.400611       9.766501      -1.254800       2.214210      21.475557      -1.658217       5.959774           0.000310
           32              C      -1.792104       5.048012       7.254294      -0.147653      35.433795 0.43885446E+03  0.10382495E+05                                 9.472950                            7.049271       0.036605       1.984541                    0.999310      29.870700      87.258392       0.609713       0.424619      -1.054866       0.003173       0.027203       0.004467       0.027750       0.018463      -0.004096       0.013530       0.004906      -0.021241      -0.024826       0.001364       0.023462             11.320639      10.340853      -1.557542       2.627980      17.697062      -1.950030       5.924003          -0.000145
           33              C      -1.801771       6.444826       7.150476      -0.086441      34.562284 0.42682641E+03  0.10054490E+05                                 9.417930                            7.031863      -0.162341       1.925901                    0.999313      29.487509      86.696852       0.598517       0.434431      -1.046097       0.018313      -0.019667       0.017431       0.032031      -0.019352      -0.008855      -0.010074       0.024709       0.033076      -0.032431       0.013151       0.019279             11.209356      10.315155       0.686975       2.441570      17.538931      -1.063139       5.773981           0.000218
           34              C      -0.634595       2.923799       7.913540       0.082141      35.013865 0.40682590E+03  0.93678360E+04                                 9.420230                            6.775404      -0.081663       1.987318                    0.999399      26.388446      74.061773       0.628612       0.423149      -1.064379      -0.004755      -0.008047      -0.000966       0.009397      -0.006480      -0.000575      -0.000666      -0.005339      -0.069118      -0.023067       0.004537       0.018529             11.841052       6.778146      -0.980472       2.134336      20.846287      -1.163600       7.898725           0.000111
           35              C       0.085220       2.321444       8.949126      -0.156945      33.583090 0.45608132E+03  0.10839223E+05                                 9.046309                            7.130269       0.195336       2.027205                    0.999737      29.856310      85.976579       0.616523       0.418024      -1.064395      -0.000451      -0.026201      -0.003996       0.026508       0.013643       0.018032       0.020526      -0.019442       0.034431      -0.025063      -0.013057       0.038120             10.338433       6.499701      -1.685126       2.002578      15.876236      -1.543576       8.639362           0.000091
           36              C       0.277699       0.895499       8.920576      -0.092127      31.635884 0.42882024E+03  0.10063020E+05                                 8.760833                            6.971978       0.144582       2.023580                    0.999756      28.990178      83.700328       0.614024       0.425077      -1.057054      -0.012463       0.018882      -0.012554       0.025874      -0.010215      -0.001008      -0.020934       0.023459       0.034556      -0.030925       0.007502       0.023424              9.892630       6.843113      -0.886862       1.953244      14.382552       0.274708       8.452224           0.000037
           37              C      -0.255789       0.169651       7.918731      -0.027748      35.414396 0.44929648E+03  0.10612878E+05                                 9.453572                            7.113700      -0.116872       1.976910                    0.998279      27.433589      78.151913       0.613927       0.422366      -1.064165      -0.011561       0.045900      -0.000789       0.047340       0.001905      -0.009858      -0.007721       0.018803       0.023468      -0.015921      -0.002267       0.018188             11.450311       8.067365      -2.271480       1.972221      17.926396       0.889975       8.357173          -0.000153
           38              C      -1.045038       0.773407       6.955817      -0.094211      33.343764 0.43684259E+03  0.10352257E+05                                 9.189039                            7.105833      -0.063838       1.953272                    0.999520      29.797947      87.927174       0.596293       0.433447      -1.046491       0.007521       0.021775       0.017285       0.028801       0.005795      -0.012346       0.012536       0.035769       0.058294      -0.032647       0.004205       0.028442             10.678678       8.210652      -1.134538       2.496973      16.516709      -0.653942       7.308673           0.000112
           39              C      -1.185662       2.161280       6.942840      -0.141104      32.680516 0.42466613E+03  0.99643738E+04                                 8.973481                            6.939721       0.097664       2.008085                    0.999513      29.477954      85.750205       0.613813       0.425273      -1.054486       0.007953      -0.025016       0.008034       0.027452      -0.012985      -0.007996      -0.019283       0.024769       0.018874      -0.032362       0.014783       0.017580             10.310520       7.171177      -0.461483       2.274025      16.605790       0.185068       7.154591           0.000033
           40              C       0.107197      -1.306624       7.809722       0.616959      23.154984 0.25677727E+03  0.53908947E+04                                 7.686234                            5.797216      -0.354434       1.935908                    0.998789      23.075787      66.589312       0.594413       0.490810      -1.002662       0.001564      -0.064164      -0.006178       0.064480       0.062342      -0.053398      -0.031070       0.093531       0.068342      -0.089497      -0.020613       0.110110              9.267938       7.445640      -1.873350       1.401259      13.321709       1.609250       7.036465           0.000310
           41              C       0.486016       9.785054       4.272118       0.669459      22.996001 0.22095480E+03  0.44509803E+04                                 7.527864                            5.323128      -0.111355       2.037346                    0.999294      21.367309      59.658033       0.632255       0.480908      -1.011595      -0.004313       0.045674       0.059731       0.075316       0.026257      -0.019558      -0.084464      -0.079493      -0.090566      -0.082394      -0.032138       0.114531              9.434952      10.122435      -0.610102      -0.031673       7.011494       4.411597      11.170926           0.002229
           42              C       0.507993       8.984899       3.023704      -0.040318      37.061413 0.41649822E+03  0.96085172E+04                                 9.590104                            6.732633       0.101026       2.042199                    0.999385      26.814205      74.348535       0.650541       0.408120      -1.078354       0.008462      -0.026649      -0.044089       0.052207       0.001245       0.002204      -0.004283       0.011144      -0.022361      -0.010099       0.000470       0.009629             12.360608      10.968610      -0.554996      -0.168203       8.955974       7.116365      17.157240          -0.000011
           43              C       1.670780       8.576226       2.447513      -0.092440      34.338477 0.41045314E+03  0.95677030E+04                                 9.328884                            6.859183      -0.083108       1.948997                    0.999627      29.299238      85.487265       0.611293       0.429846      -1.049644      -0.025906      -0.004319      -0.012036       0.028891       0.018915       0.012354      -0.014991       0.013045      -0.055403      -0.034395       0.005105       0.029290             11.343613      10.705802      -0.832783       0.056123       7.708874       5.483727      15.616162           0.000312
           44              C       1.722639       7.870750       1.282154      -0.153575      37.078712 0.45335288E+03  0.10774309E+05                                 9.726657                            7.139184       0.102624       1.998123                    0.999619      29.950483      86.669309       0.611309       0.421592      -1.060550      -0.011745       0.013130       0.010686       0.020604      -0.007290      -0.017695       0.009039       0.057356      -0.037435      -0.027941      -0.014342       0.042283             12.011565      10.137259       0.381734       1.590255       7.912848       6.117934      17.984587           0.000146
           45              C       0.471088       7.500291       0.628100       0.078629      40.811118 0.40821733E+03  0.94005592E+04                                10.420737                            6.760320      -0.113835       1.971930                    0.999413      26.530535      74.273569       0.633533       0.419831      -1.067309       0.002055       0.001467       0.010728       0.011021       0.008449       0.007316       0.012863       0.001865       0.030314      -0.015072      -0.006516       0.021587             14.719379      10.313545      -0.363504       0.072673      10.157396       9.460862      23.687196           0.000955
           46              C       8.138610       7.999205       1.162763      -0.152249      35.871646 0.41304339E+03  0.96053599E+04                                 9.507686                            6.803062       0.062622       1.989351                    0.999690      29.454687      84.742932       0.626821       0.420189      -1.059786       0.005915       0.022891       0.023267       0.033171       0.009568       0.026395      -0.000872       0.025436      -0.019370      -0.026215      -0.008492       0.034708             11.951148       9.848791      -1.262202      -1.506526       8.008183       6.363288      17.996471           0.000046
           47              C      -0.675004       8.681449       2.369650      -0.094002      36.044474 0.42423547E+03  0.99413354E+04                                 9.599216                            6.949722      -0.005385       1.972713                    0.999654      29.202072      84.602782       0.612222       0.426932      -1.054563       0.018969      -0.013507      -0.019924       0.030647      -0.014857      -0.011005      -0.010582       0.023820      -0.028944      -0.026657       0.001816       0.024841             11.872876      11.132503       0.025110      -0.097252       7.768426       5.780888      16.717699           0.000761
           48              C       3.591165      -0.821209       5.530913       0.671847      22.953298 0.22923705E+03  0.46573248E+04                                 7.547299                            5.438761      -0.221928       2.001377                    0.998928      21.465310      60.053668       0.623029       0.483890      -1.010721       0.001918      -0.079816      -0.005199       0.080008       0.003624       0.025986       0.037804       0.034721       0.338016      -0.081125      -0.043129       0.124254              9.374236       9.694678      -0.167186      -0.756000      14.000586      -1.139204       4.427445           0.000931
           49              C       3.600833       0.674458       5.362208      -0.034584      36.286235 0.42023821E+03  0.97149431E+04                                 9.452153                            6.760687       0.105502       2.042651                    0.999349      26.881809      74.574616       0.649597       0.407866      -1.078694       0.000336       0.051300      -0.005881       0.051637       0.004727       0.011073       0.002331       0.020818       0.000934      -0.011588      -0.006780       0.018368             11.930448       9.884114      -0.586569      -2.169982      19.989220      -1.664182       5.918008          -0.000590
           50              C       4.670457       1.260855       4.687390      -0.104082      33.335368 0.43316527E+03  0.10179638E+05                                 9.036469                            6.979131       0.093878       1.998896                    0.999730      29.391357      84.620777       0.618083       0.421677      -1.060322      -0.011328       0.020776       0.006212       0.024465      -0.012013      -0.010252       0.014956       0.036655      -0.016116      -0.026681      -0.003885       0.030566             10.463916       9.173822       0.585114      -1.958786      16.169924      -1.474534       6.048003           0.000245
           51              C       4.681004       2.684606       4.580977      -0.162313      34.598134 0.44857448E+03  0.10631722E+05                                 9.236445                            7.080316       0.144959       2.009531                    0.999693      29.997027      86.663868       0.616645       0.419085      -1.062215      -0.010815      -0.029875       0.004685       0.032115       0.014389      -0.020941      -0.017041       0.033049      -0.015445      -0.027224      -0.012331       0.039555             10.719074       8.928656      -0.844497      -1.634606      17.324211      -0.980859       5.904356          -0.000183
           52              C       3.672025       3.452977       5.115640       0.077831      36.737900 0.40815539E+03  0.93988178E+04                                 9.681969                            6.757885      -0.084060       1.982712                    0.999321      26.468068      74.098517       0.633915       0.419592      -1.067456       0.001062      -0.005975      -0.003150       0.006837      -0.001210      -0.002479      -0.002047      -0.041697       0.016532      -0.023859       0.005425       0.018433             12.390575       9.757845       1.252960      -2.211522      21.458779      -1.655804       5.955103           0.000309
           53              C       2.602402       2.839821       5.722977      -0.145398      35.379363 0.43797672E+03  0.10357035E+05                                 9.466744                            7.045004       0.030275       1.983001                    0.999313      29.840575      87.164135       0.609507       0.424955      -1.054608       0.002686      -0.025675      -0.004331       0.026176      -0.020630       0.004305       0.014222       0.005655      -0.021428      -0.026897       0.001199       0.025698             11.312625      10.334428       1.554348      -2.626171      17.683262      -1.946945       5.920184          -0.000144
           54              C       2.592733       1.443007       5.826795      -0.089776      34.658940 0.42838302E+03  0.10100488E+05                                 9.435169                            7.044414      -0.164301       1.924634                    0.999306      29.535907      86.883275       0.598008       0.434399      -1.046102       0.018287       0.022202      -0.018330       0.034107       0.020038       0.008779      -0.008944       0.024952       0.033596      -0.032556       0.012624       0.019932             11.230675      10.332188      -0.691962      -2.444993      17.576686      -1.063722       5.783150           0.000217
           55              C       3.759915       4.964034       5.063731       0.081703      35.036005 0.40712523E+03  0.93760117E+04                                 9.422464                            6.776421      -0.075306       1.989244                    0.999436      26.398894      74.084793       0.628799       0.422965      -1.064545      -0.004277       0.007983       0.000487       0.009070       0.006104       0.000308      -0.000595      -0.005009      -0.066882      -0.022309       0.004562       0.017747             11.844738       6.779631       0.980184      -2.134575      20.854684      -1.163736       7.899899           0.000109
           56              C       4.479738       5.566389       4.028145      -0.155341      33.535686 0.45522721E+03  0.10813511E+05                                 9.035865                            7.121788       0.199232       2.028644                    0.999739      29.832825      85.878533       0.617144       0.417812      -1.064563      -0.000698       0.028250       0.003657       0.028494      -0.013569      -0.017465       0.020980      -0.019801       0.032230      -0.024530      -0.013476       0.038006             10.326058       6.492243       1.680971      -2.000567      15.855669      -1.538078       8.630263           0.000091
           57              C       4.672217       6.992334       4.056695      -0.096211      31.742902 0.43065097E+03  0.10117273E+05                                 8.782059                            6.988326       0.140005       2.021828                    0.999744      29.051839      83.939378       0.613078       0.425258      -1.056887      -0.012866      -0.018484       0.011609       0.025337       0.009602       0.001498      -0.021093       0.024592       0.037023      -0.031462       0.007835       0.023627              9.917420       6.858652       0.887033      -1.955782      14.423587       0.279106       8.470022           0.000035
           58              C       4.138721       7.718182       5.058540      -0.027426      35.386319 0.44884464E+03  0.10600498E+05                                 9.452794                            7.113245      -0.129975       1.973152                    0.998323      27.420764      78.132173       0.613487       0.422737      -1.063835      -0.009137      -0.046205      -0.001477       0.047122      -0.002759       0.010596      -0.007363       0.019295       0.023968      -0.015924      -0.003212       0.019136             11.448888       8.067883       2.269922      -1.973643      17.920698       0.889776       8.358081          -0.000154
           59              C       3.349466       7.114426       6.021454      -0.092086      33.258255 0.43542013E+03  0.10309987E+05                                 9.170117                            7.090611      -0.054789       1.956219                    0.999514      29.755816      87.762213       0.597402       0.433002      -1.046775       0.008988      -0.022167      -0.018772       0.030407      -0.005720       0.011804       0.012222       0.032996       0.055477      -0.030884       0.003835       0.027049             10.655633       8.194478       1.124073      -2.495277      16.474347      -0.645041       7.298075           0.000110
           60              C       3.208842       5.726553       6.034431      -0.140349      32.693030 0.42484310E+03  0.99697256E+04                                 8.978191                            6.943450       0.093315       2.006633                    0.999515      29.482921      85.774336       0.613336       0.425553      -1.054296       0.006415       0.023627      -0.007231       0.025528       0.012325       0.007510      -0.018921       0.025945       0.019040      -0.031902       0.014720       0.017182             10.316451       7.173492       0.458415      -2.273558      16.619780       0.188786       7.156082           0.000033
           61              C       4.501707       9.194457       5.167549       0.617010      23.172649 0.25701909E+03  0.53972553E+04                                 7.689820                            5.799859      -0.353347       1.935968                    0.998808      23.086358      66.628300       0.594289       0.490796      -1.002667       0.000147       0.063597       0.005112       0.063802      -0.061535       0.052472      -0.030344       0.093100       0.067886      -0.088638      -0.019861       0.108499              9.272388       7.449725       1.874495      -1.401543      13.328225       1.610259       7.039215           0.000302
           62              C       4.880500      -1.897221       8.705153       0.669318      22.981168 0.22079453E+03  0.44467050E+04                                 7.524147                            5.320897      -0.116160       2.036496                    0.999277      21.354825      59.605649       0.632475       0.480853      -1.011678      -0.004763      -0.045514      -0.058779       0.074493      -0.024324       0.019380      -0.085180      -0.077930      -0.089718      -0.083166      -0.030697       0.113863              9.429957      10.117083       0.609243       0.030946       7.007859       4.408958      11.164929           0.002235
           63              C       4.902467      -1.097066       9.953567      -0.040744      37.075091 0.41672851E+03  0.96147497E+04                                 9.590183                            6.732996       0.104113       2.042961                    0.999398      26.824080      74.369142       0.650769       0.407939      -1.078520       0.007284       0.027290       0.043067       0.051503      -0.000539      -0.002444      -0.003945       0.010115      -0.024283      -0.010166       0.000721       0.009445             12.360573      10.967672       0.556958       0.171783       8.956534       7.116644      17.157511          -0.000014
           64              C      -2.723750      -0.688393      10.529758      -0.092125      34.332530 0.41037830E+03  0.95656585E+04                                 9.329210                            6.859592      -0.081268       1.949462                    0.999644      29.291234      85.466540       0.611128       0.429975      -1.049550      -0.027474       0.003656       0.013078       0.030646      -0.017724      -0.012214      -0.014636       0.010640      -0.056810      -0.033665       0.005661       0.028004             11.344186      10.705281       0.833607      -0.054445       7.709803       5.484196      15.617475           0.000314
           65              C      -2.671899       0.017083      11.695117      -0.154706      37.147100 0.45436044E+03  0.10804688E+05                                 9.740350                            7.148705       0.098236       1.996434                    0.999615      29.981538      86.796524       0.610673       0.421780      -1.060389      -0.012232      -0.011936      -0.010826       0.020231       0.005923       0.017785       0.009275       0.055679      -0.040468      -0.027851      -0.013773       0.041624             12.029797      10.148692      -0.383244      -1.594874       7.924741       6.128761      18.015959           0.000145
           66              C      -3.923455       0.387542      12.349171       0.075489      40.879414 0.40904537E+03  0.94236755E+04                                10.427909                            6.764332      -0.111819       1.972327                    0.999373      26.561531      74.357626       0.633793       0.419478      -1.067616       0.004253      -0.001782      -0.010700       0.011651      -0.010166      -0.007147       0.012726       0.001281       0.029582      -0.016242      -0.005731       0.021973             14.730712      10.319996       0.363582      -0.073511      10.164933       9.469254      23.707206           0.000959
           67              C       3.744070      -0.111372      11.814508      -0.149393      35.758243 0.41154932E+03  0.95612791E+04                                 9.484858                            6.788292       0.064470       1.990653                    0.999717      29.403584      84.535305       0.627887       0.419885      -1.060052       0.007505      -0.021834      -0.022894       0.032514      -0.009826      -0.025606      -0.000454       0.025907      -0.017851      -0.025225      -0.009056       0.034281             11.919791       9.829153       1.257745       1.498269       7.987326       6.342906      17.942894           0.000042
           68              C       3.719466      -0.793616      10.607621      -0.095414      36.061040 0.42454747E+03  0.99498744E+04                                 9.599810                            6.950926      -0.011303       1.971000                    0.999628      29.215213      84.629379       0.612385       0.426767      -1.054729       0.018995       0.013120       0.020553       0.030909       0.015295       0.011569      -0.011690       0.023874      -0.027498      -0.028048       0.003073       0.024975             11.873218      11.131863      -0.025015       0.097621       7.769021       5.781349      16.718769           0.000764
           69              O       0.269794       9.309668       7.599490      -0.690103      42.701288 0.60965347E+03  0.15140123E+05                                 9.700921                            7.626434       0.293115       2.101526                    0.998332      29.819764      79.951176       0.689396       0.357760      -1.138741      -0.095099      -0.037166       0.020679       0.104176       0.026067      -0.026871       0.025975       0.041630       0.222608      -0.078621      -0.005446       0.084066             11.768423      14.660996       6.416816      -0.019211      14.504960      -0.072297       6.139314          -0.003924
           70              O      -1.887904       9.266894       7.160858      -0.615541      37.671274 0.55548657E+03  0.13474287E+05                                 8.964942                            7.331531       0.260074       2.129218                    0.995630      28.222586      74.721475       0.695868       0.362867      -1.135005       0.014227      -0.044040       0.045932       0.065205      -0.033004       0.001899       0.020403       0.092808       0.146778      -0.084414       0.031556       0.052858             10.502944      13.502209      -4.844178       1.725162      12.019994      -1.196780       5.986630          -0.003642
           71              O      -0.257543      -1.942139       6.792304      -0.709312      49.501231 0.75986192E+03  0.20015611E+05                                10.910247                            8.686314      -0.179202       1.939373                    0.995698      31.531839      88.172870       0.624459       0.372364      -1.123067       0.031392       0.054126       0.034279       0.071346       0.047922      -0.049071       0.013502       0.034262       0.164877      -0.089771       0.007448       0.082323             13.228523      12.133342       2.251767       1.745946      16.277886       6.073186      11.274340          -0.003005
           72              O       0.848985      -1.807950       8.671412      -0.592764      31.571525 0.48358036E+03  0.11335548E+05                                 7.894885                            6.766899       0.513548       2.209699                    0.997065      27.782809      72.414506       0.735852       0.355093      -1.140660      -0.042293       0.038923       0.037847       0.068819       0.018138      -0.000932      -0.056088       0.114702       0.032175      -0.094681       0.036037       0.058644              8.758226       9.976469      -2.463710       2.360276       8.395289      -0.826695       7.902920          -0.003572
           73              O       1.565303      10.009812       4.848308      -0.631254      41.009815 0.59831318E+03  0.14781800E+05                                 9.505082                            7.630080       0.237710       2.118553                    0.994703      28.580370      76.310108       0.679433       0.364889      -1.133683      -0.017226      -0.005070      -0.070997       0.073232       0.021437       0.020810      -0.053509       0.014134      -0.096271      -0.077428       0.029671       0.047757             11.311520      14.975563       2.085042       4.954145       8.225131       3.099585      10.733867          -0.003173
           74              O      -0.600306      10.206971       4.684795      -0.678551      46.084277 0.62378231E+03  0.15593582E+05                                10.276383                            7.776118       0.252419       2.098757                    0.997115      29.618609      79.901790       0.674015       0.363516      -1.133216       0.068613      -0.051779      -0.031794       0.091650       0.009604      -0.024683      -0.053341      -0.047405      -0.096213      -0.065872      -0.007382       0.073254             12.824988      17.222909      -4.425604      -5.757046       9.682638       4.121574      11.569417          -0.003314
           75              O       4.664302      -1.421835       5.377781      -0.687492      42.678578 0.60919495E+03  0.15126473E+05                                 9.699217                            7.625179       0.294842       2.102225                    0.998343      29.802731      79.909582       0.689207       0.357911      -1.138577      -0.097616       0.038584      -0.020656       0.106978      -0.027688       0.026356       0.026199       0.042693       0.219082      -0.079662      -0.003105       0.082767             11.766024      14.658257      -6.416062       0.018471      14.501707      -0.072013       6.138109          -0.003927
           76              O       2.506601      -1.379061       5.816413      -0.614844      37.635106 0.55478341E+03  0.13452968E+05                                 8.959616                            7.327371       0.265426       2.130891                    0.995646      28.205166      74.663498       0.695997       0.362914      -1.134968       0.014446       0.045065      -0.045936       0.065952       0.033905      -0.001605       0.019990       0.091542       0.144982      -0.083998       0.031674       0.052324             10.496197      13.493553       4.841000      -1.723730      12.011747      -1.195340       5.983291          -0.003651
           77              O       4.136959       9.829972       6.184967      -0.709372      49.481355 0.75951971E+03  0.20003900E+05                                10.906087                            8.683502      -0.175626       1.940409                    0.995659      31.527687      88.148918       0.624667       0.372291      -1.123148       0.031563      -0.054586      -0.033839       0.071560      -0.049876       0.048957       0.013788       0.033757       0.164082      -0.091482       0.009324       0.082158             13.222984      12.129139      -2.249860      -1.743949      16.269987       6.069854      11.269824          -0.002999
           78              O       5.243501       9.695783       4.305859      -0.592582      31.538612 0.48294700E+03  0.11316713E+05                                 7.888563                            6.761697       0.510235       2.208983                    0.996975      27.770225      72.363114       0.736278       0.355012      -1.140753      -0.041446      -0.038025      -0.037291       0.067486      -0.019429       0.001663      -0.055364       0.114760       0.035335      -0.094477       0.035095       0.059382              8.751075       9.968662       2.461546      -2.358177       8.388318      -0.826602       7.896245          -0.003577
           79              O       5.959791      -2.121979       8.128963      -0.630305      40.877187 0.59601895E+03  0.14708914E+05                                 9.479134                            7.610904       0.253495       2.123544                    0.995002      28.543786      76.135490       0.680992       0.364455      -1.134180      -0.018331       0.004771       0.071075       0.073556      -0.021580      -0.021389      -0.053765       0.015912      -0.097471      -0.078321       0.030903       0.047418             11.278302      14.932508      -2.078192      -4.937949       8.201600       3.087257      10.700799          -0.003171
           80              O       3.794181      -2.319138       8.292476      -0.679185      46.135339 0.62464682E+03  0.15621252E+05                                10.285620                            7.782960       0.247522       2.097221                    0.997282      29.635857      79.974713       0.673501       0.363652      -1.133063       0.068491       0.052312       0.031236       0.091669      -0.009946       0.024353      -0.052774      -0.049018      -0.098269      -0.065588      -0.007903       0.073491             12.837430      17.235368       4.430053       5.763922       9.693027       4.128219      11.583896          -0.003296

******************************************************
Auxiliary information for the entire system
The total spin magnetic moment of the unit cell is   1.999841
The total net atomic charge of the unit cell is   0.000000
Accuracy of reproducing the electrostatic potential in the unit cell:
  The inner radius (bohr) =    5.0000
  The outer radius (bohr) =   12.0000
  Valid grid points have density less than (e/(bohr^3)) =    0.0001
  The number of valid grid points were=       151987
  The rms potential error without charges in kcal/mol is=      3.53375
  The rms potential error with partial charges in kcal/mol is=      0.84470
  The RRMSE value at monopole order=      0.23904
  The rms potential error with partial charges and cloud penetration in kcal/mol is=      0.85367
  The RRMSE value at monopole order with cloud penetration is=      0.24158
  The rms potential error with partial charges and atomic dipoles in kcal/mol is=      0.53045
  The RRMSE value at dipole order=      0.15011
  The rms potential error with partial charges, atomic dipoles and cloud penetration in kcal/mol is=      0.52883
  The RRMSE value at dipole order with cloud penetration=      0.14965

******************************************************
The electron densities and ab initio electrostatic potential were computed in VASP using the PBE functional and
projector augmented wave method. See the main text of the journal article for a description of computational details.
The atomic charges, dipoles, and quadrupoles were computed with the DDEC6 method as described in
(a) T. A. Manz and N. Gabaldon Limas, RSC Adv. 6 (2016) 47771-47801 DOI: 10.1039/c6ra04656h
(b) N. Gabaldon Limas and T. A. Manz, RSC Adv. 8 (2018) 2678-2707 DOI: 10.1039/c7ra11829e.
For each atom in the material, the electron cloud parameters were fit to the spherically averaged atom-in-material
electron density using radial positions for which this density was between 10^-4 and 10^-2 electrons per cubic bohr.
The polarizabilities, dispersion coefficients, and quantum Drude oscillator (QDO) parameters were fit using the MCLF method.
The magnetic structure of the system was optimized in VASP from the default ferromagnetic initial guess using spin polarization.
The atomic spin moments (ASMs) were computed on this optimized magnetic structure using the DDEC6 partition as inputs
to the method of T. A. Manz and D. S. Sholl, J. Chem. Theory Comput. 7 (2011) 4146-4164 DOI: 10.1021/ct200539n.
The RMSE and RRMSE were computed using a uniform grid with Ewald summation.
