# Supplementary material for: A collection of forcefield precursors for metal–organic frameworks
Source: RSC Adv. 2019 Nov 13;9(63):36492–507. doi: 10.1039/c9ra07327b (PMC9075174; doi:10.1039/c9ra07327b)
Supplement: RA-009-C9RA07327B-s3370 [file RA-009-C9RA07327B-s3370.xyz]

   80
jmolscript: load "" {1 1 1} spacegroup "x,y,z" unitcell [{      8.622000     0.000000     0.000000 }, {      0.000000    14.066000     0.000000 }, {     -4.310965    -6.424852    12.945947 }]
Gd     2.007824    -3.426072     7.060202     2.079721
Gd     6.318821    11.067220     5.885745     2.078821
H      0.970860     7.008162     8.603876     0.115544
H      0.939822     4.673857     8.917168     0.110519
H      6.135434     4.425910     6.902779     0.108709
H      6.036280     6.752648     6.757784     0.112230
H      0.453543     2.685953     9.657676     0.121248
H      0.774281     0.388086     9.548931     0.118479
H     -1.527801     0.158268     6.273606     0.094190
H     -1.735592     2.472559     6.252892     0.113286
H      2.451243     8.660517     2.936141     0.108528
H      2.529697     7.481211     0.947643     0.109543
H      7.176092     7.767247     0.688724     0.110365
H      7.162303     8.767588     2.760076     0.112684
H      5.281849     0.632986     4.342071     0.115949
H      5.250809     2.967291     4.028779     0.110524
H      1.824432     3.215238     6.043168     0.108907
H      1.725279     0.888500     6.188163     0.111400
H      4.764526     4.955195     3.288271     0.121142
H      5.085265     7.253062     3.397016     0.118600
H      2.783200     7.482880     6.672341     0.095833
H      2.575409     5.168589     6.693055     0.112877
H     -1.859738    -1.019369    10.009806     0.106769
H     -1.781273     0.159937    11.998304     0.110001
H      2.865124    -0.126099    12.257223     0.110238
H      2.851323    -1.126440    10.185871     0.111626
C     -0.748370     8.571817     7.425795     0.689990
C     -0.794928     7.084492     7.653644    -0.035986
C      0.262993     6.497957     8.282817    -0.108431
C      0.258683     5.084589     8.438168    -0.153777
C     -0.756128     4.304622     7.884082     0.073483
C     -1.801978     4.936533     7.262676    -0.147313
C     -1.853711     6.335333     7.156520    -0.087030
C     -0.672495     2.812082     7.941044     0.078502
C      0.086244     2.189178     8.963774    -0.151963
C      0.267306     0.813296     8.899044    -0.091025
C     -0.307784     0.062073     7.878903    -0.028705
C     -1.094975     0.671140     6.920903    -0.090805
C     -1.250171     2.054071     6.926082    -0.141863
C      0.099174    -1.398189     7.754622     0.624604
C      0.485430     9.587105     4.305822     0.685466
C      0.525950     8.816497     3.052654    -0.031767
C      1.655431     8.446216     2.506335    -0.090525
C      1.707160     7.734183     1.302362    -0.155908
C      0.508700     7.398490     0.623995     0.083035
C      7.975353     7.876228     1.152189    -0.157917
C     -0.646644     8.523246     2.379465    -0.090656
C      3.562625    -0.930669     5.520152     0.688849
C      3.516066     0.556656     5.292303    -0.035192
C      4.573984     1.143191     4.663130    -0.109524
C      4.569672     2.556559     4.507779    -0.153633
C      3.554864     3.336526     5.061865     0.072048
C      2.509017     2.704615     5.683271    -0.147313
C      2.457286     1.305815     5.789427    -0.085778
C      3.638498     4.829066     5.004903     0.080758
C      4.397231     5.451970     3.982173    -0.152715
C      4.578293     6.827852     4.046903    -0.090367
C      4.003208     7.579075     5.067044    -0.029734
C      3.216022     6.970008     6.025044    -0.091706
C      3.060826     5.587077     6.019865    -0.142753
C      4.410167     9.039337     5.191325     0.626374
C      4.796442    -1.945957     8.640125     0.684403
C      4.836969    -1.175349     9.893293    -0.031478
C     -2.655548    -0.805068    10.439612    -0.088384
C     -2.603813    -0.093035    11.643585    -0.155938
C     -3.802269     0.242658    12.321952     0.079765
C      3.664382    -0.235080    11.793758    -0.156367
C      3.664379    -0.882098    10.566482    -0.090058
O      0.300066     9.146044     7.552665    -0.692255
O     -1.871817     9.139121     7.135806    -0.666415
O     -0.292268    -2.033515     6.716357    -0.761303
O      0.875156    -1.893099     8.567628    -0.598058
O      1.529556     9.855487     4.898746    -0.648326
O     -0.648362     9.971674     4.707146    -0.719070
O      4.611060    -1.504896     5.393282    -0.692012
O      2.439180    -1.497973     5.810141    -0.665930
O      4.018731     9.674663     6.229590    -0.762067
O      5.186145     9.534247     4.378319    -0.598645
O      5.840565    -2.214339     8.047201    -0.647368
O      3.662648    -2.330526     8.238801    -0.718953

The following XYZ coordinates are in angstroms. Other properties are in atomic units.
The sperically averaged electron density of each atom fit to a function of the form exp(a - br)
eigen_1, eigen_2 and eigen_3 are the three eigenvalues of traceless quadrupole moment tensor
  atom number  atomic symbol              X              Y              Z     net charge C6 coefficient C8 coefficient C10 coefficient fluctuating dipole atomic polarizability isotropic forcefield polarizability              a              b squared Pearson coefficient          <r^3>          <r^4>         wp_QDO          m_QDO          q_QDO       dipole_x       dipole_y       dipole_z         dipole            Qxy            Qxz            Qyz     Q(x^2-y^2)  Q(3z^2 - R^2)        eigen_1        eigen_2        eigen_3 static polarizability      alpha(xx)      alpha(xy)      alpha(xz)      alpha(yy)      alpha(yz)      alpha(zz) atomic spin moment
            1             Gd       2.007824      -3.426072       7.060202       2.079721     162.740832 0.32896982E+04  0.11454059E+06                                20.120242                           15.744611       1.595824       2.242814                    0.998105      77.714456     187.825562       0.622535       0.282578      -1.313104       0.025670       0.016375      -0.004809       0.030825      -0.067375       0.040889      -0.079503      -0.101604       0.112869      -0.103206      -0.038872       0.142078             26.295682      32.261845       5.199347       0.618836      29.358360       6.469149      17.266840           0.000001
            2             Gd       6.318821      11.067220       5.885745       2.078821     162.746916 0.32899225E+04  0.11454837E+06                                20.118077                           15.742854       1.601127       2.244151                    0.998087      77.734160     187.862589       0.622716       0.282496      -1.313222       0.027706      -0.016413       0.004613       0.032531       0.067297      -0.041338      -0.079338      -0.102450       0.114191      -0.103641      -0.038660       0.142301             26.292766      32.258775      -5.199122      -0.618305      29.353949       6.468472      17.265574           0.000001
            3              H       0.970860       7.008162       8.603876       0.115544       1.185523 0.86996446E+01  0.85782901E+02                                 1.744621                            1.645833      -0.946197       2.428751                    0.998661       3.296177       8.761062       0.531993       1.167620      -0.737478       0.029435       0.018036       0.014819       0.037567      -0.000874       0.013855       0.003161       0.012278      -0.024217      -0.016261      -0.001407       0.017668              1.779311       1.961387       0.362529       0.185932       1.870598       0.119048       1.505948           0.000001
            4              H       0.939822       4.673857       8.917168       0.110519       1.131620 0.82360947E+01  0.79971387E+02                                 1.675825                            1.588578      -0.868522       2.460344                    0.999235       3.262459       8.557133       0.548992       1.149019      -0.741709       0.027797      -0.013187       0.021564       0.037571       0.001984       0.014782      -0.001833       0.003719      -0.024306      -0.017795       0.002495       0.015300              1.705684       1.776538      -0.235684       0.267088       1.774713      -0.256903       1.565800          -0.000001
            5              H       6.135434       4.425910       6.902779       0.108709       1.115966 0.82529012E+01  0.81886508E+02                                 1.785050                            1.685134      -1.187540       2.313163                    0.994999       3.673357      10.435172       0.478417       1.290309      -0.705457      -0.026583      -0.019119      -0.011711       0.034776       0.003883       0.005744      -0.000790      -0.001444      -0.028986      -0.011996       0.002634       0.009362              1.819978       2.064084       0.308051       0.345746       1.938251       0.147127       1.457598           0.000000
            6              H       6.036280       6.752648       6.757784       0.112230       1.066317 0.75905473E+01  0.74334156E+02                                 1.775550                            1.646426      -1.344194       2.236601                    0.993446       3.819990      11.059530       0.467034       1.339191      -0.693491      -0.029175       0.018021      -0.013423       0.036825      -0.001771       0.004900      -0.001525      -0.000631      -0.022678      -0.009470       0.002463       0.007007              1.853522       2.209196      -0.376065       0.453067       1.817318      -0.228672       1.534051           0.000001
            7              H       0.453543       2.685953       9.657676       0.121248       1.083819 0.78821103E+01  0.75797254E+02                                 1.638533                            1.563797      -0.870014       2.469851                    0.999186       3.191558       8.366390       0.547452       1.163455      -0.738432       0.014589       0.017018       0.030248       0.037648      -0.002049       0.013806       0.003564      -0.012875       0.017957      -0.018129       0.003650       0.014480              1.648032       1.423288       0.138995       0.216761       1.735703       0.202454       1.785104          -0.000000
            8              H       0.774281       0.388086       9.548931       0.118479       0.976546 0.68163692E+01  0.64147450E+02                                 1.613624                            1.516163      -0.838999       2.485229                    0.999421       3.303013       8.987077       0.514648       1.264648      -0.712636       0.020902      -0.017375       0.028223       0.039184      -0.002322       0.010601      -0.002164      -0.007764       0.023157      -0.013223      -0.000535       0.013758              1.669348       1.667081      -0.258264       0.342964       1.600185      -0.276715       1.740777           0.000001
            9              H      -1.527801       0.158268       6.273606       0.094190       1.265704 0.96021170E+01  0.98787364E+02                                 1.922530                            1.802007      -1.389946       2.200937                    0.993264       3.892571      11.199887       0.469456       1.268169      -0.709678      -0.016313      -0.013292      -0.023437       0.031497      -0.001460       0.006573      -0.000413      -0.000513       0.020984      -0.007204      -0.002981       0.010186              1.980879       1.962382       0.290976       0.408275       2.104800       0.339484       1.875456           0.000002
           10              H      -1.735592       2.472559       6.252892       0.113286       1.080803 0.78945347E+01  0.77137113E+02                                 1.719155                            1.626333      -1.207837       2.301525                    0.996077       3.552179       9.875469       0.498937       1.256387      -0.713201      -0.015122       0.014427      -0.025887       0.033271      -0.001810       0.005387      -0.000744      -0.017203       0.019652      -0.013465       0.004988       0.008477              1.754429       1.755749      -0.271002       0.420191       1.798412      -0.266400       1.709126           0.000001
           11              H       2.451243       8.660517       2.936141       0.108528       1.133433 0.80523990E+01  0.79181183E+02                                 1.787067                            1.649128      -1.202762       2.305724                    0.995460       3.607047      10.106196       0.491807       1.266528      -0.710770       0.031136       0.012696       0.015456       0.037007       0.005436      -0.000941       0.008399       0.022018      -0.018481      -0.016222       0.000811       0.015411              1.877191       2.277639       0.112643       0.531077       1.460855       0.184618       1.893079           0.000001
           12              H       2.529697       7.481211       0.947643       0.109543       1.107351 0.80098045E+01  0.77613984E+02                                 1.677421                            1.585725      -0.932684       2.430640                    0.998613       3.335692       8.881327       0.536936       1.177241      -0.733617       0.034025      -0.007564      -0.012441       0.037010      -0.000220      -0.001326       0.011526       0.026804      -0.007977      -0.019825       0.004932       0.014893              1.712340       1.960258      -0.182244      -0.230904       1.377307       0.210049       1.799455           0.000001
           13              H       7.176092       7.767247       0.688724       0.110365       1.094385 0.77344240E+01  0.73854960E+02                                 1.627104                            1.528439      -0.862090       2.461942                    0.999203       3.236641       8.391032       0.566311       1.132659      -0.745124      -0.029912       0.000580      -0.017594       0.034708      -0.005540       0.002348       0.007266       0.026248      -0.002515      -0.017323       0.002604       0.014719              1.672692       1.892556       0.063872       0.317392       1.323867       0.198584       1.801652           0.000001
           14              H       7.162303       8.767588       2.760076       0.112684       1.121573 0.77922098E+01  0.75819360E+02                                 1.756426                            1.608102      -1.133953       2.336645                    0.996547       3.549448       9.817604       0.505811       1.244509      -0.715557      -0.034509       0.010223       0.016659       0.039660      -0.003148       0.002822       0.003335       0.023975      -0.001171      -0.013262       0.000237       0.013026              1.852629       2.271203      -0.176324      -0.474172       1.444874       0.220632       1.841811           0.000001
           15              H       5.281849       0.632986       4.342071       0.115949       1.182474 0.86715788E+01  0.85429677E+02                                 1.740871                            1.642570      -0.903075       2.448537                    0.998879       3.292391       8.744598       0.532862       1.166758      -0.737678       0.029326      -0.018344      -0.014655       0.037567       0.000921      -0.013790       0.002976       0.012157      -0.023727      -0.016059      -0.001473       0.017532              1.775404       1.956713      -0.361106      -0.185236       1.866440       0.118603       1.503059           0.000001
           16              H       5.250809       2.967291       4.028779       0.110524       1.131392 0.82339907E+01  0.79945175E+02                                 1.675467                            1.588260      -0.863230       2.462447                    0.999248       3.262682       8.557172       0.549111       1.148852      -0.741742       0.027600       0.013266      -0.021429       0.037376      -0.002010      -0.015056      -0.001831       0.003826      -0.024520      -0.018067       0.002475       0.015592              1.705334       1.776163       0.235502      -0.266932       1.774357      -0.256758       1.565482          -0.000001
           17              H       1.824432       3.215238       6.043168       0.108907       1.118516 0.82777638E+01  0.82213745E+02                                 1.789393                            1.688913      -1.195245       2.309976                    0.994761       3.679121      10.464467       0.477245       1.292209      -0.705037      -0.026341       0.019029       0.011525       0.034479      -0.003728      -0.005822      -0.000656      -0.001286      -0.029013      -0.012004       0.002728       0.009276              1.824507       2.069639      -0.309444      -0.347188       1.943196       0.147761       1.460687           0.000000
           18              H       1.725279       0.888500       6.188163       0.111400       1.069609 0.76196398E+01  0.74702230E+02                                 1.780299                            1.650406      -1.350091       2.233736                    0.993485       3.828271      11.095392       0.466046       1.340536      -0.693207      -0.029476      -0.017879       0.013479       0.037016       0.001950      -0.004989      -0.001717      -0.000657      -0.022580      -0.009518       0.002252       0.007266              1.858714       2.216005       0.377894      -0.455150       1.822324      -0.229764       1.537812           0.000001
           19              H       4.764526       4.955195       3.288271       0.121142       1.084788 0.78907244E+01  0.75900904E+02                                 1.639566                            1.564687      -0.871336       2.469229                    0.999219       3.192589       8.370273       0.547276       1.163508      -0.738423       0.014695      -0.016966      -0.030215       0.037640       0.002212      -0.013795       0.003734      -0.013089       0.017491      -0.018250       0.003868       0.014383              1.649095       1.424098      -0.139179      -0.217050       1.736839       0.202760       1.786349          -0.000000
           20              H       5.085265       7.253062       3.397016       0.118600       0.976717 0.68175182E+01  0.64157654E+02                                 1.613410                            1.515965      -0.838435       2.485348                    0.999457       3.302876       8.985146       0.514874       1.264106      -0.712749       0.021140       0.017444      -0.027992       0.039176       0.002325      -0.010671      -0.002174      -0.007852       0.023431      -0.013332      -0.000536       0.013868              1.669117       1.666863       0.258228      -0.342949       1.599926      -0.276672       1.740563           0.000001
           21              H       2.783200       7.482880       6.672341       0.095833       1.269038 0.96375298E+01  0.99295635E+02                                 1.930016                            1.808459      -1.419209       2.189026                    0.993131       3.900477      11.250251       0.467153       1.272573      -0.708687      -0.015821       0.012820       0.022929       0.030666       0.001462      -0.006432      -0.000457      -0.000787       0.021014      -0.007196      -0.002870       0.010066              1.988868       1.970269      -0.292909      -0.410947       2.113627       0.341659       1.882708           0.000001
           22              H       2.575409       5.168589       6.693055       0.112877       1.080752 0.78933114E+01  0.77108100E+02                                 1.717674                            1.625105      -1.152530       2.326214                    0.996423       3.551779       9.867381       0.499724       1.254685      -0.713573      -0.015673      -0.014703       0.026205       0.033890       0.001545      -0.005142      -0.000621      -0.017619       0.019717      -0.013513       0.005251       0.008262              1.752839       1.754006       0.270573      -0.419434       1.796980      -0.265941       1.707532           0.000001
           23              H      -1.859738      -1.019369      10.009806       0.106769       1.138190 0.80904543E+01  0.79623191E+02                                 1.789436                            1.650981      -1.194796       2.307829                    0.995457       3.613327      10.117298       0.492603       1.263405      -0.711441       0.031720      -0.012664      -0.015746       0.037609      -0.005326       0.000989       0.008509       0.021907      -0.018311      -0.016274       0.000995       0.015280              1.879854       2.281487      -0.113029      -0.532585       1.462401       0.185042       1.895675           0.000001
           24              H      -1.781273       0.159937      11.998304       0.110001       1.106854 0.80053362E+01  0.77553669E+02                                 1.676160                            1.584671      -0.927490       2.432776                    0.998635       3.335008       8.876215       0.537469       1.176332      -0.733817       0.033696       0.007356       0.012868       0.036812       0.000311       0.001149       0.011441       0.027027      -0.008837      -0.019809       0.004695       0.015113              1.711003       1.958477       0.181946       0.230479       1.376441       0.209775       1.798090           0.000001
           25              H       2.865124      -0.126099      12.257223       0.110238       1.093363 0.77260532E+01  0.73763632E+02                                 1.627207                            1.528521      -0.868792       2.459605                    0.999149       3.234412       8.387789       0.565724       1.134009      -0.744816      -0.030047      -0.000585       0.017725       0.034890       0.005534      -0.002368       0.007286       0.025909      -0.002273      -0.017231       0.002710       0.014522              1.672805       1.892722      -0.063899      -0.317476       1.323924       0.198602       1.801769           0.000001
           26              H       2.851323      -1.126440      10.185871       0.111626       1.124143 0.78120803E+01  0.76040225E+02                                 1.756905                            1.608464      -1.122311       2.340850                    0.996723       3.552645       9.819411       0.506689       1.241903      -0.716129      -0.034998      -0.010164      -0.016846       0.040149       0.003182      -0.002894       0.003386       0.023925      -0.001097      -0.013293       0.000271       0.013022              1.853158       2.272064       0.176448       0.474472       1.445168       0.220713       1.842243           0.000001
           27              C      -0.748370       8.571817       7.425795       0.689990      22.560162 0.22430324E+03  0.45386070E+04                                 7.496808                            5.403727      -0.257313       1.993768                    0.998857      21.323435      59.803874       0.620064       0.488183      -1.007104      -0.000451       0.081187      -0.000356       0.081189      -0.011930      -0.024447       0.046129       0.035465       0.339206      -0.085854      -0.042176       0.128030              9.333987       9.763332       0.400991       0.631138      13.808591      -1.321119       4.430039           0.000002
           28              C      -0.794928       7.084492       7.653644      -0.035986      36.298067 0.42251974E+03  0.97797870E+04                                 9.457717                            6.779365       0.110430       2.044145                    0.999271      26.907429      74.663714       0.648726       0.407908      -1.078790      -0.006558      -0.056130       0.009493       0.057303      -0.004348      -0.012911       0.006703       0.017691      -0.004727      -0.013131      -0.006901       0.020031             11.937117      10.051541       0.508243       2.155787      19.807575      -1.964702       5.952233           0.000001
           29              C       0.262993       6.497957       8.282817      -0.108431      33.016364 0.42158414E+03  0.98530047E+04                                 8.993159                            6.894873       0.066259       1.992125                    0.999714      29.314001      84.513385       0.619758       0.422863      -1.058242      -0.009545      -0.021743      -0.007663       0.024952       0.011873       0.007124       0.013311       0.033157      -0.004320      -0.024933      -0.000915       0.025848             10.470718       9.198941      -0.582440       1.815116      16.260377      -1.836445       5.952835           0.000004
           30              C       0.258683       5.084589       8.438168      -0.153777      34.480229 0.44727577E+03  0.10586538E+05                                 9.216934                            7.070288       0.182332       2.023339                    0.999724      29.810905      85.889354       0.617444       0.419112      -1.062872      -0.010334       0.030558      -0.004606       0.032585      -0.014882       0.021905      -0.017728       0.033690      -0.019383      -0.028313      -0.012852       0.041165             10.714905       8.657272       0.939883       1.642759      17.411442      -1.263902       6.076001           0.000001
           31              C      -0.756128       4.304622       7.884082       0.073483      37.112766 0.41021395E+03  0.94586292E+04                                 9.734931                            6.768732      -0.074044       1.984138                    0.999316      26.564817      74.431549       0.634239       0.418828      -1.067884      -0.002195       0.005694       0.000006       0.006103       0.001768       0.004622      -0.001113      -0.036183       0.019131      -0.022132       0.007046       0.015086             12.506754       9.611967      -1.326948       2.209389      21.876400      -1.757606       6.031896           0.000001
           32              C      -1.801978       4.936533       7.262676      -0.147313      35.734823 0.44271428E+03  0.10505944E+05                                 9.554478                            7.100349      -0.018137       1.965060                    0.999289      30.073185      88.236107       0.604404       0.427039      -1.052448       0.007355       0.023957       0.005234       0.025602       0.021936      -0.004857       0.015384       0.010727      -0.012696      -0.029651       0.003678       0.025973             11.462037      10.200938      -1.901017       2.671662      18.158856      -2.072483       6.026318          -0.000001
           33              C      -1.853711       6.335333       7.156520      -0.087030      35.245831 0.44296494E+03  0.10513541E+05                                 9.519588                            7.149283      -0.150709       1.928626                    0.999212      29.556227      86.730473       0.596403       0.432700      -1.048973       0.016724      -0.013333       0.017224       0.027461      -0.014113      -0.007329      -0.006512       0.016641       0.020988      -0.022804       0.008054       0.014750             11.319517      10.665136       0.312264       2.533045      17.457017      -1.184705       5.836399           0.000001
           34              C      -0.672495       2.812082       7.941044       0.078502      36.333568 0.42482866E+03  0.98765232E+04                                 9.638886                            6.913528      -0.064391       1.988780                    0.999396      26.624623      74.778043       0.624452       0.421907      -1.066491      -0.000703      -0.012289       0.001383       0.012387      -0.008274       0.004729       0.001315      -0.010615      -0.061927      -0.021701       0.001519       0.020182             12.201327       6.990314      -1.242247       2.168904      21.659605      -1.401434       7.954062           0.000001
           35              C       0.086244       2.189178       8.963774      -0.151963      33.105949 0.44206699E+03  0.10431951E+05                                 8.963423                            7.025906       0.192862       2.030321                    0.999752      29.619546      85.191516       0.619842       0.418743      -1.063178       0.000085      -0.019517      -0.005453       0.020264       0.011643       0.016440       0.014175      -0.007981       0.036029      -0.020051      -0.010695       0.030746             10.268138       6.490349      -1.746276       1.965328      15.918458      -1.435210       8.395607           0.000000
           36              C       0.267306       0.813296       8.899044      -0.091025      31.794705 0.42761010E+03  0.10029986E+05                                 8.795815                            6.968349       0.138288       2.023387                    0.999753      28.933014      83.582678       0.613212       0.425837      -1.056324      -0.011208       0.012079      -0.016159       0.023079      -0.007916       0.000504      -0.016485       0.032913       0.046097      -0.031436       0.009281       0.022154              9.971093       6.907911      -0.938689       1.885633      14.748546       0.391831       8.256823           0.000002
           37              C      -0.307784       0.062073       7.878903      -0.028705      36.474284 0.46632018E+03  0.11105707E+05                                 9.632322                            7.242972      -0.116625       1.976317                    0.998175      27.537182      78.487896       0.609626       0.421872      -1.065644      -0.010401       0.048758       0.002698       0.049928       0.004650      -0.005998      -0.001591       0.016469       0.033837      -0.015097       0.000308       0.014788             11.729139       8.428821      -2.484221       1.932203      18.351031       0.943790       8.407564           0.000002
           38              C      -1.094975       0.671140       6.920903      -0.090805      33.120654 0.43511723E+03  0.10307640E+05                                 9.157863                            7.099024      -0.098617       1.943305                    0.999335      29.806338      88.116448       0.595293       0.434332      -1.045301       0.007834       0.021497       0.012388       0.026018       0.005076      -0.018250       0.009833       0.045419       0.057022      -0.035619       0.000761       0.034858             10.640769       8.295202      -1.212175       2.487471      16.396441      -0.577285       7.230662           0.000003
           39              C      -1.250171       2.054071       6.926082      -0.141863      33.198130 0.43977497E+03  0.10397760E+05                                 9.061057                            7.057244       0.104881       2.008984                    0.999423      29.611306      86.149361       0.609994       0.424689      -1.056036       0.006809      -0.024532       0.004505       0.025855      -0.010169      -0.005345      -0.014913       0.018979       0.017386      -0.024944       0.010747       0.014196             10.403747       7.316000      -0.598198       2.267268      16.800846       0.194987       7.094396           0.000002
           40              C       0.099174      -1.398189       7.754622       0.624604      23.301244 0.25714963E+03  0.54029665E+04                                 7.722325                            5.802378      -0.352732       1.934924                    0.998880      23.126488      66.854757       0.593748       0.490973      -1.002153       0.005059      -0.063191      -0.008942       0.064021       0.070802      -0.052946      -0.037943       0.081625       0.094233      -0.097819      -0.018061       0.115880              9.370587       7.963043      -2.132285       1.409304      13.273468       1.607596       6.875249           0.000001
           41              C       0.485430       9.587105       4.305822       0.685466      22.952326 0.21755301E+03  0.43697909E+04                                 7.557316                            5.305595      -0.119538       2.040816                    0.999255      21.165531      59.199453       0.628458       0.485215      -1.008348      -0.005088       0.045010       0.060479       0.075561       0.025118      -0.019855      -0.086657      -0.084723      -0.098546      -0.085357      -0.032648       0.118005              9.560327      10.201226      -0.422028       0.021218       6.946113       4.487586      11.533642           0.000002
           42              C       0.525950       8.816497       3.052654      -0.031767      35.469156 0.38744119E+03  0.87907745E+04                                 9.332453                            6.502103       0.107401       2.052542                    0.999440      26.306787      72.681205       0.659708       0.409198      -1.076081      -0.004252      -0.022076      -0.039711       0.045633       0.004984       0.002944      -0.011718      -0.004597      -0.028212      -0.016784       0.002811       0.013973             12.086911      10.850788      -0.642491      -0.277647       8.482797       6.796317      16.927147           0.000002
           43              C       1.655431       8.446216       2.506335      -0.090525      33.855869 0.40003413E+03  0.92658943E+04                                 9.251097                            6.771109      -0.057234       1.959808                    0.999693      29.058448      84.540373       0.615265       0.429788      -1.049588      -0.019311      -0.007176      -0.022954       0.030843       0.020555       0.014900      -0.012866      -0.011975      -0.049561      -0.034562       0.004844       0.029718             11.329064      10.783761      -0.850362       0.078536       7.509352       5.353894      15.694079           0.000003
           44              C       1.707160       7.734183       1.302362      -0.155908      37.571299 0.45518280E+03  0.10827733E+05                                 9.818688                            7.150630       0.096862       1.995688                    0.999625      29.975111      86.755104       0.611252       0.421244      -1.060864      -0.010547       0.015712       0.020157       0.027648      -0.009852      -0.023000       0.014702       0.050055      -0.025993      -0.031081      -0.012750       0.043832             12.274897      10.207109       0.330164       1.831555       7.845876       6.161518      18.771707           0.000003
           45              C       0.508700       7.398490       0.623995       0.083035      40.371664 0.39820623E+03  0.91217306E+04                                10.362095                            6.682880      -0.130034       1.968792                    0.999371      26.392636      73.916296       0.635750       0.420582      -1.065844      -0.003551       0.001409       0.008271       0.009110       0.006263       0.001703       0.009591      -0.000479       0.027919      -0.012619      -0.002617       0.015237             14.762143      10.230732      -0.285852       0.301773       9.740781       9.242623      24.314915           0.000002
           46              C       7.975353       7.876228       1.152189      -0.157917      36.170434 0.42012915E+03  0.98002729E+04                                 9.538037                            6.843943       0.090858       1.996772                    0.999745      29.509479      84.706238       0.628043       0.418082      -1.062364       0.006264       0.015877       0.014161       0.022178       0.008160       0.022868       0.003383       0.030191      -0.020096      -0.020436      -0.013219       0.033654             12.012831       9.923902      -1.152038      -1.347916       7.734693       6.156198      18.379898           0.000002
           47              C      -0.646644       8.523246       2.379465      -0.090656      36.313067 0.42265073E+03  0.98928107E+04                                 9.647347                            6.935746      -0.002268       1.974369                    0.999693      29.104720      84.213101       0.613101       0.426811      -1.054864       0.029309      -0.010564      -0.014162       0.034223      -0.014164      -0.012928      -0.010944       0.024911      -0.033488      -0.028034       0.001906       0.026129             12.031201      11.149384       0.090841       0.061340       7.596654       5.759588      17.347564           0.000003
           48              C       3.562625      -0.930669       5.520152       0.688849      22.575791 0.22448212E+03  0.45432019E+04                                 7.500710                            5.406292      -0.257389       1.993354                    0.998797      21.332576      59.838950       0.619837       0.488257      -1.007051      -0.000292      -0.081945       0.000692       0.081949       0.012081       0.025368       0.046223       0.035533       0.340445      -0.086091      -0.042638       0.128728              9.339131       9.768235      -0.401563      -0.631502      13.817103      -1.321924       4.432057           0.000002
           49              C       3.516066       0.556656       5.292303      -0.035192      36.264764 0.42209290E+03  0.97668688E+04                                 9.450213                            6.774489       0.117288       2.046241                    0.999290      26.893819      74.600127       0.649206       0.407733      -1.078969      -0.005866       0.055816      -0.010006       0.057008       0.004677       0.012488       0.006324       0.017635      -0.007446      -0.012714      -0.007021       0.019734             11.927099      10.043882      -0.507521      -2.154509      19.789257      -1.962573       5.948157           0.000001
           50              C       4.573984       1.143191       4.663130      -0.109524      33.056064 0.42217906E+03  0.98706587E+04                                 9.002447                            6.901477       0.063879       1.991283                    0.999718      29.330318      84.584076       0.619210       0.423076      -1.058080      -0.009185       0.022054       0.007301       0.024981      -0.010772      -0.007130       0.012891       0.032540      -0.003340      -0.024122      -0.000679       0.024800             10.482677       9.205844       0.586209      -1.816248      16.283344      -1.840363       5.958845           0.000004
           51              C       4.569672       2.556559       4.507779      -0.153633      34.504975 0.44761483E+03  0.10597478E+05                                 9.224679                            7.075484       0.178611       2.022012                    0.999736      29.820995      85.954284       0.616835       0.419410      -1.062592      -0.010721      -0.030735       0.004405       0.032848       0.015057      -0.021959      -0.018046       0.033719      -0.020447      -0.028689      -0.012792       0.041481             10.724604       8.664376      -0.940988      -1.643884      17.428664      -1.264919       6.080770           0.000000
           52              C       3.554864       3.336526       5.061865       0.072048      37.147938 0.41066992E+03  0.94718397E+04                                 9.740833                            6.772356      -0.075669       1.983382                    0.999305      26.580925      74.488999       0.634084       0.418811      -1.067888      -0.002296      -0.007519       0.000527       0.007879      -0.002068      -0.004451      -0.001426      -0.036827       0.019886      -0.022546       0.007163       0.015383             12.514673       9.618624       1.327275      -2.211353      21.890053      -1.758330       6.035342           0.000001
           53              C       2.509017       2.704615       5.683271      -0.147313      35.694016 0.44212984E+03  0.10488129E+05                                 9.544382                            7.093071      -0.014306       1.966403                    0.999279      30.057644      88.160726       0.605073       0.426727      -1.052689       0.007484      -0.023488      -0.005356       0.025227      -0.021272       0.005112       0.015122       0.010350      -0.011786      -0.029115       0.004073       0.025041             11.448917      10.192233       1.896666      -2.670008      18.134007      -2.068192       6.020510          -0.000001
           54              C       2.457286       1.305815       5.789427      -0.085778      35.199396 0.44223007E+03  0.10491522E+05                                 9.510335                            7.142171      -0.145514       1.930358                    0.999192      29.532717      86.636602       0.596860       0.432557      -1.049082       0.016854       0.012273      -0.017075       0.026949       0.014354       0.006386      -0.006698       0.016776       0.020513      -0.022783       0.008601       0.014182             11.308149      10.656922      -0.308782      -2.532286      17.435900      -1.184057       5.831626           0.000001
           55              C       3.638498       4.829066       5.004903       0.080758      36.292810 0.42424246E+03  0.98599234E+04                                 9.634591                            6.910668      -0.062769       1.989466                    0.999409      26.602937      74.716583       0.624294       0.422141      -1.066297      -0.000683       0.011795      -0.001058       0.011862       0.007743      -0.004197       0.001608      -0.012336      -0.067501      -0.023317       0.002164       0.021153             12.195560       6.987111       1.240639      -2.167891      21.648880      -1.399298       7.950688           0.000001
           56              C       4.397231       5.451970       3.982173      -0.152715      33.095190 0.44189723E+03  0.10426280E+05                                 8.958739                            7.022347       0.193370       2.030599                    0.999742      29.616439      85.158045       0.620331       0.418480      -1.063413       0.000483       0.018227       0.004331       0.018741      -0.011540      -0.016491       0.014076      -0.006986       0.037064      -0.019825      -0.010948       0.030773             10.262452       6.486937       1.744261      -1.964622      15.908702      -1.432484       8.391716           0.000000
           57              C       4.578293       6.827852       4.046903      -0.090367      31.782635 0.42741681E+03  0.10024173E+05                                 8.793242                            6.966483       0.141405       2.024417                    0.999757      28.926628      83.554945       0.613341       0.425801      -1.056361      -0.011734      -0.012876       0.016277       0.023842       0.008364      -0.000048      -0.016902       0.032109       0.046653      -0.031631       0.009153       0.022478              9.967839       6.906109       0.937978      -1.885523      14.742665       0.392353       8.254744           0.000002
           58              C       4.003208       7.579075       5.067044      -0.029734      36.519604 0.46701303E+03  0.11126657E+05                                 9.640586                            7.248758      -0.119998       1.974935                    0.998174      27.559960      78.575913       0.609314       0.421919      -1.065583      -0.010746      -0.048997      -0.003099       0.050257      -0.005122       0.006871      -0.001708       0.015892       0.031886      -0.014772      -0.000396       0.015168             11.739326       8.437129       2.487421      -1.935531      18.365623       0.943787       8.415227           0.000002
           59              C       3.216022       6.970008       6.025044      -0.091706      33.124149 0.43513543E+03  0.10308233E+05                                 9.155549                            7.096135      -0.093441       1.944868                    0.999383      29.817175      88.150718       0.595793       0.433961      -1.045519       0.008906      -0.022636      -0.013797       0.027965      -0.004109       0.019029       0.008421       0.045390       0.055493      -0.034518      -0.000851       0.035369             10.638031       8.293162       1.207954      -2.488774      16.390195      -0.573239       7.230737           0.000003
           60              C       3.060826       5.587077       6.019865      -0.142753      33.231884 0.44028101E+03  0.10412366E+05                                 9.066078                            7.060558       0.099831       2.007261                    0.999438      29.629729      86.204386       0.609968       0.424599      -1.056128       0.006743       0.024318      -0.003704       0.025506       0.010298       0.006229      -0.015627       0.020499       0.016046      -0.026179       0.011837       0.014342             10.410359       7.318049       0.596582      -2.267067      16.816505       0.197647       7.096523           0.000002
           61              C       4.410167       9.039337       5.191325       0.626374      23.269576 0.25674059E+03  0.53924360E+04                                 7.717022                            5.798921      -0.355936       1.934233                    0.998867      23.107921      66.797596       0.593724       0.491169      -1.002014       0.005122       0.063684       0.008982       0.064518      -0.070718       0.052576      -0.037732       0.080247       0.091409      -0.096913      -0.018259       0.115173              9.363511       7.957817       2.130985      -1.408830      13.261784       1.605411       6.870933           0.000001
           62              C       4.796442      -1.945957       8.640125       0.684403      22.966648 0.21771617E+03  0.43737391E+04                                 7.558900                            5.306462      -0.117034       2.041390                    0.999216      21.175214      59.224493       0.628627       0.485010      -1.008489      -0.005805      -0.044902      -0.059527       0.074789      -0.025723       0.019815      -0.086998      -0.086088      -0.099495      -0.085627      -0.033355       0.118983              9.562548      10.203219       0.422058      -0.021201       6.947822       4.489053      11.536602           0.000002
           63              C       4.836969      -1.175349       9.893293      -0.031478      35.530665 0.38815725E+03  0.88119288E+04                                 9.346207                            6.510290       0.106069       2.051621                    0.999457      26.330674      72.790158       0.658899       0.409472      -1.075798      -0.004323       0.022608       0.039587       0.045793      -0.005536      -0.002829      -0.011170      -0.002476      -0.028444      -0.016643       0.003360       0.013284             12.106800      10.866355       0.643562       0.278238       8.496384       6.809776      16.957661           0.000002
           64              C      -2.655548      -0.805068      10.439612      -0.088384      33.766136 0.39866056E+03  0.92262776E+04                                 9.236100                            6.760257      -0.057045       1.960532                    0.999674      29.010609      84.369591       0.615642       0.429887      -1.049512      -0.017558       0.006924       0.022583       0.029432      -0.021556      -0.016179      -0.012308      -0.011273      -0.050148      -0.035695       0.005056       0.030639             11.309992      10.769085       0.847723      -0.080711       7.496607       5.343034      15.664283           0.000003
           65              C      -2.603813      -0.093035      11.643585      -0.155938      37.598975 0.45556620E+03  0.10839581E+05                                 9.826051                            7.155721       0.094135       1.994799                    0.999620      29.984578      86.805109       0.610743       0.421489      -1.060666      -0.011683      -0.015175      -0.020201       0.027836       0.009302       0.021537       0.014602       0.050047      -0.027829      -0.030929      -0.011681       0.042609             12.285090      10.213214      -0.331323      -1.834968       7.852204       6.167697      18.789853           0.000003
           66              C      -3.802269       0.242658      12.321952       0.079765      40.434660 0.39900029E+03  0.91434517E+04                                10.366111                            6.685145      -0.125568       1.969770                    0.999383      26.425804      73.996479       0.636340       0.420029      -1.066313      -0.003526      -0.001620      -0.008168       0.009043      -0.006185      -0.001857       0.009242      -0.001710       0.026491      -0.012022      -0.002818       0.014840             14.768301      10.233986       0.285756      -0.302325       9.744801       9.247049      24.326117           0.000002
           67              C       3.664382      -0.235080      11.793758      -0.156367      36.157021 0.41995471E+03  0.97952442E+04                                 9.536035                            6.842657       0.094287       1.997697                    0.999700      29.501265      84.680138       0.628080       0.418098      -1.062347       0.006797      -0.015521      -0.014177       0.022093      -0.008335      -0.022351       0.003540       0.030498      -0.019580      -0.019839      -0.013550       0.033389             12.010157       9.921949       1.151425       1.346797       7.733108       6.154705      18.375414           0.000002
           68              C       3.664379      -0.882098      10.566482      -0.090058      36.273215 0.42204080E+03  0.98750417E+04                                 9.641124                            6.931435      -0.001709       1.974922                    0.999674      29.085425      84.144434       0.613195       0.426897      -1.054804       0.028467       0.009616       0.013613       0.032987       0.014575       0.013802      -0.010465       0.024492      -0.036178      -0.028460       0.001424       0.027036             12.023122      11.142697      -0.090852      -0.061374       7.591851       5.755247      17.334817           0.000003
           69              O       0.300066       9.146044       7.552665      -0.692255      42.901654 0.60106475E+03  0.14902591E+05                                 9.775134                            7.615711       0.240181       2.085206                    0.998513      29.842715      80.451169       0.682707       0.361852      -1.133327      -0.104729      -0.038781       0.022511       0.113925       0.008568      -0.033498       0.037627       0.023598       0.278717      -0.074520      -0.033868       0.108388             11.939400      15.018601       6.516781      -0.280035      14.666533      -0.313886       6.133066           0.000002
           70              O      -1.871817       9.139121       7.135806      -0.666415      41.024943 0.61796524E+03  0.15374136E+05                                 9.477076                            7.716412       0.297796       2.124669                    0.996436      29.175344      77.888472       0.681367       0.361325      -1.137727       0.008234      -0.055106       0.055343       0.078532      -0.032481       0.004468       0.032641       0.117191       0.120559      -0.095014       0.043720       0.051293             11.233165      14.456902      -5.217377       1.772120      12.947446      -1.272553       6.295147           0.000002
           71              O      -0.292268      -2.033515       6.716357      -0.761303      53.378905 0.83003795E+03  0.22332823E+05                                11.435344                            9.046519      -0.234191       1.908649                    0.997535      32.696893      92.142262       0.615693       0.369740      -1.126038       0.045115       0.062423       0.031943       0.083381       0.059143      -0.053349       0.008572       0.010221       0.209038      -0.105020       0.009931       0.095089             14.011720      13.378348       2.671081       1.935882      17.083601       6.298800      11.573210           0.000001
           72              O       0.875156      -1.893099       8.567628      -0.598058      32.597836 0.49086988E+03  0.11560202E+05                                 8.102752                            6.845658       0.457285       2.191278                    0.997240      27.875109      73.044499       0.726460       0.358010      -1.137279      -0.040142       0.046324       0.046683       0.077049       0.034036      -0.006746      -0.059061       0.118405       0.031551      -0.101571       0.027493       0.074078              9.120193      10.883793      -2.760635       2.387410       8.653722      -0.624953       7.823066           0.000001
           73              O       1.529556       9.855487       4.898746      -0.648326      42.897158 0.61867396E+03  0.15425956E+05                                 9.821901                            7.781129       0.160768       2.087052                    0.995378      28.956617      77.880334       0.669362       0.366990      -1.131123      -0.016330       0.000551      -0.080422       0.082065       0.023642       0.015319      -0.064719      -0.007524      -0.115435      -0.085901       0.019025       0.066876             11.865343      15.411215       2.518833       5.316361       8.774144       3.565846      11.410669           0.000002
           74              O      -0.648362       9.971674       4.707146      -0.719070      49.638073 0.67566157E+03  0.17220686E+05                                10.793566                            8.087377       0.178782       2.062725                    0.997702      30.442907      82.758855       0.662014       0.363009      -1.134305       0.072882      -0.064560      -0.031097       0.102210       0.015662      -0.024043      -0.050329      -0.033710      -0.111699      -0.066196      -0.004235       0.070431             13.660272      18.808910      -4.438653      -6.302581       9.848181       4.267443      12.323724           0.000002
           75              O       4.611060      -1.504896       5.393282      -0.692012      42.892337 0.60090946E+03  0.14897631E+05                                 9.773076                            7.614187       0.240358       2.085384                    0.998518      29.841363      80.441921       0.682855       0.361801      -1.133379      -0.104150       0.038180      -0.022874       0.113261      -0.008877       0.033814       0.037498       0.024161       0.277354      -0.074743      -0.033303       0.108046             11.936677      15.015179      -6.515819       0.279647      14.662855      -0.313669       6.131998           0.000002
           76              O       2.439180      -1.497973       5.810141      -0.665930      41.005858 0.61762611E+03  0.15363625E+05                                 9.474227                            7.714425       0.297826       2.124775                    0.996388      29.167662      77.863281       0.681436       0.361337      -1.137715       0.009003       0.055572      -0.055404       0.078987       0.033104      -0.004564       0.032780       0.118715       0.118447      -0.095705       0.044111       0.051594             11.229219      14.452018       5.215022      -1.771387      12.942329      -1.271784       6.293310           0.000002
           77              O       4.018731       9.674663       6.229590      -0.762067      53.372389 0.82997151E+03  0.22329488E+05                                11.431809                            9.044177      -0.228322       1.910333                    0.997584      32.697928      92.127149       0.616005       0.369578      -1.126217       0.045597      -0.061794      -0.031064       0.082841      -0.059155       0.053543       0.007913       0.010633       0.208028      -0.104736       0.009517       0.095219             14.006962      13.373839      -2.669285      -1.935281      17.077276       6.296137      11.569773           0.000001
           78              O       5.186145       9.534247       4.378319      -0.598645      32.633574 0.49154091E+03  0.11580223E+05                                 8.109698                            6.851087       0.393350       2.170269                    0.996932      27.887246      73.095053       0.726036       0.358089      -1.137191      -0.039704      -0.046490      -0.046960       0.077091      -0.033767       0.006970      -0.059562       0.117198       0.031690      -0.101418       0.027474       0.073944              9.128565      10.894366       2.764082      -2.389655       8.661820      -0.625467       7.829508           0.000001
           79              O       5.840565      -2.214339       8.047201      -0.647368      42.882743 0.61839222E+03  0.15417304E+05                                 9.820535                            7.779924       0.161942       2.087472                    0.995348      28.948336      77.856086       0.669335       0.367044      -1.131072      -0.017061      -0.000253       0.080466       0.082255      -0.023969      -0.014800      -0.064577      -0.007668      -0.115996      -0.085732       0.018634       0.067098             11.863820      15.408425      -2.519377      -5.316425       8.773128       3.565929      11.409906           0.000002
           80              O       3.662648      -2.330526       8.238801      -0.718953      49.617462 0.67533549E+03  0.17209688E+05                                10.788975                            8.084073       0.178135       2.062410                    0.997612      30.440107      82.735206       0.662339       0.362888      -1.134440       0.073323       0.064360       0.031071       0.102391      -0.016004       0.023767      -0.050450      -0.033400      -0.110516      -0.065866      -0.004606       0.070472             13.654260      18.799664       4.437242       6.300458       9.844398       4.265700      12.318717           0.000002

******************************************************
Auxiliary information for the entire system
The total spin magnetic moment of the unit cell is   0.000120
The total net atomic charge of the unit cell is   -0.000003
Accuracy of reproducing the electrostatic potential in the unit cell:
  The inner radius (bohr) =    5.0000
  The outer radius (bohr) =   12.0000
  Valid grid points have density less than (e/(bohr^3)) =    0.0001
  The number of valid grid points were=       135821
  The rms potential error without charges in kcal/mol is=      3.34255
  The rms potential error with partial charges in kcal/mol is=      0.86866
  The RRMSE value at monopole order=      0.25988
  The rms potential error with partial charges and cloud penetration in kcal/mol is=      0.87522
  The RRMSE value at monopole order with cloud penetration is=      0.26184
  The rms potential error with partial charges and atomic dipoles in kcal/mol is=      0.57844
  The RRMSE value at dipole order=      0.17305
  The rms potential error with partial charges, atomic dipoles and cloud penetration in kcal/mol is=      0.57554
  The RRMSE value at dipole order with cloud penetration=      0.17219

******************************************************
The electron densities and ab initio electrostatic potential were computed in VASP using the PBE functional and
projector augmented wave method. See the main text of the journal article for a description of computational details.
The atomic charges, dipoles, and quadrupoles were computed with the DDEC6 method as described in
(a) T. A. Manz and N. Gabaldon Limas, RSC Adv. 6 (2016) 47771-47801 DOI: 10.1039/c6ra04656h
(b) N. Gabaldon Limas and T. A. Manz, RSC Adv. 8 (2018) 2678-2707 DOI: 10.1039/c7ra11829e.
For each atom in the material, the electron cloud parameters were fit to the spherically averaged atom-in-material
electron density using radial positions for which this density was between 10^-4 and 10^-2 electrons per cubic bohr.
The polarizabilities, dispersion coefficients, and quantum Drude oscillator (QDO) parameters were fit using the MCLF method.
The magnetic structure of the system was optimized in VASP from the default ferromagnetic initial guess using spin polarization.
The atomic spin moments (ASMs) were computed on this optimized magnetic structure using the DDEC6 partition as inputs
to the method of T. A. Manz and D. S. Sholl, J. Chem. Theory Comput. 7 (2011) 4146-4164 DOI: 10.1021/ct200539n.
The RMSE and RRMSE were computed using a uniform grid with Ewald summation.
