# Supplementary material for: A collection of forcefield precursors for metal–organic frameworks
Source: RSC Adv. 2019 Nov 13;9(63):36492–507. doi: 10.1039/c9ra07327b (PMC9075174; doi:10.1039/c9ra07327b)
Supplement: RA-009-C9RA07327B-s3371 [file RA-009-C9RA07327B-s3371.xyz]

   80
jmolscript: load "" {1 1 1} spacegroup "x,y,z" unitcell [{      8.723000     0.000000     0.000000 }, {      0.000000    14.179000     0.000000 }, {     -4.361570    -6.312012    12.925641 }]
Nd     5.504873    -3.376033     7.059727     2.124707
Nd     1.143379    11.243021     5.865914     2.123921
H      4.460896     7.109021     8.574870     0.114740
H      4.465256     4.787405     8.825628     0.110740
H      0.966471     4.530994     6.943654     0.109275
H      0.883603     6.862773     6.791132     0.112710
H      3.904363     2.805954     9.639943     0.117797
H      4.262006     0.489956     9.559804     0.119473
H      1.963513     0.273557     6.292202     0.090615
H      1.775097     2.526655     6.222404     0.108901
H      5.933369     8.722191     2.910854     0.108162
H      6.008397     7.536646     0.951327     0.114160
H      2.016754     7.970122     0.661793     0.110850
H      1.985340     8.856381     2.760917     0.114722
H      0.099419     0.757967     4.350771     0.113957
H      0.103781     3.079583     4.100013     0.109200
H      5.327976     3.335994     5.981987     0.109332
H      5.245107     1.004215     6.134509     0.112786
H     -0.457103     5.061034     3.285698     0.118665
H     -0.099460     7.377032     3.365837     0.118297
H      6.325011     7.593431     6.633439     0.091019
H      6.136594     5.340333     6.703237     0.110061
H      1.571830    -0.855203    10.014787     0.107736
H      1.646838     0.330342    11.974314     0.113293
H     -2.344809    -0.103134    12.263848     0.110280
H     -2.376200    -0.989393    10.164724     0.115151
C      2.706707     8.682063     7.429658     0.674286
C      2.688387     7.199744     7.608032    -0.029289
C      3.758696     6.598368     8.241389    -0.107684
C      3.763929     5.194070     8.373230    -0.154415
C      2.752936     4.402199     7.843279     0.075746
C      1.675649     5.036927     7.269380    -0.147070
C      1.628545     6.446878     7.160805    -0.089454
C      2.820975     2.923118     7.910492     0.080058
C      3.556319     2.301578     8.939373    -0.155610
C      3.756948     0.906713     8.898011    -0.094570
C      3.203915     0.156347     7.879471    -0.024472
C      2.405766     0.788223     6.928144    -0.092620
C      2.258347     2.128468     6.910048    -0.134208
C      3.579877    -1.313942     7.786406     0.628013
C      3.934922     9.727347     4.275802     0.673812
C      3.967204     8.934766     3.050451    -0.033340
C      5.134344     8.513625     2.484308    -0.088824
C      5.190178     7.791902     1.305490    -0.154548
C      3.968962     7.436388     0.628186     0.075582
C      2.805311     8.011010     1.152967    -0.153491
C      2.800070     8.633132     2.373148    -0.091679
C     -1.654783    -0.815075     5.495983     0.679939
C     -1.673100     0.667244     5.317609    -0.030457
C     -0.602785     1.268620     4.684252    -0.106000
C     -0.597550     2.672918     4.552411    -0.152492
C     -1.608549     3.464789     5.082362     0.075105
C      6.037158     2.830061     5.656261    -0.146175
C      5.990053     1.420110     5.764836    -0.089978
C     -1.540509     4.943870     5.015149     0.079383
C     -0.805154     5.565410     3.986268    -0.158174
C     -0.604526     6.960275     4.027630    -0.090831
C     -1.157569     7.710641     5.046170    -0.025893
C     -1.955729     7.078765     5.997497    -0.094136
C      6.619852     5.738520     6.015593    -0.133699
C     -0.781609     9.180930     5.139235     0.628171
C     -0.426602    -1.860359     8.649839     0.672825
C     -0.394333    -1.067778     9.875190    -0.030713
C      0.772801    -0.646637    10.441333    -0.088390
C      0.828622     0.075086    11.620151    -0.154687
C     -0.392602     0.430600    12.297455     0.074796
C     -1.556247    -0.144022    11.772674    -0.150852
C     -1.561474    -0.766144    10.552493    -0.094603
O      3.760444     9.283142     7.569255    -0.707532
O      1.591037     9.260650     7.124613    -0.662443
O      3.199560    -1.933997     6.742014    -0.765730
O      4.361453    -1.791001     8.600722    -0.605838
O      5.046229     9.983060     4.849701    -0.674191
O      2.848906    10.142634     4.673912    -0.696670
O     -0.601044    -1.416154     5.356386    -0.710269
O      5.952544    -1.393662     5.801028    -0.665354
O     -1.161937     9.800985     6.183627    -0.765573
O     -0.000023     9.657989     4.324919    -0.605550
O      0.684712    -2.116072     8.075940    -0.675420
O     -1.512613    -2.275646     8.251729    -0.695342

The following XYZ coordinates are in angstroms. Other properties are in atomic units.
The sperically averaged electron density of each atom fit to a function of the form exp(a - br)
eigen_1, eigen_2 and eigen_3 are the three eigenvalues of traceless quadrupole moment tensor
  atom number  atomic symbol              X              Y              Z     net charge C6 coefficient C8 coefficient C10 coefficient fluctuating dipole atomic polarizability isotropic forcefield polarizability              a              b squared Pearson coefficient          <r^3>          <r^4>         wp_QDO          m_QDO          q_QDO       dipole_x       dipole_y       dipole_z         dipole            Qxy            Qxz            Qyz     Q(x^2-y^2)  Q(3z^2 - R^2)        eigen_1        eigen_2        eigen_3 static polarizability      alpha(xx)      alpha(xy)      alpha(xz)      alpha(yy)      alpha(yz)      alpha(zz) atomic spin moment
            1             Nd       5.504873      -3.376033       7.059727       2.124707     159.928520 0.33495747E+04  0.11681529E+06                                19.211763                           15.289174       2.486295       2.446998                    0.999502      83.745158     200.667592       0.671099       0.261704      -1.342404       0.023001       0.026499      -0.024630       0.042871      -0.054129       0.030531      -0.066931      -0.081573       0.080235      -0.081243      -0.034155       0.115398             24.791735      29.591029       4.992938       0.590599      28.259007       6.137919      16.525171           0.000029
            2             Nd       1.143379      11.243021       5.865914       2.123921     160.176120 0.33553211E+04  0.11706924E+06                                19.233986                           15.304393       2.485642       2.446544                    0.999487      83.779633     200.815075       0.670607       0.261776      -1.342273       0.023348      -0.026000       0.024347       0.042590       0.054782      -0.030908      -0.065943      -0.081471       0.081450      -0.081899      -0.033121       0.115020             24.823972      29.631775      -5.003854      -0.594052      28.294333       6.148825      16.545807           0.000031
            3              H       4.460896       7.109021       8.574870       0.114740       1.219528 0.90189172E+01  0.89836831E+02                                 1.787320                            1.683312      -0.971061       2.417326                    0.998395       3.335961       8.944587       0.521915       1.178164      -0.734997       0.029399       0.018319       0.015632       0.038003      -0.001886       0.014187       0.003192       0.012614      -0.020475      -0.016022      -0.001848       0.017870              1.824717       2.007041       0.374525       0.197530       1.925196       0.133795       1.541914           0.000001
            4              H       4.465256       4.787405       8.825628       0.110740       1.138242 0.83180197E+01  0.81020859E+02                                 1.687642                            1.600559      -0.878709       2.456571                    0.999129       3.274459       8.620817       0.544470       1.154928      -0.740266       0.027999      -0.012985       0.019820       0.036680       0.002074       0.014469      -0.000982       0.005030      -0.026761      -0.017666       0.002009       0.015657              1.718105       1.828009      -0.241815       0.257325       1.775459      -0.245709       1.550847          -0.000001
            5              H       0.966471       4.530994       6.943654       0.109275       1.143720 0.84976830E+01  0.84829325E+02                                 1.807848                            1.705157      -1.179462       2.317214                    0.995091       3.665195      10.401840       0.478191       1.283096      -0.707315      -0.028285      -0.019321      -0.010658       0.035874       0.003640       0.005436      -0.001141      -0.000488      -0.034229      -0.013250       0.003444       0.009806              1.844456       2.134147       0.325959       0.338296       1.937974       0.133047       1.461248          -0.000001
            6              H       0.883603       6.862773       6.791132       0.112710       1.070499 0.76449404E+01  0.74930093E+02                                 1.774873                            1.648569      -1.342718       2.239316                    0.993706       3.794140      10.955625       0.468762       1.333126      -0.694931      -0.030035       0.018284      -0.011521       0.037002      -0.001676       0.004364      -0.001520       0.001323      -0.024028      -0.009439       0.002293       0.007146              1.850230       2.228845      -0.369891       0.437009       1.805319      -0.212509       1.516526           0.000000
            7              H       3.904363       2.805954       9.639943       0.117797       1.101867 0.80812915E+01  0.78154635E+02                                 1.651712                            1.579392      -0.885623       2.458872                    0.999020       3.224607       8.461323       0.547144       1.157525      -0.739796       0.013318       0.018119       0.030735       0.038083      -0.002596       0.013292       0.003754      -0.014375       0.019719      -0.018488       0.004222       0.014266              1.659650       1.426695       0.133517       0.209536       1.741773       0.203416       1.810482          -0.000001
            8              H       4.262006       0.489956       9.559804       0.119473       0.987846 0.69138354E+01  0.65250195E+02                                 1.621561                            1.523541      -0.844988       2.481879                    0.999396       3.305475       8.985951       0.515493       1.258985      -0.713937       0.020677      -0.018391       0.028114       0.039448      -0.002531       0.010518      -0.002342      -0.007242       0.023481      -0.012994      -0.000916       0.013909              1.677285       1.677336      -0.254494       0.351950       1.592087      -0.275888       1.762433           0.000000
            9              H       1.963513       0.273557       6.292202       0.090615       1.301217 0.99132518E+01  0.10281487E+03                                 1.959428                            1.831638      -1.391850       2.198048                    0.993117       3.935410      11.372623       0.465342       1.269095      -0.709478      -0.016390      -0.011986      -0.022093       0.030007      -0.001347       0.007183      -0.001267      -0.000955       0.017123      -0.007365      -0.002562       0.009927              2.021792       1.997243       0.309364       0.416114       2.169844       0.352459       1.898289           0.000001
           10              H       1.775097       2.526655       6.222404       0.108901       1.097547 0.80120850E+01  0.78449015E+02                                 1.726744                            1.630381      -1.117662       2.339719                    0.996670       3.549174       9.825561       0.502806       1.244125      -0.716105      -0.014796       0.012622      -0.027119       0.033372      -0.001091       0.006190      -0.000525      -0.017866       0.021809      -0.014382       0.005173       0.009210              1.763695       1.769240      -0.269335       0.435159       1.781103      -0.277539       1.740743          -0.000000
           11              H       5.933369       8.722191       2.910854       0.108162       1.128492 0.80579589E+01  0.79305245E+02                                 1.785951                            1.652705      -1.208814       2.302586                    0.995247       3.624534      10.182987       0.489590       1.271150      -0.709624       0.033188       0.011878       0.015689       0.038583       0.005179      -0.001530       0.008380       0.022445      -0.016889      -0.016323       0.001143       0.015180              1.873696       2.256824       0.107461       0.527307       1.466917       0.188015       1.897348           0.000000
           12              H       6.008397       7.536646       0.951327       0.114160       1.071986 0.77077643E+01  0.73975526E+02                                 1.642595                            1.556553      -0.858460       2.469326                    0.999207       3.282963       8.700166       0.541397       1.178774      -0.733353       0.034123      -0.006679      -0.013170       0.037181       0.000252      -0.001476       0.011121       0.024803      -0.009613      -0.018788       0.004631       0.014156              1.675315       1.905338      -0.181208      -0.223548       1.359253       0.208753       1.761354           0.000001
           13              H       2.016754       7.970122       0.661793       0.110850       1.111319 0.79383830E+01  0.76303622E+02                                 1.646461                            1.551293      -0.891779       2.450520                    0.998922       3.243317       8.438331       0.560540       1.136807      -0.744383      -0.029903       0.006605      -0.019092       0.036087      -0.009231       0.003107       0.006088       0.024276       0.002055      -0.018038       0.003053       0.014985              1.689398       1.905120       0.023465       0.347288       1.331126       0.158991       1.831948           0.000001
           14              H       1.985340       8.856381       2.760917       0.114722       1.092183 0.75658932E+01  0.73221135E+02                                 1.740078                            1.595273      -1.141425       2.336698                    0.996415       3.540350       9.829202       0.501751       1.261366      -0.711749      -0.033914       0.006892       0.016700       0.038426      -0.002147       0.002946       0.002210       0.023092       0.005102      -0.013018       0.001357       0.011662              1.834563       2.257735      -0.157822      -0.478527       1.422536       0.206209       1.823418           0.000000
           15              H       0.099419       0.757967       4.350771       0.113957       1.229450 0.91099014E+01  0.90982540E+02                                 1.798000                            1.692557      -0.980344       2.412316                    0.998267       3.348168       8.992840       0.520065       1.179245      -0.734736       0.029335      -0.018447      -0.016022       0.038178       0.001846      -0.014168       0.003212       0.012534      -0.021500      -0.016200      -0.001668       0.017869              1.835920       2.020238      -0.378632      -0.199679       1.937425       0.135210       1.550096           0.000001
           16              H       0.103781       3.079583       4.100013       0.109200       1.143863 0.83686266E+01  0.81631396E+02                                 1.692578                            1.604928      -0.880654       2.454908                    0.999121       3.283015       8.647466       0.544020       1.154219      -0.740435       0.028479       0.013031      -0.020204       0.037270      -0.002077      -0.014342      -0.000909       0.004980      -0.027340      -0.017666       0.002104       0.015561              1.723207       1.833780       0.243193      -0.258789       1.780711      -0.246975       1.555131          -0.000001
           17              H       5.327976       3.335994       5.981987       0.109332       1.147097 0.85299101E+01  0.85261063E+02                                 1.814160                            1.710506      -1.189826       2.312842                    0.994879       3.671719      10.438842       0.476391       1.286282      -0.706633      -0.028059       0.018817       0.010274       0.035313      -0.003912      -0.005475      -0.001074      -0.000623      -0.034402      -0.013330       0.003219       0.010112              1.851161       2.142816      -0.328262      -0.340418       1.945059       0.133919       1.465609          -0.000001
           18              H       5.245107       1.004215       6.134509       0.112786       1.069563 0.76378773E+01  0.74844551E+02                                 1.773884                            1.647876      -1.345769       2.237802                    0.993443       3.793546      10.953186       0.468825       1.333238      -0.694908      -0.030115      -0.018687       0.011902       0.037387       0.001539      -0.004192      -0.001349       0.000949      -0.024659      -0.009526       0.002619       0.006907              1.849113       2.227125       0.369190      -0.436364       1.804439      -0.212160       1.515774           0.000000
           19              H      -0.457103       5.061034       3.285698       0.118665       1.097919 0.80459715E+01  0.77723959E+02                                 1.647251                            1.575543      -0.872658       2.464604                    0.999139       3.219426       8.441495       0.548045       1.156946      -0.739926       0.013068      -0.017544      -0.030607       0.037621       0.002412      -0.013187       0.003847      -0.014582       0.019209      -0.018408       0.004277       0.014131              1.655067       1.423247      -0.132761      -0.208354       1.736963       0.202070       1.804993          -0.000001
           20              H      -0.099460       7.377032       3.365837       0.118297       0.993090 0.69575784E+01  0.65765441E+02                                 1.626979                            1.528045      -0.846133       2.480519                    0.999386       3.315000       9.018333       0.514898       1.258477      -0.714022       0.020896       0.018111      -0.028719       0.039868       0.002757      -0.010350      -0.002378      -0.007506       0.022806      -0.012957      -0.000725       0.013682              1.683181       1.683190       0.256254      -0.354407       1.597346      -0.277846       1.769006           0.000000
           21              H       6.325011       7.593431       6.633439       0.091019       1.300661 0.99077201E+01  0.10273261E+03                                 1.957941                            1.830404      -1.395313       2.196501                    0.993092       3.933397      11.361614       0.465822       1.268094      -0.709691      -0.016522       0.011766       0.021722       0.029719       0.001409      -0.007141      -0.001226      -0.000862       0.017729      -0.007350      -0.002676       0.010027              2.020164       1.995640      -0.308906      -0.415490       2.167995       0.351995       1.896856           0.000001
           22              H       6.136594       5.340333       6.703237       0.110061       1.096223 0.80003101E+01  0.78315520E+02                                 1.726373                            1.629953      -1.123893       2.337615                    0.996700       3.546456       9.821234       0.502447       1.245302      -0.715839      -0.015030      -0.012245       0.026517       0.032848       0.001336      -0.006086      -0.000402      -0.017861       0.022487      -0.014443       0.005117       0.009325              1.763332       1.768849       0.269443      -0.435182       1.780654      -0.277650       1.740492          -0.000000
           23              H       1.571830      -0.855203      10.014787       0.107736       1.130576 0.80746859E+01  0.79496831E+02                                 1.786695                            1.653283      -1.203300       2.304431                    0.995368       3.626460      10.184162       0.490097       1.269404      -0.709995       0.032932      -0.012049      -0.015639       0.038397      -0.005105       0.001387       0.008208       0.022441      -0.017235      -0.016121       0.000913       0.015208              1.874532       2.257956      -0.107623      -0.527817       1.467406       0.188181       1.898235           0.000000
           24              H       1.646838       0.330342      11.974314       0.113293       1.073941 0.77250110E+01  0.74178357E+02                                 1.644153                            1.557941      -0.859798       2.467898                    0.999188       3.286616       8.710452       0.541369       1.178241      -0.733477       0.034610       0.007557       0.012931       0.037711      -0.000662       0.001424       0.011035       0.025339      -0.008686      -0.018908       0.004669       0.014239              1.676920       1.907377       0.181484       0.223917       1.360355       0.209038       1.763027           0.000001
           25              H      -2.344809      -0.103134      12.263848       0.110280       1.112579 0.79468276E+01  0.76385780E+02                                 1.645655                            1.550466      -0.886715       2.451543                    0.998887       3.245387       8.436800       0.561727       1.134388      -0.744968      -0.029918      -0.006351       0.018977       0.035994       0.009236      -0.003164       0.006031       0.024781       0.002822      -0.018279       0.003199       0.015080              1.688584       1.904371      -0.023526      -0.347425       1.330406       0.158863       1.830974           0.000001
           26              H      -2.376200      -0.989393      10.164724       0.115151       1.090744 0.75556527E+01  0.73098838E+02                                 1.738583                            1.594231      -1.136778       2.338925                    0.996451       3.539411       9.825723       0.501887       1.261426      -0.711725      -0.033683      -0.006408      -0.017046       0.038291       0.002603      -0.002991       0.002151       0.023228       0.004557      -0.013087       0.001204       0.011883              1.832815       2.254911       0.157377       0.477298       1.421645       0.205874       1.821888           0.000000
           27              C       2.706707       8.682063       7.429658       0.674286      23.198291 0.23185335E+03  0.47296722E+04                                 7.625278                            5.484014      -0.267519       1.985302                    0.998959      21.613419      60.834861       0.617267       0.486424      -1.008162      -0.001653       0.078625       0.005189       0.078813      -0.010097      -0.028116       0.042529       0.035827       0.347980      -0.085313      -0.044831       0.130145              9.505322       9.666702       0.327716       0.710433      14.351182      -1.253042       4.498081           0.000001
           28              C       2.688387       7.199744       7.608032      -0.029289      36.345167 0.41855968E+03  0.96661993E+04                                 9.467978                            6.748544       0.118815       2.048985                    0.999297      26.774318      74.231653       0.650001       0.408032      -1.078613      -0.000888      -0.053454       0.006135       0.053812      -0.004466      -0.010842       0.004172       0.018387       0.002843      -0.011158      -0.006534       0.017692             11.993410      10.082563       0.493005       2.076735      20.046452      -1.884352       5.851215           0.000000
           29              C       3.758696       6.598368       8.241389      -0.107684      33.313258 0.42406161E+03  0.99258430E+04                                 9.047307                            6.911591       0.061851       1.990815                    0.999701      29.352009      84.698078       0.619454       0.422434      -1.058467      -0.013455      -0.019074      -0.006647       0.024270       0.011017       0.007338       0.013248       0.035310       0.000874      -0.025813       0.000149       0.025664             10.562086       9.293521      -0.653525       1.817996      16.474516      -1.717834       5.918221           0.000001
           30              C       3.763929       5.194070       8.373230      -0.154415      34.579048 0.44297289E+03  0.10466600E+05                                 9.243285                            7.040574       0.151180       2.013774                    0.999722      29.813124      86.015118       0.617742       0.419634      -1.061809      -0.013308       0.028731      -0.004543       0.031987      -0.012775       0.020005      -0.015927       0.037275      -0.013178      -0.027468      -0.011025       0.038493             10.791499       8.854244       1.014790       1.563657      17.609691      -1.150580       5.910563          -0.000001
           31              C       2.752936       4.402199       7.843279       0.075746      37.407838 0.40646066E+03  0.93517364E+04                                 9.783555                            6.738094      -0.081417       1.983194                    0.999305      26.480974      74.146111       0.635544       0.418877      -1.067720       0.001857       0.005436       0.002549       0.006285       0.001379       0.004102      -0.000440      -0.034539       0.028081      -0.022536       0.009865       0.012671             12.627201       9.752174      -1.224698       2.100045      22.205152      -1.742394       5.924278           0.000000
           32              C       1.675649       5.036927       7.269380      -0.147070      35.842657 0.44603976E+03  0.10594187E+05                                 9.548916                            7.108605       0.017877       1.976463                    0.999319      30.034441      87.876589       0.606996       0.424841      -1.054851       0.005156       0.025665       0.006704       0.027023       0.022176      -0.002969       0.014597       0.010505      -0.019233      -0.028068       0.000573       0.027495             11.438774      10.452920      -1.866519       2.586337      17.954305      -2.038205       5.909097          -0.000002
           33              C       1.628545       6.446878       7.160805      -0.089454      35.115233 0.44119353E+03  0.10462756E+05                                 9.497474                            7.135883      -0.154838       1.926757                    0.999231      29.585010      86.825928       0.596749       0.432810      -1.048731       0.015917      -0.018522       0.015960       0.029174      -0.016497      -0.008354      -0.007556       0.016978       0.023418      -0.025939       0.009482       0.016458             11.282734      10.729805       0.454555       2.410036      17.388714      -1.147509       5.729683          -0.000001
           34              C       2.820975       2.923118       7.910492       0.080058      36.555517 0.41859441E+03  0.96981689E+04                                 9.681675                            6.866160      -0.060485       1.992070                    0.999409      26.489759      74.333511       0.625956       0.422343      -1.065943      -0.004546      -0.008419      -0.002342       0.009850      -0.007251       0.003932       0.003404      -0.009276      -0.067551      -0.023532       0.003637       0.019895             12.326472       6.901600      -1.089131       2.094670      22.131997      -1.367047       7.945820           0.000001
           35              C       3.556319       2.301578       8.939373      -0.155610      33.439049 0.45040152E+03  0.10675400E+05                                 9.021489                            7.087723       0.189892       2.026415                    0.999727      29.804508      85.833671       0.617841       0.418259      -1.063782       0.000333      -0.026323      -0.003069       0.026503       0.013263       0.017829       0.016919      -0.013060       0.036732      -0.023098      -0.011582       0.034679             10.341690       6.483969      -1.809711       1.961053      16.004108      -1.578808       8.536994          -0.000002
           36              C       3.756948       0.906713       8.898011      -0.094570      31.829766 0.43219931E+03  0.10159059E+05                                 8.789959                            6.994433       0.162053       2.029717                    0.999768      29.005264      83.727401       0.613881       0.424475      -1.057759      -0.010008       0.018311      -0.011562       0.023857      -0.009464      -0.001377      -0.017745       0.029486       0.038597      -0.030928       0.009948       0.020980              9.944384       6.932735      -1.015584       1.923058      14.574131       0.287566       8.326286           0.000000
           37              C       3.203915       0.156347       7.879471      -0.024472      36.589624 0.46474659E+03  0.11061235E+05                                 9.669123                            7.240604      -0.118646       1.976830                    0.998236      27.472693      78.333754       0.608351       0.423024      -1.064691      -0.011686       0.047843      -0.005549       0.049562       0.003668      -0.007401      -0.001852       0.021558       0.038231      -0.017771       0.000355       0.017416             11.805916       8.385442      -2.612941       1.943904      18.636472       0.780945       8.395836           0.000001
           38              C       2.405766       0.788223       6.928144      -0.092620      32.989468 0.42291223E+03  0.99623132E+04                                 9.145553                            7.009205      -0.127872       1.935061                    0.999402      29.773609      88.199991       0.596867       0.435631      -1.042969       0.009422       0.015853       0.018689       0.026256       0.004389      -0.017439       0.008494       0.051057       0.065020      -0.038537       0.002366       0.036172             10.670592       8.211561      -1.270599       2.473599      16.605205      -0.737770       7.195009           0.000001
           39              C       2.258347       2.128468       6.910048      -0.134208      32.658974 0.42068513E+03  0.98463421E+04                                 8.964832                            6.905964       0.110206       2.014263                    0.999494      29.312061      85.121501       0.615553       0.425131      -1.054725       0.008275      -0.019584       0.008611       0.022938      -0.008191      -0.005195      -0.013664       0.032474       0.029711      -0.028606       0.012242       0.016364             10.326900       7.162210      -0.511575       2.235051      16.755054       0.182770       7.063435          -0.000000
           40              C       3.579877      -1.313942       7.786406       0.628013      22.998649 0.25336832E+03  0.53086469E+04                                 7.666518                            5.770070      -0.375192       1.929217                    0.998847      23.094544      66.866732       0.593244       0.492766      -1.000333      -0.000274      -0.064707      -0.005505       0.064941       0.068290      -0.054233      -0.036191       0.087200       0.085149      -0.095542      -0.019856       0.115399              9.263035       7.811738      -2.017808       1.473013      13.063276       1.517841       6.914090           0.000001
           41              C       3.934922       9.727347       4.275802       0.673812      23.406145 0.22342325E+03  0.45188128E+04                                 7.637130                            5.366566      -0.146432       2.025294                    0.999226      21.495269      60.379510       0.626490       0.483388      -1.009045      -0.001066       0.046145       0.055425       0.072128       0.028903      -0.016802      -0.090401      -0.077053      -0.084528      -0.086843      -0.032165       0.119009              9.626744      10.326044      -0.606492      -0.136409       7.180014       4.562207      11.374175           0.000001
           42              C       3.967204       8.934766       3.050451      -0.033340      36.806261 0.40538464E+03  0.92938156E+04                                 9.556361                            6.647630       0.114399       2.051575                    0.999386      26.533245      73.461237       0.653554       0.408788      -1.077368       0.001321      -0.024518      -0.041100       0.047875       0.002599      -0.000233      -0.009457       0.010532      -0.036289      -0.017134       0.004889       0.012245             12.394590      10.942340      -0.634273      -0.133603       9.006990       7.199226      17.234439           0.000001
           43              C       5.134344       8.513625       2.484308      -0.088824      34.898280 0.41836061E+03  0.97916526E+04                                 9.434161                            6.924847      -0.084695       1.948061                    0.999651      29.316117      85.510056       0.608836       0.429834      -1.050402      -0.023455      -0.003773      -0.016925       0.029168       0.018028       0.012017      -0.012421       0.006377      -0.050031      -0.030901       0.004212       0.026688             11.534281      10.875586      -0.963003       0.081688       7.858910       5.592706      15.868349           0.000001
           44              C       5.190178       7.791902       1.305490      -0.154548      37.369530 0.45639555E+03  0.10866250E+05                                 9.795075                            7.170038       0.080333       1.990866                    0.999571      30.018728      86.983944       0.609025       0.422409      -1.059893      -0.009386       0.014886       0.012806       0.021765      -0.007463      -0.020034       0.010630       0.050500      -0.029882      -0.027401      -0.013113       0.040513             12.186879      10.093116       0.321277       1.825806       7.987469       6.233384      18.480053           0.000001
           45              C       3.968962       7.436388       0.628186       0.075582      42.105326 0.41888128E+03  0.97043747E+04                                10.623083                            6.840472      -0.114845       1.968832                    0.999342      26.730616      74.954624       0.631127       0.418902      -1.068357      -0.000827      -0.000491       0.013180       0.013215       0.005931      -0.000975       0.013831       0.006669       0.017908      -0.017067       0.001692       0.015375             15.130045      10.273261      -0.404955       0.283696      10.337002       9.747404      24.779872           0.000001
           46              C       2.805311       8.011010       1.152967      -0.153491      36.667451 0.42938927E+03  0.10068680E+05                                 9.620813                            6.920614       0.088297       1.993822                    0.999716      29.660734      85.297944       0.624475       0.418282      -1.062484       0.011428       0.021598       0.014084       0.028203       0.004365       0.020176      -0.000530       0.040214      -0.026695      -0.019788      -0.014527       0.034315             12.070928       9.862181      -1.400811      -1.263038       7.900392       6.174699      18.450212           0.000001
           47              C       2.800070       8.633132       2.373148      -0.091679      35.875943 0.41679481E+03  0.97301563E+04                                 9.578674                            6.894977      -0.020545       1.970317                    0.999615      29.081281      84.271750       0.613386       0.427735      -1.053386       0.024814      -0.010973      -0.015033       0.031019      -0.016132      -0.011585      -0.015695       0.018853      -0.029393      -0.031314       0.007519       0.023795             11.901033      11.015237       0.185359       0.135468       7.514836       5.663945      17.173025           0.000001
           48              C      -1.654783      -0.815075       5.495983       0.679939      23.089424 0.23061960E+03  0.46984227E+04                                 7.604619                            5.471228      -0.258340       1.989041                    0.998922      21.550102      60.625401       0.617654       0.486749      -1.007953      -0.001730      -0.081643      -0.004674       0.081795       0.009565       0.027226       0.041833       0.039490       0.342721      -0.085942      -0.042007       0.127949              9.477497       9.641534      -0.327608      -0.708352      14.303556      -1.248229       4.487401           0.000001
           49              C      -1.673100       0.667244       5.317609      -0.030457      36.382284 0.41909404E+03  0.96815306E+04                                 9.473882                            6.752552       0.120968       2.049210                    0.999351      26.790991      74.286925       0.649857       0.407996      -1.078648       0.000004       0.054084      -0.005992       0.054415       0.004347       0.011416       0.003926       0.018822      -0.000986      -0.010729      -0.007556       0.018285             12.000753      10.093594      -0.494755      -2.079818      20.053757      -1.884951       5.854907           0.000000
           50              C      -0.602785       1.268620       4.684252      -0.106000      33.212919 0.42243820E+03  0.98779825E+04                                 9.026500                            6.895585       0.066228       1.992435                    0.999699      29.305727      84.511577       0.620570       0.422095      -1.058721      -0.012414       0.018977       0.006654       0.023633      -0.010126      -0.007235       0.013579       0.035829      -0.004374      -0.025674      -0.000103       0.025777             10.536477       9.278313       0.643394      -1.816463      16.426268      -1.708766       5.904850           0.000001
           51              C      -0.597550       2.672918       4.552411      -0.152492      34.501895 0.44175486E+03  0.10429690E+05                                 9.225761                            7.027511       0.157176       2.016058                    0.999763      29.778021      85.854876       0.618818       0.419231      -1.062161      -0.013251      -0.026285       0.003551       0.029649       0.013804      -0.020693      -0.015708       0.036516      -0.015279      -0.027008      -0.012404       0.039412             10.770352       8.840045      -1.012775      -1.562705      17.570767      -1.148138       5.900244          -0.000001
           52              C      -1.608549       3.464789       5.082362       0.075105      37.444233 0.40680910E+03  0.93625422E+04                                 9.794054                            6.743997      -0.082754       1.982430                    0.999345      26.489672      74.201803       0.634786       0.419252      -1.067392       0.001001      -0.005305      -0.001644       0.005644      -0.001564      -0.003017      -0.000741      -0.035299       0.026118      -0.022370       0.008923       0.013448             12.642354       9.764846       1.228090      -2.104095      22.231445      -1.746329       5.930772           0.000000
           53              C       6.037158       2.830061       5.656261      -0.146175      35.768164 0.44481244E+03  0.10557514E+05                                 9.533125                            7.095786       0.022119       1.978204                    0.999337      29.999352      87.735959       0.607947       0.424478      -1.055101       0.005577      -0.025692      -0.006371       0.027052      -0.021285       0.002461       0.014313       0.009033      -0.022166      -0.026778      -0.000304       0.027082             11.419904      10.438834       1.857359      -2.583246      17.920758      -2.032076       5.900122          -0.000002
           54              C       5.990053       1.420110       5.764836      -0.089978      35.196646 0.44237851E+03  0.10498812E+05                                 9.515689                            7.148275      -0.156546       1.925819                    0.999240      29.623141      86.995625       0.595827       0.433151      -1.048433       0.016440       0.017342      -0.016433       0.029001       0.015063       0.008540      -0.007063       0.017893       0.024769      -0.024924       0.008592       0.016332             11.306323      10.748658      -0.459206      -2.413550      17.430965      -1.149670       5.739345          -0.000001
           55              C      -1.540509       4.943870       5.015149       0.079383      36.604861 0.41923700E+03  0.97173456E+04                                 9.690974                            6.872032      -0.062492       1.991206                    0.999389      26.513785      74.431451       0.625570       0.422418      -1.065834      -0.003744       0.009160       0.001299       0.009980       0.008085      -0.004504       0.002983      -0.009444      -0.070412      -0.024553       0.003452       0.021101             12.339409       6.907570       1.091703      -2.095937      22.158888      -1.369585       7.951771           0.000001
           56              C      -0.805154       5.565410       3.986268      -0.158174      33.518915 0.45176298E+03  0.10716442E+05                                 9.039844                            7.101804       0.181636       2.023554                    0.999755      29.842199      85.995507       0.616748       0.418657      -1.063461      -0.000230       0.024987       0.003791       0.025274      -0.012838      -0.016838       0.017599      -0.012809       0.033142      -0.021683      -0.012353       0.034036             10.364531       6.496971       1.818156      -1.963728      16.045591      -1.589527       8.551031          -0.000002
           57              C      -0.604526       6.960275       4.027630      -0.090831      31.701858 0.42992483E+03  0.10091933E+05                                 8.765056                            6.974136       0.165292       2.031444                    0.999769      28.933415      83.454273       0.615042       0.424248      -1.057937      -0.010183      -0.017858       0.011346       0.023481       0.008999       0.000436      -0.017168       0.026757       0.036038      -0.028911       0.008435       0.020476              9.916181       6.915150       1.015876      -1.921234      14.527030       0.280606       8.306363           0.000000
           58              C      -1.157569       7.710641       5.046170      -0.025893      36.651273 0.46567179E+03  0.11089133E+05                                 9.680787                            7.248603      -0.121122       1.975818                    0.998268      27.500993      78.443705       0.607895       0.423116      -1.064598      -0.012617      -0.047626       0.006614       0.049711      -0.003452       0.007148      -0.001767       0.021281       0.036095      -0.017217       0.000509       0.016708             11.821347       8.394863       2.616495      -1.945335      18.664340       0.783559       8.404838           0.000001
           59              C      -1.955729       7.078765       5.997497      -0.094136      33.009587 0.42325545E+03  0.99719046E+04                                 9.147379                            7.010897      -0.125988       1.935421                    0.999379      29.786674      88.230448       0.596973       0.435488      -1.043108       0.010517      -0.015575      -0.018559       0.026413      -0.004318       0.017504       0.008294       0.052072       0.064319      -0.038820       0.002493       0.036327             10.672719       8.212783       1.272191      -2.472860      16.610152      -0.738163       7.195222           0.000001
           60              C       6.619852       5.738520       6.015593      -0.133699      32.600261 0.41978154E+03  0.98189618E+04                                 8.950696                            6.895746       0.111850       2.015278                    0.999476      29.278112      84.969064       0.616444       0.424786      -1.055041       0.009510       0.020620      -0.009909       0.024775       0.006049       0.006231      -0.013661       0.029661       0.028561      -0.026715       0.009528       0.017187             10.309773       7.151172       0.511972      -2.231895      16.724394       0.182045       7.053751          -0.000000
           61              C      -0.781609       9.180930       5.139235       0.628171      23.013732 0.25356937E+03  0.53138664E+04                                 7.669148                            5.771887      -0.375024       1.928972                    0.998778      23.103707      66.897685       0.593229       0.492686      -1.000383       0.000041       0.064019       0.006208       0.064319      -0.068588       0.054612      -0.036327       0.086411       0.084148      -0.095388      -0.020416       0.115804              9.266420       7.813838       2.019183      -1.473035      13.069169       1.518862       6.916255           0.000001
           62              C      -0.426602      -1.860359       8.649839       0.672825      23.414245 0.22352864E+03  0.45214612E+04                                 7.638278                            5.367450      -0.139013       2.027244                    0.999308      21.502360      60.402174       0.626508       0.483319      -1.009084       0.000710      -0.045851      -0.057180       0.073296      -0.029144       0.015122      -0.090355      -0.079435      -0.084661      -0.086598      -0.032810       0.119407              9.628131      10.327591       0.605963       0.135354       7.180839       4.562745      11.375964           0.000001
           63              C      -0.394333      -1.067778       9.875190      -0.030713      36.711916 0.40421490E+03  0.92599384E+04                                 9.540127                            6.637850       0.118528       2.053355                    0.999404      26.490237      73.304714       0.654088       0.408765      -1.077425       0.001536       0.023140       0.042583       0.048488      -0.002748      -0.000844      -0.008978       0.010689      -0.032544      -0.016057       0.004518       0.011539             12.371508      10.924675       0.632123       0.131460       8.990370       7.183182      17.199480           0.000001
           64              C       0.772801      -0.646637      10.441333      -0.088390      34.866695 0.41789364E+03  0.97773331E+04                                 9.426503                            6.919581      -0.079486       1.949841                    0.999634      29.299595      85.428229       0.609293       0.429660      -1.050579      -0.022438       0.005470       0.017433       0.028936      -0.019820      -0.012683      -0.011924       0.008016      -0.046399      -0.031348       0.003252       0.028096             11.524453      10.867839       0.961383      -0.082927       7.852006       5.587114      15.853514           0.000001
           65              C       0.828622       0.075086      11.620151      -0.154687      37.354143 0.45619997E+03  0.10860208E+05                                 9.790860                            7.167501       0.079031       1.990655                    0.999580      30.016397      86.965836       0.609273       0.422291      -1.059989      -0.007783      -0.014208      -0.012192       0.020275       0.005388       0.021096       0.010761       0.051519      -0.030148      -0.028424      -0.012680       0.041104             12.180651      10.090018      -0.321040      -1.824661       7.983334       6.229054      18.468601           0.000001
           66              C      -0.392602       0.430600      12.297455       0.074796      42.153921 0.41934366E+03  0.97185025E+04                                10.634695                            6.846872      -0.117214       1.967800                    0.999363      26.742846      75.020647       0.630422       0.419223      -1.068071      -0.000040      -0.000424      -0.013208       0.013215      -0.007427       0.000701       0.013830       0.005177       0.015535      -0.017276       0.001574       0.015702             15.148683      10.283200       0.404746      -0.285030      10.349169       9.761318      24.813679           0.000001
           67              C      -1.556247      -0.144022      11.772674      -0.150852      36.564975 0.42792075E+03  0.10025522E+05                                 9.603489                            6.908986       0.089403       1.994889                    0.999711      29.608993      85.108462       0.624980       0.418308      -1.062481       0.011651      -0.022028      -0.013869       0.028519      -0.002779      -0.020618       0.000116       0.040567      -0.027083      -0.019143      -0.015539       0.034682             12.047595       9.845184       1.397793       1.258511       7.885967       6.161021      18.411635           0.000000
           68              C      -1.561474      -0.766144      10.552493      -0.094603      36.006478 0.41861453E+03  0.97839526E+04                                 9.604073                            6.912284      -0.020929       1.969417                    0.999639      29.142473      84.516716       0.612274       0.428016      -1.053142       0.023713       0.010901       0.014283       0.029751       0.015894       0.011143      -0.016059       0.017977      -0.029546      -0.031175       0.007888       0.023288             11.934635      11.040652      -0.186777      -0.137983       7.535833       5.683287      17.227422           0.000001
           69              O       3.760444       9.283142       7.569255      -0.707532      44.490492 0.63641077E+03  0.16013723E+05                                10.040391                            7.856265       0.167268       2.051049                    0.998462      30.526126      83.034682       0.669307       0.363685      -1.131348      -0.109523      -0.042087       0.021489       0.119283       0.021869      -0.038831       0.033882       0.023935       0.264774      -0.083356      -0.020838       0.104194             12.239303      15.083856       6.717611      -0.128684      15.308425      -0.157468       6.325629           0.000000
           70              O       1.591037       9.260650       7.124613      -0.662443      40.858377 0.61995134E+03  0.15440069E+05                                 9.465213                            7.740362       0.291797       2.121029                    0.996457      29.238684      78.167876       0.678607       0.362407      -1.136572       0.013187      -0.054403       0.052482       0.076733      -0.036377       0.006673       0.022213       0.110691       0.123723      -0.090921       0.045309       0.045611             11.155909      14.231027      -5.168548       1.834218      12.893386      -1.308487       6.343315          -0.000001
           71              O       3.199560      -1.933997       6.742014      -0.765730      53.514209 0.83727896E+03  0.22594985E+05                                11.491766                            9.121723      -0.242251       1.904988                    0.997318      32.873290      93.024469       0.609045       0.372662      -1.122911       0.038027       0.066192       0.033274       0.083275       0.059687      -0.053314       0.006784       0.027115       0.201281      -0.104022       0.008473       0.095548             14.019243      13.047654       2.526748       1.876542      17.224295       6.386938      11.785781          -0.000000
           72              O       4.361453      -1.791001       8.600722      -0.605838      33.095488 0.50010124E+03  0.11840998E+05                                 8.204065                            6.928213       0.363995       2.157021                    0.996853      28.122073      74.061326       0.718720       0.359928      -1.134955      -0.040590       0.049229       0.042749       0.076802       0.032531      -0.008384      -0.053445       0.123616       0.043013      -0.099415       0.026324       0.073091              9.206970      10.913415      -2.717860       2.559645       8.708312      -0.715598       7.999183          -0.000000
           73              O       5.046229       9.983060       4.849701      -0.674191      44.367767 0.65902822E+03  0.16667481E+05                                10.020473                            8.005774       0.185551       2.083987                    0.995554      29.549673      79.631250       0.664058       0.364698      -1.134684      -0.010819      -0.005425      -0.084252       0.085117       0.026883       0.024693      -0.056012       0.032066      -0.110709      -0.087120       0.036085       0.051035             12.037119      15.932461       2.421083       5.267813       8.884813       3.450118      11.294084          -0.000000
           74              O       2.848906      10.142634       4.673912      -0.696670      48.270544 0.64993865E+03  0.16451172E+05                                10.680025                            8.003890       0.093877       2.040114                    0.997306      30.248124      82.699936       0.654667       0.369625      -1.126034       0.069209      -0.059916      -0.033703       0.097548       0.017718      -0.028651      -0.058713      -0.055407      -0.095535      -0.069281      -0.015461       0.084742             13.454318      18.082475      -4.620442      -6.164327      10.078340       4.420898      12.202139           0.000000
           75              O      -0.601044      -1.416154       5.356386      -0.710269      44.588745 0.63816656E+03  0.16069461E+05                                10.056623                            7.868374       0.165429       2.050054                    0.998457      30.556820      83.156419       0.668608       0.363804      -1.131222      -0.107018       0.040302      -0.022131       0.116477      -0.020594       0.039195       0.033837       0.023968       0.264420      -0.082309      -0.022047       0.104356             12.260616      15.111137      -6.729554       0.129492      15.335893      -0.158770       6.334820           0.000000
           76              O       5.952544      -1.393662       5.801028      -0.665354      40.967885 0.62205181E+03  0.15505964E+05                                 9.483091                            7.754341       0.279907       2.116491                    0.996379      29.279114      78.318131       0.677859       0.362489      -1.136473       0.011240       0.054602      -0.052383       0.076496       0.037137      -0.006449       0.022350       0.108820       0.124704      -0.090748       0.044864       0.045884             11.178359      14.260203       5.178083      -1.837850      12.920796      -1.311399       6.354077          -0.000001
           77              O      -1.161937       9.800985       6.183627      -0.765573      53.493659 0.83690738E+03  0.22582799E+05                                11.490101                            9.120680      -0.242632       1.905004                    0.997313      32.864210      92.999002       0.608972       0.372742      -1.122833       0.037401      -0.065514      -0.032976       0.082330      -0.057943       0.053179       0.006631       0.027497       0.199202      -0.102013       0.007187       0.094826             14.017034      13.041853      -2.524888      -1.875135      17.225094       6.387465      11.784155          -0.000000
           78              O      -0.000023       9.657989       4.324919      -0.605550      33.055918 0.49937549E+03  0.11818988E+05                                 8.195639                            6.921626       0.365474       2.157625                    0.996804      28.110845      74.005722       0.719337       0.359766      -1.135133      -0.040439      -0.049098      -0.042820       0.076678      -0.032692       0.008943      -0.053310       0.122944       0.042251      -0.098964       0.025546       0.073417              9.196882      10.900483       2.714671      -2.556495       8.699250      -0.715169       7.990912          -0.000000
           79              O       0.684712      -2.116072       8.075940      -0.675420      44.469398 0.66084306E+03  0.16726327E+05                                10.038546                            8.019265       0.175709       2.080648                    0.995509      29.582510      79.773234       0.663135       0.364924      -1.134410      -0.009602       0.004761       0.084387       0.085065      -0.026077      -0.024624      -0.056261       0.031819      -0.106436      -0.086460       0.036730       0.049730             12.060028      15.963616      -2.425669      -5.278244       8.900904       3.457835      11.315564          -0.000000
           80              O      -1.512613      -2.275646       8.251729      -0.695342      48.251426 0.64968042E+03  0.16442994E+05                                10.677050                            8.002254       0.099520       2.041739                    0.997252      30.242558      82.680457       0.654740       0.369621      -1.126038       0.070478       0.060813       0.034229       0.099182      -0.017458       0.028880      -0.058737      -0.053346      -0.093901      -0.069219      -0.014804       0.084023             13.449522      18.078734       4.616937       6.159909      10.073449       4.417564      12.196383           0.000000

******************************************************
Auxiliary information for the entire system
The total spin magnetic moment of the unit cell is   0.000072
The total net atomic charge of the unit cell is   0.000000
Accuracy of reproducing the electrostatic potential in the unit cell:
  The inner radius (bohr) =    5.0000
  The outer radius (bohr) =   12.0000
  Valid grid points have density less than (e/(bohr^3)) =    0.0001
  The number of valid grid points were=       146527
  The rms potential error without charges in kcal/mol is=      3.61449
  The rms potential error with partial charges in kcal/mol is=      0.92289
  The RRMSE value at monopole order=      0.25533
  The rms potential error with partial charges and cloud penetration in kcal/mol is=      0.92828
  The RRMSE value at monopole order with cloud penetration is=      0.25682
  The rms potential error with partial charges and atomic dipoles in kcal/mol is=      0.56551
  The RRMSE value at dipole order=      0.15646
  The rms potential error with partial charges, atomic dipoles and cloud penetration in kcal/mol is=      0.56297
  The RRMSE value at dipole order with cloud penetration=      0.15575

******************************************************
The electron densities and ab initio electrostatic potential were computed in VASP using the PBE functional and
projector augmented wave method. See the main text of the journal article for a description of computational details.
The atomic charges, dipoles, and quadrupoles were computed with the DDEC6 method as described in
(a) T. A. Manz and N. Gabaldon Limas, RSC Adv. 6 (2016) 47771-47801 DOI: 10.1039/c6ra04656h
(b) N. Gabaldon Limas and T. A. Manz, RSC Adv. 8 (2018) 2678-2707 DOI: 10.1039/c7ra11829e.
For each atom in the material, the electron cloud parameters were fit to the spherically averaged atom-in-material
electron density using radial positions for which this density was between 10^-4 and 10^-2 electrons per cubic bohr.
The polarizabilities, dispersion coefficients, and quantum Drude oscillator (QDO) parameters were fit using the MCLF method.
The magnetic structure of the system was optimized in VASP from the default ferromagnetic initial guess using spin polarization.
The atomic spin moments (ASMs) were computed on this optimized magnetic structure using the DDEC6 partition as inputs
to the method of T. A. Manz and D. S. Sholl, J. Chem. Theory Comput. 7 (2011) 4146-4164 DOI: 10.1021/ct200539n.
The RMSE and RRMSE were computed using a uniform grid with Ewald summation.
