# Supplementary material for: A collection of forcefield precursors for metal–organic frameworks
Source: RSC Adv. 2019 Nov 13;9(63):36492–507. doi: 10.1039/c9ra07327b (PMC9075174; doi:10.1039/c9ra07327b)
Supplement: RA-009-C9RA07327B-s3372 [file RA-009-C9RA07327B-s3372.xyz]

  280
jmolscript: load "" {1 1 1} spacegroup "x,y,z" unitcell [{     16.386000     0.000000     0.000000 }, {      5.155140    17.313101     0.000000 }, {     -5.155019    -5.539387    16.403045 }]
Mn    18.474058    13.006331     5.257832     0.906534
Mn     6.105085     0.820013    14.004920     0.906542
Mn    -2.087937    -1.232617    11.145213     0.906532
Mn    10.281036    10.953701     2.398125     0.906548
Mn    -2.577510    -2.769693     8.201522     1.094093
Mn    10.770570     8.656551     0.000000     1.094045
H      1.096449     3.395254     3.157586     0.093064
H      2.337040     2.735451     3.839953     0.091348
H      0.507582     5.391009     5.373638     0.093624
H      1.332142     6.574850     4.774926     0.094666
H      3.758030     4.738326     2.964030     0.093736
H      2.431238     5.218281     2.296426     0.090775
H      3.434989     5.546843     5.701698     0.091646
H      2.569942     4.387033     6.285647     0.087968
H      0.917972     0.982437     3.283890     0.128109
H     -0.382799    -0.990353     3.347861     0.114556
H     14.298899     0.233920     6.756414     0.117640
H     15.409278     2.188077     6.598945     0.125865
H     14.902985     5.912155     1.574692     0.139362
H     13.111993     7.336461     1.412302     0.113411
H     14.000840     9.034561     4.863503     0.113838
H     15.760073     7.506176     5.175161     0.129916
H      4.927998     5.743591     1.489396     0.125651
H      6.940138     6.776388     0.820152     0.110691
H      6.157364     9.858515     3.218277     0.114124
H      4.235550     8.775998     3.962976     0.132077
H     15.720533    11.573026     3.826830     0.126724
H     15.839161     9.972790     1.992970     0.132659
H      3.128491    11.125397     2.778676     0.111045
H     17.133263     7.973988     1.195782     0.125717
H     12.770947     1.067554    16.094668     0.129865
H      7.096606     1.905272     4.227065     0.093049
H      5.856016     2.762874     3.820269     0.091346
H      7.685508     3.366279     6.826947     0.093626
H      6.860950     2.420268     7.757000     0.094659
H      4.435032     1.292171     5.437609     0.093735
H      5.761821     0.506098     5.678734     0.090763
H      4.758105     3.627234     7.079554     0.091639
H      5.623150     4.551571     6.167545     0.087973
H      7.275067     2.796925     1.981488     0.128064
H      8.575825     3.488735     0.132865     0.114560
H     10.280169     6.326393     2.383362     0.117644
H      9.169801     5.551963     4.184417     0.125860
H      9.676072    -0.399702     6.105213     0.139323
H     11.467072    -1.009267     7.402694     0.113419
H     10.578271     1.717194    10.115758     0.113835
H      8.819030     2.501481     8.767428     0.129945
H      3.265057    -0.426581     5.918219     0.125651
H      1.252918    -1.391091     6.682601     0.110693
H      2.035736    -0.105170    10.370005     0.114137
H      3.957550     0.946735     9.582659     0.132098
H      8.858586    -0.077172    12.189103     0.126713
H      8.739928    -1.302627    10.086232     0.132655
H      5.064613    -0.927006    11.429642     0.111053
H      7.445804    -1.418384     7.937433     0.125718
H     11.808217    14.907021     6.160984     0.129873
H     15.289672     8.378460    13.245459     0.093064
H     14.049081     9.038263    12.563092     0.091348
H     15.878539     6.382705    11.029407     0.093624
H     15.053979     5.198864    11.628119     0.094666
H     12.628091     7.035388    13.439015     0.093735
H     13.954883     6.555433    14.106619     0.090775
H     12.951132     6.226871    10.701347     0.091646
H     13.816179     7.386681    10.117398     0.087968
H     15.468149    10.791277    13.119155     0.128109
H     16.768920    12.764067    13.055184     0.114556
H      2.087222    11.539794     9.646631     0.117640
H      0.976843     9.585637     9.804100     0.125865
H      1.483136     5.861559    14.828353     0.139362
H      3.274128     4.437253    14.990743     0.113411
H      2.385281     2.739153    11.539542     0.113838
H      0.626048     4.267538    11.227884     0.129916
H     11.458123     6.030123    14.913649     0.125651
H      9.445983     4.997326    15.582893     0.110691
H     10.228757     1.915199    13.184768     0.114124
H     12.150571     2.997716    12.440069     0.132077
H      0.665588     0.200688    12.576215     0.126724
H      0.546960     1.800924    14.410075     0.132659
H     13.257630     0.648317    13.624369     0.111045
H     -0.747142     3.799726    15.207263     0.125717
H      3.615174    10.706160     0.308377     0.129865
H      9.289515     9.868442    12.175980     0.093049
H     10.530105     9.010840    12.582776     0.091346
H      8.700613     8.407435     9.576098     0.093626
H      9.525171     9.353446     8.646045     0.094659
H     11.951089    10.481543    10.965436     0.093735
H     10.624300    11.267616    10.724311     0.090763
H     11.628016     8.146480     9.323491     0.091639
H     10.762971     7.222143    10.235500     0.087973
H      9.111054     8.976789    14.421557     0.128064
H      7.810296     8.284979    16.270180     0.114560
H      6.105952     5.447321    14.019683     0.117644
H      7.216320     6.221751    12.218628     0.125860
H      6.710049    12.173416    10.297832     0.139323
H      4.919049    12.782981     9.000351     0.113419
H      5.807850    10.056520     6.287287     0.113835
H      7.567091     9.272233     7.635617     0.129945
H     13.121064    12.200295    10.484826     0.125651
H     15.133203    13.164805     9.720444     0.110693
H     14.350385    11.878884     6.033040     0.114137
H     12.428571    10.826979     6.820386     0.132098
H      7.527535    11.850886     4.213942     0.126713
H      7.646193    13.076341     6.316813     0.132655
H     11.321508    12.700720     4.973403     0.111053
H      8.940317    13.192098     8.465612     0.125718
H      4.577904    -3.133307    10.242061     0.129872
C      2.153247     4.742970     4.322694     0.082671
C      1.612191     3.352427     3.966256    -0.079108
C      0.994921     5.691735     4.601054    -0.077952
C      2.968079     5.268736     3.090334    -0.082605
C      3.064020     4.679725     5.516344    -0.079345
C      0.130812     1.760986     4.961921     0.280671
C      0.308786     0.838634     3.971177    -0.265452
C     -0.469548    -0.356383     4.023667    -0.075854
C     15.033752    -0.590959     5.066901    -0.059417
C     14.879860     0.380839     6.044522    -0.065432
C     -0.819016     1.525854     5.965787    -0.210958
C     19.452572    15.452403     5.140714     0.597911
C     15.505893     6.573191     3.431517     0.277491
C     14.713557     6.517316     2.253778    -0.229050
C     13.661390     7.385113     2.160281    -0.071936
C     13.383332     8.319652     3.114938    -0.059034
C     14.168009     8.386050     4.220503    -0.077877
C     15.244350     7.480237     4.400937    -0.265912
C     12.239864     9.250811     2.931224     0.593629
C      4.452482     7.161530     2.837727     0.280692
C      5.199842     6.548807     1.868307    -0.251339
C      6.401964     7.184801     1.461511    -0.075404
C      6.779839     8.371882     1.991330    -0.058752
C      5.944952     9.010296     2.900058    -0.092167
C      4.783133     8.368901     3.333099    -0.231693
C      8.086169     9.007186     1.617340     0.610430
C     16.510076    11.306589     3.349502    -0.020941
C     16.562357    10.423572     2.365319    -0.117798
C     18.587909    11.058707     2.796719     0.102623
C     18.431621     9.448292     0.977621     0.180242
C     17.883131     8.251182     0.718453    -0.148801
C     13.264074     1.887921    16.156999    -0.158046
C      6.039828     2.577925     5.876719     0.082676
C      6.580872     2.685134     4.445225    -0.079076
C      7.198164     2.538091     6.864674    -0.077969
C      5.224988     1.242128     5.980550    -0.082577
C      5.129067     3.729062     6.198711    -0.079351
C      8.062248     4.137645     3.256004     0.280753
C      7.884258     3.494093     2.065143    -0.265402
C      8.662584     3.926173     0.949736    -0.075881
C      9.545293     4.989619     1.061277    -0.059401
C      9.699202     5.604917     2.294786    -0.065434
C      9.012084     5.163970     3.354423    -0.210985
C      5.126586    -0.073578    16.284943     0.597894
C      9.073186     1.148010     7.325600     0.277350
C      9.865511     0.050062     6.895840    -0.228865
C     10.917682    -0.316175     7.688107    -0.072005
C     11.195756     0.289288     8.878968    -0.059056
C     10.411090     1.315490     9.295606    -0.077853
C      9.334745     1.776256     8.495137    -0.265935
C     12.339229    -0.182696     9.702401     0.593738
C      3.740596     0.397194     7.693028     0.280692
C      2.993222    -0.325222     6.802343    -0.251346
C      1.791101    -0.914121     7.274750    -0.075383
C      1.413238    -0.791965     8.568951    -0.058794
C      2.248139    -0.135270     9.464557    -0.092164
C      3.409958     0.480222     8.995430    -0.231713
C      0.106910    -1.349562     9.051200     0.610478
C      8.069035    -0.444160    11.783948    -0.020916
C      8.016739    -1.094081    10.632454    -0.117803
C      5.991195    -0.888573    11.372231     0.102613
C      6.147454    -2.096785     9.264440     0.180243
C      6.695934    -1.959309     8.047334    -0.148769
C     11.315096    14.703597     6.958172    -0.158090
C     14.232874     7.030744    12.080351     0.082671
C     14.773930     8.421287    12.436789    -0.079108
C     15.391200     6.081979    11.801991    -0.077952
C     13.418042     6.504978    13.312711    -0.082605
C     13.322101     7.093989    10.886701    -0.079345
C     16.255309    10.012728    11.441124     0.280671
C     16.077335    10.935080    12.431868    -0.265452
C     16.855669    12.130097    12.379378    -0.075855
C      1.352369    12.364673    11.336144    -0.059417
C      1.506261    11.392875    10.358523    -0.065432
C      0.819137    10.247860    10.437258    -0.210958
C     -3.066451    -3.678689    11.262331     0.597911
C      0.880228     5.200523    12.971528     0.277490
C      1.672564     5.256398    14.149267    -0.229050
C      2.724731     4.388601    14.242764    -0.071935
C      3.002789     3.454062    13.288107    -0.059034
C      2.218112     3.387664    12.182542    -0.077877
C      1.141771     4.293477    12.002108    -0.265912
C      4.146257     2.522903    13.471821     0.593629
C     11.933639     4.612184    13.565318     0.280692
C     11.186279     5.224907    14.534738    -0.251339
C      9.984157     4.588913    14.941534    -0.075404
C      9.606282     3.401832    14.411715    -0.058752
C     10.441169     2.763418    13.502987    -0.092167
C     11.602988     3.404813    13.069946    -0.231693
C      8.299952     2.766528    14.785705     0.610430
C     -0.123955     0.467125    13.053543    -0.020941
C     -0.176236     1.350142    14.037726    -0.117798
C     -2.201788     0.715007    13.606326     0.102622
C     -2.045500     2.325422    15.425424     0.180245
C     -1.497010     3.522532    15.684592    -0.148801
C      3.122047     9.885793     0.246046    -0.158044
C     10.346293     9.195789    10.526326     0.082676
C      9.805249     9.088580    11.957820    -0.079076
C      9.187957     9.235623     9.538371    -0.077970
C     11.161133    10.531586    10.422495    -0.082577
C     11.257054     8.044652    10.204334    -0.079351
C      8.323873     7.636069    13.147041     0.280753
C      8.501863     8.279621    14.337902    -0.265403
C      7.723537     7.847541    15.453309    -0.075881
C      6.840828     6.784095    15.341768    -0.059401
C      6.686919     6.168797    14.108259    -0.065434
C      7.374037     6.609744    13.048622    -0.210985
C     11.259535    11.847292     0.118102     0.597895
C      7.312935    10.625704     9.077445     0.277350
C      6.520610    11.723652     9.507205    -0.228865
C      5.468439    12.089889     8.714938    -0.072006
C      5.190365    11.484426     7.524077    -0.059056
C      5.975031    10.458224     7.107439    -0.077854
C      7.051376     9.997458     7.907908    -0.265935
C      4.046892    11.956410     6.700644     0.593738
C     12.645525    11.376520     8.710017     0.280692
C     13.392899    12.098936     9.600702    -0.251346
C     14.595020    12.687835     9.128295    -0.075383
C     14.972883    12.565679     7.834094    -0.058794
C     14.137982    11.908984     6.938488    -0.092164
C     12.976163    11.293492     7.407615    -0.231713
C     16.279211    13.123276     7.351845     0.610477
C      8.317086    12.217874     4.619097    -0.020915
C      8.369382    12.867795     5.770591    -0.117803
C     10.394926    12.662287     5.030814     0.102613
C     10.238667    13.870499     7.138605     0.180245
C      9.690187    13.733023     8.355711    -0.148770
C      5.071025    -2.929883     9.444873    -0.158087
N     17.793728    11.736800     3.654598    -0.297571
N     17.882311    10.288997     1.989689     0.027957
N      6.785389    -0.292750    12.289161    -0.297597
N      6.696780    -1.406907    10.384768     0.027982
N     -1.407607     0.036914    12.748447    -0.297570
N     -1.496190     1.484717    14.413356     0.027957
N      9.600732    12.066464     4.113884    -0.297597
N      9.689341    13.180621     6.018277     0.027981
O      0.789434     2.955172     5.046725    -0.196518
O     16.525950     5.690779     3.470884    -0.192069
O      3.307061     6.613273     3.392806    -0.211385
O     19.599050    14.584080     4.265284    -0.553425
O     13.529831    -2.091240     6.126373    -0.609113
O     11.393839     9.043004     2.061371    -0.564755
O     12.114084    10.292127     3.682484    -0.588271
O      8.784556     8.442943     0.729936    -0.580512
O      8.430066    10.027076     2.257223    -0.564996
O      7.403636     3.835907     4.414552    -0.196581
O      8.053124     1.467639     6.502167    -0.192031
O      4.886018     1.098510     7.351189    -0.211398
O      4.980094    -0.625165    15.182166    -0.553416
O     11.049214     6.473416    -0.021160    -0.609106
O     13.185244    -0.940334     9.227205    -0.564798
O     12.465024     0.195898    10.929349    -0.588302
O     -0.591490    -2.009785     8.232688    -0.580525
O     -0.236974    -1.069635    10.222214    -0.565027
O     15.596687     8.818542    11.356320    -0.196517
O     -0.139829     6.082935    12.932161    -0.192068
O     13.079060     5.160441    13.010239    -0.211385
O     -3.212929    -2.810366    12.137761    -0.553425
O     -2.298850    -3.448147    10.276672    -0.609112
O      4.992282     2.730710    14.341674    -0.564754
O      4.272037     1.481587    12.720561    -0.588269
O      7.601565     3.330771    15.673109    -0.580511
O      7.956055     1.746638    14.145822    -0.564994
O      8.982485     7.937807    11.988493    -0.196582
O      8.332997    10.306075     9.900878    -0.192031
O     11.500103    10.675204     9.051856    -0.211398
O     11.406027    12.398879     1.220879    -0.553418
O     10.491926    10.839685     0.021160    -0.609107
O      3.200877    12.714048     7.175840    -0.564799
O      3.921097    11.577816     5.473696    -0.588302
O     16.977611    13.783499     8.170357    -0.580526
O     16.623095    12.843349     6.180831    -0.565027
O      4.096539     3.771121     5.253895    -0.204962
O     12.289582     8.002593    11.149150    -0.204962

The following XYZ coordinates are in angstroms. Other properties are in atomic units.
The sperically averaged electron density of each atom fit to a function of the form exp(a - br)
eigen_1, eigen_2 and eigen_3 are the three eigenvalues of traceless quadrupole moment tensor
  atom number  atomic symbol              X              Y              Z     net charge C6 coefficient C8 coefficient C10 coefficient fluctuating dipole atomic polarizability isotropic forcefield polarizability              a              b squared Pearson coefficient          <r^3>          <r^4>         wp_QDO          m_QDO          q_QDO       dipole_x       dipole_y       dipole_z         dipole            Qxy            Qxz            Qyz     Q(x^2-y^2)  Q(3z^2 - R^2)        eigen_1        eigen_2        eigen_3 static polarizability      alpha(xx)      alpha(xy)      alpha(xz)      alpha(yy)      alpha(yz)      alpha(zz) atomic spin moment
            1             Mn      18.474058      13.006331       5.257832       0.906534     166.790098 0.39385846E+04  0.15034893E+06                                23.637933                           19.623693       0.273357       1.855516                    0.999642      56.565517     166.899180       0.437616       0.366651      -1.173843       0.006173       0.023477       0.028467       0.037412      -0.023474       0.001241      -0.082098       0.063716      -0.173447      -0.117859       0.039017       0.078842             29.440997      26.877442       6.681760       4.739048      32.352055      10.349497      29.093493           4.688160
            2             Mn       6.105085       0.820013      14.004920       0.906542     166.795714 0.39387334E+04  0.15035627E+06                                23.638596                           19.624178       0.273219       1.855474                    0.999643      56.566284     166.903269       0.437606       0.366655      -1.173838      -0.006163       0.019468       0.031369       0.037430      -0.008695       0.021854      -0.081895       0.063199      -0.175086      -0.117848       0.038997       0.078851             29.441923      26.877903      -2.352121      -7.846847      23.153167       7.243153      38.294698           4.688156
            3             Mn      -2.087937      -1.232617      11.145213       0.906532     166.790274 0.39385902E+04  0.15034920E+06                                23.637954                           19.623712       0.273353       1.855515                    0.999642      56.565544     166.899322       0.437616       0.366651      -1.173843      -0.006173      -0.023477      -0.028467       0.037412      -0.023474       0.001241      -0.082098       0.063715      -0.173447      -0.117859       0.039017       0.078843             29.441023      26.877464       6.681765       4.739051      32.352084      10.349508      29.093520           4.688160
            4             Mn      10.281036      10.953701       2.398125       0.906548     166.795306 0.39387207E+04  0.15035565E+06                                23.638551                           19.624141       0.273223       1.855475                    0.999642      56.566213     166.902940       0.437607       0.366655      -1.173838       0.006163      -0.019468      -0.031370       0.037430      -0.008695       0.021853      -0.081895       0.063200      -0.175086      -0.117848       0.038998       0.078850             29.441868      26.877857      -2.352116      -7.846834      23.153123       7.243137      38.294624           4.688157
            5             Mn      -2.577510      -2.769693       8.201522       1.094093     117.945131 0.21622146E+04  0.72273454E+05                                21.010734                           16.333029       0.099321       1.836683                    0.999935      52.345969     152.832657       0.396059       0.462664      -1.088746       0.000000       0.000000       0.000000       0.000000      -0.015411      -0.022304      -0.009979       0.012462      -0.012009      -0.032023       0.005228       0.026795             26.769951      29.025410       2.044838      -2.105989      27.329160       4.781147      23.955282           4.694550
            6             Mn      10.770570       8.656551       0.000000       1.094045     117.946586 0.21622595E+04  0.72275360E+05                                21.010923                           16.333217       0.099244       1.836657                    0.999935      52.346522     152.834919       0.396056       0.462665      -1.088745       0.000000       0.000000       0.000000       0.000000       0.016190       0.021739      -0.007858       0.006199      -0.030845      -0.032020       0.005224       0.026796             26.770145      29.025615       2.649728      -1.263751      21.402509       2.779572      29.882312           4.694562
            7              H       1.096449       3.395254       3.157586       0.093064       1.337546 0.10905117E+02  0.11397174E+03                                 1.904851                            1.848910      -1.120806       2.330479                    0.995999       3.628872       9.985134       0.498548       1.175526      -0.734989      -0.020461       0.002660      -0.027767       0.034594       0.006268      -0.000971      -0.001121       0.022059       0.029593      -0.017644       0.007197       0.010447              1.932225       1.856144       0.008073       0.368816       1.880646      -0.246060       2.059885           0.000038
            8              H       2.337040       2.735451       3.839953       0.091348       1.276085 0.10231496E+02  0.10564554E+03                                 1.870210                            1.809184      -0.988514       2.390881                    0.997248       3.637545      10.074224       0.494466       1.199658      -0.728462       0.025269      -0.020542      -0.003459       0.032749      -0.007020      -0.012427      -0.005266      -0.008129       0.008672      -0.018136       0.006323       0.011814              1.898420       2.202961      -0.285581       0.046041       2.025828      -0.087268       1.466472           0.000029
            9              H       0.507582       5.391009       5.373638       0.093624       1.308454 0.10554535E+02  0.10946901E+03                                 1.881221                            1.822208      -1.014709       2.380136                    0.997068       3.597031       9.877119       0.500571       1.179744      -0.733937      -0.018654      -0.012009       0.026453       0.034524       0.005037       0.000617      -0.000637       0.026926       0.025525      -0.018649       0.008388       0.010261              1.914261       1.859393       0.043709      -0.290023       1.867190      -0.371711       2.016199           0.000028
           10              H       1.332142       6.574850       4.774926       0.094666       1.257513 0.10130562E+02  0.10430342E+03                                 1.847211                            1.795901      -1.067657       2.354129                    0.996628       3.630745      10.028088       0.498286       1.193884      -0.729627       0.013282       0.032558       0.006374       0.035736       0.000961       0.012920       0.002482      -0.020497       0.012720      -0.019427       0.006638       0.012790              1.879741       1.904661       0.133255       0.010130       2.252606      -0.023189       1.481956           0.000021
           11              H       3.758030       4.738326       2.964030       0.093736       1.189336 0.94644324E+01  0.96335561E+02                                 1.812029                            1.761006      -1.048026       2.361554                    0.997266       3.681901      10.296417       0.489729       1.228735      -0.720386       0.027856      -0.018564      -0.003718       0.033681       0.001598      -0.001145       0.012206      -0.003153      -0.032188      -0.017109       0.003848       0.013261              1.839317       2.178341      -0.269024      -0.085550       1.791066      -0.192003       1.548544           0.000014
           12              H       2.431238       5.218281       2.296426       0.090775       1.229873 0.98427266E+01  0.10089232E+03                                 1.842140                            1.789224      -0.936021       2.417334                    0.997444       3.618423      10.062919       0.489912       1.219678      -0.723724      -0.019737      -0.001836      -0.026679       0.033237       0.002094       0.008544       0.001986      -0.017150       0.008192      -0.014287       0.004429       0.009858              1.872348       1.942157       0.028441       0.385245       1.578521      -0.190756       2.096365           0.000024
           13              H       3.434989       5.546843       5.701698       0.091646       1.241709 0.10063728E+02  0.10304475E+03                                 1.812854                            1.777603      -0.914625       2.427052                    0.998156       3.512010       9.551982       0.508039       1.177449      -0.734997       0.016008       0.027011       0.003583       0.031602      -0.000162      -0.002195       0.007199       0.009314      -0.033738      -0.014728       0.004120       0.010608              1.824927       1.706054       0.212387       0.092124       2.253363      -0.030431       1.515362           0.000000
           14              H       2.569942       4.387033       6.285647       0.087968       1.269123 0.10252543E+02  0.10544329E+03                                 1.836026                            1.791321      -0.945195       2.410940                    0.997772       3.546607       9.660321       0.507426       1.173671      -0.735753      -0.015265      -0.015711       0.023285       0.031970      -0.009258      -0.004127      -0.007795      -0.008280      -0.001631      -0.014396       0.002156       0.012241              1.853700       1.905100       0.120188      -0.280976       1.650482      -0.309833       2.005520          -0.000001
           15              H       0.917972       0.982437       3.283890       0.128109       1.086161 0.79039904E+01  0.75804528E+02                                 1.614984                            1.543789      -1.013500       2.399196                    0.998454       3.193483       8.268741       0.564802       1.130735      -0.746227       0.020740      -0.000209      -0.028053       0.034888       0.007072      -0.015226       0.009762      -0.007331       0.020255      -0.022515       0.004581       0.017933              1.628919       1.633689       0.240130      -0.341120       1.566100      -0.130362       1.686968          -0.000041
           16              H      -0.382799      -0.990353       3.347861       0.114556       1.207031 0.89290584E+01  0.88449012E+02                                 1.750892                            1.656790      -1.011569       2.399504                    0.998032       3.306245       8.752623       0.536362       1.152818      -0.741263       0.004342      -0.027141      -0.031680       0.041942       0.002426      -0.011550       0.008824      -0.002791       0.028693      -0.015842      -0.002053       0.017895              1.772675       1.436277       0.071375      -0.052957       1.981631       0.433326       1.900117           0.000099
           17              H      14.298899       0.233920       6.756414       0.117640       1.018519 0.71610196E+01  0.68813442E+02                                 1.710608                            1.592412      -1.041320       2.392109                    0.997200       3.518351       9.947727       0.479999       1.327905      -0.697994      -0.022212      -0.004190       0.032521       0.039605       0.002000      -0.009851       0.008861      -0.001713       0.019164      -0.013941      -0.001100       0.015041              1.783149       1.923698       0.236904      -0.537602       1.551818      -0.196233       1.873931          -0.000251
           18              H      15.409278       2.188077       6.598945       0.125865       1.051618 0.77127538E+01  0.73458865E+02                                 1.580470                            1.526906      -0.864742       2.473462                    0.999225       3.118909       8.026231       0.567316       1.133564      -0.746370      -0.011051       0.020827       0.025256       0.034550       0.003312      -0.013598       0.006767      -0.007413       0.009991      -0.017606       0.003212       0.014394              1.575514       1.371430      -0.014213      -0.137859       1.772864       0.285317       1.582246          -0.000046
           19              H      14.902985       5.912155       1.574692       0.139362       1.045998 0.76419490E+01  0.72853574E+02                                 1.604341                            1.545216      -0.818405       2.505870                    0.999696       3.054866       7.949204       0.548345       1.171671      -0.737821       0.001552      -0.022220      -0.028585       0.036239      -0.008143       0.006669       0.010042       0.002566       0.023206      -0.017751       0.004203       0.013548              1.602044       1.473595      -0.128363      -0.042119       1.606352       0.275663       1.726186          -0.000025
           20              H      13.111993       7.336461       1.412302       0.113411       1.026296 0.70620448E+01  0.68118374E+02                                 1.755172                            1.605004      -1.331132       2.248385                    0.993647       3.777668      10.957313       0.464215       1.367895      -0.687834      -0.020724      -0.006766      -0.031508       0.038315      -0.006113       0.003370       0.010799      -0.003268       0.021476      -0.014392       0.000047       0.014345              1.874912       2.066509      -0.037488       0.620725       1.413009      -0.013698       2.145217          -0.000066
           21              H      14.000840       9.034561       4.863503       0.113838       1.045366 0.73958286E+01  0.71222831E+02                                 1.700294                            1.588416      -0.974373       2.419792                    0.997961       3.464550       9.618490       0.497165       1.279302      -0.708711      -0.005647       0.027930       0.027657       0.039710      -0.004509       0.005895       0.010657      -0.002265       0.021193      -0.014444       0.000087       0.014357              1.753144       1.502156      -0.209224      -0.112273       1.839000       0.493874       1.918275           0.000162
           22              H      15.760073       7.506176       5.175161       0.129916       1.042263 0.75633933E+01  0.72094584E+02                                 1.601585                            1.533509      -0.924202       2.442250                    0.998990       3.203947       8.403350       0.551103       1.165970      -0.736919       0.015848       0.006149       0.032171       0.036386      -0.008533       0.010489       0.012141      -0.001917       0.030186      -0.021645       0.003359       0.018286              1.627695       1.679040      -0.182705       0.339342       1.397459      -0.010795       1.806587          -0.000015
           23              H       4.927998       5.743591       1.489396       0.125651       1.112129 0.86426228E+01  0.86020414E+02                                 1.744650                            1.699671      -0.968335       2.421489                    0.998639       3.404269       9.422843       0.490947       1.253475      -0.716597      -0.007301      -0.029528      -0.019028       0.035878       0.008282      -0.007163       0.015802      -0.004464      -0.007916      -0.021367       0.004568       0.016799              1.740346       1.640075       0.265575       0.000931       1.972504       0.131328       1.608460           0.000007
           24              H       6.940138       6.776388       0.820152       0.110691       1.084115 0.81894502E+01  0.81520117E+02                                 1.789877                            1.710548      -1.177748       2.318873                    0.995621       3.708260      10.730829       0.459250       1.339821      -0.695249       0.023759      -0.018416      -0.026923       0.040354       0.001360      -0.008661       0.011746      -0.003922       0.011229      -0.014593      -0.001039       0.015632              1.819897       1.951468      -0.187983      -0.378140       1.619766       0.189575       1.888456          -0.000102
           25              H       6.157364       9.858515       3.218277       0.114124       1.108869 0.79067188E+01  0.77313860E+02                                 1.759634                            1.635381      -1.022075       2.394844                    0.997595       3.504905       9.759181       0.493824       1.268448      -0.711243       0.007177       0.036758       0.013895       0.039946       0.000604      -0.004645       0.007441      -0.018255      -0.013445      -0.011730      -0.002649       0.014379              1.828430       1.665996       0.313307       0.067384       2.196746       0.414329       1.622548          -0.000150
           26              H       4.235550       8.775998       3.962976       0.132077       1.140854 0.84307573E+01  0.83928882E+02                                 1.809995                            1.703362      -1.149285       2.346257                    0.995820       3.526493       9.968692       0.476741       1.290561      -0.706847      -0.017989       0.016220       0.024547       0.034486       0.002924      -0.011132       0.006387       0.002445      -0.005475      -0.014432       0.002628       0.011804              1.854964       1.853190      -0.201376      -0.344844       1.805542       0.356772       1.906161          -0.000023
           27              H      15.720533      11.573026       3.826830       0.126724       1.295721 0.90455812E+01  0.91158572E+02                                 1.943012                            1.744939      -0.992595       2.418545                    0.997584       3.454189       9.653851       0.481493       1.262279      -0.714591      -0.040139       0.011057       0.023849       0.047981       0.000520      -0.005596       0.012805       0.024528      -0.024909      -0.021516       0.003654       0.017862              2.065647       2.425288      -0.336271      -0.654089       1.668175       0.366641       2.103479          -0.000131
           28              H      15.839161       9.972790       1.992970       0.132659       1.001942 0.70991681E+01  0.68284905E+02                                 1.709477                            1.602692      -1.056445       2.391395                    0.997137       3.514659      10.044352       0.469316       1.356825      -0.692073      -0.040796      -0.016423      -0.011600       0.045482       0.001224       0.000529       0.015760       0.029032      -0.020979      -0.024902       0.006753       0.018149              1.756334       2.044409       0.361396       0.294695       1.585682       0.220838       1.638911           0.000213
           29              H       3.128491      11.125397       2.778676       0.111045       1.245449 0.91279386E+01  0.92251687E+02                                 1.890296                            1.753699      -1.037697       2.394587                    0.997306       3.503633       9.824971       0.479663       1.263481      -0.713999       0.054966       0.008903       0.009249       0.056446       0.007542       0.001301       0.011885       0.029540      -0.030784      -0.022302       0.000019       0.022283              1.932801       2.577272       0.031429       0.088762       1.550225       0.150059       1.670905           0.000152
           30              H      17.133263       7.973988       1.195782       0.125717       0.920359 0.65699661E+01  0.62319348E+02                                 1.647967                            1.564184      -1.092812       2.369257                    0.996517       3.602531      10.406524       0.462384       1.396510      -0.683389      -0.025901      -0.012087       0.015652       0.032587       0.004357      -0.006352       0.006252      -0.008204      -0.005493      -0.012141       0.003386       0.008755              1.690730       1.928724       0.165279      -0.444086       1.452285      -0.119718       1.691179           0.000034
           31              H      12.770947       1.067554      16.094668       0.129865       1.142953 0.87629214E+01  0.86963752E+02                                 1.741113                            1.685426      -0.821873       2.493904                    0.999300       3.270327       8.852708       0.507709       1.215631      -0.726726      -0.032198      -0.029058       0.009494       0.044398       0.014559      -0.009816       0.002235      -0.001933      -0.027236      -0.018602      -0.001494       0.020096              1.737852       1.614265       0.284793      -0.015091       1.977296       0.084210       1.621994           0.000016
           32              H       7.096606       1.905272       4.227065       0.093049       1.337562 0.10905276E+02  0.11397381E+03                                 1.904867                            1.848924      -1.120773       2.330491                    0.995998       3.628904       9.985237       0.498546       1.175527      -0.734989       0.020465      -0.027163      -0.006360       0.034599       0.002924      -0.005625       0.006939      -0.001804      -0.041985      -0.017641       0.007196       0.010446              1.932241       1.856153      -0.346851      -0.125654       2.190741      -0.141351       1.749829           0.000038
           33              H       5.856016       2.762874       3.820269       0.091346       1.276118 0.10231805E+02  0.10564925E+03                                 1.870220                            1.809192      -0.988414       2.390926                    0.997250       3.637575      10.074246       0.494474       1.199633      -0.728467      -0.025267       0.003295      -0.020573       0.032750       0.009528       0.010630      -0.004102      -0.011573      -0.001637      -0.018139       0.006322       0.011817              1.898430       2.202979      -0.134999       0.255841       1.576644      -0.238962       1.915668           0.000029
           34              H       7.685508       3.366279       6.826947       0.093626       1.308401 0.10554022E+02  0.10946248E+03                                 1.881181                            1.822172      -1.014538       2.380220                    0.997070       3.596973       9.876939       0.500572       1.179755      -0.733935       0.018655       0.028905      -0.002914       0.034525       0.001028      -0.004971       0.007443       0.003001      -0.046259      -0.018650       0.008387       0.010262              1.914219       1.859353       0.288750       0.051381       2.226249      -0.250431       1.657056           0.000028
           35              H       6.860950       2.420268       7.757000       0.094659       1.257517 0.10130599E+02  0.10430378E+03                                 1.847205                            1.795895      -1.067637       2.354135                    0.996626       3.630768      10.028117       0.498291       1.193873      -0.729630      -0.013280      -0.004384       0.032891       0.035741      -0.011935      -0.005048       0.000794      -0.015503       0.027710      -0.019431       0.006639       0.012792              1.879735       1.904655       0.033033      -0.129488       1.574902      -0.252049       2.159648           0.000021
           36              H       4.435032       1.292171       5.437609       0.093735       1.189369 0.94647437E+01  0.96339419E+02                                 1.812055                            1.761029      -1.047966       2.361573                    0.997269       3.681921      10.296474       0.489729       1.228727      -0.720388      -0.027853       0.002413      -0.018778       0.033678       0.001595      -0.001149       0.004350       0.020112       0.037595      -0.017109       0.003849       0.013260              1.839344       2.178378      -0.005028       0.282265       1.689797      -0.226217       1.649857           0.000014
           37              H       5.761821       0.506098       5.678734       0.090763       1.229924 0.98432089E+01  0.10089832E+03                                 1.842174                            1.789254      -0.936062       2.417310                    0.997445       3.618491      10.063099       0.489915       1.219659      -0.723728       0.019735      -0.024689      -0.010274       0.033235      -0.007428      -0.004722       0.000222      -0.011928       0.023866      -0.014291       0.004429       0.009862              1.872383       1.942189      -0.355907      -0.150214       2.159051       0.005277       1.515910           0.000024
           38              H       4.758105       3.627234       7.079554       0.091639       1.241682 0.10063429E+02  0.10304074E+03                                 1.812814                            1.777565      -0.914557       2.427091                    0.998157       3.511983       9.551809       0.508051       1.177433      -0.735001      -0.016005      -0.005245       0.026752       0.031612       0.002032       0.000860       0.002022       0.024640       0.012243      -0.014728       0.004119       0.010609              1.824886       1.706016      -0.019328      -0.230689       1.609329      -0.247903       2.159312           0.000000
           39              H       5.623150       4.551571       6.167545       0.087973       1.269092 0.10252230E+02  0.10543921E+03                                 1.835993                            1.791290      -0.945287       2.410898                    0.997771       3.546561       9.660138       0.507432       1.173666      -0.735755       0.015265       0.027088      -0.007433       0.031969       0.000949       0.010092      -0.007701      -0.008554      -0.002465      -0.014396       0.002157       0.012239              1.853666       1.905063       0.304649      -0.023973       2.156971      -0.138769       1.498964          -0.000001
           40              H       7.275067       2.796925       1.981488       0.128064       1.086346 0.79056666E+01  0.75824667E+02                                 1.615175                            1.543959      -1.013664       2.399102                    0.998452       3.193745       8.269656       0.564767       1.130744      -0.746225      -0.020746      -0.026520      -0.009188       0.034901       0.016690      -0.001828       0.009720      -0.007211       0.020599      -0.022514       0.004581       0.017933              1.629115       1.633891       0.400105      -0.118388       1.753851      -0.067048       1.499602          -0.000041
           41              H       8.575825       3.488735       0.132865       0.114560       1.207049 0.89292571E+01  0.88451602E+02                                 1.750918                            1.656817      -1.011595       2.399493                    0.998032       3.306276       8.752778       0.536353       1.152829      -0.741260      -0.004346      -0.021331      -0.035851       0.041943       0.011720       0.001395       0.010943      -0.009069       0.009863      -0.015843      -0.002052       0.017895              1.772702       1.436299       0.073014      -0.050676       1.645771       0.319896       2.236036           0.000099
           42              H      10.280169       6.326393       2.383362       0.117644       1.018480 0.71606847E+01  0.68809451E+02                                 1.710574                            1.592382      -1.041323       2.392109                    0.997198       3.518252       9.947406       0.480000       1.327918      -0.697992       0.022210       0.032153       0.006429       0.039603       0.009970       0.001263       0.009693      -0.004167       0.011772      -0.013935      -0.001107       0.015042              1.783114       1.923664       0.585124      -0.052441       1.959881      -0.058412       1.465797          -0.000251
           43              H       9.169801       5.551963       4.184417       0.125860       1.051564 0.77122331E+01  0.73452423E+02                                 1.580392                            1.526835      -0.864540       2.473555                    0.999227       3.118844       8.025896       0.567342       1.133536      -0.746378       0.011051       0.017274       0.027825       0.034565       0.013943       0.001215       0.005763      -0.004462       0.018810      -0.017601       0.003213       0.014388              1.575436       1.371374       0.126057       0.057576       1.428715       0.169099       1.926218          -0.000046
           44              H       9.676072      -0.399702       6.105213       0.139323       1.046210 0.76438318E+01  0.72875802E+02                                 1.604538                            1.545389      -0.818387       2.505844                    0.999695       3.055148       7.950097       0.548325       1.171645      -0.737827      -0.001553      -0.019980      -0.030205       0.036249      -0.008920       0.005583       0.011897      -0.002915       0.006779      -0.017753       0.004201       0.013551              1.602242       1.473753      -0.001157       0.135129       1.546976       0.255620       1.785995          -0.000025
           45              H      11.467072      -1.009267       7.402694       0.113419       1.026289 0.70620173E+01  0.68117747E+02                                 1.755127                            1.604973      -1.331191       2.248356                    0.993645       3.777632      10.957024       0.464234       1.367849      -0.687843       0.020724      -0.027686      -0.016493       0.038315      -0.005147       0.004711       0.011350      -0.004897       0.016600      -0.014391       0.000043       0.014347              1.874856       2.066439      -0.600045      -0.163072       2.078497       0.211050       1.479633          -0.000066
           46              H      10.578271       1.717194      10.115758       0.113835       1.045420 0.73962777E+01  0.71228161E+02                                 1.700341                            1.588456      -0.974410       2.419764                    0.997958       3.464630       9.618746       0.497164       1.279288      -0.708714       0.005647       0.017258       0.035313       0.039708      -0.007034       0.002390       0.011350      -0.004305       0.015097      -0.014454       0.000089       0.014364              1.753195       1.502196       0.039436       0.234166       1.610783       0.416812       2.146607           0.000162
           47              H       8.819030       2.501481       8.767428       0.129945       1.042276 0.75636030E+01  0.72097975E+02                                 1.601691                            1.533605      -0.924617       2.442092                    0.998988       3.203957       8.403797       0.551039       1.166083      -0.736892      -0.015847       0.028498       0.016115       0.036373      -0.012666       0.004725       0.013940      -0.007239       0.014199      -0.021642       0.003357       0.018285              1.627805       1.679150      -0.380004       0.064530       1.771382       0.115453       1.432883          -0.000015
           48              H       3.265057      -0.426581       5.918219       0.125651       1.112139 0.86427132E+01  0.86021405E+02                                 1.744647                            1.699668      -0.968314       2.421497                    0.998638       3.404291       9.422861       0.490954       1.253456      -0.716600       0.007298      -0.008580      -0.034066       0.035880       0.009436      -0.005555       0.010691       0.010674       0.037497      -0.021368       0.004568       0.016800              1.740343       1.640069       0.084091      -0.251908       1.566103      -0.005918       2.014856           0.000007
           49              H       1.252918      -1.391091       6.682601       0.110693       1.084093 0.81892225E+01  0.81517072E+02                                 1.789835                            1.710510      -1.177667       2.318907                    0.995623       3.708183      10.730464       0.459262       1.339800      -0.695253      -0.023762      -0.019615      -0.026064       0.040357       0.008640       0.001480       0.010449      -0.000083       0.022755      -0.014592      -0.001039       0.015631              1.819853       1.951426       0.298103       0.299077       1.745973       0.232197       1.762160          -0.000102
           50              H       2.035736      -0.105170      10.370005       0.114137       1.108892 0.79070345E+01  0.77319232E+02                                 1.759814                            1.635534      -1.022750       2.394589                    0.997588       3.505025       9.760283       0.493736       1.268636      -0.711203      -0.007172       0.001403       0.039270       0.039944       0.004594       0.000913       0.001113       0.000484       0.042765      -0.011729      -0.002648       0.014377              1.828624       1.666159       0.036409      -0.318447       1.430260       0.155465       2.389454          -0.000150
           51              H       3.957550       0.946735       9.582659       0.132098       1.140853 0.84307830E+01  0.83929460E+02                                 1.810018                            1.703385      -1.149377       2.346234                    0.995820       3.526467       9.968738       0.476728       1.290592      -0.706841       0.017979       0.018057       0.023213       0.034469       0.011489       0.000797       0.004624       0.007685       0.010200      -0.014436       0.002619       0.011817              1.854989       1.853223       0.262291       0.301131       1.679578       0.314227       2.032165          -0.000023
           52              H       8.858586      -0.077172      12.189103       0.126713       1.295700 0.90454143E+01  0.91156674E+02                                 1.943020                            1.744947      -0.992499       2.418593                    0.997586       3.454136       9.653762       0.481481       1.262314      -0.714584       0.040138       0.019054       0.018113       0.047981       0.005468       0.001298       0.010127       0.032471      -0.001097      -0.021520       0.003656       0.017865              2.065655       2.425311       0.512114       0.527874       1.836633       0.423525       1.935023          -0.000131
           53              H       8.739928      -1.302627      10.086232       0.132655       1.001928 0.70990168E+01  0.68282721E+02                                 1.709423                            1.602645      -1.056535       2.391362                    0.997138       3.514587      10.043918       0.469338       1.356775      -0.692083       0.040793      -0.005734      -0.019270       0.045478      -0.000108      -0.001329       0.013754       0.034976      -0.003159      -0.024903       0.006752       0.018151              1.756277       2.044328      -0.163564      -0.436665       1.499533       0.191751       1.724969           0.000213
           54              H       5.064613      -0.927006      11.429642       0.111053       1.245424 0.91277373E+01  0.92249280E+02                                 1.890282                            1.753689      -1.037727       2.394575                    0.997306       3.503605       9.824920       0.479659       1.263494      -0.713996      -0.054967       0.005912       0.011394       0.056446       0.001179      -0.007560       0.009259       0.037295      -0.007479      -0.022296       0.000019       0.022276              1.932786       2.577242      -0.074040      -0.058176       1.567569       0.155917       1.653548           0.000152
           55              H       7.445804      -1.418384       7.937433       0.125718       0.920354 0.65699076E+01  0.62318533E+02                                 1.647948                            1.564168      -1.092876       2.369224                    0.996515       3.602487      10.406309       0.462391       1.396492      -0.683393       0.025898       0.018695      -0.006440       0.032584       0.007415      -0.002096       0.002898       0.001733       0.024311      -0.012143       0.003390       0.008753              1.690710       1.928705       0.473614      -0.014508       1.739281      -0.022794       1.404144           0.000034
           56              H      11.808217      14.907021       6.160984       0.129873       1.142884 0.87622451E+01  0.86955197E+02                                 1.741027                            1.685348      -0.821993       2.493850                    0.999300       3.270235       8.852310       0.507728       1.215613      -0.726730       0.032195       0.018292      -0.024492       0.044395       0.013956      -0.010653      -0.002643       0.012515       0.016099      -0.018599      -0.001495       0.020095              1.737765       1.614187       0.105408      -0.264967       1.607240      -0.040734       1.991870           0.000016
           57              H      15.289672       8.378460      13.245459       0.093064       1.337547 0.10905128E+02  0.11397187E+03                                 1.904852                            1.848910      -1.120807       2.330478                    0.995999       3.628874       9.985140       0.498548       1.175526      -0.734989       0.020461      -0.002660       0.027767       0.034594       0.006268      -0.000971      -0.001120       0.022059       0.029593      -0.017644       0.007197       0.010447              1.932225       1.856144       0.008073       0.368816       1.880646      -0.246060       2.059885           0.000038
           58              H      14.049081       9.038263      12.563092       0.091348       1.276085 0.10231498E+02  0.10564556E+03                                 1.870211                            1.809184      -0.988514       2.390881                    0.997248       3.637545      10.074226       0.494466       1.199658      -0.728462      -0.025269       0.020542       0.003459       0.032749      -0.007020      -0.012427      -0.005266      -0.008129       0.008672      -0.018136       0.006323       0.011814              1.898421       2.202962      -0.285581       0.046041       2.025829      -0.087268       1.466472           0.000029
           59              H      15.878539       6.382705      11.029407       0.093624       1.308454 0.10554542E+02  0.10946909E+03                                 1.881222                            1.822208      -1.014709       2.380135                    0.997068       3.597032       9.877123       0.500571       1.179744      -0.733937       0.018654       0.012009      -0.026452       0.034524       0.005037       0.000617      -0.000637       0.026926       0.025525      -0.018649       0.008388       0.010261              1.914262       1.859394       0.043708      -0.290023       1.867191      -0.371711       2.016200           0.000028
           60              H      15.053979       5.198864      11.628119       0.094666       1.257513 0.10130566E+02  0.10430347E+03                                 1.847211                            1.795900      -1.067658       2.354129                    0.996628       3.630746      10.028089       0.498286       1.193884      -0.729627      -0.013282      -0.032558      -0.006374       0.035736       0.000961       0.012920       0.002482      -0.020497       0.012721      -0.019427       0.006638       0.012790              1.879741       1.904661       0.133255       0.010130       2.252605      -0.023189       1.481956           0.000021
           61              H      12.628091       7.035388      13.439015       0.093735       1.189336 0.94644365E+01  0.96335613E+02                                 1.812029                            1.761006      -1.048026       2.361554                    0.997266       3.681902      10.296420       0.489729       1.228736      -0.720386      -0.027856       0.018564       0.003718       0.033681       0.001598      -0.001145       0.012206      -0.003153      -0.032188      -0.017109       0.003848       0.013261              1.839318       2.178341      -0.269024      -0.085550       1.791067      -0.192003       1.548545           0.000014
           62              H      13.954883       6.555433      14.106619       0.090775       1.229874 0.98427385E+01  0.10089248E+03                                 1.842141                            1.789225      -0.936022       2.417333                    0.997444       3.618425      10.062927       0.489912       1.219678      -0.723724       0.019737       0.001836       0.026679       0.033237       0.002094       0.008544       0.001986      -0.017150       0.008192      -0.014287       0.004429       0.009858              1.872349       1.942158       0.028441       0.385245       1.578522      -0.190756       2.096367           0.000024
           63              H      12.951132       6.226871      10.701347       0.091646       1.241710 0.10063740E+02  0.10304489E+03                                 1.812855                            1.777604      -0.914626       2.427052                    0.998156       3.512012       9.551987       0.508039       1.177448      -0.734997      -0.016008      -0.027011      -0.003583       0.031602      -0.000162      -0.002194       0.007199       0.009314      -0.033738      -0.014728       0.004120       0.010608              1.824927       1.706055       0.212387       0.092124       2.253364      -0.030431       1.515363           0.000000
           64              H      13.816179       7.386681      10.117398       0.087968       1.269123 0.10252551E+02  0.10544339E+03                                 1.836027                            1.791321      -0.945196       2.410939                    0.997772       3.546608       9.660325       0.507426       1.173671      -0.735753       0.015265       0.015711      -0.023285       0.031970      -0.009258      -0.004127      -0.007795      -0.008280      -0.001631      -0.014396       0.002156       0.012241              1.853701       1.905100       0.120188      -0.280976       1.650483      -0.309833       2.005521          -0.000001
           65              H      15.468149      10.791277      13.119155       0.128109       1.086160 0.79039825E+01  0.75804433E+02                                 1.614984                            1.543789      -1.013498       2.399196                    0.998454       3.193482       8.268737       0.564802       1.130735      -0.746227      -0.020740       0.000209       0.028053       0.034888       0.007072      -0.015226       0.009762      -0.007331       0.020255      -0.022515       0.004581       0.017933              1.628918       1.633688       0.240130      -0.341119       1.566099      -0.130362       1.686967          -0.000041
           66              H      16.768920      12.764067      13.055184       0.114556       1.207030 0.89290433E+01  0.88448824E+02                                 1.750890                            1.656789      -1.011568       2.399504                    0.998032       3.306242       8.752613       0.536362       1.152818      -0.741263      -0.004342       0.027141       0.031680       0.041942       0.002426      -0.011550       0.008824      -0.002791       0.028693      -0.015842      -0.002053       0.017895              1.772674       1.436276       0.071375      -0.052956       1.981630       0.433326       1.900116           0.000099
           67              H       2.087222      11.539794       9.646631       0.117640       1.018518 0.71610178E+01  0.68813426E+02                                 1.710608                            1.592412      -1.041320       2.392109                    0.997200       3.518351       9.947730       0.479999       1.327906      -0.697994       0.022212       0.004190      -0.032521       0.039605       0.002000      -0.009851       0.008861      -0.001713       0.019164      -0.013941      -0.001100       0.015041              1.783150       1.923699       0.236905      -0.537602       1.551818      -0.196233       1.873932          -0.000251
           68              H       0.976843       9.585637       9.804100       0.125865       1.051618 0.77127559E+01  0.73458897E+02                                 1.580471                            1.526906      -0.864742       2.473462                    0.999225       3.118909       8.026234       0.567316       1.133565      -0.746370       0.011051      -0.020827      -0.025256       0.034551       0.003312      -0.013598       0.006767      -0.007413       0.009992      -0.017606       0.003212       0.014394              1.575514       1.371431      -0.014213      -0.137859       1.772865       0.285317       1.582247          -0.000046
           69              H       1.483136       5.861559      14.828353       0.139362       1.045998 0.76419498E+01  0.72853585E+02                                 1.604342                            1.545216      -0.818405       2.505870                    0.999696       3.054866       7.949205       0.548345       1.171671      -0.737821      -0.001552       0.022220       0.028585       0.036239      -0.008143       0.006669       0.010042       0.002566       0.023206      -0.017751       0.004203       0.013548              1.602045       1.473596      -0.128363      -0.042119       1.606352       0.275663       1.726186          -0.000025
           70              H       3.274128       4.437253      14.990743       0.113411       1.026296 0.70620463E+01  0.68118386E+02                                 1.755172                            1.605003      -1.331131       2.248385                    0.993647       3.777668      10.957310       0.464216       1.367894      -0.687835       0.020724       0.006766       0.031508       0.038315      -0.006113       0.003370       0.010799      -0.003268       0.021476      -0.014392       0.000047       0.014345              1.874911       2.066508      -0.037487       0.620725       1.413009      -0.013698       2.145217          -0.000066
           71              H       2.385281       2.739153      11.539542       0.113838       1.045367 0.73958367E+01  0.71222932E+02                                 1.700295                            1.588418      -0.974373       2.419792                    0.997961       3.464552       9.618499       0.497165       1.279303      -0.708711       0.005647      -0.027930      -0.027657       0.039710      -0.004509       0.005895       0.010657      -0.002265       0.021193      -0.014444       0.000087       0.014357              1.753145       1.502158      -0.209224      -0.112273       1.839002       0.493875       1.918277           0.000162
           72              H       0.626048       4.267538      11.227884       0.129916       1.042263 0.75633947E+01  0.72094603E+02                                 1.601585                            1.533510      -0.924201       2.442250                    0.998990       3.203947       8.403351       0.551103       1.165970      -0.736919      -0.015848      -0.006149      -0.032171       0.036386      -0.008533       0.010489       0.012141      -0.001917       0.030186      -0.021645       0.003359       0.018286              1.627696       1.679041      -0.182706       0.339342       1.397459      -0.010795       1.806587          -0.000015
           73              H      11.458123       6.030123      14.913649       0.125651       1.112130 0.86426283E+01  0.86020484E+02                                 1.744651                            1.699672      -0.968336       2.421489                    0.998639       3.404270       9.422847       0.490947       1.253475      -0.716597       0.007301       0.029528       0.019028       0.035878       0.008282      -0.007163       0.015802      -0.004464      -0.007916      -0.021367       0.004568       0.016799              1.740347       1.640076       0.265575       0.000931       1.972505       0.131328       1.608460           0.000007
           74              H       9.445983       4.997326      15.582893       0.110691       1.084117 0.81894648E+01  0.81520294E+02                                 1.789878                            1.710549      -1.177750       2.318872                    0.995621       3.708263      10.730838       0.459250       1.339820      -0.695249      -0.023759       0.018416       0.026923       0.040354       0.001360      -0.008661       0.011746      -0.003922       0.011229      -0.014593      -0.001039       0.015632              1.819898       1.951470      -0.187983      -0.378141       1.619767       0.189575       1.888457          -0.000102
           75              H      10.228757       1.915199      13.184768       0.114124       1.108871 0.79067339E+01  0.77314042E+02                                 1.759636                            1.635382      -1.022078       2.394843                    0.997595       3.504908       9.759190       0.493824       1.268448      -0.711243      -0.007177      -0.036758      -0.013895       0.039946       0.000604      -0.004645       0.007441      -0.018255      -0.013445      -0.011730      -0.002649       0.014379              1.828432       1.665998       0.313308       0.067384       2.196748       0.414329       1.622549          -0.000150
           76              H      12.150571       2.997716      12.440069       0.132077       1.140854 0.84307584E+01  0.83928898E+02                                 1.809995                            1.703362      -1.149286       2.346257                    0.995820       3.526493       9.968693       0.476741       1.290561      -0.706847       0.017989      -0.016220      -0.024547       0.034486       0.002924      -0.011132       0.006387       0.002445      -0.005475      -0.014432       0.002628       0.011804              1.854965       1.853191      -0.201376      -0.344844       1.805542       0.356772       1.906161          -0.000023
           77              H       0.665588       0.200688      12.576215       0.126724       1.295722 0.90455898E+01  0.91158683E+02                                 1.943013                            1.744940      -0.992596       2.418544                    0.997584       3.454190       9.653856       0.481492       1.262280      -0.714591       0.040139      -0.011057      -0.023849       0.047981       0.000520      -0.005596       0.012805       0.024528      -0.024909      -0.021516       0.003654       0.017862              2.065649       2.425290      -0.336272      -0.654090       1.668176       0.366641       2.103481          -0.000131
           78              H       0.546960       1.800924      14.410075       0.132659       1.001941 0.70991633E+01  0.68284850E+02                                 1.709476                            1.602691      -1.056444       2.391395                    0.997137       3.514658      10.044350       0.469316       1.356825      -0.692073       0.040796       0.016423       0.011600       0.045482       0.001224       0.000529       0.015760       0.029032      -0.020979      -0.024902       0.006753       0.018149              1.756334       2.044408       0.361396       0.294695       1.585681       0.220838       1.638911           0.000213
           79              H      13.257630       0.648317      13.624369       0.111045       1.245449 0.91279400E+01  0.92251709E+02                                 1.890296                            1.753699      -1.037697       2.394587                    0.997306       3.503633       9.824973       0.479662       1.263481      -0.713999      -0.054966      -0.008903      -0.009249       0.056446       0.007542       0.001301       0.011885       0.029540      -0.030784      -0.022302       0.000019       0.022283              1.932802       2.577273       0.031429       0.088763       1.550226       0.150059       1.670906           0.000152
           80              H      -0.747142       3.799726      15.207263       0.125717       0.920359 0.65699645E+01  0.62319332E+02                                 1.647967                            1.564184      -1.092812       2.369257                    0.996517       3.602531      10.406526       0.462383       1.396510      -0.683389       0.025901       0.012087      -0.015652       0.032587       0.004357      -0.006352       0.006252      -0.008204      -0.005493      -0.012141       0.003386       0.008755              1.690730       1.928724       0.165279      -0.444086       1.452286      -0.119718       1.691179           0.000034
           81              H       3.615174      10.706160       0.308377       0.129865       1.142954 0.87629316E+01  0.86963878E+02                                 1.741114                            1.685427      -0.821874       2.493903                    0.999300       3.270328       8.852712       0.507709       1.215631      -0.726726       0.032198       0.029058      -0.009494       0.044398       0.014559      -0.009816       0.002235      -0.001933      -0.027236      -0.018602      -0.001494       0.020096              1.737853       1.614266       0.284794      -0.015091       1.977298       0.084210       1.621995           0.000016
           82              H       9.289515       9.868442      12.175980       0.093049       1.337562 0.10905279E+02  0.11397385E+03                                 1.904868                            1.848925      -1.120772       2.330491                    0.995998       3.628904       9.985239       0.498545       1.175528      -0.734989      -0.020465       0.027163       0.006360       0.034599       0.002924      -0.005625       0.006939      -0.001804      -0.041986      -0.017641       0.007196       0.010446              1.932242       1.856154      -0.346851      -0.125654       2.190742      -0.141351       1.749829           0.000038
           83              H      10.530105       9.010840      12.582776       0.091346       1.276118 0.10231805E+02  0.10564925E+03                                 1.870220                            1.809192      -0.988414       2.390926                    0.997250       3.637575      10.074245       0.494474       1.199633      -0.728467       0.025268      -0.003295       0.020573       0.032750       0.009528       0.010630      -0.004102      -0.011573      -0.001637      -0.018139       0.006322       0.011817              1.898430       2.202979      -0.134999       0.255841       1.576644      -0.238962       1.915668           0.000029
           84              H       8.700613       8.407435       9.576098       0.093626       1.308401 0.10554016E+02  0.10946240E+03                                 1.881181                            1.822171      -1.014537       2.380220                    0.997070       3.596972       9.876936       0.500572       1.179755      -0.733935      -0.018655      -0.028905       0.002914       0.034525       0.001028      -0.004971       0.007443       0.003001      -0.046259      -0.018650       0.008387       0.010262              1.914219       1.859353       0.288750       0.051381       2.226249      -0.250431       1.657056           0.000028
           85              H       9.525171       9.353446       8.646045       0.094659       1.257517 0.10130599E+02  0.10430378E+03                                 1.847205                            1.795896      -1.067637       2.354135                    0.996626       3.630768      10.028118       0.498291       1.193874      -0.729630       0.013280       0.004384      -0.032891       0.035741      -0.011935      -0.005048       0.000794      -0.015503       0.027710      -0.019431       0.006639       0.012792              1.879735       1.904655       0.033033      -0.129488       1.574902      -0.252049       2.159648           0.000021
           86              H      11.951089      10.481543      10.965436       0.093735       1.189369 0.94647492E+01  0.96339493E+02                                 1.812055                            1.761030      -1.047966       2.361573                    0.997269       3.681922      10.296479       0.489728       1.228727      -0.720388       0.027853      -0.002413       0.018778       0.033678       0.001595      -0.001149       0.004350       0.020112       0.037595      -0.017109       0.003849       0.013260              1.839345       2.178379      -0.005028       0.282265       1.689798      -0.226217       1.649857           0.000014
           87              H      10.624300      11.267616      10.724311       0.090763       1.229925 0.98432193E+01  0.10089845E+03                                 1.842175                            1.789255      -0.936062       2.417309                    0.997445       3.618493      10.063105       0.489915       1.219659      -0.723728      -0.019735       0.024689       0.010274       0.033235      -0.007428      -0.004722       0.000222      -0.011928       0.023866      -0.014291       0.004429       0.009862              1.872384       1.942190      -0.355907      -0.150214       2.159052       0.005277       1.515910           0.000024
           88              H      11.628016       8.146480       9.323491       0.091639       1.241683 0.10063437E+02  0.10304085E+03                                 1.812815                            1.777566      -0.914557       2.427091                    0.998157       3.511984       9.551814       0.508050       1.177433      -0.735001       0.016005       0.005245      -0.026752       0.031612       0.002032       0.000860       0.002022       0.024640       0.012243      -0.014728       0.004119       0.010610              1.824887       1.706017      -0.019328      -0.230689       1.609330      -0.247903       2.159313           0.000000
           89              H      10.762971       7.222143      10.235500       0.087973       1.269092 0.10252229E+02  0.10543919E+03                                 1.835992                            1.791290      -0.945286       2.410898                    0.997771       3.546561       9.660138       0.507432       1.173666      -0.735755      -0.015265      -0.027088       0.007433       0.031969       0.000949       0.010092      -0.007701      -0.008554      -0.002465      -0.014396       0.002157       0.012239              1.853666       1.905063       0.304649      -0.023974       2.156971      -0.138770       1.498964          -0.000001
           90              H       9.111054       8.976789      14.421557       0.128064       1.086346 0.79056662E+01  0.75824671E+02                                 1.615176                            1.543960      -1.013664       2.399102                    0.998452       3.193744       8.269657       0.564767       1.130746      -0.746225       0.020746       0.026520       0.009188       0.034901       0.016690      -0.001828       0.009720      -0.007211       0.020599      -0.022514       0.004581       0.017933              1.629116       1.633892       0.400105      -0.118388       1.753852      -0.067049       1.499603          -0.000041
           91              H       7.810296       8.284979      16.270180       0.114560       1.207046 0.89292337E+01  0.88451317E+02                                 1.750916                            1.656815      -1.011592       2.399495                    0.998032       3.306272       8.752766       0.536353       1.152830      -0.741260       0.004346       0.021331       0.035851       0.041943       0.011720       0.001395       0.010943      -0.009069       0.009864      -0.015843      -0.002052       0.017895              1.772700       1.436297       0.073014      -0.050676       1.645770       0.319896       2.236033           0.000099
           92              H       6.105952       5.447321      14.019683       0.117644       1.018480 0.71606847E+01  0.68809450E+02                                 1.710574                            1.592382      -1.041323       2.392109                    0.997198       3.518252       9.947406       0.480000       1.327918      -0.697992      -0.022210      -0.032153      -0.006429       0.039604       0.009970       0.001263       0.009693      -0.004167       0.011772      -0.013935      -0.001107       0.015042              1.783114       1.923664       0.585124      -0.052441       1.959880      -0.058412       1.465797          -0.000251
           93              H       7.216320       6.221751      12.218628       0.125860       1.051563 0.77122242E+01  0.73452318E+02                                 1.580391                            1.526834      -0.864539       2.473555                    0.999227       3.118842       8.025890       0.567342       1.133536      -0.746377      -0.011051      -0.017274      -0.027825       0.034565       0.013943       0.001215       0.005763      -0.004462       0.018810      -0.017601       0.003213       0.014388              1.575435       1.371374       0.126057       0.057576       1.428714       0.169099       1.926217          -0.000046
           94              H       6.710049      12.173416      10.297832       0.139323       1.046210 0.76438330E+01  0.72875816E+02                                 1.604538                            1.545389      -0.818387       2.505845                    0.999695       3.055148       7.950097       0.548325       1.171645      -0.737827       0.001553       0.019980       0.030205       0.036249      -0.008920       0.005583       0.011897      -0.002915       0.006779      -0.017753       0.004201       0.013551              1.602242       1.473753      -0.001157       0.135129       1.546977       0.255621       1.785996          -0.000025
           95              H       4.919049      12.782981       9.000351       0.113419       1.026289 0.70620176E+01  0.68117752E+02                                 1.755127                            1.604973      -1.331191       2.248356                    0.993645       3.777632      10.957025       0.464233       1.367849      -0.687843      -0.020724       0.027686       0.016493       0.038315      -0.005147       0.004711       0.011350      -0.004897       0.016600      -0.014391       0.000043       0.014347              1.874857       2.066439      -0.600045      -0.163072       2.078497       0.211050       1.479633          -0.000066
           96              H       5.807850      10.056520       6.287287       0.113835       1.045420 0.73962731E+01  0.71228108E+02                                 1.700341                            1.588455      -0.974409       2.419765                    0.997958       3.464629       9.618744       0.497164       1.279288      -0.708714      -0.005647      -0.017258      -0.035313       0.039708      -0.007034       0.002390       0.011350      -0.004305       0.015097      -0.014454       0.000089       0.014364              1.753195       1.502196       0.039436       0.234166       1.610782       0.416812       2.146607           0.000162
           97              H       7.567091       9.272233       7.635617       0.129945       1.042277 0.75636080E+01  0.72098034E+02                                 1.601691                            1.533605      -0.924617       2.442091                    0.998988       3.203958       8.403800       0.551039       1.166082      -0.736892       0.015847      -0.028498      -0.016115       0.036373      -0.012666       0.004725       0.013940      -0.007239       0.014199      -0.021642       0.003357       0.018285              1.627805       1.679151      -0.380004       0.064530       1.771382       0.115453       1.432883          -0.000015
           98              H      13.121064      12.200295      10.484826       0.125651       1.112139 0.86427132E+01  0.86021408E+02                                 1.744647                            1.699668      -0.968315       2.421497                    0.998638       3.404291       9.422862       0.490953       1.253457      -0.716600      -0.007298       0.008580       0.034066       0.035880       0.009436      -0.005555       0.010691       0.010674       0.037497      -0.021368       0.004568       0.016800              1.740343       1.640069       0.084091      -0.251908       1.566104      -0.005918       2.014856           0.000007
           99              H      15.133203      13.164805       9.720444       0.110693       1.084091 0.81892081E+01  0.81516901E+02                                 1.789834                            1.710510      -1.177666       2.318907                    0.995623       3.708180      10.730457       0.459261       1.339801      -0.695253       0.023762       0.019615       0.026064       0.040357       0.008640       0.001480       0.010449      -0.000083       0.022755      -0.014592      -0.001039       0.015631              1.819852       1.951425       0.298103       0.299077       1.745972       0.232197       1.762159          -0.000102
          100              H      14.350385      11.878884       6.033040       0.114137       1.108891 0.79070265E+01  0.77319133E+02                                 1.759813                            1.635534      -1.022749       2.394590                    0.997588       3.505023       9.760276       0.493736       1.268636      -0.711203       0.007172      -0.001403      -0.039270       0.039944       0.004594       0.000913       0.001113       0.000484       0.042765      -0.011729      -0.002648       0.014377              1.828623       1.666158       0.036408      -0.318447       1.430259       0.155464       2.389453          -0.000150
          101              H      12.428571      10.826979       6.820386       0.132098       1.140852 0.84307766E+01  0.83929378E+02                                 1.810018                            1.703384      -1.149377       2.346235                    0.995820       3.526466       9.968733       0.476728       1.290591      -0.706841      -0.017979      -0.018057      -0.023213       0.034469       0.011489       0.000797       0.004624       0.007685       0.010201      -0.014436       0.002619       0.011817              1.854988       1.853222       0.262291       0.301131       1.679577       0.314227       2.032164          -0.000023
          102              H       7.527535      11.850886       4.213942       0.126713       1.295700 0.90454143E+01  0.91156683E+02                                 1.943021                            1.744948      -0.992498       2.418594                    0.997586       3.454136       9.653766       0.481480       1.262315      -0.714584      -0.040138      -0.019054      -0.018113       0.047981       0.005468       0.001298       0.010127       0.032471      -0.001098      -0.021520       0.003656       0.017865              2.065656       2.425312       0.512114       0.527874       1.836633       0.423525       1.935024          -0.000131
          103              H       7.646193      13.076341       6.316813       0.132655       1.001927 0.70990101E+01  0.68282644E+02                                 1.709422                            1.602645      -1.056535       2.391363                    0.997138       3.514586      10.043915       0.469338       1.356775      -0.692083      -0.040793       0.005734       0.019270       0.045478      -0.000108      -0.001329       0.013754       0.034976      -0.003159      -0.024903       0.006752       0.018151              1.756276       2.044327      -0.163564      -0.436665       1.499532       0.191751       1.724969           0.000213
          104              H      11.321508      12.700720       4.973403       0.111053       1.245424 0.91277414E+01  0.92249336E+02                                 1.890283                            1.753690      -1.037727       2.394574                    0.997306       3.503606       9.824925       0.479659       1.263495      -0.713996       0.054967      -0.005912      -0.011394       0.056446       0.001179      -0.007560       0.009259       0.037295      -0.007479      -0.022296       0.000019       0.022276              1.932787       2.577243      -0.074040      -0.058176       1.567569       0.155918       1.653549           0.000152
          105              H       8.940317      13.192098       8.465612       0.125718       0.920354 0.65699064E+01  0.62318519E+02                                 1.647948                            1.564167      -1.092877       2.369224                    0.996515       3.602487      10.406309       0.462391       1.396492      -0.683393      -0.025898      -0.018695       0.006440       0.032584       0.007415      -0.002096       0.002898       0.001733       0.024311      -0.012143       0.003390       0.008753              1.690710       1.928705       0.473614      -0.014508       1.739280      -0.022794       1.404144           0.000034
          106              H       4.577904      -3.133307      10.242061       0.129872       1.142886 0.87622642E+01  0.86955427E+02                                 1.741029                            1.685350      -0.821994       2.493849                    0.999300       3.270238       8.852318       0.507728       1.215612      -0.726730      -0.032195      -0.018292       0.024492       0.044395       0.013956      -0.010653      -0.002643       0.012515       0.016099      -0.018599      -0.001495       0.020095              1.737767       1.614188       0.105409      -0.264967       1.607241      -0.040734       1.991872           0.000016
          107              C       2.153247       4.742970       4.322694       0.082671      33.972304 0.42583509E+03  0.99917516E+04                                 9.866450                            7.373320      -0.725011       1.804788                    0.996156      26.723066      77.560550       0.545243       0.478758      -1.024423      -0.000864      -0.000283       0.004529       0.004619      -0.002843      -0.007726       0.011295      -0.010534       0.028236      -0.012813      -0.006494       0.019306             13.160586      15.427821       0.124572       0.916256      14.624243      -3.954179       9.429692           0.000009
          108              C       1.612191       3.352427       3.966256      -0.079108      26.693881 0.36689567E+03  0.83585925E+04                                 8.076434                            6.488106      -0.463054       1.853629                    0.996616      28.766830      84.378891       0.624872       0.430254      -1.044028      -0.037254       0.004692       0.076904       0.085581       0.026747      -0.043947      -0.015845       0.010876       0.063754      -0.044895      -0.019439       0.064334             10.010315       9.633527       3.775618      -0.874166      13.665918      -2.728898       6.731500           0.000034
          109              C       0.994921       5.691735       4.601054      -0.077952      26.925689 0.36749939E+03  0.83740464E+04                                 8.119981                            6.492906      -0.485542       1.845878                    0.996813      28.733781      84.233259       0.624848       0.430183      -1.044288      -0.026737      -0.023029      -0.080843       0.088209      -0.011497       0.047953       0.005964       0.044414       0.075832      -0.045807      -0.020292       0.066099             10.034826      12.919090      -3.956272       1.810008      10.180015      -2.209163       7.005373           0.000030
          110              C       2.968079       5.268736       3.090334      -0.082605      26.133072 0.37943152E+03  0.87097481E+04                                 7.943316                            6.604089      -0.422854       1.864968                    0.996580      28.882476      84.804958       0.619028       0.431046      -1.044428       0.004681       0.073457       0.043924       0.085716       0.029819      -0.004940       0.021494      -0.077180      -0.067673      -0.044682      -0.019481       0.064163              9.464150      10.056126       3.024025      -1.731546      10.247037      -3.218176       8.089288           0.000031
          111              C       3.064020       4.679725       5.516344      -0.079345      24.526966 0.34303111E+03  0.76634228E+04                                 7.467865                            6.173698      -0.269774       1.916529                    0.997467      28.057565      80.765254       0.658004       0.416666      -1.055347       0.037649      -0.053161      -0.047824       0.080812      -0.031659       0.005423       0.001923       0.027101      -0.071399      -0.027896      -0.018612       0.046508              8.791445      11.165831      -2.365950       2.407905       7.938102      -1.979944       7.270402           0.000013
          112              C       0.130812       1.760986       4.961921       0.280671      32.079762 0.34938725E+03  0.77733944E+04                                 9.016841                            6.381816      -0.022771       2.014832                    0.999653      24.839353      69.355039       0.629781       0.437132      -1.051885       0.023634       0.044110       0.005242       0.050317       0.033741      -0.010483      -0.016041      -0.026197      -0.053877      -0.027254      -0.023278       0.050532             11.756482      10.649400       7.154008      -3.305407      16.696790      -2.182558       7.923255           0.003471
          113              C       0.308786       0.838634       3.971177      -0.265452      34.753483 0.48020223E+03  0.11558988E+05                                 9.183492                            7.273096       0.115753       1.988728                    0.999841      31.206309      90.401237       0.615977       0.413091      -1.067695      -0.017319      -0.051253      -0.016874       0.056671       0.019176      -0.043203       0.004336       0.000852       0.031201      -0.048344       0.000059       0.048285             10.517774       8.776246       5.126373      -1.745292      15.079098       0.010610       7.697978          -0.000830
          114              C      -0.469548      -0.356383       4.023667      -0.075854      33.240800 0.42620551E+03  0.99901371E+04                                 9.045317                            6.942247      -0.006934       1.966260                    0.999635      29.310965      84.681737       0.616228       0.424045      -1.057298       0.015748       0.035945       0.010755       0.040690      -0.009444      -0.004965       0.021018      -0.012482       0.044029      -0.020457      -0.010801       0.031258             10.484528       9.143612       5.125918      -2.410968      13.763281      -0.456142       8.546691           0.005651
          115              C      15.033752      -0.590959       5.066901      -0.059417      37.625335 0.44593024E+03  0.10494045E+05                                 9.761251                            7.030820      -0.072965       1.980630                    0.999121      27.688152      78.252950       0.626115       0.415696      -1.070397       0.025163       0.041346       0.008877       0.049209       0.003498      -0.006337       0.008153      -0.001942       0.012246      -0.012050       0.001185       0.010865             12.309098      10.354502       6.748624      -2.672904      17.893963      -0.588507       8.678830          -0.003498
          116              C      14.879860       0.380839       6.044522      -0.065432      31.983245 0.41022287E+03  0.95711972E+04                                 8.958007                            6.910112      -0.090321       1.953759                    0.999580      28.996564      84.938753       0.601420       0.436497      -1.044507       0.022402       0.003517      -0.009155       0.024455      -0.016747      -0.003712       0.000344       0.028971       0.052164      -0.030868       0.011395       0.019473             10.586883       9.348848       4.836459      -2.576462      14.395089      -0.428825       8.016712           0.002704
          117              C      -0.819016       1.525854       5.965787      -0.210958      34.752741 0.43252341E+03  0.10157676E+05                                 9.228975                            6.919565       0.081239       1.990810                    0.999623      29.957800      86.136238       0.628264       0.415125      -1.064808      -0.013667      -0.024221       0.009224       0.029300      -0.014800      -0.003910       0.025515      -0.028727       0.060786      -0.031832      -0.009374       0.041206             11.188520      10.681156       5.815238      -3.679827      14.551047      -2.036671       8.333357          -0.001212
          118              C      19.452572      15.452403       5.140714       0.597911      24.489128 0.24867785E+03  0.51472731E+04                                 7.831517                            5.603416      -0.066319       2.034109                    0.999593      22.359773      62.786342       0.624980       0.473478      -1.017988      -0.038729      -0.051558       0.010499       0.065333      -0.060307       0.048813      -0.024040       0.095143      -0.007134      -0.075624      -0.029831       0.105455              9.811077       7.821155       4.644472      -1.835714      14.091418       0.286684       7.520659           0.024405
          119              C      15.505893       6.573191       3.431517       0.277491      31.864879 0.34404474E+03  0.76232259E+04                                 8.946188                            6.314138       0.031325       2.030776                    0.999614      24.816213      69.093096       0.636118       0.434555      -1.053700       0.028933      -0.037632       0.006617       0.047928      -0.027756       0.022498      -0.012858       0.024064      -0.056588      -0.028927      -0.020549       0.049476             11.594771      15.270583      -6.843962       4.154986      10.361129      -1.143028       9.152600           0.002013
          120              C      14.713557       6.517316       2.253778      -0.229050      35.013888 0.44865596E+03  0.10605615E+05                                 9.200790                            6.991504       0.228131       2.033864                    0.999775      30.127802      86.167625       0.634198       0.408563      -1.071863      -0.032650       0.001111      -0.012571       0.035004      -0.010396      -0.000580       0.028396      -0.013901       0.050528      -0.027716      -0.010631       0.038346             11.004295      14.381766      -4.816680       4.232010       8.688314      -0.693725       9.942804          -0.000782
          121              C      13.661390       7.385113       2.160281      -0.071936      33.299718 0.42469386E+03  0.99968651E+04                                 9.214825                            7.034818      -0.138322       1.934489                    0.999515      29.321990      86.322972       0.595466       0.436979      -1.044033       0.017501      -0.011813       0.024737       0.032523       0.022569       0.000092       0.000436      -0.007502       0.044328      -0.030267       0.014604       0.015664             10.878831      13.812105      -4.600615       3.177217       9.104883       0.616866       9.719505           0.001895
          122              C      13.383332       8.319652       3.114938      -0.059034      36.505489 0.42741220E+03  0.99516832E+04                                 9.512388                            6.859077       0.053342       2.023210                    0.999442      27.370512      76.931950       0.637295       0.412777      -1.072337       0.028292      -0.031814      -0.001783       0.042611       0.005619       0.007482       0.005345      -0.008902      -0.010123      -0.010557      -0.002524       0.013081             11.771716      15.415333      -5.643241       3.911989       9.740371       0.431284      10.159444          -0.001920
          123              C      14.168009       8.386050       4.220503      -0.077877      34.282504 0.43192657E+03  0.10181456E+05                                 9.293052                            7.031618      -0.060643       1.950578                    0.999667      29.513441      86.152787       0.605305       0.429271      -1.051642       0.027816      -0.030439      -0.006192       0.041696       0.004891      -0.004168       0.017328      -0.025824       0.024702      -0.020534      -0.005319       0.025853             10.937987      13.119202      -4.692684       3.243098       9.525249       0.694234      10.169511           0.003626
          124              C      15.244350       7.480237       4.400937      -0.265912      34.988427 0.47916665E+03  0.11544507E+05                                 9.267815                            7.291970       0.035893       1.964904                    0.999800      31.253012      91.006077       0.610918       0.416135      -1.064198      -0.033921       0.040297       0.015997       0.055049      -0.017554       0.040780       0.017297       0.021182       0.044696      -0.050709       0.000446       0.050262             10.671054      12.755415      -5.947182       1.763809      10.649634       0.461516       8.608113          -0.000315
          125              C      12.239864       9.250811       2.931224       0.593629      24.731445 0.24750512E+03  0.51041462E+04                                 7.787357                            5.547366       0.056829       2.074883                    0.999634      22.174943      61.646143       0.637010       0.466252      -1.024472      -0.053877       0.033242      -0.017201       0.065602       0.056471      -0.052911      -0.045056      -0.003568       0.086947      -0.071743      -0.033348       0.105091              9.625152      12.127932      -3.767621       3.101581       8.641818       1.137876       8.105707           0.018249
          126              C       4.452482       7.161530       2.837727       0.280692      28.882646 0.34118858E+03  0.75689823E+04                                 8.422181                            6.333148       0.042706       2.036019                    0.999740      24.897645      70.108272       0.626307       0.440835      -1.046489      -0.039152      -0.022052       0.022012       0.050037       0.030835      -0.011245      -0.012678       0.026234      -0.072400      -0.029935      -0.019308       0.049243             10.146956      11.932815       4.671146      -3.415029      11.163372      -0.258801       7.344680           0.001841
          127              C       5.199842       6.548807       1.868307      -0.251339      33.272775 0.49210866E+03  0.11957346E+05                                 8.990833                            7.407996       0.098775       1.990874                    0.999493      31.302654      92.084638       0.602782       0.418188      -1.060955       0.044042       0.003859      -0.020316       0.048655       0.026340       0.002073       0.023964      -0.026184      -0.029670      -0.032158      -0.011152       0.043310             10.004242      13.119290       3.012650      -3.704170       8.681590       0.030652       8.211846          -0.000339
          128              C       6.401964       7.184801       1.461511      -0.075404      31.978415 0.44912269E+03  0.10732874E+05                                 8.986473                            7.249472      -0.211767       1.904588                    0.999292      30.049541      89.465579       0.584085       0.438813      -1.041763      -0.026858      -0.009342       0.028997       0.040614      -0.013208      -0.007566       0.006986       0.012148       0.047152      -0.022490       0.000139       0.022351             10.105199      13.290100       3.487626      -2.774352       9.528117       0.634595       7.497381           0.002783
          129              C       6.779839       8.371882       1.991330      -0.058752      37.209287 0.44671695E+03  0.10513783E+05                                 9.645088                            7.002565      -0.039401       1.985979                    0.999368      27.777771      78.427723       0.632217       0.411636      -1.073375      -0.036031      -0.021511       0.025170       0.048933      -0.002229      -0.005623       0.004937      -0.004435       0.013636      -0.007188      -0.002934       0.010122             11.984469      17.530595       4.484467      -4.132285      10.217210       1.045351       8.205601           0.001740
          130              C       5.944952       9.010296       2.900058      -0.092167      33.789893 0.44025640E+03  0.10421300E+05                                 9.169441                            7.071832       0.003025       1.967605                    0.999728      29.704596      86.724031       0.607436       0.425980      -1.054292      -0.012955      -0.026907       0.003383       0.030054      -0.001537       0.012049       0.006407      -0.037262      -0.008809      -0.024506       0.002674       0.021832             10.625114      13.941646       2.772501      -3.610167       9.673223       1.626193       8.260472           0.002077
          131              C       4.783133       8.368901       3.333099      -0.231693      34.938303 0.46587693E+03  0.11196358E+05                                 9.337804                            7.245834      -0.091413       1.931192                    0.999033      31.070132      91.710039       0.603064       0.422607      -1.055301       0.031713       0.021434       0.001663       0.038313      -0.017133      -0.021433       0.006237       0.022465       0.030093      -0.026384      -0.008519       0.034903             10.723741      12.581357       3.881062      -2.379037      12.010980       1.530621       7.578886          -0.000445
          132              C       8.086169       9.007186       1.617340       0.610430      24.406045 0.24786489E+03  0.51194746E+04                                 7.761333                            5.584561      -0.004081       2.057912                    0.999595      22.150435      61.864224       0.628494       0.471840      -1.020218       0.063210       0.029592      -0.013387       0.071067      -0.044532       0.041769      -0.051547      -0.046197       0.079578      -0.065047      -0.032843       0.097890              9.597774      13.099141       3.317752      -2.542023       8.041970       1.510421       7.652211           0.018771
          133              C      16.510076      11.306589       3.349502      -0.020941      30.633870 0.37238874E+03  0.84420575E+04                                 8.519781                            6.417816       0.167033       2.035951                    0.999827      28.029542      79.731819       0.651396       0.414772      -1.062780       0.059393       0.030963       0.035094       0.075617       0.012177      -0.002925       0.012428       0.051106      -0.062556      -0.032219      -0.006513       0.038732             10.057018      11.090164      -0.697197      -2.032731       8.084665       4.868256      10.996224           0.004790
          134              C      16.562357      10.423572       2.365319      -0.117798      31.672843 0.40839696E+03  0.94689487E+04                                 8.748054                            6.769190       0.315507       2.082183                    0.999600      28.820081      82.749421       0.627863       0.420748      -1.059605       0.056047      -0.020593      -0.023250       0.064078       0.004623      -0.010339       0.026850       0.113535      -0.083561      -0.063959      -0.007840       0.071799             10.165066      11.559711       0.652942      -0.354005       8.273619       4.631843      10.661869          -0.000044
          135              C      18.587909      11.058707       2.796719       0.102623      26.413644 0.30815628E+03  0.66658627E+04                                 7.777642                            5.883640       0.390600       2.146070                    0.999806      25.575782      71.167520       0.672153       0.421262      -1.058200      -0.044677       0.000548       0.022089       0.049843       0.014732       0.017597      -0.014625       0.028028      -0.030763      -0.034077       0.005001       0.029076              9.278181       9.634794      -0.002460      -0.000254       7.887577       4.899152      10.312173           0.013584
          136              C      18.431621       9.448292       0.977621       0.180242      32.320730 0.37158177E+03  0.84164135E+04                                 9.076065                            6.624089      -0.099733       1.997215                    0.999593      25.536272      72.529494       0.610667       0.442822      -1.045880      -0.017040       0.020990       0.033419       0.042986      -0.014093      -0.027558       0.039876       0.006880       0.027296      -0.041603      -0.015585       0.057188             11.390284       8.932812      -1.191435      -4.785743      10.934065       5.592874      14.303974           0.001055
          137              C      17.883131       8.251182       0.718453      -0.148801      30.497578 0.43673941E+03  0.10346881E+05                                 8.659826                            7.111571      -0.072292       1.963526                    0.997759      29.592516      87.244713       0.595359       0.434250      -1.046241       0.007768      -0.030057      -0.029413       0.042765      -0.004696      -0.000045      -0.013016       0.015851       0.016173      -0.018613       0.005277       0.013337              9.733596       8.367667      -0.074849      -3.192077       9.936900       3.385957      10.896221           0.000516
          138              C      13.264074       1.887921      16.156999      -0.158046      31.807614 0.44698573E+03  0.10604838E+05                                 8.748609                            7.087533       0.136104       2.018625                    0.999251      29.741266      86.504736       0.612587       0.421432      -1.058716      -0.019537       0.024315       0.028682       0.042374       0.009546       0.006326       0.001018      -0.019943      -0.020661      -0.014505      -0.003206       0.017711              9.952897       9.306273      -0.261518      -4.486718       8.443729       2.572527      12.108688           0.000643
          139              C       6.039828       2.577925       5.876719       0.082676      33.972425 0.42583594E+03  0.99917824E+04                                 9.866497                            7.373342      -0.724998       1.804791                    0.996156      26.723076      77.560771       0.545240       0.478760      -1.024422       0.000853       0.004387       0.001195       0.004626       0.006419       0.005145       0.011659      -0.011644       0.024943      -0.012823      -0.006473       0.019297             13.160688      15.427861      -0.828228      -0.411243      12.358891      -4.719348      11.695311           0.000010
          140              C       6.580872       2.685134       4.445225      -0.079076      26.693227 0.36688573E+03  0.83583061E+04                                 8.076268                            6.487989      -0.463105       1.853612                    0.996618      28.766524      84.377584       0.624882       0.430250      -1.044031       0.037268       0.071357       0.029041       0.085581       0.050184      -0.011290      -0.001289      -0.032237      -0.065608      -0.044887      -0.019449       0.064336             10.010077       9.633301       2.036142      -3.297320       9.095622      -4.272094      11.301308           0.000034
          141              C       7.198164       2.538091       6.864674      -0.077969      26.926296 0.36750823E+03  0.83742892E+04                                 8.120067                            6.492956      -0.485815       1.845786                    0.996813      28.734074      84.234028       0.624851       0.430179      -1.044292       0.026693      -0.069179      -0.047693       0.088164      -0.049075      -0.004462       0.022980      -0.005892      -0.075138      -0.045788      -0.020269       0.066057             10.034978      12.919304      -2.980834       3.169272       8.669845      -2.719286       8.515784           0.000029
          142              C       5.224988       1.242128       5.980550      -0.082577      26.131726 0.37940736E+03  0.87090698E+04                                 7.943117                            6.603933      -0.422605       1.865060                    0.996580      28.881609      84.802278       0.619026       0.431053      -1.044422      -0.004665       0.018077       0.083653       0.085711       0.014209      -0.026667      -0.004900       0.000851       0.166469      -0.044664      -0.019505       0.064169              9.463894      10.055791       2.607914      -2.310942      10.260980      -3.213274       8.074911           0.000030
          143              C       5.129067       3.729062       6.198711      -0.079351      24.527421 0.34303956E+03  0.76636532E+04                                 7.467941                            6.173764      -0.269920       1.916482                    0.997466      28.057864      80.766143       0.658002       0.416665      -1.055349      -0.037675      -0.028300      -0.065671       0.080827      -0.015260       0.028240      -0.005190       0.048152      -0.008298      -0.027880      -0.018613       0.046493              8.791545      11.165955      -3.038389       1.471156       8.539249      -1.776995       6.669429           0.000013
          144              C       8.062248       4.137645       3.256004       0.280753      32.078076 0.34936411E+03  0.77727631E+04                                 9.016636                            6.381675      -0.022781       2.014839                    0.999653      24.838374      69.352142       0.629777       0.437142      -1.051877      -0.023626      -0.009165       0.043500       0.050343       0.020727      -0.028635      -0.024925       0.000037       0.024788      -0.027265      -0.023307       0.050571             11.756203      10.649090       5.420428      -5.720163      10.144335      -4.395136      14.475185           0.003471
          145              C       7.884258       3.494093       2.065143      -0.265402      34.751265 0.48016139E+03  0.11557744E+05                                 9.183022                            7.272710       0.115807       1.988757                    0.999841      31.205176      90.396546       0.616004       0.413082      -1.067702       0.017279       0.000357      -0.053966       0.056666       0.047125      -0.004370       0.008294      -0.010903      -0.004121      -0.048395       0.000049       0.048346             10.517224       8.775814       3.293654      -4.298145       8.446776      -2.228887      14.329081          -0.000830
          146              C       8.662584       3.926173       0.949736      -0.075881      33.241858 0.42622227E+03  0.99906298E+04                                 9.045510                            6.942386      -0.006955       1.966245                    0.999635      29.311539      84.683869       0.616221       0.424046      -1.057298      -0.015749      -0.001314       0.037501       0.040696       0.001674       0.010527       0.021506      -0.013895       0.039757      -0.020460      -0.010797       0.031257             10.484775       9.143833       3.924418      -4.085181       9.357460      -1.944214      12.953033           0.005652
          147              C       9.545293       4.989619       1.061277      -0.059401      37.624944 0.44592406E+03  0.10493868E+05                                 9.761217                            7.030795      -0.073018       1.980617                    0.999121      27.687877      78.252179       0.626112       0.415699      -1.070395      -0.025167      -0.004826       0.042009       0.049208       0.007139      -0.001266       0.008056      -0.001624       0.013196      -0.012058       0.001171       0.010887             12.309064      10.354437       4.691622      -5.538586       9.978925      -3.261454      16.593830          -0.003498
          148              C       9.699202       5.604917       2.294786      -0.065434      31.983276 0.41022348E+03  0.95712150E+04                                 8.958023                            6.910124      -0.090276       1.953773                    0.999580      28.996505      84.938589       0.601419       0.436498      -1.044507      -0.022401      -0.009801       0.000420       0.024455      -0.001836       0.017045       0.012584      -0.007234      -0.056394      -0.030854       0.011375       0.019478             10.586910       9.348848       3.988468      -3.757826       8.929644      -2.274561      13.482237           0.002705
          149              C       9.012084       5.163970       3.354423      -0.210985      34.754260 0.43254587E+03  0.10158329E+05                                 9.229232                            6.919739       0.081143       1.990771                    0.999622      29.958496      86.138589       0.628257       0.415125      -1.064809       0.013670       0.016502      -0.019985       0.029302      -0.001038       0.015269       0.025137      -0.027602       0.064088      -0.031821      -0.009376       0.041197             11.188884      10.681521       5.347206      -4.332363      10.204954      -3.504715      12.680177          -0.001213
          150              C       5.126586      -0.073578      16.284943       0.597894      24.489530 0.24868249E+03  0.51473911E+04                                 7.831581                            5.603452      -0.066365       2.034091                    0.999593      22.359981      62.786972       0.624981       0.473475      -1.017989       0.038730       0.026436      -0.045487       0.065329      -0.065543       0.041505      -0.005776       0.041065      -0.169371      -0.075619      -0.029833       0.105451              9.811176       7.821207       3.225273      -3.812984       8.019563      -1.763879      13.592758           0.024406
          151              C       9.073186       1.148010       7.325600       0.277350      31.869625 0.34410425E+03  0.76248747E+04                                 8.946992                            6.314642       0.031366       2.030745                    0.999614      24.818608      69.101280       0.636099       0.434549      -1.053704      -0.028981       0.018390      -0.033489       0.047955      -0.030126       0.019149      -0.015197       0.030879      -0.036277      -0.028885      -0.020593       0.049478             11.595908      15.272183      -6.127064       5.155350       9.970306      -1.275528       9.545236           0.002006
          152              C       9.865511       0.050062       6.895840      -0.228865      35.007721 0.44855664E+03  0.10602662E+05                                 9.199633                            6.990640       0.228446       2.033994                    0.999775      30.124714      86.155859       0.634250       0.408552      -1.071872       0.032603      -0.012201      -0.002974       0.034938      -0.002839       0.010067       0.028142      -0.013196       0.052777      -0.027780      -0.010569       0.038348             11.002837      14.379606      -5.549699       3.209003      10.233624      -0.171187       8.395280          -0.000770
          153              C      10.917682      -0.316175       7.688107      -0.072005      33.302695 0.42474055E+03  0.99982669E+04                                 9.215495                            7.035314      -0.138442       1.934440                    0.999515      29.323581      86.329758       0.595430       0.436993      -1.044022      -0.017481       0.027207      -0.003281       0.032505       0.007155      -0.021408       0.005882      -0.023775      -0.004476      -0.030261       0.014618       0.015643             10.879679      13.813300      -4.482544       3.342620       9.283251       0.676851       9.542487           0.001887
          154              C      11.195756       0.289288       8.878968      -0.059056      36.506546 0.42742648E+03  0.99521247E+04                                 9.512653                            6.859243       0.053372       2.023210                    0.999442      27.371043      76.934514       0.637279       0.412783      -1.072331      -0.028343       0.008505      -0.030760       0.042683      -0.005276      -0.007716       0.001387       0.002878       0.025232      -0.010539      -0.002549       0.013088             11.772093      15.415890      -5.512171       4.095048       9.855429       0.470031      10.044961          -0.001910
          155              C      10.411090       1.315490       9.295606      -0.077853      34.281377 0.43190759E+03  0.10180888E+05                                 9.292816                            7.031429      -0.060559       1.950604                    0.999666      29.512887      86.150421       0.605318       0.429267      -1.051645      -0.027824       0.003875      -0.030824       0.041705       0.005513      -0.003297       0.013613      -0.014851       0.057691      -0.020537      -0.005312       0.025849             10.937716      13.118827      -4.573908       3.408279       9.682442       0.747427      10.011879           0.003617
          156              C       9.334745       1.776256       8.495137      -0.265935      34.987712 0.47915470E+03  0.11544137E+05                                 9.267604                            7.291796       0.035863       1.964900                    0.999800      31.252867      91.005072       0.610936       0.416126      -1.064205       0.033910       0.002227       0.043272       0.055021      -0.044207       0.003602       0.023733       0.002084      -0.012618      -0.050669       0.000447       0.050222             10.670813      12.755136      -3.573862       5.070054       8.537176      -0.251794      10.720125          -0.000305
          157              C      12.339229      -0.182696       9.702401       0.593738      24.729360 0.24748030E+03  0.51035279E+04                                 7.787108                            5.547206       0.056985       2.074946                    0.999633      22.173735      61.642989       0.636996       0.466272      -1.024457       0.053865      -0.026942       0.025947       0.065578       0.068158      -0.036570      -0.023166      -0.068284      -0.107196      -0.071727      -0.033305       0.105031              9.624837      12.127499      -4.143826       2.577126       7.470506       0.742384       9.276507           0.018242
          158              C       3.740596       0.397194       7.693028       0.280692      28.882160 0.34118182E+03  0.75687929E+04                                 8.422104                            6.333091       0.042637       2.036008                    0.999740      24.897316      70.107104       0.626309       0.440836      -1.046489       0.039139       0.027908      -0.013874       0.050032       0.020515      -0.025597      -0.017098       0.039272      -0.033267      -0.029949      -0.019283       0.049231             10.146870      11.932700       4.730009      -3.332909       7.892414      -1.363406      10.615495           0.001836
          159              C       2.993222      -0.325222       6.802343      -0.251346      33.272864 0.49211027E+03  0.11957392E+05                                 8.990850                            7.408007       0.098743       1.990862                    0.999493      31.302641      92.084537       0.602782       0.418188      -1.060955      -0.044042      -0.020489      -0.002818       0.048656       0.006483      -0.025599       0.010614       0.013468       0.089188      -0.032189      -0.011129       0.043318             10.004267      13.119343       4.473368      -1.669138       8.241336      -0.118052       8.652124          -0.000329
          160              C       1.791101      -0.914121       7.274750      -0.075383      31.978349 0.44912194E+03  0.10732874E+05                                 8.986568                            7.249550      -0.211689       1.904614                    0.999291      30.049474      89.466059       0.584070       0.438823      -1.041754       0.026863       0.030467       0.000450       0.040620       0.002931       0.014922       0.014541      -0.010225      -0.019934      -0.022474       0.000140       0.022334             10.105311      13.290273       3.744420      -2.416689       7.320580      -0.110962       9.705080           0.002775
          161              C       1.413238      -0.791965       8.568951      -0.058794      37.210650 0.44673622E+03  0.10514349E+05                                 9.645298                            7.002700      -0.039334       1.985989                    0.999369      27.778403      78.429907       0.632213       0.411634      -1.073376       0.036017       0.030736      -0.012323       0.048927       0.004587       0.003909       0.005332      -0.005596       0.010240      -0.007176      -0.002946       0.010123             11.984751      17.531051       5.350026      -2.926640       7.777911       0.221535      10.645290           0.001750
          162              C       2.248139      -0.135270       9.464557      -0.092164      33.789963 0.44025830E+03  0.10421351E+05                                 9.169364                            7.071750       0.003205       1.967652                    0.999728      29.704780      86.724473       0.607452       0.425969      -1.054300       0.012947       0.011796      -0.024444       0.030071      -0.011901      -0.002404      -0.001877      -0.012699       0.064910      -0.024506       0.002663       0.021842             10.625032      13.941465       4.307375      -1.471707       7.419062       0.864964      10.514570           0.002068
          163              C       3.409958       0.480222       8.995430      -0.231713      34.938964 0.46588757E+03  0.11196673E+05                                 9.337903                            7.245895      -0.091409       1.931185                    0.999033      31.070459      91.711122       0.603065       0.422605      -1.055303      -0.031717      -0.005275       0.020823       0.038306       0.014814       0.023081       0.012924       0.002640      -0.029353      -0.026384      -0.008504       0.034887             10.723880      12.581545       3.495796      -2.915952       7.104688      -0.126348      12.485408          -0.000435
          164              C       0.106910      -1.349562       9.051200       0.610478      24.405479 0.24785850E+03  0.51193137E+04                                 7.761240                            5.584508      -0.004068       2.057918                    0.999595      22.150107      61.863289       0.628494       0.471843      -1.020216      -0.063180      -0.022153       0.023794       0.071053      -0.053821       0.028833      -0.035913      -0.092447      -0.059030      -0.065070      -0.032804       0.097874              9.597648      13.098977       3.469880      -2.329953       6.776283       1.082994       8.917683           0.018767
          165              C       8.069035      -0.444160      11.783948      -0.020916      30.633562 0.37238537E+03  0.84419657E+04                                 8.519742                            6.417796       0.167052       2.035958                    0.999827      28.029300      79.731166       0.651395       0.414773      -1.062779      -0.059366       0.023358       0.040574       0.075605       0.006680      -0.010609       0.008165       0.063784      -0.024578      -0.032233      -0.006512       0.038745             10.056957      11.090177       1.702807       1.310944       7.746592       4.754034      11.334101           0.004791
          166              C       8.016739      -1.094081      10.632454      -0.117803      31.673125 0.40840174E+03  0.94690986E+04                                 8.748165                            6.769287       0.315439       2.082165                    0.999599      28.820201      82.750256       0.627849       0.420755      -1.059600      -0.056050      -0.015438      -0.026955       0.064082       0.011265      -0.001094       0.025902       0.116384      -0.075126      -0.063973      -0.007841       0.071814             10.165196      11.559855       0.544329      -0.505330       7.609315       4.407523      11.326417          -0.000044
          167              C       5.991195      -0.888573      11.372231       0.102613      26.414330 0.30816583E+03  0.66661318E+04                                 7.777826                            5.883768       0.390584       2.146063                    0.999805      25.576171      71.169317       0.672139       0.421267      -1.058195       0.044709       0.020780       0.007604       0.049885      -0.011928      -0.019570      -0.012042       0.020382      -0.053732      -0.034061       0.005005       0.029056              9.278426       9.634988      -0.000511       0.002479       7.093942       4.631233      11.106346           0.013588
          168              C       6.147454      -2.096785       9.264440       0.180243      32.320900 0.37158623E+03  0.84165373E+04                                 9.076086                            6.624119      -0.099714       1.997219                    0.999593      25.536391      72.529864       0.610667       0.442821      -1.045881       0.017024       0.024936       0.030577       0.042972       0.021603       0.022152       0.036903       0.015735       0.053787      -0.041622      -0.015561       0.057183             11.390308       8.932876       4.152987       2.660119      10.568176       5.469298      14.669872           0.001056
          169              C       6.695934      -1.959309       8.047334      -0.148769      30.497060 0.43673208E+03  0.10346668E+05                                 8.659761                            7.111539      -0.072259       1.963536                    0.997760      29.592179      87.243650       0.595357       0.434254      -1.046239      -0.007797      -0.018253      -0.037912       0.042793      -0.001464       0.004477      -0.005483      -0.006387      -0.050570      -0.018598       0.005280       0.013318              9.733509       8.367667       3.000320       1.092275       8.745106       2.983415      12.087753           0.000515
          170              C      11.315096      14.703597       6.958172      -0.158090      31.808180 0.44699837E+03  0.10605196E+05                                 8.748677                            7.087611       0.136146       2.018632                    0.999250      29.741541      86.505342       0.612588       0.421430      -1.058719       0.019535       0.019386       0.032195       0.042355      -0.002955      -0.011061      -0.005349      -0.001086       0.035851      -0.014511      -0.003193       0.017704              9.952975       9.306407       4.167237       1.683421      10.173929       3.156812      10.378589           0.000644
          171              C      14.232874       7.030744      12.080351       0.082671      33.972309 0.42583516E+03  0.99917538E+04                                 9.866451                            7.373321      -0.725011       1.804788                    0.996156      26.723071      77.560573       0.545243       0.478758      -1.024423       0.000864       0.000283      -0.004529       0.004620      -0.002843      -0.007726       0.011295      -0.010534       0.028236      -0.012813      -0.006494       0.019306             13.160588      15.427824       0.124571       0.916256      14.624245      -3.954180       9.429694           0.000010
          172              C      14.773930       8.421287      12.436789      -0.079108      26.693890 0.36689583E+03  0.83585972E+04                                 8.076437                            6.488107      -0.463054       1.853629                    0.996616      28.766839      84.378929       0.624872       0.430254      -1.044028       0.037254      -0.004692      -0.076904       0.085581       0.026747      -0.043947      -0.015845       0.010876       0.063754      -0.044895      -0.019439       0.064334             10.010318       9.633530       3.775620      -0.874167      13.665923      -2.728899       6.731502           0.000033
          173              C      15.391200       6.081979      11.801991      -0.077952      26.925693 0.36749944E+03  0.83740482E+04                                 8.119983                            6.492907      -0.485543       1.845878                    0.996813      28.733786      84.233287       0.624848       0.430183      -1.044288       0.026737       0.023029       0.080843       0.088209      -0.011497       0.047953       0.005964       0.044414       0.075832      -0.045807      -0.020292       0.066099             10.034829      12.919095      -3.956275       1.810009      10.180018      -2.209163       7.005374           0.000030
          174              C      13.418042       6.504978      13.312711      -0.082605      26.133078 0.37943161E+03  0.87097510E+04                                 7.943317                            6.604090      -0.422855       1.864968                    0.996580      28.882483      84.804990       0.619028       0.431046      -1.044428      -0.004681      -0.073457      -0.043924       0.085716       0.029819      -0.004940       0.021494      -0.077180      -0.067673      -0.044682      -0.019481       0.064163              9.464153      10.056128       3.024026      -1.731547      10.247039      -3.218177       8.089290           0.000031
          175              C      13.322101       7.093989      10.886701      -0.079345      24.526966 0.34303109E+03  0.76634224E+04                                 7.467866                            6.173698      -0.269775       1.916529                    0.997467      28.057567      80.765267       0.658004       0.416667      -1.055347      -0.037649       0.053160       0.047824       0.080812      -0.031659       0.005423       0.001923       0.027102      -0.071399      -0.027896      -0.018612       0.046508              8.791446      11.165831      -2.365950       2.407906       7.938103      -1.979944       7.270403           0.000013
          176              C      16.255309      10.012728      11.441124       0.280671      32.079768 0.34938733E+03  0.77733966E+04                                 9.016842                            6.381817      -0.022772       2.014832                    0.999653      24.839356      69.355049       0.629781       0.437132      -1.051885      -0.023634      -0.044110      -0.005242       0.050316       0.033741      -0.010483      -0.016041      -0.026197      -0.053876      -0.027254      -0.023278       0.050532             11.756484      10.649402       7.154009      -3.305408      16.696792      -2.182560       7.923257           0.003467
          177              C      16.077335      10.935080      12.431868      -0.265452      34.753473 0.48020209E+03  0.11558983E+05                                 9.183489                            7.273095       0.115754       1.988728                    0.999841      31.206303      90.401210       0.615977       0.413091      -1.067695       0.017320       0.051253       0.016875       0.056671       0.019175      -0.043202       0.004336       0.000852       0.031201      -0.048344       0.000059       0.048284             10.517771       8.776243       5.126371      -1.745292      15.079093       0.010610       7.697977          -0.000825
          178              C      16.855669      12.130097      12.379378      -0.075855      33.240790 0.42620541E+03  0.99901338E+04                                 9.045314                            6.942245      -0.006932       1.966261                    0.999635      29.310960      84.681707       0.616228       0.424045      -1.057298      -0.015748      -0.035945      -0.010755       0.040690      -0.009444      -0.004965       0.021018      -0.012482       0.044030      -0.020457      -0.010801       0.031258             10.484524       9.143609       5.125916      -2.410967      13.763276      -0.456142       8.546689           0.005646
          179              C       1.352369      12.364673      11.336144      -0.059417      37.625330 0.44593018E+03  0.10494043E+05                                 9.761250                            7.030820      -0.072965       1.980630                    0.999121      27.688150      78.252944       0.626115       0.415696      -1.070397      -0.025163      -0.041346      -0.008877       0.049209       0.003498      -0.006337       0.008153      -0.001942       0.012246      -0.012050       0.001185       0.010865             12.309097      10.354501       6.748623      -2.672903      17.893963      -0.588506       8.678829          -0.003492
          180              C       1.506261      11.392875      10.358523      -0.065432      31.983248 0.41022290E+03  0.95711984E+04                                 8.958008                            6.910112      -0.090321       1.953759                    0.999580      28.996565      84.938762       0.601420       0.436497      -1.044507      -0.022402      -0.003517       0.009155       0.024455      -0.016747      -0.003712       0.000344       0.028971       0.052165      -0.030868       0.011394       0.019473             10.586884       9.348849       4.836460      -2.576463      14.395092      -0.428825       8.016713           0.002701
          181              C       0.819137      10.247860      10.437258      -0.210958      34.752749 0.43252352E+03  0.10157679E+05                                 9.228976                            6.919566       0.081238       1.990810                    0.999623      29.957805      86.136261       0.628264       0.415125      -1.064808       0.013667       0.024221      -0.009224       0.029300      -0.014800      -0.003910       0.025515      -0.028727       0.060786      -0.031832      -0.009374       0.041206             11.188522      10.681158       5.815239      -3.679827      14.551050      -2.036671       8.333358          -0.001207
          182              C      -3.066451      -3.678689      11.262331       0.597911      24.489136 0.24867796E+03  0.51472759E+04                                 7.831519                            5.603417      -0.066319       2.034108                    0.999593      22.359777      62.786356       0.624980       0.473478      -1.017988       0.038729       0.051558      -0.010499       0.065333      -0.060307       0.048813      -0.024040       0.095143      -0.007135      -0.075624      -0.029831       0.105455              9.811080       7.821157       4.644473      -1.835714      14.091422       0.286684       7.520660           0.024403
          183              C       0.880228       5.200523      12.971528       0.277490      31.864890 0.34404486E+03  0.76232291E+04                                 8.946191                            6.314139       0.031324       2.030776                    0.999614      24.816218      69.093116       0.636118       0.434555      -1.053700      -0.028933       0.037632      -0.006617       0.047928      -0.027755       0.022498      -0.012858       0.024065      -0.056588      -0.028927      -0.020549       0.049477             11.594774      15.270588      -6.843964       4.154988      10.361132      -1.143028       9.152602           0.002012
          184              C       1.672564       5.256398      14.149267      -0.229050      35.013896 0.44865608E+03  0.10605618E+05                                 9.200793                            6.991506       0.228129       2.033863                    0.999775      30.127805      86.167645       0.634197       0.408563      -1.071863       0.032650      -0.001112       0.012571       0.035004      -0.010396      -0.000580       0.028396      -0.013902       0.050528      -0.027716      -0.010631       0.038346             11.004298      14.381771      -4.816681       4.232012       8.688315      -0.693725       9.942807          -0.000780
          185              C       2.724731       4.388601      14.242764      -0.071935      33.299703 0.42469362E+03  0.99968577E+04                                 9.214821                            7.034815      -0.138320       1.934490                    0.999515      29.321981      86.322931       0.595467       0.436979      -1.044033      -0.017501       0.011812      -0.024737       0.032523       0.022569       0.000092       0.000436      -0.007502       0.044328      -0.030267       0.014604       0.015663             10.878827      13.812099      -4.600612       3.177216       9.104879       0.616866       9.719502           0.001894
          186              C       3.002789       3.454062      13.288107      -0.059034      36.505486 0.42741216E+03  0.99516822E+04                                 9.512388                            6.859077       0.053341       2.023210                    0.999442      27.370510      76.931949       0.637295       0.412777      -1.072337      -0.028292       0.031813       0.001783       0.042611       0.005619       0.007482       0.005345      -0.008902      -0.010123      -0.010557      -0.002524       0.013081             11.771716      15.415334      -5.643241       3.911989       9.740370       0.431284      10.159445          -0.001919
          187              C       2.218112       3.387664      12.182542      -0.077877      34.282505 0.43192657E+03  0.10181456E+05                                 9.293052                            7.031618      -0.060642       1.950578                    0.999667      29.513442      86.152795       0.605305       0.429271      -1.051642      -0.027816       0.030439       0.006192       0.041696       0.004892      -0.004168       0.017328      -0.025824       0.024702      -0.020534      -0.005319       0.025853             10.937988      13.119202      -4.692684       3.243097       9.525250       0.694235      10.169511           0.003626
          188              C       1.141771       4.293477      12.002108      -0.265912      34.988423 0.47916657E+03  0.11544505E+05                                 9.267814                            7.291969       0.035893       1.964904                    0.999800      31.253010      91.006070       0.610918       0.416135      -1.064198       0.033921      -0.040297      -0.015997       0.055049      -0.017554       0.040780       0.017296       0.021182       0.044696      -0.050709       0.000446       0.050262             10.671053      12.755414      -5.947182       1.763808      10.649633       0.461516       8.608113          -0.000314
          189              C       4.146257       2.522903      13.471821       0.593629      24.731456 0.24750525E+03  0.51041495E+04                                 7.787359                            5.547368       0.056829       2.074883                    0.999634      22.174947      61.646155       0.637010       0.466252      -1.024472       0.053877      -0.033242       0.017201       0.065602       0.056471      -0.052911      -0.045056      -0.003568       0.086947      -0.071743      -0.033348       0.105091              9.625155      12.127936      -3.767622       3.101583       8.641820       1.137877       8.105709           0.018247
          190              C      11.933639       4.612184      13.565318       0.280692      28.882651 0.34118862E+03  0.75689836E+04                                 8.422182                            6.333149       0.042706       2.036019                    0.999740      24.897647      70.108281       0.626307       0.440835      -1.046489       0.039152       0.022052      -0.022012       0.050037       0.030836      -0.011245      -0.012678       0.026234      -0.072400      -0.029935      -0.019308       0.049243             10.146957      11.932816       4.671147      -3.415030      11.163374      -0.258801       7.344681           0.001841
          191              C      11.186279       5.224907      14.534738      -0.251339      33.272776 0.49210864E+03  0.11957346E+05                                 8.990833                            7.407996       0.098775       1.990874                    0.999493      31.302655      92.084646       0.602782       0.418188      -1.060955      -0.044042      -0.003859       0.020316       0.048655       0.026340       0.002073       0.023964      -0.026184      -0.029670      -0.032158      -0.011153       0.043310             10.004243      13.119291       3.012651      -3.704171       8.681590       0.030652       8.211846          -0.000338
          192              C       9.984157       4.588913      14.941534      -0.075404      31.978429 0.44912289E+03  0.10732880E+05                                 8.986475                            7.249473      -0.211768       1.904588                    0.999292      30.049552      89.465620       0.584085       0.438812      -1.041763       0.026859       0.009342      -0.028997       0.040614      -0.013208      -0.007566       0.006986       0.012148       0.047153      -0.022490       0.000139       0.022351             10.105202      13.290104       3.487627      -2.774354       9.528118       0.634595       7.497383           0.002782
          193              C       9.606282       3.401832      14.411715      -0.058752      37.209295 0.44671704E+03  0.10513786E+05                                 9.645091                            7.002566      -0.039403       1.985979                    0.999368      27.777775      78.427746       0.632217       0.411636      -1.073375       0.036031       0.021511      -0.025170       0.048933      -0.002229      -0.005623       0.004937      -0.004435       0.013635      -0.007188      -0.002934       0.010122             11.984472      17.530600       4.484467      -4.132288      10.217211       1.045352       8.205604           0.001741
          194              C      10.441169       2.763418      13.502987      -0.092167      33.789895 0.44025640E+03  0.10421300E+05                                 9.169442                            7.071833       0.003024       1.967605                    0.999728      29.704599      86.724047       0.607436       0.425980      -1.054292       0.012956       0.026907      -0.003383       0.030054      -0.001537       0.012049       0.006407      -0.037262      -0.008809      -0.024506       0.002674       0.021832             10.625115      13.941647       2.772500      -3.610168       9.673225       1.626194       8.260473           0.002076
          195              C      11.602988       3.404813      13.069946      -0.231693      34.938307 0.46587697E+03  0.11196359E+05                                 9.337805                            7.245834      -0.091413       1.931191                    0.999033      31.070134      91.710051       0.603064       0.422607      -1.055301      -0.031713      -0.021434      -0.001663       0.038313      -0.017133      -0.021433       0.006237       0.022465       0.030093      -0.026384      -0.008519       0.034903             10.723743      12.581359       3.881062      -2.379038      12.010982       1.530621       7.578888          -0.000444
          196              C       8.299952       2.766528      14.785705       0.610430      24.406072 0.24786519E+03  0.51194824E+04                                 7.761338                            5.584565      -0.004083       2.057911                    0.999595      22.150449      61.864275       0.628494       0.471840      -1.020218      -0.063210      -0.029592       0.013387       0.071067      -0.044532       0.041769      -0.051547      -0.046197       0.079578      -0.065047      -0.032843       0.097890              9.597781      13.099153       3.317755      -2.542026       8.041976       1.510422       7.652216           0.018772
          197              C      -0.123955       0.467125      13.053543      -0.020941      30.633875 0.37238879E+03  0.84420589E+04                                 8.519781                            6.417815       0.167034       2.035951                    0.999827      28.029546      79.731827       0.651396       0.414772      -1.062780      -0.059393      -0.030963      -0.035094       0.075616       0.012177      -0.002925       0.012428       0.051106      -0.062557      -0.032220      -0.006513       0.038732             10.057018      11.090164      -0.697198      -2.032733       8.084665       4.868256      10.996224           0.004789
          198              C      -0.176236       1.350142      14.037726      -0.117798      31.672846 0.40839703E+03  0.94689507E+04                                 8.748054                            6.769191       0.315507       2.082183                    0.999600      28.820083      82.749428       0.627863       0.420748      -1.059605      -0.056047       0.020594       0.023250       0.064078       0.004623      -0.010339       0.026850       0.113535      -0.083561      -0.063959      -0.007840       0.071799             10.165067      11.559711       0.652941      -0.354006       8.273619       4.631843      10.661870          -0.000042
          199              C      -2.201788       0.715007      13.606326       0.102622      26.413649 0.30815635E+03  0.66658645E+04                                 7.777643                            5.883640       0.390600       2.146070                    0.999806      25.575785      71.167530       0.672153       0.421262      -1.058200       0.044677      -0.000548      -0.022089       0.049843       0.014732       0.017597      -0.014625       0.028028      -0.030763      -0.034077       0.005001       0.029076              9.278183       9.634796      -0.002460      -0.000254       7.887578       4.899153      10.312174           0.013582
          200              C      -2.045500       2.325422      15.425424       0.180245      32.320699 0.37158136E+03  0.84164019E+04                                 9.076059                            6.624085      -0.099732       1.997216                    0.999593      25.536257      72.529444       0.610667       0.442822      -1.045880       0.017040      -0.020990      -0.033419       0.042986      -0.014093      -0.027558       0.039876       0.006880       0.027296      -0.041603      -0.015585       0.057188             11.390276       8.932807      -1.191433      -4.785740      10.934058       5.592870      14.303964           0.001057
          201              C      -1.497010       3.522532      15.684592      -0.148801      30.497597 0.43673979E+03  0.10346893E+05                                 8.659830                            7.111574      -0.072292       1.963525                    0.997759      29.592527      87.244757       0.595359       0.434250      -1.046241      -0.007768       0.030057       0.029413       0.042765      -0.004696      -0.000045      -0.013016       0.015851       0.016173      -0.018613       0.005277       0.013337              9.733601       8.367671      -0.074849      -3.192079       9.936905       3.385959      10.896226           0.000514
          202              C       3.122047       9.885793       0.246046      -0.158044      31.807568 0.44698492E+03  0.10604813E+05                                 8.748599                            7.087524       0.136106       2.018626                    0.999251      29.741239      86.504622       0.612588       0.421432      -1.058716       0.019537      -0.024315      -0.028682       0.042374       0.009546       0.006326       0.001018      -0.019943      -0.020661      -0.014505      -0.003206       0.017711              9.952884       9.306262      -0.261516      -4.486711       8.443720       2.572523      12.108670           0.000646
          203              C      10.346293       9.195789      10.526326       0.082676      33.972425 0.42583596E+03  0.99917827E+04                                 9.866496                            7.373341      -0.724998       1.804791                    0.996156      26.723075      77.560762       0.545240       0.478760      -1.024422      -0.000853      -0.004387      -0.001195       0.004626       0.006419       0.005145       0.011659      -0.011644       0.024943      -0.012823      -0.006473       0.019297             13.160686      15.427860      -0.828229      -0.411243      12.358890      -4.719347      11.695310           0.000009
          204              C       9.805249       9.088580      11.957820      -0.079076      26.693208 0.36688544E+03  0.83582978E+04                                 8.076264                            6.487986      -0.463104       1.853613                    0.996618      28.766511      84.377531       0.624882       0.430250      -1.044031      -0.037268      -0.071357      -0.029041       0.085581       0.050184      -0.011290      -0.001289      -0.032237      -0.065608      -0.044887      -0.019449       0.064336             10.010070       9.633295       2.036139      -3.297316       9.095617      -4.272090      11.301299           0.000034
          205              C       9.187957       9.235623       9.538371      -0.077970      26.926296 0.36750822E+03  0.83742889E+04                                 8.120067                            6.492955      -0.485814       1.845786                    0.996813      28.734073      84.234021       0.624851       0.430179      -1.044292      -0.026693       0.069179       0.047693       0.088164      -0.049075      -0.004462       0.022980      -0.005892      -0.075138      -0.045788      -0.020269       0.066057             10.034977      12.919304      -2.980834       3.169272       8.669844      -2.719285       8.515784           0.000029
          206              C      11.161133      10.531586      10.422495      -0.082577      26.131723 0.37940733E+03  0.87090688E+04                                 7.943116                            6.603933      -0.422605       1.865060                    0.996580      28.881610      84.802282       0.619026       0.431053      -1.044422       0.004665      -0.018077      -0.083653       0.085711       0.014209      -0.026667      -0.004900       0.000851       0.166469      -0.044664      -0.019505       0.064169              9.463892      10.055789       2.607913      -2.310941      10.260978      -3.213273       8.074910           0.000031
          207              C      11.257054       8.044652      10.204334      -0.079351      24.527417 0.34303950E+03  0.76636514E+04                                 7.467941                            6.173763      -0.269920       1.916482                    0.997466      28.057862      80.766137       0.658002       0.416665      -1.055349       0.037676       0.028300       0.065671       0.080827      -0.015260       0.028240      -0.005190       0.048152      -0.008298      -0.027880      -0.018613       0.046493              8.791544      11.165954      -3.038389       1.471156       8.539248      -1.776995       6.669429           0.000013
          208              C       8.323873       7.636069      13.147041       0.280753      32.078051 0.34936383E+03  0.77727551E+04                                 9.016632                            6.381672      -0.022779       2.014840                    0.999653      24.838362      69.352098       0.629777       0.437142      -1.051877       0.023626       0.009165      -0.043500       0.050343       0.020727      -0.028635      -0.024925       0.000037       0.024788      -0.027265      -0.023306       0.050571             11.756196      10.649083       5.420424      -5.720159      10.144329      -4.395133      14.475177           0.003473
          209              C       8.501863       8.279621      14.337902      -0.265403      34.751263 0.48016140E+03  0.11557744E+05                                 9.183022                            7.272710       0.115807       1.988757                    0.999841      31.205175      90.396545       0.616004       0.413082      -1.067702      -0.017279      -0.000357       0.053967       0.056666       0.047125      -0.004370       0.008294      -0.010902      -0.004121      -0.048395       0.000049       0.048346             10.517223       8.775815       3.293654      -4.298145       8.446776      -2.228887      14.329079          -0.000832
          210              C       7.723537       7.847541      15.453309      -0.075881      33.241839 0.42622200E+03  0.99906221E+04                                 9.045508                            6.942384      -0.006954       1.966246                    0.999635      29.311524      84.683817       0.616221       0.424046      -1.057298       0.015749       0.001314      -0.037501       0.040695       0.001674       0.010527       0.021505      -0.013895       0.039756      -0.020460      -0.010797       0.031257             10.484772       9.143831       3.924417      -4.085181       9.357458      -1.944214      12.953028           0.005653
          211              C       6.840828       6.784095      15.341768      -0.059401      37.624931 0.44592391E+03  0.10493863E+05                                 9.761214                            7.030793      -0.073016       1.980617                    0.999121      27.687871      78.252150       0.626112       0.415699      -1.070395       0.025167       0.004826      -0.042009       0.049208       0.007139      -0.001266       0.008057      -0.001623       0.013196      -0.012058       0.001171       0.010887             12.309060      10.354434       4.691620      -5.538584       9.978922      -3.261453      16.593825          -0.003500
          212              C       6.686919       6.168797      14.108259      -0.065434      31.983281 0.41022358E+03  0.95712177E+04                                 8.958023                            6.910125      -0.090276       1.953773                    0.999580      28.996508      84.938598       0.601419       0.436498      -1.044507       0.022401       0.009801      -0.000420       0.024455      -0.001836       0.017045       0.012584      -0.007234      -0.056393      -0.030853       0.011375       0.019478             10.586910       9.348849       3.988468      -3.757826       8.929645      -2.274562      13.482238           0.002706
          213              C       7.374037       6.609744      13.048622      -0.210985      34.754251 0.43254576E+03  0.10158325E+05                                 9.229229                            6.919737       0.081145       1.990772                    0.999622      29.958491      86.138559       0.628257       0.415125      -1.064809      -0.013670      -0.016502       0.019985       0.029302      -0.001038       0.015268       0.025137      -0.027602       0.064088      -0.031821      -0.009376       0.041197             11.188880      10.681517       5.347204      -4.332362      10.204951      -3.504714      12.680172          -0.001215
          214              C      11.259535      11.847292       0.118102       0.597895      24.489509 0.24868225E+03  0.51473849E+04                                 7.831576                            5.603449      -0.066364       2.034091                    0.999593      22.359971      62.786936       0.624981       0.473475      -1.017990      -0.038730      -0.026436       0.045487       0.065330      -0.065543       0.041506      -0.005776       0.041065      -0.169371      -0.075619      -0.029833       0.105452              9.811169       7.821201       3.225270      -3.812980       8.019558      -1.763876      13.592749           0.024406
          215              C       7.312935      10.625704       9.077445       0.277350      31.869624 0.34410425E+03  0.76248746E+04                                 8.946991                            6.314642       0.031367       2.030745                    0.999614      24.818608      69.101277       0.636099       0.434549      -1.053704       0.028981      -0.018390       0.033490       0.047955      -0.030126       0.019149      -0.015197       0.030879      -0.036277      -0.028885      -0.020593       0.049478             11.595907      15.272182      -6.127063       5.155349       9.970305      -1.275528       9.545235           0.002010
          216              C       6.520610      11.723652       9.507205      -0.228865      35.007712 0.44855650E+03  0.10602658E+05                                 9.199631                            6.990639       0.228446       2.033995                    0.999775      30.124709      86.155842       0.634250       0.408552      -1.071872      -0.032603       0.012201       0.002974       0.034938      -0.002839       0.010067       0.028142      -0.013196       0.052777      -0.027780      -0.010569       0.038349             11.002835      14.379604      -5.549698       3.209003      10.233623      -0.171187       8.395279          -0.000775
          217              C       5.468439      12.089889       8.714938      -0.072006      33.302705 0.42474071E+03  0.99982720E+04                                 9.215498                            7.035316      -0.138443       1.934440                    0.999515      29.323587      86.329788       0.595430       0.436993      -1.044022       0.017481      -0.027207       0.003281       0.032505       0.007155      -0.021407       0.005882      -0.023775      -0.004476      -0.030261       0.014618       0.015643             10.879683      13.813305      -4.482546       3.342622       9.283253       0.676851       9.542491           0.001891
          218              C       5.190365      11.484426       7.524077      -0.059056      36.506539 0.42742637E+03  0.99521214E+04                                 9.512652                            6.859242       0.053373       2.023210                    0.999442      27.371039      76.934500       0.637279       0.412783      -1.072331       0.028343      -0.008505       0.030760       0.042683      -0.005276      -0.007716       0.001387       0.002878       0.025232      -0.010539      -0.002549       0.013087             11.772092      15.415889      -5.512171       4.095048       9.855428       0.470030      10.044959          -0.001915
          219              C       5.975031      10.458224       7.107439      -0.077854      34.281381 0.43190765E+03  0.10180890E+05                                 9.292818                            7.031430      -0.060560       1.950604                    0.999666      29.512888      86.150430       0.605318       0.429267      -1.051645       0.027824      -0.003875       0.030824       0.041705       0.005513      -0.003297       0.013613      -0.014851       0.057691      -0.020537      -0.005312       0.025849             10.937718      13.118830      -4.573909       3.408280       9.682443       0.747427      10.011880           0.003622
          220              C       7.051376       9.997458       7.907908      -0.265935      34.987716 0.47915475E+03  0.11544139E+05                                 9.267606                            7.291797       0.035863       1.964900                    0.999800      31.252869      91.005086       0.610936       0.416126      -1.064205      -0.033910      -0.002227      -0.043272       0.055021      -0.044207       0.003602       0.023733       0.002085      -0.012618      -0.050669       0.000447       0.050222             10.670814      12.755138      -3.573863       5.070055       8.537178      -0.251795      10.720126          -0.000311
          221              C       4.046892      11.956410       6.700644       0.593738      24.729352 0.24748022E+03  0.51035258E+04                                 7.787107                            5.547205       0.056986       2.074946                    0.999633      22.173732      61.642981       0.636996       0.466272      -1.024457      -0.053865       0.026942      -0.025947       0.065578       0.068158      -0.036570      -0.023166      -0.068284      -0.107196      -0.071727      -0.033305       0.105031              9.624836      12.127498      -4.143825       2.577126       7.470505       0.742383       9.276505           0.018244
          222              C      12.645525      11.376520       8.710017       0.280692      28.882158 0.34118180E+03  0.75687924E+04                                 8.422104                            6.333091       0.042637       2.036008                    0.999740      24.897315      70.107101       0.626309       0.440836      -1.046489      -0.039139      -0.027908       0.013874       0.050032       0.020515      -0.025597      -0.017098       0.039272      -0.033267      -0.029949      -0.019283       0.049231             10.146869      11.932699       4.730009      -3.332908       7.892414      -1.363407      10.615495           0.001836
          223              C      13.392899      12.098936       9.600702      -0.251346      33.272865 0.49211029E+03  0.11957392E+05                                 8.990849                            7.408006       0.098744       1.990862                    0.999493      31.302642      92.084539       0.602782       0.418188      -1.060955       0.044042       0.020489       0.002818       0.048656       0.006483      -0.025599       0.010614       0.013468       0.089188      -0.032189      -0.011129       0.043318             10.004267      13.119343       4.473368      -1.669139       8.241335      -0.118053       8.652124          -0.000330
          224              C      14.595020      12.687835       9.128295      -0.075383      31.978350 0.44912196E+03  0.10732874E+05                                 8.986568                            7.249550      -0.211689       1.904614                    0.999291      30.049472      89.466049       0.584070       0.438823      -1.041754      -0.026863      -0.030466      -0.000450       0.040620       0.002931       0.014922       0.014541      -0.010226      -0.019934      -0.022474       0.000140       0.022334             10.105311      13.290273       3.744420      -2.416690       7.320580      -0.110963       9.705080           0.002775
          225              C      14.972883      12.565679       7.834094      -0.058794      37.210646 0.44673615E+03  0.10514347E+05                                 9.645297                            7.002699      -0.039333       1.985990                    0.999369      27.778400      78.429895       0.632213       0.411634      -1.073376      -0.036017      -0.030736       0.012323       0.048927       0.004587       0.003909       0.005332      -0.005596       0.010240      -0.007176      -0.002946       0.010123             11.984750      17.531051       5.350026      -2.926640       7.777910       0.221534      10.645289           0.001749
          226              C      14.137982      11.908984       6.938488      -0.092164      33.789955 0.44025819E+03  0.10421348E+05                                 9.169362                            7.071749       0.003206       1.967652                    0.999728      29.704774      86.724446       0.607452       0.425969      -1.054300      -0.012947      -0.011796       0.024444       0.030071      -0.011901      -0.002404      -0.001877      -0.012699       0.064910      -0.024506       0.002663       0.021842             10.625030      13.941462       4.307374      -1.471707       7.419060       0.864963      10.514567           0.002069
          227              C      12.976163      11.293492       7.407615      -0.231713      34.938954 0.46588744E+03  0.11196668E+05                                 9.337901                            7.245894      -0.091407       1.931185                    0.999033      31.070453      91.711089       0.603065       0.422605      -1.055303       0.031717       0.005275      -0.020823       0.038307       0.014814       0.023081       0.012924       0.002640      -0.029352      -0.026384      -0.008504       0.034887             10.723877      12.581541       3.495794      -2.915951       7.104685      -0.126348      12.485404          -0.000436
          228              C      16.279211      13.123276       7.351845       0.610477      24.405475 0.24785845E+03  0.51193124E+04                                 7.761239                            5.584507      -0.004067       2.057918                    0.999595      22.150105      61.863279       0.628494       0.471843      -1.020216       0.063179       0.022153      -0.023794       0.071053      -0.053821       0.028833      -0.035913      -0.092447      -0.059030      -0.065071      -0.032803       0.097874              9.597646      13.098975       3.469879      -2.329953       6.776283       1.082994       8.917681           0.018767
          229              C       8.317086      12.217874       4.619097      -0.020915      30.633586 0.37238572E+03  0.84419760E+04                                 8.519747                            6.417800       0.167049       2.035957                    0.999827      28.029316      79.731237       0.651395       0.414773      -1.062779       0.059366      -0.023358      -0.040574       0.075606       0.006680      -0.010609       0.008165       0.063784      -0.024578      -0.032233      -0.006512       0.038745             10.056964      11.090184       1.702809       1.310946       7.746597       4.754037      11.334109           0.004793
          230              C       8.369382      12.867795       5.770591      -0.117803      31.673140 0.40840197E+03  0.94691055E+04                                 8.748167                            6.769289       0.315439       2.082165                    0.999599      28.820211      82.750296       0.627849       0.420755      -1.059599       0.056050       0.015438       0.026955       0.064082       0.011265      -0.001095       0.025902       0.116384      -0.075126      -0.063973      -0.007841       0.071814             10.165199      11.559858       0.544330      -0.505330       7.609318       4.407525      11.326421          -0.000046
          231              C      10.394926      12.662287       5.030814       0.102613      26.414349 0.30816607E+03  0.66661387E+04                                 7.777831                            5.883771       0.390580       2.146061                    0.999805      25.576185      71.169377       0.672138       0.421268      -1.058194      -0.044709      -0.020780      -0.007604       0.049885      -0.011928      -0.019570      -0.012042       0.020382      -0.053732      -0.034061       0.005005       0.029056              9.278432       9.634994      -0.000510       0.002479       7.093947       4.631237      11.106354           0.013591
          232              C      10.238667      13.870499       7.138605       0.180245      32.320871 0.37158579E+03  0.84165247E+04                                 9.076080                            6.624114      -0.099713       1.997219                    0.999593      25.536376      72.529807       0.610667       0.442821      -1.045881      -0.017024      -0.024936      -0.030577       0.042971       0.021603       0.022152       0.036903       0.015735       0.053787      -0.041622      -0.015561       0.057183             11.390301       8.932870       4.152984       2.660117      10.568170       5.469295      14.669863           0.001057
          233              C       9.690187      13.733023       8.355711      -0.148770      30.497084 0.43673255E+03  0.10346682E+05                                 8.659766                            7.111544      -0.072259       1.963535                    0.997760      29.592193      87.243703       0.595357       0.434254      -1.046239       0.007797       0.018253       0.037912       0.042793      -0.001464       0.004477      -0.005483      -0.006387      -0.050570      -0.018598       0.005280       0.013318              9.733514       8.367671       3.000321       1.092276       8.745110       2.983418      12.087762           0.000514
          234              C       5.071025      -2.929883       9.444873      -0.158087      31.808123 0.44699737E+03  0.10605166E+05                                 8.748665                            7.087602       0.136149       2.018634                    0.999250      29.741508      86.505207       0.612588       0.421429      -1.058719      -0.019535      -0.019386      -0.032195       0.042355      -0.002955      -0.011061      -0.005349      -0.001086       0.035852      -0.014511      -0.003193       0.017704              9.952959       9.306393       4.167229       1.683415      10.173911       3.156804      10.378574           0.000645
          235              N      17.793728      11.736800       3.654598      -0.297571      43.021636 0.54185152E+03  0.13169932E+05                                10.175182                            7.407209       0.078033       2.032923                    0.998874      28.611273      77.889763       0.663655       0.379717      -1.113013      -0.071311      -0.104308      -0.096071       0.158730      -0.024159      -0.041252      -0.006381       0.136011      -0.114353      -0.064172      -0.038285       0.102457             13.239490      11.052177       1.323049       1.124217      12.514122       8.735650      16.152173           0.032802
          236              N      17.882311      10.288997       1.989689       0.027957      32.733889 0.32819446E+03  0.70461290E+04                                 8.515628                            5.740663       0.191654       2.147869                    0.998894      23.017670      59.138477       0.757640       0.376551      -1.113924      -0.028524      -0.008328       0.007395       0.030622       0.006128      -0.020562       0.057367       0.044329      -0.029194      -0.074424       0.024583       0.049841             11.361729       9.444348      -2.124903      -3.281760       9.917834       7.535780      14.723005           0.003979
          237              N       6.785389      -0.292750      12.289161      -0.297597      43.021947 0.54185483E+03  0.13170034E+05                                10.175221                            7.407223       0.078010       2.032914                    0.998874      28.611383      77.890159       0.663656       0.379716      -1.113013       0.071299      -0.057657      -0.129550       0.158717       0.031341       0.036089      -0.001791       0.122446      -0.155201      -0.064188      -0.038286       0.102474             13.239557      11.052224      -0.641779      -1.613157      10.483594       8.049956      18.182853           0.032800
          238              N       6.696780      -1.406907      10.384768       0.027982      32.733441 0.32819014E+03  0.70460197E+04                                 8.515591                            5.740650       0.191577       2.147848                    0.998894      23.017473      59.138092       0.757635       0.376554      -1.113921       0.028518       0.009671      -0.005525       0.030616       0.021437       0.000757       0.047923       0.072316       0.054748      -0.074429       0.024597       0.049831             11.361668       9.444340       2.429384       3.063261       9.662279       7.449427      14.978386           0.003978
          239              N      -1.407607       0.036914      12.748447      -0.297570      43.021597 0.54185099E+03  0.13169916E+05                                10.175177                            7.407205       0.078033       2.032924                    0.998874      28.611258      77.889710       0.663656       0.379717      -1.113013       0.071311       0.104308       0.096071       0.158729      -0.024159      -0.041252      -0.006381       0.136011      -0.114353      -0.064172      -0.038285       0.102457             13.239482      11.052171       1.323047       1.124214      12.514113       8.735642      16.152160           0.032805
          240              N      -1.496190       1.484717      14.413356       0.027957      32.733889 0.32819447E+03  0.70461291E+04                                 8.515629                            5.740663       0.191653       2.147869                    0.998894      23.017670      59.138477       0.757640       0.376551      -1.113924       0.028524       0.008328      -0.007395       0.030622       0.006128      -0.020562       0.057367       0.044329      -0.029195      -0.074424       0.024583       0.049841             11.361729       9.444349      -2.124903      -3.281760       9.917834       7.535780      14.723004           0.003979
          241              N       9.600732      12.066464       4.113884      -0.297597      43.022026 0.54185592E+03  0.13170067E+05                                10.175231                            7.407228       0.078011       2.032914                    0.998874      28.611418      77.890271       0.663656       0.379716      -1.113013      -0.071300       0.057657       0.129551       0.158718       0.031341       0.036089      -0.001791       0.122447      -0.155202      -0.064188      -0.038286       0.102474             13.239573      11.052234      -0.641781      -1.613160      10.483607       8.049969      18.182877           0.032797
          242              N       9.689341      13.180621       6.018277       0.027981      32.733475 0.32819044E+03  0.70460283E+04                                 8.515599                            5.740653       0.191576       2.147848                    0.998894      23.017485      59.138141       0.757634       0.376555      -1.113921      -0.028518      -0.009671       0.005525       0.030616       0.021437       0.000757       0.047923       0.072316       0.054748      -0.074429       0.024597       0.049831             11.361680       9.444347       2.429388       3.063266       9.662289       7.449436      14.978403           0.003977
          243              O       0.789434       2.955172       5.046725      -0.196518      32.077465 0.34656388E+03  0.74558260E+04                                 8.244071                            5.734441       0.298941       2.224167                    0.998837      22.538993      55.820355       0.800135       0.355820      -1.142942       0.043392      -0.073174      -0.165072       0.185705       0.111464      -0.088692      -0.060291      -0.015381      -0.078327      -0.112581      -0.066143       0.178724             11.334412      10.392618       7.860039      -3.065621      16.819688      -4.272897       6.790930           0.001162
          244              O      16.525950       5.690779       3.470884      -0.192069      31.581813 0.34387759E+03  0.73866334E+04                                 8.151798                            5.718755       0.306231       2.228091                    0.998770      22.466614      55.671464       0.799527       0.356640      -1.141823       0.004628       0.096493       0.161139       0.187877      -0.075511       0.112214      -0.028401       0.123422      -0.021044      -0.107168      -0.066133       0.173301             10.994121      15.636331      -7.145824       4.780455       9.959047      -3.134725       7.386984           0.000735
          245              O       3.307061       6.613273       3.392806      -0.211385      30.848606 0.37426271E+03  0.82060378E+04                                 7.983119                            5.974224       0.304498       2.221111                    0.998782      22.854620      57.097244       0.781145       0.357617      -1.141776       0.075474      -0.131166      -0.099311       0.181007       0.123732      -0.039420       0.008788      -0.090279      -0.300250      -0.129805      -0.052800       0.182605             10.112447      11.854835       6.496323      -3.137870      12.339617      -3.054330       6.142890           0.000653
          246              O      19.599050      14.584080       4.265284      -0.553425      29.780508 0.44237589E+03  0.10137976E+05                                 7.537979                            6.417611       0.494991       2.209045                    0.998043      27.130143      69.842802       0.765525       0.349130      -1.145881       0.001204       0.016545       0.026228       0.031034      -0.029288       0.037764       0.025861      -0.043744      -0.064400      -0.069202       0.020999       0.048203              8.501555       5.500416       1.562032      -0.104482      12.072830       3.143735       7.931420           0.046351
          247              O      13.529831      -2.091240       6.126373      -0.609113      40.482836 0.61264808E+03  0.15240910E+05                                 9.418288                            7.681954       0.106076       2.073240                    0.995277      28.718606      77.194104       0.681621       0.361213      -1.135430       0.003577       0.025212      -0.042133       0.049231      -0.015706      -0.014456      -0.030311       0.088173       0.006699      -0.063904       0.015857       0.048047             10.932461      10.576508       2.734410      -4.366460      10.516898      -1.998171      11.703976           0.066793
          248              O      11.393839       9.043004       2.061371      -0.564755      42.356534 0.58587359E+03  0.14439726E+05                                 9.767341                            7.554139      -0.029991       2.046803                    0.994430      27.947601      75.227916       0.680383       0.365256      -1.130173       0.026883       0.001372       0.040366       0.048518       0.035953      -0.015193      -0.035287       0.044767       0.008420      -0.055154      -0.003954       0.059107             12.056059      14.680442      -0.613563       6.704642       7.675829       1.041382      13.811905           0.072642
          249              O      12.114084      10.292127       3.682484      -0.588271      33.819577 0.50813810E+03  0.11984629E+05                                 8.127750                            6.829903       0.838206       2.307889                    0.999121      27.613568      70.738615       0.754370       0.344254      -1.156728      -0.001766      -0.010902      -0.015453       0.018994      -0.004929      -0.036405       0.028742      -0.114888      -0.009091      -0.075076       0.002109       0.072966              9.170584       7.526799      -2.343054      -0.117919      10.365067       4.141095       9.619887           0.042733
          250              O       8.784556       8.442943       0.729936      -0.580512      41.743499 0.61164814E+03  0.15171480E+05                                 9.582446                            7.677968       0.162945       2.107692                    0.993702      27.970477      74.456628       0.683215       0.361428      -1.138130      -0.020775       0.014432       0.026218       0.036432      -0.054295      -0.010326      -0.012080      -0.022764       0.117433      -0.077149       0.034674       0.042475             11.472495      15.063507      -0.522283      -5.763164       7.301302       1.099754      12.052675           0.045218
          251              O       8.430066      10.027076       2.257223      -0.564996      36.335271 0.50400914E+03  0.11913256E+05                                 8.627769                            6.877436       0.351674       2.168045                    0.997438      27.250256      70.855478       0.736322       0.351922      -1.145524       0.000957      -0.023752      -0.020551       0.031423       0.007346       0.047007       0.006121      -0.067293      -0.000714      -0.066810       0.024160       0.042650             10.124192      10.928155       4.729006       1.630707      11.263210       3.856328       8.181211           0.050946
          252              O       7.403636       3.835907       4.414552      -0.196581      32.080575 0.34660042E+03  0.74568261E+04                                 8.244652                            5.734784       0.298828       2.224110                    0.998836      22.539988      55.824047       0.800101       0.355825      -1.142935      -0.043413      -0.132966      -0.122098       0.185668       0.119687      -0.077206      -0.062154      -0.009895      -0.061829      -0.112566      -0.066144       0.178711             11.335299      10.393350       5.419763      -6.466579      10.408876      -6.438744      13.203670           0.001162
          253              O       8.053124       1.467639       6.502167      -0.192031      31.581097 0.34386861E+03  0.73864001E+04                                 8.151683                            5.718696       0.306231       2.228096                    0.998770      22.466410      55.670993       0.799527       0.356642      -1.141821      -0.004632       0.121812       0.142998       0.187904      -0.130479       0.035629      -0.007061       0.060248      -0.210558      -0.107169      -0.066132       0.173302             10.993940      15.636048      -6.815386       5.240520       9.550672      -3.272526       7.795100           0.000734
          254              O       4.886018       1.098510       7.351189      -0.211398      30.849739 0.37427862E+03  0.82064813E+04                                 7.983345                            5.974371       0.304498       2.221107                    0.998782      22.854966      57.098608       0.781130       0.357619      -1.141773      -0.075490      -0.052112      -0.156036       0.181002       0.076955      -0.104599      -0.052220       0.090332       0.241582      -0.129825      -0.052785       0.182610             10.112771      11.855169       5.051605      -5.151072       8.629248      -4.307615       9.853897           0.000652
          255              O       4.980094      -0.625165      15.182166      -0.553416      29.781085 0.44238670E+03  0.10138282E+05                                 7.538046                            6.417663       0.494965       2.209031                    0.998043      27.130532      69.843915       0.765527       0.349127      -1.145884      -0.001213       0.019561       0.024066       0.031037      -0.045153       0.015649       0.004176       0.020477       0.128242      -0.069202       0.021011       0.048192              8.501644       5.500454       0.598791      -1.446457       6.449468       1.244663      13.555011           0.046350
          256              O      11.049214       6.473416      -0.021160      -0.609106      40.482719 0.61264426E+03  0.15240807E+05                                 9.418330                            7.681975       0.106114       2.073254                    0.995281      28.718385      77.193752       0.681613       0.361217      -1.135425      -0.003596      -0.048008       0.010397       0.049252       0.008686       0.019520      -0.009708       0.027207      -0.176220      -0.063920       0.015858       0.048061             10.932529      10.576599       5.011872      -1.193616      12.793946      -1.229226       9.427043           0.066793
          257              O      13.185244      -0.940334       9.227205      -0.564798      42.359650 0.58592391E+03  0.14441311E+05                                 9.767882                            7.554507      -0.030248       2.046708                    0.994425      27.948737      75.232456       0.680359       0.365260      -1.130167      -0.026864       0.037799       0.014224       0.048505       0.025913      -0.029199      -0.020011      -0.000493      -0.127335      -0.055142      -0.003977       0.059119             12.056791      14.681302      -6.548967      -1.563916      12.553209       2.688431       8.935861           0.072647
          258              O      12.465024       0.195898      10.929349      -0.588302      33.819747 0.50814173E+03  0.11984737E+05                                 8.127797                            6.829937       0.838257       2.307911                    0.999119      27.613531      70.738593       0.754367       0.344255      -1.156727       0.001772      -0.011150      -0.015261       0.018983       0.032913       0.016318       0.004071      -0.041828       0.210130      -0.075079       0.002107       0.072971              9.170646       7.526856      -0.637945       2.257648       7.185618       3.067399      12.799465           0.042738
          259              O      -0.591490      -2.009785       8.232688      -0.580525      41.745030 0.61167608E+03  0.15172361E+05                                 9.582732                            7.678181       0.163011       2.107700                    0.993701      27.970882      74.458394       0.683200       0.361432      -1.138126       0.020778       0.020229       0.022065       0.036439      -0.007586       0.054746       0.004748      -0.072595      -0.031959      -0.077155       0.034681       0.042474             11.472873      15.064181       5.293301       2.338838      10.899807       2.314913       8.454631           0.045221
          260              O      -0.236974      -1.069635      10.222214      -0.565027      36.335588 0.50401516E+03  0.11913431E+05                                 8.627805                            6.877470       0.351431       2.167977                    0.997437      27.250409      70.855921       0.736322       0.351921      -1.145525      -0.001000      -0.011859      -0.029046       0.031389      -0.042174      -0.021949      -0.005465      -0.033070       0.101993      -0.066792       0.024192       0.042600             10.124224      10.928177      -0.031882      -5.002138       6.158753       2.132512      13.285744           0.050948
          261              O      15.596687       8.818542      11.356320      -0.196517      32.077457 0.34656380E+03  0.74558237E+04                                 8.244068                            5.734439       0.298943       2.224168                    0.998837      22.538994      55.820348       0.800136       0.355820      -1.142942      -0.043392       0.073174       0.165073       0.185705       0.111464      -0.088692      -0.060291      -0.015381      -0.078327      -0.112581      -0.066143       0.178724             11.334407      10.392614       7.860036      -3.065620      16.819680      -4.272896       6.790927           0.001162
          262              O      -0.139829       6.082935      12.932161      -0.192068      31.581819 0.34387768E+03  0.73866357E+04                                 8.151798                            5.718755       0.306232       2.228091                    0.998770      22.466619      55.671474       0.799527       0.356640      -1.141824      -0.004628      -0.096493      -0.161139       0.187877      -0.075512       0.112215      -0.028402       0.123423      -0.021045      -0.107168      -0.066133       0.173301             10.994121      15.636332      -7.145825       4.780455       9.959047      -3.134725       7.386984           0.000735
          263              O      13.079060       5.160441      13.010239      -0.211385      30.848606 0.37426272E+03  0.82060377E+04                                 7.983118                            5.974223       0.304499       2.221112                    0.998782      22.854622      57.097244       0.781145       0.357616      -1.141776      -0.075474       0.131166       0.099311       0.181007       0.123732      -0.039420       0.008788      -0.090279      -0.300250      -0.129805      -0.052801       0.182605             10.112446      11.854833       6.496323      -3.137870      12.339615      -3.054329       6.142889           0.000653
          264              O      -3.212929      -2.810366      12.137761      -0.553425      29.780485 0.44237550E+03  0.10137965E+05                                 7.537973                            6.417607       0.494992       2.209045                    0.998043      27.130139      69.842775       0.765526       0.349129      -1.145882      -0.001204      -0.016545      -0.026229       0.031034      -0.029288       0.037764       0.025861      -0.043744      -0.064402      -0.069202       0.020998       0.048203              8.501549       5.500412       1.562030      -0.104481      12.072820       3.143733       7.931414           0.046352
          265              O      -2.298850      -3.448147      10.276672      -0.609112      40.482811 0.61264770E+03  0.15240897E+05                                 9.418284                            7.681952       0.106077       2.073241                    0.995277      28.718596      77.194067       0.681621       0.361213      -1.135430      -0.003577      -0.025212       0.042134       0.049231      -0.015706      -0.014456      -0.030311       0.088173       0.006699      -0.063904       0.015857       0.048047             10.932456      10.576504       2.734409      -4.366457      10.516895      -1.998170      11.703968           0.066794
          266              O       4.992282       2.730710      14.341674      -0.564754      42.356485 0.58587278E+03  0.14439701E+05                                 9.767334                            7.554134      -0.029990       2.046804                    0.994430      27.947582      75.227848       0.680384       0.365256      -1.130173      -0.026883      -0.001372      -0.040366       0.048518       0.035953      -0.015193      -0.035287       0.044767       0.008419      -0.055154      -0.003954       0.059107             12.056049      14.680431      -0.613561       6.704636       7.675824       1.041382      13.811893           0.072643
          267              O       4.272037       1.481587      12.720561      -0.588269      33.819536 0.50813738E+03  0.11984607E+05                                 8.127740                            6.829896       0.838211       2.307891                    0.999121      27.613560      70.738568       0.754371       0.344253      -1.156728       0.001766       0.010903       0.015454       0.018995      -0.004929      -0.036405       0.028742      -0.114888      -0.009092      -0.075075       0.002109       0.072966              9.170573       7.526790      -2.343050      -0.117919      10.365055       4.141089       9.619875           0.042734
          268              O       7.601565       3.330771      15.673109      -0.580511      41.743516 0.61164838E+03  0.15171488E+05                                 9.582448                            7.677969       0.162947       2.107692                    0.993702      27.970485      74.456650       0.683215       0.361428      -1.138130       0.020775      -0.014432      -0.026219       0.036432      -0.054295      -0.010326      -0.012080      -0.022764       0.117433      -0.077149       0.034675       0.042475             11.472497      15.063512      -0.522285      -5.763166       7.301302       1.099754      12.052677           0.045218
          269              O       7.956055       1.746638      14.145822      -0.564994      36.335202 0.50400804E+03  0.11913223E+05                                 8.627755                            6.877426       0.351679       2.168047                    0.997438      27.250236      70.855388       0.736323       0.351921      -1.145525      -0.000957       0.023753       0.020552       0.031424       0.007346       0.047007       0.006121      -0.067292      -0.000715      -0.066810       0.024160       0.042650             10.124174      10.928133       4.728995       1.630704      11.263192       3.856320       8.181198           0.050946
          270              O       8.982485       7.937807      11.988493      -0.196582      32.080567 0.34660031E+03  0.74568235E+04                                 8.244652                            5.734785       0.298825       2.224109                    0.998836      22.539980      55.824032       0.800101       0.355825      -1.142935       0.043413       0.132965       0.122098       0.185667       0.119687      -0.077205      -0.062154      -0.009895      -0.061829      -0.112566      -0.066144       0.178710             11.335299      10.393350       5.419763      -6.466579      10.408876      -6.438744      13.203670           0.001162
          271              O       8.332997      10.306075       9.900878      -0.192031      31.581095 0.34386858E+03  0.73863995E+04                                 8.151684                            5.718696       0.306230       2.228096                    0.998770      22.466408      55.670990       0.799527       0.356642      -1.141821       0.004632      -0.121812      -0.142998       0.187904      -0.130479       0.035629      -0.007061       0.060248      -0.210558      -0.107169      -0.066132       0.173301             10.993941      15.636049      -6.815386       5.240520       9.550672      -3.272526       7.795101           0.000734
          272              O      11.500103      10.675204       9.051856      -0.211398      30.849738 0.37427863E+03  0.82064816E+04                                 7.983345                            5.974371       0.304498       2.221107                    0.998782      22.854966      57.098609       0.781130       0.357619      -1.141773       0.075490       0.052112       0.156036       0.181002       0.076955      -0.104599      -0.052220       0.090332       0.241582      -0.129825      -0.052785       0.182610             10.112771      11.855169       5.051605      -5.151071       8.629248      -4.307615       9.853897           0.000652
          273              O      11.406027      12.398879       1.220879      -0.553418      29.781123 0.44238736E+03  0.10138301E+05                                 7.538055                            6.417670       0.494962       2.209030                    0.998043      27.130540      69.843962       0.765526       0.349127      -1.145884       0.001213      -0.019561      -0.024066       0.031037      -0.045153       0.015649       0.004176       0.020476       0.128241      -0.069202       0.021011       0.048192              8.501655       5.500460       0.598792      -1.446460       6.449476       1.244665      13.555029           0.046349
          274              O      10.491926      10.839685       0.021160      -0.609107      40.482768 0.61264519E+03  0.15240836E+05                                 9.418338                            7.681981       0.106112       2.073253                    0.995281      28.718406      77.193831       0.681613       0.361217      -1.135425       0.003596       0.048008      -0.010397       0.049252       0.008686       0.019520      -0.009708       0.027207      -0.176221      -0.063920       0.015858       0.048062             10.932539      10.576606       5.011875      -1.193617      12.793958      -1.229227       9.427052           0.066793
          275              O       3.200877      12.714048       7.175840      -0.564799      42.359692 0.58592464E+03  0.14441334E+05                                 9.767890                            7.554513      -0.030250       2.046707                    0.994425      27.948751      75.232516       0.680359       0.365260      -1.130167       0.026864      -0.037799      -0.014224       0.048505       0.025913      -0.029199      -0.020011      -0.000493      -0.127335      -0.055142      -0.003977       0.059119             12.056801      14.681318      -6.548975      -1.563916      12.553219       2.688431       8.935867           0.072646
          276              O       3.921097      11.577816       5.473696      -0.588302      33.819754 0.50814188E+03  0.11984741E+05                                 8.127798                            6.829938       0.838257       2.307911                    0.999119      27.613534      70.738604       0.754367       0.344255      -1.156727      -0.001772       0.011150       0.015261       0.018983       0.032913       0.016318       0.004071      -0.041828       0.210130      -0.075079       0.002108       0.072971              9.170647       7.526857      -0.637946       2.257648       7.185619       3.067399      12.799466           0.042737
          277              O      16.977611      13.783499       8.170357      -0.580526      41.745025 0.61167593E+03  0.15172357E+05                                 9.582732                            7.678181       0.163008       2.107699                    0.993701      27.970878      74.458387       0.683200       0.361432      -1.138126      -0.020778      -0.020229      -0.022064       0.036438      -0.007586       0.054746       0.004748      -0.072595      -0.031959      -0.077155       0.034681       0.042474             11.472874      15.064181       5.293303       2.338837      10.899809       2.314912       8.454631           0.045220
          278              O      16.623095      12.843349       6.180831      -0.565027      36.335611 0.50401552E+03  0.11913443E+05                                 8.627810                            6.877474       0.351429       2.167976                    0.997437      27.250416      70.855953       0.736322       0.351921      -1.145525       0.001000       0.011859       0.029045       0.031389      -0.042174      -0.021949      -0.005465      -0.033071       0.101994      -0.066792       0.024192       0.042600             10.124230      10.928184      -0.031882      -5.002141       6.158756       2.132513      13.285751           0.050948
          279              O       4.096539       3.771121       5.253895      -0.204962      32.078870 0.39350575E+03  0.87295128E+04                                 8.231787                            6.138800       0.430201       2.261523                    0.999284      22.854044      57.274837       0.768812       0.359126      -1.141525       0.000000       0.131002       0.182509       0.224658      -0.123118       0.088366       0.000470       0.180988      -0.180359      -0.146706      -0.059781       0.206488             10.514299      16.140302      -6.158618       4.420443       8.553398      -2.523089       6.849196           0.000008
          280              O      12.289582       8.002593      11.149150      -0.204962      32.078871 0.39350575E+03  0.87295130E+04                                 8.231788                            6.138801       0.430201       2.261523                    0.999284      22.854044      57.274838       0.768812       0.359126      -1.141525      -0.000000      -0.131002      -0.182509       0.224658      -0.123118       0.088366       0.000470       0.180988      -0.180359      -0.146706      -0.059781       0.206488             10.514299      16.140302      -6.158619       4.420444       8.553399      -2.523089       6.849197           0.000008

******************************************************
Auxiliary information for the entire system
The total spin magnetic moment of the unit cell is   29.999988
The total net atomic charge of the unit cell is   -0.000011
Accuracy of reproducing the electrostatic potential in the unit cell:
  The inner radius (bohr) =    5.0000
  The outer radius (bohr) =   12.0000
  Valid grid points have density less than (e/(bohr^3)) =    0.0001
  The number of valid grid points were=       250872
  The rms potential error without charges in kcal/mol is=      5.40446
  The rms potential error with partial charges in kcal/mol is=      0.70310
  The RRMSE value at monopole order=      0.13010
  The rms potential error with partial charges and cloud penetration in kcal/mol is=      0.70908
  The RRMSE value at monopole order with cloud penetration is=      0.13120
  The rms potential error with partial charges and atomic dipoles in kcal/mol is=      0.46664
  The RRMSE value at dipole order=      0.08634
  The rms potential error with partial charges, atomic dipoles and cloud penetration in kcal/mol is=      0.46468
  The RRMSE value at dipole order with cloud penetration=      0.08598

******************************************************
The electron densities and ab initio electrostatic potential were computed in VASP using the PBE functional and
projector augmented wave method. See the main text of the journal article for a description of computational details.
The atomic charges, dipoles, and quadrupoles were computed with the DDEC6 method as described in
(a) T. A. Manz and N. Gabaldon Limas, RSC Adv. 6 (2016) 47771-47801 DOI: 10.1039/c6ra04656h
(b) N. Gabaldon Limas and T. A. Manz, RSC Adv. 8 (2018) 2678-2707 DOI: 10.1039/c7ra11829e.
For each atom in the material, the electron cloud parameters were fit to the spherically averaged atom-in-material
electron density using radial positions for which this density was between 10^-4 and 10^-2 electrons per cubic bohr.
The polarizabilities, dispersion coefficients, and quantum Drude oscillator (QDO) parameters were fit using the MCLF method.
The magnetic structure of the system was optimized in VASP from the default ferromagnetic initial guess using spin polarization.
The atomic spin moments (ASMs) were computed on this optimized magnetic structure using the DDEC6 partition as inputs
to the method of T. A. Manz and D. S. Sholl, J. Chem. Theory Comput. 7 (2011) 4146-4164 DOI: 10.1021/ct200539n.
The RMSE and RRMSE were computed using a uniform grid with Ewald summation.
