# Supplementary material for: A collection of forcefield precursors for metal–organic frameworks
Source: RSC Adv. 2019 Nov 13;9(63):36492–507. doi: 10.1039/c9ra07327b (PMC9075174; doi:10.1039/c9ra07327b)
Supplement: RA-009-C9RA07327B-s3373 [file RA-009-C9RA07327B-s3373.xyz]

  560
jmolscript: load "" {1 1 1} spacegroup "x,y,z" unitcell [{     10.521100     0.000000     0.000000 }, {      5.260474    23.568979     0.000000 }, {      5.260541     0.000010    37.510018 }]
Mn    11.071608    17.359502    22.009378     0.974330
Mn     7.713799    17.252970    23.161686     1.084157
Mn    15.279526    15.782030    23.877752     0.955771
Mn    11.071645     6.209487    15.500640     0.972089
Mn     7.713836     6.316019    14.348332     1.082849
Mn     4.758455     7.786959    13.632266     0.952101
Mn     8.441368     5.575015    34.255649     0.974742
Mn    15.604660     5.468483    33.103341     1.085241
Mn    12.649287     3.997543    32.387275     0.956319
Mn     8.441335    17.993974     3.254369     0.975439
Mn     5.083526    18.100506     4.406677     1.084547
Mn    12.649244    19.571446     5.122743     0.955646
H      9.657246    20.005358    31.118311     0.089709
H      9.633052    18.426236    31.125813     0.094314
H     12.457961    20.490879    31.966037     0.096045
H     12.301196    20.443741    33.533956     0.088277
H      9.362660    18.360244    33.638984     0.092223
H      9.237454    19.925224    33.533956     0.084362
H     12.191785    18.016136    33.556462     0.074847
H     12.439031    18.020850    32.011049     0.082085
H      9.185915    15.489541    31.530921     0.074298
H      9.102803    13.933989    31.320865     0.083057
H     12.362242    13.156213    32.618712     0.087790
H     12.090797    13.401330    31.088303     0.090251
H      9.559420    13.589882    33.623980     0.096873
H      9.726700    15.121866    33.909056     0.080254
H     12.180219    15.753514    31.395885     0.094777
H     12.470602    15.555535    32.926294     0.090940
H      8.989159    19.152160    28.972738     0.115197
H      8.655642    18.652497    26.729639     0.119278
H     12.580014    18.237683    26.234507     0.124460
H     12.866186    18.652498    28.485108     0.119531
H     14.935745     0.108426    32.911290     0.104760
H     15.598568     2.201352    33.421426     0.119128
H      8.861911     0.952196    33.248880     0.099987
H     13.358561    22.381111    32.813764     0.109798
H     11.531053    19.736673    37.104910     0.122462
H      5.243652    19.727236     1.687951     0.112669
H     12.277010    19.057876    -0.007502     0.100326
H     18.506545    19.015462    35.394453     0.115345
H      7.602491    15.046444    30.068030     0.110431
H     16.687461    15.187858    28.320064     0.112760
H      9.291128    15.376409    25.874410     0.113944
H     10.671497    15.032302    27.659887     0.129863
H      9.706727     9.969687    31.966037     0.131475
H     10.553682     7.881475    32.056061     0.107914
H     14.226594     9.281472    31.891017     0.116129
H     13.364909    11.501670    31.755981     0.123870
H     12.844106    13.660590    36.324701     0.134317
H      7.677200    14.537347     0.990264     0.112692
H      4.308337    16.455861     0.382602     0.109426
H      9.447889    15.579105    35.732043     0.121435
H     14.494871    13.307051    21.718300     0.106037
H     15.380749    12.826245    25.476804     0.123390
H     14.755802    10.681468    24.681592     0.140201
H     14.104552     9.173053    23.211199     0.124642
H     13.108209     7.551507    21.793320     0.126338
H     12.187604    10.379783    19.205129     0.132519
H     13.156592    11.954192    20.705530     0.122101
H     12.106598     8.630965    17.652214     0.091587
H     11.728897     6.245785    20.698028     0.123378
H     11.120782     5.057908    18.634977     0.109046
H      9.657305     3.563631     6.391707     0.089946
H      9.633101     5.142753     6.384205     0.094216
H      1.936923     3.078110     5.543981     0.095869
H      1.780159     3.125248     3.976062     0.087610
H      9.362709     5.208745     3.871034     0.092256
H      9.237513     3.643765     3.976062     0.084981
H     12.191832     5.552853     3.953556     0.073600
H     12.439077     5.548139     5.498969     0.079794
H      9.185945     8.079448     5.979097     0.073053
H      9.102823     9.635000     6.189153     0.083016
H     12.362258    10.412776     4.891306     0.088954
H     12.090814    10.167659     6.421715     0.089534
H      9.559438     9.979107     3.886038     0.096332
H      9.726729     8.447123     3.600962     0.081678
H     12.180251     7.815475     6.114133     0.096785
H     12.470633     8.013454     4.583724     0.090288
H      8.989212     4.416829     8.537280     0.113807
H      8.655691     4.916492    10.780379     0.119771
H     12.580059     5.331306    11.275511     0.124762
H      2.345135     4.916491     9.024910     0.117799
H     14.935677    23.460563     4.598728     0.105883
H     15.598513    21.367637     4.088592     0.119756
H      8.861849    22.616793     4.261138     0.099473
H      2.837536     1.187878     4.696254     0.110823
H      1.010013     3.832316     0.405108     0.121226
H     15.764795     3.841753    35.822067     0.113586
H      7.016507     4.511103     0.007502     0.098641
H      7.985500     4.553527     2.115565     0.113285
H      7.602518     8.522545     7.441988     0.111195
H      6.166387     8.381131     9.189954     0.111559
H      9.291154     8.192580    11.635608     0.114820
H     10.671522     8.536687     9.850131     0.130231
H      9.706722    13.599302     5.543981     0.132388
H     10.553664    15.687514     5.453957     0.108230
H     14.226584    14.287517     5.619001     0.117479
H     13.364913    12.067319     5.754037     0.128741
H     12.844127     9.908399     1.185317     0.134621
H      7.677209     9.031642    36.519754     0.114739
H     14.829459     7.113128    37.127416     0.109019
H      9.447922     7.989884     1.777975     0.118558
H     14.494883    10.261938    15.791718     0.106004
H      4.859659    10.742744    12.033214     0.122828
H     14.755798    12.887521    12.828426     0.138740
H     14.104537    14.395936    14.298819     0.125392
H     13.108183    16.017482    15.716698     0.126555
H     12.187595    13.189206    18.304889     0.131221
H     13.156594    11.614797    16.804488     0.120061
H     12.106577    14.938024    19.857804     0.091653
H     11.728862    17.323204    16.811990     0.124421
H     11.120738    18.511081    18.875041     0.110729
H      7.027010     8.220867    25.146716     0.090000
H      7.002817     6.641745    25.139214     0.094284
H      9.827726     8.706387    24.298990     0.096197
H      9.670962     8.659249    22.731071     0.089056
H      6.732425     6.575751    22.626043     0.093804
H      6.607219     8.140731    22.731071     0.084095
H      9.561550     6.231644    22.708565     0.074327
H      9.808796     6.236358    24.253978     0.079852
H      6.555680     3.705050    24.734106     0.074140
H      6.472568     2.149498    24.944162     0.082837
H      9.732007     1.371721    23.646315     0.088144
H      9.460562     1.616839    25.176724     0.089107
H      6.929185     1.805390    22.641047     0.096434
H      7.096466     3.337373    22.355971     0.081375
H      9.549984     3.969023    24.869142     0.097222
H      9.840367     3.771043    23.338733     0.091483
H      6.358923     7.367670    27.292289     0.115263
H      6.025405     6.868008    29.535388     0.120154
H      9.949776     6.453194    30.030520     0.124032
H     10.235949     6.868008    27.779919     0.118997
H      7.044885    11.892913    23.353737     0.105708
H      7.707707    13.985838    22.843601     0.120235
H     11.492151    12.736682    23.016147     0.100566
H     10.728326    10.596619    23.451263     0.110199
H      8.900820     7.952179    19.160117     0.121742
H      7.873962     7.942750    17.067058     0.111281
H      4.386219     7.273392    18.762511     0.098836
H      5.355212     7.230968    20.870574     0.114451
H      4.972255     3.261954    26.196997     0.110753
H     14.057224     3.403368    27.944963     0.110492
H      6.660890     3.591921    30.390617     0.113243
H      8.041259     3.247813    28.605140     0.131431
H     12.336966    21.754174    24.298990     0.132414
H     13.183921    19.665963    24.208966     0.108717
H     16.856833    21.065960    24.374010     0.116861
H     15.995147    23.286158    24.509046     0.123994
H     10.213873     1.876096    19.940326     0.133388
H     10.307509     2.752861    17.764745     0.114195
H      6.938646     4.671377    18.372407     0.109166
H      6.817656     3.794611    20.532984     0.121261
H     11.864631     1.522565    34.546727     0.106904
H     12.750510     1.041757    30.788223     0.123022
H     17.386038    22.465959    31.583435     0.140033
H     16.734786    20.957545    33.053828     0.126054
H     15.738443    19.336000    34.471707     0.125610
H     14.817837    22.164278    37.059898     0.131491
H     10.526351     0.169706    35.559497     0.120931
H      9.476289    20.415450     1.102795     0.092394
H     14.359131    18.030278    35.566999     0.123871
H      8.490473    16.842392     0.120032     0.110323
H      7.026990    15.348122    12.363302     0.090045
H      7.002787    16.927244    12.370804     0.095511
H      9.827708    14.862602    13.211028     0.096924
H      9.670943    14.909740    14.778947     0.089228
H      6.732394    16.993238    14.883975     0.093363
H      6.607198    15.428258    14.778947     0.084154
H      9.561516    17.337345    14.801453     0.075185
H      9.808762    17.332631    13.256040     0.081056
H      6.555630    19.863939    12.775912     0.073330
H     16.993609    21.419491    12.565856     0.083148
H      9.731943    22.197268    13.863703     0.086692
H      9.460499    21.952150    12.333294     0.089929
H      6.929123    21.763599    14.868971     0.096070
H      7.096413    20.231616    15.154047     0.081977
H      9.549936    19.599966    12.640876     0.096390
H      9.840318    19.797946    14.171285     0.091634
H      6.358898    16.201319    10.217729     0.114678
H      6.025378    16.700981     7.974630     0.120892
H      9.949747    17.115795     7.479498     0.124057
H     10.235922    16.700981     9.730099     0.118974
H      7.044888    11.676076    14.156281     0.105918
H      7.707723     9.583151    14.666417     0.118129
H     11.492159    10.832307    14.493871     0.100035
H     10.728320    12.972370    14.058755     0.110240
H      8.900796    15.616810    18.349901     0.121751
H      7.873936    15.626239    20.442960     0.112376
H     14.907290    16.295597    18.747507     0.097792
H     15.876283    16.338021    16.639444     0.112857
H     15.493304    20.307035    11.313021     0.112513
H     14.057174    20.165621     9.565055     0.111663
H      6.660842    19.977068     7.119401     0.114525
H      8.041209    20.321176     8.904878     0.129868
H     12.337033     1.814815    13.211028     0.131518
H     13.183975     3.903026    13.301052     0.108532
H      6.335795     2.503029    13.136008     0.117052
H      5.474124     0.282831    13.000972     0.123836
H     10.213810    21.692893    17.569692     0.133944
H     10.307450    20.816128    19.745273     0.113985
H      6.938600    18.897612    19.137611     0.109369
H      6.817605    19.774378    16.977034     0.120458
H     11.864573    22.046424     2.963291     0.107104
H     12.750447    22.527232     6.721795     0.123453
H      6.865013     1.103030     5.926583     0.139064
H      6.213752     2.611444     4.456190     0.124110
H      5.217399     4.232989     3.038311     0.125707
H      4.296813     1.404711     0.450120     0.130426
H     10.526285    23.399283     1.950521     0.120274
H      9.476336     3.153539    36.407223     0.091880
H      3.838079     5.538711     1.943019     0.124228
H      8.490497     6.726597    37.389986     0.111427
C     10.943978    19.204484    32.569949     0.091142
C     10.200137    19.209198    31.213586    -0.080717
C     11.816174    20.453640    32.692981    -0.075477
C      9.858201    19.192229    33.658489    -0.076280
C     11.752003    18.014251    32.695232    -0.087953
C     10.807219    14.503887    32.299126     0.079739
C      9.699347    14.699509    31.292357    -0.073021
C     11.667849    13.276886    31.950283    -0.082400
C     10.199100    14.317692    33.650237    -0.072995
C     11.769896    15.673851    32.268368    -0.081072
C     10.947136    18.950410    28.947981     0.280365
C      9.718272    18.958894    28.429593    -0.254216
C      9.517320    18.682194    27.077732    -0.073207
C     10.578900    18.461117    26.278018    -0.054464
C     11.849849    18.425292    26.780652    -0.081836
C     12.009769    18.674181    28.124261    -0.225258
C     10.325343    18.090141    24.807626     0.607801
C     11.464761    22.818080    32.873780     0.297097
C      5.322616     0.283308    33.012567    -0.212902
C      5.706632     1.529636    33.287140    -0.069300
C      7.036498     1.800208    33.366661    -0.058953
C      7.948681     0.782028    33.195616    -0.091058
C     12.748335    23.073096    32.942048    -0.257393
C      7.533089     3.199734    33.685497     0.595302
C      9.865564    19.369939    36.058380     0.282460
C     10.614666    19.591959    37.173928    -0.228822
C      4.734432    19.601377     0.917495    -0.067592
C     13.941447    19.428852     1.015021    -0.045892
C     18.452886    19.198358    37.410992    -0.086676
C     19.023130    19.167717    36.149155    -0.260161
C     13.295451    19.396328     2.352628     0.598565
C      9.260617    15.004020    29.041006     0.288810
C      7.945479    15.082269    29.204550    -0.247732
C     17.604901    15.210012    28.173775    -0.085030
C      7.577240    15.376409    26.896934    -0.059739
C      8.928150    15.296746    26.729639    -0.066411
C      9.754056    15.100652    27.798674    -0.213812
C     17.175639    15.584287    25.783636     0.614723
C     11.483738    10.928001    31.921025     0.282071
C     10.627324     9.842886    31.972039    -0.216786
C     11.136549     8.605986    32.025303    -0.075035
C     12.467469     8.374067    32.036556    -0.055102
C     13.308101     9.426186    31.924026    -0.083666
C     12.794667    10.770089    31.850506    -0.269137
C     13.073489     7.014608    32.215854     0.624222
C     11.092340    14.569881    35.846824     0.288264
C     12.181275    14.231431    36.635284    -0.238958
C      6.983858    14.785292     0.423113    -0.103271
C      6.053790    15.671014     0.855228    -0.063559
C      4.996419    15.915189     0.068268    -0.067213
C     10.170689    15.366513    36.280440    -0.254497
C      6.266314    16.369128     2.207840     0.629472
C     14.611657    12.946446    22.564526     0.126092
C     15.116670    12.648063    24.606572    -0.011102
C     14.743175    11.475742    24.202214    -0.118881
C     13.724735    10.697494    22.016880     0.201820
C     13.722635     9.423355    22.398732    -0.160337
C     13.119779     8.447128    21.542754    -0.165407
C     12.565316     8.827059    20.365689     0.195594
C     12.563208    10.101670    20.007844    -0.167179
C     13.171324    11.049143    20.926089    -0.167698
C     11.876188     7.900798    18.178105     0.123895
C     11.708906     6.599319    19.837548    -0.151786
C     11.344878     5.956829    18.700995     0.002213
C     10.944033     4.364505     4.940069     0.090282
C     10.200191     4.359791     6.296432    -0.079845
C     11.816236     3.115349     4.817037    -0.072632
C      9.858256     4.376760     3.851529    -0.078964
C     11.752050     5.554738     4.814786    -0.083069
C     10.807243     9.065102     5.210892     0.081326
C      9.699372     8.869480     6.217661    -0.070658
C     11.667865    10.292103     5.559735    -0.084595
C     10.199124     9.251297     3.859781    -0.074411
C     11.769928     7.895138     5.241650    -0.083385
C     10.947188     4.618579     8.562037     0.276254
C      9.718323     4.610095     9.080425    -0.252021
C      9.517369     4.886795    10.432286    -0.073041
C     10.578947     5.107872    11.232000    -0.054757
C     11.849896     5.143697    10.729366    -0.081967
C     12.009818     4.894808     9.385757    -0.222288
C     10.325387     5.478848    12.702392     0.607760
C      0.943739     0.750909     4.636238     0.298110
C     15.843648    23.285681     4.497451    -0.215886
C      5.706573    22.039353     4.222878    -0.068900
C      7.036440    21.768781     4.143357    -0.058768
C      7.948617    22.786961     4.314402    -0.091955
C      2.227314     0.495893     4.567970    -0.257877
C      7.533041    20.369255     3.824521     0.601531
C      9.865622     4.199050     1.451638     0.282539
C     10.614725     3.977030     0.336090    -0.227657
C     15.255573     3.967612    36.592523    -0.070499
C     13.941488     4.140137    36.494997    -0.045424
C      7.931843     4.370631     0.099026    -0.084645
C      8.502086     4.401272     1.360863    -0.256880
C     13.295492     4.172661    35.157390     0.602330
C      9.260643     8.564969     8.469012     0.291217
C      7.945505     8.486720     8.305468    -0.248960
C      7.083827     8.358977     9.336243    -0.083834
C      7.577267     8.192580    10.613084    -0.059070
C      8.928176     8.272243    10.780379    -0.068774
C      9.754082     8.468337     9.711344    -0.215652
C      6.654567     7.984702    11.726382     0.613210
C     11.483739    12.640988     5.588993     0.281697
C     10.627318    13.726103     5.537979    -0.218035
C     11.136535    14.963003     5.484715    -0.074786
C     12.467453    15.194922     5.473462    -0.055178
C     13.308092    14.142803     5.585992    -0.086160
C     12.794667    12.798900     5.659512    -0.271936
C     13.073464    16.554381     5.294164     0.623346
C     11.092366     8.999108     1.663194     0.286589
C     12.181299     9.337558     0.874734    -0.239329
C     17.504969     8.783697    37.086905    -0.106002
C     16.574907     7.897975    36.654790    -0.064565
C     15.517537     7.653800    37.441750    -0.065925
C     10.170721     8.202476     1.229578    -0.251094
C     16.787435     7.199861    35.302178     0.630636
C     14.611666    10.622543    14.945492     0.127142
C      4.595578    10.920926    12.903446    -0.011906
C     14.743175    12.093247    13.307804    -0.116661
C     13.724730    12.871495    15.493138     0.201331
C     13.722621    14.145634    15.111286    -0.161737
C     13.119759    15.121861    15.967264    -0.166275
C     12.565298    14.741930    17.144329     0.197250
C     12.563198    13.467319    17.502174    -0.167754
C     13.171321    12.519846    16.583929    -0.163884
C     11.876163    15.668191    19.331913     0.121921
C     11.708873    16.969670    17.672470    -0.153715
C     11.344841    17.612160    18.809023     0.000737
C      8.313744     7.419992    23.695078     0.090838
C      7.569901     7.424706    25.051441    -0.079418
C      9.185939     8.669148    23.572046    -0.075531
C      7.227966     7.407736    22.606538    -0.078509
C      9.121768     6.229759    23.569795    -0.085016
C      8.176984     2.719395    23.965901     0.081336
C      7.069112     2.915018    24.972670    -0.071551
C      9.037614     1.492394    24.314744    -0.082079
C      7.568866     2.533200    22.614790    -0.072826
C      9.139661     3.889359    23.996659    -0.086172
C      8.316900     7.165920    27.317046     0.280209
C      7.088035     7.174405    27.835434    -0.255943
C      6.887083     6.897705    29.187295    -0.073593
C      7.948662     6.676628    29.987009    -0.054264
C      9.219611     6.640803    29.484375    -0.080298
C      9.379532     6.889691    28.140766    -0.225646
C      7.695105     6.305653    31.457401     0.606751
C      8.834526    11.033588    23.391247     0.297633
C      7.952855    12.067795    23.252460    -0.215577
C      8.336871    13.314122    22.977887    -0.070593
C      9.666737    13.584694    22.898366    -0.056467
C     10.578920    12.566514    23.069411    -0.092893
C     10.118100    11.288604    23.322979    -0.257519
C     10.163329    14.984220    22.579530     0.595222
C      7.235331     7.585446    20.206647     0.285604
C      7.984433     7.807465    19.091099    -0.230877
C      7.364741     7.816892    17.837514    -0.065840
C      6.050656     7.644367    17.739988    -0.045796
C      5.301554     7.413863    18.854035    -0.084455
C      5.871797     7.383224    20.115872    -0.260537
C      5.404661     7.611842    16.402381     0.597428
C      6.630380     3.219530    27.224021     0.291929
C      5.315243     3.297779    27.060477    -0.247358
C     14.974664     3.425523    28.091252    -0.081779
C      4.947003     3.591920    29.368093    -0.062462
C      6.297912     3.512257    29.535388    -0.065058
C      7.123819     3.316163    28.466353    -0.217501
C     14.545401     3.799799    30.481391     0.617250
C     14.113977    22.712489    24.344002     0.282205
C     13.257563    21.627373    24.292988    -0.217279
C     13.766788    20.390473    24.239724    -0.077384
C     15.097708    20.158554    24.228471    -0.051478
C     15.938340    21.210673    24.341001    -0.086306
C     15.424906    22.554577    24.414521    -0.268998
C     15.703727    18.799095    24.049173     0.621004
C      8.462107     2.785387    20.418203     0.285847
C      9.551042     2.446937    19.629743    -0.235052
C      9.614167     3.000807    18.331896    -0.107677
C      8.684099     3.886529    17.899781    -0.061569
C      7.626728     4.130704    18.686741    -0.066872
C      7.540456     3.582019    19.984587    -0.255330
C      8.896623     4.584642    16.547169     0.627711
C     11.981417     1.161960    33.700501     0.124594
C     12.486431     0.863576    31.658455    -0.010800
C     17.373410    23.260234    32.062813    -0.119331
C     16.354969    22.481987    34.248147     0.201810
C     16.352869    21.207848    33.866295    -0.163794
C     15.750013    20.231621    34.722273    -0.164876
C     15.195550    20.611553    35.899338     0.198396
C     15.193441    21.886164    36.257183    -0.168403
C     15.801558    22.833636    35.338938    -0.165339
C      9.245879    19.685283     0.576904     0.123589
C     14.339139    18.383813    36.427479    -0.152646
C      8.714570    17.741313     0.054014     0.002369
C      8.313718    16.148997    13.814940     0.090090
C      7.569876    16.144283    12.458577    -0.083273
C      9.185921    14.899841    13.937972    -0.077365
C      7.227940    16.161253    14.903480    -0.077507
C      9.121734    17.339230    13.940223    -0.086373
C      8.176928    20.849594    13.544117     0.079285
C      7.069057    20.653971    12.537348    -0.072671
C      9.037551    22.076595    13.195274    -0.080744
C      7.568808    21.035789    14.895228    -0.074047
C      9.139613    19.679630    13.513359    -0.084224
C      8.316874    16.403069    10.192972     0.280864
C      7.088010    16.394584     9.674584    -0.253525
C      6.887056    16.671284     8.322723    -0.076544
C      7.948635    16.892361     7.523009    -0.052676
C      9.219583    16.928186     8.025643    -0.080745
C      9.379505    16.679298     9.369252    -0.225597
C      7.695075    17.263336     6.052617     0.606693
C      8.834524    12.535401    14.118771     0.295442
C      7.952859    11.501194    14.257558    -0.215961
C      8.336883    10.254867    14.532131    -0.066594
C      9.666751     9.984295    14.611652    -0.057700
C     10.578927    11.002475    14.440607    -0.093443
C     10.118099    12.280385    14.187039    -0.255875
C     10.163351     8.584769    14.930488     0.599272
C      7.235305    15.983543    17.303371     0.281976
C      7.984408    15.761524    18.418919    -0.227601
C      7.364714    15.752097    19.672504    -0.067467
C     16.571729    15.924622    19.770030    -0.051093
C     15.822626    16.155126    18.655983    -0.081733
C     16.392870    16.185765    17.394146    -0.256846
C     15.925733    15.957147    21.107637     0.603342
C      6.630329    20.349459    10.285997     0.287326
C     15.836292    20.271210    10.449541    -0.248946
C     14.974614    20.143466     9.418766    -0.083974
C     15.468055    19.977069     8.141925    -0.059291
C      6.297864    20.056732     7.974630    -0.069633
C      7.123769    20.252826     9.043665    -0.211678
C     14.545355    19.769190     7.028627     0.613694
C      3.592950     0.856500    13.166016     0.282476
C      2.736529     1.941616    13.217030    -0.216268
C      3.245746     3.178516    13.270294    -0.077258
C      4.576664     3.410435    13.281547    -0.052714
C      5.417304     2.358316    13.169017    -0.086134
C      4.903878     1.014412    13.095497    -0.268972
C      5.182675     4.769894    13.460845     0.621881
C      8.462050    20.783602    17.091815     0.286901
C      9.550982    21.122052    17.880275    -0.237466
C      9.614110    20.568182    19.178122    -0.104850
C      8.684048    19.682460    19.610237    -0.065527
C      7.626678    19.438285    18.823277    -0.065335
C      7.540404    19.986970    17.525431    -0.255190
C      8.896576    18.984347    20.962849     0.628768
C     11.981356    22.407029     3.809517     0.123873
C     12.486367    22.705413     5.851563    -0.011570
C      6.852390     0.308755     5.447205    -0.117314
C      5.833946     1.087002     3.261871     0.199710
C      5.831837     2.361141     3.643723    -0.159656
C      5.228975     3.337368     2.787745    -0.165391
C      4.674515     2.957436     1.610680     0.197001
C      4.672415     1.682825     1.252835    -0.166610
C      5.280537     0.735353     2.171080    -0.163921
C      9.245921     3.883706    36.933114     0.122644
C      3.818090     5.185176     1.082539    -0.151993
C      8.714599     5.827676    37.456004    -0.001384
N     15.082999    13.626176    23.594552    -0.279315
N     14.318122    11.669479    22.885612     0.003344
N     11.361710     6.813325    17.697226    -0.285133
N     12.040317     7.877229    19.467699     0.025885
N      4.561914     9.942813    13.915466    -0.277479
N     14.318123    11.899510    14.624406     0.001825
N     11.361677    16.755664    19.812792    -0.283742
N     12.040292    15.691760    18.042319     0.027291
N     12.452760     1.841689    32.670475    -0.279260
N     16.948356    23.453971    33.379415     0.005066
N      8.731401    18.597810     1.057783    -0.286895
N     14.670550    19.661723    36.797328     0.025286
N     12.452703    21.727300     4.839543    -0.278054
N      6.427339     0.115018     4.130603     0.003710
N      8.731436     4.971179    36.452235    -0.284929
N      4.149509     3.907266     0.712690     0.027578
O     10.983966    16.862670    32.570699    -0.211924
O     11.260664    19.188928    30.251079    -0.207442
O     10.925033    21.603335    32.636716    -0.209408
O     10.572583    19.333171    34.889568    -0.205515
O     10.188578    14.842808    30.033521    -0.181133
O     10.829321    12.143689    31.917274    -0.205727
O     11.189136    14.034393    34.591739    -0.201018
O      9.168022    18.111824    24.439277    -0.562971
O     11.335370    17.823340    24.089684    -0.577161
O      6.710336     4.135893    33.849790    -0.597451
O      8.727233     3.375558    33.793525    -0.553923
O     12.088680    19.545284     2.494416    -0.579478
O     14.028772    19.304409     3.412661    -0.611561
O     15.968869    15.536678    25.911170    -0.560427
O      7.139562    15.803007    24.633579    -0.610985
O     12.224439     6.050637    32.290874    -0.599411
O     14.264477     6.898649    32.254114    -0.540387
O      5.240505    16.888117     2.667712    -0.560031
O      7.398384    16.366300     2.627952    -0.558409
O     10.984006     6.706319     4.939319    -0.210858
O     11.260717     4.380061     7.258939    -0.207710
O     10.925103     1.965654     4.873302    -0.210351
O     10.572639     4.235818     2.620450    -0.205805
O     10.188603     8.726181     7.476497    -0.182562
O     10.829330    11.425300     5.592744    -0.205505
O     11.189158     9.534596     2.918279    -0.199515
O      9.168066     5.457165    13.070741    -0.565544
O     11.335411     5.745649    13.420334    -0.574044
O      6.710294    19.433096     3.660228    -0.600554
O      8.727186    20.193431     3.716493    -0.557281
O     12.088723     4.023705    35.015602    -0.581910
O     14.028813     4.264580    34.097357    -0.612791
O      5.447797     8.032311    11.598848    -0.559148
O      7.139590     7.765982    12.876439    -0.610713
O     12.224408    17.518352     5.219144    -0.599836
O     14.264452    16.670340     5.255904    -0.538948
O     15.761630     6.680872    34.842306    -0.560476
O      7.398406     7.202689    34.882066    -0.558802
O      8.353731     5.078179    23.694328    -0.210053
O      8.630428     7.404437    26.013948    -0.208350
O      8.294798     9.818843    23.628311    -0.208504
O      7.942349     7.548678    21.375459    -0.206507
O      7.558342     3.058318    26.231506    -0.184073
O      8.199086     0.359198    24.347753    -0.205659
O      8.558902     2.249901    21.673288    -0.201182
O      6.537784     6.327337    31.825750    -0.563614
O      8.705131     6.038852    32.175343    -0.575750
O      9.340576    15.920380    22.415237    -0.597233
O     11.357473    15.160045    22.471502    -0.554931
O      4.197890     7.760798    16.260593    -0.578604
O      6.137982     7.519923    15.342348    -0.610177
O     13.338631     3.752190    30.353857    -0.561781
O     15.030423     4.018519    31.631448    -0.611998
O     14.854678    17.835124    23.974153    -0.598257
O     16.894716    18.683136    24.010913    -0.538472
O      7.870815     5.103631    16.087297    -0.558811
O     10.028694     4.581814    16.127057    -0.557249
O      8.353690    18.490810    13.815690    -0.211334
O      8.630403    16.164552    11.496070    -0.206628
O      8.294788    13.750146    13.881707    -0.207833
O      7.942323    16.020311    16.134559    -0.205597
O      7.558289    20.510671    11.278512    -0.179411
O      8.199015    23.209791    13.162265    -0.206598
O      8.558842    21.319088    15.836730    -0.198547
O      6.537755    17.241652     5.684268    -0.564475
O      8.705100    17.530137     5.334675    -0.575318
O      9.340604     7.648609    15.094781    -0.598398
O     11.357497     8.408944    15.038516    -0.555701
O     14.718963    15.808191    21.249425    -0.580939
O     16.659053    16.049066    22.167670    -0.612606
O     13.338585    19.816799     7.156161    -0.559831
O     15.030379    19.550470     5.878570    -0.610541
O      4.333619     5.733865    13.535865    -0.599060
O      6.373663     4.885853    13.499105    -0.537916
O      7.870770    18.465358    21.422721    -0.559593
O     10.028646    18.987175    21.382961    -0.557355

The following XYZ coordinates are in angstroms. Other properties are in atomic units.
The sperically averaged electron density of each atom fit to a function of the form exp(a - br)
eigen_1, eigen_2 and eigen_3 are the three eigenvalues of traceless quadrupole moment tensor
  atom number  atomic symbol              X              Y              Z     net charge C6 coefficient C8 coefficient C10 coefficient fluctuating dipole atomic polarizability isotropic forcefield polarizability              a              b squared Pearson coefficient          <r^3>          <r^4>         wp_QDO          m_QDO          q_QDO       dipole_x       dipole_y       dipole_z         dipole            Qxy            Qxz            Qyz     Q(x^2-y^2)  Q(3z^2 - R^2)        eigen_1        eigen_2        eigen_3 static polarizability      alpha(xx)      alpha(xy)      alpha(xz)      alpha(yy)      alpha(yz)      alpha(zz) atomic spin moment
            1             Mn      11.071608      17.359502      22.009378       0.974330     147.421436 0.36558851E+04  0.13684568E+06                                21.851060                           19.030266       0.302801       1.883563                    0.999542      54.134065     157.649415       0.440493       0.371474      -1.171186       0.070380       0.047251       0.053514       0.100248       0.066468       0.041684      -0.047509       0.125906      -0.414027      -0.164616       0.002705       0.161911             25.541806      20.307858      -1.069819      -2.220786      22.074802       2.854676      34.242756           4.738567
            2             Mn       7.713799      17.252970      23.161686       1.084157     130.300565 0.24631254E+04  0.84708135E+05                                22.020933                           17.210104       0.086113       1.828889                    0.999964      52.698227     153.980817       0.394962       0.450933      -1.100280      -0.011230      -0.012004       0.011501       0.020062      -0.016511       0.030151       0.017385      -0.111387       0.012397      -0.073796       0.014223       0.059572             27.505115      31.449197      -0.878636      -0.725786      22.497707       0.346358      28.568440           4.673604
            3             Mn      15.279526      15.782030      23.877752       0.955771     158.099656 0.38418588E+04  0.14571680E+06                                22.885606                           19.511224       0.256667       1.860618                    0.999737      55.297090     162.520244       0.434589       0.371586      -1.170175      -0.047907       0.057969       0.017431       0.077197      -0.040775      -0.026291      -0.013602       0.260006      -0.036349      -0.132751      -0.013203       0.145954             27.264069      22.731081       2.126125       2.561095      35.138582       3.724509      23.922543           4.724784
            4             Mn      11.071645       6.209487      15.500640       0.972089     147.705113 0.36651938E+04  0.13728330E+06                                21.877795                           19.053669       0.303377       1.883126                    0.999537      54.196220     157.889001       0.440244       0.371442      -1.171194       0.070322      -0.047005      -0.053646       0.100163      -0.065426      -0.041003      -0.047268       0.126382      -0.412540      -0.163707       0.002660       0.161047             25.574250      20.338863       1.071139       2.230133      22.094508       2.862335      34.289380           4.733327
            5             Mn       7.713836       6.316019      14.348332       1.082849     130.455583 0.24664831E+04  0.84852873E+05                                22.035806                           17.220154       0.088098       1.829089                    0.999965      52.754663     154.174538       0.394903       0.450845      -1.100329      -0.010606       0.012585      -0.011372       0.020005       0.016345      -0.030308       0.017132      -0.110562       0.007637      -0.073074       0.013403       0.059672             27.525317      31.470728       0.873889       0.727838      22.510618       0.341641      28.594605          -4.639960
            6             Mn       4.758455       7.786959      13.632266       0.952101     158.398068 0.38508851E+04  0.14613795E+06                                22.904771                           19.526500       0.263223       1.861749                    0.999722      55.375281     162.768772       0.434694       0.371295      -1.170459      -0.047446      -0.058656      -0.016263       0.077176       0.040023       0.025904      -0.013919       0.261520      -0.041878      -0.132428      -0.014768       0.147196             27.288528      22.757638      -2.125485      -2.564924      35.169265       3.725614      23.938681           4.731077
            7             Mn       8.441368       5.575015      34.255649       0.974742     147.389577 0.36544981E+04  0.13678090E+06                                21.848766                           19.027140       0.302438       1.883535                    0.999549      54.123753     157.612427       0.440512       0.371493      -1.171170       0.070032       0.047943      -0.053767       0.100468       0.066201      -0.041655       0.047031       0.124599      -0.413617      -0.164125       0.002911       0.161213             25.540724      20.305345      -1.070135       2.222344      22.071670      -2.854749      34.245157           4.745074
            8             Mn      15.604660       5.468483      33.103341       1.085241     130.202862 0.24607412E+04  0.84606367E+05                                22.012117                           17.203195       0.080706       1.827728                    0.999958      52.669519     153.883204       0.394989       0.451007      -1.100226      -0.010072      -0.012211      -0.011434       0.019527      -0.017994      -0.030693      -0.017074      -0.111758       0.014121      -0.074907       0.015358       0.059549             27.494200      31.432433      -0.880312       0.728954      22.491391      -0.342563      28.558777           4.670104
            9             Mn      12.649287       3.997543      32.387275       0.956319     157.842011 0.38336606E+04  0.14532161E+06                                22.857581                           19.487249       0.261356       1.862125                    0.999717      55.254547     162.324042       0.434982       0.371466      -1.170322      -0.047830       0.058482      -0.018007       0.077666      -0.040767       0.026248       0.013144       0.260242      -0.034055      -0.133086      -0.012626       0.145712             27.230980      22.697245       2.121318      -2.558663      35.104022      -3.718884      23.891674           4.731419
           10             Mn       8.441335      17.993974       3.254369       0.975439     147.294994 0.36520606E+04  0.13666911E+06                                21.841307                           19.022432       0.300495       1.883193                    0.999555      54.104815     157.553869       0.440502       0.371557      -1.171100       0.069301      -0.048034       0.053392       0.099802      -0.066022       0.041723       0.046660       0.124083      -0.411879      -0.163434       0.002786       0.160648             25.530309      20.301892       1.069293      -2.223893      22.061691      -2.856429      34.227343           4.730443
           11             Mn       5.083526      18.100506       4.406677       1.084547     130.272630 0.24621552E+04  0.84670289E+05                                22.021979                           17.209670       0.079358       1.827079                    0.999964      52.699957     154.004752       0.394848       0.451088      -1.100136      -0.010178       0.011889       0.011989       0.019715       0.017720       0.030849      -0.017918      -0.111862       0.012170      -0.074909       0.014678       0.060231             27.508240      31.449693       0.884201      -0.730814      22.502118      -0.346649      28.572909           4.681577
           12             Mn      12.649244      19.571446       5.122743       0.955646     157.960353 0.38376026E+04  0.14550772E+06                                22.868046                           19.496859       0.259107       1.861333                    0.999718      55.278300     162.411766       0.434890       0.371450      -1.170340      -0.047655      -0.058516       0.016804       0.077315       0.041071      -0.026776       0.013564       0.259530      -0.035475      -0.132773      -0.013049       0.145822             27.243397      22.714476      -2.121409       2.559267      35.110431      -3.719923      23.905284           4.726560
           13              H       9.657246      20.005358      31.118311       0.089709       1.245240 0.98872832E+01  0.10119846E+03                                 1.832060                            1.772026      -1.015130       2.374918                    0.996943       3.644454      10.041602       0.502475       1.190953      -0.729956      -0.014792       0.029809      -0.005954       0.033806      -0.005022      -0.006938      -0.012088       0.002591      -0.003595      -0.016873       0.005485       0.011388              1.859590       1.648954      -0.359060       0.014663       2.179146       0.128562       1.750670          -0.000003
           14              H       9.633052      18.426236      31.125813       0.094314       1.279591 0.10493288E+02  0.10969050E+03                                 1.916212                            1.866173      -1.054207       2.359425                    0.996663       3.751816      10.661486       0.470788       1.244582      -0.717485      -0.017973      -0.029742      -0.003333       0.034910       0.006714      -0.010472       0.009670       0.004874      -0.008516      -0.018438       0.006923       0.011515              1.945266       1.692631       0.357752       0.109463       2.252400       0.147481       1.890767          -0.000005
           15              H      12.457961      20.490879      31.966037       0.096045       1.315475 0.10878277E+02  0.11423265E+03                                 1.924825                            1.879922      -1.036834       2.372158                    0.996643       3.680002      10.329413       0.478768       1.218291      -0.724553       0.021604       0.002921      -0.030178       0.037229      -0.005782      -0.010965      -0.012799      -0.000213      -0.011057      -0.020641       0.007470       0.013171              1.946370       1.836864       0.138326      -0.310553       1.844322       0.132283       2.157924          -0.000008
           16              H      12.301196      20.443741      33.533956       0.088277       1.177267 0.95262035E+01  0.98288656E+02                                 1.874226                            1.824478      -1.238531       2.267737                    0.994434       3.992799      11.688920       0.453037       1.310355      -0.700483       0.013808      -0.000614       0.030413       0.033406      -0.010082       0.008266       0.008101      -0.009326       0.012221      -0.018804       0.007257       0.011546              1.909207       1.754163       0.136954       0.374481       1.770961       0.005860       2.202498           0.000007
           17              H       9.362660      18.360244      33.638984       0.092223       1.280821 0.10533485E+02  0.11005007E+03                                 1.906371                            1.861890      -1.102575       2.338471                    0.995993       3.731881      10.549870       0.475030       1.234148      -0.720081      -0.014857      -0.031096       0.000065       0.034463       0.010831       0.008257      -0.007019       0.002041       0.009637      -0.017961       0.007711       0.010250              1.924057       1.694559       0.229960      -0.116362       2.297377       0.132190       1.780236          -0.000010
           18              H       9.237454      19.925224      33.533956       0.084362       1.176244 0.93345638E+01  0.95210844E+02                                 1.829236                            1.772342      -1.190040       2.295976                    0.995632       3.847154      10.965913       0.475863       1.261921      -0.711658      -0.018188       0.026492      -0.003945       0.032376      -0.008169       0.009031       0.008639      -0.003399       0.014470      -0.017668       0.005812       0.011857              1.855951       1.847655      -0.424448      -0.067783       2.050445      -0.078372       1.669755           0.000003
           19              H      12.191785      18.016136      33.556462       0.074847       1.200049 0.94726104E+01  0.97006149E+02                                 1.858525                            1.787834      -1.159603       2.304078                    0.996355       3.887953      11.116367       0.472673       1.265365      -0.710939       0.005715      -0.003849       0.029218       0.030019       0.004268       0.004829      -0.011155      -0.010593      -0.003808      -0.013869      -0.000205       0.014074              1.908180       1.648821       0.041068       0.390630       1.689555       0.158044       2.386162          -0.000014
           20              H      12.439031      18.020850      32.011049       0.082085       1.408516 0.11899533E+02  0.12719601E+03                                 1.973266                            1.931556      -1.214311       2.278993                    0.996331       3.789650      10.569529       0.487356       1.175752      -0.734443       0.018369      -0.001901      -0.025273       0.031301       0.005305      -0.007431       0.010182       0.000053      -0.023129      -0.017512       0.007483       0.010029              1.990988       1.918859       0.001396      -0.377535       1.875768       0.036198       2.178338          -0.000030
           21              H       9.185915      15.489541      31.530921       0.074298       1.444671 0.12048467E+02  0.12960449E+03                                 2.026003                            1.955399      -1.264948       2.254096                    0.994844       3.918580      11.079284       0.478462       1.190063      -0.729878      -0.013727       0.027353       0.004803       0.030979      -0.009045      -0.009490      -0.007462      -0.003383       0.016826      -0.018139       0.006383       0.011756              2.079922       1.785792      -0.289664       0.116675       2.433749       0.281007       2.020226           0.000014
           22              H       9.102803      13.933989      31.320865       0.083057       1.471735 0.12227599E+02  0.13155018E+03                                 2.032364                            1.956903      -1.258527       2.266891                    0.994395       3.806594      10.639449       0.484760       1.174434      -0.734896      -0.016959      -0.030157      -0.003443       0.034769       0.010591      -0.005803       0.006384       0.000495       0.020378      -0.017102       0.007167       0.009934              2.077622       1.900771       0.332314       0.202855       2.411343      -0.111636       1.920753           0.000018
           23              H      12.362242      13.156213      32.618712       0.087790       1.425868 0.11863169E+02  0.12695839E+03                                 1.999199                            1.933206      -1.262207       2.254806                    0.994542       3.850081      10.813332       0.484461       1.181372      -0.732135       0.022214      -0.006740       0.023999       0.033390       0.006677       0.006697      -0.007808       0.006372      -0.026289      -0.016515       0.004573       0.011942              2.044718       1.908225      -0.224360       0.353355       2.143241       0.063883       2.082688          -0.000009
           24              H      12.090797      13.401330      31.088303       0.090251       1.365995 0.11225757E+02  0.11816649E+03                                 1.936718                            1.880113      -1.005157       2.383972                    0.996482       3.636169      10.038518       0.492770       1.180819      -0.734222       0.010840       0.001076      -0.032547       0.034322       0.009353      -0.005366       0.007328      -0.002865       0.014221      -0.015696       0.005820       0.009876              1.965885       1.645352      -0.068147      -0.244851       1.946905      -0.144253       2.305397          -0.000006
           25              H       9.559420      13.589882      33.623980       0.096873       1.331740 0.10559300E+02  0.10906951E+03                                 1.885367                            1.809333      -0.907552       2.432787                    0.998210       3.470067       9.378751       0.510041       1.162607      -0.739743      -0.019260      -0.030073       0.001674       0.035751       0.007042       0.004923      -0.012184       0.000052      -0.003279      -0.016631       0.004350       0.012281              1.929801       1.787941       0.469399       0.070144       2.289206       0.132920       1.712256          -0.000032
           26              H       9.726700      15.121866      33.909056       0.080254       1.323901 0.10599489E+02  0.11062728E+03                                 1.918645                            1.838046      -1.273512       2.251269                    0.995447       3.837061      10.750830       0.490987       1.195250      -0.727742      -0.014667       0.027012       0.009763       0.032250      -0.009598       0.006488       0.005628       0.012285       0.000552      -0.015665       0.003406       0.012259              1.979169       1.566346      -0.264271      -0.100305       2.276715       0.348920       2.094446          -0.000018
           27              H      12.180219      15.753514      31.395885       0.094777       1.299984 0.10646137E+02  0.11074092E+03                                 1.879472                            1.836911      -0.982570       2.396339                    0.997398       3.598239       9.919101       0.495421       1.188544      -0.732026       0.010576       0.003120      -0.033356       0.035131      -0.006922      -0.008610      -0.006154      -0.009797       0.000557      -0.015576       0.006384       0.009191              1.898511       1.605407       0.038321      -0.225487       1.795762       0.024409       2.294363          -0.000029
           28              H      12.470602      15.555535      32.926294       0.090940       1.303244 0.10697210E+02  0.11113812E+03                                 1.867642                            1.829554      -0.958791       2.407789                    0.997873       3.566775       9.749640       0.502415       1.173413      -0.736140       0.021118      -0.004613       0.024172       0.032428      -0.005905       0.005128       0.010279       0.001035      -0.003057      -0.014671       0.004801       0.009870              1.880621       1.856203      -0.036632       0.428580       1.790166      -0.030831       1.995493          -0.000040
           29              H       8.989159      19.152160      28.972738       0.115197       1.136519 0.84667503E+01  0.82901702E+02                                 1.686703                            1.614657      -1.007653       2.391950                    0.998384       3.332111       8.818447       0.541732       1.154715      -0.739711      -0.028119       0.007026       0.011931       0.031343      -0.004118       0.000509       0.007370       0.036319       0.009755      -0.022373       0.005370       0.017003              1.710649       1.759869      -0.144051      -0.294668       1.375823       0.206556       1.996256          -0.000018
           30              H       8.655642      18.652497      26.729639       0.119278       1.090957 0.79132674E+01  0.77098305E+02                                 1.723617                            1.625729      -0.859277       2.475261                    0.999231       3.360622       9.224482       0.501933       1.252483      -0.716235      -0.039570      -0.001848      -0.015360       0.042487      -0.002265       0.000824       0.003065       0.032992      -0.006972      -0.016189      -0.001643       0.017832              1.770140       2.137141       0.047750       0.414649       1.392610       0.087420       1.780668          -0.000217
           31              H      12.580014      18.237683      26.234507       0.124460       1.068083 0.74000778E+01  0.71468084E+02                                 1.744771                            1.603167      -1.074582       2.378504                    0.996901       3.478970       9.758667       0.486943       1.302424      -0.703628       0.032695      -0.007325      -0.022156       0.040169      -0.003770      -0.000890       0.002197       0.027160      -0.003613      -0.013828      -0.000956       0.014783              1.841424       2.100015      -0.075103      -0.552327       1.396469       0.108550       2.027788          -0.000081
           32              H      12.866186      18.652498      28.485108       0.119531       1.171666 0.86881112E+01  0.85440823E+02                                 1.716060                            1.633897      -0.961138       2.422017                    0.998495       3.260983       8.590121       0.540519       1.152272      -0.741653       0.032384      -0.001407       0.006616       0.033083      -0.003751      -0.001628       0.004710       0.032087       0.009654      -0.018999       0.003725       0.015274              1.728545       2.125776       0.011575       0.247154       1.337351       0.049524       1.722509          -0.000016
           33              H      14.935745       0.108426      32.911290       0.104760       1.118587 0.81671164E+01  0.80853013E+02                                 1.780889                            1.667626      -1.314498       2.242188                    0.993469       3.790120      10.767395       0.484528       1.276908      -0.707047      -0.027798       0.000322      -0.002989       0.027960      -0.001774      -0.003839       0.001777       0.003413      -0.038041      -0.013484       0.003880       0.009604              1.832600       2.582880       0.132815       0.096021       1.591267       0.032017       1.323653          -0.000148
           34              H      15.598568       2.201352      33.421426       0.119128       1.003293 0.70254655E+01  0.68030012E+02                                 1.766469                            1.631616      -1.325931       2.255366                    0.993825       3.808618      11.257993       0.445132       1.420993      -0.677788      -0.025818       0.027465       0.004148       0.037923      -0.002224      -0.001955       0.004724       0.004046      -0.026556      -0.010642       0.002319       0.008322              1.848568       1.943839      -0.500209      -0.081969       2.166255       0.131921       1.435609          -0.000686
           35              H       8.861911       0.952196      33.248880       0.099987       1.143090 0.82892801E+01  0.82724985E+02                                 1.842787                            1.708792      -1.262375       2.271877                    0.993839       3.830184      11.080665       0.464615       1.320969      -0.698047       0.035929       0.007919      -0.002600       0.036883      -0.000605      -0.001187       0.002007       0.011861      -0.032454      -0.011245      -0.000201       0.011446              1.923376       2.712260       0.152851       0.142299       1.656996       0.021336       1.400872           0.000097
           36              H      13.358561      22.381111      32.813764       0.109798       1.167443 0.87678303E+01  0.87951626E+02                                 1.813089                            1.714886      -1.154428       2.318886                    0.996300       3.669434      10.338229       0.485450       1.257794      -0.712963       0.020854      -0.018466      -0.007673       0.028892      -0.001589      -0.001530       0.005753       0.004361      -0.043361      -0.016069       0.005636       0.010432              1.847563       1.978411      -0.322186       0.013598       2.205859       0.103189       1.358418          -0.000005
           37              H      11.531053      19.736673      37.104910       0.122462       1.080773 0.79968790E+01  0.79079526E+02                                 1.782687                            1.686292      -1.225464       2.303109                    0.994080       3.658120      10.528428       0.464501       1.333449      -0.696532       0.031885       0.004945       0.001521       0.032302       0.007262       0.001204      -0.000566       0.023716       0.015729      -0.016561       0.005114       0.011447              1.829311       2.543796       0.160406      -0.061511       1.375239       0.001504       1.568898          -0.000174
           38              H       5.243652      19.727236       1.687951       0.112669       1.028465 0.72977355E+01  0.71207456E+02                                 1.782729                            1.652906      -1.266554       2.276125                    0.994577       3.827705      11.288115       0.447125       1.403910      -0.681119       0.020569       0.002735       0.031096       0.037384       0.004393       0.001158       0.005940       0.014415       0.002677      -0.011351       0.002235       0.009116              1.864054       1.818622       0.090077       0.454299       1.405789       0.163678       2.367750          -0.000346
           39              H      12.277010      19.057876      -0.007502       0.100326       1.169523 0.85092856E+01  0.85326108E+02                                 1.863397                            1.725474      -1.209769       2.297372                    0.994444       3.786054      10.915297       0.465546       1.312064      -0.700477      -0.035090      -0.009692       0.005074       0.036756       0.006705       0.001821      -0.001475       0.022545       0.002863      -0.013840       0.001042       0.012798              1.949463       2.839235       0.055431      -0.099839       1.388841      -0.009667       1.620313          -0.000024
           40              H      18.506545      19.015462      35.394453       0.115345       1.131593 0.85022298E+01  0.84362901E+02                                 1.751126                            1.671328      -1.235780       2.282996                    0.996172       3.582712       9.934395       0.501032       1.232031      -0.718964      -0.019997      -0.008083      -0.022187       0.030943       0.008487       0.002990       0.004244       0.026003       0.026405      -0.020289       0.005975       0.014314              1.770622       1.848219      -0.022488       0.264230       1.346071       0.072020       2.117576          -0.000001
           41              H       7.602491      15.046444      30.068030       0.110431       1.161398 0.84338464E+01  0.82242018E+02                                 1.687527                            1.590260      -1.010017       2.383714                    0.998448       3.340593       8.733293       0.558594       1.124455      -0.746966      -0.018679      -0.000188       0.026384       0.032327      -0.000664      -0.008046      -0.001565       0.035168       0.025513      -0.021952       0.002629       0.019322              1.733700       1.569583      -0.006445      -0.046630       1.288087      -0.049285       2.343431          -0.000059
           42              H      16.687461      15.187858      28.320064       0.112760       1.190437 0.86199711E+01  0.84561111E+02                                 1.723854                            1.617914      -1.002256       2.401249                    0.998080       3.302110       8.673315       0.548283       1.138770      -0.744219      -0.037245      -0.002916       0.008295       0.038268       0.002308      -0.009472      -0.003484       0.025657       0.015832      -0.016062      -0.001926       0.017988              1.754428       2.376537       0.023749      -0.030635       1.323085      -0.000087       1.563664           0.000102
           43              H       9.291128      15.376409      25.874410       0.113944       1.001589 0.71534546E+01  0.68890187E+02                                 1.708819                            1.605862      -0.979403       2.420224                    0.997172       3.546375      10.118041       0.470471       1.351860      -0.693191       0.018125       0.004969      -0.036863       0.041377      -0.000978      -0.009456      -0.002531       0.023439       0.024134      -0.016197      -0.001170       0.017367              1.778466       1.505476       0.034948      -0.217658       1.391327      -0.028243       2.438595          -0.000230
           44              H      10.671497      15.032302      27.659887       0.129863       1.110766 0.83398235E+01  0.81670300E+02                                 1.697954                            1.635053      -0.863637       2.478450                    0.999177       3.242355       8.691973       0.520308       1.202093      -0.729450       0.032486      -0.001175      -0.008645       0.033637      -0.004171      -0.005586      -0.002175       0.027351       0.015682      -0.017321       0.002673       0.014647              1.696072       2.129038      -0.057280      -0.094099       1.374723       0.004171       1.584457          -0.000010
           45              H       9.706727       9.969687      31.966037       0.131475       1.124043 0.81640848E+01  0.79189638E+02                                 1.685099                            1.596276      -0.863789       2.479502                    0.999246       3.172941       8.349405       0.539517       1.170415      -0.737445      -0.035361      -0.001479      -0.001223       0.035413       0.003392      -0.000583      -0.001403       0.011230      -0.055033      -0.018438       0.002680       0.015758              1.705867       2.178991      -0.070793       0.024643       1.620488      -0.000497       1.318120          -0.000042
           46              H      10.553682       7.881475      32.056061       0.107914       1.082569 0.74264441E+01  0.72160631E+02                                 1.780102                            1.616505      -1.293803       2.257798                    0.994402       3.771179      10.792261       0.477730       1.319484      -0.697707      -0.023016      -0.026576       0.000079       0.035157       0.000929      -0.000095       0.000502       0.009755      -0.031317      -0.010463       0.000278       0.010185              1.897878       1.992285       0.559384       0.051256       2.305186      -0.001971       1.396164           0.000033
           47              H      14.226594       9.281472      31.891017       0.116129       1.125922 0.80550451E+01  0.77880462E+02                                 1.679787                            1.578238      -0.916020       2.444516                    0.998887       3.237894       8.510412       0.546307       1.159601      -0.739056       0.041174      -0.006724      -0.000840       0.041728       0.004380      -0.001981      -0.000653       0.018505      -0.045318      -0.015240      -0.002681       0.017921              1.720577       2.236169      -0.266842      -0.032694       1.615038      -0.028983       1.310524          -0.000119
           48              H      13.364909      11.501670      31.755981       0.123870       1.138850 0.82256814E+01  0.79818907E+02                                 1.677507                            1.581099      -1.006376       2.395672                    0.998490       3.277676       8.585104       0.553854       1.139665      -0.743469       0.025377       0.022832      -0.004491       0.034430       0.005248      -0.002770      -0.003557       0.009818      -0.069646      -0.023749       0.004583       0.019166              1.721579       1.651214       0.222493      -0.072183       2.227059      -0.052961       1.286464          -0.000030
           49              H      12.844106      13.660590      36.324701       0.134317       1.145713 0.82593519E+01  0.80152187E+02                                 1.688980                            1.591588      -0.955796       2.436489                    0.998591       3.167367       8.271094       0.548770       1.150129      -0.742470       0.026317      -0.023068      -0.009129       0.036167      -0.015820       0.005040       0.006471       0.012770       0.003387      -0.020694       0.004175       0.016519              1.714450       1.757986      -0.430524      -0.115927       1.830881       0.216720       1.554484          -0.000049
           50              H       7.677200      14.537347       0.990264       0.112692       1.137568 0.81943808E+01  0.79429119E+02                                 1.680870                            1.583782      -0.879643       2.459503                    0.999051       3.237661       8.472112       0.550474       1.147905      -0.742228       0.027453      -0.014592       0.025889       0.040458      -0.014729       0.004677      -0.000954       0.011567       0.004874      -0.016827       0.000490       0.016338              1.713856       1.792313      -0.200328       0.411645       1.566661      -0.116700       1.782593          -0.000193
           51              H       4.308337      16.455861       0.382602       0.109426       1.181502 0.88460008E+01  0.88795383E+02                                 1.821056                            1.721244      -1.190415       2.314622                    0.994752       3.583746      10.049280       0.485841       1.255940      -0.714331      -0.031013       0.019602       0.016192       0.040102      -0.008642      -0.001416       0.005625       0.018169      -0.009158      -0.013266      -0.001482       0.014748              1.855185       1.935704      -0.463420      -0.238472       1.901826       0.281953       1.728023          -0.000118
           52              H       9.447889      15.579105      35.732043       0.121435       1.122584 0.84175387E+01  0.82836069E+02                                 1.719494                            1.646923      -0.897255       2.447603                    0.999029       3.364443       9.117861       0.515085       1.208350      -0.726628      -0.024792       0.008586      -0.014120       0.029795      -0.010580       0.006360       0.005960       0.015323       0.003473      -0.017337       0.003956       0.013381              1.726625       1.766772      -0.152541       0.329962       1.460703       0.029481       1.952401          -0.000018
           53              H      14.494871      13.307051      21.718300       0.106037       1.137665 0.83485457E+01  0.82975360E+02                                 1.807572                            1.697397      -1.037884       2.384141                    0.998012       3.578263      10.134016       0.476190       1.294158      -0.705774      -0.001434       0.027337      -0.045698       0.053270       0.004781       0.004516      -0.003579      -0.005688       0.039056      -0.013307      -0.000992       0.014299              1.832535       1.536475       0.076219       0.154048       1.773254      -0.363140       2.187875          -0.000127
           54              H      15.380749      12.826245      25.476804       0.123390       1.148677 0.79702603E+01  0.77069250E+02                                 1.732583                            1.594289      -0.832908       2.496600                    0.999586       3.166969       8.399736       0.529669       1.195894      -0.731366       0.011901       0.005534       0.045124       0.046994       0.002422       0.007860      -0.007180      -0.020664       0.047998      -0.020736       0.000599       0.020137              1.804639       1.531335       0.157309       0.352857       1.531857       0.351163       2.350725          -0.000251
           55              H      14.755802      10.681468      24.681592       0.140201       1.044747 0.72184056E+01  0.67665591E+02                                 1.579729                            1.483697      -0.823753       2.504361                    0.999723       3.009760       7.700414       0.571346       1.143616      -0.744238       0.008370      -0.031593       0.032169       0.045859       0.003870       0.013779      -0.009249      -0.031347       0.044430      -0.028754       0.005407       0.023347              1.596141       1.327190       0.003618       0.049176       1.933687      -0.314079       1.527547           0.000112
           56              H      14.104552       9.173053      23.211199       0.124642       1.041345 0.73685999E+01  0.69611591E+02                                 1.588111                            1.504680      -0.811999       2.496539                    0.999613       3.132832       8.115377       0.562697       1.152218      -0.740908       0.014639      -0.012202       0.032254       0.037464       0.000793       0.011257      -0.007907      -0.021659       0.017412      -0.019487       0.002845       0.016642              1.614928       1.538287      -0.067416       0.345663       1.457697      -0.094592       1.848799           0.000039
           57              H      13.108209       7.551507      21.793320       0.126338       1.041401 0.75188138E+01  0.71525356E+02                                 1.603911                            1.533174      -0.814810       2.496961                    0.999623       3.139859       8.212534       0.549200       1.172370      -0.736307       0.002435      -0.035979       0.012780       0.038258       0.000119       0.008743      -0.008792      -0.021334       0.009185      -0.016776       0.000419       0.016356              1.619469       1.458770       0.078807       0.044106       1.988592      -0.109927       1.411045           0.000042
           58              H      12.187604      10.379783      19.205129       0.132519       1.004377 0.71700660E+01  0.68165586E+02                                 1.633630                            1.550956      -0.799571       2.513162                    0.999678       3.220920       8.737329       0.512102       1.258077      -0.715336      -0.016447       0.012552      -0.031336       0.037550      -0.001375       0.011445      -0.005419      -0.013224       0.015673      -0.015641       0.001269       0.014373              1.653361       1.435206      -0.037308       0.296742       1.543913      -0.175616       1.980964           0.000016
           59              H      13.156592      11.954192      20.705530       0.122101       0.969251 0.68617412E+01  0.65045229E+02                                 1.638753                            1.548308      -0.825931       2.492367                    0.999303       3.387727       9.422069       0.493189       1.310122      -0.702422      -0.002468       0.034043      -0.006824       0.034807       0.000346       0.008140      -0.003902      -0.022383      -0.007436      -0.015383       0.001861       0.013522              1.668678       1.377423       0.036623       0.088832       2.145189      -0.127804       1.483421           0.000005
           60              H      12.106598       8.630965      17.652214       0.091587       1.161859 0.83489070E+01  0.83196528E+02                                 1.845140                            1.704445      -1.159673       2.318942                    0.996079       3.721484      10.643724       0.471046       1.304871      -0.702487       0.016175       0.033499      -0.038053       0.053215       0.012495       0.000496      -0.008248      -0.026039       0.019297      -0.021732       0.002455       0.019277              1.892547       1.604893       0.253757      -0.120435       2.087769      -0.463136       1.984980          -0.000357
           61              H      11.728897       6.245785      20.698028       0.123378       1.153227 0.83726935E+01  0.82127744E+02                                 1.737263                            1.636452      -0.906944       2.449234                    0.999122       3.302058       8.878703       0.520605       1.199424      -0.729368      -0.004747      -0.027534       0.036331       0.045832       0.010906       0.005434      -0.009327      -0.041415       0.032897      -0.030298       0.007025       0.023272              1.755409       1.493891       0.104913      -0.032785       1.574789      -0.280962       2.197546           0.000139
           62              H      11.120782       5.057908      18.634977       0.109046       1.238424 0.86083335E+01  0.86074953E+02                                 1.894409                            1.706539      -1.233771       2.289475                    0.995835       3.664158      10.353368       0.482840       1.268659      -0.710451      -0.005863      -0.041534      -0.003610       0.042100      -0.001801       0.001519      -0.002112      -0.026453       0.024367      -0.017484       0.006469       0.011015              1.996726       1.687076       0.553551       0.077745       2.812976       0.166025       1.490125          -0.000031
           63              H       9.657305       3.563631       6.391707       0.089946       1.242624 0.98625665E+01  0.10089534E+03                                 1.830695                            1.770838      -1.016531       2.375089                    0.996958       3.640473      10.032364       0.502141       1.192337      -0.729650      -0.014355      -0.029791       0.006009       0.033610       0.005071       0.007144      -0.011963       0.002697      -0.003026      -0.016890       0.005532       0.011358              1.858201       1.647841       0.358418      -0.014631       2.177088       0.128511       1.749672           0.000002
           64              H       9.633101       5.142753       6.384205       0.094216       1.278583 0.10479101E+02  0.10947229E+03                                 1.912522                            1.862715      -1.046804       2.363128                    0.996743       3.749420      10.640841       0.472200       1.241653      -0.718123      -0.017632       0.029884       0.003224       0.034848      -0.006854       0.010432       0.009588       0.005127      -0.008483      -0.018435       0.006885       0.011549              1.941503       1.689558      -0.356566      -0.109163       2.247820       0.147084       1.887132           0.000003
           65              H       1.936923       3.078110       5.543981       0.095869       1.313741 0.10858417E+02  0.11396483E+03                                 1.922743                            1.877907      -1.031268       2.374531                    0.996726       3.676825      10.315685       0.479169       1.217904      -0.724657       0.021381      -0.002910       0.030693       0.037519       0.005797       0.010758      -0.012831       0.000258      -0.011577      -0.020588       0.007600       0.012988              1.944228       1.834878      -0.137939       0.310356       1.842016       0.132094       2.155791           0.000012
           66              H       1.780159       3.125248       3.976062       0.087610       1.179408 0.95492637E+01  0.98597138E+02                                 1.877325                            1.827351      -1.232402       2.269959                    0.994446       3.998488      11.714026       0.452383       1.311310      -0.700277       0.013668       0.000893      -0.030703       0.033620       0.010213      -0.008215       0.008330      -0.008733       0.011893      -0.018878       0.007255       0.011623              1.912412       1.757050      -0.137244      -0.375629       1.773805       0.005811       2.206382           0.000017
           67              H       9.362709       5.208745       3.871034       0.092256       1.280731 0.10527500E+02  0.10992343E+03                                 1.902368                            1.858120      -1.097309       2.340006                    0.995995       3.730198      10.526866       0.476966       1.229854      -0.721026      -0.015197       0.031344      -0.000042       0.034834      -0.010892      -0.008223      -0.007055       0.002460       0.010220      -0.018057       0.007726       0.010331              1.920006       1.691105      -0.229000       0.115990       2.292451       0.131764       1.776462           0.000016
           68              H       9.237513       3.643765       3.976062       0.084981       1.176451 0.93426952E+01  0.95366114E+02                                 1.833729                            1.776565      -1.156088       2.305933                    0.995557       3.851753      11.002616       0.473656       1.266839      -0.710582      -0.017539      -0.026283       0.004128       0.031866       0.008003      -0.009056       0.008767      -0.002802       0.014573      -0.017602       0.005609       0.011994              1.860595       1.852385       0.425836       0.068159       2.055462      -0.078600       1.673939           0.000015
           69              H      12.191832       5.552853       3.953556       0.073600       1.203986 0.95119832E+01  0.97525940E+02                                 1.863964                            1.792663      -1.154330       2.305002                    0.996425       3.895180      11.149489       0.471519       1.266944      -0.710604       0.005586       0.003844      -0.029528       0.030297      -0.004361      -0.004662      -0.010802      -0.010460      -0.003105      -0.013533      -0.000180       0.013713              1.913938       1.653339      -0.041266      -0.392906       1.694223       0.158949       2.394253           0.000003
           70              H      12.439077       5.548139       5.498969       0.079794       1.405248 0.11857354E+02  0.12659094E+03                                 1.967774                            1.926194      -1.205104       2.282817                    0.996405       3.784798      10.538216       0.488931       1.173394      -0.735054       0.018426       0.001569       0.025577       0.031562      -0.005019       0.007629       0.010223      -0.000367      -0.022642      -0.017475       0.007459       0.010015              1.985404       1.913531      -0.001354       0.376713       1.870058       0.036090       2.172622           0.000002
           71              H       9.185945       8.079448       5.979097       0.073053       1.452368 0.12129937E+02  0.13073223E+03                                 2.035713                            1.963994      -1.275782       2.249002                    0.994726       3.928736      11.127413       0.476572       1.192486      -0.729332      -0.013586      -0.027957      -0.004573       0.031418       0.009150       0.009522      -0.007275      -0.002687       0.016827      -0.018094       0.006370       0.011724              2.090306       1.793556       0.292204      -0.117567       2.447465       0.283542       2.029897          -0.000006
           72              H       9.102823       9.635000       6.189153       0.083016       1.478671 0.12301790E+02  0.13259230E+03                                 2.042145                            1.965552      -1.266923       2.263086                    0.994466       3.813391      10.679743       0.482530       1.177693      -0.734146      -0.016963       0.029876       0.003279       0.034512      -0.010703       0.005486       0.006716       0.001158       0.020511      -0.017245       0.007173       0.010073              2.087943       1.909474      -0.335292      -0.204423       2.424888      -0.112604       1.929469          -0.000026
           73              H      12.362258      10.412776       4.891306       0.088954       1.425696 0.11867260E+02  0.12705451E+03                                 2.001520                            1.935526      -1.268320       2.252547                    0.994640       3.852754      10.834595       0.483267       1.183802      -0.731521       0.021409       0.006451      -0.023664       0.032557      -0.007750      -0.007550      -0.008062       0.006565      -0.025839      -0.017550       0.004595       0.012955              2.047229       1.910341       0.225072      -0.353143       2.147180       0.064414       2.084165           0.000003
           74              H      12.090814      10.167659       6.421715       0.089534       1.359662 0.11159066E+02  0.11726670E+03                                 1.928723                            1.872898      -0.990524       2.389812                    0.996750       3.631866      10.011801       0.494456       1.178777      -0.734684       0.010664      -0.001276       0.032906       0.034615      -0.009475       0.005915       0.007360      -0.002636       0.014953      -0.016166       0.006264       0.009901              1.957623       1.639298       0.067991       0.242719       1.939075      -0.143210       2.294497           0.000012
           75              H       9.559438       9.979107       3.886038       0.096332       1.317766 0.10421132E+02  0.10727171E+03                                 1.870966                            1.796647      -0.894382       2.438900                    0.998336       3.454313       9.315328       0.512264       1.161560      -0.740025      -0.019010       0.029917      -0.001151       0.035465      -0.007056      -0.004479      -0.012144       0.000190      -0.003510      -0.016383       0.004061       0.012322              1.914474       1.774600      -0.463031      -0.069188       2.268851       0.131003       1.699971          -0.000017
           76              H       9.726729       8.447123       3.600962       0.081678       1.319090 0.10552011E+02  0.10999003E+03                                 1.912286                            1.832618      -1.280964       2.248722                    0.995351       3.829206      10.716126       0.492321       1.193548      -0.728122      -0.013961      -0.026554      -0.009807       0.031563       0.009853      -0.006269       0.005757       0.012508       0.000785      -0.015896       0.003567       0.012329              1.972215       1.562203       0.262689       0.099765       2.266873       0.346636       2.087569           0.000005
           77              H      12.180251       7.815475       6.114133       0.096785       1.297452 0.10624927E+02  0.11051265E+03                                 1.880852                            1.838216      -0.996498       2.391645                    0.997285       3.593244       9.918886       0.493767       1.192610      -0.731087       0.010846      -0.002994       0.032324       0.034226       0.006681       0.008280      -0.006047      -0.009694       0.001365      -0.015113       0.006106       0.009007              1.899938       1.606557      -0.038413       0.225626       1.797103       0.024327       2.296153           0.000001
           78              H      12.470633       8.013454       4.583724       0.090288       1.304820 0.10713672E+02  0.11134458E+03                                 1.868395                            1.830316      -0.961397       2.405856                    0.997874       3.570810       9.760115       0.502609       1.172588      -0.736319       0.021252       0.004651      -0.024048       0.032429       0.006155      -0.005105       0.010100       0.001144      -0.002828      -0.014659       0.004925       0.009734              1.881373       1.856820       0.036572      -0.428672       1.791035      -0.030721       1.996264          -0.000005
           79              H       8.989212       4.416829       8.537280       0.113807       1.139085 0.84892576E+01  0.83165558E+02                                 1.688208                            1.615995      -1.003374       2.393309                    0.998401       3.336173       8.827445       0.541989       1.153564      -0.740000      -0.028341      -0.006947      -0.012476       0.031735       0.004289      -0.000775       0.007509       0.036352       0.009597      -0.022493       0.005416       0.017076              1.712220       1.761524       0.144261       0.295177       1.376916       0.206891       1.998221           0.000030
           80              H       8.655691       4.916492      10.780379       0.119771       1.091312 0.79168752E+01  0.77150594E+02                                 1.724840                            1.626775      -0.864924       2.472867                    0.999169       3.360447       9.228288       0.501405       1.253523      -0.716008      -0.038637       0.001926       0.015100       0.041528       0.002181      -0.001108       0.002833       0.033668      -0.007600      -0.016318      -0.001965       0.018283              1.771447       2.138937      -0.047845      -0.415233       1.393409       0.087532       1.781996           0.000197
           81              H      12.580059       5.331306      11.275511       0.124762       1.069627 0.74105388E+01  0.71550121E+02                                 1.741431                            1.600431      -1.076475       2.377410                    0.996922       3.477123       9.732507       0.489430       1.296150      -0.704914       0.031957       0.007281       0.021826       0.039378       0.003785       0.001282       0.002039       0.027762      -0.003211      -0.014117      -0.000955       0.015071              1.837650       2.095431       0.074855       0.550437       1.394205       0.108187       2.023315          -0.000143
           82              H       2.345135       4.916491       9.024910       0.117799       1.176600 0.87307610E+01  0.85943154E+02                                 1.718672                            1.636097      -0.957621       2.421934                    0.998508       3.269148       8.608496       0.541190       1.149734      -0.742254       0.033317       0.001316      -0.006325       0.033937       0.003739       0.001487       0.004640       0.031725       0.009993      -0.018855       0.003857       0.014998              1.731248       2.129928      -0.011599      -0.248027       1.338921       0.049624       1.724894          -0.000035
           83              H      14.935677      23.460563       4.598728       0.105883       1.117313 0.81599162E+01  0.80801709E+02                                 1.783051                            1.669630      -1.321513       2.240083                    0.993465       3.791922      10.790321       0.482820       1.281109      -0.706136      -0.027505      -0.000523       0.003143       0.027689       0.001771       0.003952       0.001827       0.003387      -0.037649      -0.013406       0.003825       0.009581              1.834853       2.586205      -0.133041      -0.096131       1.593352       0.032114       1.325002          -0.000148
           84              H      15.598513      21.367637       4.088592       0.119756       1.008524 0.70729008E+01  0.68651491E+02                                 1.777023                            1.640381      -1.351561       2.244073                    0.993463       3.828425      11.355211       0.442314       1.426668      -0.676651      -0.025467      -0.027046      -0.004314       0.037399       0.002254       0.002122       0.004564       0.004235      -0.026154      -0.010462       0.002098       0.008363              1.860197       1.956334       0.505503       0.082820       2.181399       0.133316       1.442859          -0.000692
           85              H       8.861849      22.616793       4.261138       0.099473       1.145738 0.83098248E+01  0.82946823E+02                                 1.842088                            1.708147      -1.248522       2.276589                    0.994078       3.831773      11.071323       0.466024       1.316709      -0.698901       0.036070      -0.007857       0.002187       0.036980       0.000682       0.001581       0.001931       0.011990      -0.033643      -0.011638      -0.000128       0.011766              1.922636       2.711212      -0.152797      -0.142214       1.656330       0.021358       1.400368           0.000092
           86              H       2.837536       1.187878       4.696254       0.110823       1.168003 0.87741034E+01  0.88040706E+02                                 1.814347                            1.715965      -1.163060       2.315119                    0.996213       3.671200      10.348740       0.485043       1.258477      -0.712782       0.020592       0.017513       0.007136       0.027958       0.001801       0.001550       0.005732       0.004002      -0.043888      -0.016202       0.005621       0.010581              1.848889       1.980006       0.322780      -0.013545       2.207545       0.103317       1.359117           0.000002
           87              H       1.010013       3.832316       0.405108       0.121226       1.085315 0.80377220E+01  0.79584677E+02                                 1.787531                            1.690440      -1.229742       2.300614                    0.993992       3.667303      10.561565       0.463993       1.333208      -0.696563       0.032380      -0.004856      -0.001856       0.032795      -0.007335      -0.000980      -0.000682       0.023825       0.015398      -0.016595       0.005082       0.011514              1.834539       2.552432      -0.161175       0.061707       1.378334       0.001512       1.572852          -0.000161
           88              H      15.764795       3.841753      35.822067       0.113586       1.023596 0.72537255E+01  0.70633418E+02                                 1.773343                            1.645081      -1.245038       2.285950                    0.994949       3.811133      11.208223       0.449586       1.399086      -0.682069       0.020594      -0.003605      -0.030934       0.037337      -0.004334      -0.000979       0.005434       0.013655       0.002492      -0.010687       0.002067       0.008620              1.853717       1.808731      -0.089239      -0.449919       1.399628       0.162175       2.352793          -0.000339
           89              H       7.016507       4.511103       0.007502       0.098641       1.176817 0.85712840E+01  0.86079051E+02                                 1.868492                            1.729676      -1.213252       2.294907                    0.994297       3.796907      10.944611       0.465951       1.308925      -0.701099      -0.035572       0.009736      -0.005695       0.037317      -0.006696      -0.001764      -0.001567       0.022820       0.002311      -0.013882       0.000899       0.012983              1.955065       2.849309      -0.055792       0.100418       1.391762      -0.009722       1.624126          -0.000005
           90              H       7.985500       4.553527       2.115565       0.113285       1.136700 0.85488980E+01  0.84933898E+02                                 1.755736                            1.675396      -1.240006       2.280269                    0.996112       3.590821       9.960061       0.500701       1.231279      -0.719144      -0.020273       0.008474       0.022551       0.031486      -0.008539      -0.002962       0.004408       0.026566       0.027084      -0.020699       0.006186       0.014513              1.775362       1.853206       0.022467      -0.265727       1.348891       0.072399       2.123989           0.000020
           91              H       7.602518       8.522545       7.441988       0.111195       1.164061 0.84602927E+01  0.82586656E+02                                 1.692109                            1.594333      -1.027305       2.376648                    0.998317       3.343887       8.754166       0.556901       1.126689      -0.746396      -0.018228      -0.000183      -0.025854       0.031634       0.000750       0.008175      -0.001829       0.035028       0.025913      -0.021989       0.002579       0.019409              1.738544       1.573669       0.006493       0.046621       1.290900      -0.049557       2.351061           0.000001
           92              H       6.166387       8.381131       9.189954       0.111559       1.196926 0.86780415E+01  0.85282160E+02                                 1.731015                            1.624082      -1.010289       2.397111                    0.997956       3.310420       8.705660       0.546820       1.139791      -0.743979      -0.037601       0.003041      -0.008369       0.038641      -0.002292       0.009329      -0.003408       0.025397       0.015311      -0.015832      -0.001917       0.017749              1.761895       2.388535      -0.023922       0.030868       1.327479      -0.000138       1.569670          -0.000047
           93              H       9.291154       8.192580      11.635608       0.114820       0.998129 0.71234306E+01  0.68532981E+02                                 1.705528                            1.603022      -0.982652       2.419772                    0.997199       3.539329      10.094867       0.470625       1.352760      -0.693035       0.017901      -0.005190       0.036434       0.040925       0.000919       0.009385      -0.002527       0.023412       0.024015      -0.016152      -0.001129       0.017281              1.774913       1.502867      -0.034847       0.216906       1.389091      -0.028127       2.432782           0.000223
           94              H      10.671522       8.536687       9.850131       0.130231       1.107612 0.83115384E+01  0.81338006E+02                                 1.696349                            1.633602      -0.864805       2.478902                    0.999228       3.237238       8.680115       0.519818       1.204044      -0.729031       0.032386       0.001140       0.008721       0.033559       0.004400       0.005832      -0.001970       0.027102       0.016706      -0.017404       0.002622       0.014782              1.694489       2.126596       0.057165       0.093934       1.373680       0.004160       1.583190           0.000062
           95              H       9.706722      13.599302       5.543981       0.132388       1.128163 0.82028112E+01  0.79688347E+02                                 1.692259                            1.602436      -0.879118       2.473762                    0.999146       3.176093       8.374072       0.537086       1.173897      -0.736630      -0.035041       0.001422       0.000585       0.035075      -0.003459       0.000215      -0.001633       0.011251      -0.055485      -0.018615       0.002751       0.015864              1.713288       2.190441       0.071274      -0.024835       1.626825      -0.000543       1.322598          -0.000062
           96              H      10.553664      15.687514       5.453957       0.108230       1.080213 0.74081148E+01  0.71935467E+02                                 1.777370                            1.614440      -1.292748       2.258604                    0.994458       3.766401      10.773788       0.478083       1.319373      -0.697747      -0.023336       0.026419      -0.000147       0.035250      -0.000711       0.000332       0.000600       0.009858      -0.030287      -0.010138       0.000106       0.010032              1.894714       1.988851      -0.557491      -0.051157       2.300721      -0.001967       1.394569           0.000022
           97              H      14.226584      14.287517       5.619001       0.117479       1.128425 0.80785462E+01  0.78179492E+02                                 1.683346                            1.581408      -0.926638       2.439875                    0.998830       3.241238       8.528425       0.545206       1.160877      -0.738712       0.040326       0.006091       0.000733       0.040790      -0.004312       0.001963      -0.000737       0.019107      -0.046047      -0.015484      -0.002799       0.018284              1.724310       2.241478       0.267969       0.032768       1.618639      -0.029113       1.312814          -0.000142
           98              H      13.364913      12.067319       5.754037       0.128741       1.129454 0.81615414E+01  0.79295573E+02                                 1.696911                            1.598009      -1.175822       2.335554                    0.997606       3.246116       8.597348       0.537294       1.173323      -0.735716       0.023834      -0.021005       0.004201       0.032046      -0.004715       0.002705      -0.003484       0.010097      -0.068139      -0.023242       0.004627       0.018615              1.742241       1.670260      -0.226950       0.073547       2.257782      -0.054096       1.298679          -0.000024
           99              H      12.844127       9.908399       1.185317       0.134621       1.145616 0.82589459E+01  0.80159422E+02                                 1.690271                            1.592670      -0.957208       2.436328                    0.998541       3.165942       8.272047       0.547921       1.151750      -0.742096       0.026541       0.023220       0.008872       0.036364       0.015735      -0.005123       0.006633       0.012963       0.003124      -0.020748       0.004228       0.016521              1.715819       1.759375       0.431150       0.116126       1.832468       0.217066       1.555613          -0.000032
          100              H       7.677209       9.031642      36.519754       0.114739       1.130898 0.81372521E+01  0.78752510E+02                                 1.675874                            1.579537      -0.879745       2.460743                    0.999087       3.227155       8.443287       0.550435       1.149776      -0.741785       0.026785       0.014513      -0.025016       0.039419       0.014747      -0.004663      -0.000895       0.011771       0.005605      -0.017004       0.000730       0.016274              1.708602       1.786412       0.199132      -0.409245       1.562386      -0.115946       1.777007          -0.000168
          101              H      14.829459       7.113128      37.127416       0.109019       1.179025 0.88177632E+01  0.88379509E+02                                 1.812638                            1.713848      -1.168348       2.323237                    0.995164       3.578460      10.004114       0.489210       1.249158      -0.715798      -0.030939      -0.020122      -0.016738       0.040525       0.008847       0.001357       0.005604       0.018052      -0.009148      -0.013330      -0.001502       0.014832              1.846376       1.926350       0.459929       0.236695       1.892652       0.279713       1.720124          -0.000090
          102              H       9.447922       7.989884       1.777975       0.118558       1.128235 0.84666962E+01  0.83407039E+02                                 1.721937                            1.649044      -0.890621       2.449134                    0.999088       3.374523       9.137732       0.516221       1.204431      -0.727516      -0.025733      -0.008913       0.014513       0.030859       0.010571      -0.006452       0.005663       0.015536       0.003153      -0.017189       0.003595       0.013595              1.729109       1.769634       0.153011      -0.330928       1.462538       0.029322       1.955154           0.000016
          103              H      14.494883      10.261938      15.791718       0.106004       1.138910 0.83617368E+01  0.83162262E+02                                 1.811273                            1.700614      -1.045403       2.381357                    0.997918       3.580626      10.153277       0.474821       1.297019      -0.705190      -0.001519      -0.027026       0.045919       0.053303      -0.005088      -0.004722      -0.003463      -0.006306       0.038556      -0.013686      -0.000473       0.014159              1.836359       1.539310      -0.076504      -0.154537       1.776921      -0.364357       2.192846          -0.000156
          104              H       4.859659      10.742744      12.033214       0.122828       1.145152 0.79420477E+01  0.76727367E+02                                 1.728970                            1.591459      -0.823411       2.500896                    0.999660       3.163969       8.387637       0.530150       1.195886      -0.731377       0.012287      -0.005538      -0.045572       0.047523      -0.002506      -0.007741      -0.007169      -0.020787       0.047259      -0.020662       0.000762       0.019899              1.800625       1.528522      -0.156702      -0.351330       1.529067       0.349691       2.344287          -0.000271
          105              H      14.755798      12.887521      12.828426       0.138740       1.045977 0.72259206E+01  0.67727200E+02                                 1.577881                            1.481989      -0.815709       2.506743                    0.999744       3.013697       7.700153       0.573335       1.139798      -0.745152       0.007811       0.031864      -0.032699       0.046320      -0.003629      -0.013834      -0.009450      -0.031838       0.043634      -0.028847       0.005378       0.023469              1.594267       1.325681      -0.003600      -0.049066       1.931347      -0.313685       1.525772           0.000091
          106              H      14.104537      14.395936      14.298819       0.125392       1.039385 0.73538502E+01  0.69460434E+02                                 1.588788                            1.505343      -0.821580       2.493590                    0.999546       3.128967       8.113439       0.561172       1.155546      -0.740129       0.014627       0.011820      -0.032580       0.037618      -0.000970      -0.011211      -0.007735      -0.021567       0.016761      -0.019397       0.003067       0.016329              1.615614       1.538998       0.067483      -0.345715       1.458430      -0.094629       1.849414           0.000020
          107              H      13.108183      16.017482      15.716698       0.126555       1.038491 0.74921807E+01  0.71209126E+02                                 1.601124                            1.530643      -0.809775       2.499957                    0.999675       3.135023       8.196390       0.549551       1.172656      -0.736258       0.002230       0.035875      -0.012997       0.038222      -0.000048      -0.008458      -0.008696      -0.021285       0.009513      -0.016520       0.000305       0.016215              1.616625       1.456435      -0.078608      -0.043946       1.984698      -0.109544       1.408744           0.000020
          108              H      12.187595      13.189206      18.304889       0.131221       1.007988 0.71992044E+01  0.68476300E+02                                 1.633348                            1.550759      -0.793046       2.514385                    0.999695       3.226912       8.740830       0.514061       1.252666      -0.716481      -0.016421      -0.012790       0.031547       0.037795       0.001203      -0.011723      -0.005461      -0.013332       0.016169      -0.015969       0.001376       0.014593              1.653043       1.435008       0.037245      -0.296562       1.543700      -0.175451       1.980421           0.000008
          109              H      13.156594      11.614797      16.804488       0.120061       0.973337 0.68944726E+01  0.65404301E+02                                 1.640152                            1.549463      -0.812214       2.496961                    0.999357       3.393058       9.426757       0.494434       1.305848      -0.703307      -0.002474      -0.034762       0.007095       0.035565      -0.000245      -0.008056      -0.003981      -0.022093      -0.006926      -0.015208       0.001828       0.013380              1.670131       1.378316      -0.036669      -0.088919       2.147659      -0.128127       1.484419           0.000003
          110              H      12.106577      14.938024      19.857804       0.091653       1.160195 0.83355790E+01  0.83037686E+02                                 1.844202                            1.703731      -1.158011       2.320002                    0.995983       3.719480      10.639314       0.470835       1.305863      -0.702293       0.015969      -0.033704       0.038337       0.053486      -0.012496      -0.000437      -0.008048      -0.025657       0.018561      -0.021453       0.002407       0.019046              1.891536       1.604279      -0.253514       0.120202       2.086549      -0.462433       1.983781          -0.000320
          111              H      11.728862      17.323204      16.811990       0.124421       1.150799 0.83525323E+01  0.81894841E+02                                 1.736320                            1.635670      -0.914835       2.446700                    0.999078       3.297738       8.870217       0.520072       1.201170      -0.728976      -0.004656       0.027560      -0.036085       0.045644      -0.010773      -0.005115      -0.009114      -0.041359       0.032424      -0.030007       0.006929       0.023079              1.754434       1.493260      -0.104825       0.032714       1.573990      -0.280501       2.196053           0.000123
          112              H      11.120738      18.511081      18.875041       0.110729       1.235532 0.85859734E+01  0.85807138E+02                                 1.892478                            1.705081      -1.236818       2.288584                    0.995904       3.659701      10.342664       0.482659       1.269789      -0.710197      -0.006345       0.040615       0.003559       0.041261       0.001951      -0.001578      -0.002135      -0.026989       0.024051      -0.017722       0.006495       0.011227              1.994506       1.685477      -0.552485      -0.077640       2.809127       0.165759       1.488914          -0.000058
          113              H       7.027010       8.220867      25.146716       0.090000       1.242927 0.98642305E+01  0.10090689E+03                                 1.830218                            1.770330      -1.021715       2.372935                    0.996933       3.640232      10.028270       0.502542       1.191452      -0.729856      -0.014489       0.029472       0.006191       0.033419      -0.005166       0.007054       0.011902       0.002226      -0.002995      -0.016790       0.005450       0.011340              1.857673       1.647317      -0.358487      -0.014661       2.176795      -0.128348       1.748907           0.000019
          114              H       7.002817       6.641745      25.139214       0.094284       1.279491 0.10492004E+02  0.10967624E+03                                 1.916298                            1.866207      -1.051406       2.360974                    0.996778       3.751830      10.662286       0.470716       1.244780      -0.717440      -0.017708      -0.029491       0.003736       0.034601       0.006817       0.010428      -0.009550       0.004500      -0.009669      -0.018431       0.007099       0.011332              1.945367       1.692706       0.357895      -0.109538       2.252551      -0.147608       1.890842           0.000024
          115              H       9.827726       8.706387      24.298990       0.096197       1.312786 0.10849088E+02  0.11384547E+03                                 1.921983                            1.877222      -1.032864       2.373929                    0.996657       3.675966      10.313198       0.479197       1.218062      -0.724614       0.021649       0.002741       0.030159       0.037226      -0.005821       0.010839       0.012828      -0.000185      -0.010724      -0.020572       0.007432       0.013139              1.943440       1.834216       0.137994       0.309961       1.841438      -0.131951       2.154667           0.000021
          116              H       9.670962       8.659249      22.731071       0.089056       1.174157 0.94994137E+01  0.97992396E+02                                 1.875062                            1.825275      -1.230689       2.271265                    0.994397       3.992149      11.704992       0.451460       1.315197      -0.699486       0.013300      -0.001107      -0.030120       0.032945      -0.010021      -0.008477      -0.008357      -0.008942       0.012549      -0.018985       0.007280       0.011706              1.910055       1.755022       0.137055      -0.374764       1.771787      -0.005800       2.203357           0.000025
          117              H       6.732425       6.575751      22.626043       0.093804       1.277700 0.10501456E+02  0.10963742E+03                                 1.903714                            1.859426      -1.107815       2.336951                    0.996002       3.725589      10.530057       0.475179       1.234638      -0.719973      -0.014457      -0.030644       0.000006       0.033883       0.011107      -0.008134       0.006953       0.002627       0.010501      -0.018145       0.007707       0.010438              1.921324       1.692296       0.229344       0.116069       2.293908      -0.131930       1.777769           0.000015
          118              H       6.607219       8.140731      22.731071       0.084095       1.179801 0.93698374E+01  0.95647488E+02                                 1.831530                            1.774539      -1.205017       2.289255                    0.995430       3.852815      10.981476       0.476096       1.260289      -0.711987      -0.018045       0.026754       0.004425       0.032573      -0.008095      -0.008780      -0.008791      -0.002910       0.014297      -0.017501       0.005696       0.011806              1.858274       1.850046      -0.425064       0.067930       2.052852       0.078508       1.671924           0.000004
          119              H       9.561550       6.231644      22.708565       0.074327       1.198704 0.94608168E+01  0.96875663E+02                                 1.859110                            1.788384      -1.148423       2.307971                    0.996465       3.886497      11.119316       0.471841       1.267723      -0.710458       0.005849      -0.003832      -0.029391       0.030211       0.004521      -0.004651       0.011038      -0.010592      -0.003377      -0.013784      -0.000207       0.013991              1.908753       1.649501       0.041079      -0.391105       1.690135      -0.158187       2.386624           0.000010
          120              H       9.808796       6.236358      24.253978       0.079852       1.401583 0.11817732E+02  0.12605295E+03                                 1.963692                            1.922467      -1.200992       2.284764                    0.996403       3.780308      10.518341       0.489635       1.172775      -0.735206       0.018749      -0.001809       0.025498       0.031701       0.005136       0.007393      -0.009894      -0.000564      -0.022809      -0.017146       0.007201       0.009945              1.981202       1.909659       0.001347       0.375081       1.866501      -0.036015       2.167446           0.000015
          121              H       6.555680       3.705050      24.734106       0.074140       1.447216 0.12075202E+02  0.12996648E+03                                 2.028518                            1.957668      -1.277092       2.249020                    0.994768       3.921836      11.092340       0.478139       1.190186      -0.729846      -0.013724       0.027534      -0.004732       0.031127      -0.008901       0.009421       0.007217      -0.002749       0.016569      -0.017794       0.006185       0.011609              2.082573       1.787862      -0.290313      -0.116998       2.437087      -0.281642       2.022770           0.000051
          122              H       6.472568       2.149498      24.944162       0.082837       1.472632 0.12237707E+02  0.13170261E+03                                 2.034529                            1.958808      -1.263125       2.264996                    0.994458       3.807333      10.647629       0.484057       1.175750      -0.734599      -0.016918      -0.030145       0.003404       0.034735       0.010613       0.005663      -0.006392       0.001126       0.020835      -0.017127       0.007129       0.009997              2.079916       1.902753       0.332934      -0.203295       2.414348       0.111879       1.922649           0.000045
          123              H       9.732007       1.371721      23.646315       0.088144       1.430191 0.11909824E+02  0.12759985E+03                                 2.004346                            1.937853      -1.271668       2.251126                    0.994528       3.855723      10.839944       0.483497       1.182409      -0.731877       0.021532      -0.006832      -0.024131       0.033054       0.006936      -0.007124       0.007682       0.006286      -0.027833      -0.016988       0.004510       0.012478              2.050166       1.912973      -0.225338      -0.354937       2.149181      -0.064176       2.088344           0.000020
          124              H       9.460562       1.616839      25.176724       0.089107       1.368208 0.11249392E+02  0.11849037E+03                                 1.939953                            1.883008      -0.997179       2.386901                    0.996617       3.640265      10.056566       0.491978       1.181970      -0.733964       0.011236       0.001333       0.033071       0.034953       0.009303       0.005303      -0.007353      -0.002719       0.013953      -0.015605       0.005762       0.009843              1.969273       1.647691      -0.068358       0.245546       1.950105       0.144745       2.310023           0.000020
          125              H       6.929185       1.805390      22.641047       0.096434       1.323259 0.10477887E+02  0.10803933E+03                                 1.879519                            1.804238      -0.912654       2.431882                    0.998227       3.458801       9.345772       0.509862       1.165051      -0.739217      -0.019120      -0.029621      -0.001872       0.035306       0.007053      -0.004753       0.012086       0.000021      -0.003725      -0.016477       0.004242       0.012234              1.923555       1.782659       0.466666      -0.069758       2.280576      -0.132047       1.707430           0.000010
          126              H       7.096466       3.337373      22.355971       0.081375       1.318548 0.10545706E+02  0.10990458E+03                                 1.911594                            1.831902      -1.285789       2.246911                    0.995319       3.828919      10.713312       0.492500       1.193329      -0.728177      -0.013892       0.026422      -0.009698       0.031388      -0.009899      -0.006412      -0.005806       0.012595       0.000852      -0.016042       0.003602       0.012440              1.971516       1.561519      -0.262614       0.099642       2.266749      -0.346534       2.086279           0.000018
          127              H       9.549984       3.969023      24.869142       0.097222       1.294105 0.10594047E+02  0.11013461E+03                                 1.879576                            1.837186      -0.995326       2.392650                    0.997303       3.589194       9.912001       0.493138       1.194746      -0.730605       0.010558       0.002763       0.032371       0.034161      -0.006693       0.008176       0.006150      -0.009746       0.001073      -0.015089       0.005947       0.009142              1.898594       1.605823       0.038335       0.225018       1.796247      -0.024408       2.293711           0.000013
          128              H       9.840367       3.771043      23.338733       0.091483       1.300924 0.10678171E+02  0.11092010E+03                                 1.867749                            1.829854      -0.926511       2.419277                    0.997847       3.564556       9.751067       0.501447       1.175892      -0.735559       0.021061      -0.004312      -0.023916       0.032158      -0.006003      -0.004911      -0.009968       0.001286      -0.002900      -0.014374       0.004804       0.009570              1.880696       1.856103      -0.036432      -0.427923       1.790683       0.030558       1.995302           0.000015
          129              H       6.358923       7.367670      27.292289       0.115263       1.136867 0.84718948E+01  0.82979497E+02                                 1.688529                            1.616366      -1.013464       2.389785                    0.998360       3.332534       8.826174       0.540736       1.156459      -0.739300      -0.027825       0.007480      -0.011533       0.031036      -0.003842      -0.000339      -0.007416       0.036507       0.009489      -0.022385       0.005298       0.017087              1.712527       1.761729      -0.144219       0.294952       1.377205      -0.206888       1.998647           0.000020
          130              H       6.025405       6.868008      29.535388       0.120154       1.088779 0.78951797E+01  0.76892455E+02                                 1.722812                            1.625058      -0.864139       2.473584                    0.999179       3.357344       9.219337       0.501392       1.254316      -0.715839      -0.038706      -0.001803       0.015459       0.041718      -0.002027      -0.000716      -0.002729       0.033447      -0.008241      -0.016048      -0.002185       0.018234              1.769280       2.135804       0.047743      -0.414285       1.392101      -0.087375       1.779934          -0.000199
          131              H       9.949776       6.453194      30.030520       0.124032       1.064750 0.73697414E+01  0.71057405E+02                                 1.736552                            1.596427      -1.063830       2.383542                    0.997112       3.469284       9.703521       0.489860       1.296812      -0.704831       0.032803      -0.007379       0.021978       0.040169      -0.003979       0.001054      -0.002084       0.027040      -0.004293      -0.013678      -0.001241       0.014919              1.832208       2.088554      -0.074442       0.547555       1.391013      -0.107619       2.017057          -0.000067
          132              H      10.235949       6.868008      27.779919       0.118997       1.171614 0.86863363E+01  0.85409697E+02                                 1.715138                            1.632997      -0.919632       2.440551                    0.998668       3.261683       8.588220       0.541090       1.151239      -0.741900       0.032980      -0.001304      -0.006572       0.033654      -0.003699       0.001825      -0.004803       0.031512       0.009864      -0.018778       0.003735       0.015043              1.727630       2.124757       0.011534      -0.246988       1.336732      -0.049459       1.721399           0.000043
          133              H       7.044885      11.892913      23.353737       0.105708       1.119360 0.81757611E+01  0.80982349E+02                                 1.783665                            1.669981      -1.319408       2.239918                    0.993522       3.793429      10.789430       0.483413       1.279163      -0.706540      -0.026950       0.000434       0.003612       0.027194      -0.001605       0.004219      -0.001784       0.003762      -0.037444      -0.013430       0.003770       0.009660              1.835589       2.587915       0.133189      -0.096254       1.593574      -0.032106       1.325278          -0.000140
          134              H       7.707707      13.985838      22.843601       0.120235       1.002789 0.70219390E+01  0.67988932E+02                                 1.765847                            1.631168      -1.324907       2.255840                    0.993857       3.807605      11.255291       0.445198       1.420926      -0.677780      -0.025116       0.027378      -0.004141       0.037384      -0.002323       0.001920      -0.004752       0.004375      -0.026254      -0.010586       0.002155       0.008431              1.847853       1.942943      -0.499648       0.081893       2.165345      -0.131883       1.435272          -0.000686
          135              H      11.492151      12.736682      23.016147       0.100566       1.143506 0.82922012E+01  0.82749233E+02                                 1.841873                            1.708018      -1.257154       2.273575                    0.993849       3.829356      11.072611       0.465228       1.319308      -0.698369       0.035707       0.007941       0.002274       0.036650      -0.000763       0.001261      -0.002184       0.012252      -0.032306      -0.011275      -0.000371       0.011646              1.922365       2.710583       0.152798      -0.142166       1.656249      -0.021360       1.400265           0.000098
          136              H      10.728326      10.596619      23.451263       0.110199       1.170525 0.87974530E+01  0.88333132E+02                                 1.816982                            1.718299      -1.165506       2.314090                    0.996131       3.674483      10.361198       0.484694       1.258554      -0.712776       0.020537      -0.018087       0.007241       0.028308      -0.001723       0.001589      -0.005717       0.004222      -0.043147      -0.015984       0.005511       0.010473              1.851644       1.983038      -0.323392      -0.013611       2.211112      -0.103518       1.360783           0.000009
          137              H       8.900820       7.952179      19.160117       0.121742       1.082281 0.80160892E+01  0.79364376E+02                                 1.789013                            1.691991      -1.232452       2.300477                    0.993928       3.667345      10.581889       0.461932       1.339259      -0.695360       0.032226       0.004792      -0.002187       0.032654       0.007425      -0.000897       0.000853       0.023318       0.015641      -0.016483       0.005202       0.011280              1.836009       2.554120       0.161197       0.061748       1.379453      -0.001533       1.574453          -0.000111
          138              H       7.873962       7.942750      17.067058       0.111281       1.029261 0.73027964E+01  0.71254773E+02                                 1.782338                            1.652500      -1.262554       2.277877                    0.994638       3.827353      11.279458       0.447668       1.402249      -0.681459       0.021441       0.003232      -0.031633       0.038352       0.004602      -0.000737      -0.005707       0.014197       0.001981      -0.011186       0.002250       0.008936              1.863648       1.818122       0.090076      -0.454348       1.405415      -0.163693       2.367406           0.000085
          139              H       4.386219       7.273392      18.762511       0.098836       1.175140 0.85554006E+01  0.85872980E+02                                 1.866093                            1.727584      -1.201919       2.299234                    0.994477       3.793837      10.930001       0.466467       1.308185      -0.701253      -0.035415      -0.009683      -0.005286       0.037093       0.006818      -0.001752       0.001748       0.022819       0.002395      -0.014004       0.000988       0.013017              1.952502       2.845092       0.055698       0.100159       1.390272       0.009691       1.622142          -0.000125
          140              H       5.355212       7.230968      20.870574       0.114451       1.132669 0.85145573E+01  0.84530694E+02                                 1.753787                            1.673790      -1.242904       2.280145                    0.996057       3.585945       9.951752       0.500014       1.233876      -0.718569      -0.020067      -0.008364       0.022392       0.031210       0.008515      -0.002767      -0.004394       0.026726       0.026867      -0.020729       0.006375       0.014354              1.773344       1.851258      -0.022533      -0.264692       1.347822      -0.072144       2.120952           0.000031
          141              H       4.972255       3.261954      26.196997       0.110753       1.165124 0.84709685E+01  0.82728390E+02                                 1.694455                            1.596419      -1.031633       2.375229                    0.998308       3.344609       8.762002       0.555895       1.128215      -0.746040      -0.018917      -0.000618      -0.025938       0.032109      -0.000814       0.007730       0.001393       0.035033       0.026638      -0.022059       0.003070       0.018989              1.740996       1.575734      -0.006504       0.046726       1.292427       0.049621       2.354828          -0.000006
          142              H      14.057224       3.403368      27.944963       0.110492       1.201462 0.87169430E+01  0.85757272E+02                                 1.735170                            1.627533      -1.011629       2.396237                    0.997922       3.316259       8.724732       0.546352       1.139533      -0.744048      -0.038007      -0.003083      -0.008379       0.039041       0.002267       0.009429       0.003479       0.025806       0.015325      -0.016052      -0.001921       0.017973              1.766268       2.396046       0.024039       0.031124       1.329888       0.000135       1.572870           0.000148
          143              H       6.660890       3.591921      30.390617       0.113243       1.003709 0.71706546E+01  0.69092060E+02                                 1.710596                            1.607283      -0.977815       2.420972                    0.997173       3.550041      10.128647       0.470522       1.351006      -0.693353       0.017497       0.005035       0.037210       0.041425      -0.001102       0.009830       0.002471       0.023766       0.023166      -0.016221      -0.001510       0.017730              1.780471       1.506880       0.035007       0.218327       1.392458       0.028337       2.442076          -0.000222
          144              H       8.041259       3.247813      28.605140       0.131431       1.105869 0.82955965E+01  0.81144683E+02                                 1.694565                            1.632000      -0.867351       2.478042                    0.999172       3.234471       8.671276       0.520080       1.203993      -0.729024       0.031824      -0.001191       0.008482       0.032957      -0.004354       0.005633       0.002238       0.027459       0.016179      -0.017529       0.002802       0.014727              1.692692       2.123996      -0.057089       0.093707       1.372464      -0.004158       1.581614           0.000016
          145              H      12.336966      21.754174      24.298990       0.132414       1.125165 0.81761008E+01  0.79367049E+02                                 1.689709                            1.600248      -0.879966       2.473523                    0.999104       3.171583       8.359933       0.537220       1.174519      -0.736505      -0.035066      -0.001384       0.001025       0.035108       0.003408       0.000609       0.001338       0.011180      -0.054130      -0.018131       0.002536       0.015596              1.710654       2.186354      -0.071175      -0.024757       1.624632       0.000519       1.320977          -0.000035
          146              H      13.183921      19.665963      24.208966       0.108717       1.078486 0.73965495E+01  0.71831677E+02                                 1.779378                            1.616153      -1.299617       2.256125                    0.994342       3.768829      10.799317       0.476269       1.324240      -0.696750      -0.023353      -0.026201       0.000230       0.035098       0.000833       0.000280      -0.000287       0.009957      -0.030504      -0.010181       0.000046       0.010135              1.896985       1.991319       0.558256      -0.051299       2.303633       0.001923       1.396004           0.000029
          147              H      16.856833      21.065960      24.374010       0.116861       1.128960 0.80834568E+01  0.78239508E+02                                 1.684196                            1.582087      -0.927752       2.439504                    0.998821       3.241813       8.530836       0.544982       1.161168      -0.738660       0.040586      -0.006416       0.000689       0.041096       0.004183       0.002065       0.000777       0.018791      -0.045996      -0.015483      -0.002610       0.018093              1.725238       2.243032      -0.268062       0.032817       1.619324       0.029129       1.313359          -0.000118
          148              H      15.995147      23.286158      24.509046       0.123994       1.141298 0.82489670E+01  0.80121127E+02                                 1.682045                            1.585039      -1.017831       2.391039                    0.998399       3.279530       8.600949       0.552137       1.142119      -0.742887       0.025171       0.022740       0.004704       0.034246       0.005206       0.002506       0.003563       0.009576      -0.069395      -0.023641       0.004670       0.018971              1.726400       1.655642       0.223656       0.072516       2.234341       0.053232       1.289218           0.000002
          149              H      10.213873       1.876096      19.940326       0.133388       1.152047 0.83145136E+01  0.80823144E+02                                 1.695398                            1.597054      -0.959753       2.434158                    0.998529       3.174926       8.298221       0.547739       1.150360      -0.742421       0.026446      -0.023507       0.009039       0.036519      -0.015848      -0.005213      -0.006388       0.013061       0.003046      -0.020747       0.004070       0.016677              1.721170       1.765023      -0.433616       0.116884       1.838538      -0.218331       1.559948          -0.000024
          150              H      10.307509       2.752861      17.764745       0.114195       1.134472 0.81705338E+01  0.79167010E+02                                 1.680604                            1.583719      -0.888221       2.457289                    0.999020       3.232198       8.465495       0.549130       1.151163      -0.741452       0.026889      -0.014497      -0.025339       0.039689      -0.014636      -0.004426       0.000964       0.011534       0.005275      -0.016770       0.000679       0.016091              1.713532       1.791666      -0.200061      -0.411063       1.566717       0.116459       1.782214          -0.000107
          151              H       6.938646       4.671377      18.372407       0.109166       1.181638 0.88459581E+01  0.88786362E+02                                 1.820331                            1.720541      -1.169135       2.323409                    0.995079       3.584361      10.047381       0.486282       1.254922      -0.714544      -0.031113       0.020239      -0.016504       0.040621      -0.008532       0.001333      -0.005668       0.018170      -0.008787      -0.013293      -0.001301       0.014593              1.854473       1.934999      -0.463228       0.238394       1.901110      -0.281832       1.727311           0.000107
          152              H       6.817656       3.794611      20.532984       0.121261       1.120817 0.84006190E+01  0.82618125E+02                                 1.716715                            1.644494      -0.889669       2.450929                    0.999084       3.362569       9.106394       0.515890       1.207215      -0.726885      -0.025466       0.008587       0.014171       0.030382      -0.010557      -0.006212      -0.005637       0.015338       0.003612      -0.017073       0.003728       0.013345              1.723762       1.763851      -0.152145      -0.328905       1.458717      -0.029395       1.948717           0.000050
          153              H      11.864631       1.522565      34.546727       0.106904       1.136476 0.83408125E+01  0.82908999E+02                                 1.809317                            1.698973      -1.047538       2.380942                    0.997860       3.577122      10.143291       0.474807       1.297764      -0.705031      -0.001804       0.027207       0.045286       0.052861       0.005160      -0.004590       0.003435      -0.006062       0.038866      -0.013680      -0.000523       0.014203              1.834342       1.537921       0.076459      -0.154318       1.774989       0.363420       2.190115          -0.000134
          154              H      12.750510       1.041757      30.788223       0.123022       1.147575 0.79621810E+01  0.76977270E+02                                 1.732181                            1.594072      -0.831963       2.497633                    0.999614       3.165864       8.398067       0.529372       1.196782      -0.731176       0.012452       0.005891      -0.045305       0.047353       0.002773      -0.007638       0.007253      -0.020797       0.048065      -0.020832       0.000730       0.020102              1.804132       1.531044       0.157227      -0.352586       1.531622      -0.350907       2.349729          -0.000243
          155              H      17.386038      22.465959      31.583435       0.140033       1.046448 0.72333056E+01  0.67850605E+02                                 1.582756                            1.486265      -0.829889       2.502253                    0.999681       3.011198       7.710520       0.570167       1.145215      -0.743864       0.008446      -0.031609      -0.032061       0.045808       0.003872      -0.013616       0.009322      -0.031742       0.044548      -0.028840       0.005435       0.023405              1.599282       1.329355       0.003643      -0.049327       1.938083       0.315226       1.530407           0.000083
          156              H      16.734786      20.957545      33.053828       0.126054       1.038926 0.73486536E+01  0.69378687E+02                                 1.585616                            1.502588      -0.814875       2.495715                    0.999648       3.130261       8.107096       0.563099       1.152135      -0.740894       0.014613      -0.011985      -0.032007       0.037170       0.000775      -0.011448       0.007785      -0.021372       0.017613      -0.019521       0.002940       0.016580              1.612312       1.535951      -0.067128      -0.344448       1.455793       0.094128       1.845192           0.000003
          157              H      15.738443      19.336000      34.471707       0.125610       1.041082 0.75129286E+01  0.71432170E+02                                 1.601031                            1.530499      -0.804386       2.500687                    0.999709       3.140426       8.203169       0.550977       1.169198      -0.737045       0.002242      -0.036366      -0.012683       0.038580       0.000114      -0.008640       0.008868      -0.021115       0.009810      -0.016662       0.000295       0.016367              1.616542       1.456212       0.078622      -0.043963       1.984814       0.109629       1.408600          -0.000014
          158              H      14.817837      22.164278      37.059898       0.131491       1.005853 0.71830400E+01  0.68307752E+02                                 1.633838                            1.551283      -0.798815       2.513138                    0.999676       3.224160       8.742286       0.512672       1.256333      -0.715711      -0.016841       0.012767       0.031831       0.038208      -0.001273      -0.011359       0.005494      -0.013569       0.014993      -0.015686       0.001435       0.014251              1.653525       1.435410      -0.037194      -0.296566       1.544255       0.175424       1.980909          -0.000010
          159              H      10.526351       0.169706      35.559497       0.120931       0.973452 0.68987160E+01  0.65494737E+02                                 1.644595                            1.553318      -0.822361       2.493389                    0.999320       3.397231       9.460883       0.491908       1.311547      -0.702112      -0.002966       0.034364       0.006890       0.035173       0.000534      -0.007939       0.003974      -0.022407      -0.007065      -0.015250       0.001764       0.013486              1.674777       1.381537       0.036848      -0.089290       2.154647       0.128699       1.488147          -0.000005
          160              H       9.476289      20.415450       1.102795       0.092394       1.159831 0.83328651E+01  0.83019595E+02                                 1.845270                            1.704559      -1.160969       2.318878                    0.996013       3.719634      10.646904       0.470174       1.307558      -0.701932       0.015978       0.033217       0.037609       0.052661       0.012746      -0.000738       0.008192      -0.025699       0.019794      -0.021932       0.002773       0.019159              1.892681       1.604986       0.253821       0.120421       2.087975       0.463117       1.985082          -0.000335
          161              H      14.359131      18.030278      35.566999       0.123871       1.153857 0.83805050E+01  0.82249431E+02                                 1.740704                            1.639452      -0.924827       2.442952                    0.998978       3.301367       8.888416       0.518901       1.202703      -0.728641      -0.004839      -0.027313      -0.036361       0.045733       0.010690      -0.005201       0.009321      -0.041695       0.032256      -0.030129       0.006776       0.023353              1.758973       1.496563       0.105252       0.032923       1.577797       0.281869       2.202559           0.000086
          162              H       8.490473      16.842392       0.120032       0.110323       1.234810 0.85779954E+01  0.85675585E+02                                 1.888631                            1.701950      -1.232629       2.290264                    0.995972       3.656830      10.318870       0.484279       1.266307      -0.710949      -0.006050      -0.040830       0.003391       0.041415      -0.001836      -0.001572       0.002051      -0.026619       0.024541      -0.017605       0.006585       0.011021              1.990222       1.682115       0.550634      -0.077367       2.802319      -0.165265       1.486232          -0.000081
          163              H       7.026990      15.348122      12.363302       0.090045       1.242247 0.98590524E+01  0.10084556E+03                                 1.829953                            1.770211      -1.018626       2.374331                    0.997014       3.639936      10.028624       0.502387       1.191917      -0.729750      -0.014752      -0.029549      -0.006366       0.033635       0.004954      -0.007093       0.011710       0.002150      -0.003195      -0.016546       0.005329       0.011217              1.857357       1.647174       0.358168       0.014595       2.175978      -0.128315       1.748917           0.000007
          164              H       7.002787      16.927244      12.370804       0.095511       1.277457 0.10472229E+02  0.10941831E+03                                 1.914215                            1.864413      -1.054259       2.360306                    0.996796       3.748025      10.649110       0.470954       1.244734      -0.717444      -0.017642       0.029254      -0.003258       0.034317      -0.006594      -0.010276      -0.009471       0.004788      -0.008637      -0.018100       0.006804       0.011296              1.943160       1.691016      -0.356949       0.109251       2.249496      -0.147202       1.888969           0.000007
          165              H       9.827708      14.862602      13.211028       0.096924       1.310431 0.10824619E+02  0.11351793E+03                                 1.918831                            1.874397      -1.032850       2.374072                    0.996745       3.673903      10.302218       0.479858       1.217144      -0.724793       0.021443      -0.002664      -0.030324       0.037235       0.005865      -0.010977       0.012948      -0.000266      -0.011562      -0.020842       0.007604       0.013237              1.940207       1.831213      -0.137785      -0.308692       1.838900      -0.131637       2.150507          -0.000001
          166              H       9.670943      14.909740      14.778947       0.089228       1.174571 0.95009799E+01  0.97979170E+02                                 1.872632                            1.823122      -1.231651       2.270960                    0.994416       3.989146      11.681413       0.452738       1.311880      -0.700167       0.013520       0.000981       0.029871       0.032803       0.010008       0.008487      -0.008435      -0.009307       0.011814      -0.019021       0.007209       0.011811              1.907530       1.752950      -0.136956       0.373671       1.769931      -0.005873       2.199709           0.000008
          167              H       6.732394      16.993238      14.883975       0.093363       1.282133 0.10550657E+02  0.11031254E+03                                 1.910816                            1.865950      -1.117549       2.332880                    0.995882       3.732539      10.567644       0.473379       1.237519      -0.719341      -0.014622       0.030726       0.000030       0.034027      -0.010780       0.008434       0.007126       0.002671       0.010072      -0.018122       0.007628       0.010494              1.928641       1.697996      -0.230915      -0.116784       2.303771      -0.132788       1.784158           0.000011
          168              H       6.607198      15.428258      14.778947       0.084154       1.179719 0.93729363E+01  0.95737197E+02                                 1.835814                            1.778319      -1.218488       2.283736                    0.995275       3.856793      11.014992       0.473943       1.265246      -0.710916      -0.017924      -0.026361      -0.003933       0.032119       0.008159       0.008727      -0.008606      -0.002839       0.014998      -0.017445       0.005671       0.011775              1.862779       1.854309       0.427142      -0.068151       2.058576       0.078864       1.675450           0.000016
          169              H       9.561516      17.337345      14.801453       0.075185       1.196826 0.94425385E+01  0.96639480E+02                                 1.856939                            1.786462      -1.159577       2.304569                    0.996316       3.882949      11.105491       0.472183       1.267448      -0.710513       0.005988       0.004351       0.028866       0.029800      -0.004481       0.004561       0.010733      -0.010687      -0.003298      -0.013501      -0.000237       0.013738              1.906457       1.647639      -0.040950       0.390088       1.688298      -0.157803       2.383434           0.000001
          170              H       9.808762      17.332631      13.256040       0.081056       1.402745 0.11835352E+02  0.12632347E+03                                 1.967066                            1.925750      -1.209351       2.281473                    0.996343       3.782524      10.537634       0.488375       1.175033      -0.734646       0.018451       0.001600      -0.025391       0.031428      -0.005063      -0.007477      -0.010064      -0.000378      -0.023333      -0.017379       0.007384       0.009995              1.984643       1.912886      -0.001355      -0.375721       1.870009      -0.036082       2.171035          -0.000008
          171              H       6.555630      19.863939      12.775912       0.073330       1.446532 0.12064274E+02  0.12978301E+03                                 2.025096                            1.954503      -1.255153       2.257207                    0.994975       3.922328      11.080742       0.479498       1.187415      -0.730477      -0.013932      -0.027793       0.004730       0.031447       0.008944      -0.009341       0.007189      -0.003153       0.016930      -0.017818       0.006226       0.011593              2.078983       1.785055       0.289557       0.116632       2.432765      -0.280857       2.019128           0.000032
          172              H      16.993609      21.419491      12.565856       0.083148       1.472964 0.12239970E+02  0.13172427E+03                                 2.034078                            1.958372      -1.257594       2.266959                    0.994411       3.807335      10.645212       0.484372       1.175010      -0.734763      -0.017013       0.029887      -0.003458       0.034563      -0.010543      -0.005698      -0.006332       0.001012       0.021309      -0.017102       0.006987       0.010115              2.079451       1.902474      -0.332905       0.203212       2.413640       0.111744       1.922239           0.000038
          173              H       9.731943      22.197268      13.863703       0.086692       1.426685 0.11873493E+02  0.12710989E+03                                 2.001147                            1.935091      -1.257776       2.257368                    0.994671       3.851546      10.822912       0.483782       1.182649      -0.731860       0.022764       0.006965       0.024603       0.034235      -0.006951       0.006691       0.007665       0.005664      -0.026814      -0.016541       0.004452       0.012089              2.046756       1.910129       0.224763       0.353617       2.146067      -0.064173       2.084072           0.000004
          174              H       9.460499      21.952150      12.333294       0.089929       1.361041 0.11170093E+02  0.11739144E+03                                 1.928290                            1.872365      -1.037440       2.373124                    0.996750       3.632856      10.009300       0.495189       1.176944      -0.735096       0.010534      -0.001269      -0.032289       0.033988      -0.009404      -0.005933      -0.007429      -0.002632       0.015055      -0.016159       0.006182       0.009977              1.957144       1.638729       0.067666      -0.243055       1.938182       0.143214       2.294519          -0.000010
          175              H       6.929123      21.763599      14.868971       0.096070       1.319166 0.10434004E+02  0.10743301E+03                                 1.871909                            1.797402      -0.891859       2.439930                    0.998356       3.456429       9.321054       0.512328       1.161103      -0.740128      -0.019253       0.029703       0.001136       0.035415      -0.007138       0.004374       0.012236      -0.000311      -0.004253      -0.016418       0.003832       0.012586              1.915535       1.775532      -0.463513       0.069194       2.270337      -0.131100       1.700736           0.000016
          176              H       7.096413      20.231616      15.154047       0.081977       1.315791 0.10520384E+02  0.10960033E+03                                 1.911122                            1.831524      -1.216243       2.271814                    0.995387       3.824347      10.706692       0.491701       1.195707      -0.727645      -0.013570      -0.026267       0.009585       0.031080       0.009930       0.006346      -0.005767       0.012195       0.000258      -0.015902       0.003516       0.012386              1.971002       1.561370       0.262455      -0.099665       2.265654      -0.346225       2.085984           0.000004
          177              H       9.549936      19.599966      12.640876       0.096390       1.299454 0.10649417E+02  0.11086229E+03                                 1.885575                            1.842643      -1.005980       2.388080                    0.997160       3.595396       9.938197       0.492108       1.195605      -0.730424       0.010983      -0.002750      -0.032544       0.034458       0.006636      -0.008252       0.006160      -0.009924       0.000457      -0.015143       0.005917       0.009226              1.904786       1.610237      -0.038513      -0.226465       1.801659      -0.024548       2.302461          -0.000013
          178              H       9.840318      19.797946      14.171285       0.091634       1.303641 0.10705104E+02  0.11127054E+03                                 1.870436                            1.832190      -0.976959       2.400811                    0.997778       3.567085       9.761260       0.501113       1.175930      -0.735549       0.021036       0.004069       0.023384       0.031715       0.006236       0.005302      -0.010159       0.001364      -0.002745      -0.014883       0.005168       0.009715              1.883500       1.858721       0.036707       0.429374       1.792990       0.030885       1.998787          -0.000008
          179              H       6.358898      16.201319      10.217729       0.114678       1.138936 0.84875532E+01  0.83147684E+02                                 1.688233                            1.615932      -1.004614       2.392673                    0.998376       3.335475       8.826575       0.541930       1.153706      -0.739950      -0.028043      -0.006754       0.012044       0.031258       0.004436       0.000767      -0.007472       0.036373       0.009057      -0.022445       0.005233       0.017211              1.712267       1.761656       0.144339      -0.295379       1.376835      -0.206923       1.998312          -0.000009
          180              H       6.025378      16.700981       7.974630       0.120892       1.086128 0.78711154E+01  0.76583277E+02                                 1.718254                            1.621198      -0.856933       2.476269                    0.999222       3.352680       9.195629       0.502737       1.252181      -0.716297      -0.038886       0.002019      -0.014780       0.041649       0.002191       0.000985      -0.002683       0.032759      -0.007847      -0.015789      -0.002076       0.017865              1.764397       2.128952      -0.047438       0.412096       1.389112      -0.086967       1.775126          -0.000222
          181              H       9.949747      17.115795       7.479498       0.124057       1.068513 0.74002275E+01  0.71424558E+02                                 1.740402                            1.599482      -1.075316       2.378146                    0.996933       3.474785       9.723687       0.489507       1.296418      -0.704889       0.032919       0.007477      -0.021644       0.040100       0.003928      -0.000679      -0.002235       0.027309      -0.003546      -0.013969      -0.000891       0.014860              1.836576       2.094045       0.074817      -0.550080       1.393476      -0.108129       2.022208          -0.000084
          182              H      10.235922      16.700981       9.730099       0.118974       1.170215 0.86744580E+01  0.85262423E+02                                 1.713655                            1.631817      -0.917639       2.441911                    0.998690       3.260194       8.582336       0.541326       1.151150      -0.741926       0.032986       0.001601       0.006708       0.033699       0.003598      -0.001930      -0.004780       0.031802       0.009816      -0.018875       0.003678       0.015197              1.726070       2.122196      -0.011537       0.246306       1.335914      -0.049405       1.720100          -0.000004
          183              H       7.044888      11.676076      14.156281       0.105918       1.116287 0.81503980E+01  0.80674177E+02                                 1.781118                            1.668015      -1.317408       2.241747                    0.993491       3.788771      10.774884       0.483390       1.280125      -0.706357      -0.027176      -0.000576      -0.003206       0.027371       0.001680      -0.003779      -0.001748       0.003496      -0.037519      -0.013296       0.003830       0.009466              1.832778       2.582646      -0.132663       0.095927       1.591769      -0.032038       1.323920          -0.000126
          184              H       7.707723       9.583151      14.666417       0.118129       1.010841 0.70890431E+01  0.68809679E+02                                 1.775755                            1.639221      -1.334636       2.250366                    0.993766       3.826700      11.329918       0.443942       1.421407      -0.677647      -0.026161      -0.027542       0.004144       0.038212       0.002382      -0.001910      -0.004847       0.004411      -0.026439      -0.010696       0.002165       0.008531              1.858839       1.954929       0.505164      -0.082772       2.179683      -0.133186       1.441904           0.000182
          185              H      11.492159      10.832307      14.493871       0.100035       1.145252 0.83084073E+01  0.82946069E+02                                 1.843021                            1.709143      -1.258331       2.272560                    0.993914       3.833561      11.084773       0.465327       1.318470      -0.698525       0.035941      -0.007852      -0.002199       0.036854       0.000596      -0.001571      -0.001885       0.012140      -0.032966      -0.011411      -0.000306       0.011717              1.923556       2.712147      -0.152816       0.142287       1.657423      -0.021395       1.401099          -0.000025
          186              H      10.728320      12.972370      14.058755       0.110240       1.174485 0.88366972E+01  0.88870319E+02                                 1.825102                            1.725234      -1.185880       2.305626                    0.996003       3.682811      10.410018       0.482172       1.263098      -0.711778       0.020635       0.017831      -0.007814       0.028369       0.001676      -0.001629      -0.005655       0.004245      -0.043150      -0.015959       0.005514       0.010445              1.860205       1.992572       0.326431       0.013605       2.222500      -0.104334       1.365543           0.000004
          187              H       8.900796      15.616810      18.349901       0.121751       1.084840 0.80336158E+01  0.79529979E+02                                 1.786450                            1.689579      -1.225759       2.301918                    0.994021       3.666413      10.556388       0.464311       1.332530      -0.696686       0.032144      -0.005188       0.002258       0.032638      -0.007009       0.000964       0.000607       0.023522       0.015100      -0.016241       0.004972       0.011269              1.833333       2.550340      -0.160953      -0.061640       1.377655      -0.001496       1.572002          -0.000156
          188              H       7.873936      15.626239      20.442960       0.112376       1.027232 0.72863106E+01  0.71064290E+02                                 1.781145                            1.651507      -1.263835       2.277979                    0.994630       3.824053      11.272838       0.447381       1.403733      -0.681178       0.020904      -0.003173       0.031297       0.037769      -0.004603       0.000935      -0.005638       0.014221       0.002196      -0.011128       0.002110       0.009018              1.862318       1.816986      -0.089982       0.453867       1.404619      -0.163432       2.365350          -0.000335
          189              H      14.907290      16.295597      18.747507       0.097792       1.176143 0.85648988E+01  0.86001346E+02                                 1.868260                            1.729429      -1.211613       2.295949                    0.994385       3.796236      10.942828       0.465810       1.309528      -0.700999      -0.036283       0.009415       0.005535       0.037891      -0.006817       0.001931       0.001424       0.022721       0.002748      -0.013948       0.000973       0.012975              1.954843       2.849166      -0.055802      -0.100329       1.391561       0.009752       1.623800          -0.000005
          190              H      15.876283      16.338021      16.639444       0.112857       1.138739 0.85672152E+01  0.85149818E+02                                 1.756574                            1.676171      -1.237826       2.280804                    0.996112       3.594555       9.967962       0.501111       1.229783      -0.719461      -0.020829       0.007968      -0.023255       0.032220      -0.008381       0.002786      -0.004432       0.025490       0.025808      -0.019978       0.005960       0.014019              1.776214       1.854143       0.022536       0.265876       1.349359      -0.072398       2.125139           0.000020
          191              H      15.493304      20.307035      11.313021       0.112513       1.160547 0.84283050E+01  0.82198039E+02                                 1.688789                            1.591359      -1.025026       2.378235                    0.998330       3.338266       8.735920       0.557388       1.126749      -0.746372      -0.018486       0.000149       0.025169       0.031229       0.000811      -0.007894       0.001553       0.034908       0.026248      -0.021951       0.002850       0.019102              1.735053       1.570684       0.006457      -0.046688       1.288887       0.049362       2.345587          -0.000032
          192              H      14.057174      20.165621       9.565055       0.111663       1.192858 0.86403748E+01  0.84801600E+02                                 1.725232                            1.619083      -1.005866       2.399521                    0.998063       3.306185       8.682812       0.548527       1.137723      -0.744476      -0.037773       0.003305       0.007945       0.038741      -0.002143      -0.009502       0.003623       0.025585       0.015455      -0.016001      -0.001976       0.017977              1.755846       2.378925      -0.023786      -0.030773       1.323891       0.000105       1.564724           0.000114
          193              H       6.660842      19.977068       7.119401       0.114525       1.000672 0.71425576E+01  0.68715571E+02                                 1.703039                            1.600970      -0.960076       2.428160                    0.997410       3.538367      10.069261       0.473108       1.345687      -0.694423       0.017730      -0.005495      -0.036591       0.041030       0.000980      -0.009651       0.002326       0.023879       0.024549      -0.016425      -0.001270       0.017696              1.772094       1.500844      -0.034769      -0.216287       1.387411       0.028001       2.428028          -0.000233
          194              H       8.041209      20.321176       8.904878       0.129868       1.113000 0.83598230E+01  0.81914920E+02                                 1.700243                            1.636975      -0.864809       2.477856                    0.999225       3.244706       8.700773       0.520022       1.202038      -0.729461       0.032403       0.001069      -0.008727       0.033574       0.004420      -0.005744       0.002142       0.027725       0.016976      -0.017780       0.002872       0.014907              1.698400       2.132954       0.057454      -0.094464       1.376121      -0.004215       1.586126          -0.000009
          195              H      12.337033       1.814815      13.211028       0.131518       1.126622 0.81860369E+01  0.79454698E+02                                 1.687514                            1.598236      -0.870147       2.476479                    0.999239       3.176038       8.359888       0.539288       1.170144      -0.737498      -0.035660       0.001596      -0.000249       0.035697      -0.003279      -0.000057       0.001280       0.010941      -0.054676      -0.018301       0.002806       0.015495              1.708399       2.183309       0.071080       0.024722       1.622376       0.000518       1.319513          -0.000060
          196              H      13.183975       3.903026      13.301052       0.108532       1.078924 0.73979838E+01  0.71806225E+02                                 1.775288                            1.612862      -1.288662       2.260270                    0.994550       3.763374      10.759735       0.478570       1.318597      -0.697911      -0.023217       0.026232      -0.000371       0.035033      -0.000707      -0.000220      -0.000410       0.009849      -0.030448      -0.010169       0.000117       0.010052              1.892303       1.986253      -0.555943       0.051103       2.297282       0.001934       1.393372          -0.000009
          197              H       6.335795       2.503029      13.136008       0.117052       1.126055 0.80579660E+01  0.77927084E+02                                 1.680881                            1.579275      -0.918515       2.443570                    0.998935       3.238259       8.516416       0.545660       1.160703      -0.738774       0.040756       0.006335      -0.000709       0.041251      -0.004212      -0.002166       0.001067       0.018573      -0.045284      -0.015288      -0.002623       0.017911              1.721699       2.237544       0.267069      -0.032708       1.616236       0.029025       1.311317           0.000129
          198              H       5.474124       0.282831      13.000972       0.123836       1.141766 0.82528934E+01  0.80170457E+02                                 1.682624                            1.585498      -1.017526       2.390973                    0.998423       3.280653       8.605076       0.552003       1.142238      -0.742852       0.025110      -0.022569      -0.004662       0.034082      -0.005510      -0.002760       0.003448       0.009793      -0.069291      -0.023606       0.004319       0.019287              1.727034       1.656195      -0.223901      -0.072574       2.235268       0.053268       1.289640           0.000018
          199              H      10.213810      21.692893      17.569692       0.133944       1.149021 0.82883250E+01  0.80506884E+02                                 1.692606                            1.594680      -0.957910       2.435087                    0.998537       3.171027       8.285472       0.548060       1.150565      -0.742371       0.026567       0.023419      -0.009002       0.036541       0.015705       0.005077      -0.006490       0.013437       0.003652      -0.020761       0.004255       0.016506              1.718246       1.761912       0.432269      -0.116513       1.835260      -0.217652       1.557565           0.000016
          200              H      10.307450      20.816128      19.745273       0.113985       1.137000 0.81913549E+01  0.79409730E+02                                 1.681948                            1.584784      -0.884282       2.457841                    0.999003       3.236113       8.474611       0.549506       1.149783      -0.741763       0.026896       0.014833       0.025715       0.040058       0.014578       0.004603       0.001045       0.011660       0.005051      -0.016708       0.000508       0.016200              1.714947       1.793432       0.200522       0.411949       1.567730       0.116818       1.783677          -0.000148
          201              H       6.938600      18.897612      19.137611       0.109369       1.181506 0.88429407E+01  0.88737154E+02                                 1.819162                            1.719414      -1.176781       2.320391                    0.995051       3.582746      10.037588       0.486858       1.253705      -0.714809      -0.030952      -0.019976       0.016468       0.040352       0.008692      -0.001351      -0.005679       0.017715      -0.009434      -0.013181      -0.001484       0.014665              1.853240       1.933967       0.463092      -0.238344       1.899840      -0.281536       1.725914          -0.000092
          202              H       6.817605      19.774378      16.977034       0.120458       1.122414 0.84147158E+01  0.82784603E+02                                 1.717735                            1.645387      -0.895935       2.448492                    0.999069       3.365096       9.112305       0.516022       1.206502      -0.727053      -0.025385      -0.008702      -0.014392       0.030451       0.010600       0.006321      -0.005765       0.014979       0.002980      -0.017096       0.003734       0.013362              1.724812       1.764957       0.152314       0.329233       1.459523      -0.029314       1.949955           0.000019
          203              H      11.864573      22.046424       2.963291       0.107104       1.137364 0.83500810E+01  0.83036786E+02                                 1.811438                            1.700825      -1.053008       2.378512                    0.997895       3.579287      10.156647       0.474096       1.299151      -0.704736      -0.001103      -0.026846      -0.045207       0.052588      -0.005016       0.004605       0.003563      -0.005800       0.038950      -0.013543      -0.000735       0.014277              1.836530       1.539561      -0.076563       0.154553       1.777175       0.364224       2.192853          -0.000142
          204              H      12.750447      22.527232       6.721795       0.123453       1.143936 0.79314932E+01  0.76592789E+02                                 1.726867                            1.589711      -0.825405       2.499818                    0.999669       3.162166       8.378521       0.530836       1.194848      -0.731604       0.012397      -0.005528       0.045046       0.047047      -0.002625       0.007793       0.007199      -0.020557       0.047903      -0.020717       0.000641       0.020076              1.798318       1.526766      -0.156358       0.350571       1.527310      -0.348976       2.340878          -0.000251
          205              H       6.865013       1.103030       5.926583       0.139064       1.045995 0.72272391E+01  0.67758532E+02                                 1.579898                            1.483715      -0.823146       2.504733                    0.999715       3.012209       7.703326       0.571946       1.142246      -0.744577       0.008254       0.032078       0.032653       0.046512      -0.003877       0.013881       0.009273      -0.031651       0.043729      -0.028869       0.005579       0.023290              1.596372       1.327150      -0.003649       0.049180       1.934232       0.314392       1.527734           0.000103
          206              H       6.213752       2.611444       4.456190       0.124110       1.044599 0.73985119E+01  0.69983902E+02                                 1.593537                            1.509411      -0.818483       2.493672                    0.999565       3.137601       8.140127       0.560726       1.154786      -0.740296       0.014168       0.011737       0.032883       0.037680      -0.000854       0.011497       0.008112      -0.021668       0.016707      -0.019678       0.002843       0.016835              1.620602       1.543472       0.067882       0.347770       1.462378       0.095331       1.855957           0.000030
          207              H       5.217399       4.232989       3.038311       0.125707       1.039651 0.75000702E+01  0.71269375E+02                                 1.598352                            1.528239      -0.796896       2.503925                    0.999755       3.139180       8.193824       0.551976       1.167747      -0.737377       0.002662       0.036410       0.012797       0.038685      -0.000393       0.008677       0.008753      -0.021073       0.010432      -0.016780       0.000580       0.016200              1.613768       1.454230      -0.078331       0.043802       1.980407       0.109211       1.406667           0.000025
          208              H       4.296813       1.404711       0.450120       0.130426       1.009176 0.72087876E+01  0.68585662E+02                                 1.634289                            1.551524      -0.792481       2.514401                    0.999690       3.228207       8.743584       0.514102       1.252235      -0.716591      -0.016875      -0.012718      -0.032090       0.038422       0.001244       0.011433       0.005512      -0.013239       0.015551      -0.015657       0.001290       0.014367              1.654035       1.435720       0.037369       0.296942       1.544441       0.175863       1.981944          -0.000003
          209              H      10.526285      23.399283       1.950521       0.120274       0.973540 0.68967093E+01  0.65437126E+02                                 1.640985                            1.550180      -0.811876       2.497219                    0.999422       3.394267       9.433919       0.494049       1.306634      -0.703134      -0.002343      -0.034283      -0.006979       0.035064      -0.000131       0.008189       0.003909      -0.022810      -0.007913      -0.015537       0.001719       0.013818              1.671015       1.378917      -0.036683       0.088994       2.149004       0.128280       1.485124          -0.000009
          210              H       9.476336       3.153539      36.407223       0.091880       1.158851 0.83204606E+01  0.82816736E+02                                 1.839713                            1.699812      -1.146566       2.324300                    0.996139       3.713049      10.602716       0.472552       1.302225      -0.703061       0.016367      -0.033565      -0.038025       0.053295      -0.012485       0.000364       0.008118      -0.025967       0.019108      -0.021626       0.002437       0.019189              1.886845       1.600501      -0.252601      -0.119924       2.081294       0.461060       1.978741          -0.000325
          211              H       3.838079       5.538711       1.943019       0.124228       1.146583 0.83112982E+01  0.81359202E+02                                 1.729110                            1.629287      -0.899134       2.453330                    0.999194       3.291698       8.835977       0.522409       1.197726      -0.729774      -0.004787       0.027376       0.036360       0.045765      -0.010846       0.005102       0.009216      -0.040913       0.032513      -0.029877       0.006835       0.023042              1.747073       1.487637      -0.104077      -0.032573       1.567792       0.278786       2.185791           0.000123
          212              H       8.490497       6.726597      37.389986       0.111427       1.231355 0.85518560E+01  0.85383206E+02                                 1.888558                            1.701947      -1.242165       2.286988                    0.995886       3.653515      10.320983       0.482982       1.270173      -0.710126      -0.005819       0.040667      -0.003419       0.041223       0.001685       0.001696       0.002070      -0.026200       0.024496      -0.017386       0.006480       0.010906              1.990170       1.682194      -0.550492       0.077279       2.801971      -0.165073       1.486346          -0.000056
          213              C      10.943978      19.204484      32.569949       0.091142      31.234573 0.37917626E+03  0.86965826E+04                                 9.684260                            7.234590      -0.667411       1.816186                    0.995244      26.791957      78.461438       0.515918       0.517628      -0.998382       0.007598      -0.000071      -0.000094       0.007599       0.010066       0.000773      -0.002884       0.022778      -0.005249      -0.014992      -0.001088       0.016080             12.801724       7.779351       0.381155      -0.650115      15.323342       2.128560      15.302478          -0.000004
          214              C      10.200137      19.209198      31.213586      -0.080717      27.045940 0.38586030E+03  0.88847219E+04                                 8.110203                            6.630262      -0.402830       1.868815                    0.997218      28.884186      84.633300       0.622630       0.427231      -1.047916       0.080589      -0.001635      -0.036210       0.088365       0.000942      -0.042518      -0.004911       0.040598       0.092083      -0.036336      -0.026118       0.062454             10.028729       6.168347       0.024868       0.301869       7.729091       2.097509      16.188750          -0.000004
          215              C      11.816174      20.453640      32.692981      -0.075477      28.047612 0.39631111E+03  0.92075443E+04                                 8.372003                            6.763898      -0.508988       1.834813                    0.996898      29.244537      86.718966       0.608989       0.432901      -1.042083      -0.079284       0.043206      -0.012324       0.091129      -0.044010      -0.000100      -0.008019      -0.059445      -0.112695      -0.040433      -0.031907       0.072340             10.149539       6.882353       2.045435       0.410125      15.813934       1.662108       7.752330          -0.000002
          216              C       9.858201      19.192229      33.658489      -0.076280      26.623320 0.38644393E+03  0.89247091E+04                                 8.062114                            6.678273      -0.482435       1.844482                    0.996789      29.109183      86.148619       0.612809       0.432786      -1.041823       0.070066       0.002685       0.054620       0.088881       0.000828       0.032935       0.010026       0.025355       0.160078      -0.040889      -0.026758       0.067647              9.553349       7.038498      -0.423526      -2.339046       7.383743       0.940205      14.237806          -0.000006
          217              C      11.752003      18.014251      32.695232      -0.087953      25.334840 0.34759582E+03  0.78246160E+04                                 7.673228                            6.226413      -0.370950       1.873156                    0.998165      28.851221      84.542856       0.650556       0.418247      -1.049833      -0.079427      -0.041267      -0.007492       0.089821       0.015321      -0.003332       0.004791      -0.045284      -0.068337      -0.025247      -0.013692       0.038940              9.128991       5.862750      -0.297047       0.181474      14.023400       1.405275       7.500821          -0.000022
          218              C      10.807219      14.503887      32.299126       0.079739      33.475570 0.41368528E+03  0.96595078E+04                                 9.805105                            7.287176      -0.763060       1.791272                    0.996631      26.818617      78.251016       0.544931       0.481371      -1.020613      -0.002982       0.000944       0.000157       0.003132       0.002710      -0.004951      -0.001652       0.019108      -0.029390      -0.010970      -0.004887       0.015857             13.154952       8.418067      -0.793641       2.075086      16.064432       0.563357      14.982356          -0.000001
          219              C       9.699347      14.699509      31.292357      -0.073021      27.108246 0.34967048E+03  0.78883684E+04                                 8.145458                            6.302048      -0.511886       1.836607                    0.997156      28.755240      84.539315       0.637444       0.425928      -1.044362       0.068944       0.002359      -0.056041       0.088878       0.001448      -0.014445      -0.005714       0.011061       0.114034      -0.025056      -0.017251       0.042307             10.372256       7.588792      -0.579675       4.358212       7.742771      -1.055939      15.785206           0.000007
          220              C      11.667849      13.276886      31.950283      -0.082400      28.356374 0.37257608E+03  0.85187659E+04                                 8.422902                            6.514614      -0.480606       1.845889                    0.996594      28.929987      84.949133       0.627120       0.427163      -1.046145      -0.076960      -0.046684       0.005366       0.090172       0.029072      -0.002616       0.006536      -0.038507      -0.094192      -0.033651      -0.017166       0.050818             11.159412       6.635060      -2.444523      -0.025092      19.446536       1.050593       7.396640          -0.000010
          221              C      10.199100      14.317692      33.650237      -0.072995      25.834967 0.35445029E+03  0.79959221E+04                                 7.813194                            6.328235      -0.424296       1.866107                    0.997477      28.375302      82.491772       0.640843       0.423683      -1.049334       0.086551      -0.019010       0.028520       0.093090      -0.011877       0.028695      -0.011808       0.033858       0.060287      -0.030972      -0.015722       0.046694              9.273660       5.818397       0.297113       0.868983       7.684506       1.248836      14.318078          -0.000028
          222              C      11.769896      15.673851      32.268368      -0.081072      25.560564 0.36778247E+03  0.83606482E+04                                 7.724481                            6.419267      -0.319181       1.897047                    0.997527      28.542035      82.875068       0.641278       0.420157      -1.053160      -0.063240       0.042907       0.016678       0.078221      -0.026269      -0.006509       0.018930      -0.058316      -0.087857      -0.033899      -0.024552       0.058451              9.273943       6.055568       0.759117       0.466272      14.590833       1.379632       7.175427          -0.000038
          223              C      10.947136      18.950410      28.947981       0.280365      31.541819 0.32602487E+03  0.71371437E+04                                 8.908688                            6.156611       0.086656       2.052039                    0.999531      24.502562      68.110762       0.641754       0.435977      -1.051408       0.013523       0.011248       0.054034       0.056825       0.003979      -0.005326       0.011248      -0.012494       0.141804      -0.031966      -0.017470       0.049435             12.042347       8.494192      -0.120416       0.023129       5.385249       3.578122      22.247599           0.001133
          224              C       9.718272      18.958894      28.429593      -0.254216      34.890731 0.45365510E+03  0.10802155E+05                                 9.290683                            7.107615       0.133557       1.998203                    0.999700      30.916708      90.063841       0.615982       0.417593      -1.061223      -0.022498      -0.011740      -0.052121       0.057971      -0.008212      -0.023282       0.017811       0.048056       0.023427      -0.035331      -0.007104       0.042436             11.301541       9.038322       0.204330       2.264095       5.787938       3.412741      19.078364          -0.000043
          225              C       9.517320      18.682194      27.077732      -0.073207      32.645752 0.41237434E+03  0.96190867E+04                                 9.026800                            6.878953      -0.113695       1.938909                    0.999593      29.171957      85.011423       0.610210       0.430313      -1.049864       0.015555       0.000338       0.033177       0.036644      -0.000767       0.014594      -0.006553       0.029069      -0.044236      -0.022212      -0.005043       0.027255             10.946683       9.338916       0.218012       1.039353       5.713735       3.194224      17.787397           0.001415
          226              C      10.578900      18.461117      26.278018      -0.054464      36.574196 0.43880818E+03  0.10280775E+05                                 9.581079                            6.962393      -0.002640       2.001287                    0.999384      27.568978      77.640357       0.631075       0.414261      -1.071760       0.013206       0.012868       0.045815       0.049386       0.000157       0.001617      -0.004599       0.009954       0.007806      -0.008282       0.002658       0.005624             12.319039      10.972916       0.677434       1.727100       5.910994       3.660640      20.073207           0.002182
          227              C      11.849849      18.425292      26.780652      -0.081836      33.711872 0.41771851E+03  0.97650183E+04                                 9.192691                            6.910546       0.006360       1.979808                    0.999700      29.070203      84.520210       0.611145       0.428719      -1.051930      -0.010657       0.006830       0.021397       0.024860      -0.003411      -0.013266      -0.002199       0.006850      -0.045258      -0.021099       0.004145       0.016954             11.116916      10.900264       0.339220       0.108335       5.331874       2.338863      17.118609           0.001449
          228              C      12.009769      18.674181      28.124261      -0.225258      35.930173 0.44352403E+03  0.10483111E+05                                 9.406985                            6.982561       0.067072       1.977654                    0.999697      30.445382      87.860183       0.628622       0.412234      -1.066519       0.000929      -0.002900      -0.040526       0.040640      -0.001176       0.023342       0.001640       0.063786      -0.044596      -0.026000      -0.021998       0.047998             11.564234       9.790743      -0.345697      -1.494870       5.502884       2.927973      19.399076          -0.000137
          229              C      10.325343      18.090141      24.807626       0.607801      23.877014 0.24304955E+03  0.49926725E+04                                 7.641924                            5.518861       0.058408       2.078640                    0.999509      22.052308      61.310455       0.634501       0.469932      -1.021821      -0.003197      -0.012891      -0.067972       0.069257       0.004188      -0.014295      -0.044351      -0.125968      -0.185824      -0.077291      -0.028831       0.106122              9.647755       9.901744       0.481845       1.007138       4.997476       2.621204      14.044046           0.013187
          230              C      11.464761      22.818080      32.873780       0.297097      29.782013 0.30489693E+03  0.65632243E+04                                 8.530156                            5.935007       0.073593       2.055322                    0.999555      23.919383      65.915081       0.656782       0.433232      -1.053155      -0.021208      -0.048065      -0.015774       0.054853       0.007986       0.000587       0.005718      -0.071261       0.000393      -0.036580      -0.000757       0.037337             10.647623       9.605433       1.004303       0.365093      17.943083       1.851134       4.394354           0.001389
          231              C       5.322616       0.283308      33.012567      -0.212902      35.879070 0.43508416E+03  0.10276992E+05                                 9.498429                            6.986676      -0.025104       1.958659                    0.999426      30.315114      88.651901       0.616331       0.420726      -1.056694       0.011597       0.038790      -0.008808       0.041433       0.011859      -0.002991      -0.008689       0.046441       0.015281      -0.030337       0.005499       0.024837             11.134979      11.124018      -0.537265       0.260841      17.415496       1.721927       4.865422          -0.000346
          232              C       5.706632       1.529636      33.287140      -0.069300      32.153246 0.40683211E+03  0.95006820E+04                                 9.044410                            6.919103      -0.207147       1.920184                    0.999098      29.141310      86.236845       0.594362       0.441281      -1.038565       0.012691      -0.017007      -0.019019       0.028496      -0.017663      -0.005260      -0.005035       0.000284       0.089192      -0.033368       0.002797       0.030572             10.401729      11.314795       1.010808       0.448812      14.922613       1.562754       4.967778           0.000929
          233              C       7.036498       1.800208      33.366661      -0.058953      36.591077 0.44146065E+03  0.10349506E+05                                 9.511562                            6.955790       0.068545       2.024624                    0.999438      27.498624      77.247040       0.635691       0.410991      -1.074820      -0.022930      -0.039962      -0.024555       0.052209      -0.000200      -0.002025       0.001543      -0.000698      -0.027046      -0.009476       0.004232       0.005244             11.351300      11.725450       1.382422       0.803625      17.129048       2.126376       5.199400           0.000118
          234              C       7.948681       0.782028      33.195616      -0.091058      34.487170 0.43630110E+03  0.10322964E+05                                 9.314221                            7.044788      -0.076015       1.940270                    0.999667      29.904276      87.801819       0.606886       0.426561      -1.052038      -0.029142      -0.022696      -0.023643       0.043856       0.014053      -0.003729      -0.003143       0.039082      -0.006971      -0.023075      -0.002878       0.025953             10.712708      11.806288       0.430606       0.709934      15.425449       1.520343       4.906387           0.002653
          235              C      12.748335      23.073096      32.942048      -0.257393      34.573416 0.44894284E+03  0.10697646E+05                                 9.265628                            7.103205       0.031889       1.967823                    0.999486      31.125364      91.696340       0.609902       0.421453      -1.055265       0.025588       0.044551      -0.007454       0.051915      -0.024383      -0.012040       0.008492      -0.033676      -0.018597      -0.028809      -0.007990       0.036799             10.604561      11.699221       2.600101       0.909167      15.306008       1.648828       4.808454           0.000048
          236              C       7.533089       3.199734      33.685497       0.595302      22.386099 0.23837369E+03  0.48935931E+04                                 7.360150                            5.500873       0.001426       2.061466                    0.999567      22.334452      62.940915       0.626759       0.476032      -1.014225       0.007700       0.065263       0.001540       0.065734      -0.015121      -0.015400      -0.034443       0.031220       0.297462      -0.079279      -0.027855       0.107135              8.652668       9.351986       0.636284       0.812297      11.921425       1.493092       4.684593           0.014742
          237              C       9.865564      19.369939      36.058380       0.282460      30.245069 0.33864940E+03  0.74920406E+04                                 8.664780                            6.291235      -0.002129       2.023570                    0.999721      24.792997      69.517655       0.631689       0.438281      -1.048933       0.019724      -0.007710      -0.045117       0.049840       0.000672      -0.021565      -0.004610      -0.000463       0.127689      -0.028167      -0.021279       0.049446             10.610510       9.974980       0.388139      -2.249954       4.487111       0.701220      17.369440           0.001287
          238              C      10.614666      19.591959      37.173928      -0.228822      35.793356 0.47268371E+03  0.11400750E+05                                 9.522187                            7.305506      -0.046722       1.947315                    0.998902      31.063749      91.843562       0.599766       0.423410      -1.054843      -0.001693      -0.010381       0.043527       0.044780       0.010081      -0.007536      -0.011861       0.040995      -0.041149      -0.025607      -0.006394       0.032001             11.081365      11.200744       0.803428      -1.034465       5.041533       0.641164      17.001819          -0.000419
          239              C       4.734432      19.601377       0.917495      -0.067592      32.654230 0.42419538E+03  0.10013156E+05                                 9.183132                            7.088546      -0.214216       1.914423                    0.999154      29.502570      87.860555       0.584146       0.444201      -1.036549       0.003767      -0.020705      -0.029354       0.036118      -0.002538       0.015976       0.005216      -0.035381      -0.024031      -0.027645       0.005059       0.022586             10.687375      12.018664       0.575761      -2.072477       4.927900       0.506655      15.115562           0.001141
          240              C      13.941447      19.428852       1.015021      -0.045892      35.078799 0.41268395E+03  0.95423534E+04                                 9.292547                            6.756418      -0.068003       1.987575                    0.999232      27.198130      76.640062       0.638589       0.414808      -1.069062       0.018385      -0.011992      -0.038647       0.044446      -0.005397       0.002622      -0.002120      -0.010354      -0.004941      -0.007161      -0.001977       0.009137             11.227038      12.209008       0.323693      -2.258077       4.703506       0.596185      16.768599           0.000408
          241              C      18.452886      19.198358      37.410992      -0.086676      33.488555 0.42885677E+03  0.10113420E+05                                 9.155536                            7.002917      -0.050106       1.952216                    0.999743      29.776360      87.569006       0.605680       0.428822      -1.049594       0.035640      -0.012163      -0.015162       0.040596       0.009075      -0.003590      -0.011128       0.003226      -0.078620      -0.029274       0.004939       0.024335             10.452852      11.954638       0.121451      -1.049652       4.632156       0.488644      14.771762           0.002066
          242              C      19.023130      19.167717      36.149155      -0.260161      35.104308 0.48756510E+03  0.11824657E+05                                 9.302708                            7.374601       0.031057       1.963394                    0.999707      31.554420      92.870005       0.603774       0.418288      -1.060429      -0.020391      -0.012319       0.033389       0.041017       0.012627       0.015260       0.009403       0.006720       0.080387      -0.026547      -0.009131       0.035678             10.456277      12.288105      -0.026082      -2.911665       4.785450       0.322790      14.295274           0.000113
          243              C      13.295451      19.396328       2.352628       0.598565      24.106309 0.24489613E+03  0.50562373E+04                                 7.729989                            5.574767      -0.026889       2.050592                    0.999665      22.322332      62.870853       0.623387       0.475886      -1.015366      -0.009334      -0.021472       0.067743       0.071675       0.026464       0.017826       0.014281      -0.154153      -0.180022      -0.072581      -0.040602       0.113183              9.418544      10.660146      -0.974559      -1.537463       4.424168      -0.139707      13.171319           0.012534
          244              C       9.260617      15.004020      29.041006       0.288810      30.602710 0.31555301E+03  0.68604513E+04                                 8.777687                            6.080939       0.002856       2.031784                    0.999562      24.210021      67.344687       0.641100       0.439441      -1.047999       0.030421      -0.008579       0.044744       0.054782      -0.000258       0.026875      -0.009736      -0.012155       0.086256      -0.032866      -0.009334       0.042200             11.593421      10.157377      -0.699820       4.779357       4.796574      -1.716208      19.826314           0.002900
          245              C       7.945479      15.082269      29.204550      -0.247732      34.617670 0.43221998E+03  0.10174117E+05                                 9.221284                            6.934281       0.050051       1.973619                    0.999723      30.610678      88.836453       0.623713       0.417186      -1.060841      -0.035055       0.001966      -0.034763       0.049408       0.004960      -0.025199      -0.005774       0.014504       0.099478      -0.025541      -0.020107       0.045648             10.985715      12.423653      -0.576869       5.055707       4.806314      -0.871947      15.727179          -0.000417
          246              C      17.604901      15.210012      28.173775      -0.085030      33.372191 0.39766584E+03  0.91671097E+04                                 9.038363                            6.680098      -0.026013       1.962092                    0.999683      28.975789      83.198042       0.631413       0.420803      -1.058630       0.033885      -0.004882       0.014777       0.037287       0.002382      -0.017525      -0.002637       0.020157      -0.055045      -0.025353      -0.001171       0.026524             10.828810      11.339611      -0.187784       3.743267       4.728951      -1.001437      16.417866           0.004106
          247              C       7.577240      15.376409      26.896934      -0.059739      37.753862 0.42847536E+03  0.99761032E+04                                 9.764896                            6.864279       0.049739       2.023316                    0.999425      27.267885      76.478507       0.637934       0.412378      -1.073299       0.035908       0.004112       0.034965       0.050287       0.002960      -0.004706      -0.007250       0.002634       0.023203      -0.008569      -0.004375       0.012944             12.658987      13.262332      -0.605235       5.978087       5.150177      -1.450822      19.564451          -0.000210
          248              C       8.928150      15.296746      26.729639      -0.066411      31.666885 0.41552928E+03  0.97191738E+04                                 8.885885                            6.934702      -0.067543       1.959607                    0.999607      29.002242      84.860486       0.603383       0.433995      -1.046766       0.002158       0.007304       0.030700       0.031630       0.001935      -0.020519       0.000089      -0.016282       0.020632      -0.024945       0.004735       0.020210             10.492763      11.086026      -0.321777       3.473708       4.994877      -0.850700      15.397385           0.002933
          249              C       9.754056      15.100652      27.798674      -0.213812      34.360746 0.42637724E+03  0.10008983E+05                                 9.226440                            6.912223      -0.032694       1.959441                    0.999225      30.021231      87.190501       0.620923       0.420216      -1.058236      -0.011039       0.014771      -0.035903       0.040362       0.000046      -0.010640      -0.000136       0.032357      -0.094910      -0.033369      -0.000360       0.033729             11.207267       9.736370      -0.474717       2.877843       5.190737      -1.362344      18.694694          -0.000597
          250              C      17.175639      15.584287      25.783636       0.614723      23.428238 0.23273747E+03  0.47502157E+04                                 7.660247                            5.456816       0.035016       2.077256                    0.999717      21.987654      61.819006       0.625483       0.479782      -1.012062      -0.034798       0.020086      -0.050554       0.064576      -0.002474      -0.023376       0.035284      -0.145163      -0.127592      -0.073526      -0.029326       0.102852              9.645395      11.019012      -0.111451       3.870009       4.485385      -1.039347      13.431787           0.021839
          251              C      11.483738      10.928001      31.921025       0.282071      32.954914 0.33097753E+03  0.72679766E+04                                 9.186142                            6.193784      -0.011369       2.018996                    0.999530      24.575289      68.266524       0.641721       0.434655      -1.052923      -0.025363       0.044190       0.001332       0.050969      -0.012190       0.004222      -0.005506      -0.089416      -0.058928      -0.037213      -0.019424       0.056637             12.788327       9.362954      -2.163645      -0.142162      24.264531       0.100353       4.737497           0.001316
          252              C      10.627324       9.842886      31.972039      -0.216786      36.925265 0.42814984E+03  0.10039587E+05                                 9.620232                            6.880302       0.063458       1.984836                    0.999633      30.027629      86.556147       0.629993       0.414620      -1.064056       0.000559      -0.028179       0.000334       0.028186      -0.004652      -0.000338       0.000763       0.064193      -0.045850      -0.024847      -0.015229       0.040076             12.206542      10.088606      -0.329407       0.222395      21.520656      -0.443002       5.010363          -0.000196
          253              C      11.136549       8.605986      32.025303      -0.075035      35.291470 0.40663908E+03  0.94807618E+04                                 9.585377                            6.892126      -0.176901       1.923184                    0.999525      29.237953      86.028437       0.599713       0.438055      -1.042040       0.016937       0.025397      -0.001935       0.030588       0.018312       0.000849       0.000847       0.012770       0.043418      -0.026631       0.011660       0.014971             11.941878      12.840955      -2.296723       0.659196      17.965179      -0.628375       5.019501           0.001718
          254              C      12.467469       8.374067      32.036556      -0.055102      38.807905 0.41749657E+03  0.96532357E+04                                 9.916984                            6.750113      -0.002661       2.003292                    0.999450      27.208275      75.934372       0.647270       0.409261      -1.075824      -0.032491       0.033282      -0.000078       0.046512       0.006543       0.002898       0.005533       0.003026      -0.006387      -0.007575      -0.002883       0.010457             13.272082      13.824893      -5.230480       0.969325      20.745639      -2.080858       5.245715           0.001569
          255              C      13.308101       9.426186      31.924026      -0.083666      34.901328 0.42349964E+03  0.99033661E+04                                 9.345756                            6.901937      -0.034075       1.955073                    0.999621      29.289996      84.311372       0.620949       0.421813      -1.059502      -0.026051       0.037554       0.005697       0.046059      -0.009406       0.001253      -0.003156       0.054497      -0.041493      -0.022852      -0.012952       0.035804             11.476310      10.640657      -2.910831       0.000631      18.870285      -1.180127       4.917987           0.002201
          256              C      12.794667      10.770089      31.850506      -0.269137      37.182829 0.46991684E+03  0.11267512E+05                                 9.665880                            7.211980       0.056652       1.970269                    0.999801      31.233440      90.754969       0.615432       0.415068      -1.064797       0.042109      -0.044304       0.003113       0.061202       0.019841      -0.004154      -0.010148      -0.020410      -0.159048      -0.054206       0.004247       0.049959             11.889822      10.831160      -3.925591      -0.197502      19.836366      -0.657789       5.001941          -0.000056
          257              C      13.073489       7.014608      32.215854       0.624222      24.095073 0.23299926E+03  0.47360559E+04                                 7.708466                            5.406335       0.061488       2.084711                    0.999517      21.678433      59.958406       0.640562       0.470417      -1.021537       0.018572      -0.063071       0.012082       0.066849       0.018096      -0.012091       0.021509       0.019589       0.309016      -0.075489      -0.030928       0.106417              9.927279      11.490375      -3.305621       0.918064      13.824757      -1.538174       4.466704           0.013756
          258              C      11.092340      14.569881      35.846824       0.288264      29.104951 0.31613196E+03  0.68667906E+04                                 8.395813                            6.056716       0.086358       2.054377                    0.999632      24.274854      67.193479       0.648012       0.435148      -1.052012      -0.001778      -0.025745      -0.045156       0.052010       0.013578       0.023757       0.015290      -0.017777       0.113286      -0.038266      -0.013004       0.051271             10.233673       7.228844      -1.508186       1.789717       7.301644       3.920338      16.170532           0.001118
          259              C      12.181275      14.231431      36.635284      -0.238958      35.394432 0.46306209E+03  0.11032757E+05                                 9.231600                            7.099969       0.097479       1.981597                    0.999705      30.683070      88.096207       0.629733       0.408230      -1.072104       0.005199      -0.001299       0.032919       0.033352      -0.037485      -0.008440       0.018503       0.006413      -0.023954      -0.036269      -0.011702       0.047971             10.414246       8.532911      -1.728370       2.614867       8.515508       3.254446      14.194320          -0.000288
          260              C       6.983858      14.785292       0.423113      -0.103271      32.183114 0.42171579E+03  0.98599405E+04                                 8.818991                            6.893893       0.016958       1.970912                    0.999726      29.462146      85.044137       0.619885       0.422611      -1.058068      -0.022875      -0.008836      -0.018816       0.030909      -0.002871       0.017055      -0.020030       0.032525      -0.015147      -0.031486       0.000239       0.031247              9.900012       7.761548      -1.910120       1.082258       9.309177       3.802014      12.629311           0.001211
          261              C       6.053790      15.671014       0.855228      -0.063559      35.269953 0.43519759E+03  0.10181807E+05                                 9.328036                            6.934912      -0.035715       1.990067                    0.999341      27.668158      78.031389       0.631744       0.414407      -1.070964      -0.005228      -0.027355      -0.033509       0.043572       0.001056      -0.010052      -0.003293       0.017786      -0.013871      -0.010992      -0.005343       0.016336             11.073824       8.757480      -1.302595       1.997317       9.246662       5.127578      15.217329           0.002995
          262              C       4.996419      15.915189       0.068268      -0.067213      31.857982 0.41535606E+03  0.97190433E+04                                 8.898004                            6.929525      -0.119618       1.937901                    0.999570      29.311597      85.925358       0.603789       0.433529      -1.046516       0.008155      -0.032285      -0.030556       0.045194      -0.008508      -0.024474       0.001162       0.002832      -0.026677      -0.027656       0.001164       0.026492             10.080569       8.319514      -1.533801       1.567872       7.848060       3.818956      14.074132           0.001991
          263              C      10.170689      15.366513      36.280440      -0.254497      33.233835 0.43492193E+03  0.10253209E+05                                 8.962420                            6.949588       0.206094       2.027452                    0.999743      30.500274      88.569670       0.623907       0.416426      -1.061373      -0.011060       0.030888       0.046096       0.056579      -0.001610       0.027097      -0.003620       0.027567       0.054833      -0.023292      -0.016346       0.039639             10.256807       7.378199      -1.771226       0.492344       8.415434       4.694492      14.976786           0.000122
          264              C       6.266314      16.369128       2.207840       0.629472      21.695652 0.23190302E+03  0.47199739E+04                                 7.223517                            5.450689       0.015340       2.076068                    0.999520      21.722208      60.610663       0.626391       0.480427      -1.013642       0.010838       0.015114       0.069985       0.072414       0.006944      -0.012430      -0.085551      -0.102014      -0.060307      -0.075575      -0.040589       0.116164              8.406746       8.922369      -0.380176       0.367258       6.070979       3.256508      10.226891           0.018840
          265              C      14.611657      12.946446      22.564526       0.126092      24.826287 0.30853359E+03  0.66888226E+04                                 7.517036                            5.946053       0.336092       2.134663                    0.999754      25.438625      71.307545       0.657465       0.429721      -1.050945       0.013439      -0.005559       0.041646       0.044112      -0.003929      -0.009937      -0.026110       0.042060      -0.009787      -0.039981       0.013115       0.026866              8.515385       6.243542       2.703093       1.937236      10.597152       0.555730       8.705463           0.011078
          266              C      15.116670      12.648063      24.606572      -0.011102      27.115742 0.34796732E+03  0.77525412E+04                                 7.838363                            6.224332       0.238841       2.068315                    0.999849      27.286087      76.840576       0.658449       0.417521      -1.061470       0.007383       0.068652      -0.043184       0.081440      -0.009264       0.014704      -0.025153      -0.001702       0.085881      -0.025960      -0.019341       0.045301              8.744313       6.145906       2.231678       2.436039       9.811883       1.937894      10.275151           0.004100
          267              C      14.743175      11.475742      24.202214      -0.118881      28.153157 0.36995278E+03  0.83268121E+04                                 7.917036                            6.349837       0.530235       2.152174                    0.999852      27.908222      77.683118       0.665830       0.408705      -1.072630      -0.014372      -0.017545      -0.054849       0.059353       0.005837       0.048280      -0.022264      -0.038567       0.187622      -0.071405      -0.012692       0.084097              8.676180       6.203475       1.796174       2.233871      10.839032       0.492758       8.986033          -0.000359
          268              C      13.724735      10.697494      22.016880       0.201820      29.591397 0.31617778E+03  0.68803292E+04                                 8.509839                            6.074141       0.082064       2.062805                    0.999653      24.502814      68.284146       0.643218       0.437592      -1.048663       0.017990       0.028868       0.031813       0.046573       0.016347       0.007752       0.025447      -0.014792       0.009871      -0.024243      -0.012310       0.036553             10.457297       7.900292       3.134776       4.303167      12.972548       3.533355      10.499053           0.000644
          269              C      13.722635       9.423355      22.398732      -0.160337      32.563209 0.42396703E+03  0.98904458E+04                                 8.819454                            6.862585       0.199755       2.039654                    0.999785      29.048888      82.787625       0.630300       0.416557      -1.065685      -0.012734      -0.032285      -0.021175       0.040656      -0.006438       0.017051      -0.001640      -0.000865       0.064280      -0.021092      -0.008047       0.029140             10.002773       7.547454       2.149484       3.137166      13.085648       2.341985       9.375216           0.000483
          270              C      13.119779       8.447128      21.542754      -0.165407      32.857562 0.44201319E+03  0.10419652E+05                                 8.884022                            7.018943       0.194988       2.035604                    0.999686      29.369997      84.146187       0.621654       0.417965      -1.064766       0.025459       0.024699       0.021152       0.041299      -0.001308       0.000420      -0.008219      -0.051213      -0.039533      -0.019061      -0.014613       0.033673             10.042580       8.140559       2.312732       3.706059      11.015997       2.620000      10.971185           0.000243
          271              C      12.565316       8.827059      20.365689       0.195594      31.508041 0.34186953E+03  0.75760127E+04                                 8.875687                            6.322862       0.024915       2.043039                    0.999705      24.851101      69.583580       0.630271       0.438529      -1.049503      -0.013480      -0.041021      -0.022665       0.048766       0.024613       0.016015       0.022282      -0.026310      -0.005354      -0.027437      -0.017421       0.044858             10.939485       7.724812       3.341014       4.171988      13.538119       4.372205      11.555524           0.000868
          272              C      12.563208      10.101670      20.007844      -0.167179      32.696404 0.42828170E+03  0.10028100E+05                                 8.864651                            6.901888       0.226730       2.049689                    0.999706      29.204205      83.702166       0.627161       0.417098      -1.064099       0.016641       0.044860       0.021164       0.052319      -0.007861       0.020987       0.011571       0.017574       0.061769      -0.029898      -0.004048       0.033946             10.094888       6.848137       2.388912       3.015592      13.314374       2.583438      10.122152           0.000317
          273              C      13.171324      11.049143      20.926089      -0.167698      33.187040 0.42668379E+03  0.10024419E+05                                 9.072825                            6.983195       0.023004       1.985911                    0.999340      29.515807      85.938082       0.608302       0.428582      -1.052358      -0.030642      -0.033587      -0.036629       0.058384       0.005546      -0.012503       0.003976      -0.031555      -0.079247      -0.032329       0.002333       0.029996             10.450243       7.813185       2.194628       4.196097      11.753464       2.912074      11.784079           0.000668
          274              C      11.876188       7.900798      18.178105       0.123895      24.922651 0.29689178E+03  0.63950714E+04                                 7.566692                            5.854375       0.221783       2.096794                    0.999673      25.498858      71.987565       0.656848       0.432907      -1.045688       0.000520      -0.053915       0.016091       0.056267      -0.011343      -0.007580      -0.030747       0.027782      -0.010613      -0.042051       0.018263       0.023788              8.565510       6.206774       2.702402       1.389649       8.896730       0.566847      10.593026           0.004960
          275              C      11.708906       6.599319      19.837548      -0.151786      29.948900 0.41041335E+03  0.95057562E+04                                 8.331506                            6.719805       0.484173       2.125677                    0.999811      29.131023      82.979063       0.640941       0.412594      -1.067229       0.002852       0.058903      -0.001187       0.058984       0.039518       0.005398      -0.035066      -0.129240       0.050823      -0.086453       0.003153       0.083300              9.157005       6.461084       2.826326       1.204988       9.981306       0.710675      11.028624           0.000027
          276              C      11.344878       5.956829      18.700995       0.002213      27.651963 0.35297035E+03  0.79356812E+04                                 8.094990                            6.349644       0.018755       1.998898                    0.999616      27.787525      80.034568       0.636016       0.428343      -1.048912      -0.010353       0.027420      -0.058117       0.065089      -0.000209      -0.010379      -0.013291      -0.015557      -0.030727      -0.021284       0.001486       0.019799              9.088690       6.325507       3.476058       1.395858      12.279385       1.354507       8.661177           0.002542
          277              C      10.944033       4.364505       4.940069       0.090282      31.266348 0.37967848E+03  0.87072367E+04                                 9.679316                            7.231819      -0.666871       1.815332                    0.995252      26.800063      78.371083       0.517049       0.516548      -0.999333       0.006004       0.000164      -0.000614       0.006037      -0.008719      -0.000578      -0.001940       0.024803      -0.002643      -0.015009      -0.000591       0.015601             12.794451       7.775525      -0.380615       0.649213      15.311942       2.128062      15.295887           0.000003
          278              C      10.200191       4.359791       6.296432      -0.079845      27.052503 0.38588216E+03  0.88863247E+04                                 8.118322                            6.635854      -0.416002       1.864914                    0.997199      28.882751      84.664626       0.621539       0.427928      -1.047374       0.081019       0.002040       0.037670       0.089371      -0.000851       0.043850      -0.004691       0.043799       0.090592      -0.037619      -0.026441       0.064060             10.041525       6.172587      -0.024927      -0.301628       7.735573       2.103696      16.216415           0.000004
          279              C      11.816236       3.115349       4.817037      -0.072632      27.989097 0.39536932E+03  0.91804936E+04                                 8.361851                            6.757188      -0.508768       1.835348                    0.996942      29.209230      86.598891       0.609092       0.433072      -1.041948      -0.080014      -0.043420       0.012133       0.091841       0.043209      -0.000780      -0.007293      -0.059916      -0.115707      -0.040056      -0.032227       0.072283             10.135089       6.875227      -2.040056      -0.410462      15.784651       1.658686       7.745389           0.000015
          280              C       9.858256       4.376760       3.851529      -0.078964      26.674443 0.38735347E+03  0.89508031E+04                                 8.071198                            6.685251      -0.469571       1.847975                    0.996852      29.149180      86.286156       0.612622       0.432672      -1.041911       0.068637      -0.002251      -0.055820       0.088499      -0.000053      -0.034542       0.010644       0.025811       0.157232      -0.041301      -0.026824       0.068125              9.565035       7.046030       0.425962       2.342526       7.391452       0.941425      14.257624           0.000017
          281              C      11.752050       5.554738       4.814786      -0.083069      25.195777 0.34527467E+03  0.77589916E+04                                 7.647372                            6.207170      -0.375640       1.873445                    0.998107      28.735866      84.119403       0.651346       0.418460      -1.049749      -0.076705       0.040717       0.008013       0.087211      -0.014669       0.005494       0.004209      -0.043105      -0.064645      -0.025692      -0.011254       0.036945              9.095955       5.845188       0.295038      -0.183226      13.962312       1.399819       7.480366           0.000004
          282              C      10.807243       9.065102       5.210892       0.081326      33.463393 0.41364899E+03  0.96602944E+04                                 9.803153                            7.285451      -0.648408       1.821618                    0.995238      26.801832      78.257481       0.545049       0.481185      -1.020516      -0.002828      -0.001049      -0.001879       0.003554      -0.002397       0.005623      -0.001372       0.019999      -0.022240      -0.009046      -0.006389       0.015435             13.152282       8.418999       0.796641      -2.077786      16.062346       0.563088      14.975501           0.000011
          283              C       9.699372       8.869480       6.217661      -0.070658      27.021596 0.34839987E+03  0.78517543E+04                                 8.118822                            6.282847      -0.505977       1.838497                    0.997094      28.709089      84.332855       0.639663       0.424880      -1.045111       0.069207      -0.003194       0.056697       0.089523      -0.000185       0.015870      -0.004811       0.010759       0.114255      -0.024934      -0.017956       0.042890             10.333424       7.564014       0.576885      -4.333040       7.726101      -1.049398      15.710157          -0.000017
          284              C      11.667865      10.292103       5.559735      -0.084595      28.484087 0.37443270E+03  0.85726649E+04                                 8.451607                            6.533643      -0.491009       1.841485                    0.996751      29.004229      85.250127       0.625743       0.427532      -1.045821      -0.078041       0.046335      -0.003190       0.090816      -0.031810       0.004192       0.006283      -0.037992      -0.089132      -0.033776      -0.018271       0.052048             11.205238       6.656732       2.462464       0.024079      19.545062       1.058523       7.413920           0.000004
          285              C      10.199124       9.251297       3.859781      -0.074411      25.893462 0.35549632E+03  0.80271361E+04                                 7.838106                            6.348910      -0.434923       1.863042                    0.997299      28.399468      82.658622       0.637949       0.425201      -1.048173       0.085759       0.021918      -0.028858       0.093101       0.010067      -0.029540      -0.012645       0.035134       0.060724      -0.031161      -0.016380       0.047541              9.305188       5.832295      -0.293979      -0.872511       7.697273       1.253733      14.385995          -0.000001
          286              C      11.769928       7.895138       5.241650      -0.083385      25.598358 0.36849188E+03  0.83808670E+04                                 7.730769                            6.424310      -0.319621       1.896744                    0.997490      28.572036      82.984239       0.641193       0.420007      -1.053247      -0.064015      -0.042041      -0.018634       0.078820       0.027324       0.003860       0.020344      -0.058181      -0.089153      -0.035715      -0.023703       0.059418              9.282149       6.059962      -0.759704      -0.466153      14.605305       1.380783       7.181181          -0.000003
          287              C      10.947188       4.618579       8.562037       0.276254      31.618294 0.32696987E+03  0.71625115E+04                                 8.918949                            6.163036       0.083222       2.050593                    0.999508      24.542250      68.227793       0.641853       0.435625      -1.051694       0.013711      -0.011059      -0.054500       0.057276      -0.003846       0.005573       0.010326      -0.015541       0.138308      -0.032535      -0.015561       0.048096             12.057322       8.504013       0.120451      -0.022993       5.391755       3.584240      22.276198          -0.000212
          288              C       9.718323       4.610095       9.080425      -0.252021      34.856291 0.45306012E+03  0.10784880E+05                                 9.286610                            7.104394       0.134058       1.998532                    0.999716      30.896982      90.005164       0.615910       0.417763      -1.061073      -0.022128       0.011133       0.050288       0.056058       0.008979       0.023071       0.018108       0.052706       0.021012      -0.037266      -0.006476       0.043743             11.296844       9.034890      -0.204274      -2.262490       5.785902       3.411562      19.069741           0.000304
          289              C       9.517369       4.886795      10.432286      -0.073041      32.605395 0.41171753E+03  0.96000187E+04                                 9.020391                            6.874016      -0.110064       1.940433                    0.999586      29.146057      84.921663       0.610352       0.430381      -1.049814       0.015853      -0.000468      -0.034732       0.038182       0.000476      -0.016126      -0.007109       0.029314      -0.040844      -0.022732      -0.005281       0.028013             10.939217       9.332933      -0.218080      -1.039316       5.709876       3.191864      17.774843           0.000183
          290              C      10.578947       5.107872      11.232000      -0.054757      36.612766 0.43933924E+03  0.10296042E+05                                 9.585382                            6.964880       0.000419       2.001845                    0.999410      27.588365      77.698497       0.631215       0.414056      -1.071922       0.013025      -0.013185      -0.046108       0.049693      -0.000447      -0.000653      -0.004800       0.011562       0.003122      -0.008707       0.003336       0.005371             12.325687      10.977383      -0.678440      -1.729582       5.913908       3.663373      20.085770          -0.000475
          291              C      11.849896       5.143697      10.729366      -0.081967      33.704701 0.41755982E+03  0.97606958E+04                                 9.194818                            6.912779       0.002006       1.978515                    0.999704      29.061323      84.500632       0.610557       0.429159      -1.051626      -0.010970      -0.006659      -0.021645       0.025163       0.002863       0.013379      -0.001692       0.008040      -0.044417      -0.020723       0.003394       0.017329             11.119282      10.902183      -0.340478      -0.112800       5.333383       2.339515      17.122282          -0.000651
          292              C      12.009818       4.894808       9.385757      -0.222288      35.837509 0.44208704E+03  0.10440614E+05                                 9.390907                            6.971330       0.067415       1.978239                    0.999711      30.398374      87.687107       0.629119       0.412244      -1.066518       0.001409       0.003053       0.038573       0.038719       0.001920      -0.023397       0.002135       0.065719      -0.044775      -0.027288      -0.021626       0.048914             11.542607       9.778286       0.344852       1.488286       5.493686       2.921065      19.355848          -0.000177
          293              C      10.325387       5.478848      12.702392       0.607760      23.888889 0.24316508E+03  0.49958999E+04                                 7.646218                            5.521401       0.059902       2.078740                    0.999477      22.058450      61.343233       0.634110       0.470142      -1.021654      -0.007237       0.012078       0.067162       0.068622      -0.004476       0.014235      -0.045022      -0.125022      -0.187733      -0.078029      -0.028275       0.106304              9.653930       9.906634      -0.482167      -1.007405       5.000200       2.623732      14.054956          -0.003185
          294              C       0.943739       0.750909       4.636238       0.298110      29.777636 0.30479496E+03  0.65609198E+04                                 8.531713                            5.935577       0.071439       2.054433                    0.999510      23.916932      65.922192       0.656447       0.433460      -1.052946      -0.021142       0.047762       0.015981       0.054623      -0.007419       0.001445       0.005778      -0.072295      -0.003151      -0.036492      -0.001734       0.038226             10.649932       9.608190      -1.002591      -0.364806      17.946690       1.851573       4.394917           0.001395
          295              C      15.843648      23.285681       4.497451      -0.215886      35.946801 0.43604359E+03  0.10305118E+05                                 9.508391                            6.992199      -0.021512       1.959380                    0.999396      30.351701      88.776533       0.616388       0.420464      -1.056879       0.012359      -0.037210       0.008984       0.040225      -0.011120       0.003076      -0.008974       0.048135       0.021275      -0.031768       0.007298       0.024470             11.148631      11.132658       0.539978      -0.260596      17.443369       1.725629       4.869866          -0.000348
          296              C       5.706573      22.039353       4.222878      -0.068900      32.126818 0.40630576E+03  0.94850633E+04                                 9.035467                            6.910038      -0.208159       1.919842                    0.999127      29.133894      86.192167       0.595360       0.440696      -1.038938       0.012819       0.017920       0.019423       0.029372       0.016266       0.004241      -0.005378      -0.000388       0.089850      -0.031988       0.001268       0.030720             10.392558      11.303373      -1.000523      -0.446636      14.911946       1.562817       4.962354           0.000912
          297              C       7.036440      21.768781       4.143357      -0.058768      36.601615 0.44170234E+03  0.10356253E+05                                 9.512901                            6.957320       0.072943       2.025646                    0.999477      27.503026      77.255256       0.635693       0.410947      -1.074883      -0.022430       0.041509       0.024554       0.053189      -0.000206       0.001530       0.001780      -0.000669      -0.030956      -0.010670       0.004977       0.005693             11.352427      11.731797      -1.380710      -0.803550      17.125988       2.126284       5.199496           0.000102
          298              C       7.948617      22.786961       4.314402      -0.091955      34.463384 0.43590640E+03  0.10311100E+05                                 9.310692                            7.042482      -0.082646       1.938621                    0.999652      29.892728      87.751855       0.606883       0.426667      -1.051992      -0.028069       0.021829       0.024337       0.043089      -0.014290       0.004028      -0.003948       0.040897      -0.005402      -0.024343      -0.002394       0.026737             10.708248      11.803248      -0.430272      -0.709512      15.416874       1.520022       4.904621           0.002638
          299              C       2.227314       0.495893       4.567970      -0.257877      34.554475 0.44866527E+03  0.10689014E+05                                 9.260722                            7.099638       0.028538       1.967141                    0.999507      31.115488      91.648382       0.610253       0.421290      -1.055403       0.025834      -0.046145       0.006935       0.053337       0.023126       0.012844       0.009350      -0.036105      -0.018068      -0.029112      -0.007909       0.037021             10.598343      11.694766      -2.595857      -0.908083      15.294479       1.647722       4.805784           0.000056
          300              C       7.533041      20.369255       3.824521       0.601531      22.265321 0.23690986E+03  0.48564200E+04                                 7.338113                            5.486798       0.004301       2.063416                    0.999557      22.259846      62.699985       0.627028       0.476525      -1.013887       0.009440      -0.067763      -0.002126       0.068450       0.015471       0.015098      -0.034375       0.033780       0.295912      -0.080097      -0.026431       0.106528              8.625059       9.325946      -0.634082      -0.809353      11.877062       1.486869       4.672169           0.014681
          301              C       9.865622       4.199050       1.451638       0.282539      30.248683 0.33868799E+03  0.74931317E+04                                 8.665936                            6.292086       0.028846       2.031815                    0.999626      24.790989      69.513851       0.631570       0.438350      -1.048889       0.022136       0.007769       0.044803       0.050574      -0.000629       0.022041      -0.004291      -0.000021       0.127954      -0.028261      -0.021506       0.049767             10.611762       9.977529      -0.389015       2.247831       4.487458       0.701013      17.370299           0.001305
          302              C      10.614725       3.977030       0.336090      -0.227657      35.776554 0.47223630E+03  0.11388702E+05                                 9.523464                            7.305151      -0.051759       1.946202                    0.998858      31.054303      91.848476       0.599323       0.423770      -1.054486      -0.000625       0.009970      -0.043565       0.044696      -0.010749       0.008704      -0.011625       0.042948      -0.040113      -0.025802      -0.007650       0.033452             11.083371      11.209888      -0.804543       1.037750       5.042043       0.640501      16.998180          -0.000389
          303              C      15.255573       3.967612      36.592523      -0.070499      32.736691 0.42554101E+03  0.10052226E+05                                 9.196454                            7.099291      -0.221385       1.911904                    0.999177      29.548509      88.010738       0.583802       0.444140      -1.036652       0.005111       0.021629       0.030366       0.037630       0.003386      -0.014522       0.004709      -0.037992      -0.024641      -0.027074       0.003231       0.023843             10.703493      12.039710      -0.576005       2.088959       4.934972       0.505157      15.135798           0.001168
          304              C      13.941488       4.140137      36.494997      -0.045424      35.102570 0.41296200E+03  0.95518292E+04                                 9.303036                            6.763245      -0.082199       1.983364                    0.999200      27.206108      76.712511       0.637527       0.415366      -1.068542       0.019992       0.012344       0.038757       0.045323       0.004723      -0.004339      -0.002526      -0.011457      -0.004275      -0.008422      -0.001143       0.009565             11.240928      12.223422      -0.323855       2.264665       4.708152       0.596504      16.791212           0.000428
          305              C       7.931843       4.370631       0.099026      -0.084645      33.402191 0.42743072E+03  0.10070906E+05                                 9.138184                            6.989857      -0.047761       1.953198                    0.999733      29.729495      87.378629       0.606459       0.428649      -1.049751       0.034850       0.012198       0.014722       0.039750      -0.009696       0.003161      -0.010202       0.006666      -0.079733      -0.029242       0.004246       0.024996             10.432631      11.937109      -0.122763       1.047853       4.623715       0.487956      14.737070           0.002105
          306              C       8.502086       4.401272       1.360863      -0.256880      35.004722 0.48579082E+03  0.11770534E+05                                 9.284798                            7.360491       0.039807       1.966391                    0.999689      31.495517      92.643769       0.604455       0.418211      -1.060510      -0.021479       0.012073      -0.030712       0.039374      -0.012611      -0.015591       0.009673       0.010061       0.083805      -0.027558      -0.009388       0.036945             10.435732      12.264138       0.024293       2.901163       4.776429       0.322769      14.266628           0.000150
          307              C      13.295492       4.172661      35.157390       0.602330      24.046254 0.24419635E+03  0.50383092E+04                                 7.719210                            5.567741      -0.022321       2.052699                    0.999645      22.286818      62.754269       0.623606       0.476047      -1.015254      -0.011397       0.022121      -0.067760       0.072184      -0.026843      -0.019122       0.013508      -0.151618      -0.178215      -0.073132      -0.038608       0.111740              9.404953      10.643961       0.972931       1.535128       4.418803      -0.139598      13.152094           0.012532
          308              C       9.260643       8.564969       8.469012       0.291217      30.591332 0.31539222E+03  0.68567303E+04                                 8.778400                            6.081527       0.007747       2.032964                    0.999576      24.205044      67.350541       0.640670       0.439750      -1.047716       0.031105       0.008565      -0.042378       0.053261       0.000569      -0.026189      -0.010701      -0.011824       0.085658      -0.032218      -0.009748       0.041966             11.593994      10.158289       0.700064      -4.778553       4.796657      -1.716871      19.827035          -0.000797
          309              C       7.945505       8.486720       8.305468      -0.248960      34.632323 0.43243496E+03  0.10180306E+05                                 9.221866                            6.934084       0.055364       1.974889                    0.999733      30.623439      88.874502       0.623990       0.416954      -1.061002      -0.035488      -0.001902       0.035949       0.050550      -0.004625       0.024468      -0.006608       0.015050       0.099539      -0.025427      -0.019862       0.045289             10.986806      12.424226       0.577102      -5.055427       4.805644      -0.872581      15.730547           0.000017
          310              C       7.083827       8.358977       9.336243      -0.083834      33.315123 0.39677360E+03  0.91413624E+04                                 9.026554                            6.670723      -0.025435       1.962732                    0.999674      28.951543      83.103573       0.632126       0.420566      -1.058784       0.032525       0.004525      -0.014899       0.036060      -0.002172       0.018129      -0.003006       0.024216      -0.053427      -0.025142      -0.003328       0.028471             10.814407      11.329682       0.187330      -3.735136       4.722350      -1.000267      16.391188          -0.001165
          311              C       7.577267       8.192580      10.613084      -0.059070      37.777138 0.42863345E+03  0.99821850E+04                                 9.774919                            6.869728       0.044458       2.021594                    0.999480      27.272559      76.537888       0.637004       0.412880      -1.072813       0.037190      -0.003313      -0.035045       0.051207      -0.003432       0.004248      -0.007028       0.000689       0.019525      -0.007606      -0.004426       0.012032             12.674170      13.274555       0.606047      -5.986542       5.154932      -1.453601      19.593024           0.000369
          312              C       8.928176       8.272243      10.780379      -0.068774      31.716046 0.41632129E+03  0.97423911E+04                                 8.894713                            6.941122      -0.068543       1.959044                    0.999610      29.031261      84.967440       0.603125       0.433972      -1.046774       0.001112      -0.006650      -0.030240       0.030983      -0.001651       0.021157      -0.000451      -0.017136       0.021810      -0.025800       0.004875       0.020925             10.504178      11.098496       0.322380      -3.481655       4.999903      -0.851869      15.414135           0.000160
          313              C       9.754082       8.468337       9.711344      -0.215652      34.434165 0.42745711E+03  0.10040774E+05                                 9.238446                            6.920132      -0.029865       1.959777                    0.999239      30.062027      87.339674       0.620675       0.420114      -1.058291      -0.010285      -0.015229       0.038889       0.043012       0.000018       0.009491      -0.001543       0.029862      -0.097835      -0.034059       0.001439       0.032619             11.223158       9.748147       0.475437      -2.883989       5.197248      -1.365054      18.724079           0.000416
          314              C       6.654567       7.984702      11.726382       0.613210      23.464550 0.23313104E+03  0.47603104E+04                                 7.667067                            5.460651       0.037187       2.077435                    0.999736      22.011532      61.901728       0.625390       0.479645      -1.012123      -0.035101      -0.020970       0.050182       0.064731       0.002551       0.022401       0.035101      -0.145884      -0.127207      -0.072670      -0.030363       0.103033              9.655170      11.028657       0.111892      -3.875499       4.489030      -1.040764      13.447823          -0.004729
          315              C      11.483739      12.640988       5.588993       0.281697      33.036918 0.33183460E+03  0.72921251E+04                                 9.203920                            6.204265      -0.011853       2.018046                    0.999553      24.610376      68.407828       0.640742       0.435001      -1.052625      -0.025940      -0.043047      -0.002150       0.050305       0.014006      -0.006318      -0.004647      -0.089430      -0.056550      -0.038983      -0.017709       0.056691             12.814519       9.384891       2.162885       0.142800      24.313764       0.101025       4.744902           0.001309
          316              C      10.627318      13.726103       5.537979      -0.218035      36.861972 0.42731683E+03  0.10014103E+05                                 9.601981                            6.867010       0.067525       1.986415                    0.999634      30.014536      86.462431       0.631579       0.413825      -1.064681       0.001385       0.027825      -0.000077       0.027859       0.004387      -0.000820       0.001091       0.064221      -0.040592      -0.025751      -0.013434       0.039185             12.180378      10.079210       0.327714      -0.222069      21.461405      -0.442125       5.000519          -0.000230
          317              C      11.136535      14.963003       5.484715      -0.074786      35.374918 0.40778280E+03  0.95147622E+04                                 9.603897                            6.904585      -0.181169       1.921521                    0.999547      29.276173      86.193544       0.598769       0.438407      -1.041759       0.017842      -0.025879       0.002279       0.031516      -0.017781      -0.001385       0.000409       0.011601       0.042663      -0.025819       0.011016       0.014804             11.966542      12.868229       2.308286      -0.661331      18.002758      -0.630571       5.028638           0.001679
          318              C      12.467453      15.194922       5.473462      -0.055178      38.775609 0.41706353E+03  0.96404533E+04                                 9.911032                            6.745652      -0.001440       2.004023                    0.999418      27.196230      75.882957       0.647640       0.409145      -1.075931      -0.031605      -0.033042      -0.000588       0.045728      -0.006804      -0.003319       0.005813       0.003771      -0.004649      -0.007984      -0.002983       0.010967             13.264344      13.815625       5.224535      -0.968593      20.734394      -2.080021       5.243013           0.001541
          319              C      13.308092      14.142803       5.585992      -0.086160      34.916189 0.42361253E+03  0.99061637E+04                                 9.346801                            6.900878      -0.033460       1.955224                    0.999605      29.302318      84.333537       0.621295       0.421571      -1.059707      -0.027264      -0.035904      -0.004781       0.045335       0.009177      -0.001331      -0.002531       0.056993      -0.036125      -0.024346      -0.011673       0.036019             11.480001      10.639819       2.910609      -0.000673      18.882460      -1.181302       4.917724           0.002158
          320              C      12.794667      12.798900       5.659512      -0.271936      37.232972 0.47093173E+03  0.11295717E+05                                 9.654293                            7.200441       0.081955       1.976484                    0.999839      31.287247      90.868519       0.618527       0.412849      -1.066434       0.039091       0.047230      -0.003306       0.061398      -0.018074       0.003686      -0.010716      -0.025745      -0.160073      -0.054618       0.004534       0.050084             11.875945      10.816391       3.904848       0.198356      19.816812      -0.658510       4.994631          -0.000071
          321              C      13.073464      16.554381       5.294164       0.623346      24.157823 0.23365938E+03  0.47530191E+04                                 7.722363                            5.414454       0.057455       2.082459                    0.999535      21.711140      60.078903       0.639974       0.470498      -1.021453       0.017116       0.062847      -0.013462       0.066513      -0.019105       0.010388       0.020670       0.020166       0.307188      -0.075787      -0.029618       0.105405              9.947633      11.512081       3.315551      -0.920875      13.856748      -1.542762       4.474069           0.013725
          322              C      11.092366       8.999108       1.663194       0.286589      29.142366 0.31666508E+03  0.68808723E+04                                 8.400424                            6.059981       0.093201       2.056119                    0.999645      24.296090      67.251830       0.648170       0.434884      -1.052232      -0.002828       0.025353       0.044336       0.051151      -0.014007      -0.025269       0.015053      -0.014314       0.112821      -0.037881      -0.014181       0.052062             10.239560       7.232773       1.509215      -1.791339       7.305116       3.922079      16.180791           0.001129
          323              C      12.181299       9.337558       0.874734      -0.239329      35.394251 0.46304254E+03  0.11032345E+05                                 9.230865                            7.099070       0.098260       1.981695                    0.999685      30.687983      88.114964       0.629863       0.408144      -1.072144       0.005093       0.001440      -0.032597       0.033023       0.035388       0.009092       0.018001       0.005564      -0.021946      -0.034105      -0.011836       0.045941             10.413515       8.531860       1.729341      -2.612272       8.516996       3.255784      14.191689          -0.000265
          324              C      17.504969       8.783697      37.086905      -0.106002      32.281800 0.42336522E+03  0.99084741E+04                                 8.837652                            6.908192       0.017928       1.970240                    0.999691      29.517107      85.254234       0.619113       0.422712      -1.057972      -0.024233       0.009091       0.019257       0.032261       0.002178      -0.016738      -0.019277       0.031963      -0.011229      -0.030541       0.000342       0.030199              9.922060       7.773129       1.912517      -1.080758       9.333300       3.817004      12.659752           0.001238
          325              C      16.574907       7.897975      36.654790      -0.064565      35.292197 0.43550483E+03  0.10190691E+05                                 9.330345                            6.936111      -0.037788       1.989342                    0.999315      27.682981      78.077136       0.631866       0.414257      -1.071071      -0.004729       0.027476       0.033387       0.043497      -0.001709       0.014032      -0.003179       0.018723      -0.013665      -0.013269      -0.006822       0.020091             11.077836       8.756322       1.301027      -1.996726       9.250685       5.132588      15.226500           0.003019
          326              C      15.517537       7.653800      37.441750      -0.065925      31.840476 0.41515266E+03  0.97127593E+04                                 8.896446                            6.930153      -0.124149       1.936747                    0.999583      29.296108      85.863535       0.603479       0.433820      -1.046377       0.007597       0.032399       0.031404       0.045756       0.007624       0.023834       0.001413       0.003867      -0.029869      -0.027165       0.001221       0.025944             10.078095       8.316472       1.530140      -1.571453       7.844554       3.816179      14.073258           0.002042
          327              C      10.170721       8.202476       1.229578      -0.251094      33.162954 0.43378165E+03  0.10220469E+05                                 8.953840                            6.943889       0.202850       2.027067                    0.999767      30.460632      88.453288       0.623650       0.416836      -1.061023      -0.012002      -0.031490      -0.044609       0.055907       0.003196      -0.029196      -0.004923       0.030441       0.052432      -0.024541      -0.017662       0.042203             10.245626       7.374711       1.769636      -0.495886       8.404860       4.684218      14.957308           0.000174
          328              C      16.787435       7.199861      35.302178       0.630636      21.689936 0.23179508E+03  0.47171757E+04                                 7.222691                            5.449511       0.014533       2.075840                    0.999509      21.714820      60.584002       0.626450       0.480443      -1.013645       0.011862      -0.014675      -0.069212       0.071738      -0.005678       0.012342      -0.084488      -0.101085      -0.057880      -0.074571      -0.040084       0.114654              8.406572       8.921153       0.380619      -0.366468       6.071177       3.257404      10.227386           0.018842
          329              C      14.611666      10.622543      14.945492       0.127142      24.822357 0.30848626E+03  0.66873583E+04                                 7.514347                            5.943811       0.344285       2.136824                    0.999738      25.437845      71.296696       0.657903       0.429463      -1.051132       0.013986       0.006132      -0.041901       0.044597       0.004820       0.010345      -0.027088       0.041779      -0.012841      -0.041161       0.013988       0.027173              8.511766       6.240477      -2.700677      -1.936765      10.589956       0.553551       8.704865           0.011115
          330              C       4.595578      10.920926      12.903446      -0.011906      27.188311 0.34921206E+03  0.77884969E+04                                 7.858427                            6.240869       0.236618       2.067120                    0.999843      27.327717      77.039651       0.656613       0.418246      -1.060836       0.007445      -0.067500       0.040990       0.079321       0.008885      -0.014775      -0.025101      -0.001250       0.086807      -0.025974      -0.019411       0.045385              8.766482       6.162779      -2.238872      -2.441547       9.839619       1.941575      10.297049           0.004082
          331              C      14.743175      12.093247      13.307804      -0.116661      28.106045 0.36915565E+03  0.83040975E+04                                 7.907430                            6.342751       0.526717       2.151356                    0.999836      27.878314      77.568624       0.666264       0.408674      -1.072688      -0.012915       0.018182       0.055234       0.059567      -0.005377      -0.047122      -0.023440      -0.042675       0.184262      -0.071899      -0.011023       0.082922              8.665073       6.195954      -1.793467      -2.230538      10.824585       0.491467       8.974680          -0.000525
          332              C      13.724730      12.871495      15.493138       0.201331      29.611761 0.31643699E+03  0.68876817E+04                                 8.514530                            6.077462       0.078541       2.061535                    0.999642      24.514517      68.335002       0.642883       0.437712      -1.048545       0.017813      -0.029345      -0.032984       0.047606      -0.016029      -0.005693       0.024682      -0.017949       0.005291      -0.024103      -0.011310       0.035412             10.462458       7.904299      -3.136003      -4.305218      12.979345       3.534367      10.503729           0.000659
          333              C      13.722621      14.145634      15.111286      -0.161737      32.620585 0.42491271E+03  0.99187880E+04                                 8.830914                            6.871185       0.204377       2.040729                    0.999772      29.082719      82.930996       0.629727       0.416673      -1.065530      -0.012876       0.032865       0.021472       0.041315       0.006141      -0.016180      -0.002440      -0.001874       0.059222      -0.019870      -0.007458       0.027328             10.015541       7.557665      -2.152086      -3.141164      13.102435       2.345391       9.386524           0.000355
          334              C      13.119759      15.121861      15.967264      -0.166275      32.880347 0.44243506E+03  0.10431933E+05                                 8.887059                            7.021816       0.192499       2.034823                    0.999684      29.382741      84.188131       0.621599       0.417908      -1.064818       0.026394      -0.025017      -0.022015       0.042511       0.000905       0.000489      -0.006955      -0.052246      -0.047865      -0.018404      -0.016658       0.035062             10.045193       8.143617      -2.313309      -3.706614      11.018162       2.621067      10.973798           0.000143
          335              C      12.565298      14.741930      17.144329       0.197250      31.502324 0.34191203E+03  0.75774177E+04                                 8.875476                            6.324219       0.022086       2.041938                    0.999680      24.850299      69.590284       0.630041       0.438663      -1.049391      -0.013315       0.040593       0.022565       0.048314      -0.024908      -0.016626       0.022041      -0.029466      -0.006036      -0.028816      -0.016895       0.045711             10.937596       7.724085      -3.339443      -4.170697      13.534819       4.370316      11.553884           0.000866
          336              C      12.563198      13.467319      17.502174      -0.167754      32.701053 0.42839024E+03  0.10032605E+05                                 8.872001                            6.908603       0.223006       2.048855                    0.999691      29.205146      83.749292       0.625979       0.417804      -1.063509       0.015526      -0.046572      -0.018861       0.052590       0.008044      -0.021201       0.011074       0.018318       0.062374      -0.030016      -0.004207       0.034223             10.102049       6.853572      -2.389932      -3.017804      13.322256       2.584811      10.130317           0.000265
          337              C      13.171321      12.519846      16.583929      -0.163884      33.101881 0.42533651E+03  0.99850231E+04                                 9.058341                            6.972957       0.021347       1.985845                    0.999351      29.470702      85.777816       0.608635       0.428679      -1.052281      -0.030915       0.033056       0.036632       0.058227      -0.005664       0.012587       0.004016      -0.036926      -0.083316      -0.033829       0.000552       0.033277             10.431771       7.798966      -2.188319      -4.187020      11.734175       2.902143      11.762171           0.000599
          338              C      11.876163      15.668191      19.331913       0.121921      24.968080 0.29762194E+03  0.64144134E+04                                 7.574715                            5.860926       0.219437       2.095815                    0.999696      25.526473      72.073956       0.656622       0.432811      -1.045798       0.000969       0.053208      -0.016148       0.055613       0.010556       0.007480      -0.030472       0.027514      -0.014489      -0.041593       0.018507       0.023086              8.574474       6.213999      -2.706123      -1.391820       8.906324       0.568872      10.603100           0.005056
          339              C      11.708873      16.969670      17.672470      -0.153715      29.995916 0.41130949E+03  0.95312323E+04                                 8.338222                            6.725670       0.478792       2.123709                    0.999825      29.162483      83.075700       0.640903       0.412414      -1.067399       0.004197      -0.060001       0.001107       0.060158      -0.038971      -0.003843      -0.034184      -0.128319       0.047686      -0.084790       0.002196       0.082594              9.163989       6.466683      -2.828679      -1.206341       9.988077       0.712450      11.037208           0.000101
          340              C      11.344841      17.612160      18.809023       0.000737      27.679640 0.35354077E+03  0.79514936E+04                                 8.099027                            6.353952       0.019046       1.998627                    0.999629      27.810201      80.107649       0.635942       0.428233      -1.049009      -0.010074      -0.029462       0.055868       0.063959       0.001785       0.011004      -0.012877      -0.015760      -0.027108      -0.021494       0.002566       0.018928              9.091875       6.328433      -3.476192      -1.396125      12.280780       1.353203       8.666410           0.002489
          341              C       8.313744       7.419992      23.695078       0.090838      31.261288 0.37958512E+03  0.87048054E+04                                 9.679125                            7.231680      -0.667920       1.814982                    0.995274      26.800639      78.378662       0.516959       0.516655      -0.999253       0.007292      -0.000769       0.000112       0.007333       0.008238      -0.001586       0.002133       0.024998      -0.001806      -0.015100      -0.000223       0.015323             12.793087       7.775052       0.382081       0.649285      15.308163      -2.127539      15.296046           0.000009
          342              C       7.569901       7.424706      25.051441      -0.079418      27.020761 0.38538816E+03  0.88712186E+04                                 8.106975                            6.627614      -0.409824       1.866956                    0.997224      28.861766      84.557676       0.622549       0.427413      -1.047794       0.081401      -0.001824       0.037594       0.089682       0.001255       0.045157       0.005143       0.042183       0.089883      -0.036863      -0.028109       0.064973             10.024389       6.165537       0.025968      -0.301488       7.725877      -2.098082      16.181753           0.000030
          343              C       9.185939       8.669148      23.572046      -0.075531      28.037580 0.39620186E+03  0.92042576E+04                                 8.370219                            6.763222      -0.531017       1.828399                    0.997199      29.232722      86.676899       0.608992       0.432934      -1.042077      -0.080466       0.043148       0.013041       0.092231      -0.042496       0.000089       0.006478      -0.060687      -0.113703      -0.039648      -0.031819       0.071467             10.146168       6.881489       2.045298      -0.410645      15.806304      -1.660656       7.750711           0.000025
          344              C       7.227966       7.407736      22.606538      -0.078509      26.661310 0.38711084E+03  0.89438217E+04                                 8.068887                            6.683657      -0.467335       1.848665                    0.996862      29.139984      86.253130       0.612624       0.432737      -1.041869       0.070060       0.003890      -0.056433       0.090046      -0.001080      -0.034638      -0.010082       0.027120       0.158535      -0.042381      -0.026072       0.068454              9.561448       7.043922      -0.424689       2.341208       7.387964      -0.940921      14.252460           0.000013
          345              C       9.121768       6.229759      23.569795      -0.085016      25.263219 0.34637972E+03  0.77900183E+04                                 7.662431                            6.218768      -0.380683       1.871696                    0.998077      28.774684      84.265615       0.650478       0.418685      -1.049611      -0.076999      -0.040856       0.008689       0.087599       0.014802       0.006060      -0.003950      -0.042262      -0.062576      -0.025644      -0.010652       0.036296              9.115574       5.854194      -0.296615      -0.183532      14.002440      -1.404624       7.490089           0.000016
          346              C       8.176984       2.719395      23.965901       0.081336      33.486906 0.41409463E+03  0.96741270E+04                                 9.806030                            7.287366      -0.750488       1.796373                    0.996525      26.803988      78.299356       0.545156       0.480920      -1.020570      -0.002596       0.002147      -0.000255       0.003378       0.003677       0.005324       0.001743       0.019577      -0.022834      -0.009159      -0.006432       0.015591             13.156276       8.420534      -0.792559      -2.079139      16.058776      -0.561481      14.989519          -0.000002
          347              C       7.069112       2.915018      24.972670      -0.071551      27.076720 0.34914927E+03  0.78741915E+04                                 8.139930                            6.297664      -0.504571       1.838973                    0.997059      28.738913      84.496502       0.637576       0.425970      -1.044267       0.069096       0.002222       0.058096       0.090302       0.001583       0.015913       0.004771       0.009997       0.116143      -0.024738      -0.018754       0.043492             10.365023       7.585341      -0.578691      -4.355219       7.737800       1.054039      15.771927           0.000039
          348              C       9.037614       1.492394      24.314744      -0.082079      28.351614 0.37254633E+03  0.85166410E+04                                 8.412278                            6.507024      -0.489010       1.842716                    0.996668      28.930890      84.903066       0.628640       0.426202      -1.046891      -0.076603      -0.046270      -0.002620       0.089531       0.028899       0.002461      -0.007383      -0.035738      -0.094642      -0.033969      -0.016121       0.050090             11.142423       6.627246      -2.437953       0.024075      19.409026      -1.048024       7.390998           0.000019
          349              C       7.568866       2.533200      22.614790      -0.072826      25.873344 0.35509180E+03  0.80154929E+04                                 7.830031                            6.341345      -0.437966       1.861944                    0.997281      28.392094      82.616582       0.638944       0.424672      -1.048529       0.086831      -0.022319      -0.029122       0.094265      -0.011887      -0.030404       0.012471       0.034971       0.060476      -0.031556      -0.017160       0.048717              9.295876       5.828528       0.297552      -0.872932       7.692366      -1.249783      14.366733           0.000022
          350              C       9.139661       3.889359      23.996659      -0.086172      25.704371 0.37040578E+03  0.84362834E+04                                 7.754588                            6.443005      -0.323430       1.894302                    0.997542      28.649992      83.300608       0.639885       0.420272      -1.052960      -0.064303       0.042508      -0.018629       0.079302      -0.027912       0.004365      -0.019075      -0.058495      -0.091515      -0.035499      -0.024324       0.059823              9.312561       6.076960       0.764879      -0.468262      14.661177      -1.388227       7.199545           0.000018
          351              C       8.316900       7.165920      27.317046       0.280209      31.523426 0.32586514E+03  0.71324127E+04                                 8.903091                            6.153808       0.084446       2.051504                    0.999524      24.496703      68.077346       0.642135       0.435794      -1.051572       0.012393       0.011054      -0.052815       0.055364       0.003524       0.005371      -0.010698      -0.012782       0.139774      -0.031445      -0.017187       0.048632             12.032141       8.490301      -0.120317      -0.023494       5.381781      -3.574342      22.224341           0.001150
          352              C       7.088035       7.174405      27.835434      -0.255943      34.940326 0.45446362E+03  0.10826813E+05                                 9.300224                            7.114664       0.099362       1.989387                    0.999810      30.947849      90.193050       0.615550       0.417677      -1.061112      -0.023846      -0.012036       0.051710       0.058201      -0.008200       0.024910      -0.017151       0.048029       0.021770      -0.034743      -0.008950       0.043693             11.313029       9.047392       0.204765      -2.266429       5.793805      -3.416824      19.097891           0.000002
          353              C       6.887083       6.897705      29.187295      -0.073593      32.664619 0.41268140E+03  0.96280442E+04                                 9.030505                            6.881781      -0.110882       1.939768                    0.999578      29.179689      85.041988       0.610049       0.430346      -1.049843       0.015864       0.000585      -0.034604       0.038071      -0.000683      -0.014901       0.007181       0.027840      -0.046034      -0.023166      -0.003972       0.027138             10.951177       9.341294       0.218139      -1.038897       5.716207      -3.196283      17.796029           0.001440
          354              C       7.948662       6.676628      29.987009      -0.054264      36.492671 0.43779870E+03  0.10248915E+05                                 9.557930                            6.947725       0.005718       2.004285                    0.999366      27.539059      77.468121       0.632792       0.413468      -1.072514       0.013275       0.012749      -0.045436       0.049022       0.000973      -0.002712       0.005006       0.011808       0.005803      -0.009422       0.002599       0.006823             12.285781      10.944399       0.674484      -1.719095       5.897334      -3.648967      20.015611           0.002192
          355              C       9.219611       6.640803      29.484375      -0.080298      33.752815 0.41838825E+03  0.97859073E+04                                 9.208496                            6.923858       0.000619       1.977611                    0.999695      29.082551      84.615843       0.609448       0.429683      -1.051198      -0.011166       0.007029      -0.022379       0.025979      -0.003073       0.014990       0.001106       0.007968      -0.041526      -0.021129       0.002810       0.018318             11.135364      10.915314       0.341766      -0.115437       5.341349      -2.343220      17.149428           0.001478
          356              C       9.379532       6.889691      28.140766      -0.225646      35.917100 0.44340504E+03  0.10479437E+05                                 9.403520                            6.981151       0.064092       1.976984                    0.999699      30.442011      87.842520       0.628759       0.412178      -1.066571       0.001789      -0.003097       0.038295       0.038461      -0.001623      -0.022465      -0.001734       0.064351      -0.046766      -0.026183      -0.021747       0.047930             11.557484       9.789247      -0.345575       1.493252       5.500905      -2.925081      19.382300          -0.000072
          357              C       7.695105       6.305653      31.457401       0.606751      23.891352 0.24321718E+03  0.49969464E+04                                 7.645191                            5.521038       0.063696       2.079891                    0.999475      22.059248      61.333615       0.634333       0.469979      -1.021802      -0.003903      -0.012367       0.068032       0.069257       0.003588       0.011641       0.044801      -0.126304      -0.189928      -0.077459      -0.029460       0.106919              9.651920       9.905900       0.481849      -1.006338       4.999427      -2.622456      14.050433           0.013178
          358              C       8.834526      11.033588      23.391247       0.297633      29.791775 0.30502108E+03  0.65667633E+04                                 8.532621                            5.936823       0.072744       2.054832                    0.999480      23.925012      65.941446       0.656561       0.433321      -1.053069      -0.021015      -0.046577       0.015486       0.053394       0.007294       0.000167      -0.004282      -0.070749      -0.002617      -0.035693      -0.001337       0.037030             10.650015       9.610363       1.002470      -0.364831      17.944658      -1.850884       4.395022           0.001409
          359              C       7.952855      12.067795      23.252460      -0.215577      35.889261 0.43523079E+03  0.10281068E+05                                 9.497716                            6.985639      -0.024879       1.958967                    0.999403      30.326692      88.681245       0.616685       0.420459      -1.056887       0.011658       0.038055       0.007782       0.040554       0.011835       0.002770       0.010383       0.048995       0.017585      -0.032518       0.006858       0.025660             11.133921      11.126382      -0.537024      -0.260933      17.410623      -1.721614       4.864759          -0.000320
          360              C       8.336871      13.314122      22.977887      -0.070593      32.200171 0.40755531E+03  0.95218827E+04                                 9.053264                            6.925486      -0.213515       1.918128                    0.999150      29.168264      86.338674       0.594052       0.441311      -1.038538       0.011293      -0.018828       0.019024       0.029050      -0.016443       0.004872       0.005628       0.000942       0.088788      -0.032142       0.001645       0.030497             10.412310      11.325333       1.014673      -0.449604      14.939398      -1.565001       4.972200           0.000937
          361              C       9.666737      13.584694      22.898366      -0.056467      36.523646 0.44048680E+03  0.10320978E+05                                 9.501443                            6.948928       0.074208       2.026570                    0.999410      27.464379      77.129617       0.635893       0.411087      -1.074756      -0.022898      -0.039301       0.024997       0.051901       0.000072       0.002484      -0.002975      -0.000183      -0.029822      -0.010891       0.005014       0.005877             11.338807      11.713194       1.381246      -0.802453      17.108775      -2.124299       5.194452           0.000118
          362              C      10.578920      12.566514      23.069411      -0.092893      34.480939 0.43620467E+03  0.10319572E+05                                 9.312000                            7.043284      -0.078031       1.939916                    0.999683      29.900122      87.769897       0.607076       0.426473      -1.052148      -0.029864      -0.022589       0.023174       0.044036       0.013928       0.005668       0.003120       0.040883      -0.003992      -0.024149      -0.002680       0.026828             10.710021      11.801976       0.429905      -0.709318      15.422911      -1.520586       4.905176           0.002658
          363              C      10.118100      11.288604      23.322979      -0.257519      34.572161 0.44890668E+03  0.10697031E+05                                 9.266070                            7.103231       0.031177       1.967682                    0.999489      31.128961      91.720952       0.609834       0.421490      -1.055196       0.026611       0.045598       0.007217       0.053286      -0.023056       0.012473      -0.008746      -0.035662      -0.019462      -0.028699      -0.007910       0.036609             10.604680      11.700991       2.596009      -0.908360      15.304858      -1.648502       4.808192           0.000075
          364              C      10.163329      14.984220      22.579530       0.595222      22.398286 0.23853089E+03  0.48977641E+04                                 7.363304                            5.502975       0.006525       2.062588                    0.999574      22.343993      62.979619       0.626572       0.476082      -1.014170       0.009338       0.066242      -0.001759       0.066920      -0.015239       0.016024       0.034074       0.033248       0.296741      -0.079906      -0.026947       0.106853              8.656612       9.356386       0.637114      -0.812550      11.927051      -1.493922       4.686400           0.014717
          365              C       7.235331       7.585446      20.206647       0.285604      30.170408 0.33763591E+03  0.74642980E+04                                 8.652789                            6.283228       0.001045       2.025084                    0.999774      24.753049      69.389250       0.631855       0.438479      -1.048777       0.022019      -0.007985       0.044211       0.050032       0.001035       0.020862       0.003947       0.000547       0.127678      -0.027245      -0.021785       0.049030             10.594422       9.963840       0.388517       2.241574       4.481438      -0.700002      17.337988          -0.000187
          366              C       7.984433       7.807465      19.091099      -0.230877      35.906178 0.47446994E+03  0.11456287E+05                                 9.545261                            7.321290      -0.051682       1.945124                    0.998926      31.125252      92.119010       0.598788       0.423641      -1.054547       0.000369      -0.009962      -0.044524       0.045627       0.010517       0.009847       0.012165       0.041794      -0.044938      -0.026384      -0.007747       0.034131             11.109545      11.232581       0.805964       1.038615       5.052326      -0.642277      17.043728           0.000031
          367              C       7.364741       7.816892      17.837514      -0.065840      32.609451 0.42341276E+03  0.99894267E+04                                 9.171574                            7.079295      -0.207999       1.916362                    0.999154      29.479413      87.750059       0.584901       0.443861      -1.036814       0.005105      -0.020647       0.027704       0.034927      -0.002919      -0.015423      -0.004177      -0.035731      -0.020690      -0.027025       0.005089       0.021936             10.673851      12.005405       0.575273       2.072602       4.922043      -0.505845      15.094104           0.000257
          368              C       6.050656       7.644367      17.739988      -0.045796      35.111272 0.41303803E+03  0.95540075E+04                                 9.305100                            6.764156      -0.084718       1.982583                    0.999270      27.206295      76.714194       0.637444       0.415402      -1.068521       0.018525      -0.012862       0.040227       0.046117      -0.004719      -0.003667       0.001983      -0.012614      -0.005513      -0.008327      -0.001310       0.009637             11.243644      12.226968       0.324150       2.264266       4.708917      -0.597005      16.795047           0.001210
          369              C       5.301554       7.413863      18.854035      -0.084455      33.383729 0.42709970E+03  0.10061596E+05                                 9.137255                            6.988954      -0.046565       1.953930                    0.999700      29.717516      87.349303       0.606237       0.428871      -1.049570       0.034967      -0.012637       0.015784       0.040392       0.009863       0.004257       0.009887       0.006646      -0.079329      -0.029025       0.003707       0.025318             10.431645      11.934557       0.122514       1.046755       4.623524      -0.487903      14.736852          -0.000290
          370              C       5.871797       7.383224      20.115872      -0.260537      35.151460 0.48838220E+03  0.11849895E+05                                 9.312114                            7.381333       0.034211       1.963844                    0.999691      31.579301      92.976351       0.603407       0.418351      -1.060348      -0.021917      -0.011685      -0.031561       0.040162       0.012735      -0.015463      -0.009740       0.007395       0.081318      -0.026868      -0.009358       0.036226             10.467349      12.302903      -0.025577       2.913833       4.789429      -0.323016      14.309715           0.000225
          371              C       5.404661       7.611842      16.402381       0.597428      24.135609 0.24524222E+03  0.50650807E+04                                 7.735102                            5.577844      -0.028925       2.049920                    0.999686      22.339882      62.927178       0.623370       0.475739      -1.015462      -0.009327      -0.021597      -0.066413       0.070457       0.026778      -0.016886      -0.014125      -0.155415      -0.180569      -0.072007      -0.041897       0.113904              9.425234      10.667053      -0.975187       1.539079       4.426563       0.139735      13.182086          -0.001848
          372              C       6.630380       3.219530      27.224021       0.291929      30.571670 0.31510540E+03  0.68485555E+04                                 8.773583                            6.077694       0.010844       2.034431                    0.999552      24.192911      67.295012       0.641077       0.439595      -1.047866       0.032689      -0.008165      -0.043650       0.055142      -0.000009      -0.025991       0.010955      -0.014332       0.086390      -0.033309      -0.008579       0.041888             11.588892      10.154677      -0.699733      -4.777751       4.794502       1.715389      19.817496           0.002909
          373              C       5.315243       3.297779      27.060477      -0.247358      34.626167 0.43229469E+03  0.10176025E+05                                 9.220703                            6.932508       0.059028       1.975809                    0.999731      30.615734      88.843508       0.624131       0.416900      -1.061053      -0.035026       0.002957       0.035754       0.050139       0.003599       0.024487       0.005758       0.015264       0.101631      -0.025380      -0.020198       0.045578             10.986762      12.424192      -0.577009      -5.056435       4.805011       0.872228      15.731083          -0.000345
          374              C      14.974664       3.425523      28.091252      -0.081779      33.207963 0.39520201E+03  0.90953360E+04                                 9.003632                            6.654226      -0.018089       1.965432                    0.999655      28.900164      82.887877       0.633431       0.420153      -1.059136       0.031384      -0.004371      -0.013581       0.034475       0.002065       0.019075       0.003844       0.023266      -0.057187      -0.026988      -0.002142       0.029130             10.785792      11.305977      -0.186337      -3.721430       4.710967       0.996626      16.340433           0.004167
          375              C       4.947003       3.591920      29.368093      -0.062462      37.948925 0.43094218E+03  0.10050138E+05                                 9.804919                            6.889135       0.041561       2.019878                    0.999431      27.349196      76.824661       0.635933       0.412992      -1.072666       0.036920       0.003517      -0.034096       0.050379       0.003887       0.005571       0.007835       0.001251       0.017241      -0.008086      -0.005103       0.013190             12.715597      13.317796      -0.607810      -6.008899       5.169061       1.458311      19.659934          -0.000199
          376              C       6.297912       3.512257      29.535388      -0.065058      31.604016 0.41439383E+03  0.96867074E+04                                 8.876849                            6.926873      -0.070655       1.959137                    0.999570      28.968480      84.756427       0.603463       0.434203      -1.046564       0.002702       0.007198      -0.030505       0.031459       0.001967       0.022068      -0.000092      -0.014860       0.023301      -0.025912       0.003590       0.022322             10.482508      11.073433      -0.321394      -3.467649       4.990123       0.849916      15.383969           0.002944
          377              C       7.123819       3.316163      28.466353      -0.217501      34.446772 0.42762078E+03  0.10044788E+05                                 9.239122                            6.920141      -0.032142       1.959137                    0.999278      30.062423      87.319097       0.620900       0.419955      -1.058475      -0.012093       0.014718       0.038376       0.042843       0.000485       0.008843       0.001009       0.031029      -0.098955      -0.034192       0.000991       0.033200             11.225778       9.747616      -0.475629      -2.887372       5.197828       1.365395      18.731888          -0.000571
          378              C      14.545401       3.799799      30.481391       0.617250      23.374639 0.23213410E+03  0.47349584E+04                                 7.649653                            5.450216       0.035206       2.077695                    0.999738      21.959590      61.726513       0.625762       0.479866      -1.011989      -0.035843       0.019582       0.050430       0.064895      -0.002681       0.023865      -0.035368      -0.144584      -0.130945      -0.074101      -0.029014       0.103114              9.630876      11.002495      -0.111121      -3.862070       4.480040       1.037644      13.410094           0.021825
          379              C      14.113977      22.712489      24.344002       0.282205      32.963757 0.33107852E+03  0.72710106E+04                                 9.189681                            6.196350      -0.010803       2.018869                    0.999538      24.577102      68.283420       0.641313       0.434883      -1.052748      -0.025440       0.043385      -0.001520       0.050316      -0.012635      -0.005681       0.005180      -0.091427      -0.057358      -0.039108      -0.018335       0.057443             12.791790       9.367392      -2.159185       0.142439      24.269557      -0.100560       4.738421           0.001321
          380              C      13.257563      21.627373      24.292988      -0.217279      36.883153 0.42760241E+03  0.10022777E+05                                 9.607004                            6.870754       0.064095       1.985301                    0.999655      30.019049      86.492665       0.631187       0.414000      -1.064536       0.001030      -0.028347      -0.000207       0.028366      -0.003583       0.000038      -0.001210       0.061263      -0.044202      -0.023637      -0.014571       0.038208             12.187696      10.079698      -0.327706      -0.221930      21.480197       0.442138       5.003194          -0.000189
          381              C      13.766788      20.390473      24.239724      -0.077384      35.442726 0.40875702E+03  0.95434873E+04                                 9.615796                            6.912538      -0.178493       1.921866                    0.999499      29.310636      86.331047       0.598443       0.438370      -1.041747       0.018120       0.026207       0.002284       0.031943       0.018756       0.000412      -0.000892       0.010297       0.045455      -0.027047       0.011860       0.015187             11.981883      12.884679      -2.310576      -0.662282      18.026746       0.631165       5.034225           0.001707
          382              C      15.097708      20.158554      24.228471      -0.051478      38.649273 0.41558765E+03  0.95972952E+04                                 9.888805                            6.733487      -0.000896       2.004717                    0.999435      27.141777      75.681635       0.648293       0.409118      -1.076008      -0.031789       0.034338      -0.000783       0.046800       0.007327      -0.001431      -0.006051       0.002396      -0.011481      -0.009039      -0.002075       0.011114             13.229212      13.787192      -5.206436      -0.965637      20.668788       2.072824       5.231656           0.001555
          383              C      15.938340      21.210673      24.341001      -0.086306      34.916524 0.42371055E+03  0.99090215E+04                                 9.345883                            6.901567      -0.027081       1.956981                    0.999606      29.301746      84.334085       0.621280       0.421558      -1.059717      -0.025763       0.038771      -0.005235       0.046844      -0.009665      -0.001348       0.002447       0.055400      -0.038583      -0.023365      -0.012465       0.035830             11.475951      10.644467      -2.909697      -0.000457      18.866275       1.179867       4.917111           0.002199
          384              C      15.424906      22.554577      24.414521      -0.268998      37.150680 0.46947322E+03  0.11253400E+05                                 9.655118                            7.204331       0.061273       1.971661                    0.999818      31.228314      90.704560       0.616347       0.414579      -1.065188       0.042351      -0.043461      -0.003119       0.060763       0.019291       0.004312       0.010137      -0.021143      -0.161411      -0.054987       0.004939       0.050048             11.874354      10.819698      -3.915211       0.197697      19.807507       0.656931       4.995856          -0.000024
          385              C      15.703727      18.799095      24.049173       0.621004      24.181102 0.23397769E+03  0.47604523E+04                                 7.721634                            5.414613       0.060873       2.083371                    0.999494      21.727730      60.103567       0.640679       0.469885      -1.021928       0.017404      -0.062920      -0.013884       0.066743       0.017698       0.010073      -0.021455       0.017212       0.309459      -0.074378      -0.031951       0.106329              9.945310      11.512034      -3.313972      -0.920684      13.850478       1.541945       4.473419           0.013762
          386              C       8.462107       2.785387      20.418203       0.285847      29.140063 0.31653427E+03  0.68771764E+04                                 8.399237                            6.057922       0.085791       2.054274                    0.999644      24.294662      67.239132       0.648424       0.434768      -1.052324      -0.003386      -0.024760       0.044983       0.051459       0.014510      -0.023750      -0.015275      -0.016469       0.114252      -0.038514      -0.013163       0.051676             10.239663       7.231563      -1.508345      -1.791428       7.304692      -3.923719      16.182735           0.000111
          387              C       9.551042       2.446937      19.629743      -0.235052      35.285492 0.46114760E+03  0.10975832E+05                                 9.212493                            7.084257       0.099041       1.982488                    0.999666      30.626992      87.891570       0.630563       0.408113      -1.072175       0.005428      -0.000414      -0.032912       0.033359      -0.036863       0.007483      -0.019446       0.008793      -0.021860      -0.037089      -0.010099       0.047188             10.393336       8.517762      -1.728480      -2.605445       8.500735      -3.249037      14.161512          -0.000344
          388              C       9.614167       3.000807      18.331896      -0.107677      32.292729 0.42351730E+03  0.99127491E+04                                 8.838210                            6.907910       0.016069       1.969717                    0.999683      29.526618      85.279882       0.619341       0.422526      -1.058107      -0.024138      -0.008730       0.018574       0.031684      -0.002428      -0.019070       0.020122       0.032230      -0.017150      -0.032311      -0.000447       0.032758              9.923159       7.775396      -1.913709      -1.081834       9.333752      -3.816307      12.660330          -0.000404
          389              C       8.684099       3.886529      17.899781      -0.061569      35.251784 0.43487322E+03  0.10173045E+05                                 9.327534                            6.934144      -0.035446       1.990108                    0.999389      27.656937      78.013354       0.631486       0.414624      -1.070748      -0.005161      -0.028166       0.033832       0.044323       0.000698       0.011347       0.003997       0.019213      -0.015486      -0.012718      -0.005311       0.018029             11.074142       8.756778      -1.302424      -1.996502       9.247373      -5.128602      15.218274           0.000537
          390              C       7.626728       4.130704      18.686741      -0.066872      31.844116 0.41509687E+03  0.97115645E+04                                 8.896131                            6.927947      -0.119407       1.938223                    0.999564      29.302205      85.894517       0.603775       0.433602      -1.046461       0.007124      -0.032360       0.032255       0.046242      -0.007899       0.024936      -0.001596       0.002980      -0.025991      -0.027793       0.001016       0.026777             10.078780       8.318546      -1.533889      -1.567006       7.847175      -3.818537      14.070621           0.000921
          391              C       7.540456       3.582019      19.984587      -0.255330      33.285434 0.43573952E+03  0.10277320E+05                                 8.971796                            6.956459       0.199743       2.025290                    0.999739      30.530384      88.678323       0.623552       0.416467      -1.061346      -0.010492       0.030556      -0.045332       0.055666      -0.001378      -0.026028       0.004840       0.026169       0.053952      -0.022926      -0.015414       0.038340             10.268765       7.384068      -1.772791      -0.490361       8.426208      -4.703380      14.996019           0.000417
          392              C       8.896623       4.584642      16.547169       0.627711      21.724423 0.23224143E+03  0.47287785E+04                                 7.231388                            5.455818       0.015998       2.075858                    0.999495      21.737735      60.674393       0.625872       0.480631      -1.013494       0.012234       0.014789      -0.069630       0.072227       0.006885       0.013359       0.085180      -0.100142      -0.058701      -0.075506      -0.039706       0.115212              8.416969       8.930992      -0.380646      -0.366898       6.078503      -3.262584      10.241412           0.005265
          393              C      11.981417       1.161960      33.700501       0.124594      24.867543 0.30920620E+03  0.67068633E+04                                 7.523128                            5.950573       0.346361       2.137171                    0.999757      25.468160      71.402091       0.657558       0.429438      -1.051148       0.014829      -0.005002      -0.041970       0.044793      -0.004962       0.010706       0.025868       0.041842      -0.011278      -0.040102       0.012945       0.027158              8.522290       6.248515       2.705379      -1.939642      10.604692      -0.556522       8.713663           0.011087
          394              C      12.486431       0.863576      31.658455      -0.010800      27.140024 0.34842086E+03  0.77657546E+04                                 7.845453                            6.230349       0.239745       2.068339                    0.999840      27.302415      76.920732       0.657771       0.417784      -1.061223       0.006951       0.068015       0.042310       0.080402      -0.009912      -0.014901       0.025995      -0.001619       0.088205      -0.027077      -0.019555       0.046632              8.751566       6.150812       2.233547      -2.436912       9.822476      -1.937347      10.281409           0.004114
          395              C      17.373410      23.260234      32.062813      -0.119331      28.138147 0.36968134E+03  0.83185057E+04                                 7.911070                            6.344555       0.526592       2.151168                    0.999840      27.901725      77.634352       0.666626       0.408325      -1.072966      -0.014072      -0.018039       0.054652       0.059248       0.006175      -0.047258       0.023073      -0.038977       0.186549      -0.071059      -0.012394       0.083453              8.669520       6.196947       1.794167      -2.230497      10.834199      -0.489100       8.977414          -0.000384
          396              C      16.354969      22.481987      34.248147       0.201810      29.581853 0.31610519E+03  0.68789571E+04                                 8.511630                            6.076363       0.074403       2.060415                    0.999644      24.497554      68.290046       0.642581       0.438013      -1.048319       0.017620       0.028302      -0.031555       0.045904       0.015777      -0.008200      -0.024931      -0.014542       0.011254      -0.023336      -0.012677       0.036013             10.458099       7.900758       3.132926      -4.303570      12.972362      -3.531174      10.501178           0.000659
          397              C      16.352869      21.207848      33.866295      -0.163794      32.676260 0.42585532E+03  0.99466160E+04                                 8.842821                            6.880803       0.201496       2.039384                    0.999754      29.113266      83.051041       0.628992       0.416915      -1.065341      -0.013534      -0.032441       0.022020       0.041478      -0.006777      -0.015766       0.002051      -0.002883       0.059565      -0.020519      -0.006493       0.027012             10.029046       7.567728       2.156421      -3.144845      13.121487      -2.350838       9.397924           0.000443
          398              C      15.750013      20.231621      34.722273      -0.164876      32.821527 0.44140535E+03  0.10401861E+05                                 8.878952                            7.015612       0.191100       2.034698                    0.999680      29.346926      84.069176       0.621596       0.418143      -1.064641       0.026548       0.024441      -0.023433       0.043027      -0.000406       0.000035       0.006812      -0.053134      -0.043962      -0.019245      -0.015590       0.034835             10.035702       8.134966       2.310525      -3.702503      11.008582      -2.616897      10.963558           0.000186
          399              C      15.195550      20.611553      35.899338       0.198396      31.480325 0.34160069E+03  0.75688783E+04                                 8.871952                            6.321724       0.024035       2.042694                    0.999700      24.839272      69.554409       0.630100       0.438716      -1.049347      -0.013257      -0.040300       0.022461       0.048004       0.025057      -0.018024      -0.021965      -0.025729      -0.000936      -0.029047      -0.016589       0.045635             10.932985       7.720401       3.337620      -4.168575      13.529473      -4.367625      11.549081           0.000863
          400              C      15.193441      21.886164      36.257183      -0.168403      32.762085 0.42941509E+03  0.10062267E+05                                 8.879852                            6.914259       0.218933       2.046990                    0.999666      29.242611      83.870824       0.626098       0.417489      -1.063746       0.016106       0.046640      -0.019934       0.053217      -0.007198      -0.021617      -0.011545       0.018730       0.066829      -0.030302      -0.005431       0.035733             10.111582       6.859189       2.393477      -3.020279      13.337266      -2.589442      10.138291           0.000321
          401              C      15.801558      22.833636      35.338938      -0.165339      33.079059 0.42499048E+03  0.99746203E+04                                 9.051663                            6.967609       0.023102       1.986665                    0.999340      29.460577      85.731545       0.609213       0.428371      -1.052497      -0.030307      -0.033618       0.036620       0.058221       0.006085       0.011159      -0.003705      -0.033325      -0.077764      -0.031108       0.000354       0.030754             10.423545       7.790922       2.185107      -4.181683      11.729291      -2.896761      11.750421           0.000633
          402              C       9.245879      19.685283       0.576904       0.123589      24.926748 0.29700680E+03  0.63978295E+04                                 7.565942                            5.854163       0.220228       2.096398                    0.999675      25.500837      71.982274       0.657121       0.432708      -1.045863      -0.000384      -0.055094      -0.016373       0.057477      -0.010907       0.008572       0.030433       0.027839      -0.012321      -0.041977       0.019124       0.022853              8.564321       6.205615       2.701801      -1.389243       8.895347      -0.566173      10.592000           0.005041
          403              C      14.339139      18.383813      36.427479      -0.152646      29.972702 0.41083952E+03  0.95179705E+04                                 8.334515                            6.721809       0.486397       2.125992                    0.999835      29.148647      83.035908       0.641066       0.412412      -1.067361       0.003793       0.060159       0.001397       0.060295       0.040362      -0.005331       0.035782      -0.127673       0.049569      -0.086163       0.002467       0.083696              9.159914       6.461583       2.825268      -1.204672       9.980926      -0.707697      11.037231           0.000047
          404              C       8.714570      17.741313       0.054014       0.002369      27.644889 0.35297859E+03  0.79356265E+04                                 8.092956                            6.350113       0.022325       1.999778                    0.999596      27.785248      80.017369       0.635956       0.428396      -1.048917      -0.009052       0.029186       0.057622       0.065223      -0.000611       0.009360       0.013031      -0.014265      -0.026254      -0.019669       0.001119       0.018549              9.084494       6.323090       3.471304      -1.395593      12.267141      -1.352344       8.663251           0.002443
          405              C       8.313718      16.148997      13.814940       0.090090      31.266244 0.37957282E+03  0.87064843E+04                                 9.684678                            7.234262      -0.665281       1.816317                    0.995220      26.806638      78.464824       0.516457       0.517041      -0.998834       0.007788       0.000736       0.000375       0.007832      -0.009835       0.001749       0.002022       0.022236      -0.003598      -0.014712      -0.000783       0.015495             12.802815       7.779344      -0.381774      -0.650621      15.322308      -2.129854      15.306793           0.000001
          406              C       7.569876      16.144283      12.458577      -0.083273      27.106868 0.38690788E+03  0.89145115E+04                                 8.120602                            6.638045      -0.412509       1.865572                    0.997265      28.923265      84.763201       0.622461       0.427075      -1.048055       0.080368       0.000688      -0.035740       0.087960      -0.000146      -0.043562       0.004580       0.040835       0.093087      -0.036810      -0.026777       0.063587             10.043547       6.174620      -0.025218       0.301953       7.735317      -2.102457      16.220703           0.000009
          407              C       9.185921      14.899841      13.937972      -0.077365      28.108188 0.39731233E+03  0.92373377E+04                                 8.389225                            6.776736      -0.526966       1.829110                    0.997152      29.276990      86.867632       0.607786       0.433451      -1.041673      -0.081114      -0.042610      -0.012736       0.092506       0.042402       0.001200       0.007479      -0.060304      -0.117445      -0.040321      -0.031748       0.072069             10.173229       6.895014      -2.054711       0.413277      15.860429      -1.669279       7.764244           0.000003
          408              C       7.227940      16.161253      14.903480      -0.077507      26.599311 0.38601199E+03  0.89116711E+04                                 8.050989                            6.669116      -0.467181       1.849357                    0.996737      29.100488      86.090086       0.614017       0.432083      -1.042314       0.069795      -0.003750       0.053997       0.088324       0.000609       0.032773      -0.009284       0.026052       0.158747      -0.041294      -0.025737       0.067031              9.538538       7.029567       0.423679      -2.331585       7.377977      -0.937524      14.208072           0.000015
          409              C       9.121734      17.339230      13.940223      -0.086373      25.315491 0.34724825E+03  0.78152047E+04                                 7.673925                            6.227056      -0.380469       1.870955                    0.998144      28.824079      84.467724       0.649904       0.418752      -1.049467      -0.078696       0.041004      -0.008151       0.089111      -0.015337      -0.005408      -0.005562      -0.047104      -0.067299      -0.027124      -0.012433       0.039557              9.130671       5.861962       0.298360       0.182537      14.030723      -1.406067       7.499327           0.000001
          410              C       8.176928      20.849594      13.544117       0.079285      33.509174 0.41431487E+03  0.96769270E+04                                 9.802912                            7.285299      -0.751976       1.794746                    0.996535      26.823218      78.250063       0.545888       0.480392      -1.021234      -0.003007      -0.000086       0.000700       0.003089      -0.002487      -0.004712       0.000640       0.017484      -0.026896      -0.009928      -0.004606       0.014534             13.151559       8.416645       0.791344       2.076478      16.063547      -0.562175      14.974485           0.000003
          411              C       7.069057      20.653971      12.537348      -0.072671      27.067959 0.34900881E+03  0.78701946E+04                                 8.141576                            6.299147      -0.507787       1.838739                    0.997033      28.726786      84.455073       0.637087       0.426342      -1.044044       0.068407      -0.003186      -0.055367       0.088064      -0.001655      -0.015028       0.004456       0.009663       0.113034      -0.024043      -0.018027       0.042071             10.366933       7.586547       0.578040       4.356467       7.739493       1.054372      15.774758           0.000026
          412              C       9.037551      22.076595      13.195274      -0.080744      28.347584 0.37235722E+03  0.85130793E+04                                 8.426486                            6.516910      -0.493180       1.842264                    0.996588      28.914772      84.919559       0.626360       0.427715      -1.045737      -0.076467       0.047018       0.004788       0.089893      -0.029389      -0.001729      -0.007674      -0.037274      -0.095768      -0.034111      -0.017070       0.051181             11.166526       6.637276       2.446518      -0.023293      19.466757      -1.053022       7.395544           0.000001
          413              C       7.568808      21.035789      14.895228      -0.074047      25.883431 0.35529446E+03  0.80215074E+04                                 7.837113                            6.347564      -0.443237       1.860622                    0.997231      28.389777      82.627203       0.637943       0.425262      -1.048126       0.085408       0.023039       0.028008       0.092789       0.011724       0.029100       0.012683       0.033875       0.059418      -0.030941      -0.016281       0.047223              9.304518       5.831729      -0.295211       0.872522       7.697749      -1.251697      14.384075           0.000015
          414              C       9.139613      19.679630      13.513359      -0.084224      25.628810 0.36900276E+03  0.83958541E+04                                 7.736181                            6.427592      -0.320706       1.895806                    0.997585      28.601451      83.101221       0.641169       0.419854      -1.053285      -0.065194      -0.041374       0.017989       0.079282       0.026771      -0.004974      -0.018469      -0.059703      -0.087000      -0.033584      -0.025142       0.058726              9.289327       6.063819      -0.760229       0.465822      14.617378      -1.381417       7.186782          -0.000010
          415              C       8.316874      16.403069      10.192972       0.280864      31.530244 0.32587553E+03  0.71329544E+04                                 8.905999                            6.154783       0.087041       2.052258                    0.999532      24.496193      68.085448       0.641924       0.435918      -1.051459       0.013111      -0.011153       0.054735       0.057378      -0.003364      -0.003476      -0.011290      -0.012903       0.140326      -0.031181      -0.017640       0.048821             12.038563       8.491695       0.120142       0.023863       5.383598      -3.576653      22.240396           0.001137
          416              C       7.088010      16.394584       9.674584      -0.253525      34.838455 0.45279005E+03  0.10776091E+05                                 9.279772                            7.099545       0.133129       1.998346                    0.999711      30.891384      89.958452       0.616519       0.417441      -1.061352      -0.023501       0.011441      -0.052499       0.058646       0.008680      -0.023982      -0.018296       0.049577       0.024181      -0.036383      -0.007414       0.043797             11.287161       9.029230      -0.203162       2.258110       5.781071      -3.407543      19.051182          -0.000041
          417              C       6.887056      16.671284       8.322723      -0.076544      32.742032 0.41392331E+03  0.96646580E+04                                 9.047293                            6.894793      -0.109603       1.939855                    0.999596      29.219760      85.203457       0.609096       0.430679      -1.049598       0.015768      -0.001143       0.033814       0.037327       0.000491       0.014622       0.007254       0.025925      -0.040500      -0.021852      -0.003677       0.025529             10.973095       9.352692      -0.218505       1.038998       5.727647      -3.205031      17.838945           0.001403
          418              C       7.948635      16.892361       7.523009      -0.052676      36.483530 0.43763203E+03  0.10244885E+05                                 9.560196                            6.949127      -0.000052       2.002422                    0.999396      27.531031      77.465987       0.632303       0.413793      -1.072215       0.012437      -0.012797       0.046425       0.049737      -0.000726       0.001711       0.004538       0.011533       0.008145      -0.009024       0.003189       0.005835             12.289808      10.946924      -0.675533       1.722992       5.898821      -3.650569      20.023679           0.002174
          419              C       9.219583      16.928186       8.025643      -0.080745      33.683419 0.41725679E+03  0.97517788E+04                                 9.191107                            6.910347       0.004654       1.979440                    0.999720      29.048696      84.454177       0.610658       0.429168      -1.051627      -0.010660      -0.006832       0.021299       0.024778       0.002447      -0.014548       0.001847       0.007040      -0.042136      -0.021096       0.003650       0.017447             11.114363      10.897010      -0.339643       0.110214       5.331305      -2.338157      17.114774           0.001444
          420              C       9.379505      16.679298       9.369252      -0.225597      35.996634 0.44455298E+03  0.10513805E+05                                 9.419001                            6.991598       0.066568       1.976945                    0.999697      30.479557      87.993276       0.628071       0.412345      -1.066418       0.001549       0.002556      -0.039847       0.039959       0.001387       0.023555      -0.002215       0.063748      -0.049113      -0.026928      -0.021676       0.048604             11.579408       9.801231       0.346073      -1.499268       5.510044      -2.932364      19.426948          -0.000128
          421              C       7.695075      17.263336       6.052617       0.606693      23.893956 0.24324892E+03  0.49978111E+04                                 7.646289                            5.521713       0.060987       2.079050                    0.999491      22.060230      61.339637       0.634234       0.470033      -1.021763      -0.005404       0.014061      -0.067594       0.069253      -0.004990      -0.012552       0.044500      -0.127117      -0.192647      -0.078319      -0.029359       0.107678              9.653754       9.906548      -0.482037       1.007027       5.000141      -2.623743      14.054573           0.013144
          422              C       8.834524      12.535401      14.118771       0.295442      29.836977 0.30554232E+03  0.65803656E+04                                 8.538628                            5.940082       0.072510       2.054522                    0.999538      23.947459      66.001232       0.656724       0.433057      -1.053298      -0.021856       0.047517      -0.015914       0.054669      -0.007287      -0.000113      -0.004520      -0.071496       0.000720      -0.036612      -0.000300       0.036912             10.658562       9.619019      -1.002610       0.365044      17.958957      -1.852721       4.397711           0.000263
          423              C       7.952859      11.501194      14.257558      -0.215961      35.973576 0.43647989E+03  0.10318756E+05                                 9.516432                            6.998699      -0.029778       1.956919                    0.999440      30.364553      88.849464       0.615661       0.420825      -1.056576       0.011913      -0.037474      -0.008555       0.040242      -0.011184      -0.002718       0.009836       0.047766       0.019512      -0.031769       0.007259       0.024510             11.157179      11.141674       0.542703       0.260311      17.456142      -1.726403       4.873720          -0.000114
          424              C       8.336883      10.254867      14.532131      -0.066594      32.067271 0.40532252E+03  0.94567088E+04                                 9.027643                            6.904608      -0.201638       1.922368                    0.999142      29.094970      86.062208       0.595194       0.441071      -1.038681       0.012121       0.017076      -0.018824       0.028158       0.017074      -0.005038       0.004920      -0.000920       0.085939      -0.032218       0.002757       0.029461             10.382859      11.294330      -0.997673       0.445911      14.895816      -1.560844       4.958432           0.000845
          425              C       9.666751       9.984295      14.611652      -0.057700      36.548301 0.44093134E+03  0.10333514E+05                                 9.504164                            6.951374       0.071187       2.025634                    0.999393      27.475880      77.157994       0.635957       0.410962      -1.074889      -0.022211       0.041502      -0.025783       0.053670       0.000268      -0.001856      -0.003368      -0.000398      -0.028799      -0.010543       0.004467       0.006076             11.341417      11.720904      -1.377620       0.802471      17.107962      -2.123946       5.195385           0.000253
          426              C      10.578927      11.002475      14.440607      -0.093443      34.538765 0.43707550E+03  0.10345958E+05                                 9.324666                            7.052294      -0.079816       1.938934                    0.999665      29.932724      87.907606       0.606396       0.426713      -1.051936      -0.028081       0.022641      -0.023221       0.042899      -0.014870      -0.005836       0.003468       0.040619      -0.005310      -0.024388      -0.003168       0.027555             10.725100      11.816567      -0.429436       0.710344      15.447539      -1.523397       4.911196           0.000435
          427              C      10.118099      12.280385      14.187039      -0.255875      34.474280 0.44729123E+03  0.10647737E+05                                 9.241773                            7.083947       0.037693       1.970104                    0.999479      31.080989      91.499577       0.611572       0.420718      -1.055799       0.024862      -0.045620      -0.006814       0.052400       0.023844      -0.011922      -0.008371      -0.035161      -0.020095      -0.028714      -0.008118       0.036831             10.576216      11.671439      -2.579246       0.904115      15.261434      -1.643937       4.795776           0.000009
          428              C      10.163351       8.584769      14.930488       0.599272      22.318798 0.23757625E+03  0.48734453E+04                                 7.349207                            5.494238       0.007701       2.063792                    0.999570      22.290814      62.806532       0.626657       0.476478      -1.013923       0.008666      -0.066424       0.000848       0.066992       0.016746      -0.014573       0.035634       0.034076       0.294303      -0.081206      -0.025161       0.106367              8.638629       9.338585      -0.634200       0.810620      11.898821      -1.490150       4.678480           0.000574
          429              C       7.235305      15.983543      17.303371       0.281976      30.272935 0.33902036E+03  0.75021241E+04                                 8.668143                            6.293482       0.000551       2.024275                    0.999722      24.807973      69.563005       0.631772       0.438114      -1.049058       0.021785       0.008028      -0.045066       0.050695      -0.000889      -0.021114       0.003785      -0.000536       0.130408      -0.028228      -0.021671       0.049899             10.614450       9.979717      -0.388787      -2.248519       4.488225      -0.701289      17.375407           0.001308
          430              C       7.984408      15.761524      18.418919      -0.227601      35.788883 0.47242436E+03  0.11394278E+05                                 9.526431                            7.307246      -0.048649       1.946846                    0.998920      31.057117      91.858514       0.599163       0.423844      -1.054448      -0.001872       0.010702       0.043750       0.045079      -0.010555      -0.009990       0.012069       0.042471      -0.038753      -0.025972      -0.007679       0.033651             11.087375      11.210260      -0.804210      -1.038045       5.043143      -0.640890      17.008722          -0.000371
          431              C       7.364714      15.752097      19.672504      -0.067467      32.625580 0.42370379E+03  0.99979610E+04                                 9.174084                            7.081371      -0.211230       1.915369                    0.999176      29.490265      87.788271       0.584862       0.443817      -1.036845       0.003655       0.020372      -0.027840       0.034691       0.003349       0.015203      -0.004267      -0.036635      -0.022334      -0.027204       0.004511       0.022692             10.676760      12.009135      -0.575248      -2.073445       4.923403      -0.505507      15.097740           0.001176
          432              C      16.571729      15.924622      19.770030      -0.051093      35.275347 0.41531091E+03  0.96200962E+04                                 9.331249                            6.781258      -0.084539       1.981572                    0.999208      27.294318      77.025040       0.636827       0.415220      -1.068602       0.020154       0.012810      -0.040326       0.046867       0.005831       0.003662       0.001845      -0.014663      -0.011135      -0.009136      -0.002664       0.011800             11.276966      12.261814      -0.324288      -2.273204       4.720341      -0.598079      16.848741           0.000435
          433              C      15.822626      16.155126      18.655983      -0.081733      33.369266 0.42685549E+03  0.10054547E+05                                 9.134301                            6.986400      -0.048020       1.953506                    0.999734      29.710650      87.327533       0.606411       0.428802      -1.049597       0.034549       0.012493      -0.013924       0.039289      -0.010445      -0.002859       0.009673       0.006025      -0.078765      -0.028669       0.003359       0.025310             10.428258      11.931260      -0.122545      -1.046514       4.621863      -0.487284      14.731650           0.002111
          434              C      16.392870      16.185765      17.394146      -0.256846      35.026334 0.48610661E+03  0.11780282E+05                                 9.288662                            7.363053       0.035544       1.965197                    0.999740      31.510192      92.699882       0.604319       0.418230      -1.060481      -0.020434       0.012145       0.031106       0.039149      -0.013144       0.016199      -0.010249       0.008723       0.079747      -0.027174      -0.009552       0.036725             10.440230      12.267851       0.024807      -2.902006       4.777763      -0.322670      14.275077           0.000157
          435              C      15.925733      15.957147      21.107637       0.603342      24.040594 0.24409691E+03  0.50360445E+04                                 7.719825                            5.567939      -0.022485       2.052487                    0.999682      22.283303      62.755244       0.623334       0.476275      -1.015073      -0.009712       0.021559       0.066389       0.070474      -0.026473       0.017815      -0.014036      -0.151922      -0.174888      -0.071389      -0.039882       0.111271              9.405704      10.645114       0.973020      -1.535938       4.418955       0.139583      13.153043           0.012518
          436              C       6.630329      20.349459      10.285997       0.287326      30.653399 0.31621267E+03  0.68782347E+04                                 8.785856                            6.086582       0.005912       2.032344                    0.999564      24.236736      67.431119       0.640928       0.439338      -1.048083       0.030056       0.009467       0.044034       0.054148      -0.000090       0.025568       0.010558      -0.012132       0.084047      -0.031932      -0.009052       0.040984             11.604676      10.167017       0.700448       4.785055       4.800550       1.717835      19.846461           0.002901
          437              C      15.836292      20.271210      10.449541      -0.248946      34.622697 0.43230827E+03  0.10176569E+05                                 9.221193                            6.933856       0.055754       1.975202                    0.999733      30.615048      88.846605       0.623894       0.417049      -1.060943      -0.033812      -0.003351      -0.038021       0.050991      -0.004457      -0.024423       0.007159       0.013842       0.097293      -0.024447      -0.020274       0.044721             10.986346      12.421960       0.576847       5.055916       4.806281       0.872329      15.730798          -0.000383
          438              C      14.974614      20.143466       9.418766      -0.083974      33.334325 0.39708683E+03  0.91505320E+04                                 9.031530                            6.674983      -0.028716       1.961646                    0.999671      28.957610      83.134251       0.631683       0.420771      -1.058637       0.032134       0.005389       0.014397       0.035622      -0.001495      -0.019618       0.002978       0.022958      -0.053006      -0.026181      -0.002651       0.028832             10.820515      11.331538       0.187590       3.738718       4.725563       1.000824      16.404446           0.004119
          439              C      15.468055      19.977069       8.141925      -0.059291      37.834963 0.42936686E+03  0.10005049E+05                                 9.789744                            6.879147       0.039977       2.019735                    0.999475      27.297463      76.667713       0.635980       0.413306      -1.072375       0.037134      -0.004221       0.034022       0.050540      -0.003101      -0.005136       0.007147       0.001919       0.022169      -0.008099      -0.004882       0.012980             12.695018      13.295541       0.607161       6.000851       5.162399       1.455779      19.627113          -0.000213
          440              C       6.297864      20.056732       7.974630      -0.069633      31.711407 0.41627255E+03  0.97416250E+04                                 8.898358                            6.945251      -0.079433       1.956200                    0.999641      29.028305      84.979215       0.602314       0.434540      -1.046361       0.001165      -0.007118       0.029611       0.030477      -0.002021      -0.022398      -0.000940      -0.018850       0.019835      -0.027601       0.006256       0.021345             10.507461      11.105256       0.322506       3.485152       5.002148       0.851406      15.414978           0.002923
          441              C       7.123769      20.252826       9.043665      -0.211678      34.282044 0.42522533E+03  0.99744432E+04                                 9.208292                            6.899555      -0.028216       1.961193                    0.999281      29.985611      87.032930       0.621988       0.419812      -1.058571      -0.011923      -0.014639      -0.037573       0.042050      -0.000190      -0.009449       0.000583       0.031153      -0.092788      -0.032347      -0.000105       0.032452             11.182662       9.724015       0.474038       2.869538       5.180593       1.357896      18.643377          -0.000596
          442              C      14.545355      19.769190       7.028627       0.613694      23.424261 0.23267602E+03  0.47483502E+04                                 7.657349                            5.454306       0.038146       2.078200                    0.999714      21.985229      61.795545       0.625974       0.479467      -1.012291      -0.034863      -0.020271      -0.051052       0.065059       0.003203      -0.021904      -0.035722      -0.146411      -0.128828      -0.072415      -0.031433       0.103848              9.642170      11.014389       0.111758       3.868415       4.483909       1.039054      13.428211           0.021812
          443              C       3.592950       0.856500      13.166016       0.282476      32.989208 0.33135532E+03  0.72786076E+04                                 9.194016                            6.198542      -0.010316       2.019000                    0.999533      24.587978      68.320686       0.641262       0.434827      -1.052782      -0.025096      -0.044400       0.002201       0.051050       0.012228       0.004913       0.005332      -0.090382      -0.059150      -0.037932      -0.019202       0.057134             12.800211       9.371288       2.164419      -0.142490      24.288411      -0.101236       4.740935          -0.000057
          444              C       2.736529       1.941616      13.217030      -0.216268      36.843597 0.42704205E+03  0.10006199E+05                                 9.600751                            6.867015       0.066602       1.986322                    0.999603      29.998150      86.412992       0.631264       0.414092      -1.064494       0.000708       0.028448      -0.000603       0.028463       0.004550       0.000953      -0.000344       0.062218      -0.044354      -0.024066      -0.014782       0.038848             12.179378      10.073894       0.329955       0.222018      21.463612       0.441809       5.000627          -0.000204
          445              C       3.245746       3.178516      13.270294      -0.077258      35.447262 0.40880103E+03  0.95454312E+04                                 9.620635                            6.916718      -0.184118       1.920336                    0.999528      29.311632      86.357620       0.597727       0.438853      -1.041389       0.017384      -0.025631      -0.001640       0.031014      -0.018412       0.000469      -0.000217       0.011455       0.045245      -0.026824       0.011667       0.015157             11.987992      12.890624       2.315690       0.662852      18.036165       0.631843       5.037187          -0.000086
          446              C       4.576664       3.410435      13.281547      -0.052714      38.728190 0.41649113E+03  0.96244810E+04                                 9.904760                            6.742654      -0.001582       2.004065                    0.999411      27.175306      75.828283       0.647511       0.409343      -1.075738      -0.032082      -0.032622       0.001015       0.045765      -0.006235       0.003811      -0.006202       0.002168      -0.010151      -0.007955      -0.003381       0.011337             13.253794      13.805642       5.219530       0.967420      20.715870       2.077472       5.239869          -0.001168
          447              C       5.417304       2.358316      13.169017      -0.086134      34.961972 0.42439141E+03  0.99293182E+04                                 9.355130                            6.908230      -0.035263       1.954424                    0.999641      29.323668      84.426592       0.620805       0.421695      -1.059589      -0.026355      -0.037653       0.004913       0.046222       0.008736       0.001539       0.000959       0.053493      -0.039791      -0.021565      -0.013261       0.034827             11.488483      10.650353       2.912352       0.000558      18.892875       1.181639       4.922220           0.000353
          448              C       4.903878       1.014412      13.095497      -0.268972      37.136341 0.46919961E+03  0.11245499E+05                                 9.653857                            7.202921       0.061370       1.971774                    0.999813      31.219454      90.681238       0.616303       0.414659      -1.065109       0.042635       0.044518       0.002353       0.061686      -0.020053      -0.003401       0.010078      -0.022898      -0.161445      -0.054927       0.003891       0.051036             11.873892      10.816552       3.913342      -0.197890      19.809426       0.656935       4.995699           0.000328
          449              C       5.182675       4.769894      13.460845       0.621881      24.147177 0.23356196E+03  0.47500937E+04                                 7.717332                            5.411466       0.059131       2.083436                    0.999514      21.704964      60.037342       0.640541       0.470174      -1.021725       0.017063       0.064105       0.012323       0.067472      -0.017722      -0.011844      -0.021638       0.017142       0.306188      -0.074159      -0.031360       0.105519              9.940251      11.505024       3.312457       0.919725      13.844551       1.540810       4.471177          -0.002049
          450              C       8.462050      20.783602      17.091815       0.286901      29.146404 0.31670733E+03  0.68818230E+04                                 8.399743                            6.059297       0.093389       2.056372                    0.999653      24.300017      67.256572       0.648400       0.434728      -1.052357      -0.004291       0.024229      -0.043355       0.049851      -0.014985       0.024945      -0.015884      -0.015906       0.113225      -0.038854      -0.013715       0.052570             10.238929       7.231888       1.508903       1.791090       7.304724      -3.921616      16.180175           0.001140
          451              C       9.550982      21.122052      17.880275      -0.237466      35.344294 0.46221156E+03  0.11007204E+05                                 9.221514                            7.091920       0.099260       1.982350                    0.999692      30.661642      88.007594       0.630306       0.408055      -1.072242       0.005284       0.001296       0.033556       0.033994       0.036057      -0.009702      -0.019543       0.006380      -0.023343      -0.035138      -0.012527       0.047665             10.402773       8.524183       1.729334       2.607878       8.508991      -3.251992      14.175145          -0.000191
          452              C       9.614110      20.568182      19.178122      -0.104850      32.200391 0.42200691E+03  0.98684811E+04                                 8.820693                            6.894879       0.018126       1.970863                    0.999724      29.478113      85.098601       0.620027       0.422440      -1.058172      -0.024443       0.008396      -0.018551       0.031813       0.002609       0.016211       0.019200       0.032905      -0.016228      -0.030703       0.000390       0.030313              9.902268       7.762162       1.910429       1.081402       9.312421      -3.804007      12.632220           0.001281
          453              C       8.684048      19.682460      19.610237      -0.065527      35.422023 0.43731915E+03  0.10246152E+05                                 9.360814                            6.956510      -0.044742       1.986198                    0.999304      27.742014      78.352401       0.629982       0.414969      -1.070365      -0.005074       0.026757      -0.033692       0.043322      -0.001609      -0.011659       0.003497       0.019824      -0.011612      -0.011678      -0.006729       0.018407             11.115606       8.785300       1.305356       2.004880       9.281061      -5.152692      15.280458           0.003021
          454              C       7.626678      19.438285      18.823277      -0.065335      31.767885 0.41390046E+03  0.96758835E+04                                 8.879343                            6.915764      -0.118968       1.938855                    0.999562      29.261577      85.720956       0.604638       0.433327      -1.046703       0.007905       0.032986      -0.031789       0.046487       0.007862      -0.023383      -0.000957       0.003685      -0.025096      -0.026187       0.000803       0.025384             10.058374       8.304615       1.531500       1.564012       7.830796      -3.807633      14.039712           0.002045
          455              C       7.540404      19.986970      17.525431      -0.255190      33.276470 0.43562945E+03  0.10274445E+05                                 8.972282                            6.957286       0.202580       2.026152                    0.999752      30.524890      88.671607       0.623263       0.416672      -1.061177      -0.011474      -0.031374       0.045096       0.056122       0.001282       0.027144       0.005349       0.028715       0.055616      -0.024632      -0.015539       0.040171             10.268368       7.385535       1.772558       0.493023       8.424570      -4.699934      14.994999           0.000191
          456              C       8.896576      18.984347      20.962849       0.628768      21.691068 0.23180835E+03  0.47176244E+04                                 7.223249                            5.449947       0.012390       2.075254                    0.999491      21.717434      60.597101       0.626362       0.480493      -1.013595       0.010688      -0.015615       0.069572       0.072100      -0.006960      -0.014183       0.085139      -0.101915      -0.059528      -0.075728      -0.040169       0.115897              8.406925       8.921705       0.380540       0.366685       6.071353      -3.257421      10.227718           0.018846
          457              C      11.981356      22.407029       3.809517       0.123873      24.867182 0.30920558E+03  0.67067059E+04                                 7.521841                            5.949505       0.342733       2.135937                    0.999726      25.469241      71.399466       0.657807       0.429285      -1.051264       0.013486       0.005260       0.042288       0.044697       0.004884      -0.009545       0.026678       0.042915      -0.011238      -0.040944       0.014120       0.026824              8.520627       6.247249      -2.704245       1.939187      10.601917      -0.555031       8.712716           0.011092
          458              C      12.486367      22.705413       5.851563      -0.011570      27.178839 0.34911179E+03  0.77856517E+04                                 7.857211                            6.240740       0.229088       2.064979                    0.999867      27.320234      77.013938       0.656503       0.418349      -1.060777       0.006889      -0.067564      -0.042527       0.080130       0.009242       0.014714       0.024912      -0.002831       0.087444      -0.025631      -0.019881       0.045512              8.764371       6.161375      -2.237715       2.439587       9.838745      -1.939284      10.292992           0.004112
          459              C       6.852390       0.308755       5.447205      -0.117314      28.105079 0.36917678E+03  0.83043485E+04                                 7.905212                            6.340979       0.530187       2.152412                    0.999852      27.881162      77.565028       0.666692       0.408422      -1.072898      -0.013482       0.019309      -0.055387       0.060186      -0.005992       0.047093       0.022437      -0.040867       0.190179      -0.071874      -0.012169       0.084043              8.662296       6.193044      -1.791912       2.228478      10.822972      -0.488044       8.970872          -0.000370
          460              C       5.833946       1.087002       3.261871       0.199710      29.638781 0.31682037E+03  0.68977917E+04                                 8.518054                            6.080275       0.077042       2.061018                    0.999624      24.527592      68.369749       0.642902       0.437587      -1.048669       0.018633      -0.029530       0.032088       0.047422      -0.015592       0.007590      -0.024774      -0.014634       0.008230      -0.023287      -0.012167       0.035454             10.466495       7.906710      -3.136471       4.306527      12.985666      -3.533874      10.507109           0.000662
          461              C       5.831837       2.361141       3.643723      -0.159656      32.528606 0.42338118E+03  0.98736428E+04                                 8.812201                            6.856618       0.207485       2.042254                    0.999775      29.035439      82.743756       0.630726       0.416409      -1.065750      -0.011900       0.031323      -0.020733       0.039403       0.008102       0.017690       0.003614      -0.002188       0.059743      -0.021922      -0.007201       0.029123              9.993793       7.541522      -2.144373       3.136631      13.068155      -2.335034       9.371703           0.000487
          462              C       5.228975       3.337368       2.787745      -0.165391      32.899302 0.44267224E+03  0.10440488E+05                                 8.899173                            7.030765       0.189416       2.034063                    0.999701      29.384519      84.246385       0.620174       0.418749      -1.064123       0.026083      -0.023915       0.023629       0.042551       0.000199       0.000167       0.006480      -0.050520      -0.043639      -0.017995      -0.015414       0.033409             10.060479       8.157622      -2.318038       3.715709      11.028798      -2.628465      10.995017           0.000238
          463              C       4.674515       2.957436       1.610680       0.197001      31.512213 0.34196250E+03  0.75787318E+04                                 8.876588                            6.323534       0.024777       2.042681                    0.999687      24.854889      69.601515       0.630254       0.438503      -1.049498      -0.012313       0.040159      -0.021393       0.047138      -0.025338       0.017152      -0.022169      -0.029087      -0.003383      -0.029555      -0.016607       0.046162             10.940373       7.725816      -3.341154       4.172267      13.538322      -4.372415      11.556983           0.000876
          464              C       4.672415       1.682825       1.252835      -0.166610      32.659581 0.42768980E+03  0.10011132E+05                                 8.860863                            6.899848       0.218932       2.047869                    0.999675      29.183944      83.640753       0.626860       0.417428      -1.063851       0.015121      -0.046511       0.018111       0.052153       0.007136       0.021806      -0.011016       0.017540       0.064594      -0.029576      -0.005617       0.035193             10.089352       6.844594      -2.385822       3.013572      13.305726      -2.578725      10.117737           0.000344
          465              C       5.280537       0.735353       2.171080      -0.163921      33.081332 0.42500827E+03  0.99755300E+04                                 9.055910                            6.971262       0.020038       1.985733                    0.999372      29.456558      85.732843       0.608570       0.428802      -1.052192      -0.031180       0.032908      -0.036473       0.058184      -0.005979      -0.011596      -0.003722      -0.036115      -0.080723      -0.032369      -0.000167       0.032536             10.428840       7.796473      -2.187197       4.185243      11.731980      -2.900067      11.758067           0.000642
          466              C       9.245921       3.883706      36.933114       0.122644      24.919887 0.29692838E+03  0.63950359E+04                                 7.562375                            5.852398       0.218062       2.095739                    0.999696      25.493745      71.930979       0.657457       0.432561      -1.046064      -0.000093       0.054438       0.015666       0.056647       0.011499      -0.007411       0.030751       0.027495      -0.012955      -0.042074       0.018192       0.023882              8.560235       6.203781      -2.700177       1.389620       8.890385      -0.568738      10.586537           0.005055
          467              C       3.818090       5.185176       1.082539      -0.151993      29.970385 0.41091393E+03  0.95199048E+04                                 8.335565                            6.724607       0.485796       2.125874                    0.999808      29.142390      83.012718       0.640634       0.412681      -1.067212       0.003169      -0.058816      -0.002571       0.058957      -0.039526       0.005530       0.033635      -0.129228       0.049490      -0.086155       0.003883       0.082273              9.161415       6.466783      -2.829070       1.206281       9.987744      -0.714832      11.029717           0.000102
          468              C       8.714599       5.827676      37.456004      -0.001384      27.709707 0.35410041E+03  0.79670275E+04                                 8.103923                            6.358393       0.020082       1.998700                    0.999601      27.832221      80.179240       0.635824       0.428154      -1.049084      -0.009185      -0.029173      -0.057659       0.065269       0.000450      -0.011392       0.013617      -0.012838      -0.027437      -0.021617       0.002509       0.019108              9.097811       6.333515      -3.478463       1.397383      12.287361      -1.354846       8.672557           0.002501
          469              N      15.082999      13.626176      23.594552      -0.279315      38.269870 0.54661769E+03  0.13332109E+05                                 9.447757                            7.522915       0.152208       2.071471                    0.998055      28.216341      77.273859       0.646802       0.388257      -1.105412      -0.016644      -0.152917       0.014590       0.154510      -0.013644       0.017495      -0.025195       0.062624       0.261842      -0.080562      -0.014062       0.094624             11.083064       8.025501       3.844311       2.303497      15.554484       1.935138       9.669208           0.021592
          470              N      14.318122      11.669479      22.885612       0.003344      33.889091 0.34797630E+03  0.75641748E+04                                 8.709301                            5.912123       0.227516       2.157112                    0.998935      23.214858      59.583853       0.748041       0.376677      -1.116302       0.005496      -0.007758       0.029915       0.031390       0.037141       0.053576      -0.003811      -0.106489       0.104478      -0.102382       0.039050       0.063333             11.297914       8.775381       5.311884       4.688971      13.956888       5.086658      11.161472           0.003510
          471              N      11.361710       6.813325      17.697226      -0.285133      36.252058 0.51643456E+03  0.12466729E+05                                 9.144946                            7.338339       0.183020       2.074372                    0.998667      28.436572      78.467120       0.648869       0.391031      -1.099163       0.018812       0.009267       0.165576       0.166899       0.016065      -0.021597      -0.037437      -0.047144      -0.273742      -0.102096       0.017754       0.084342             10.544897       7.770933       3.005018       2.845114      10.272301       1.572392      13.591455           0.023505
          472              N      12.040317       7.877229      19.467699       0.025885      32.414367 0.32654306E+03  0.70113926E+04                                 8.464409                            5.738058       0.146819       2.133598                    0.998934      23.046510      59.479947       0.754434       0.378112      -1.111257       0.004898      -0.021879       0.013003       0.025918       0.039767       0.016296       0.004005      -0.094610       0.067362      -0.075034       0.021506       0.053528             10.827275       7.554735       4.644539       3.708997      12.432464       5.343623      12.494627           0.001731
          473              N       4.561914       9.942813      13.915466      -0.277479      38.196182 0.54536717E+03  0.13293504E+05                                 9.434379                            7.513404       0.147098       2.070437                    0.998132      28.183815      77.151977       0.647351       0.388164      -1.105519      -0.016545       0.152086      -0.016472       0.153868       0.013547      -0.017476      -0.026241       0.061215       0.260837      -0.079991      -0.014640       0.094631             11.065824       8.014231      -3.836379      -2.300506      15.525080       1.931202       9.658162           0.021244
          474              N      14.318123      11.899510      14.624406       0.001825      33.903306 0.34823284E+03  0.75702604E+04                                 8.706985                            5.911115       0.237178       2.160124                    0.998937      23.225984      59.591631       0.748798       0.376271      -1.116734       0.004317       0.009091      -0.030131       0.031767      -0.036073      -0.051751      -0.003850      -0.108088       0.104438      -0.101340       0.039646       0.061695             11.293695       8.772454      -5.309919      -4.686455      13.952251       5.083792      11.156379           0.003451
          475              N      11.361677      16.755664      19.812792      -0.283742      36.175474 0.51521630E+03  0.12429166E+05                                 9.130277                            7.328410       0.192771       2.077683                    0.998688      28.403307      78.332903       0.649520       0.390896      -1.099330       0.019500      -0.009777      -0.166258       0.167683      -0.017020       0.021812      -0.037694      -0.049201      -0.275714      -0.102780       0.016699       0.086081             10.525468       7.757399      -2.998634      -2.836717      10.256250       1.565146      13.562754           0.023517
          476              N      12.040292      15.691760      18.042319       0.027291      32.265416 0.32505973E+03  0.69694991E+04                                 8.430963                            5.719403       0.162724       2.139799                    0.998987      22.988514      59.229127       0.757004       0.377372      -1.112137       0.004594       0.020722      -0.011435       0.024109      -0.039709      -0.017465       0.005751      -0.092452       0.066778      -0.074236       0.020084       0.054152             10.779982       7.522068      -4.620023      -3.688480      12.377284       5.313725      12.440595           0.001760
          477              N      12.452760       1.841689      32.670475      -0.279260      38.276226 0.54674115E+03  0.13336625E+05                                 9.450776                            7.525328       0.145279       2.069294                    0.998181      28.220443      77.303689       0.646460       0.388419      -1.105235      -0.016086      -0.153018      -0.015740       0.154664      -0.013904      -0.017297       0.025560       0.061646       0.260664      -0.080108      -0.014214       0.094322             11.086004       8.027252       3.844385      -2.304291      15.557712      -1.934248       9.673047           0.021599
          478              N      16.948356      23.453971      33.379415       0.005066      33.780459 0.34687081E+03  0.75326881E+04                                 8.685890                            5.899113       0.235730       2.160301                    0.998937      23.175816      59.416596       0.749699       0.376216      -1.116860       0.004820      -0.007398      -0.030518       0.031770       0.036263      -0.053543       0.003448      -0.108495       0.106175      -0.102832       0.039371       0.063461             11.263983       8.748353       5.292162      -4.671935      13.914411      -5.066030      11.129186           0.003507
          479              N       8.731401      18.597810       1.057783      -0.286895      36.288233 0.51712410E+03  0.12487381E+05                                 9.149883                            7.342557       0.178739       2.072930                    0.998656      28.457841      78.535168       0.648781       0.390959      -1.099228       0.018833       0.009873      -0.164839       0.166205       0.016080       0.022463       0.037646      -0.046390      -0.274584      -0.102683       0.018271       0.084412             10.550192       7.775082       3.005866      -2.847681      10.274699      -1.573342      13.600796           0.023509
          480              N      14.670550      19.661723      36.797328       0.025286      32.336803 0.32584375E+03  0.69906783E+04                                 8.442762                            5.726094       0.159147       2.138061                    0.998936      23.019675      59.332404       0.756584       0.377345      -1.112131       0.005026      -0.021523      -0.012642       0.025462       0.040313      -0.016224      -0.003996      -0.091901       0.066070      -0.074128       0.020991       0.053137             10.796356       7.532384       4.628058      -3.695018      12.396505      -5.323106      12.460179           0.001748
          481              N      12.452703      21.727300       4.839543      -0.278054      38.187737 0.54524985E+03  0.13289882E+05                                 9.433048                            7.512631       0.151681       2.071949                    0.998142      28.181925      77.143682       0.647382       0.388168      -1.105520      -0.016672       0.153070       0.015018       0.154706       0.013990       0.017006       0.025433       0.061714       0.260776      -0.080165      -0.014056       0.094222             11.063895       8.012961      -3.834802       2.300081      15.521827      -1.930551       9.656898           0.021539
          482              N       6.427339       0.115018       4.130603       0.003710      33.839476 0.34755584E+03  0.75517282E+04                                 8.696298                            5.905636       0.234234       2.159341                    0.998965      23.201700      59.510693       0.749108       0.376305      -1.116729       0.004158       0.006466       0.029695       0.030674      -0.036679       0.051591       0.003615      -0.107702       0.106211      -0.101512       0.039289       0.062223             11.277685       8.759854      -5.300127       4.678107      13.932154      -5.072973      11.141046           0.003510
          483              N       8.731436       4.971179      36.452235      -0.284929      36.224646 0.51603141E+03  0.12454074E+05                                 9.139212                            7.334695       0.185775       2.075266                    0.998575      28.426326      78.419539       0.649160       0.390948      -1.099265       0.018224      -0.009623       0.165897       0.167172      -0.017225      -0.023665       0.037790      -0.047774      -0.275473      -0.103281       0.017304       0.085977             10.537670       7.765805      -3.001363       2.842898      10.263266      -1.571115      13.583937           0.023535
          484              N       4.149509       3.907266       0.712690       0.027578      32.343197 0.32575065E+03  0.69901399E+04                                 8.454516                            5.732313       0.145758       2.133912                    0.998934      23.014321      59.379111       0.754570       0.378273      -1.111137       0.005176       0.021116       0.011694       0.024687      -0.040304       0.016386      -0.004931      -0.093515       0.068443      -0.075056       0.021134       0.053923             10.813917       7.546112      -4.637907       3.704363      12.416307      -5.337830      12.479332           0.001758
          485              O      10.983966      16.862670      32.570699      -0.211924      32.715758 0.41165581E+03  0.92438580E+04                                 8.401969                            6.316321       0.318915       2.224455                    0.998729      23.130947      58.491067       0.750519       0.363434      -1.137120       0.213722       0.012369      -0.024766       0.215507      -0.002387      -0.006338       0.063673      -0.250846      -0.422109      -0.152694      -0.054772       0.207467             10.870273       5.355723       0.648265       0.153170      21.442150       2.988723       5.812946          -0.000006
          486              O      11.260664      19.188928      30.251079      -0.207442      32.362928 0.34685705E+03  0.74581275E+04                                 8.284727                            5.723626       0.338434       2.234849                    0.999017      22.581263      55.773528       0.804273       0.354179      -1.145120      -0.179235      -0.024497      -0.014075       0.181448      -0.006406      -0.083012       0.029355       0.077658       0.413836      -0.111467      -0.063658       0.175125             11.702581       5.576096       0.049862      -0.971625       5.545297       3.479872      23.986349           0.000414
          487              O      10.925033      21.603335      32.636716      -0.209408      30.854980 0.34723965E+03  0.74637196E+04                                 7.970848                            5.720530       0.378360       2.247855                    0.999044      22.566063      55.611855       0.806317       0.353406      -1.146465       0.181061      -0.014985       0.030295       0.184189      -0.050124       0.001042       0.019874      -0.226298      -0.324306      -0.110040      -0.069053       0.179093             10.256221       5.666933       1.252182       0.290220      20.330747       1.970597       4.770983           0.000527
          488              O      10.572583      19.333171      34.889568      -0.205515      32.197898 0.37861516E+03  0.83357184E+04                                 8.265183                            6.039823       0.264892       2.211592                    0.998475      22.861943      57.463021       0.769980       0.361311      -1.137450      -0.170768      -0.016382      -0.040581       0.176286       0.010977       0.015375       0.026982       0.046786       0.517117      -0.113927      -0.062124       0.176051             10.545061       6.292070       0.032119      -2.894657       4.803126       0.857343      20.539988           0.000405
          489              O      10.188578      14.842808      30.033521      -0.181133      30.709013 0.32880110E+03  0.69887139E+04                                 8.018695                            5.592493       0.421297       2.270564                    0.999117      22.234186      54.925095       0.807854       0.356705      -1.141012      -0.173470      -0.007501       0.085457       0.193522      -0.005799       0.039140      -0.034806       0.036002       0.495196      -0.105035      -0.071021       0.176056             10.962788       7.315730      -0.780873       5.488536       5.143233      -2.080963      20.429400           0.000996
          490              O      10.829321      12.143689      31.917274      -0.205727      32.083232 0.33768524E+03  0.72120273E+04                                 8.256039                            5.637016       0.372182       2.245999                    0.999096      22.538297      55.469507       0.812724       0.352872      -1.146243       0.185001       0.028930       0.004635       0.187307       0.033157       0.000047       0.003453      -0.235077      -0.353670      -0.117933      -0.063177       0.181110             11.978776       5.955487      -2.157952       0.113602      25.047271       0.685184       4.933571           0.000515
          491              O      11.189136      14.034393      34.591739      -0.201018      29.285952 0.32734365E+03  0.69424255E+04                                 7.693209                            5.557875       0.394196       2.255971                    0.999138      22.393034      55.059809       0.816120       0.353871      -1.144539      -0.159433       0.098515       0.001612       0.187421      -0.013965       0.095655       0.030211       0.064579       0.401793      -0.117036      -0.061816       0.178852              9.745182       5.278289       0.017975       2.790989       5.940123       3.108080      18.017135           0.000472
          492              O       9.168022      18.111824      24.439277      -0.562971      39.406134 0.53374090E+03  0.12845925E+05                                 9.270972                            7.196171       0.067042       2.074211                    0.995218      27.730589      73.650284       0.699467       0.363834      -1.131801       0.025446       0.024879       0.021316       0.041483       0.001008       0.014633      -0.040326      -0.038852      -0.206421      -0.082971       0.016859       0.066112             11.271318      15.726020       1.582223       5.659218       6.333939       1.725098      11.753994           0.047793
          493              O      11.335370      17.823340      24.089684      -0.577161      37.406292 0.54577980E+03  0.13134178E+05                                 8.822537                            7.170309       0.493099       2.214177                    0.996519      27.469629      71.609610       0.720495       0.353256      -1.146687      -0.017445       0.010236       0.020682       0.028928      -0.002153      -0.055272       0.000612      -0.035969      -0.025525      -0.066468       0.022085       0.044383             10.477606      10.855015      -0.114598      -3.189877       6.610169       2.832022      13.967635           0.045705
          494              O       6.710336       4.135893      33.849790      -0.597451      43.949027 0.68373463E+03  0.17489516E+05                                 9.948924                            8.169758      -0.158009       1.993294                    0.992933      28.887270      78.837347       0.654114       0.366068      -1.131200       0.010964      -0.048033      -0.008200       0.049946      -0.028801      -0.025754      -0.000564      -0.007639       0.102519      -0.050965       0.004613       0.046351             11.478923      12.548465      -4.507256       0.238616      14.252443       0.488443       7.635861           0.078807
          495              O       8.727233       3.375558      33.793525      -0.553923      34.211462 0.51407826E+03  0.12234377E+05                                 8.339898                            7.026187       0.484991       2.211722                    0.996680      27.373212      71.856153       0.714681       0.360115      -1.136822      -0.022680      -0.000801      -0.016218       0.027894       0.033918       0.013495      -0.016134       0.066499       0.148212      -0.075446       0.021601       0.053845              9.445965      14.079147       1.334602       1.460076       8.149691       0.615218       6.109057           0.040430
          496              O      12.088680      19.545284       2.494416      -0.579478      36.456626 0.53458770E+03  0.12817651E+05                                 8.668416                            7.130178       0.727409       2.274103                    0.997351      27.887928      72.924248       0.716314       0.356626      -1.142248       0.030656      -0.022473       0.013653       0.040389      -0.004028      -0.020428       0.025419      -0.038975      -0.284682      -0.101755       0.029724       0.072031             10.103355      16.583133      -1.497859      -0.969075       5.936901       0.256800       7.790031           0.028603
          497              O      14.028772      19.304409       3.412661      -0.611561      48.477453 0.71358857E+03  0.18449019E+05                                10.650380                            8.326242      -0.182819       1.977626                    0.994022      29.347131      80.517954       0.650278       0.364319      -1.132569      -0.022854       0.005692      -0.040516       0.046864       0.022116       0.043710       0.007766      -0.049007       0.041539      -0.060947       0.010021       0.050926             12.881492      12.262087      -1.567082       4.479337       7.551594      -1.553010      18.830796           0.077676
          498              O      15.968869      15.536678      25.911170      -0.560427      29.787628 0.44127370E+03  0.10104529E+05                                 7.520617                            6.406687       0.491891       2.212848                    0.997724      26.947373      69.302000       0.766845       0.348811      -1.146357       0.035517       0.020415      -0.013477       0.043126      -0.001645       0.028367       0.027462      -0.018570      -0.212575      -0.084185       0.032190       0.051995              8.414132      12.586898       0.239703       1.574715       5.184287       0.184433       7.471211           0.050579
          499              O       7.139562      15.803007      24.633579      -0.610985      45.824657 0.69126390E+03  0.17715005E+05                                10.248894                            8.198619      -0.103861       2.008450                    0.993641      28.970421      78.910798       0.655451       0.364644      -1.133299      -0.006223      -0.021023       0.033854       0.040334       0.001776      -0.030961       0.018723      -0.069846       0.111604      -0.063756       0.009048       0.054708             12.176974       9.181601       0.502094      -0.895433       7.754486      -2.281357      19.594835           0.067019
          500              O      12.224439       6.050637      32.290874      -0.599411      38.332796 0.57267115E+03  0.13946720E+05                                 8.942901                            7.332281       0.486907       2.201215                    0.997370      27.972841      73.335293       0.714390       0.352050      -1.147775       0.020933       0.030127      -0.000030       0.036686       0.053641      -0.001718       0.004206      -0.056922       0.016605      -0.063683       0.005586       0.058097             10.417628       9.652245       1.490954       0.305128      15.805688      -1.663502       5.794952           0.048553
          501              O      14.264477       6.898649      32.254114      -0.540387      38.422140 0.49726620E+03  0.11727837E+05                                 9.077687                            6.894271       0.279677       2.155786                    0.996776      26.819950      69.921409       0.724533       0.358442      -1.138969      -0.021332       0.010305      -0.012393       0.026737      -0.006794      -0.005882       0.021809       0.083641       0.186174      -0.076673       0.010324       0.066349             11.353080      17.970806      -5.623238       1.608266       9.963984      -1.276673       6.124450           0.045479
          502              O       5.240505      16.888117       2.667712      -0.560031      35.964875 0.52581350E+03  0.12573445E+05                                 8.628697                            7.097534       0.231648       2.136878                    0.995066      27.284931      71.590041       0.712966       0.359265      -1.138492      -0.000634      -0.020961      -0.013985       0.025206      -0.024852      -0.040031      -0.045110      -0.017500      -0.088729      -0.080882       0.031422       0.049459              9.740871      10.044502      -2.551784      -3.686584       7.912401       3.250392      11.265709           0.049326
          503              O       7.398384      16.366300       2.627952      -0.558409      31.145937 0.46257587E+03  0.10732106E+05                                 7.768076                            6.611737       0.252897       2.143615                    0.996460      26.921374      69.992639       0.744946       0.354388      -1.140308      -0.036789      -0.032553       0.008193       0.049803       0.031585       0.018516      -0.049324      -0.002299      -0.083751      -0.073068       0.017693       0.055375              8.510183      10.609049       1.413688       3.057737       6.554702       1.217822       8.366798           0.055111
          504              O      10.984006       6.706319       4.939319      -0.210858      32.673267 0.41110156E+03  0.92281202E+04                                 8.395462                            6.312531       0.319430       2.224738                    0.998800      23.112434      58.430046       0.750676       0.363487      -1.137101       0.214303      -0.013577       0.025491       0.216241       0.002507       0.007706       0.063442      -0.252647      -0.424245      -0.153437      -0.055151       0.208589             10.861467       5.352460      -0.645944      -0.153565      21.422423       2.988835       5.809517           0.000003
          505              O      11.260717       4.380061       7.258939      -0.207710      32.345311 0.34665614E+03  0.74526460E+04                                 8.280756                            5.721398       0.345455       2.237239                    0.999044      22.578789      55.761069       0.804559       0.354109      -1.145189      -0.178986       0.024191       0.016145       0.181334       0.006151       0.082629       0.029585       0.079475       0.415227      -0.112657      -0.062704       0.175361             11.695909       5.573573      -0.049811       0.970853       5.543951       3.479504      23.970201          -0.000070
          506              O      10.925103       1.965654       4.873302      -0.210351      30.893645 0.34769425E+03  0.74762255E+04                                 7.978572                            5.725309       0.376978       2.247252                    0.999025      22.574366      55.649537       0.805730       0.353534      -1.146317       0.179915       0.013720      -0.030063       0.182924       0.049814      -0.001141       0.019917      -0.227233      -0.322265      -0.109406      -0.069657       0.179063             10.267304       5.671829      -1.253477      -0.290557      20.355063       1.972713       4.775019           0.000536
          507              O      10.572639       4.235818       2.620450      -0.205805      32.206497 0.37878384E+03  0.83401787E+04                                 8.264746                            6.040012       0.271560       2.213390                    0.998511      22.871342      57.485119       0.770206       0.361173      -1.137584      -0.171641       0.015758       0.041245       0.177229      -0.010933      -0.014970       0.026839       0.048017       0.515866      -0.114266      -0.061292       0.175557             10.543688       6.291009      -0.032185       2.892803       4.802971       0.855260      20.537085           0.000420
          508              O      10.188603       8.726181       7.476497      -0.182562      30.741973 0.32918440E+03  0.69989896E+04                                 8.024912                            5.596381       0.418842       2.269775                    0.999127      22.244270      54.960687       0.807427       0.356785      -1.140934      -0.173693       0.006850      -0.085458       0.193699       0.006341      -0.038006      -0.035028       0.035820       0.492235      -0.104571      -0.070280       0.174851             10.972135       7.321394       0.781837      -5.492141       5.146387      -2.084292      20.448623          -0.000116
          509              O      10.829330      11.425300       5.592744      -0.205505      32.033113 0.33711242E+03  0.71964225E+04                                 8.243741                            5.630749       0.378881       2.248495                    0.999072      22.524735      55.415212       0.813533       0.352686      -1.146444       0.185190      -0.029173      -0.003897       0.187514      -0.033079       0.000377       0.003205      -0.234361      -0.353478      -0.117871      -0.062835       0.180706             11.957024       5.947546       2.154180      -0.114011      24.996613       0.685811       4.926914           0.000513
          510              O      11.189158       9.534596       2.918279      -0.199515      29.208967 0.32641851E+03  0.69176717E+04                                 7.679190                            5.549349       0.397050       2.257629                    0.999198      22.363412      54.960450       0.816921       0.353786      -1.144647      -0.158960      -0.098962      -0.002402       0.187264       0.013706      -0.096386       0.030664       0.064130       0.405809      -0.117640      -0.062797       0.180437              9.725682       5.267493      -0.017217      -2.782291       5.929899       3.100488      17.979653           0.000475
          511              O       9.168066       5.457165      13.070741      -0.565544      39.479099 0.53493132E+03  0.12881566E+05                                 9.279970                            7.202529       0.067880       2.073840                    0.995210      27.765881      73.760611       0.699411       0.363667      -1.131948       0.023315      -0.024655      -0.020254       0.039518      -0.000438      -0.012417      -0.040468      -0.042187      -0.207100      -0.082529       0.014752       0.067777             11.282983      15.739703      -1.584929      -5.666359       6.340124       1.728294      11.769121          -0.038290
          512              O      11.335411       5.745649      13.420334      -0.574044      37.303922 0.54397024E+03  0.13079478E+05                                 8.806389                            7.158182       0.487566       2.213268                    0.996341      27.428117      71.465778       0.721156       0.353233      -1.146731      -0.019880      -0.010698      -0.022509       0.031880       0.002749       0.057022       0.001625      -0.034139      -0.024262      -0.067640       0.020754       0.046886             10.456976      10.835990       0.115798       3.186085       6.597742       2.824274      13.937197           0.035824
          513              O       6.710294      19.433096       3.660228      -0.600554      44.115198 0.68707490E+03  0.17598011E+05                                 9.976299                            8.191799      -0.171115       1.988636                    0.992892      28.949290      79.082287       0.652921       0.366257      -1.130950       0.008960       0.046328       0.008084       0.047874       0.027965       0.025395      -0.000544      -0.007957       0.102868      -0.050154       0.004140       0.046014             11.511590      12.588185       4.517347      -0.241062      14.290114       0.488589       7.656471           0.078947
          514              O       8.727186      20.193431       3.716493      -0.557281      34.293595 0.51565455E+03  0.12281383E+05                                 8.353494                            7.036984       0.484079       2.210628                    0.996654      27.408120      71.977448       0.714122       0.360119      -1.136811      -0.019583       0.000628       0.016194       0.025419      -0.033921      -0.013842      -0.016044       0.063951       0.147066      -0.074448       0.020868       0.053581              9.462248      14.104910      -1.335313      -1.462649       8.163675       0.616607       6.118158           0.040432
          515              O      12.088723       4.023705      35.015602      -0.581910      36.511981 0.53564974E+03  0.12849489E+05                                 8.676841                            7.137084       0.725495       2.273188                    0.997363      27.912791      73.007366       0.715994       0.356609      -1.142261       0.028130       0.021703      -0.014513       0.038379       0.003317       0.019733       0.025126      -0.040757      -0.282806      -0.100917       0.028694       0.072223             10.113173      16.598069       1.499414       0.970546       5.942020       0.257202       7.799430           0.028662
          516              O      14.028813       4.264580      34.097357      -0.612791      48.505925 0.71412805E+03  0.18466431E+05                                10.654883                            8.329485      -0.175623       1.979747                    0.994209      29.356988      80.552204       0.650141       0.364327      -1.132564      -0.022449      -0.006439       0.039748       0.046101      -0.021755      -0.043046       0.007370      -0.049698       0.038457      -0.060438       0.010682       0.049756             12.887494      12.265818       1.568868      -4.481021       7.553913      -1.554438      18.842750           0.077800
          517              O       5.447797       8.032311      11.598848      -0.559148      29.756616 0.44068560E+03  0.10087523E+05                                 7.514697                            6.401790       0.490976       2.212663                    0.997789      26.934574      69.252998       0.767265       0.348743      -1.146433       0.036049      -0.020246       0.014082       0.043678       0.001984      -0.028547       0.027991      -0.017716      -0.211196      -0.084117       0.032515       0.051602              8.407238      12.576947      -0.239300      -1.572701       5.180511       0.183939       7.464257           0.034166
          518              O       7.139590       7.765982      12.876439      -0.610713      45.895188 0.69242066E+03  0.17753470E+05                                10.261868                            8.207220      -0.112518       2.005482                    0.993386      28.993368      79.013317       0.654846       0.364799      -1.133089      -0.006657       0.020929      -0.033880       0.040376      -0.001672       0.030389       0.019186      -0.068848       0.109616      -0.062751       0.008410       0.054341             12.194781       9.193199      -0.502718       0.895986       7.764169      -2.285001      19.626976          -0.006185
          519              O      12.224408      17.518352       5.219144      -0.599836      38.279298 0.57169596E+03  0.13916218E+05                                 8.932134                            7.323941       0.490293       2.202690                    0.997306      27.958348      73.265401       0.715145       0.351849      -1.148007       0.020421      -0.028881       0.000300       0.035372      -0.052589       0.001749       0.004565      -0.054695       0.020420      -0.062892       0.006838       0.056054             10.404385       9.639707      -1.490921      -0.304493      15.784387      -1.661103       5.789062           0.048450
          520              O      14.264452      16.670340       5.255904      -0.538948      38.353706 0.49618219E+03  0.11695626E+05                                 9.066248                            6.886134       0.287859       2.158627                    0.996725      26.795367      69.832358       0.725075       0.358378      -1.139045      -0.023047      -0.010501       0.013662       0.028777       0.006790       0.004455       0.021810       0.086155       0.186234      -0.077928       0.011890       0.066038             11.338104      17.945906       5.615325      -1.606492       9.950801      -1.274982       6.117606           0.045469
          521              O      15.761630       6.680872      34.842306      -0.560476      35.938286 0.52532113E+03  0.12557959E+05                                 8.622335                            7.092167       0.234550       2.137630                    0.995009      27.281175      71.555258       0.713588       0.359058      -1.138726      -0.000824       0.021582       0.014380       0.025947       0.025074       0.040169      -0.045996      -0.017812      -0.088493      -0.081647       0.031332       0.050315              9.733898      10.037922       2.550826       3.684534       7.907008       3.247944      11.256764           0.049442
          522              O       7.398406       7.202689      34.882066      -0.558802      31.144512 0.46251393E+03  0.10730167E+05                                 7.767464                            6.610905       0.255561       2.144499                    0.996561      26.921312      69.987799       0.745068       0.354347      -1.140357      -0.036579       0.031992      -0.008356       0.049308      -0.031623      -0.018301      -0.049474      -0.003562      -0.085137      -0.073144       0.017146       0.055997              8.509979      10.607476      -1.414014      -3.058129       6.554622       1.218676       8.367840           0.055114
          523              O       8.353731       5.078179      23.694328      -0.210053      32.602519 0.41007997E+03  0.91985624E+04                                 8.379316                            6.301614       0.322158       2.226137                    0.998763      23.092748      58.340579       0.751949       0.363133      -1.137490       0.214613       0.013279       0.025361       0.216514      -0.002455       0.007898      -0.063131      -0.253367      -0.426115      -0.153939      -0.055171       0.209109             10.837958       5.342805       0.643029      -0.152824      21.372212      -2.981863       5.798856           0.000006
          524              O       8.630428       7.404437      26.013948      -0.208350      32.360718 0.34685928E+03  0.74580859E+04                                 8.283499                            5.723357       0.343890       2.236692                    0.998996      22.583584      55.776446       0.804364       0.354144      -1.145164      -0.178130      -0.024657       0.016842       0.180615      -0.005890       0.081773      -0.029094       0.077563       0.416069      -0.111746      -0.063008       0.174754             11.699154       5.575490       0.050165       0.971014       5.544700      -3.479458      23.977271           0.000434
          525              O       8.294798       9.818843      23.628311      -0.208504      30.823119 0.34686550E+03  0.74536739E+04                                 7.965350                            5.717774       0.378560       2.248105                    0.999012      22.553582      55.573766       0.806441       0.353447      -1.146432       0.181405      -0.014334      -0.029442       0.184337      -0.049932      -0.000333      -0.019425      -0.227355      -0.326018      -0.110374      -0.069367       0.179741             10.247445       5.663515       1.251576      -0.290068      20.311124      -1.967414       4.767697           0.000545
          526              O       7.942349       7.548678      21.375459      -0.206507      32.231933 0.37908940E+03  0.83486995E+04                                 8.269679                            6.042880       0.268918       2.212300                    0.998483      22.877522      57.509298       0.769930       0.361225      -1.137528      -0.171449      -0.015401       0.040731       0.176893       0.010217      -0.015479      -0.026194       0.048339       0.516166      -0.114101      -0.061491       0.175593             10.550522       6.294435       0.032233       2.894691       4.805048      -0.856671      20.552083           0.000003
          527              O       7.558342       3.058318      26.231506      -0.184073      30.790167 0.32974627E+03  0.70138203E+04                                 8.031410                            5.599662       0.420142       2.269600                    0.999141      22.267011      55.025489       0.807526       0.356595      -1.141103      -0.172036      -0.007011      -0.085893       0.192414      -0.005750      -0.037351       0.034046       0.034566       0.491322      -0.103536      -0.070554       0.174090             10.983188       7.329117      -0.782635      -5.502040       5.150365       2.084958      20.470081           0.001008
          528              O       8.199086       0.359198      24.347753      -0.205659      32.070890 0.33757763E+03  0.72090674E+04                                 8.253425                            5.636194       0.372139       2.245950                    0.999054      22.534565      55.455586       0.812777       0.352882      -1.146249       0.185219       0.029459      -0.005286       0.187622       0.033724      -0.000434      -0.003677      -0.234401      -0.354052      -0.118063      -0.062947       0.181011             11.972930       5.953493      -2.153598      -0.113739      25.033506      -0.685406       4.931791           0.000522
          529              O       8.558902       2.249901      21.673288      -0.201182      29.316510 0.32762238E+03  0.69505153E+04                                 7.702144                            5.562766       0.388575       2.254152                    0.999178      22.392054      55.084142       0.815123       0.354192      -1.144164      -0.158422       0.098877      -0.002955       0.186770      -0.014109      -0.095468      -0.029767       0.063217       0.402411      -0.116644      -0.062046       0.178690              9.758612       5.282431       0.018305      -2.793729       5.947195      -3.113780      18.046212           0.000047
          530              O       6.537784       6.327337      31.825750      -0.563614      39.390997 0.53355073E+03  0.12839591E+05                                 9.265909                            7.193012       0.070953       2.075043                    0.995099      27.733360      73.641122       0.699928       0.363645      -1.132003       0.024859       0.024620      -0.021839       0.041244      -0.000461      -0.015014       0.040958      -0.038335      -0.203826      -0.082575       0.016414       0.066161             11.263652      15.716147       1.580320      -5.652676       6.330614      -1.722779      11.744195           0.047806
          531              O       8.705131       6.038852      32.175343      -0.575750      37.390759 0.54548130E+03  0.13125653E+05                                 8.821787                            7.169642       0.487172       2.212736                    0.996376      27.459709      71.588172       0.720309       0.353384      -1.146544      -0.019266       0.010961      -0.021241       0.030701      -0.002418       0.056338      -0.000996      -0.034856      -0.025855      -0.067264       0.021511       0.045753             10.476546      10.855274      -0.114783       3.190271       6.609568      -2.830906      13.964795           0.045673
          532              O       9.340576      15.920380      22.415237      -0.597233      43.954887 0.68383577E+03  0.17493318E+05                                 9.951047                            8.171316      -0.161990       1.992271                    0.992709      28.888099      78.850701       0.653916       0.366154      -1.131097       0.011331      -0.048127       0.008741       0.050209      -0.029431       0.025316       0.000228      -0.006894       0.103000      -0.051272       0.004864       0.046408             11.481371      12.552194      -4.507914      -0.237512      14.254371      -0.488166       7.637548           0.078883
          533              O      11.357473      15.160045      22.471502      -0.554931      34.231038 0.51444752E+03  0.12245505E+05                                 8.343291                            7.028873       0.482235       2.210731                    0.996669      27.381871      71.888490       0.714511       0.360132      -1.136796      -0.021631      -0.000496       0.015908       0.026855       0.033765      -0.013501       0.016551       0.065153       0.148677      -0.075084       0.021065       0.054019              9.449963      14.085566       1.334688      -1.460718       8.152760      -0.615292       6.111564           0.040396
          534              O       4.197890       7.760798      16.260593      -0.578604      36.416680 0.53388237E+03  0.12796258E+05                                 8.661350                            7.124786       0.730797       2.275203                    0.997405      27.875009      72.872914       0.716703       0.356557      -1.142326       0.031123      -0.022580      -0.013714       0.040823      -0.004101       0.020690      -0.025493      -0.038579      -0.282342      -0.101121       0.029564       0.071557             10.094624      16.568275      -1.496321       0.968987       5.932373      -0.256727       7.783226           0.013872
          535              O       6.137982       7.519923      15.342348      -0.610177      48.450093 0.71306368E+03  0.18431386E+05                                10.644345                            8.321431      -0.181393       1.978030                    0.993900      29.340862      80.482295       0.650695       0.364166      -1.132729      -0.023833       0.005870       0.040600       0.047442       0.022281      -0.043867      -0.007061      -0.049740       0.040966      -0.061487       0.010908       0.050579             12.874162      12.252686      -1.565516      -4.477401       7.547175       1.551775      18.822624           0.006120
          536              O      13.338631       3.752190      30.353857      -0.561781      29.808417 0.44166885E+03  0.10115661E+05                                 7.523539                            6.409008       0.487089       2.211203                    0.997746      26.959869      69.337242       0.766818       0.348752      -1.146426       0.034439       0.020475       0.013103       0.042154      -0.001397      -0.027898      -0.027483      -0.018878      -0.212048      -0.083805       0.031691       0.052114              8.417675      12.592363       0.239788      -1.577030       5.185699      -0.184235       7.474963           0.050744
          537              O      15.030423       4.018519      31.631448      -0.611998      45.903401 0.69266982E+03  0.17760239E+05                                10.260803                            8.206899      -0.104919       2.007777                    0.993454      28.997077      79.006580       0.655119       0.364639      -1.133291      -0.005883      -0.020542      -0.032724       0.039082       0.001437       0.030321      -0.019223      -0.068352       0.110525      -0.062561       0.008008       0.054552             12.193479       9.191855       0.502119       0.893344       7.763058       2.285716      19.625524           0.067055
          538              O      14.854678      17.835124      23.974153      -0.598257      38.257393 0.57129960E+03  0.13904556E+05                                 8.930038                            7.322854       0.488769       2.202403                    0.997338      27.944808      73.231447       0.714965       0.351988      -1.147860       0.021250       0.030064      -0.000144       0.036816       0.053217       0.001520      -0.004598      -0.055784       0.019994      -0.063609       0.006660       0.056949             10.400820       9.639290       1.490342      -0.304792      15.775380       1.660082       5.787791           0.048430
          539              O      16.894716      18.683136      24.010913      -0.538472      38.375067 0.49653199E+03  0.11706211E+05                                 9.070224                            6.889356       0.286189       2.158150                    0.996849      26.803224      69.865235       0.724762       0.358460      -1.138953      -0.022177       0.011045       0.013775       0.028347      -0.007857       0.003645      -0.021801       0.084286       0.188591      -0.077562       0.010883       0.066679             11.342301      17.954218      -5.615286      -1.606639       9.952828       1.275125       6.119858           0.045454
          540              O       7.870815       5.103631      16.087297      -0.558811      35.933678 0.52523277E+03  0.12555480E+05                                 8.621417                            7.091571       0.241426       2.139704                    0.995119      27.277851      71.548506       0.713609       0.359058      -1.138711       0.000387      -0.021393       0.015547       0.026448      -0.025590       0.042208       0.045087      -0.015403      -0.088784      -0.082731       0.034146       0.048585              9.732813      10.035722      -2.549948       3.683754       7.906251      -3.247746      11.256465          -0.032457
          541              O      10.028694       4.581814      16.127057      -0.557249      31.091966 0.46157407E+03  0.10702683E+05                                 7.757853                            6.603529       0.252290       2.143913                    0.996556      26.897638      69.902707       0.745612       0.354276      -1.140438      -0.037259      -0.031969      -0.009144       0.049939       0.032467      -0.018061       0.048617      -0.002732      -0.086530      -0.072874       0.016771       0.056103              8.498724      10.593987       1.411240      -3.052954       6.545827      -1.215571       8.356358           0.048827
          542              O       8.353690      18.490810      13.815690      -0.211334      32.685017 0.41118860E+03  0.92305585E+04                                 8.396150                            6.312276       0.322030       2.225532                    0.998731      23.118820      58.447641       0.750857       0.363381      -1.137185       0.213782      -0.012346      -0.025725       0.215678       0.003198      -0.007162      -0.063686      -0.252760      -0.422928      -0.153014      -0.055535       0.208549             10.862517       5.352153      -0.642606       0.152056      21.426222      -2.987230       5.809176          -0.000002
          543              O       8.630403      16.164552      11.496070      -0.206628      32.360650 0.34671943E+03  0.74551623E+04                                 8.288458                            5.725610       0.326703       2.231577                    0.999078      22.567445      55.757295       0.803398       0.354566      -1.144695      -0.179817       0.024269      -0.013322       0.181936       0.006137      -0.083346      -0.029699       0.078467       0.413793      -0.111989      -0.063455       0.175444             11.708567       5.578032      -0.049797      -0.972823       5.547845      -3.482326      23.999823           0.000422
          544              O       8.294788      13.750146      13.881707      -0.207833      30.779814 0.34630098E+03  0.74381318E+04                                 7.956368                            5.711802       0.383497       2.250048                    0.999060      22.539333      55.516618       0.807183       0.353284      -1.146623       0.181371       0.014334       0.030148       0.184417       0.050132       0.000664      -0.019607      -0.227192      -0.324010      -0.109819      -0.069611       0.179430             10.235773       5.657010      -1.249773       0.289570      20.287042      -1.965725       4.763268           0.000164
          545              O       7.942323      16.020311      16.134559      -0.205597      32.238650 0.37915253E+03  0.83508539E+04                                 8.272942                            6.045067       0.264825       2.211369                    0.998498      22.875805      57.516985       0.769431       0.361426      -1.137313      -0.171028       0.015211      -0.041873       0.176735      -0.010156       0.016453      -0.026078       0.046773       0.517574      -0.113533      -0.062636       0.176170             10.555252       6.296959      -0.032312      -2.895041       4.806551      -0.857746      20.562246           0.000422
          546              O       7.558289      20.510671      11.278512      -0.179411      30.638190 0.32801193E+03  0.69675369E+04                                 8.005890                            5.585478       0.420868       2.270828                    0.999159      22.210083      54.842676       0.808452       0.356666      -1.141078      -0.175092       0.006595       0.086789       0.195533       0.007062       0.038464       0.034970       0.036041       0.495271      -0.105214      -0.070745       0.175959             10.942641       7.304393       0.778766       5.476770       5.135388       2.076025      20.388143           0.000996
          547              O       8.199015      23.209791      13.162265      -0.206598      32.075651 0.33763696E+03  0.72105939E+04                                 8.253383                            5.635857       0.377428       2.247585                    0.999072      22.539176      55.466492       0.812987       0.352778      -1.146343       0.185130      -0.028792       0.005012       0.187422      -0.033771       0.000239      -0.003807      -0.234602      -0.355919      -0.118689      -0.062745       0.181434             11.973713       5.953716       2.156706       0.114004      25.035170      -0.687201       4.932254          -0.000013
          548              O       8.558842      21.319088      15.836730      -0.198547      29.204026 0.32629315E+03  0.69146882E+04                                 7.680413                            5.549948       0.393261       2.256486                    0.999156      22.353748      54.944152       0.816470       0.353998      -1.144420      -0.159173      -0.100002       0.002355       0.187995       0.014399       0.098123      -0.029714       0.064321       0.404590      -0.118097      -0.063155       0.181252              9.727566       5.268217      -0.017113       2.782522       5.931247      -3.100504      17.983234           0.000489
          549              O       6.537755      17.241652       5.684268      -0.564475      39.425234 0.53411573E+03  0.12856728E+05                                 9.271234                            7.196765       0.064931       2.073112                    0.995110      27.747405      73.691156       0.699746       0.363639      -1.131995       0.024551      -0.025852       0.020860       0.041306      -0.001774       0.013251       0.039915      -0.039697      -0.204001      -0.081730       0.015884       0.065846             11.270921      15.723482      -1.582083       5.658016       6.334407      -1.725717      11.754874           0.047801
          550              O       8.705100      17.530137       5.334675      -0.575318      37.340005 0.54464974E+03  0.13099836E+05                                 8.811256                            7.162178       0.488683       2.212936                    0.996255      27.447393      71.525759       0.721030       0.353187      -1.146774      -0.019684      -0.011354       0.022172       0.031749       0.003200      -0.057031      -0.001844      -0.033841      -0.026049      -0.067707       0.020782       0.046925             10.462734      10.841740       0.115051      -3.186124       6.601617      -2.826572      13.944845           0.045691
          551              O       9.340604       7.648609      15.094781      -0.598398      43.985911 0.68457678E+03  0.17516759E+05                                 9.954636                            8.175004      -0.163138       1.991657                    0.992889      28.901778      78.894355       0.653867       0.366088      -1.131165       0.010277       0.046658      -0.007558       0.048370       0.028476      -0.024357       0.001151      -0.008834       0.100810      -0.050234       0.005642       0.044591             11.485243      12.556932       4.507636       0.239162      14.257241      -0.488043       7.641557           0.006168
          552              O      11.357497       8.408944      15.038516      -0.555701      34.227325 0.51445260E+03  0.12245337E+05                                 8.341929                            7.028244       0.485440       2.211719                    0.996658      27.381370      71.880209       0.714663       0.360064      -1.136879      -0.021026      -0.000504      -0.016162       0.026524      -0.032732       0.013322       0.015604       0.066829       0.148144      -0.074539       0.020816       0.053723              9.448051      14.081814      -1.333992       1.460189       8.151479      -0.615629       6.110861           0.029041
          553              O      14.718963      15.808191      21.249425      -0.580939      36.481038 0.53506903E+03  0.12831900E+05                                 8.671699                            7.132805       0.727292       2.273919                    0.997407      27.899598      72.959143       0.716280       0.356568      -1.142310       0.029437       0.021952       0.013631       0.039169       0.003992      -0.020277      -0.025274      -0.040252      -0.285004      -0.101774       0.029174       0.072600             10.107371      16.589502       1.498311      -0.972221       5.938296      -0.257051       7.794313           0.028618
          554              O      16.659053      16.049066      22.167670      -0.612606      48.489065 0.71384142E+03  0.18456247E+05                                10.649745                            8.325725      -0.180759       1.978139                    0.994048      29.353229      80.522735       0.650565       0.364144      -1.132762      -0.022136      -0.005939      -0.040110       0.046196      -0.022010       0.043620      -0.007847      -0.050197       0.040331      -0.061175       0.010404       0.050771             12.880770      12.257922       1.567776       4.477850       7.550273       1.553552      18.834115           0.077808
          555              O      13.338585      19.816799       7.156161      -0.559831      29.782841 0.44116068E+03  0.10101150E+05                                 7.519540                            6.405506       0.491210       2.212394                    0.997743      26.946991      69.295065       0.766992       0.348772      -1.146405       0.036193      -0.020098      -0.012933       0.043372       0.002141       0.029048      -0.027314      -0.017023      -0.213846      -0.084841       0.033520       0.051321              8.413211      12.585977      -0.239188       1.575303       5.183395      -0.184089       7.470261           0.050662
          556              O      15.030379      19.550470       5.878570      -0.610541      45.839802 0.69143026E+03  0.17720585E+05                                10.252666                            8.200317      -0.104541       2.008263                    0.993427      28.971606      78.920610       0.655288       0.364707      -1.133234      -0.006524       0.020770       0.033562       0.040005      -0.001784      -0.031422      -0.018731      -0.067898       0.110546      -0.063042       0.008467       0.054576             12.183484       9.183647      -0.501555      -0.895612       7.757358       2.282020      19.609446           0.066998
          557              O       4.333619       5.733865      13.535865      -0.599060      38.315423 0.57232074E+03  0.13936123E+05                                 8.940311                            7.330172       0.488521       2.201995                    0.997326      27.964497      73.309194       0.714469       0.352063      -1.147759       0.020569      -0.029356       0.000005       0.035845      -0.053045      -0.001234      -0.004048      -0.055581       0.020553      -0.063451       0.006832       0.056619             10.414577       9.648882      -1.489774       0.305229      15.800981       1.663082       5.793868           0.041020
          558              O       6.373663       4.885853      13.499105      -0.537916      38.312706 0.49559315E+03  0.11677781E+05                                 9.058446                            6.881015       0.288380       2.159017                    0.996801      26.783570      69.780174       0.725538       0.358270      -1.139179      -0.022160      -0.010803      -0.012107       0.027465       0.008016      -0.005219      -0.020807       0.084532       0.186855      -0.077109       0.010967       0.066142             11.326961      17.929730       5.606788       1.603225       9.938908       1.272218       6.112244          -0.035976
          559              O       7.870770      18.465358      21.422721      -0.559593      35.919970 0.52498438E+03  0.12547873E+05                                 8.619408                            7.089923       0.232137       2.136977                    0.995047      27.271907      71.524688       0.713698       0.359061      -1.138726       0.000073       0.021743      -0.015239       0.026551       0.025637      -0.041523       0.045031      -0.015526      -0.089013      -0.082245       0.033596       0.048649              9.730309      10.034027       2.550181      -3.683324       7.904443      -3.246783      11.252458           0.049413
          560              O      10.028646      18.987175      21.382961      -0.557355      31.132458 0.46228754E+03  0.10723795E+05                                 7.766629                            6.610160       0.256410       2.144842                    0.996522      26.909630      69.957885       0.744949       0.354440      -1.140261      -0.037073       0.032648       0.008361       0.050102      -0.033118       0.019148       0.048549      -0.002359      -0.084736      -0.073510       0.017589       0.055921              8.509096      10.606203      -1.414179       3.058914       6.553371      -1.218771       8.367714           0.055108

******************************************************
Auxiliary information for the entire system
The total spin magnetic moment of the unit cell is   49.954567
The total net atomic charge of the unit cell is   0.000002
Accuracy of reproducing the electrostatic potential in the unit cell:
  The inner radius (bohr) =    5.0000
  The outer radius (bohr) =   12.0000
  Valid grid points have density less than (e/(bohr^3)) =    0.0001
  The number of valid grid points were=       429158
  The rms potential error without charges in kcal/mol is=      8.93809
  The rms potential error with partial charges in kcal/mol is=      2.08482
  The RRMSE value at monopole order=      0.23325
[truncated: 1,861 more chars]
