# Supplementary material for: A collection of forcefield precursors for metal–organic frameworks
Source: RSC Adv. 2019 Nov 13;9(63):36492–507. doi: 10.1039/c9ra07327b (PMC9075174; doi:10.1039/c9ra07327b)
Supplement: RA-009-C9RA07327B-s3374 [file RA-009-C9RA07327B-s3374.xyz]

   76
jmolscript: load "" {1 1 1} spacegroup "x,y,z" unitcell [{     10.801000     0.000000     0.000000 }, {     -1.968929    10.726796     0.000000 }, {      0.000000     0.000000    15.550000 }]
Tm     2.664073     6.458711    13.962656     2.033321
Tm    -0.216966     9.631483     6.187656     2.033320
Tm     6.167998     4.268085     1.587344     2.033321
Tm     9.049037     1.095313     9.362344     2.033321
H      3.002915     2.387785     2.886080     0.117779
H      9.883461     1.944768     3.630925     0.134334
H      0.289828     4.393696     0.699750     0.139663
H      1.413120     2.975613    10.661080     0.117779
H      5.333574     3.418630    11.405925     0.134333
H      4.126207     0.969702     8.474750     0.139663
H      5.829156     8.339011    12.663920     0.117779
H     -1.051390     8.782028    11.919075     0.134333
H      8.542243     6.333100    14.850250     0.139663
H      7.418951     7.751183     4.888920     0.117779
H      3.498497     7.308166     4.144075     0.134333
H      4.705864     9.757094     7.075250     0.139663
C      2.919990     4.145907     0.875465     0.726402
C      1.825376     3.489427     1.690285    -0.048158
C      2.117132     2.600175     2.696370    -0.102637
C      1.090530     2.014492     3.434995    -0.017546
C     -0.233239     2.341660     3.142655    -0.103058
C     -0.550726     3.241638     2.144345    -0.008186
C      0.484820     3.808013     1.393280    -0.088281
C      1.362001     1.041572     4.542155     0.583753
C      8.821819     3.597767     1.900210     0.606836
C      1.496046     1.217491     8.650465     0.726402
C      2.590660     1.873971     9.465285    -0.048159
C      2.298904     2.763223    10.471370    -0.102637
C      3.325505     3.348906    11.209995    -0.017546
C      4.649275     3.021738    10.917655    -0.103057
C      4.966762     2.121760     9.919345    -0.008186
C      3.931216     1.555385     9.168280    -0.088281
C      3.054035     4.321826    12.317155     0.583752
C      6.395216     1.765631     9.675210     0.606836
C      5.912081     6.580889    14.674535     0.726402
C      7.006695     7.237369    13.859715    -0.048159
C      6.714939     8.126621    12.853630    -0.102637
C      7.741541     8.712304    12.115005    -0.017545
C      9.065310     8.385136    12.407345    -0.103058
C      9.382797     7.485158    13.405655    -0.008187
C      8.347251     6.918783    14.156720    -0.088281
C      7.470070     9.685224    11.007845     0.583752
C      0.010252     7.129029    13.649790     0.606836
C      7.336025     9.509305     6.899535     0.726402
C      6.241411     8.852825     6.084715    -0.048159
C      6.533167     7.963573     5.078630    -0.102637
C      5.506566     7.377890     4.340005    -0.017546
C      4.182796     7.705058     4.632345    -0.103058
C      3.865309     8.605036     5.630655    -0.008186
C      4.900855     9.171411     6.381720    -0.088281
C      5.778036     6.404970     3.232845     0.583753
C      2.436855     8.961165     5.874790     0.606836
O      2.624566     5.108100     0.163275    -0.664485
O      4.069373     3.609567     0.974985    -0.735187
O      2.524700     0.585683     4.696100    -0.629841
O      0.415434     0.643608     5.262120    -0.634407
O      8.525883     4.397986     0.990535    -0.619029
O      7.937948     3.093608     2.637280    -0.691270
O      1.791470     0.255298     7.938275    -0.664485
O      0.346662     1.753831     8.749985    -0.735187
O      1.891335     4.777715    12.471100    -0.629841
O      4.000602     4.719790    13.037120    -0.634407
O      6.691152     0.965412     8.765535    -0.619029
O      7.279087     2.269790    10.412280    -0.691270
O      6.207505     5.618696    15.386725    -0.664485
O      4.762698     7.117229    14.575015    -0.735187
O      6.307371    10.141113    10.853900    -0.629841
O      8.416637    10.083188    10.287880    -0.634407
O      0.306188     6.328810    14.559465    -0.619029
O      0.894123     7.633188    12.912720    -0.691270
O      7.040601    10.471498     7.611725    -0.664485
O      8.485409     8.972965     6.800015    -0.735186
O      6.940736     5.949081     3.078900    -0.629841
O      4.831469     6.007006     2.512880    -0.634407
O      2.140919     9.761384     6.784465    -0.619029
O      1.552984     8.457006     5.137720    -0.691270

The following XYZ coordinates are in angstroms. Other properties are in atomic units.
The sperically averaged electron density of each atom fit to a function of the form exp(a - br)
eigen_1, eigen_2 and eigen_3 are the three eigenvalues of traceless quadrupole moment tensor
  atom number  atomic symbol              X              Y              Z     net charge C6 coefficient C8 coefficient C10 coefficient fluctuating dipole atomic polarizability isotropic forcefield polarizability              a              b squared Pearson coefficient          <r^3>          <r^4>         wp_QDO          m_QDO          q_QDO       dipole_x       dipole_y       dipole_z         dipole            Qxy            Qxz            Qyz     Q(x^2-y^2)  Q(3z^2 - R^2)        eigen_1        eigen_2        eigen_3 static polarizability      alpha(xx)      alpha(xy)      alpha(xz)      alpha(yy)      alpha(yz)      alpha(zz) atomic spin moment
            1             Tm       2.664073       6.458711      13.962656       2.033321      88.244524 0.18506025E+04  0.55566994E+05                                13.242918                           11.685084       2.174169       2.475651                    0.999923      66.374752     146.926273       0.737260       0.276683      -1.325645       0.019254       0.034133       0.018837       0.043481       0.087629      -0.093108       0.008531      -0.245488       0.383188      -0.237563       0.081425       0.156139             14.945676      19.191603      -1.714675       1.536148      12.975016       0.282726      12.670411           0.000000
            2             Tm      -0.216966       9.631483       6.187656       2.033320      88.244554 0.18506034E+04  0.55567031E+05                                13.242921                           11.685087       2.174169       2.475651                    0.999923      66.374766     146.926317       0.737260       0.276683      -1.325645      -0.019254      -0.034132       0.018837       0.043481       0.087628       0.093108      -0.008530      -0.245488       0.383189      -0.237563       0.081424       0.156139             14.945678      19.191598      -1.714676      -1.536147      12.975021      -0.282727      12.670416           0.000002
            3             Tm       6.167998       4.268085       1.587344       2.033321      88.244421 0.18506000E+04  0.55566899E+05                                13.242905                           11.685074       2.174169       2.475651                    0.999923      66.374749     146.926229       0.737260       0.276682      -1.325645      -0.019254      -0.034133      -0.018837       0.043481       0.087628      -0.093108       0.008531      -0.245488       0.383188      -0.237563       0.081425       0.156139             14.945659      19.191576      -1.714671       1.536144      12.975003       0.282726      12.670399          -0.000000
            4             Tm       9.049037       1.095313       9.362344       2.033321      88.244441 0.18506006E+04  0.55566923E+05                                13.242907                           11.685076       2.174169       2.475651                    0.999923      66.374754     146.926249       0.737260       0.276682      -1.325645       0.019254       0.034133      -0.018837       0.043481       0.087629       0.093108      -0.008531      -0.245489       0.383188      -0.237564       0.081425       0.156139             14.945662      19.191576      -1.714672      -1.536143      12.975007      -0.282727      12.670402           0.000002
            5              H       3.002915       2.387785       2.886080       0.117779       1.267283 0.97130652E+01  0.99457887E+02                                 1.881314                            1.782066      -1.316523       2.255693                    0.994443       3.629130      10.161982       0.487866       1.226091      -0.721147       0.032993      -0.012883       0.008878       0.036515      -0.006701       0.006569      -0.001088       0.009369      -0.003210      -0.008485      -0.003377       0.011862              1.910459       2.409985      -0.123218       0.125550       1.652961      -0.214182       1.668431           0.000004
            6              H       9.883461       1.944768       3.630925       0.134334       1.056152 0.76872670E+01  0.74320450E+02                                 1.678819                            1.595140      -1.129176       2.360828                    0.996867       3.331802       9.095994       0.510403       1.241243      -0.718192      -0.031569      -0.016089       0.021460       0.041425       0.005930      -0.007037      -0.004185       0.007803      -0.006401      -0.006773      -0.005910       0.012683              1.710186       1.875001       0.181652      -0.225866       1.593462      -0.330143       1.662095           0.000004
            7              H       0.289828       4.393696       0.699750       0.139663       1.000110 0.69960211E+01  0.66852954E+02                                 1.685540                            1.570613      -1.292489       2.288897                    0.994665       3.486586       9.837932       0.484750       1.322265      -0.698573      -0.010770       0.026975      -0.031474       0.042828      -0.002928       0.002408      -0.004052      -0.003298       0.017460      -0.006271      -0.002289       0.008560              1.746456       1.589010      -0.109013       0.099517       1.726178      -0.517718       1.924179           0.000003
            8              H       1.413120       2.975613      10.661080       0.117779       1.267285 0.97130837E+01  0.99458112E+02                                 1.881315                            1.782067      -1.316526       2.255692                    0.994443       3.629131      10.161983       0.487866       1.226090      -0.721147      -0.032993       0.012883       0.008878       0.036515      -0.006701      -0.006570       0.001088       0.009369      -0.003210      -0.008485      -0.003377       0.011862              1.910460       2.409987      -0.123218      -0.125550       1.652962       0.214181       1.668431           0.000005
            9              H       5.333574       3.418630      11.405925       0.134333       1.056152 0.76872641E+01  0.74320416E+02                                 1.678819                            1.595140      -1.129176       2.360827                    0.996867       3.331802       9.095994       0.510402       1.241244      -0.718192       0.031569       0.016089       0.021460       0.041425       0.005930       0.007037       0.004185       0.007803      -0.006401      -0.006773      -0.005910       0.012683              1.710186       1.875000       0.181652       0.225866       1.593462       0.330144       1.662096           0.000004
           10              H       4.126207       0.969702       8.474750       0.139663       1.000110 0.69960181E+01  0.66852920E+02                                 1.685540                            1.570613      -1.292489       2.288897                    0.994665       3.486586       9.837933       0.484750       1.322265      -0.698573       0.010770      -0.026975      -0.031474       0.042828      -0.002928      -0.002408       0.004052      -0.003298       0.017460      -0.006271      -0.002289       0.008560              1.746456       1.589010      -0.109013      -0.099516       1.726178       0.517718       1.924179           0.000003
           11              H       5.829156       8.339011      12.663920       0.117779       1.267283 0.97130623E+01  0.99457844E+02                                 1.881313                            1.782066      -1.316524       2.255693                    0.994443       3.629129      10.161977       0.487866       1.226090      -0.721147      -0.032993       0.012883      -0.008878       0.036515      -0.006701       0.006569      -0.001088       0.009369      -0.003210      -0.008485      -0.003377       0.011862              1.910458       2.409984      -0.123218       0.125550       1.652961      -0.214181       1.668430           0.000004
           12              H      -1.051390       8.782028      11.919075       0.134333       1.056153 0.76872727E+01  0.74320531E+02                                 1.678821                            1.595142      -1.129176       2.360828                    0.996867       3.331804       9.096006       0.510402       1.241245      -0.718192       0.031569       0.016089      -0.021460       0.041425       0.005930      -0.007037      -0.004185       0.007803      -0.006401      -0.006773      -0.005910       0.012683              1.710188       1.875003       0.181652      -0.225867       1.593464      -0.330144       1.662097           0.000004
           13              H       8.542243       6.333100      14.850250       0.139663       1.000111 0.69960271E+01  0.66853027E+02                                 1.685541                            1.570614      -1.292490       2.288897                    0.994665       3.486588       9.837940       0.484750       1.322265      -0.698573       0.010770      -0.026975       0.031474       0.042828      -0.002928       0.002408      -0.004052      -0.003298       0.017460      -0.006271      -0.002289       0.008560              1.746457       1.589011      -0.109013       0.099517       1.726179      -0.517719       1.924180           0.000002
           14              H       7.418951       7.751183       4.888920       0.117779       1.267283 0.97130621E+01  0.99457831E+02                                 1.881313                            1.782065      -1.316524       2.255693                    0.994443       3.629127      10.161967       0.487867       1.226090      -0.721147       0.032993      -0.012883      -0.008878       0.036515      -0.006701      -0.006569       0.001088       0.009369      -0.003210      -0.008485      -0.003377       0.011862              1.910458       2.409984      -0.123218      -0.125550       1.652960       0.214181       1.668429           0.000005
           15              H       3.498497       7.308166       4.144075       0.134333       1.056153 0.76872726E+01  0.74320535E+02                                 1.678821                            1.595142      -1.129176       2.360827                    0.996867       3.331805       9.096011       0.510401       1.241245      -0.718192      -0.031569      -0.016089      -0.021460       0.041425       0.005930       0.007037       0.004185       0.007803      -0.006401      -0.006773      -0.005910       0.012683              1.710188       1.875002       0.181652       0.225867       1.593464       0.330145       1.662098           0.000004
           16              H       4.705864       9.757094       7.075250       0.139663       1.000110 0.69960163E+01  0.66852896E+02                                 1.685539                            1.570612      -1.292489       2.288897                    0.994665       3.486585       9.837928       0.484750       1.322265      -0.698573      -0.010770       0.026975       0.031474       0.042828      -0.002928      -0.002408       0.004052      -0.003298       0.017460      -0.006271      -0.002289       0.008560              1.746455       1.589009      -0.109013      -0.099516       1.726177       0.517718       1.924178           0.000003
           17              C       2.919990       4.145907       0.875465       0.726402      22.131990 0.22521769E+03  0.45732108E+04                                 7.496977                            5.481389      -0.409271       1.952978                    0.998208      21.227966      60.132148       0.602944       0.500276      -0.998453       0.063746       0.029511      -0.053954       0.088575      -0.000830       0.029829       0.094177      -0.081679       0.110827      -0.084087      -0.042504       0.126591              8.942651      10.831925       1.012510      -1.731692       7.685034      -3.553505       8.310996           0.000010
           18              C       1.825376       3.489427       1.690285      -0.048158      39.506418 0.43603794E+03  0.10155221E+05                                 9.950026                            6.859172       0.156524       2.056895                    0.999345      27.051036      74.878387       0.649966       0.404623      -1.082809      -0.039933      -0.022940       0.029937       0.054928      -0.023044       0.004362       0.006801      -0.015712      -0.023924      -0.023928      -0.004658       0.028586             12.602670      15.554866       2.313929      -2.927457      10.096887      -6.001359      12.156257           0.000000
           19              C       2.117132       2.600175       2.696370      -0.102637      35.262871 0.42818058E+03  0.10081058E+05                                 9.492914                            7.017123      -0.156720       1.921750                    0.999437      29.706977      86.943166       0.603260       0.431243      -1.049410      -0.019707      -0.003038      -0.003442       0.020235      -0.020553       0.012155       0.042673      -0.024170       0.003882      -0.050493       0.000221       0.050273             11.298041      11.084490       1.607014      -1.909007      10.548555      -6.462286      12.261077           0.000005
           20              C       1.090530       2.014492       3.434995      -0.017546      39.369141 0.41877355E+03  0.96500150E+04                                 9.933762                            6.725376       0.079093       2.038580                    0.999172      26.545779      72.963949       0.656254       0.405028      -1.083111      -0.003552       0.024444      -0.024357       0.034690      -0.006210      -0.007740      -0.000019       0.031985      -0.015641      -0.014812      -0.007088       0.021900             12.884273      11.949431      -0.697123       0.467894      12.341371      -8.333552      14.362018           0.000001
           21              C      -0.233239       2.341660       3.142655      -0.103058      34.645230 0.42686641E+03  0.10018138E+05                                 9.371044                            7.000290      -0.104061       1.943703                    0.999403      29.215940      84.698129       0.606233       0.430498      -1.052406       0.008965       0.011052      -0.004178       0.014832       0.014414      -0.020928       0.034674      -0.017935       0.012794      -0.046835       0.006186       0.040649             11.093303      12.949891      -2.753489       2.595749       9.805031      -5.379787      10.524988           0.000004
           22              C      -0.550726       3.241638       2.144345      -0.008186      37.994009 0.40480610E+03  0.92489114E+04                                 9.685042                            6.611195       0.143886       2.065366                    0.999265      26.152758      71.565794       0.662092       0.404897      -1.083254       0.031981      -0.000543       0.010228       0.033581       0.004792      -0.011965      -0.014116      -0.015257       0.025473      -0.017579      -0.006891       0.024470             12.286404      18.384901      -2.616160       1.212306       8.931591      -4.286718       9.542721           0.000000
           23              C       0.484820       3.808013       1.393280      -0.088281      34.725884 0.43502336E+03  0.10253712E+05                                 9.395498                            7.080253      -0.089977       1.954057                    0.999318      29.019291      84.194588       0.601342       0.432132      -1.051850       0.005447      -0.005317       0.016722       0.018373      -0.010868       0.012380       0.027244      -0.079812       0.044722      -0.052983       0.000658       0.052325             10.918568      16.076286       0.445076      -1.366280       7.535990      -3.398009       9.143428           0.000005
           24              C       1.362001       1.041572       4.542155       0.583753      24.576845 0.25352626E+03  0.52472139E+04                                 7.715461                            5.572861       0.061733       2.066950                    0.999697      22.396494      61.887168       0.644222       0.459372      -1.030759       0.012522       0.000263       0.047143       0.048778       0.031114       0.006023       0.113864       0.006343       0.006162      -0.117779      -0.000931       0.118711              9.536839       8.410080      -1.219255       0.331408       9.238775      -5.755634      10.961661           0.000009
           25              C       8.821819       3.597767       1.900210       0.606836      24.695256 0.25174374E+03  0.52159314E+04                                 7.833040                            5.623580      -0.098670       2.020584                    0.999619      22.339167      62.337622       0.627530       0.471084      -1.021387      -0.032953       0.019545       0.016932       0.041888       0.028200      -0.015629       0.064662      -0.185254       0.129740      -0.122700      -0.001193       0.123893              9.556415      14.352337      -2.738481       1.191816       7.051638      -2.732041       7.265270           0.000009
           26              C       1.496046       1.217491       8.650465       0.726402      22.132004 0.22521786E+03  0.45732150E+04                                 7.496981                            5.481392      -0.409271       1.952978                    0.998208      21.227964      60.132139       0.602944       0.500276      -0.998453      -0.063746      -0.029511      -0.053954       0.088575      -0.000830      -0.029829      -0.094177      -0.081679       0.110827      -0.084087      -0.042504       0.126591              8.942656      10.831930       1.012513       1.731694       7.685037       3.553507       8.311001           0.000009
           27              C       2.590660       1.873971       9.465285      -0.048159      39.506442 0.43603819E+03  0.10155228E+05                                 9.950029                            6.859173       0.156523       2.056895                    0.999345      27.051046      74.878418       0.649966       0.404623      -1.082809       0.039933       0.022940       0.029937       0.054928      -0.023044      -0.004363      -0.006801      -0.015712      -0.023924      -0.023928      -0.004658       0.028586             12.602674      15.554868       2.313928       2.927456      10.096892       6.001364      12.156264           0.000000
           28              C       2.298904       2.763223      10.471370      -0.102637      35.262907 0.42818086E+03  0.10081065E+05                                 9.492918                            7.017123      -0.156723       1.921749                    0.999437      29.706986      86.943186       0.603260       0.431243      -1.049410       0.019707       0.003037      -0.003442       0.020235      -0.020553      -0.012155      -0.042673      -0.024170       0.003882      -0.050493       0.000221       0.050272             11.298047      11.084494       1.607015       1.909009      10.548562       6.462293      12.261087           0.000004
           29              C       3.325505       3.348906      11.209995      -0.017546      39.369144 0.41877356E+03  0.96500150E+04                                 9.933761                            6.725375       0.079092       2.038579                    0.999172      26.545780      72.963942       0.656255       0.405028      -1.083111       0.003552      -0.024444      -0.024357       0.034690      -0.006210       0.007740       0.000019       0.031985      -0.015641      -0.014812      -0.007088       0.021900             12.884272      11.949423      -0.697112      -0.467883      12.341372       8.333555      14.362022           0.000001
           30              C       4.649275       3.021738      10.917655      -0.103057      34.645192 0.42686605E+03  0.10018127E+05                                 9.371036                            7.000285      -0.104060       1.943703                    0.999403      29.215929      84.698070       0.606234       0.430498      -1.052406      -0.008966      -0.011052      -0.004178       0.014832       0.014413       0.020928      -0.034674      -0.017935       0.012794      -0.046835       0.006186       0.040649             11.093292      12.949874      -2.753483      -2.595743       9.805023       5.379783      10.524979           0.000004
           31              C       4.966762       2.121760       9.919345      -0.008186      37.993991 0.40480576E+03  0.92489014E+04                                 9.685037                            6.611191       0.143887       2.065366                    0.999265      26.152752      71.565762       0.662092       0.404896      -1.083254      -0.031981       0.000543       0.010228       0.033581       0.004791       0.011965       0.014115      -0.015257       0.025474      -0.017579      -0.006891       0.024470             12.286398      18.384895      -2.616159      -1.212305       8.931585       4.286714       9.542714           0.000000
           32              C       3.931216       1.555385       9.168280      -0.088281      34.725884 0.43502333E+03  0.10253711E+05                                 9.395498                            7.080253      -0.089977       1.954057                    0.999318      29.019292      84.194593       0.601342       0.432132      -1.051850      -0.005447       0.005317       0.016722       0.018373      -0.010868      -0.012380      -0.027244      -0.079813       0.044722      -0.052983       0.000658       0.052325             10.918568      16.076288       0.445078       1.366283       7.535989       3.398008       9.143428           0.000005
           33              C       3.054035       4.321826      12.317155       0.583752      24.576859 0.25352645E+03  0.52472184E+04                                 7.715463                            5.572863       0.061732       2.066949                    0.999697      22.396494      61.887157       0.644222       0.459372      -1.030759      -0.012522      -0.000263       0.047143       0.048779       0.031114      -0.006023      -0.113864       0.006343       0.006162      -0.117779      -0.000931       0.118711              9.536841       8.410080      -1.219249      -0.331403       9.238777       5.755637      10.961667           0.000009
           34              C       6.395216       1.765631       9.675210       0.606836      24.695252 0.25174361E+03  0.52159277E+04                                 7.833037                            5.623577      -0.098669       2.020584                    0.999619      22.339164      62.337600       0.627531       0.471084      -1.021387       0.032953      -0.019545       0.016932       0.041888       0.028200       0.015629      -0.064662      -0.185253       0.129740      -0.122700      -0.001193       0.123893              9.556412      14.352334      -2.738481      -1.191816       7.051635       2.732040       7.265267           0.000009
           35              C       5.912081       6.580889      14.674535       0.726402      22.131989 0.22521767E+03  0.45732103E+04                                 7.496977                            5.481389      -0.409271       1.952978                    0.998208      21.227965      60.132142       0.602945       0.500276      -0.998453      -0.063746      -0.029511       0.053954       0.088575      -0.000830       0.029829       0.094177      -0.081679       0.110827      -0.084087      -0.042504       0.126591              8.942651      10.831926       1.012511      -1.731693       7.685032      -3.553504       8.310995           0.000009
           36              C       7.006695       7.237369      13.859715      -0.048159      39.506438 0.43603817E+03  0.10155227E+05                                 9.950030                            6.859174       0.156523       2.056895                    0.999345      27.051044      74.878418       0.649966       0.404623      -1.082809       0.039933       0.022940      -0.029937       0.054929      -0.023044       0.004362       0.006801      -0.015712      -0.023924      -0.023928      -0.004658       0.028586             12.602675      15.554878       2.313931      -2.927459      10.096888      -6.001360      12.156259           0.000000
           37              C       6.714939       8.126621      12.853630      -0.102637      35.262865 0.42818051E+03  0.10081055E+05                                 9.492911                            7.017121      -0.156720       1.921750                    0.999437      29.706976      86.943149       0.603260       0.431243      -1.049410       0.019707       0.003037       0.003442       0.020235      -0.020553       0.012155       0.042673      -0.024170       0.003882      -0.050494       0.000221       0.050273             11.298037      11.084489       1.607013      -1.909007      10.548550      -6.462282      12.261071           0.000005
           38              C       7.741541       8.712304      12.115005      -0.017545      39.369128 0.41877341E+03  0.96500105E+04                                 9.933759                            6.725373       0.079093       2.038580                    0.999172      26.545775      72.963926       0.656255       0.405028      -1.083111       0.003552      -0.024444       0.024357       0.034690      -0.006210      -0.007740      -0.000019       0.031985      -0.015641      -0.014812      -0.007088       0.021900             12.884268      11.949429      -0.697122       0.467894      12.341365      -8.333547      14.362011           0.000001
           39              C       9.065310       8.385136      12.407345      -0.103058      34.645250 0.42686667E+03  0.10018146E+05                                 9.371049                            7.000293      -0.104062       1.943703                    0.999403      29.215949      84.698179       0.606233       0.430498      -1.052406      -0.008966      -0.011052       0.004178       0.014832       0.014413      -0.020928       0.034674      -0.017934       0.012794      -0.046835       0.006186       0.040649             11.093311      12.949900      -2.753491       2.595750       9.805037      -5.379792      10.524994           0.000005
           40              C       9.382797       7.485158      13.405655      -0.008187      37.994036 0.40480631E+03  0.92489181E+04                                 9.685049                            6.611198       0.143885       2.065366                    0.999265      26.152764      71.565836       0.662092       0.404897      -1.083254      -0.031981       0.000543      -0.010228       0.033581       0.004791      -0.011965      -0.014116      -0.015257       0.025474      -0.017579      -0.006891       0.024470             12.286416      18.384921      -2.616163       1.212307       8.931598      -4.286722       9.542728          -0.000000
           41              C       8.347251       6.918783      14.156720      -0.088281      34.725896 0.43502348E+03  0.10253716E+05                                 9.395501                            7.080255      -0.089977       1.954057                    0.999318      29.019296      84.194618       0.601341       0.432132      -1.051850      -0.005447       0.005317      -0.016722       0.018373      -0.010868       0.012380       0.027244      -0.079812       0.044722      -0.052983       0.000658       0.052325             10.918573      16.076296       0.445077      -1.366282       7.535992      -3.398009       9.143430           0.000005
           42              C       7.470070       9.685224      11.007845       0.583752      24.576846 0.25352628E+03  0.52472141E+04                                 7.715460                            5.572861       0.061732       2.066949                    0.999697      22.396494      61.887161       0.644222       0.459372      -1.030759      -0.012522      -0.000263      -0.047143       0.048779       0.031114       0.006023       0.113864       0.006343       0.006162      -0.117779      -0.000931       0.118711              9.536838       8.410080      -1.219255       0.331409       9.238773      -5.755633      10.961660           0.000009
           43              C       0.010252       7.129029      13.649790       0.606836      24.695257 0.25174371E+03  0.52159312E+04                                 7.833043                            5.623581      -0.098670       2.020584                    0.999619      22.339171      62.337658       0.627530       0.471084      -1.021386       0.032953      -0.019545      -0.016932       0.041888       0.028200      -0.015629       0.064662      -0.185253       0.129740      -0.122700      -0.001193       0.123893              9.556420      14.352346      -2.738484       1.191817       7.051640      -2.732042       7.265273           0.000009
           44              C       7.336025       9.509305       6.899535       0.726402      22.132005 0.22521788E+03  0.45732152E+04                                 7.496979                            5.481391      -0.409271       1.952978                    0.998208      21.227962      60.132122       0.602945       0.500276      -0.998453       0.063746       0.029511       0.053954       0.088575      -0.000830      -0.029829      -0.094177      -0.081679       0.110827      -0.084087      -0.042504       0.126591              8.942654      10.831930       1.012512       1.731694       7.685035       3.553506       8.310999           0.000010
           45              C       6.241411       8.852825       6.084715      -0.048159      39.506413 0.43603787E+03  0.10155218E+05                                 9.950023                            6.859170       0.156524       2.056895                    0.999345      27.051035      74.878369       0.649966       0.404623      -1.082809      -0.039933      -0.022940      -0.029937       0.054928      -0.023044      -0.004363      -0.006801      -0.015712      -0.023924      -0.023928      -0.004658       0.028586             12.602666      15.554860       2.313927       2.927455      10.096884       6.001358      12.156255          -0.000000
           46              C       6.533167       7.963573       5.078630      -0.102637      35.262883 0.42818057E+03  0.10081056E+05                                 9.492912                            7.017119      -0.156721       1.921750                    0.999437      29.706973      86.943117       0.603261       0.431243      -1.049411      -0.019707      -0.003037       0.003442       0.020235      -0.020553      -0.012155      -0.042673      -0.024170       0.003882      -0.050493       0.000221       0.050272             11.298039      11.084488       1.607015       1.909009      10.548553       6.462286      12.261076           0.000005
           47              C       5.506566       7.377890       4.340005      -0.017546      39.369144 0.41877357E+03  0.96500152E+04                                 9.933761                            6.725374       0.079092       2.038579                    0.999172      26.545781      72.963941       0.656255       0.405028      -1.083111      -0.003552       0.024445       0.024357       0.034690      -0.006211       0.007740       0.000019       0.031985      -0.015642      -0.014812      -0.007088       0.021900             12.884271      11.949424      -0.697113      -0.467884      12.341370       8.333553      14.362019           0.000001
           48              C       4.182796       7.705058       4.632345      -0.103058      34.645219 0.42686639E+03  0.10018138E+05                                 9.371043                            7.000290      -0.104061       1.943703                    0.999403      29.215940      84.698133       0.606233       0.430498      -1.052406       0.008966       0.011052       0.004178       0.014832       0.014413       0.020928      -0.034674      -0.017934       0.012794      -0.046835       0.006186       0.040649             11.093302      12.949886      -2.753487      -2.595747       9.805031       5.379788      10.524988           0.000005
           49              C       3.865309       8.605036       5.630655      -0.008186      37.993997 0.40480577E+03  0.92489021E+04                                 9.685039                            6.611191       0.143887       2.065366                    0.999265      26.152752      71.565768       0.662092       0.404897      -1.083254       0.031981      -0.000543      -0.010228       0.033581       0.004792       0.011965       0.014115      -0.015257       0.025474      -0.017579      -0.006891       0.024470             12.286401      18.384900      -2.616161      -1.212307       8.931588       4.286716       9.542717          -0.000000
           50              C       4.900855       9.171411       6.381720      -0.088281      34.725870 0.43502313E+03  0.10253705E+05                                 9.395494                            7.080250      -0.089976       1.954057                    0.999318      29.019286      84.194556       0.601342       0.432132      -1.051850       0.005447      -0.005317      -0.016722       0.018373      -0.010868      -0.012380      -0.027244      -0.079812       0.044722      -0.052983       0.000658       0.052325             10.918564      16.076281       0.445079       1.366284       7.535986       3.398006       9.143424           0.000005
           51              C       5.778036       6.404970       3.232845       0.583753      24.576859 0.25352645E+03  0.52472184E+04                                 7.715462                            5.572862       0.061732       2.066949                    0.999697      22.396494      61.887157       0.644222       0.459372      -1.030759       0.012522       0.000263      -0.047143       0.048779       0.031114      -0.006023      -0.113864       0.006343       0.006162      -0.117779      -0.000931       0.118711              9.536840       8.410080      -1.219250      -0.331404       9.238776       5.755636      10.961665           0.000009
           52              C       2.436855       8.961165       5.874790       0.606836      24.695250 0.25174357E+03  0.52159272E+04                                 7.833038                            5.623578      -0.098669       2.020584                    0.999619      22.339167      62.337624       0.627530       0.471084      -1.021387      -0.032953       0.019545      -0.016932       0.041888       0.028200       0.015629      -0.064662      -0.185253       0.129740      -0.122700      -0.001193       0.123893              9.556414      14.352336      -2.738483      -1.191817       7.051637       2.732041       7.265269           0.000009
           53              O       2.624566       5.108100       0.163275      -0.664485      43.797710 0.63037695E+03  0.15826758E+05                                 9.992935                            7.889657      -0.008572       2.021498                    0.996216      29.566312      80.377744       0.658821       0.370294      -1.126082      -0.000731      -0.059820       0.073227       0.094558      -0.009431       0.035038       0.056008      -0.064374       0.051680      -0.071391      -0.007773       0.079164             11.514828       8.156660      -0.274035       0.526908      11.726066      -6.499328      14.661757           0.000001
           54              O       4.069373       3.609567       0.974985      -0.735187      39.742636 0.61635549E+03  0.15362187E+05                                 9.228670                            7.658611       0.309862       2.098958                    0.998741      30.617561      82.479807       0.688627       0.356862      -1.138438      -0.108287      -0.021081      -0.067875       0.129529      -0.021100       0.023062       0.064469      -0.022163       0.003316      -0.074392       0.003933       0.070459             10.391767      16.997969      -0.076321       0.327303       7.229553      -0.335056       6.947779           0.000006
           55              O       2.524700       0.585683       4.696100      -0.629841      32.116347 0.49734653E+03  0.11703001E+05                                 7.895804                            6.801076       0.589632       2.216138                    0.998859      28.235411      72.972137       0.746346       0.348761      -1.149458       0.037184       0.079437      -0.041443       0.097007      -0.041254       0.034206       0.054826       0.044602      -0.115474      -0.097911       0.031741       0.066170              8.710139      10.775812      -3.239600       1.794266       8.064001      -2.586104       7.290604           0.000005
           56              O       0.415434       0.643608       5.262120      -0.634407      36.738306 0.56623416E+03  0.13770480E+05                                 8.749746                            7.344874       0.490068       2.185022                    0.997944      28.655355      75.418777       0.704935       0.357276      -1.141940      -0.044027       0.095720      -0.014815       0.106396       0.056935      -0.044013       0.034301       0.021443       0.046548      -0.093254       0.035286       0.057968              9.989478       9.594190       2.222974      -3.153816       8.676284      -4.506889      11.697961           0.000002
           57              O       8.525883       4.397986       0.990535      -0.619029      36.510056 0.51865047E+03  0.12350254E+05                                 8.719728                            7.008023       0.517895       2.198601                    0.997659      28.287625      73.880597       0.724365       0.355097      -1.142691       0.098716       0.033195      -0.000528       0.104149      -0.013741       0.020387      -0.005881      -0.148455       0.147680      -0.102680       0.043672       0.059008             10.092769      10.222872      -3.341728       2.509631       9.578624      -4.473578      10.476810           0.000003
           58              O       7.937948       3.093608       2.637280      -0.691270      32.842374 0.51657966E+03  0.12295794E+05                                 7.988797                            6.910707       0.558108       2.182255                    0.999066      29.472380      77.105082       0.742246       0.346688      -1.148890       0.110663      -0.020078       0.064122       0.129465       0.033229      -0.052849       0.015879      -0.054905       0.046640      -0.081689       0.031935       0.049754              8.642844      11.837818       0.160564      -1.875528       6.955632      -1.711743       7.135080           0.000011
           59              O       1.791470       0.255298       7.938275      -0.664485      43.797694 0.63037670E+03  0.15826751E+05                                 9.992933                            7.889655      -0.008572       2.021498                    0.996216      29.566308      80.377728       0.658821       0.370294      -1.126082       0.000731       0.059820       0.073227       0.094558      -0.009431      -0.035038      -0.056008      -0.064374       0.051680      -0.071391      -0.007773       0.079164             11.514825       8.156658      -0.274033      -0.526905      11.726063       6.499326      14.661755           0.000001
           60              O       0.346662       1.753831       8.749985      -0.735187      39.742607 0.61635512E+03  0.15362175E+05                                 9.228663                            7.658606       0.309861       2.098958                    0.998741      30.617557      82.479767       0.688628       0.356862      -1.138438       0.108287       0.021081      -0.067875       0.129529      -0.021100      -0.023062      -0.064469      -0.022163       0.003317      -0.074392       0.003933       0.070459             10.391758      16.997955      -0.076319      -0.327304       7.229547       0.335054       6.947774           0.000006
           61              O       1.891335       4.777715      12.471100      -0.629841      32.116331 0.49734648E+03  0.11702999E+05                                 7.895799                            6.801075       0.589631       2.216137                    0.998859      28.235412      72.972121       0.746347       0.348760      -1.149458      -0.037184      -0.079437      -0.041442       0.097007      -0.041254      -0.034206      -0.054826       0.044602      -0.115474      -0.097911       0.031742       0.066170              8.710133      10.775805      -3.239596      -1.794264       8.063996       2.586101       7.290600           0.000005
           62              O       4.000602       4.719790      13.037120      -0.634407      36.738313 0.56623416E+03  0.13770480E+05                                 8.749747                            7.344874       0.490068       2.185022                    0.997944      28.655356      75.418780       0.704935       0.357276      -1.141940       0.044027      -0.095720      -0.014815       0.106397       0.056935       0.044013      -0.034301       0.021442       0.046548      -0.093254       0.035286       0.057968              9.989480       9.594191       2.222976       3.153817       8.676287       4.506892      11.697964           0.000001
           63              O       6.691152       0.965412       8.765535      -0.619029      36.510025 0.51864990E+03  0.12350237E+05                                 8.719722                            7.008018       0.517896       2.198601                    0.997659      28.287617      73.880559       0.724365       0.355097      -1.142692      -0.098716      -0.033196      -0.000528       0.104150      -0.013741      -0.020388       0.005881      -0.148455       0.147680      -0.102680       0.043672       0.059008             10.092762      10.222865      -3.341726      -2.509630       9.578618       4.473574      10.476803           0.000003
           64              O       7.279087       2.269790      10.412280      -0.691270      32.842378 0.51657971E+03  0.12295795E+05                                 7.988797                            6.910707       0.558108       2.182255                    0.999066      29.472384      77.105093       0.742246       0.346688      -1.148890      -0.110664       0.020078       0.064122       0.129465       0.033229       0.052848      -0.015879      -0.054904       0.046640      -0.081689       0.031935       0.049754              8.642844      11.837822       0.160564       1.875529       6.955631       1.711743       7.135080           0.000010
           65              O       6.207505       5.618696      15.386725      -0.664485      43.797699 0.63037682E+03  0.15826754E+05                                 9.992933                            7.889655      -0.008572       2.021498                    0.996216      29.566313      80.377742       0.658821       0.370294      -1.126082       0.000731       0.059820      -0.073227       0.094558      -0.009431       0.035038       0.056008      -0.064375       0.051681      -0.071391      -0.007773       0.079164             11.514825       8.156659      -0.274034       0.526906      11.726062      -6.499325      14.661753           0.000001
           66              O       4.762698       7.117229      14.575015      -0.735187      39.742639 0.61635549E+03  0.15362187E+05                                 9.228670                            7.658611       0.309862       2.098958                    0.998741      30.617559      82.479802       0.688627       0.356862      -1.138438       0.108287       0.021081       0.067875       0.129529      -0.021100       0.023062       0.064469      -0.022163       0.003317      -0.074392       0.003933       0.070459             10.391769      16.997974      -0.076320       0.327303       7.229553      -0.335056       6.947779           0.000006
           67              O       6.307371      10.141113      10.853900      -0.629841      32.116319 0.49734600E+03  0.11702985E+05                                 7.895797                            6.801071       0.589632       2.216138                    0.998859      28.235410      72.972114       0.746347       0.348760      -1.149458      -0.037184      -0.079437       0.041442       0.097007      -0.041254       0.034206       0.054826       0.044602      -0.115473      -0.097911       0.031742       0.066170              8.710131      10.775804      -3.239597       1.794264       8.063993      -2.586100       7.290597           0.000005
           68              O       8.416637      10.083188      10.287880      -0.634407      36.738316 0.56623434E+03  0.13770486E+05                                 8.749748                            7.344875       0.490068       2.185022                    0.997944      28.655359      75.418791       0.704935       0.357276      -1.141940       0.044027      -0.095720       0.014815       0.106397       0.056935      -0.044013       0.034301       0.021443       0.046548      -0.093254       0.035286       0.057968              9.989480       9.594191       2.222974      -3.153816       8.676286      -4.506891      11.697963           0.000001
           69              O       0.306188       6.328810      14.559465      -0.619029      36.510100 0.51865116E+03  0.12350276E+05                                 8.719738                            7.008030       0.517895       2.198601                    0.997659      28.287627      73.880630       0.724364       0.355098      -1.142691      -0.098716      -0.033195       0.000528       0.104149      -0.013741       0.020388      -0.005881      -0.148455       0.147680      -0.102680       0.043671       0.059009             10.092782      10.222887      -3.341733       2.509635       9.578635      -4.473584      10.476822           0.000003
           70              O       0.894123       7.633188      12.912720      -0.691270      32.842450 0.51658111E+03  0.12295838E+05                                 7.988813                            6.910720       0.558108       2.182255                    0.999066      29.472391      77.105161       0.742245       0.346688      -1.148890      -0.110664       0.020078      -0.064122       0.129465       0.033229      -0.052848       0.015879      -0.054905       0.046639      -0.081689       0.031935       0.049753              8.642862      11.837847       0.160563      -1.875532       6.955646      -1.711748       7.135094           0.000010
           71              O       7.040601      10.471498       7.611725      -0.664485      43.797673 0.63037642E+03  0.15826741E+05                                 9.992928                            7.889652      -0.008572       2.021498                    0.996216      29.566308      80.377716       0.658821       0.370294      -1.126082      -0.000731      -0.059820      -0.073227       0.094558      -0.009431      -0.035038      -0.056008      -0.064374       0.051681      -0.071391      -0.007773       0.079164             11.514819       8.156655      -0.274033      -0.526904      11.726056       6.499321      14.661745           0.000001
           72              O       8.485409       8.972965       6.800015      -0.735186      39.742578 0.61635456E+03  0.15362157E+05                                 9.228657                            7.658602       0.309862       2.098959                    0.998741      30.617548      82.479727       0.688628       0.356861      -1.138438      -0.108287      -0.021081       0.067875       0.129528      -0.021100      -0.023062      -0.064469      -0.022163       0.003316      -0.074392       0.003933       0.070459             10.391752      16.997945      -0.076320      -0.327304       7.229542       0.335054       6.947770           0.000006
           73              O       6.940736       5.949081       3.078900      -0.629841      32.116315 0.49734617E+03  0.11702990E+05                                 7.895796                            6.801072       0.589632       2.216137                    0.998859      28.235410      72.972106       0.746347       0.348760      -1.149458       0.037184       0.079437       0.041442       0.097007      -0.041254      -0.034206      -0.054826       0.044602      -0.115473      -0.097911       0.031742       0.066170              8.710129      10.775802      -3.239594      -1.794263       8.063991       2.586098       7.290596           0.000005
           74              O       4.831469       6.007006       2.512880      -0.634407      36.738338 0.56623464E+03  0.13770495E+05                                 8.749752                            7.344878       0.490067       2.185021                    0.997944      28.655362      75.418810       0.704935       0.357276      -1.141940      -0.044027       0.095720       0.014815       0.106397       0.056935       0.044013      -0.034301       0.021443       0.046547      -0.093254       0.035286       0.057968              9.989486       9.594195       2.222977       3.153818       8.676292       4.506896      11.697972           0.000001
           75              O       2.140919       9.761384       6.784465      -0.619029      36.510067 0.51865057E+03  0.12350257E+05                                 8.719730                            7.008024       0.517896       2.198601                    0.997659      28.287624      73.880599       0.724365       0.355097      -1.142691       0.098716       0.033195       0.000528       0.104149      -0.013741      -0.020387       0.005881      -0.148455       0.147680      -0.102680       0.043672       0.059009             10.092773      10.222876      -3.341730      -2.509634       9.578628       4.473581      10.476814           0.000003
           76              O       1.552984       8.457006       5.137720      -0.691270      32.842445 0.51658099E+03  0.12295834E+05                                 7.988812                            6.910719       0.558107       2.182255                    0.999066      29.472392      77.105159       0.742245       0.346688      -1.148890       0.110663      -0.020078      -0.064122       0.129465       0.033229       0.052848      -0.015879      -0.054905       0.046638      -0.081689       0.031935       0.049753              8.642861      11.837846       0.160562       1.875531       6.955644       1.711747       7.135092           0.000010

******************************************************
Auxiliary information for the entire system
The total spin magnetic moment of the unit cell is   0.000329
The total net atomic charge of the unit cell is   0.000005
Accuracy of reproducing the electrostatic potential in the unit cell:
  The inner radius (bohr) =    5.0000
  The outer radius (bohr) =   12.0000
  Valid grid points have density less than (e/(bohr^3)) =    0.0001
  The number of valid grid points were=       135412
  The rms potential error without charges in kcal/mol is=      5.59470
  The rms potential error with partial charges in kcal/mol is=      1.22286
  The RRMSE value at monopole order=      0.21857
  The rms potential error with partial charges and cloud penetration in kcal/mol is=      1.21104
  The RRMSE value at monopole order with cloud penetration is=      0.21646
  The rms potential error with partial charges and atomic dipoles in kcal/mol is=      0.42154
  The RRMSE value at dipole order=      0.07535
  The rms potential error with partial charges, atomic dipoles and cloud penetration in kcal/mol is=      0.41353
  The RRMSE value at dipole order with cloud penetration=      0.07392

******************************************************
The electron densities and ab initio electrostatic potential were computed in VASP using the PBE functional and
projector augmented wave method. See the main text of the journal article for a description of computational details.
The atomic charges, dipoles, and quadrupoles were computed with the DDEC6 method as described in
(a) T. A. Manz and N. Gabaldon Limas, RSC Adv. 6 (2016) 47771-47801 DOI: 10.1039/c6ra04656h
(b) N. Gabaldon Limas and T. A. Manz, RSC Adv. 8 (2018) 2678-2707 DOI: 10.1039/c7ra11829e.
For each atom in the material, the electron cloud parameters were fit to the spherically averaged atom-in-material
electron density using radial positions for which this density was between 10^-4 and 10^-2 electrons per cubic bohr.
The polarizabilities, dispersion coefficients, and quantum Drude oscillator (QDO) parameters were fit using the MCLF method.
The magnetic structure of the system was optimized in VASP from the default ferromagnetic initial guess using spin polarization.
The atomic spin moments (ASMs) were computed on this optimized magnetic structure using the DDEC6 partition as inputs
to the method of T. A. Manz and D. S. Sholl, J. Chem. Theory Comput. 7 (2011) 4146-4164 DOI: 10.1021/ct200539n.
The RMSE and RRMSE were computed using a uniform grid with Ewald summation.
