# Supplementary material for: A collection of forcefield precursors for metal–organic frameworks
Source: RSC Adv. 2019 Nov 13;9(63):36492–507. doi: 10.1039/c9ra07327b (PMC9075174; doi:10.1039/c9ra07327b)
Supplement: RA-009-C9RA07327B-s3375 [file RA-009-C9RA07327B-s3375.xyz]

  128
jmolscript: load "" {1 1 1} spacegroup "x,y,z" unitcell [{      8.521000     0.000000     0.000000 }, {      0.000000    15.380000     0.000000 }, {      0.000000     0.000000    18.477000 }]
La     5.590117    11.005005     7.081125     1.887124
La     7.191383     3.315005    11.395875     1.887124
La     2.930883     4.374995    16.319625     1.887123
La     1.329617    12.064995     2.157375     1.887124
La     2.930883     4.374995    11.395875     1.887124
La     1.329617    12.064995     7.081125     1.887124
La     5.590117    11.005005     2.157375     1.887124
La     7.191383     3.315005    16.319625     1.887125
H      4.086672    15.087780    10.833065     0.157896
H      0.283749    14.626380    10.055183     0.291842
H      0.173828     7.397780     7.643935     0.157896
H      3.976751     6.936380     8.421817     0.291842
H      4.434328     0.292220     1.594565     0.157896
H      8.237251     0.753620     0.816683     0.291842
H      8.347172     7.982220    16.882435     0.157896
H      4.544249     8.443620    17.660317     0.291842
H      4.434328     0.292220     7.643935     0.157896
H      8.237251     0.753620     8.421817     0.291842
H      8.347172     7.982220    10.833065     0.157896
H      4.544249     8.443620    10.055183     0.291842
H      4.086672    15.087780    16.882435     0.157896
H      0.283749    14.626380    17.660317     0.291842
H      0.173828     7.397780     1.594565     0.157896
H      3.976751     6.936380     0.816683     0.291842
C      3.997201    12.640822     9.173830     0.580459
C      3.059891    13.611300     9.757704     0.050139
C      3.266099    14.760186    10.513413    -0.221142
C      2.022033    15.318480    10.696335     0.056466
C      1.584054     1.208868    11.311619     0.640183
C      0.263299     4.950822     9.303169     0.580459
C      1.200609     5.921300     8.719296     0.050139
C      0.994401     7.070186     7.963587    -0.221142
C      2.238467     7.628480     7.780665     0.056466
C      2.676446     8.898868     7.165381     0.640183
C      4.523799     2.739178    18.412330     0.580459
C      5.461109     1.768700     0.519204     0.050139
C      5.254901     0.619814     1.274913    -0.221142
C      6.498967     0.061520     1.457835     0.056466
C      6.936946    14.171132     2.073119     0.640183
C      8.257701    10.429178     0.064670     0.580459
C      7.320391     9.458700    17.957796     0.050139
C      7.526599     8.309814    17.202087    -0.221142
C      6.282533     7.751520    17.019165     0.056466
C      5.844554     6.481132    16.403881     0.640183
C      4.523799     2.739178     9.303169     0.580459
C      5.461109     1.768700     8.719296     0.050139
C      5.254901     0.619814     7.963587    -0.221142
C      6.498967     0.061520     7.780665     0.056466
C      6.936946    14.171132     7.165381     0.640183
C      8.257701    10.429178     9.173830     0.580459
C      7.320391     9.458700     9.757704     0.050139
C      7.526599     8.309814    10.513413    -0.221141
C      6.282533     7.751520    10.696335     0.056466
C      5.844554     6.481132    11.311619     0.640183
C      3.997201    12.640822     0.064670     0.580459
C      3.059891    13.611300    17.957796     0.050139
C      3.266099    14.760186    17.202087    -0.221142
C      2.022033    15.318480    17.019165     0.056466
C      1.584054     1.208868    16.403881     0.640183
C      0.263299     4.950822    18.412330     0.580459
C      1.200609     5.921300     0.519204     0.050139
C      0.994401     7.070186     1.274913    -0.221141
C      2.238467     7.628480     1.457835     0.056466
C      2.676446     8.898868     2.073119     0.640183
C      4.002314    11.548842     4.619250     0.904277
C      0.258186     3.858842    13.857750     0.904277
C      4.518686     3.831158    13.857750     0.904277
C      8.262814    11.521158     4.619250     0.904277
N      1.143518    14.492574    10.071813    -0.113365
N      1.740840    13.457500     9.489787    -0.231555
N      3.116982     6.802574     8.405187    -0.113365
N      2.519660     5.767500     8.987213    -0.231554
N      7.377482     0.887426     0.833313    -0.113365
N      6.780160     1.922500     0.251287    -0.231554
N      5.404018     8.577426    17.643687    -0.113365
N      6.001340     9.612500    18.225713    -0.231554
N      7.377482     0.887426     8.405187    -0.113365
N      6.780160     1.922500     8.987213    -0.231554
N      5.404018     8.577426    10.071813    -0.113365
N      6.001340     9.612500     9.489787    -0.231555
N      1.143518    14.492574    17.643687    -0.113365
N      1.740840    13.457500    18.225713    -0.231555
N      3.116982     6.802574     0.833313    -0.113365
N      2.519660     5.767500     0.251287    -0.231554
O      5.200366    12.682348     9.421422    -0.552951
O      3.502131    11.779542     8.392253    -0.669440
O      0.364699     1.447258    11.254341    -0.648544
O      2.471090     1.927114    11.801260    -0.591431
O      3.521729    11.896430     5.742652    -0.722641
O      7.581134     4.992348     9.055578    -0.552951
O      0.758369     4.089542    10.084747    -0.669440
O      3.895801     9.137258     7.222659    -0.648544
O      1.789410     9.617114     6.675740    -0.591431
O      0.738771     4.206430    12.734348    -0.722641
O      3.320634     2.697652     0.182922    -0.552951
O      5.018869     3.600458    17.630753    -0.669441
O      8.156301    13.932742     2.015841    -0.648544
O      6.049910    13.452886     2.562760    -0.591431
O      4.999271     3.483570    14.981152    -0.722641
O      0.939866    10.387652    18.294078    -0.552951
O      7.762631    11.290458     0.846247    -0.669440
O      4.625199     6.242742    16.461159    -0.648544
O      6.731590     5.762886    15.914240    -0.591431
O      7.782229    11.173570     3.495848    -0.722641
O      3.320634     2.697652     9.055578    -0.552951
O      5.018869     3.600458    10.084747    -0.669440
O      8.156301    13.932742     7.222659    -0.648544
O      6.049910    13.452886     6.675740    -0.591431
O      4.999271     3.483570    12.734348    -0.722641
O      0.939866    10.387652     9.421422    -0.552951
O      7.762631    11.290458     8.392253    -0.669440
O      4.625199     6.242742    11.254341    -0.648544
O      6.731590     5.762886    11.801260    -0.591431
O      7.782229    11.173570     5.742652    -0.722641
O      5.200366    12.682348    18.294078    -0.552951
O      3.502131    11.779542     0.846247    -0.669441
O      0.364699     1.447258    16.461159    -0.648544
O      2.471090     1.927114    15.914240    -0.591431
O      3.521729    11.896430     3.495848    -0.722641
O      7.581134     4.992348     0.182922    -0.552951
O      0.758369     4.089542    17.630753    -0.669440
O      3.895801     9.137258     2.015841    -0.648544
O      1.789410     9.617114     2.562760    -0.591431
O      0.738771     4.206430    14.981152    -0.722641
O      5.081924    10.853666     4.619250    -0.730359
O      7.699576     3.163666    13.857750    -0.730359
O      3.439076     4.526334    13.857750    -0.730358
O      0.821424    12.216334     4.619250    -0.730359

The following XYZ coordinates are in angstroms. Other properties are in atomic units.
The sperically averaged electron density of each atom fit to a function of the form exp(a - br)
eigen_1, eigen_2 and eigen_3 are the three eigenvalues of traceless quadrupole moment tensor
  atom number  atomic symbol              X              Y              Z     net charge C6 coefficient C8 coefficient C10 coefficient fluctuating dipole atomic polarizability isotropic forcefield polarizability              a              b squared Pearson coefficient          <r^3>          <r^4>         wp_QDO          m_QDO          q_QDO       dipole_x       dipole_y       dipole_z         dipole            Qxy            Qxz            Qyz     Q(x^2-y^2)  Q(3z^2 - R^2)        eigen_1        eigen_2        eigen_3 static polarizability      alpha(xx)      alpha(xy)      alpha(xz)      alpha(yy)      alpha(yz)      alpha(zz) atomic spin moment
            1             La       5.590117      11.005005       7.081125       1.887124     231.363903 0.65356267E+04  0.27447074E+06                                26.957742                           23.693847       1.352742       2.005160                    0.999530     106.378626     297.344143       0.452775       0.322118      -1.250856       0.015640       0.018325      -0.070190       0.074210      -0.076394      -0.033341       0.096390      -0.184391      -0.382370      -0.157939      -0.055990       0.213929             30.697462      37.251416       1.732879       0.491889      23.773037      -3.762013      31.067934           0.000047
            2             La       7.191383       3.315005      11.395875       1.887124     231.363797 0.65356234E+04  0.27447057E+06                                26.957734                           23.693841       1.352741       2.005159                    0.999530     106.378610     297.344078       0.452775       0.322118      -1.250856      -0.015640       0.018326       0.070190       0.074209       0.076393      -0.033342      -0.096389      -0.184392      -0.382369      -0.157939      -0.055990       0.213929             30.697452      37.251401      -1.732874       0.491891      23.773028       3.762010      31.067926           0.000054
            3             La       2.930883       4.374995      16.319625       1.887123     231.364036 0.65356315E+04  0.27447100E+06                                26.957754                           23.693857       1.352740       2.005159                    0.999530     106.378651     297.344257       0.452774       0.322118      -1.250856      -0.015640      -0.018325      -0.070191       0.074210      -0.076394       0.033342      -0.096390      -0.184390      -0.382375      -0.157941      -0.055988       0.213929             30.697476      37.251436       1.732876      -0.491888      23.773046       3.762016      31.067947           0.000050
            4             La       1.329617      12.064995       2.157375       1.887124     231.363757 0.65356221E+04  0.27447050E+06                                26.957730                           23.693839       1.352742       2.005160                    0.999530     106.378605     297.344052       0.452775       0.322118      -1.250856       0.015640      -0.018327       0.070189       0.074209       0.076394       0.033343       0.096389      -0.184392      -0.382368      -0.157938      -0.055991       0.213929             30.697448      37.251397      -1.732873      -0.491888      23.773027      -3.762010      31.067920           0.000054
            5             La       2.930883       4.374995      11.395875       1.887124     231.363770 0.65356223E+04  0.27447051E+06                                26.957730                           23.693838       1.352743       2.005160                    0.999530     106.378612     297.344063       0.452775       0.322118      -1.250856      -0.015640      -0.018326       0.070190       0.074210      -0.076394      -0.033342       0.096391      -0.184391      -0.382372      -0.157940      -0.055989       0.213930             30.697448      37.251396       1.732873       0.491887      23.773024      -3.762012      31.067922           0.000051
            6             La       1.329617      12.064995       7.081125       1.887124     231.363708 0.65356203E+04  0.27447040E+06                                26.957725                           23.693834       1.352743       2.005160                    0.999530     106.378601     297.344019       0.452775       0.322118      -1.250856       0.015640      -0.018327      -0.070190       0.074210       0.076394      -0.033342      -0.096389      -0.184392      -0.382371      -0.157939      -0.055990       0.213929             30.697442      37.251390      -1.732873       0.491890      23.773023       3.762012      31.067912           0.000053
            7             La       5.590117      11.005005       2.157375       1.887124     231.363861 0.65356252E+04  0.27447066E+06                                26.957738                           23.693844       1.352743       2.005160                    0.999530     106.378622     297.344114       0.452775       0.322118      -1.250856       0.015641       0.018326       0.070189       0.074209      -0.076394       0.033342      -0.096390      -0.184391      -0.382372      -0.157940      -0.055989       0.213929             30.697458      37.251412       1.732876      -0.491890      23.773031       3.762013      31.067930           0.000053
            8             La       7.191383       3.315005      16.319625       1.887125     231.363651 0.65356182E+04  0.27447029E+06                                26.957720                           23.693829       1.352743       2.005160                    0.999530     106.378589     297.343963       0.452775       0.322118      -1.250857      -0.015640       0.018326      -0.070190       0.074210       0.076394       0.033342       0.096389      -0.184392      -0.382367      -0.157938      -0.055991       0.213928             30.697435      37.251382      -1.732873      -0.491890      23.773018      -3.762009      31.067906           0.000052
            9              H       4.086672      15.087780      10.833065       0.157896       1.143799 0.85166794E+01  0.84636013E+02                                 1.799453                            1.709021      -1.052961       2.412130                    0.997426       3.278208       9.130050       0.479254       1.286043      -0.710505       0.034111       0.011210       0.015440       0.039084       0.003817       0.010984       0.007603       0.015653      -0.020973      -0.015100      -0.003401       0.018501              1.817793       2.211425       0.314490       0.239744       1.660367       0.167749       1.581586           0.000000
           10              H       0.283749      14.626380      10.055183       0.291842       0.698550 0.43917483E+01  0.37505744E+02                                 1.371203                            1.282261      -1.103135       2.469145                    0.999828       2.596088       7.016425       0.510856       1.403935      -0.685426      -0.044899      -0.002158       0.002241       0.045007       0.006940      -0.000265       0.007649       0.020251      -0.044652      -0.018873      -0.000969       0.019842              1.406237       1.894952      -0.129347       0.085555       1.198778       0.024914       1.124982           0.000000
           11              H       0.173828       7.397780       7.643935       0.157896       1.143802 0.85167113E+01  0.84636438E+02                                 1.799459                            1.709026      -1.052962       2.412130                    0.997426       3.278214       9.130083       0.479252       1.286046      -0.710504      -0.034111       0.011210      -0.015440       0.039084      -0.003817       0.010983      -0.007604       0.015653      -0.020973      -0.015100      -0.003401       0.018501              1.817799       2.211433      -0.314491       0.239745       1.660372      -0.167750       1.581591           0.000000
           12              H       3.976751       6.936380       8.421817       0.291842       0.698551 0.43917527E+01  0.37505801E+02                                 1.371205                            1.282263      -1.103136       2.469145                    0.999828       2.596090       7.016438       0.510855       1.403937      -0.685425       0.044899      -0.002158      -0.002241       0.045007      -0.006940      -0.000265      -0.007649       0.020251      -0.044652      -0.018873      -0.000969       0.019842              1.406239       1.894955       0.129348       0.085556       1.198780      -0.024914       1.124983           0.000000
           13              H       4.434328       0.292220       1.594565       0.157896       1.143799 0.85166814E+01  0.84636043E+02                                 1.799454                            1.709021      -1.052961       2.412130                    0.997426       3.278208       9.130053       0.479253       1.286044      -0.710505      -0.034111      -0.011210       0.015440       0.039084       0.003817      -0.010984      -0.007604       0.015653      -0.020973      -0.015100      -0.003401       0.018501              1.817794       2.211426       0.314490      -0.239744       1.660368      -0.167749       1.581587           0.000000
           14              H       8.237251       0.753620       0.816683       0.291842       0.698549 0.43917399E+01  0.37505652E+02                                 1.371201                            1.282260      -1.103135       2.469145                    0.999828       2.596085       7.016413       0.510857       1.403934      -0.685426       0.044899       0.002158       0.002241       0.045007       0.006940       0.000265      -0.007649       0.020251      -0.044652      -0.018873      -0.000969       0.019842              1.406235       1.894949      -0.129347      -0.085555       1.198777      -0.024914       1.124981           0.000000
           15              H       8.347172       7.982220      16.882435       0.157896       1.143803 0.85167226E+01  0.84636583E+02                                 1.799461                            1.709027      -1.052963       2.412129                    0.997426       3.278216       9.130092       0.479252       1.286047      -0.710504       0.034111      -0.011210      -0.015440       0.039084      -0.003817      -0.010983       0.007604       0.015653      -0.020973      -0.015100      -0.003401       0.018501              1.817800       2.211435      -0.314492      -0.239746       1.660374       0.167750       1.581592           0.000000
           16              H       4.544249       8.443620      17.660317       0.291842       0.698550 0.43917442E+01  0.37505701E+02                                 1.371202                            1.282261      -1.103135       2.469145                    0.999828       2.596087       7.016422       0.510856       1.403935      -0.685426      -0.044899       0.002158      -0.002241       0.045007      -0.006940       0.000265       0.007649       0.020251      -0.044652      -0.018873      -0.000969       0.019842              1.406237       1.894951       0.129347      -0.085555       1.198778       0.024914       1.124981           0.000000
           17              H       4.434328       0.292220       7.643935       0.157896       1.143798 0.85166726E+01  0.84635929E+02                                 1.799453                            1.709020      -1.052960       2.412131                    0.997426       3.278207       9.130047       0.479254       1.286044      -0.710505      -0.034111      -0.011210      -0.015440       0.039084       0.003817       0.010984       0.007604       0.015653      -0.020973      -0.015100      -0.003401       0.018501              1.817792       2.211424       0.314490       0.239744       1.660366       0.167749       1.581586           0.000000
           18              H       8.237251       0.753620       8.421817       0.291842       0.698549 0.43917355E+01  0.37505601E+02                                 1.371200                            1.282259      -1.103135       2.469145                    0.999828       2.596084       7.016407       0.510857       1.403933      -0.685426       0.044899       0.002158      -0.002241       0.045007       0.006940      -0.000265       0.007649       0.020251      -0.044651      -0.018873      -0.000969       0.019842              1.406234       1.894947      -0.129347       0.085555       1.198776       0.024914       1.124980           0.000000
           19              H       8.347172       7.982220      10.833065       0.157896       1.143798 0.85166752E+01  0.84635978E+02                                 1.799455                            1.709022      -1.052959       2.412131                    0.997426       3.278207       9.130054       0.479253       1.286046      -0.710504       0.034111      -0.011210       0.015440       0.039084      -0.003817       0.010984      -0.007604       0.015653      -0.020973      -0.015100      -0.003401       0.018501              1.817794       2.211427      -0.314490       0.239744       1.660368      -0.167749       1.581587           0.000000
           20              H       4.544249       8.443620      10.055183       0.291842       0.698549 0.43917358E+01  0.37505609E+02                                 1.371200                            1.282259      -1.103135       2.469145                    0.999828       2.596084       7.016410       0.510857       1.403934      -0.685426      -0.044899       0.002158       0.002241       0.045007      -0.006940      -0.000265      -0.007649       0.020251      -0.044652      -0.018873      -0.000969       0.019842              1.406235       1.894948       0.129347       0.085555       1.198776      -0.024914       1.124980           0.000000
           21              H       4.086672      15.087780      16.882435       0.157896       1.143800 0.85166867E+01  0.84636109E+02                                 1.799455                            1.709022      -1.052962       2.412130                    0.997426       3.278209       9.130056       0.479253       1.286044      -0.710505       0.034111       0.011210      -0.015440       0.039084       0.003817      -0.010983      -0.007604       0.015653      -0.020973      -0.015100      -0.003401       0.018501              1.817794       2.211427       0.314490      -0.239744       1.660368      -0.167749       1.581587           0.000000
           22              H       0.283749      14.626380      17.660317       0.291842       0.698550 0.43917453E+01  0.37505712E+02                                 1.371202                            1.282261      -1.103135       2.469145                    0.999828       2.596087       7.016422       0.510856       1.403935      -0.685426      -0.044899      -0.002158      -0.002241       0.045007       0.006940       0.000265      -0.007649       0.020251      -0.044651      -0.018873      -0.000969       0.019842              1.406237       1.894951      -0.129347      -0.085555       1.198778      -0.024914       1.124982           0.000000
           23              H       0.173828       7.397780       1.594565       0.157896       1.143801 0.85167034E+01  0.84636342E+02                                 1.799459                            1.709025      -1.052962       2.412130                    0.997426       3.278212       9.130077       0.479252       1.286047      -0.710504      -0.034111       0.011210       0.015440       0.039084      -0.003817      -0.010983       0.007604       0.015653      -0.020973      -0.015100      -0.003401       0.018501              1.817798       2.211432      -0.314491      -0.239745       1.660372       0.167750       1.581591           0.000000
           24              H       3.976751       6.936380       0.816683       0.291842       0.698550 0.43917437E+01  0.37505699E+02                                 1.371203                            1.282261      -1.103135       2.469145                    0.999828       2.596087       7.016424       0.510856       1.403936      -0.685426       0.044899      -0.002158       0.002241       0.045007      -0.006940       0.000265       0.007649       0.020251      -0.044652      -0.018873      -0.000969       0.019842              1.406237       1.894951       0.129347      -0.085555       1.198778       0.024914       1.124982           0.000000
           25              C       3.997201      12.640822       9.173830       0.580459      24.215747 0.24737035E+03  0.51263818E+04                                 7.743612                            5.603069      -0.077223       2.029513                    0.999520      22.712829      64.344173       0.621022       0.475922      -1.014117       0.018776      -0.068848      -0.007286       0.071733       0.043092      -0.012954      -0.086209      -0.090751       0.135009      -0.090061      -0.038345       0.128405              9.294193      11.303595      -2.387880      -0.723686       9.767888       3.671034       6.811097           0.000001
           26              C       3.059891      13.611300       9.757704       0.050139      38.295375 0.40319772E+03  0.92635347E+04                                 9.925245                            6.701664       0.009419       2.008272                    0.999406      26.739996      74.964839       0.638218       0.417713      -1.067824      -0.030285       0.016173       0.043299       0.055259       0.011171      -0.001677      -0.030613      -0.004802      -0.019351      -0.032665      -0.001030       0.033695             12.771028      13.064271      -5.298314      -2.834972      16.230715       6.823260       9.018099          -0.000000
           27              C       3.266099      14.760186      10.513413      -0.221142      34.937079 0.46853437E+03  0.11259669E+05                                 9.309408                            7.257918      -0.100083       1.927590                    0.998801      31.033488      91.160455       0.604516       0.421613      -1.057477       0.010663      -0.008363       0.002702       0.013818       0.007742       0.015333      -0.013424      -0.000199       0.003923      -0.024476       0.007018       0.017457             10.622734      11.825668      -0.822210       0.002465      12.371990       4.565370       7.670546          -0.000003
           28              C       2.022033      15.318480      10.696335       0.056466      36.976389 0.39293628E+03  0.89375222E+04                                 9.634337                            6.573342       0.186498       2.071567                    0.999504      26.067578      71.862811       0.653024       0.412365      -1.075136      -0.001744      -0.060006      -0.036049       0.070023       0.037052       0.020434       0.003693       0.021815      -0.024507      -0.037922      -0.010947       0.048869             12.411817      10.320609      -3.446830      -1.406496      18.075329       7.302356       8.839512          -0.000001
           29              C       1.584054       1.208868      11.311619       0.640183      22.924770 0.23255262E+03  0.47358593E+04                                 7.463064                            5.441323      -0.117861       2.030980                    0.999052      21.716618      60.585069       0.629955       0.477440      -1.015363      -0.024576       0.065899       0.038254       0.080062       0.007125      -0.010529      -0.067058      -0.004429       0.260880      -0.070174      -0.046408       0.116582              8.941990       9.364772      -0.936738       0.168456      11.238101       3.725350       6.223098           0.000000
           30              C       0.263299       4.950822       9.303169       0.580459      24.215762 0.24737046E+03  0.51263848E+04                                 7.743617                            5.603071      -0.077223       2.029513                    0.999520      22.712835      64.344204       0.621022       0.475922      -1.014117      -0.018776      -0.068848       0.007286       0.071733      -0.043092      -0.012954       0.086209      -0.090751       0.135008      -0.090061      -0.038345       0.128405              9.294200      11.303605       2.387888      -0.723690       9.767894      -3.671035       6.811099           0.000000
           31              C       1.200609       5.921300       8.719296       0.050139      38.295402 0.40319782E+03  0.92635383E+04                                 9.925252                            6.701666       0.009419       2.008272                    0.999406      26.740002      74.964884       0.638217       0.417714      -1.067823       0.030285       0.016173      -0.043299       0.055259      -0.011171      -0.001678       0.030613      -0.004803      -0.019351      -0.032665      -0.001031       0.033695             12.771040      13.064286       5.298322      -2.834975      16.230730      -6.823266       9.018105           0.000000
           32              C       0.994401       7.070186       7.963587      -0.221142      34.937105 0.46853468E+03  0.11259679E+05                                 9.309416                            7.257923      -0.100083       1.927589                    0.998801      31.033500      91.160541       0.604516       0.421613      -1.057477      -0.010663      -0.008363      -0.002702       0.013818      -0.007742       0.015333       0.013423      -0.000199       0.003923      -0.024475       0.007019       0.017456             10.622745      11.825682       0.822211       0.002466      12.372001      -4.565375       7.670552          -0.000004
           33              C       2.238467       7.628480       7.780665       0.056466      36.976398 0.39293628E+03  0.89375229E+04                                 9.634340                            6.573344       0.186499       2.071568                    0.999504      26.067578      71.862825       0.653024       0.412365      -1.075136       0.001744      -0.060006       0.036049       0.070023      -0.037052       0.020434      -0.003693       0.021815      -0.024506      -0.037922      -0.010947       0.048869             12.411822      10.320617       3.446834      -1.406498      18.075335      -7.302359       8.839514          -0.000000
           34              C       2.676446       8.898868       7.165381       0.640183      22.924767 0.23255256E+03  0.47358581E+04                                 7.463064                            5.441323      -0.117860       2.030980                    0.999052      21.716618      60.585078       0.629955       0.477440      -1.015363       0.024576       0.065899      -0.038254       0.080062      -0.007125      -0.010529       0.067058      -0.004429       0.260880      -0.070174      -0.046408       0.116582              8.941991       9.364772       0.936739       0.168455      11.238102      -3.725351       6.223099           0.000000
           35              C       4.523799       2.739178      18.412330       0.580459      24.215754 0.24737043E+03  0.51263840E+04                                 7.743615                            5.603070      -0.077223       2.029513                    0.999520      22.712833      64.344193       0.621022       0.475922      -1.014117      -0.018776       0.068848      -0.007286       0.071733       0.043092       0.012954       0.086209      -0.090751       0.135008      -0.090061      -0.038345       0.128405              9.294196      11.303598      -2.387881       0.723686       9.767892      -3.671035       6.811099           0.000000
           36              C       5.461109       1.768700       0.519204       0.050139      38.295390 0.40319785E+03  0.92635389E+04                                 9.925249                            6.701666       0.009418       2.008272                    0.999406      26.740001      74.964870       0.638218       0.417714      -1.067823       0.030285      -0.016174       0.043299       0.055259       0.011171       0.001677       0.030613      -0.004802      -0.019351      -0.032665      -0.001030       0.033695             12.771034      13.064276      -5.298316       2.834973      16.230724      -6.823264       9.018103           0.000000
           37              C       5.254901       0.619814       1.274913      -0.221142      34.937105 0.46853479E+03  0.11259681E+05                                 9.309413                            7.257922      -0.100083       1.927589                    0.998801      31.033503      91.160520       0.604516       0.421613      -1.057477      -0.010663       0.008363       0.002702       0.013818       0.007742      -0.015333       0.013423      -0.000199       0.003922      -0.024475       0.007019       0.017456             10.622741      11.825673      -0.822211      -0.002465      12.371999      -4.565374       7.670551          -0.000005
           38              C       6.498967       0.061520       1.457835       0.056466      36.976389 0.39293626E+03  0.89375218E+04                                 9.634338                            6.573343       0.186498       2.071568                    0.999504      26.067577      71.862811       0.653024       0.412365      -1.075136       0.001744       0.060006      -0.036049       0.070023       0.037052      -0.020433      -0.003693       0.021815      -0.024507      -0.037922      -0.010947       0.048869             12.411818      10.320610      -3.446831       1.406497      18.075332      -7.302357       8.839512           0.000001
           39              C       6.936946      14.171132       2.073119       0.640183      22.924766 0.23255257E+03  0.47358580E+04                                 7.463063                            5.441323      -0.117861       2.030980                    0.999052      21.716614      60.585056       0.629955       0.477440      -1.015363       0.024576      -0.065899       0.038254       0.080062       0.007125       0.010529       0.067058      -0.004429       0.260880      -0.070174      -0.046408       0.116582              8.941990       9.364771      -0.936739      -0.168455      11.238101      -3.725350       6.223098          -0.000000
           40              C       8.257701      10.429178       0.064670       0.580459      24.215759 0.24737046E+03  0.51263852E+04                                 7.743617                            5.603072      -0.077224       2.029513                    0.999520      22.712839      64.344228       0.621022       0.475922      -1.014117       0.018776       0.068848       0.007286       0.071733      -0.043092       0.012954      -0.086209      -0.090751       0.135008      -0.090060      -0.038345       0.128405              9.294200      11.303602       2.387883       0.723687       9.767897       3.671037       6.811102           0.000000
           41              C       7.320391       9.458700      17.957796       0.050139      38.295422 0.40319812E+03  0.92635475E+04                                 9.925258                            6.701670       0.009418       2.008272                    0.999406      26.740010      74.964931       0.638217       0.417714      -1.067823      -0.030285      -0.016173      -0.043299       0.055259      -0.011171       0.001678      -0.030613      -0.004802      -0.019351      -0.032665      -0.001031       0.033695             12.771048      13.064289       5.298322       2.834976      16.230742       6.823273       9.018113           0.000000
           42              C       7.526599       8.309814      17.202087      -0.221142      34.937138 0.46853522E+03  0.11259696E+05                                 9.309423                            7.257928      -0.100085       1.927589                    0.998801      31.033520      91.160633       0.604515       0.421613      -1.057477       0.010663       0.008363      -0.002702       0.013818      -0.007742      -0.015332      -0.013423      -0.000199       0.003922      -0.024475       0.007019       0.017456             10.622754      11.825690       0.822211      -0.002466      12.372013       4.565380       7.670559          -0.000005
           43              C       6.282533       7.751520      17.019165       0.056466      36.976385 0.39293613E+03  0.89375188E+04                                 9.634339                            6.573343       0.186499       2.071568                    0.999504      26.067572      71.862808       0.653024       0.412365      -1.075136      -0.001744       0.060006       0.036049       0.070023      -0.037052      -0.020434       0.003693       0.021815      -0.024506      -0.037922      -0.010947       0.048869             12.411820      10.320616       3.446834       1.406498      18.075332       7.302357       8.839513           0.000000
           44              C       5.844554       6.481132      16.403881       0.640183      22.924770 0.23255261E+03  0.47358591E+04                                 7.463064                            5.441323      -0.117860       2.030980                    0.999052      21.716619      60.585075       0.629955       0.477440      -1.015363      -0.024576      -0.065899      -0.038254       0.080062      -0.007124       0.010529      -0.067058      -0.004429       0.260880      -0.070174      -0.046408       0.116582              8.941991       9.364773       0.936740      -0.168455      11.238101       3.725350       6.223099           0.000000
           45              C       4.523799       2.739178       9.303169       0.580459      24.215765 0.24737049E+03  0.51263859E+04                                 7.743618                            5.603072      -0.077224       2.029513                    0.999520      22.712836      64.344215       0.621022       0.475922      -1.014117      -0.018776       0.068848       0.007286       0.071733       0.043092      -0.012954      -0.086209      -0.090751       0.135008      -0.090060      -0.038345       0.128405              9.294202      11.303608      -2.387889      -0.723690       9.767897       3.671036       6.811100           0.000000
           46              C       5.461109       1.768700       8.719296       0.050139      38.295412 0.40319798E+03  0.92635428E+04                                 9.925253                            6.701667       0.009417       2.008272                    0.999406      26.740009      74.964903       0.638218       0.417714      -1.067823       0.030285      -0.016174      -0.043298       0.055258       0.011171      -0.001678      -0.030613      -0.004802      -0.019352      -0.032665      -0.001030       0.033695             12.771041      13.064285      -5.298323      -2.834975      16.230732       6.823266       9.018105           0.000001
           47              C       5.254901       0.619814       7.963587      -0.221142      34.937109 0.46853485E+03  0.11259683E+05                                 9.309415                            7.257923      -0.100084       1.927589                    0.998801      31.033503      91.160524       0.604516       0.421613      -1.057477      -0.010663       0.008363      -0.002702       0.013818       0.007742       0.015333      -0.013423      -0.000198       0.003923      -0.024475       0.007018       0.017457             10.622743      11.825673      -0.822213       0.002463      12.372004       4.565376       7.670552          -0.000004
           48              C       6.498967       0.061520       7.780665       0.056466      36.976384 0.39293617E+03  0.89375194E+04                                 9.634337                            6.573342       0.186498       2.071567                    0.999504      26.067574      71.862800       0.653024       0.412365      -1.075136       0.001744       0.060006       0.036049       0.070024       0.037052       0.020433       0.003693       0.021815      -0.024507      -0.037922      -0.010947       0.048869             12.411818      10.320608      -3.446832      -1.406498      18.075332       7.302357       8.839512           0.000000
           49              C       6.936946      14.171132       7.165381       0.640183      22.924768 0.23255259E+03  0.47358584E+04                                 7.463063                            5.441323      -0.117860       2.030980                    0.999052      21.716615      60.585057       0.629955       0.477440      -1.015363       0.024576      -0.065899      -0.038254       0.080062       0.007125      -0.010529      -0.067058      -0.004429       0.260880      -0.070174      -0.046408       0.116582              8.941990       9.364772      -0.936739       0.168455      11.238102       3.725350       6.223098           0.000000
           50              C       8.257701      10.429178       9.173830       0.580459      24.215752 0.24737040E+03  0.51263832E+04                                 7.743615                            5.603070      -0.077223       2.029513                    0.999520      22.712831      64.344189       0.621022       0.475922      -1.014117       0.018776       0.068848      -0.007286       0.071733      -0.043092      -0.012954       0.086209      -0.090751       0.135008      -0.090061      -0.038345       0.128405              9.294196      11.303598       2.387881      -0.723686       9.767891      -3.671035       6.811099           0.000001
           51              C       7.320391       9.458700       9.757704       0.050139      38.295403 0.40319801E+03  0.92635436E+04                                 9.925252                            6.701668       0.009419       2.008272                    0.999406      26.740006      74.964898       0.638217       0.417714      -1.067823      -0.030285      -0.016173       0.043299       0.055259      -0.011171      -0.001677       0.030613      -0.004802      -0.019352      -0.032665      -0.001030       0.033695             12.771039      13.064281       5.298318      -2.834974      16.230728      -6.823266       9.018107          -0.000000
           52              C       7.526599       8.309814      10.513413      -0.221141      34.937093 0.46853461E+03  0.11259677E+05                                 9.309413                            7.257922      -0.100082       1.927590                    0.998801      31.033492      91.160501       0.604516       0.421613      -1.057477       0.010663       0.008363       0.002702       0.013818      -0.007742       0.015333       0.013423      -0.000199       0.003923      -0.024475       0.007019       0.017457             10.622741      11.825674       0.822211       0.002465      12.371998      -4.565374       7.670551          -0.000003
           53              C       6.282533       7.751520      10.696335       0.056466      36.976388 0.39293623E+03  0.89375213E+04                                 9.634338                            6.573343       0.186499       2.071568                    0.999504      26.067576      71.862813       0.653024       0.412365      -1.075136      -0.001744       0.060006      -0.036049       0.070023      -0.037052       0.020434      -0.003693       0.021815      -0.024507      -0.037922      -0.010947       0.048869             12.411818      10.320611       3.446831      -1.406497      18.075331      -7.302357       8.839513          -0.000001
           54              C       5.844554       6.481132      11.311619       0.640183      22.924771 0.23255262E+03  0.47358594E+04                                 7.463064                            5.441323      -0.117860       2.030980                    0.999052      21.716618      60.585069       0.629955       0.477440      -1.015363      -0.024576      -0.065899       0.038254       0.080062      -0.007125      -0.010529       0.067058      -0.004429       0.260880      -0.070174      -0.046408       0.116582              8.941991       9.364772       0.936739       0.168456      11.238101      -3.725350       6.223099           0.000000
           55              C       3.997201      12.640822       0.064670       0.580459      24.215745 0.24737033E+03  0.51263813E+04                                 7.743613                            5.603069      -0.077223       2.029513                    0.999520      22.712828      64.344173       0.621022       0.475922      -1.014117       0.018776      -0.068848       0.007286       0.071733       0.043092       0.012954       0.086209      -0.090751       0.135009      -0.090061      -0.038345       0.128406              9.294193      11.303595      -2.387880       0.723686       9.767889      -3.671034       6.811097           0.000000
           56              C       3.059891      13.611300      17.957796       0.050139      38.295373 0.40319770E+03  0.92635339E+04                                 9.925245                            6.701663       0.009420       2.008272                    0.999406      26.739995      74.964837       0.638218       0.417713      -1.067824      -0.030285       0.016173      -0.043299       0.055259       0.011171       0.001677       0.030613      -0.004802      -0.019351      -0.032665      -0.001030       0.033695             12.771028      13.064271      -5.298313       2.834971      16.230715      -6.823260       9.018099           0.000000
           57              C       3.266099      14.760186      17.202087      -0.221142      34.937089 0.46853452E+03  0.11259673E+05                                 9.309410                            7.257920      -0.100083       1.927589                    0.998801      31.033494      91.160482       0.604516       0.421613      -1.057477       0.010663      -0.008363      -0.002702       0.013818       0.007742      -0.015333       0.013424      -0.000199       0.003923      -0.024475       0.007018       0.017457             10.622737      11.825671      -0.822210      -0.002466      12.371993      -4.565372       7.670547          -0.000005
           58              C       2.022033      15.318480      17.019165       0.056466      36.976384 0.39293620E+03  0.89375201E+04                                 9.634337                            6.573342       0.186498       2.071568                    0.999504      26.067575      71.862803       0.653024       0.412365      -1.075136      -0.001744      -0.060006       0.036049       0.070023       0.037052      -0.020433      -0.003693       0.021815      -0.024507      -0.037922      -0.010947       0.048869             12.411816      10.320609      -3.446830       1.406496      18.075329      -7.302356       8.839511           0.000000
           59              C       1.584054       1.208868      16.403881       0.640183      22.924768 0.23255259E+03  0.47358586E+04                                 7.463064                            5.441323      -0.117861       2.030980                    0.999052      21.716616      60.585065       0.629955       0.477440      -1.015363      -0.024576       0.065899      -0.038254       0.080062       0.007125       0.010529       0.067058      -0.004429       0.260880      -0.070174      -0.046408       0.116582              8.941991       9.364772      -0.936739      -0.168456      11.238102      -3.725350       6.223098           0.000000
           60              C       0.263299       4.950822      18.412330       0.580459      24.215754 0.24737042E+03  0.51263837E+04                                 7.743615                            5.603070      -0.077224       2.029513                    0.999520      22.712834      64.344199       0.621022       0.475922      -1.014117      -0.018776      -0.068848      -0.007286       0.071733      -0.043092       0.012954      -0.086209      -0.090751       0.135008      -0.090061      -0.038345       0.128406              9.294196      11.303598       2.387882       0.723686       9.767892       3.671035       6.811099           0.000001
           61              C       1.200609       5.921300       0.519204       0.050139      38.295403 0.40319798E+03  0.92635429E+04                                 9.925253                            6.701668       0.009419       2.008272                    0.999406      26.740005      74.964895       0.638217       0.417714      -1.067823       0.030285       0.016173       0.043299       0.055259      -0.011171       0.001678      -0.030613      -0.004802      -0.019352      -0.032665      -0.001031       0.033695             12.771039      13.064282       5.298318       2.834974      16.230730       6.823267       9.018107          -0.000000
           62              C       0.994401       7.070186       1.274913      -0.221141      34.937099 0.46853464E+03  0.11259678E+05                                 9.309415                            7.257922      -0.100083       1.927589                    0.998801      31.033497      91.160530       0.604516       0.421613      -1.057477      -0.010663      -0.008363       0.002702       0.013818      -0.007742      -0.015333      -0.013423      -0.000199       0.003923      -0.024475       0.007019       0.017456             10.622743      11.825680       0.822210      -0.002466      12.371999       4.565374       7.670551          -0.000004
           63              C       2.238467       7.628480       1.457835       0.056466      36.976388 0.39293620E+03  0.89375204E+04                                 9.634339                            6.573343       0.186499       2.071568                    0.999504      26.067574      71.862811       0.653024       0.412365      -1.075136       0.001744      -0.060006      -0.036049       0.070023      -0.037052      -0.020434       0.003693       0.021815      -0.024506      -0.037922      -0.010947       0.048869             12.411819      10.320615       3.446833       1.406498      18.075331       7.302357       8.839513           0.000000
           64              C       2.676446       8.898868       2.073119       0.640183      22.924769 0.23255260E+03  0.47358590E+04                                 7.463064                            5.441323      -0.117860       2.030980                    0.999052      21.716619      60.585079       0.629955       0.477440      -1.015363       0.024576       0.065899       0.038254       0.080062      -0.007124       0.010529      -0.067058      -0.004429       0.260880      -0.070174      -0.046408       0.116582              8.941991       9.364773       0.936739      -0.168455      11.238101       3.725350       6.223099           0.000000
           65              C       4.002314      11.548842       4.619250       0.904277      18.001707 0.18158675E+03  0.35339032E+04                                 6.671555                            5.014736      -0.154625       2.034880                    0.999627      20.548365      59.137046       0.606028       0.519330      -0.977998      -0.009473       0.004169      -0.000000       0.010350       0.064512      -0.000000       0.000000      -0.070423      -0.229265      -0.076422      -0.035285       0.111707              7.808083       7.083965      -1.273003       0.000000       4.528611      -0.000000      11.811672          -0.000000
           66              C       0.258186       3.858842      13.857750       0.904277      18.001706 0.18158673E+03  0.35339029E+04                                 6.671555                            5.014736      -0.154625       2.034880                    0.999627      20.548365      59.137048       0.606028       0.519330      -0.977998       0.009473       0.004168      -0.000000       0.010350      -0.064512       0.000000      -0.000000      -0.070423      -0.229265      -0.076422      -0.035285       0.111707              7.808083       7.083965       1.273003      -0.000000       4.528611       0.000000      11.811672          -0.000000
           67              C       4.518686       3.831158      13.857750       0.904277      18.001707 0.18158676E+03  0.35339034E+04                                 6.671555                            5.014736      -0.154624       2.034880                    0.999627      20.548365      59.137046       0.606028       0.519330      -0.977998       0.009473      -0.004168       0.000000       0.010350       0.064512      -0.000000       0.000000      -0.070423      -0.229265      -0.076422      -0.035285       0.111707              7.808083       7.083966      -1.273003      -0.000000       4.528611       0.000000      11.811672          -0.000000
           68              C       8.262814      11.521158       4.619250       0.904277      18.001704 0.18158672E+03  0.35339025E+04                                 6.671555                            5.014736      -0.154625       2.034879                    0.999627      20.548364      59.137046       0.606028       0.519330      -0.977998      -0.009473      -0.004168       0.000000       0.010350      -0.064512       0.000000       0.000000      -0.070423      -0.229265      -0.076422      -0.035285       0.111707              7.808083       7.083966       1.273003      -0.000000       4.528611       0.000000      11.811671          -0.000000
           69              N       1.143518      14.492574      10.071813      -0.113365      26.550613 0.32264041E+03  0.69826026E+04                                 7.479460                            5.805832      -0.037153       2.042277                    0.998916      25.183800      67.621936       0.722381       0.391779      -1.089479       0.073898      -0.063427      -0.002401       0.097415       0.013205      -0.005431       0.010587       0.023209      -0.136406      -0.048124       0.007806       0.040318              8.527301      10.412317      -0.971791       0.387120       9.361583       3.151018       5.808002          -0.000002
           70              N       1.740840      13.457500       9.489787      -0.231555      35.189331 0.49079074E+03  0.11594988E+05                                 8.727351                            6.995186       0.633965       2.206636                    0.999878      27.687933      73.434023       0.693424       0.373881      -1.121412       0.064218       0.169955       0.187064       0.260771      -0.102226      -0.073334      -0.036860       0.056437      -0.126811      -0.142138       0.006489       0.135649             10.027887      11.339723      -1.226746      -0.098314      11.506319       4.101166       7.237618          -0.000008
           71              N       3.116982       6.802574       8.405187      -0.113365      26.550633 0.32264067E+03  0.69826100E+04                                 7.479465                            5.805835      -0.037154       2.042277                    0.998916      25.183810      67.621986       0.722380       0.391779      -1.089479      -0.073898      -0.063427       0.002401       0.097415      -0.013205      -0.005431      -0.010588       0.023209      -0.136406      -0.048124       0.007806       0.040318              8.527307      10.412328       0.971793       0.387120       9.361588      -3.151020       5.808006          -0.000002
           72              N       2.519660       5.767500       8.987213      -0.231554      35.189338 0.49079077E+03  0.11594990E+05                                 8.727353                            6.995187       0.633966       2.206636                    0.999878      27.687932      73.434029       0.693424       0.373881      -1.121412      -0.064218       0.169955      -0.187064       0.260771       0.102226      -0.073334       0.036860       0.056436      -0.126812      -0.142138       0.006489       0.135649             10.027890      11.339729       1.226747      -0.098314      11.506322      -4.101167       7.237619          -0.000008
           73              N       7.377482       0.887426       0.833313      -0.113365      26.550602 0.32264028E+03  0.69825987E+04                                 7.479456                            5.805830      -0.037152       2.042278                    0.998916      25.183794      67.621902       0.722381       0.391779      -1.089480      -0.073898       0.063427      -0.002401       0.097415       0.013205       0.005432      -0.010587       0.023209      -0.136405      -0.048124       0.007806       0.040318              8.527296      10.412311      -0.971790      -0.387120       9.361578      -3.151016       5.808000          -0.000002
           74              N       6.780160       1.922500       0.251287      -0.231554      35.189327 0.49079069E+03  0.11594987E+05                                 8.727351                            6.995186       0.633963       2.206636                    0.999878      27.687930      73.434018       0.693424       0.373881      -1.121412      -0.064218      -0.169955       0.187064       0.260771      -0.102225       0.073334       0.036860       0.056437      -0.126811      -0.142138       0.006488       0.135649             10.027887      11.339723      -1.226745       0.098313      11.506319      -4.101165       7.237618          -0.000009
           75              N       5.404018       8.577426      17.643687      -0.113365      26.550611 0.32264040E+03  0.69826022E+04                                 7.479459                            5.805832      -0.037152       2.042278                    0.998916      25.183798      67.621929       0.722381       0.391779      -1.089479       0.073898       0.063427       0.002401       0.097415      -0.013205       0.005431       0.010587       0.023209      -0.136405      -0.048123       0.007806       0.040318              8.527300      10.412319       0.971791      -0.387120       9.361580       3.151017       5.808002          -0.000002
           76              N       6.001340       9.612500      18.225713      -0.231554      35.189326 0.49079066E+03  0.11594986E+05                                 8.727350                            6.995186       0.633966       2.206637                    0.999878      27.687930      73.434017       0.693424       0.373881      -1.121412       0.064218      -0.169955      -0.187064       0.260771       0.102226       0.073334      -0.036860       0.056436      -0.126811      -0.142138       0.006489       0.135649             10.027886      11.339725       1.226745       0.098313      11.506316       4.101165       7.237617          -0.000008
           77              N       7.377482       0.887426       8.405187      -0.113365      26.550602 0.32264029E+03  0.69825988E+04                                 7.479456                            5.805830      -0.037152       2.042278                    0.998916      25.183793      67.621898       0.722381       0.391779      -1.089480      -0.073898       0.063427       0.002401       0.097415       0.013205      -0.005432       0.010587       0.023209      -0.136405      -0.048124       0.007806       0.040318              8.527297      10.412311      -0.971790       0.387120       9.361579       3.151016       5.808000          -0.000003
           78              N       6.780160       1.922500       8.987213      -0.231554      35.189333 0.49079075E+03  0.11594989E+05                                 8.727352                            6.995187       0.633964       2.206636                    0.999878      27.687931      73.434024       0.693424       0.373881      -1.121412      -0.064218      -0.169955      -0.187064       0.260771      -0.102225      -0.073334      -0.036860       0.056437      -0.126811      -0.142138       0.006488       0.135649             10.027888      11.339726      -1.226745      -0.098313      11.506320       4.101166       7.237619          -0.000009
           79              N       5.404018       8.577426      10.071813      -0.113365      26.550611 0.32264044E+03  0.69826030E+04                                 7.479459                            5.805832      -0.037152       2.042278                    0.998916      25.183799      67.621924       0.722381       0.391779      -1.089480       0.073898       0.063427      -0.002401       0.097415      -0.013205      -0.005432      -0.010588       0.023209      -0.136406      -0.048124       0.007806       0.040318              8.527299      10.412315       0.971790       0.387120       9.361581      -3.151017       5.808002          -0.000002
           80              N       6.001340       9.612500       9.489787      -0.231555      35.189329 0.49079073E+03  0.11594988E+05                                 8.727351                            6.995186       0.633966       2.206636                    0.999878      27.687932      73.434024       0.693424       0.373881      -1.121412       0.064218      -0.169955       0.187064       0.260771       0.102226      -0.073334       0.036860       0.056437      -0.126811      -0.142138       0.006488       0.135649             10.027886      11.339724       1.226745      -0.098313      11.506318      -4.101165       7.237618          -0.000008
           81              N       1.143518      14.492574      17.643687      -0.113365      26.550613 0.32264043E+03  0.69826029E+04                                 7.479459                            5.805832      -0.037153       2.042277                    0.998916      25.183800      67.621933       0.722381       0.391779      -1.089480       0.073898      -0.063427       0.002401       0.097415       0.013205       0.005431      -0.010588       0.023209      -0.136405      -0.048124       0.007806       0.040318              8.527300      10.412316      -0.971791      -0.387120       9.361583      -3.151018       5.808002          -0.000002
           82              N       1.740840      13.457500      18.225713      -0.231555      35.189328 0.49079069E+03  0.11594987E+05                                 8.727351                            6.995186       0.633964       2.206636                    0.999878      27.687930      73.434018       0.693424       0.373881      -1.121412       0.064218       0.169955      -0.187064       0.260771      -0.102226       0.073334       0.036860       0.056437      -0.126811      -0.142138       0.006488       0.135649             10.027887      11.339724      -1.226746       0.098314      11.506320      -4.101166       7.237618          -0.000009
           83              N       3.116982       6.802574       0.833313      -0.113365      26.550617 0.32264048E+03  0.69826045E+04                                 7.479461                            5.805833      -0.037152       2.042278                    0.998916      25.183801      67.621943       0.722381       0.391779      -1.089479      -0.073898      -0.063427      -0.002401       0.097415      -0.013205       0.005431       0.010588       0.023209      -0.136406      -0.048124       0.007806       0.040318              8.527302      10.412320       0.971791      -0.387120       9.361583       3.151018       5.808003          -0.000002
           84              N       2.519660       5.767500       0.251287      -0.231554      35.189333 0.49079078E+03  0.11594990E+05                                 8.727351                            6.995186       0.633966       2.206636                    0.999878      27.687934      73.434030       0.693424       0.373881      -1.121412      -0.064218       0.169955       0.187064       0.260771       0.102226       0.073334      -0.036860       0.056437      -0.126812      -0.142138       0.006489       0.135649             10.027887      11.339725       1.226746       0.098313      11.506318       4.101166       7.237618          -0.000008
           85              O       5.200366      12.682348       9.421422      -0.552951      30.359673 0.46344264E+03  0.10746037E+05                                 7.649406                            6.626729       0.521792       2.209523                    0.997821      27.478594      71.177970       0.743396       0.355332      -1.140740      -0.012537      -0.003125       0.021071       0.024717       0.017563       0.000888      -0.089311       0.110468      -0.032394      -0.122844       0.051126       0.071717              8.301272      13.031234      -1.077183       0.491933       6.489107       0.371915       5.383475          -0.000006
           86              O       3.502131      11.779542       8.392253      -0.669440      48.327764 0.74584876E+03  0.19546286E+05                                10.752538                            8.639845      -0.307680       1.920127                    0.994094      30.532249      85.031866       0.622731       0.375312      -1.121371       0.010411      -0.010400       0.076128       0.077538       0.058379       0.013575      -0.014661      -0.118895       0.198585      -0.118200       0.046886       0.071314             12.558523      11.151421       1.608358       1.517129      14.348019       6.154437      12.176128          -0.000007
           87              O       0.364699       1.447258      11.254341      -0.648544      37.160264 0.55866268E+03  0.13568289E+05                                 8.801448                            7.305173       0.282526       2.119299                    0.996330      28.823281      76.316060       0.704025       0.358214      -1.138871       0.068930      -0.005568       0.012549       0.070284      -0.008140      -0.012700      -0.049906       0.065196       0.126734      -0.076740       0.011867       0.064873              9.862402      14.301365      -3.665201      -0.267335       8.950513       1.277575       6.335327          -0.000004
           88              O       2.471090       1.927114      11.801260      -0.591431      35.717530 0.54482930E+03  0.13137826E+05                                 8.605133                            7.258069       0.330192       2.162536                    0.995030      27.685906      72.828416       0.700535       0.362588      -1.136442      -0.028381      -0.045104       0.023108       0.058085       0.051091       0.018412      -0.022174       0.018951       0.144418      -0.082396       0.027893       0.054503              9.672346       9.421686       3.658853       2.094943      11.420854       3.400700       8.174497          -0.000006
           89              O       3.521729      11.896430       5.742652      -0.722641      47.231262 0.69047199E+03  0.17686444E+05                                10.435181                            8.165136       0.017437       2.026163                    0.995078      30.143670      82.038913       0.660389       0.362086      -1.135500      -0.005650       0.020381      -0.032146       0.038480       0.034314      -0.018942       0.015244      -0.050340       0.070618      -0.061037       0.025661       0.035376             12.462152      10.889191      -0.674247      -3.858286       6.902353       2.106696      19.594911          -0.000009
           90              O       7.581134       4.992348       9.055578      -0.552951      30.359705 0.46344315E+03  0.10746052E+05                                 7.649412                            6.626733       0.521791       2.209523                    0.997821      27.478604      71.178013       0.743395       0.355332      -1.140739       0.012537      -0.003125      -0.021071       0.024717      -0.017563       0.000888       0.089311       0.110468      -0.032394      -0.122844       0.051126       0.071718              8.301280      13.031249       1.077188       0.491929       6.489112      -0.371916       5.383478          -0.000006
           91              O       0.758369       4.089542      10.084747      -0.669440      48.327776 0.74584912E+03  0.19546297E+05                                10.752540                            8.639847      -0.307680       1.920127                    0.994094      30.532248      85.031863       0.622731       0.375312      -1.121371      -0.010411      -0.010400      -0.076128       0.077538      -0.058379       0.013575       0.014661      -0.118895       0.198586      -0.118200       0.046886       0.071314             12.558526      11.151423      -1.608356       1.517128      14.348020      -6.154440      12.176134          -0.000008
           92              O       3.895801       9.137258       7.222659      -0.648544      37.160324 0.55866373E+03  0.13568322E+05                                 8.801460                            7.305182       0.282524       2.119298                    0.996330      28.823294      76.316129       0.704024       0.358214      -1.138871      -0.068930      -0.005568      -0.012549       0.070284       0.008140      -0.012699       0.049905       0.065197       0.126734      -0.076740       0.011867       0.064873              9.862417      14.301387       3.665209      -0.267337       8.950528      -1.277578       6.335335          -0.000005
           93              O       1.789410       9.617114       6.675740      -0.591431      35.717541 0.54482950E+03  0.13137832E+05                                 8.605135                            7.258071       0.330191       2.162535                    0.995030      27.685906      72.828425       0.700535       0.362588      -1.136441       0.028381      -0.045104      -0.023108       0.058085      -0.051091       0.018412       0.022174       0.018950       0.144418      -0.082396       0.027893       0.054503              9.672349       9.421690      -3.658855       2.094944      11.420858      -3.400702       8.174500          -0.000005
           94              O       0.738771       4.206430      12.734348      -0.722641      47.231269 0.69047209E+03  0.17686447E+05                                10.435183                            8.165137       0.017437       2.026163                    0.995078      30.143669      82.038916       0.660388       0.362086      -1.135500       0.005650       0.020381       0.032146       0.038480      -0.034314      -0.018942      -0.015244      -0.050340       0.070619      -0.061037       0.025661       0.035376             12.462155      10.889193       0.674246      -3.858287       6.902354      -2.106697      19.594917          -0.000009
           95              O       3.320634       2.697652       0.182922      -0.552951      30.359648 0.46344216E+03  0.10746023E+05                                 7.649401                            6.626725       0.521795       2.209524                    0.997821      27.478586      71.177933       0.743396       0.355331      -1.140740       0.012536       0.003125       0.021071       0.024717       0.017563      -0.000888       0.089311       0.110468      -0.032393      -0.122844       0.051127       0.071717              8.301266      13.031225      -1.077183      -0.491933       6.489102      -0.371914       5.383471          -0.000006
           96              O       5.018869       3.600458      17.630753      -0.669441      48.327775 0.74584896E+03  0.19546293E+05                                10.752541                            8.639847      -0.307679       1.920127                    0.994094      30.532252      85.031881       0.622730       0.375312      -1.121371      -0.010412       0.010400       0.076129       0.077538       0.058379      -0.013575       0.014661      -0.118895       0.198586      -0.118200       0.046886       0.071314             12.558526      11.151424       1.608358      -1.517128      14.348023      -6.154439      12.176131          -0.000008
           97              O       8.156301      13.932742       2.015841      -0.648544      37.160252 0.55866246E+03  0.13568282E+05                                 8.801445                            7.305171       0.282527       2.119299                    0.996330      28.823280      76.316048       0.704025       0.358214      -1.138871      -0.068930       0.005569       0.012549       0.070284      -0.008139       0.012699       0.049906       0.065196       0.126734      -0.076740       0.011867       0.064873              9.862399      14.301361      -3.665200       0.267335       8.950510      -1.277574       6.335325          -0.000005
           98              O       6.049910      13.452886       2.562760      -0.591431      35.717516 0.54482905E+03  0.13137818E+05                                 8.605130                            7.258068       0.330193       2.162536                    0.995030      27.685900      72.828394       0.700535       0.362588      -1.136442       0.028381       0.045104       0.023108       0.058085       0.051091      -0.018412       0.022174       0.018951       0.144418      -0.082396       0.027893       0.054503              9.672343       9.421683       3.658852      -2.094942      11.420851      -3.400699       8.174495          -0.000005
           99              O       4.999271       3.483570      14.981152      -0.722641      47.231266 0.69047206E+03  0.17686446E+05                                10.435182                            8.165137       0.017436       2.026163                    0.995078      30.143670      82.038917       0.660389       0.362086      -1.135500       0.005650      -0.020381      -0.032146       0.038480       0.034314       0.018942      -0.015244      -0.050340       0.070619      -0.061037       0.025662       0.035376             12.462153      10.889192      -0.674246       3.858286       6.902354      -2.106697      19.594914          -0.000009
          100              O       0.939866      10.387652      18.294078      -0.552951      30.359703 0.46344320E+03  0.10746054E+05                                 7.649412                            6.626734       0.521792       2.209523                    0.997821      27.478603      71.178010       0.743395       0.355332      -1.140739      -0.012537       0.003125      -0.021071       0.024717      -0.017563      -0.000888      -0.089311       0.110468      -0.032394      -0.122844       0.051127       0.071717              8.301279      13.031246       1.077186      -0.491932       6.489112       0.371915       5.383478          -0.000005
          101              O       7.762631      11.290458       0.846247      -0.669440      48.327774 0.74584887E+03  0.19546290E+05                                10.752541                            8.639847      -0.307681       1.920127                    0.994094      30.532249      85.031877       0.622730       0.375312      -1.121371       0.010411       0.010400      -0.076128       0.077538      -0.058379      -0.013575      -0.014661      -0.118895       0.198585      -0.118200       0.046886       0.071314             12.558528      11.151424      -1.608359      -1.517129      14.348025       6.154441      12.176133          -0.000009
          102              O       4.625199       6.242742      16.461159      -0.648544      37.160291 0.55866312E+03  0.13568303E+05                                 8.801454                            7.305177       0.282524       2.119298                    0.996330      28.823286      76.316088       0.704025       0.358214      -1.138871       0.068930       0.005568      -0.012549       0.070284       0.008140       0.012699      -0.049905       0.065196       0.126733      -0.076740       0.011867       0.064873              9.862409      14.301377       3.665205       0.267336       8.950519       1.277576       6.335331          -0.000005
          103              O       6.731590       5.762886      15.914240      -0.591431      35.717548 0.54482964E+03  0.13137836E+05                                 8.605136                            7.258072       0.330192       2.162535                    0.995030      27.685911      72.828438       0.700535       0.362588      -1.136441      -0.028381       0.045104      -0.023108       0.058085      -0.051091      -0.018412      -0.022174       0.018951       0.144418      -0.082396       0.027893       0.054503              9.672350       9.421690      -3.658854      -2.094944      11.420859       3.400702       8.174500          -0.000005
          104              O       7.782229      11.173570       3.495848      -0.722641      47.231279 0.69047225E+03  0.17686453E+05                                10.435185                            8.165138       0.017437       2.026163                    0.995078      30.143671      82.038925       0.660388       0.362086      -1.135500      -0.005650      -0.020381       0.032147       0.038480      -0.034314       0.018942       0.015244      -0.050340       0.070618      -0.061037       0.025661       0.035376             12.462156      10.889195       0.674247       3.858287       6.902355       2.106698      19.594920          -0.000009
          105              O       3.320634       2.697652       9.055578      -0.552951      30.359668 0.46344244E+03  0.10746032E+05                                 7.649405                            6.626727       0.521794       2.209524                    0.997821      27.478592      71.177961       0.743396       0.355331      -1.140740       0.012536       0.003125      -0.021071       0.024717       0.017563       0.000889      -0.089311       0.110468      -0.032394      -0.122844       0.051127       0.071717              8.301271      13.031236      -1.077186       0.491929       6.489106       0.371915       5.383473          -0.000006
          106              O       5.018869       3.600458      10.084747      -0.669440      48.327792 0.74584944E+03  0.19546309E+05                                10.752544                            8.639850      -0.307680       1.920127                    0.994094      30.532251      85.031887       0.622730       0.375312      -1.121371      -0.010411       0.010400      -0.076128       0.077538       0.058379       0.013575      -0.014662      -0.118895       0.198585      -0.118200       0.046886       0.071314             12.558530      11.151428       1.608356       1.517128      14.348025       6.154442      12.176138          -0.000008
          107              O       8.156301      13.932742       7.222659      -0.648544      37.160237 0.55866219E+03  0.13568274E+05                                 8.801442                            7.305169       0.282526       2.119299                    0.996330      28.823276      76.316029       0.704025       0.358214      -1.138871      -0.068930       0.005569      -0.012549       0.070284      -0.008139      -0.012699      -0.049906       0.065195       0.126734      -0.076740       0.011866       0.064873              9.862395      14.301356      -3.665198      -0.267335       8.950507       1.277574       6.335323          -0.000004
          108              O       6.049910      13.452886       6.675740      -0.591431      35.717534 0.54482938E+03  0.13137828E+05                                 8.605133                            7.258069       0.330193       2.162536                    0.995030      27.685909      72.828423       0.700535       0.362588      -1.136442       0.028381       0.045104      -0.023108       0.058085       0.051091       0.018412      -0.022174       0.018951       0.144418      -0.082396       0.027893       0.054503              9.672346       9.421686       3.658853       2.094943      11.420856       3.400701       8.174497          -0.000006
          109              O       4.999271       3.483570      12.734348      -0.722641      47.231254 0.69047182E+03  0.17686439E+05                                10.435180                            8.165135       0.017436       2.026163                    0.995078      30.143665      82.038898       0.660389       0.362086      -1.135500       0.005650      -0.020381       0.032146       0.038480       0.034314      -0.018942       0.015245      -0.050340       0.070618      -0.061037       0.025661       0.035376             12.462151      10.889190      -0.674246      -3.858286       6.902352       2.106696      19.594911          -0.000009
          110              O       0.939866      10.387652       9.421422      -0.552951      30.359647 0.46344213E+03  0.10746022E+05                                 7.649399                            6.626724       0.521795       2.209524                    0.997821      27.478590      71.177937       0.743396       0.355331      -1.140740      -0.012536       0.003125       0.021071       0.024717      -0.017563       0.000889       0.089311       0.110468      -0.032394      -0.122844       0.051127       0.071717              8.301265      13.031223       1.077182       0.491932       6.489101      -0.371914       5.383470          -0.000005
          111              O       7.762631      11.290458       8.392253      -0.669440      48.327766 0.74584879E+03  0.19546287E+05                                10.752539                            8.639846      -0.307680       1.920127                    0.994094      30.532248      85.031868       0.622731       0.375312      -1.121371       0.010411       0.010400       0.076129       0.077538      -0.058379       0.013575       0.014662      -0.118895       0.198585      -0.118200       0.046886       0.071314             12.558524      11.151422      -1.608358       1.517128      14.348020      -6.154438      12.176130          -0.000008
          112              O       4.625199       6.242742      11.254341      -0.648544      37.160259 0.55866259E+03  0.13568286E+05                                 8.801447                            7.305173       0.282526       2.119299                    0.996330      28.823279      76.316052       0.704025       0.358214      -1.138871       0.068930       0.005568       0.012549       0.070284       0.008140      -0.012699       0.049905       0.065196       0.126733      -0.076740       0.011867       0.064873              9.862401      14.301365       3.665201      -0.267335       8.950512      -1.277575       6.335327          -0.000005
          113              O       6.731590       5.762886      11.801260      -0.591431      35.717527 0.54482925E+03  0.13137824E+05                                 8.605132                            7.258069       0.330193       2.162536                    0.995030      27.685904      72.828410       0.700535       0.362588      -1.136442      -0.028381       0.045104       0.023108       0.058085      -0.051091       0.018412       0.022174       0.018951       0.144418      -0.082396       0.027892       0.054503              9.672345       9.421686      -3.658853       2.094943      11.420853      -3.400700       8.174497          -0.000005
          114              O       7.782229      11.173570       5.742652      -0.722641      47.231282 0.69047231E+03  0.17686455E+05                                10.435185                            8.165139       0.017436       2.026163                    0.995078      30.143672      82.038929       0.660388       0.362086      -1.135500      -0.005650      -0.020381      -0.032147       0.038480      -0.034314      -0.018942      -0.015244      -0.050340       0.070619      -0.061037       0.025661       0.035376             12.462157      10.889196       0.674247      -3.858287       6.902355      -2.106697      19.594920          -0.000010
          115              O       5.200366      12.682348      18.294078      -0.552951      30.359670 0.46344256E+03  0.10746035E+05                                 7.649405                            6.626729       0.521794       2.209524                    0.997821      27.478592      71.177962       0.743396       0.355332      -1.140740      -0.012537      -0.003125      -0.021071       0.024717       0.017563      -0.000888       0.089311       0.110468      -0.032393      -0.122844       0.051127       0.071717              8.301271      13.031233      -1.077183      -0.491933       6.489106      -0.371915       5.383474          -0.000006
          116              O       3.502131      11.779542       0.846247      -0.669441      48.327775 0.74584896E+03  0.19546293E+05                                10.752540                            8.639847      -0.307680       1.920127                    0.994094      30.532252      85.031879       0.622731       0.375312      -1.121371       0.010411      -0.010400      -0.076128       0.077538       0.058379      -0.013575       0.014661      -0.118895       0.198586      -0.118200       0.046886       0.071314             12.558525      11.151424       1.608359      -1.517129      14.348021      -6.154438      12.176130          -0.000008
          117              O       0.364699       1.447258      16.461159      -0.648544      37.160263 0.55866266E+03  0.13568288E+05                                 8.801447                            7.305173       0.282527       2.119299                    0.996330      28.823282      76.316060       0.704025       0.358214      -1.138871       0.068930      -0.005569      -0.012549       0.070284      -0.008139       0.012699       0.049906       0.065196       0.126734      -0.076740       0.011866       0.064873              9.862401      14.301364      -3.665201       0.267335       8.950513      -1.277575       6.335326          -0.000004
          118              O       2.471090       1.927114      15.914240      -0.591431      35.717526 0.54482923E+03  0.13137824E+05                                 8.605132                            7.258068       0.330193       2.162536                    0.995030      27.685905      72.828410       0.700535       0.362588      -1.136442      -0.028381      -0.045104      -0.023108       0.058085       0.051091      -0.018412       0.022174       0.018951       0.144419      -0.082396       0.027893       0.054503              9.672345       9.421685       3.658853      -2.094943      11.420853      -3.400700       8.174496          -0.000006
          119              O       3.521729      11.896430       3.495848      -0.722641      47.231255 0.69047186E+03  0.17686440E+05                                10.435180                            8.165135       0.017437       2.026163                    0.995078      30.143667      82.038902       0.660389       0.362086      -1.135500      -0.005650       0.020381       0.032146       0.038480       0.034314       0.018942      -0.015244      -0.050340       0.070619      -0.061037       0.025661       0.035376             12.462151      10.889190      -0.674246       3.858286       6.902352      -2.106696      19.594910          -0.000009
          120              O       7.581134       4.992348       0.182922      -0.552951      30.359684 0.46344284E+03  0.10746043E+05                                 7.649408                            6.626730       0.521793       2.209523                    0.997821      27.478599      71.177986       0.743396       0.355331      -1.140740       0.012536      -0.003125       0.021071       0.024717      -0.017563      -0.000888      -0.089311       0.110468      -0.032394      -0.122844       0.051127       0.071717              8.301274      13.031237       1.077185      -0.491932       6.489108       0.371915       5.383476          -0.000006
          121              O       0.758369       4.089542      17.630753      -0.669440      48.327760 0.74584864E+03  0.19546282E+05                                10.752539                            8.639845      -0.307680       1.920127                    0.994094      30.532246      85.031860       0.622731       0.375312      -1.121371      -0.010411      -0.010400       0.076128       0.077538      -0.058379      -0.013575      -0.014662      -0.118895       0.198586      -0.118200       0.046886       0.071314             12.558524      11.151421      -1.608358      -1.517129      14.348020       6.154438      12.176130          -0.000008
          122              O       3.895801       9.137258       2.015841      -0.648544      37.160308 0.55866345E+03  0.13568313E+05                                 8.801457                            7.305180       0.282525       2.119298                    0.996330      28.823290      76.316110       0.704024       0.358214      -1.138871      -0.068930      -0.005568       0.012549       0.070284       0.008140       0.012699      -0.049905       0.065196       0.126734      -0.076740       0.011867       0.064873              9.862413      14.301383       3.665207       0.267336       8.950523       1.277577       6.335333          -0.000005
          123              O       1.789410       9.617114       2.562760      -0.591431      35.717532 0.54482934E+03  0.13137827E+05                                 8.605133                            7.258070       0.330192       2.162536                    0.995030      27.685904      72.828414       0.700535       0.362588      -1.136441       0.028381      -0.045104       0.023108       0.058085      -0.051091      -0.018412      -0.022174       0.018951       0.144418      -0.082396       0.027893       0.054503              9.672347       9.421688      -3.658853      -2.094943      11.420854       3.400700       8.174498          -0.000005
          124              O       0.738771       4.206430      14.981152      -0.722641      47.231288 0.69047241E+03  0.17686458E+05                                10.435186                            8.165140       0.017436       2.026163                    0.995078      30.143673      82.038936       0.660388       0.362086      -1.135500       0.005650       0.020381      -0.032146       0.038480      -0.034314       0.018942       0.015244      -0.050340       0.070619      -0.061037       0.025661       0.035376             12.462159      10.889197       0.674247       3.858288       6.902356       2.106698      19.594923          -0.000009
          125              O       5.081924      10.853666       4.619250      -0.730359      38.112977 0.64416435E+03  0.16211779E+05                                 8.962500                            7.841700       0.124813       2.068937                    0.994004      29.742061      80.160867       0.679856       0.357977      -1.139068       0.008335      -0.013414      -0.000000       0.015793      -0.012076       0.000000       0.000000       0.014972      -0.287731      -0.095910       0.033747       0.062163              9.769942      12.449414      -2.138626      -0.000000       6.745472       0.000000      10.114940          -0.000015
          126              O       7.699576       3.163666      13.857750      -0.730359      38.112964 0.64416406E+03  0.16211770E+05                                 8.962497                            7.841697       0.124812       2.068937                    0.994004      29.742060      80.160855       0.679856       0.357977      -1.139068      -0.008335      -0.013414       0.000000       0.015793       0.012076       0.000000       0.000000       0.014972      -0.287731      -0.095910       0.033747       0.062163              9.769939      12.449410       2.138625       0.000000       6.745470       0.000000      10.114936          -0.000016
          127              O       3.439076       4.526334      13.857750      -0.730358      38.112959 0.64416397E+03  0.16211767E+05                                 8.962497                            7.841697       0.124813       2.068937                    0.994004      29.742055      80.160842       0.679856       0.357977      -1.139068      -0.008335       0.013414      -0.000000       0.015793      -0.012076       0.000000      -0.000000       0.014972      -0.287731      -0.095910       0.033747       0.062163              9.769938      12.449410      -2.138625      -0.000000       6.745470       0.000000      10.114935          -0.000015
          128              O       0.821424      12.216334       4.619250      -0.730359      38.112954 0.64416386E+03  0.16211763E+05                                 8.962495                            7.841696       0.124812       2.068937                    0.994004      29.742057      80.160842       0.679857       0.357977      -1.139068       0.008335       0.013414      -0.000000       0.015793       0.012076      -0.000000       0.000000       0.014972      -0.287731      -0.095910       0.033747       0.062163              9.769936      12.449408       2.138625       0.000000       6.745469       0.000000      10.114933          -0.000016

******************************************************
Auxiliary information for the entire system
The total spin magnetic moment of the unit cell is   -0.000020
The total net atomic charge of the unit cell is   -0.000002
Accuracy of reproducing the electrostatic potential in the unit cell:
  The inner radius (bohr) =    5.0000
  The outer radius (bohr) =   12.0000
  Valid grid points have density less than (e/(bohr^3)) =    0.0001
  The number of valid grid points were=       123624
  The rms potential error without charges in kcal/mol is=      3.94703
  The rms potential error with partial charges in kcal/mol is=      1.38327
  The RRMSE value at monopole order=      0.35046
  The rms potential error with partial charges and cloud penetration in kcal/mol is=      1.37925
  The RRMSE value at monopole order with cloud penetration is=      0.34944
  The rms potential error with partial charges and atomic dipoles in kcal/mol is=      0.43669
  The RRMSE value at dipole order=      0.11064
  The rms potential error with partial charges, atomic dipoles and cloud penetration in kcal/mol is=      0.42184
  The RRMSE value at dipole order with cloud penetration=      0.10688

******************************************************
The electron densities and ab initio electrostatic potential were computed in VASP using the PBE functional and
projector augmented wave method. See the main text of the journal article for a description of computational details.
The atomic charges, dipoles, and quadrupoles were computed with the DDEC6 method as described in
(a) T. A. Manz and N. Gabaldon Limas, RSC Adv. 6 (2016) 47771-47801 DOI: 10.1039/c6ra04656h
(b) N. Gabaldon Limas and T. A. Manz, RSC Adv. 8 (2018) 2678-2707 DOI: 10.1039/c7ra11829e.
For each atom in the material, the electron cloud parameters were fit to the spherically averaged atom-in-material
electron density using radial positions for which this density was between 10^-4 and 10^-2 electrons per cubic bohr.
The polarizabilities, dispersion coefficients, and quantum Drude oscillator (QDO) parameters were fit using the MCLF method.
The magnetic structure of the system was optimized in VASP from the default ferromagnetic initial guess using spin polarization.
The atomic spin moments (ASMs) were computed on this optimized magnetic structure using the DDEC6 partition as inputs
to the method of T. A. Manz and D. S. Sholl, J. Chem. Theory Comput. 7 (2011) 4146-4164 DOI: 10.1021/ct200539n.
The RMSE and RRMSE were computed using a uniform grid with Ewald summation.
