# Supplementary material for: A collection of forcefield precursors for metal–organic frameworks
Source: RSC Adv. 2019 Nov 13;9(63):36492–507. doi: 10.1039/c9ra07327b (PMC9075174; doi:10.1039/c9ra07327b)
Supplement: RA-009-C9RA07327B-s3376 [file RA-009-C9RA07327B-s3376.xyz]

   46
jmolscript: load "" {1 1 1} spacegroup "x,y,z" unitcell [{      5.643700     0.000000     0.000000 }, {     -0.939353     9.102358     0.000000 }, {      0.000000     0.000000    12.835700 }]
Cu    -0.436893     4.909448     1.434004     1.004146
Cu     4.671564     8.744089     7.851854     1.004149
Cu     5.141240     4.192910    11.401696     1.004146
Cu     0.032783     0.358269     4.983846     1.004147
Cu     2.821850     0.000000     6.417850     0.979458
Cu     2.352174     4.551179     0.000000     0.979463
H      3.597038     7.636878     5.994272     0.502989
H      0.637633     6.016659    12.412122     0.502990
H      1.107309     1.465480     6.841428     0.502988
H      4.066714     3.085699     0.423578     0.502991
C      1.356952     6.905049     2.713852     0.200875
C      1.787789     7.832579     3.742762     0.178176
C      3.094417     7.962743     3.118048     0.176715
C      2.694143     6.985150     2.085545     0.205484
C      2.877719     6.748488     9.131702     0.200878
C      2.446882     5.820958    10.160612     0.178179
C      1.140253     5.690794     9.535898     0.176717
C      1.540527     6.668387     8.503395     0.205485
C      3.347395     2.197309    10.121848     0.200877
C      2.916558     1.269779     9.092938     0.178178
C      1.609930     1.139615     9.717652     0.176717
C      2.010204     2.117208    10.750155     0.205483
C      1.826628     2.353870     3.703998     0.200876
C      2.257465     3.281400     2.675088     0.178178
C      3.564094     3.411564     3.299802     0.176715
C      3.163820     2.433971     4.332305     0.205482
O      0.270270     6.322498     2.540442    -0.403135
O      1.188772     8.277684     4.774495    -0.473477
O      4.141510     8.628125     3.325987    -0.407521
O      3.259472     6.434457     1.117861    -0.469647
O      3.687980     8.336122     6.198360    -1.004338
O      3.964400     7.331039     8.958292    -0.403135
O      3.045899     5.375853    11.192345    -0.473484
O      0.093160     5.025412     9.743837    -0.407523
O      0.975199     7.219080     7.535711    -0.469645
O      0.546691     5.317415    12.616210    -1.004336
O      4.434077     2.779860    10.295258    -0.403135
O      3.515575     0.824674     8.061205    -0.473480
O      0.562837     0.474233     9.509713    -0.407523
O      1.444875     2.667901    11.717839    -0.469648
O      1.016367     0.766236     6.637340    -1.004338
O      0.739947     1.771319     3.877408    -0.403135
O      1.658448     3.726505     1.643355    -0.473481
O      4.611187     4.076946     3.091863    -0.407522
O      3.729148     1.883278     5.299989    -0.469643
O      4.157656     3.784943     0.219490    -1.004336

The following XYZ coordinates are in angstroms. Other properties are in atomic units.
The sperically averaged electron density of each atom fit to a function of the form exp(a - br)
eigen_1, eigen_2 and eigen_3 are the three eigenvalues of traceless quadrupole moment tensor
  atom number  atomic symbol              X              Y              Z     net charge C6 coefficient C8 coefficient C10 coefficient fluctuating dipole atomic polarizability isotropic forcefield polarizability              a              b squared Pearson coefficient          <r^3>          <r^4>         wp_QDO          m_QDO          q_QDO       dipole_x       dipole_y       dipole_z         dipole            Qxy            Qxz            Qyz     Q(x^2-y^2)  Q(3z^2 - R^2)        eigen_1        eigen_2        eigen_3 static polarizability      alpha(xx)      alpha(xy)      alpha(xz)      alpha(yy)      alpha(yz)      alpha(zz) atomic spin moment
            1             Cu      -0.436893       4.909448       1.434004       1.004146      50.840899 0.86258205E+03  0.22320673E+05                                11.587385                            9.962466       1.304484       2.392008                    0.997889      36.920124      87.051548       0.548573       0.431484      -1.137366       0.005369      -0.007342      -0.046587       0.047466       0.053221      -0.005526       0.033370      -0.026697       0.286357      -0.105746       0.001869       0.103877             12.932853      13.791067       2.225440       0.059235      10.674510       1.440463      14.332983           0.689974
            2             Cu       4.671564       8.744089       7.851854       1.004149      50.840613 0.86257614E+03  0.22320475E+05                                11.587326                            9.962419       1.304521       2.392020                    0.997889      36.920065      87.051228       0.548576       0.431483      -1.137367      -0.005369       0.007343      -0.046587       0.047466       0.053228       0.005528      -0.033371      -0.026698       0.286370      -0.105756       0.001874       0.103882             12.932784      13.790986       2.225430      -0.059233      10.674457      -1.440456      14.332908           0.689993
            3             Cu       5.141240       4.192910      11.401696       1.004146      50.840876 0.86258174E+03  0.22320658E+05                                11.587366                            9.962452       1.304505       2.392014                    0.997889      36.920160      87.051549       0.548575       0.431483      -1.137367      -0.005369       0.007342       0.046587       0.047467       0.053224      -0.005527       0.033371      -0.026697       0.286363      -0.105750       0.001871       0.103880             12.932830      13.791040       2.225433       0.059233      10.674491       1.440460      14.332959           0.689988
            4             Cu       0.032783       0.358269       4.983846       1.004147      50.840654 0.86257690E+03  0.22320504E+05                                11.587345                            9.962433       1.304494       2.392012                    0.997889      36.920045      87.051257       0.548575       0.431484      -1.137367       0.005369      -0.007343       0.046586       0.047466       0.053225       0.005528      -0.033369      -0.026699       0.286361      -0.105751       0.001872       0.103878             12.932807      13.791012       2.225437      -0.059234      10.674476      -1.440459      14.332932           0.689975
            5             Cu       2.821850       0.000000       6.417850       0.979458      55.167286 0.96279758E+03  0.25652967E+05                                12.329029                           10.578860       1.132207       2.326295                    0.996245      37.955103      91.331534       0.527387       0.435887      -1.132494      -0.000000      -0.000000       0.000001       0.000001      -0.037015       0.028980       0.071104       0.168287      -0.187430      -0.137499       0.013127       0.124372             14.058785      14.083163      -0.828072       0.159931      10.431031       1.747792      17.662161           0.714604
            6             Cu       2.352174       4.551179       0.000000       0.979463      55.167089 0.96279345E+03  0.25652814E+05                                12.328961                           10.578805       1.132258       2.326311                    0.996245      37.955094      91.331261       0.527391       0.435884      -1.132496       0.000000      -0.000000      -0.000000       0.000000      -0.037021      -0.028981      -0.071108       0.168312      -0.187449      -0.137511       0.013122       0.124389             14.058704      14.083085      -0.828065      -0.159936      10.430976      -1.747785      17.662052           0.714608
            7              H       3.597038       7.636878       5.994272       0.502989       0.246618 0.12984475E+01  0.83606891E+01                                 0.752479                            0.754509      -1.404116       2.496940                    0.999887       1.642961       4.146279       0.578566       1.644127      -0.644396      -0.000771      -0.028911      -0.006713       0.029690       0.000509      -0.000082       0.004223      -0.021753      -0.020136      -0.007709      -0.007353       0.015062              0.751694       0.719546       0.011203       0.006173       0.788492       0.025694       0.747044           0.002079
            8              H       0.637633       6.016659      12.412122       0.502990       0.246619 0.12984506E+01  0.83607131E+01                                 0.752479                            0.754509      -1.404114       2.496941                    0.999887       1.642962       4.146280       0.578567       1.644123      -0.644396       0.000770       0.028911      -0.006713       0.029691       0.000509       0.000082      -0.004223      -0.021754      -0.020136      -0.007709      -0.007354       0.015063              0.751694       0.719546       0.011203      -0.006173       0.788492      -0.025694       0.747044           0.002078
            9              H       1.107309       1.465480       6.841428       0.502988       0.246618 0.12984494E+01  0.83607037E+01                                 0.752479                            0.754509      -1.404116       2.496940                    0.999887       1.642962       4.146280       0.578567       1.644125      -0.644396       0.000771       0.028911       0.006713       0.029691       0.000509      -0.000082       0.004223      -0.021754      -0.020136      -0.007709      -0.007354       0.015062              0.751694       0.719547       0.011203       0.006173       0.788492       0.025694       0.747044           0.002079
           10              H       4.066714       3.085699       0.423578       0.502991       0.246619 0.12984507E+01  0.83607131E+01                                 0.752478                            0.754508      -1.404114       2.496941                    0.999887       1.642962       4.146279       0.578568       1.644122      -0.644397      -0.000770      -0.028911       0.006713       0.029691       0.000509       0.000082      -0.004223      -0.021754      -0.020136      -0.007709      -0.007354       0.015063              0.751694       0.719546       0.011203      -0.006173       0.788491      -0.025694       0.747044           0.002078
           11              C       1.356952       6.905049       2.713852       0.200875      35.718806 0.35502594E+03  0.79128285E+04                                 9.347656                            6.351477       0.295027       2.116304                    0.999663      25.408990      70.492007       0.644932       0.426109      -1.060990      -0.121285      -0.053798      -0.014946       0.133520      -0.073019      -0.010939      -0.057331      -0.083014       0.122629      -0.114571       0.014049       0.100522             11.288651      15.008504       5.225638       1.739663      10.338848       4.166728       8.518602           0.012821
           12              C       1.787789       7.832579       3.742762       0.178176      37.400121 0.37257679E+03  0.84175640E+04                                 9.671115                            6.521111       0.222972       2.086971                    0.999581      26.007337      73.005209       0.633398       0.428015      -1.058198      -0.079460       0.050496       0.115155       0.148743       0.000603       0.048628      -0.073582      -0.031192      -0.125644      -0.102863       0.013980       0.088883             11.785303      10.414117      -0.687603      -3.460124       9.944184       6.681464      14.997606           0.014160
           13              C       3.094417       7.962743       3.118048       0.176715      36.319975 0.37254444E+03  0.83938993E+04                                 9.404043                            6.484103       0.326627       2.118529                    0.999729      25.850599      71.828409       0.642344       0.423207      -1.064067       0.121225       0.060577       0.003611       0.135566      -0.070116      -0.017117      -0.057593      -0.062454       0.118387      -0.111241       0.018361       0.092880             11.220675      14.680961       5.264867       1.471477      10.459696       3.977686       8.521367           0.008027
           14              C       2.694143       6.985150       2.085545       0.205484      35.993807 0.36676973E+03  0.82355178E+04                                 9.382257                            6.452550       0.177129       2.072545                    0.999403      25.695489      71.386732       0.640779       0.425697      -1.061999       0.068926      -0.036445      -0.099312       0.126261       0.016470       0.053220      -0.098399      -0.022247      -0.069261      -0.123339       0.018080       0.105259             11.241459      10.011616      -1.288935      -3.565894      10.233470       6.521324      13.479291           0.011756
           15              C       2.877719       6.748488       9.131702       0.200878      35.718702 0.35502479E+03  0.79127973E+04                                 9.347645                            6.351472       0.295020       2.116303                    0.999663      25.408943      70.491876       0.644931       0.426110      -1.060990       0.121285       0.053798      -0.014946       0.133521      -0.073020       0.010937       0.057334      -0.083015       0.122629      -0.114572       0.014046       0.100526             11.288635      15.008476       5.225627      -1.739660      10.338835      -4.166724       8.518594           0.012818
           16              C       2.446882       5.820958      10.160612       0.178179      37.400039 0.37257592E+03  0.84175394E+04                                 9.671102                            6.521104       0.222968       2.086970                    0.999581      26.007301      73.005085       0.633398       0.428015      -1.058198       0.079461      -0.050496       0.115155       0.148744       0.000602      -0.048628       0.073584      -0.031196      -0.125641      -0.102862       0.013977       0.088886             11.785285      10.414104      -0.687602       3.460118       9.944170      -6.681453      14.997583           0.014158
           17              C       1.140253       5.690794       9.535898       0.176717      36.319979 0.37254451E+03  0.83939019E+04                                 9.404049                            6.484107       0.326623       2.118528                    0.999729      25.850591      71.828406       0.642343       0.423208      -1.064066      -0.121226      -0.060579       0.003611       0.135568      -0.070117       0.017115       0.057595      -0.062456       0.118385      -0.111242       0.018358       0.092884             11.220680      14.680966       5.264868      -1.471480      10.459700      -3.977690       8.521374           0.008024
           18              C       1.540527       6.668387       8.503395       0.205485      35.993776 0.36676940E+03  0.82355090E+04                                 9.382257                            6.452550       0.177127       2.072545                    0.999403      25.695469      71.386687       0.640778       0.425697      -1.061999      -0.068925       0.036445      -0.099313       0.126262       0.016469      -0.053221       0.098400      -0.022249      -0.069259      -0.123339       0.018078       0.105261             11.241458      10.011608      -1.288932       3.565888      10.233471      -6.521326      13.479295           0.011758
           19              C       3.347395       2.197309      10.121848       0.200877      35.718754 0.35502537E+03  0.79128129E+04                                 9.347651                            6.351475       0.295023       2.116303                    0.999663      25.408963      70.491925       0.644932       0.426109      -1.060990       0.121285       0.053798       0.014946       0.133521      -0.073019      -0.010938      -0.057333      -0.083015       0.122628      -0.114571       0.014047       0.100525             11.288643      15.008491       5.225631       1.739660      10.338838       4.166725       8.518599           0.012819
           20              C       2.916558       1.269779       9.092938       0.178178      37.400062 0.37257613E+03  0.84175451E+04                                 9.671104                            6.521105       0.222969       2.086971                    0.999581      26.007312      73.005115       0.633399       0.428015      -1.058198       0.079461      -0.050496      -0.115155       0.148743       0.000603       0.048627      -0.073583      -0.031194      -0.125642      -0.102862       0.013978       0.088884             11.785289      10.414105      -0.687603      -3.460121       9.944171       6.681455      14.997592           0.014156
           21              C       1.609930       1.139615       9.717652       0.176717      36.319934 0.37254395E+03  0.83938861E+04                                 9.404040                            6.484101       0.326624       2.118528                    0.999729      25.850577      71.828349       0.642343       0.423207      -1.064067      -0.121226      -0.060578      -0.003611       0.135567      -0.070117      -0.017116      -0.057595      -0.062456       0.118387      -0.111242       0.018359       0.092883             11.220670      14.680951       5.264862       1.471475      10.459690       3.977685       8.521367           0.008022
           22              C       2.010204       2.117208      10.750155       0.205483      35.993782 0.36676944E+03  0.82355096E+04                                 9.382254                            6.452548       0.177127       2.072544                    0.999403      25.695479      71.386699       0.640779       0.425697      -1.061999      -0.068925       0.036446       0.099313       0.126262       0.016469       0.053220      -0.098399      -0.022248      -0.069260      -0.123339       0.018079       0.105260             11.241455      10.011610      -1.288935      -3.565893      10.233465       6.521321      13.479289           0.011753
           23              C       1.826628       2.353870       3.703998       0.200876      35.718752 0.35502529E+03  0.79128114E+04                                 9.347653                            6.351475       0.295020       2.116303                    0.999663      25.408967      70.491962       0.644931       0.426109      -1.060990      -0.121285      -0.053797       0.014946       0.133520      -0.073019       0.010939       0.057332      -0.083014       0.122629      -0.114571       0.014047       0.100523             11.288646      15.008493       5.225635      -1.739664      10.338845      -4.166728       8.518600           0.012825
           24              C       2.257465       3.281400       2.675088       0.178178      37.400123 0.37257680E+03  0.84175652E+04                                 9.671119                            6.521113       0.222966       2.086969                    0.999581      26.007339      73.005246       0.633398       0.428015      -1.058198      -0.079461       0.050496      -0.115155       0.148743       0.000602      -0.048628       0.073583      -0.031195      -0.125642      -0.102863       0.013978       0.088885             11.785308      10.414124      -0.687603       3.460124       9.944189      -6.681467      14.997610           0.014161
           25              C       3.564094       3.411564       3.299802       0.176715      36.320052 0.37254530E+03  0.83939243E+04                                 9.404060                            6.484112       0.326623       2.118528                    0.999729      25.850627      71.828533       0.642343       0.423207      -1.064067       0.121226       0.060578      -0.003611       0.135567      -0.070116       0.017116       0.057594      -0.062455       0.118385      -0.111241       0.018360       0.092882             11.220695      14.680988       5.264877      -1.471484      10.459714      -3.977696       8.521384           0.008027
           26              C       3.163820       2.433971       4.332305       0.205482      35.993860 0.36677027E+03  0.82355342E+04                                 9.382274                            6.452560       0.177124       2.072543                    0.999403      25.695503      71.386833       0.640777       0.425698      -1.061998       0.068925      -0.036445       0.099313       0.126262       0.016469      -0.053221       0.098400      -0.022248      -0.069261      -0.123340       0.018079       0.105261             11.241480      10.011628      -1.288935       3.565896      10.233492      -6.521341      13.479321           0.011762
           27              O       0.270270       6.322498       2.540442      -0.403135      38.773450 0.49319120E+03  0.11615979E+05                                 9.173840                            6.963349       0.240300       2.152184                    0.997672      26.044289      68.009023       0.705364       0.368682      -1.130182       0.077192       0.060955       0.030698       0.103036       0.020713       0.031624      -0.026384      -0.010235      -0.069989      -0.058238       0.025141       0.033097             10.662349      14.156910       5.558620       2.864666      10.852779       3.178668       6.977359           0.053781
           28              O       1.188772       8.277684       4.774495      -0.473477      44.180762 0.59133450E+03  0.14595127E+05                                10.043681                            7.650435       0.084174       2.073020                    0.997421      27.812730      74.700150       0.668592       0.371168      -1.126651       0.048693      -0.063477      -0.088268       0.119129      -0.021742      -0.026576       0.010923      -0.049809       0.156279      -0.063141       0.000528       0.062614             11.805676       9.357358      -2.303148      -3.148703       9.259167       5.676102      16.800503           0.053393
           29              O       4.141510       8.628125       3.325987      -0.407521      34.550384 0.46445539E+03  0.10778598E+05                                 8.453239                            6.727778       0.361336       2.186264                    0.998321      26.082456      67.655587       0.722200       0.365452      -1.132422      -0.071678      -0.058299      -0.047590       0.103930       0.034370       0.035246      -0.012153      -0.001970      -0.050692      -0.056583       0.008666       0.047917              9.519184      12.434982       4.632239       2.595751       9.142559       2.383199       6.980012           0.062115
           30              O       3.259472       6.434457       1.117861      -0.469647      35.917809 0.50088659E+03  0.11833124E+05                                 8.627726                            6.957801       0.546193       2.217595                    0.999152      27.261574      71.102314       0.715336       0.362440      -1.135963      -0.034426       0.087558       0.051187       0.107106      -0.040504      -0.029432      -0.006585      -0.065703       0.159055      -0.084945       0.024423       0.060523              9.744004       8.000769      -2.225283      -2.740111       9.134941       4.799596      12.096301           0.019272
           31              O       3.687980       8.336122       6.198360      -1.004338      46.252958 0.91040844E+03  0.25161335E+05                                10.589346                            9.590124      -0.387892       1.840979                    0.997551      34.651863     100.181429       0.585013       0.378829      -1.115062       0.023999       0.026083       0.017795       0.039660       0.005343      -0.001664       0.038000      -0.121090      -0.186299      -0.071175      -0.029480       0.100656             11.420509      12.713176       0.264651      -0.064000       8.636574      -0.294525      12.911777           0.115333
           32              O       3.964400       7.331039       8.958292      -0.403135      38.773471 0.49319162E+03  0.11615991E+05                                 9.173836                            6.963347       0.240305       2.152185                    0.997672      26.044322      68.009085       0.705365       0.368682      -1.130183      -0.077193      -0.060955       0.030697       0.103037       0.020714      -0.031626       0.026385      -0.010235      -0.069990      -0.058241       0.025142       0.033099             10.662342      14.156896       5.558615      -2.864664      10.852773      -3.178667       6.977358           0.053776
           33              O       3.045899       5.375853      11.192345      -0.473484      44.181087 0.59133994E+03  0.14595294E+05                                10.043722                            7.650465       0.084173       2.073018                    0.997421      27.812867      74.700585       0.668591       0.371167      -1.126651      -0.048694       0.063477      -0.088267       0.119129      -0.021744       0.026578      -0.010922      -0.049813       0.156285      -0.063146       0.000529       0.062617             11.805725       9.357399      -2.303159       3.148717       9.259204      -5.676129      16.800573           0.053377
           34              O       0.093160       5.025412       9.743837      -0.407523      34.550432 0.46445636E+03  0.10778624E+05                                 8.453233                            6.727773       0.361339       2.186264                    0.998321      26.082523      67.655712       0.722202       0.365451      -1.132423       0.071679       0.058300      -0.047591       0.103931       0.034372      -0.035247       0.012153      -0.001966      -0.050698      -0.056585       0.008665       0.047920              9.519175      12.434969       4.632232      -2.595751       9.142548      -2.383197       6.980009           0.062107
           35              O       0.975199       7.219080       7.535711      -0.469645      35.917778 0.50088608E+03  0.11833108E+05                                 8.627717                            6.957794       0.546189       2.217595                    0.999152      27.261578      71.102296       0.715337       0.362439      -1.135963       0.034429      -0.087556       0.051188       0.107106      -0.040505       0.029432       0.006582      -0.065703       0.159057      -0.084946       0.024422       0.060524              9.743993       8.000753      -2.225276       2.740103       9.134933      -4.799593      12.096292           0.019274
           36              O       0.546691       5.317415      12.616210      -1.004336      46.252996 0.91040928E+03  0.25161361E+05                                10.589344                            9.590122      -0.387890       1.840980                    0.997551      34.651894     100.181486       0.585013       0.378829      -1.115063      -0.023997      -0.026085       0.017795       0.039661       0.005341       0.001664      -0.038001      -0.121093      -0.186305      -0.071177      -0.029481       0.100658             11.420507      12.713172       0.264650       0.063998       8.636571       0.294522      12.911778           0.115324
           37              O       4.434077       2.779860      10.295258      -0.403135      38.773442 0.49319129E+03  0.11615980E+05                                 9.173830                            6.963343       0.240305       2.152185                    0.997672      26.044309      68.009030       0.705365       0.368682      -1.130183      -0.077192      -0.060955      -0.030698       0.103037       0.020714       0.031625      -0.026385      -0.010234      -0.069990      -0.058240       0.025142       0.033098             10.662335      14.156891       5.558610       2.864661      10.852763       3.178663       6.977352           0.053774
           38              O       3.515575       0.824674       8.061205      -0.473480      44.180909 0.59133694E+03  0.14595202E+05                                10.043700                            7.650448       0.084175       2.073020                    0.997421      27.812792      74.700349       0.668592       0.371168      -1.126651      -0.048694       0.063477       0.088268       0.119129      -0.021742      -0.026576       0.010923      -0.049811       0.156281      -0.063143       0.000528       0.062614             11.805699       9.357375      -2.303152      -3.148709       9.259183       5.676114      16.800540           0.053386
           39              O       0.562837       0.474233       9.509713      -0.407523      34.550427 0.46445625E+03  0.10778621E+05                                 8.453235                            6.727775       0.361341       2.186265                    0.998322      26.082511      67.655694       0.722201       0.365451      -1.132423       0.071679       0.058299       0.047590       0.103930       0.034371       0.035247      -0.012153      -0.001968      -0.050695      -0.056584       0.008665       0.047919              9.519179      12.434973       4.632235       2.595750       9.142552       2.383197       6.980010           0.062105
           40              O       1.444875       2.667901      11.717839      -0.469648      35.917918 0.50088851E+03  0.11833180E+05                                 8.627742                            6.957813       0.546191       2.217594                    0.999152      27.261626      71.102484       0.715336       0.362440      -1.135963       0.034427      -0.087557      -0.051188       0.107106      -0.040504      -0.029432      -0.006584      -0.065703       0.159056      -0.084946       0.024423       0.060523              9.744022       8.000783      -2.225287      -2.740116       9.134957       4.799607      12.096325           0.019268
           41              O       1.016367       0.766236       6.637340      -1.004338      46.252943 0.91040810E+03  0.25161323E+05                                10.589344                            9.590122      -0.387894       1.840979                    0.997551      34.651859     100.181412       0.585013       0.378829      -1.115062      -0.023999      -0.026083      -0.017794       0.039660       0.005343      -0.001663       0.038000      -0.121091      -0.186300      -0.071175      -0.029481       0.100656             11.420506      12.713173       0.264651      -0.063998       8.636571      -0.294525      12.911774           0.115332
           42              O       0.739947       1.771319       3.877408      -0.403135      38.773450 0.49319104E+03  0.11615976E+05                                 9.173846                            6.963353       0.240297       2.152183                    0.997672      26.044280      68.009030       0.705363       0.368683      -1.130182       0.077192       0.060955      -0.030697       0.103036       0.020713      -0.031625       0.026385      -0.010237      -0.069989      -0.058240       0.025142       0.033098             10.662356      14.156917       5.558626      -2.864669      10.852787      -3.178672       6.977365           0.053784
           43              O       1.658448       3.726505       1.643355      -0.473481      44.181056 0.59133936E+03  0.14595277E+05                                10.043721                            7.650464       0.084168       2.073017                    0.997421      27.812844      74.700536       0.668591       0.371168      -1.126651       0.048693      -0.063477       0.088267       0.119128      -0.021743       0.026578      -0.010922      -0.049811       0.156284      -0.063145       0.000529       0.062616             11.805725       9.357401      -2.303160       3.148716       9.259204      -5.676128      16.800569           0.053382
           44              O       4.611187       4.076946       3.091863      -0.407522      34.550445 0.46445640E+03  0.10778626E+05                                 8.453241                            6.727779       0.361335       2.186263                    0.998321      26.082504      67.655698       0.722201       0.365451      -1.132423      -0.071679      -0.058300       0.047590       0.103931       0.034371      -0.035247       0.012152      -0.001967      -0.050698      -0.056583       0.008664       0.047920              9.519187      12.434986       4.632241      -2.595755       9.142559      -2.383201       6.980015           0.062115
           45              O       3.729148       1.883278       5.299989      -0.469643      35.917721 0.50088496E+03  0.11833076E+05                                 8.627712                            6.957789       0.546186       2.217594                    0.999152      27.261537      71.102185       0.715337       0.362440      -1.135963      -0.034427       0.087557      -0.051187       0.107105      -0.040505       0.029432       0.006583      -0.065701       0.159056      -0.084945       0.024422       0.060523              9.743987       8.000749      -2.225275       2.740102       9.134927      -4.799590      12.096286           0.019277
           46              O       4.157656       3.784943       0.219490      -1.004336      46.253022 0.91040989E+03  0.25161383E+05                                10.589350                            9.590126      -0.387890       1.840980                    0.997551      34.651905     100.181538       0.585013       0.378829      -1.115063       0.023997       0.026086      -0.017795       0.039661       0.005341       0.001664      -0.038001      -0.121093      -0.186304      -0.071177      -0.029481       0.100658             11.420514      12.713182       0.264650       0.064000       8.636574       0.294523      12.911785           0.115324

******************************************************
Auxiliary information for the entire system
The total spin magnetic moment of the unit cell is   5.599999
The total net atomic charge of the unit cell is   -0.000000
Accuracy of reproducing the electrostatic potential in the unit cell:
  The inner radius (bohr) =    5.0000
  The outer radius (bohr) =   12.0000
  Valid grid points have density less than (e/(bohr^3)) =    0.0001
  The number of valid grid points were=         8384
  The rms potential error without charges in kcal/mol is=      5.00840
  The rms potential error with partial charges in kcal/mol is=      0.59526
  The RRMSE value at monopole order=      0.11885
  The rms potential error with partial charges and cloud penetration in kcal/mol is=      0.60592
  The RRMSE value at monopole order with cloud penetration is=      0.12098
  The rms potential error with partial charges and atomic dipoles in kcal/mol is=      0.57575
  The RRMSE value at dipole order=      0.11496
  The rms potential error with partial charges, atomic dipoles and cloud penetration in kcal/mol is=      0.56027
  The RRMSE value at dipole order with cloud penetration=      0.11187

******************************************************
The electron densities and ab initio electrostatic potential were computed in VASP using the PBE functional and
projector augmented wave method. See the main text of the journal article for a description of computational details.
The atomic charges, dipoles, and quadrupoles were computed with the DDEC6 method as described in
(a) T. A. Manz and N. Gabaldon Limas, RSC Adv. 6 (2016) 47771-47801 DOI: 10.1039/c6ra04656h
(b) N. Gabaldon Limas and T. A. Manz, RSC Adv. 8 (2018) 2678-2707 DOI: 10.1039/c7ra11829e.
For each atom in the material, the electron cloud parameters were fit to the spherically averaged atom-in-material
electron density using radial positions for which this density was between 10^-4 and 10^-2 electrons per cubic bohr.
The polarizabilities, dispersion coefficients, and quantum Drude oscillator (QDO) parameters were fit using the MCLF method.
The magnetic structure of the system was optimized in VASP from the default ferromagnetic initial guess using spin polarization.
The atomic spin moments (ASMs) were computed on this optimized magnetic structure using the DDEC6 partition as inputs
to the method of T. A. Manz and D. S. Sholl, J. Chem. Theory Comput. 7 (2011) 4146-4164 DOI: 10.1021/ct200539n.
The RMSE and RRMSE were computed using a uniform grid with Ewald summation.
