# Supplementary material for: A collection of forcefield precursors for metal–organic frameworks
Source: RSC Adv. 2019 Nov 13;9(63):36492–507. doi: 10.1039/c9ra07327b (PMC9075174; doi:10.1039/c9ra07327b)
Supplement: RA-009-C9RA07327B-s3377 [file RA-009-C9RA07327B-s3377.xyz]

  560
jmolscript: load "" {1 1 1} spacegroup "x,y,z" unitcell [{     17.425900     0.000000     0.000000 }, {      0.000000    21.520900     0.000000 }, {      0.000000     0.000000    26.832600 }]
Cu    12.684661    18.180211    20.975848     0.534590
Cu    13.069774    16.087088    23.475842     0.635982
Cu    13.477888     3.197791     0.888696     0.373675
Cu    13.454189     7.419761    19.273052     0.534703
Cu    13.069076     5.326638    16.773058     0.635777
Cu    12.660962    13.958241    12.527604     0.373592
Cu     4.741239    14.101139    20.975848     0.534532
Cu     4.356126    16.194262    23.475842     0.635935
Cu     3.948012     7.562659     0.888696     0.373520
Cu     3.971711     3.340689    19.273052     0.534567
Cu     4.356824     5.433812    16.773058     0.635735
Cu     4.764938    18.323109    12.527604     0.373597
Cu     4.741239     3.340689     5.856752     0.534480
Cu     4.356126     5.433812     3.356758     0.635944
Cu     3.948012    18.323109    25.943904     0.373541
Cu     3.971711    14.101139     7.559548     0.534558
Cu     4.356824    16.194262    10.059542     0.635952
Cu     4.764938     7.562659    14.304996     0.373722
Cu    12.684661     7.419761     5.856752     0.534565
Cu    13.069774     5.326638     3.356758     0.635996
Cu    13.477888    13.958241    25.943904     0.373576
Cu    13.454189    18.180211     7.559548     0.534550
Cu    13.069076    16.087088    10.059542     0.636001
Cu    12.660962     3.197791    14.304996     0.373891
H     11.684066    16.205238    21.610976     0.366309
H     14.418190    15.981420    25.362174     0.361390
H     12.523994    21.155045    22.472303     0.111306
H     13.273308    19.061061    25.759296     0.102461
H     10.514788     0.277620    25.109947     0.126920
H     14.360684     0.686517    25.890776     0.106318
H     16.404742    17.716005    20.199581     0.102979
H     16.087591    15.073238    23.148484     0.130771
H     10.122705    17.208112    23.859548     0.137446
H      9.676602    14.500782    26.725270     0.101406
H     13.642737     2.386668    19.088712     0.120590
H     13.177466     0.219513    15.772202     0.096211
H     11.922801    20.868817    19.332888     0.124827
H     15.681567    20.821471    18.120055     0.124845
H     12.964870    17.845130    17.696100     0.097429
H     10.852851    14.520151    18.238118     0.111433
H     13.045029    14.292030    15.804401     0.104012
H     10.582749    17.360910    15.391179     0.101195
H     14.454784     5.444788    18.637924     0.366318
H     11.720660     5.220970    14.886726     0.361387
H     13.614856    10.394595    17.776597     0.111329
H     12.865542     8.300611    14.489604     0.102472
H     15.624062    11.038070    15.138953     0.126890
H     11.778166    11.446967    14.358124     0.106214
H      9.734108     6.955555    20.049319     0.103006
H     10.051259     4.312788    17.100416     0.130751
H     16.016145     6.447662    16.389352     0.137452
H     16.462248     3.740332    13.523630     0.101452
H     12.496113    13.147118    21.160188     0.120614
H     12.961384    10.979963    24.476698     0.096281
H     14.216049    10.108367    20.916012     0.124884
H     10.457283    10.061021    22.128845     0.124885
H     13.173980     7.084680    22.552800     0.097426
H     15.285999     3.759701    22.010782     0.111478
H     13.093821     3.531580    24.444499     0.103986
H     15.556101     6.600460    24.857721     0.101241
H      5.741834    16.076112    21.610976     0.366305
H      3.007710    16.299930    25.362174     0.361388
H      4.901906    11.126305    22.472303     0.111258
H      4.152592    13.220289    25.759296     0.102449
H      6.911112    10.482830    25.109947     0.126928
H      3.065216    10.073933    25.890776     0.106300
H      1.021158    14.565345    20.199581     0.103011
H      1.338309    17.208112    23.148484     0.130752
H      7.303195    15.073238    23.859548     0.137448
H      7.749298    17.780568    26.725270     0.101410
H      3.783163     8.373782    19.088712     0.120550
H      4.248434    10.540937    15.772202     0.096054
H      5.503099    11.412533    19.332888     0.124818
H      1.744333    11.459879    18.120055     0.124867
H      4.461030    14.436220    17.696100     0.097351
H      6.573049    17.761199    18.238118     0.111417
H      4.380871    17.989320    15.804401     0.104048
H      6.843151    14.920440    15.391179     0.101209
H      2.971116     5.315662    18.637924     0.366303
H      5.705240     5.539480    14.886726     0.361344
H      3.811044     0.365855    17.776597     0.111274
H      4.560358     2.459839    14.489604     0.102352
H      1.801838    21.243280    15.138953     0.126933
H      5.647734    20.834383    14.358124     0.106279
H      7.691792     3.804895    20.049319     0.102964
H      7.374641     6.447662    17.100416     0.130735
H      1.409755     4.312788    16.389352     0.137448
H      0.963652     7.020118    13.523630     0.101424
H      4.929787    19.134232    21.160188     0.120575
H      4.464516    21.301387    24.476698     0.096225
H      3.209851     0.652083    20.916012     0.124852
H      6.968617     0.699429    22.128845     0.124888
H      4.251920     3.675770    22.552800     0.097410
H      2.139901     7.000749    22.010782     0.111435
H      4.332079     7.228870    24.444499     0.104086
H      1.869799     4.159990    24.857721     0.101366
H      5.741834     5.315662     5.221624     0.366295
H      3.007710     5.539480     1.470426     0.361354
H      4.901906     0.365855     4.360298     0.111339
H      4.152592     2.459839     1.073304     0.102426
H      6.911112    21.243280     1.722653     0.126909
H      3.065216    20.834383     0.941824     0.106294
H      1.021158     3.804895     6.633019     0.103010
H      1.338309     6.447662     3.684116     0.130763
H      7.303195     4.312788     2.973052     0.137447
H      7.749298     7.020118     0.107330     0.101436
H      3.783163    19.134232     7.743888     0.120618
H      4.248434    21.301387    11.060398     0.096123
H      5.503099     0.652083     7.499712     0.124897
H      1.744333     0.699429     8.712545     0.124880
H      4.461030     3.675770     9.136500     0.097396
H      6.573049     7.000749     8.594482     0.111470
H      4.380871     7.228870    11.028199     0.104076
H      6.843151     4.159990    11.441421     0.101350
H      2.971116    16.076112     8.194676     0.366296
H      5.705240    16.299930    11.945874     0.361377
H      3.811044    11.126305     9.056002     0.111269
H      4.560358    13.220289    12.342996     0.102317
H      1.801838    10.482830    11.693647     0.126945
H      5.647734    10.073933    12.474476     0.106285
H      7.691792    14.565345     6.783281     0.102987
H      7.374641    17.208112     9.732184     0.130765
H      1.409755    15.073238    10.443248     0.137446
H      0.963652    17.780568    13.308970     0.101415
H      4.929787     8.373782     5.672412     0.120568
H      4.464516    10.540937     2.355902     0.096255
H      3.209851    11.412533     5.916588     0.124906
H      6.968617    11.459879     4.703755     0.124871
H      4.251920    14.436220     4.279800     0.097427
H      2.139901    17.761199     4.821818     0.111518
H      4.332079    17.989320     2.388101     0.104014
H      1.869799    14.920440     1.974879     0.101396
H     11.684066     5.444788     5.221624     0.366304
H     14.418190     5.220970     1.470426     0.361390
H     12.523994    10.394595     4.360298     0.111319
H     13.273308     8.300611     1.073304     0.102492
H     10.514788    11.038070     1.722653     0.126907
H     14.360684    11.446967     0.941824     0.106312
H     16.404742     6.955555     6.633019     0.103006
H     16.087591     4.312788     3.684116     0.130772
H     10.122705     6.447662     2.973052     0.137447
H      9.676602     3.740332     0.107330     0.101454
H     13.642737    13.147118     7.743888     0.120610
H     13.177466    10.979963    11.060398     0.096273
H     11.922801    10.108367     7.499712     0.124902
H     15.681567    10.061021     8.712545     0.124867
H     12.964870     7.084680     9.136500     0.097426
H     10.852851     3.759701     8.594482     0.111473
H     13.045029     3.531580    11.028199     0.103997
H     10.582749     6.600460    11.441421     0.101345
H     14.454784    16.205238     8.194676     0.366305
H     11.720660    15.981420    11.945874     0.361391
H     13.614856    21.155045     9.056002     0.111329
H     12.865542    19.061061    12.342996     0.102455
H     15.624062     0.277620    11.693647     0.126919
H     11.778166     0.686517    12.474476     0.106266
H      9.734108    17.716005     6.783281     0.103005
H     10.051259    15.073238     9.732184     0.130763
H     16.016145    17.208112    10.443248     0.137446
H     16.462248    14.500782    13.308970     0.101420
H     12.496113     2.386668     5.672412     0.120620
H     12.961384     0.219513     2.355902     0.096273
H     14.216049    20.868817     5.916588     0.124906
H     10.457283    20.821471     4.703755     0.124877
H     13.173980    17.845130     4.279800     0.097425
H     15.285999    14.520151     4.821818     0.111520
H     13.093821    14.292030     2.388101     0.104001
H     15.556101    17.360910     1.974879     0.101371
C     12.736590    20.442488    23.064230     0.038380
C     13.146099    19.294993    24.846451     0.039943
C     11.330320     0.611194    25.463332     0.030707
C     13.423171     0.829631    25.887288    -0.037631
C     16.045420    17.162918    20.883544     0.037969
C     15.874995    15.726182    22.490280     0.061077
C     10.299578    16.530634    24.502725     0.099686
C     10.058229    15.062263    26.062504     0.044754
C     13.501587     2.141760    18.180965     0.046430
C     13.241941     0.954452    16.368691     0.013824
C     12.832433    20.622402    19.216166     0.022887
C     14.871263    20.586463    18.555816     0.008324
C     12.457776    17.151296    18.102614    -0.003544
C     11.318122    15.333641    18.398845     0.008882
C     12.473459    14.948632    15.425257    -0.013805
C     11.143863    16.622743    15.188057    -0.004719
C      9.863059    19.308551    21.661690     0.488992
C      8.516037    18.594058    21.310451     0.577843
C     13.402260     9.682038    17.184670     0.038428
C     12.992751     8.534543    15.402449     0.039943
C     14.808530    11.371644    14.785568     0.030654
C     12.715679    11.590081    14.361612    -0.037637
C     10.093430     6.402468    19.365356     0.037862
C     10.263855     4.965732    17.758620     0.061260
C     15.839272     5.770184    15.746175     0.099766
C     16.080621     4.301813    14.186396     0.044644
C     12.637263    12.902210    22.067935     0.046481
C     12.896909    11.714902    23.880209     0.013810
C     13.306417     9.861952    21.032734     0.022885
C     11.267587     9.826013    21.693084     0.008294
C     13.681074     6.390846    22.146286    -0.003636
C     14.820728     4.573191    21.850055     0.008797
C     13.665391     4.188182    24.823643    -0.013848
C     14.994987     5.862293    25.060843    -0.004852
C     16.275791     8.548101    18.587210     0.489001
C      0.196913     7.833608    18.938449     0.577845
C      4.689310    11.838862    23.064230     0.038349
C      4.279801    12.986357    24.846451     0.039931
C      6.095580    10.149256    25.463332     0.030715
C      4.002729     9.930819    25.887288    -0.037573
C      1.380480    15.118432    20.883544     0.037925
C      1.550905    16.555168    22.490280     0.061063
C      7.126322    15.750716    24.502725     0.099682
C      7.367671    17.219087    26.062504     0.044752
C      3.924313     8.618690    18.180965     0.046405
C      4.183959     9.805998    16.368691     0.013871
C      4.593467    11.658948    19.216166     0.022853
C      2.554637    11.694887    18.555816     0.008288
C      4.968124    15.130054    18.102614    -0.003543
C      6.107778    16.947709    18.398845     0.008842
C      4.952441    17.332718    15.425257    -0.013490
C      6.282037    15.658607    15.188057    -0.004662
C      7.562841    12.972799    21.661690     0.488995
C      8.909863    13.687292    21.310451     0.577843
C      4.023640     1.078412    17.184670     0.038445
C      4.433149     2.225907    15.402449     0.039894
C      2.617370    20.909706    14.785568     0.030739
C      4.710221    20.691269    14.361612    -0.037390
C      7.332470     4.357982    19.365356     0.037825
C      7.162045     5.794718    17.758620     0.061235
C      1.586628     4.990266    15.746175     0.099754
C      1.345279     6.458637    14.186396     0.044617
C      4.788637    19.379140    22.067935     0.046486
C      4.528991    20.566448    23.880209     0.013828
C      4.119483     0.898498    21.032734     0.022829
C      6.158313     0.934437    21.693084     0.008269
C      3.744826     4.369604    22.146286    -0.003583
C      2.605172     6.187259    21.850055     0.008850
C      3.760509     6.572268    24.823643    -0.013371
C      2.430913     4.898157    25.060843    -0.004692
C      1.150109     2.212349    18.587210     0.489000
C     17.228987     2.926842    18.938449     0.577845
C      4.689310     1.078412     3.768370     0.038406
C      4.279801     2.225907     1.986149     0.039918
C      6.095580    20.909706     1.369268     0.030698
C      4.002729    20.691269     0.945312    -0.037626
C      1.380480     4.357982     5.949056     0.037896
C      1.550905     5.794718     4.342320     0.061039
C      7.126322     4.990266     2.329875     0.099683
C      7.367671     6.458637     0.770096     0.044701
C      3.924313    19.379140     8.651635     0.046468
C      4.183959    20.566448    10.463909     0.013822
C      4.593467     0.898498     7.616434     0.022831
C      2.554637     0.934437     8.276784     0.008250
C      4.968124     4.369604     8.729986    -0.003521
C      6.107778     6.187259     8.433755     0.008833
C      4.952441     6.572268    11.407343    -0.013380
C      6.282037     4.898157    11.644543    -0.004728
C      7.562841     2.212349     5.170910     0.488994
C      8.909863     2.926842     5.522149     0.577847
C      4.023640    11.838862     9.647930     0.038373
C      4.433149    12.986357    11.430151     0.039955
C      2.617370    10.149256    12.047032     0.030754
C      4.710221     9.930819    12.470988    -0.037535
C      7.332470    15.118432     7.467244     0.037956
C      7.162045    16.555168     9.073980     0.061064
C      1.586628    15.750716    11.086425     0.099684
C      1.345279    17.219087    12.646204     0.044714
C      4.788637     8.618690     4.764665     0.046437
C      4.528991     9.805998     2.952391     0.013838
C      4.119483    11.658948     5.799866     0.022863
C      6.158313    11.694887     5.139516     0.008304
C      3.744826    15.130054     4.686314    -0.003533
C      2.605172    16.947709     4.982545     0.008872
C      3.760509    17.332718     2.008957    -0.013790
C      2.430913    15.658607     1.771757    -0.004775
C      1.150109    12.972799     8.245390     0.488991
C     17.228987    13.687292     7.894151     0.577846
C     12.736590     9.682038     3.768370     0.038386
C     13.146099     8.534543     1.986149     0.039932
C     11.330320    11.371644     1.369268     0.030697
C     13.423171    11.590081     0.945312    -0.037646
C     16.045420     6.402468     5.949056     0.037936
C     15.874995     4.965732     4.342320     0.061079
C     10.299578     5.770184     2.329875     0.099693
C     10.058229     4.301813     0.770096     0.044724
C     13.501587    12.902210     8.651635     0.046475
C     13.241941    11.714902    10.463909     0.013829
C     12.832433     9.861952     7.616434     0.022887
C     14.871263     9.826013     8.276784     0.008290
C     12.457776     6.390846     8.729986    -0.003585
C     11.318122     4.573191     8.433755     0.008810
C     12.473459     4.188182    11.407343    -0.013857
C     11.143863     5.862293    11.644543    -0.004870
C      9.863059     8.548101     5.170910     0.488996
C      8.516037     7.833608     5.522149     0.577846
C     13.402260    20.442488     9.647930     0.038374
C     12.992751    19.294993    11.430151     0.039963
C     14.808530     0.611194    12.047032     0.030690
C     12.715679     0.829631    12.470988    -0.037658
C     10.093430    17.162918     7.467244     0.037944
C     10.263855    15.726182     9.073980     0.061068
C     15.839272    16.530634    11.086425     0.099689
C     16.080621    15.062263    12.646204     0.044765
C     12.637263     2.141760     4.764665     0.046473
C     12.896909     0.954452     2.952391     0.013829
C     13.306417    20.622402     5.799866     0.022882
C     11.267587    20.586463     5.139516     0.008311
C     13.681074    17.151296     4.686314    -0.003540
C     14.820728    15.333641     4.982545     0.008868
C     13.665391    14.948632     2.008957    -0.013800
C     14.994987    16.622743     1.771757    -0.004742
C     16.275791    19.308551     8.245390     0.488992
C      0.196913    18.594058     7.894151     0.577844
N     13.021155    19.222037    22.714064    -0.134685
N     13.279756    18.494846    23.864378    -0.149218
N     12.795838    20.524698    24.405323     0.073831
N     11.417450     1.618802    26.296753    -0.209442
N     12.787300     1.728128    26.553273    -0.161202
N     12.505523     0.123745    25.180248     0.088391
N     14.826130    17.153018    21.256786    -0.164698
N     14.704671    16.236443    22.298696    -0.140603
N     16.754132    16.260331    21.616074     0.069526
N     11.411873    15.979914    24.688139    -0.148612
N     11.295643    15.029766    25.698386    -0.155451
N      9.382976    16.003587    25.369687     0.069215
N     13.295962     2.976125    17.192452    -0.135685
N     13.119089     2.202449    16.055555    -0.122576
N     13.481199     0.883218    17.704954     0.076061
N     13.409579    19.612857    19.779383    -0.151195
N     14.713733    19.560992    19.353549    -0.206775
N     13.706167    21.260282    18.447949     0.085431
N     12.227754    17.020449    19.371527    -0.134573
N     11.544659    15.857245    19.567405    -0.153668
N     11.851355    16.127978    17.457290     0.078128
N     12.167983    15.052363    14.162783    -0.153392
N     11.337291    16.156170    14.009032    -0.174834
N     11.851355    15.917288    16.099023     0.082791
N     13.117695     8.461587    17.534836    -0.134661
N     12.859094     7.734396    16.384522    -0.149195
N     13.343012     9.764248    15.843577     0.073853
N     14.721400    12.379252    13.952147    -0.209443
N     13.351550    12.488578    13.695627    -0.161199
N     13.633327    10.884195    15.068652     0.088357
N     11.312720     6.392568    18.992114    -0.164723
N     11.434179     5.475993    17.950204    -0.140549
N      9.384718     5.499881    18.632826     0.069609
N     14.726977     5.219464    15.560761    -0.148581
N     14.843207     4.269316    14.550514    -0.155493
N     16.755874     5.243137    14.879213     0.069273
N     12.842888    13.736575    23.056448    -0.135680
N     13.019761    12.962899    24.193345    -0.122544
N     12.657651    11.643668    22.543946     0.076048
N     12.729271     8.852407    20.469517    -0.151203
N     11.425117     8.800542    20.895351    -0.206807
N     12.432683    10.499832    21.800951     0.085444
N     13.911096     6.259999    20.877373    -0.134580
N     14.594191     5.096795    20.681495    -0.153687
N     14.287495     5.367528    22.791610     0.078128
N     13.970867     4.291913    26.086117    -0.153414
N     14.801559     5.395720    26.239868    -0.174849
N     14.287495     5.156838    24.149877     0.082795
N      4.404745    13.059313    22.714064    -0.134668
N      4.146144    13.786504    23.864378    -0.149206
N      4.630062    11.756652    24.405323     0.073809
N      6.008450     9.141648    26.296753    -0.209447
N      4.638600     9.032322    26.553273    -0.161224
N      4.920377    10.636705    25.180248     0.088386
N      2.599770    15.128332    21.256786    -0.164700
N      2.721229    16.044907    22.298696    -0.140592
N      0.671768    16.021019    21.616074     0.069536
N      6.014027    16.301436    24.688139    -0.148606
N      6.130257    17.251584    25.698386    -0.155456
N      8.042924    16.277763    25.369687     0.069228
N      4.129938     7.784325    17.192452    -0.135677
N      4.306811     8.558001    16.055555    -0.122553
N      3.944701     9.877232    17.704954     0.076063
N      4.016321    12.668493    19.779383    -0.151175
N      2.712167    12.720358    19.353549    -0.206771
N      3.719733    11.021068    18.447949     0.085428
N      5.198146    15.260901    19.371527    -0.134508
N      5.881241    16.424105    19.567405    -0.153612
N      5.574545    16.153372    17.457290     0.078077
N      5.257917    17.228987    14.162783    -0.153283
N      6.088609    16.125180    14.009032    -0.174743
N      5.574545    16.364062    16.099023     0.082829
N      4.308205     2.298863    17.534836    -0.134593
N      4.566806     3.026054    16.384522    -0.149176
N      4.082888     0.996202    15.843577     0.073813
N      2.704500    19.902098    13.952147    -0.209371
N      4.074350    19.792772    13.695627    -0.161123
N      3.792573    21.397155    15.068652     0.088371
N      6.113180     4.367882    18.992114    -0.164758
N      5.991721     5.284457    17.950204    -0.140567
N      8.041182     5.260569    18.632826     0.069606
N      2.698923     5.540986    15.560761    -0.148608
N      2.582693     6.491134    14.550514    -0.155576
N      0.670026     5.517313    14.879213     0.069279
N      4.583012    18.544775    23.056448    -0.135673
N      4.406139    19.318451    24.193345    -0.122520
N      4.768249    20.637682    22.543946     0.076054
N      4.696629     1.908043    20.469517    -0.151218
N      6.000783     1.959908    20.895351    -0.206834
N      4.993217     0.260618    21.800951     0.085433
N      3.514804     4.500451    20.877373    -0.134418
N      2.831709     5.663655    20.681495    -0.153581
N      3.138405     5.392922    22.791610     0.078065
N      3.455033     6.468537    26.086117    -0.153123
N      2.624341     5.364730    26.239868    -0.174691
N      3.138405     5.603612    24.149877     0.082847
N      4.404745     2.298863     4.118536    -0.134660
N      4.146144     3.026054     2.968222    -0.149209
N      4.630062     0.996202     2.427277     0.073833
N      6.008450    19.902098     0.535847    -0.209439
N      4.638600    19.792772     0.279327    -0.161194
N      4.920377    21.397155     1.652352     0.088375
N      2.599770     4.367882     5.575814    -0.164712
N      2.721229     5.284457     4.533904    -0.140615
N      0.671768     5.260569     5.216526     0.069517
N      6.014027     5.540986     2.144461    -0.148621
N      6.130257     6.491134     1.134214    -0.155515
N      8.042924     5.517313     1.462913     0.069215
N      4.129938    18.544775     9.640148    -0.135677
N      4.306811    19.318451    10.777045    -0.122582
N      3.944701    20.637682     9.127646     0.076047
N      4.016321     1.908043     7.053217    -0.151180
N      2.712167     1.959908     7.479051    -0.206837
N      3.719733     0.260618     8.384651     0.085422
N      5.198146     4.500451     7.461073    -0.134413
N      5.881241     5.663655     7.265195    -0.153553
N      5.574545     5.392922     9.375310     0.078072
N      5.257917     6.468537    12.669817    -0.153106
N      6.088609     5.364730    12.823568    -0.174725
N      5.574545     5.603612    10.733577     0.082837
N      4.308205    13.059313     9.297764    -0.134650
N      4.566806    13.786504    10.448078    -0.149211
N      4.082888    11.756652    10.989023     0.073804
N      2.704500     9.141648    12.880453    -0.209417
N      4.074350     9.032322    13.136973    -0.161211
N      3.792573    10.636705    11.763948     0.088400
N      6.113180    15.128332     7.840486    -0.164708
N      5.991721    16.044907     8.882396    -0.140606
N      8.041182    16.021019     8.199774     0.069520
N      2.698923    16.301436    11.271839    -0.148610
N      2.582693    17.251584    12.282086    -0.155526
N      0.670026    16.277763    11.953387     0.069214
N      4.583012     7.784325     3.776152    -0.135687
N      4.406139     8.558001     2.639255    -0.122554
N      4.768249     9.877232     4.288654     0.076037
N      4.696629    12.668493     6.363083    -0.151194
N      6.000783    12.720358     5.937249    -0.206787
N      4.993217    11.021068     5.031649     0.085421
N      3.514804    15.260901     5.955227    -0.134570
N      2.831709    16.424105     6.151105    -0.153669
N      3.138405    16.153372     4.040990     0.078115
N      3.455033    17.228987     0.746483    -0.153375
N      2.624341    16.125180     0.592732    -0.174841
N      3.138405    16.364062     2.682723     0.082786
N     13.021155     8.461587     4.118536    -0.134680
N     13.279756     7.734396     2.968222    -0.149221
N     12.795838     9.764248     2.427277     0.073834
N     11.417450    12.379252     0.535847    -0.209440
N     12.787300    12.488578     0.279327    -0.161210
N     12.505523    10.884195     1.652352     0.088378
N     14.826130     6.392568     5.575814    -0.164689
N     14.704671     5.475993     4.533904    -0.140606
N     16.754132     5.499881     5.216526     0.069546
N     11.411873     5.219464     2.144461    -0.148605
N     11.295643     4.269316     1.134214    -0.155446
N      9.382976     5.243137     1.462913     0.069234
N     13.295962    13.736575     9.640148    -0.135692
N     13.119089    12.962899    10.777045    -0.122546
N     13.481199    11.643668     9.127646     0.076044
N     13.409579     8.852407     7.053217    -0.151178
N     14.713733     8.800542     7.479051    -0.206810
N     13.706167    10.499832     8.384651     0.085440
N     12.227754     6.259999     7.461073    -0.134566
N     11.544659     5.096795     7.265195    -0.153665
N     11.851355     5.367528     9.375310     0.078128
N     12.167983     4.291913    12.669817    -0.153402
N     11.337291     5.395720    12.823568    -0.174865
N     11.851355     5.156838    10.733577     0.082796
N     13.117695    19.222037     9.297764    -0.134689
N     12.859094    18.494846    10.448078    -0.149215
N     13.343012    20.524698    10.989023     0.073836
N     14.721400     1.618802    12.880453    -0.209461
N     13.351550     1.728128    13.136973    -0.161242
N     13.633327     0.123745    11.763948     0.088394
N     11.312720    17.153018     7.840486    -0.164701
N     11.434179    16.236443     8.882396    -0.140610
N      9.384718    16.260331     8.199774     0.069537
N     14.726977    15.979914    11.271839    -0.148611
N     14.843207    15.029766    12.282086    -0.155439
N     16.755874    16.003587    11.953387     0.069230
N     12.842888     2.976125     3.776152    -0.135689
N     13.019761     2.202449     2.639255    -0.122566
N     12.657651     0.883218     4.288654     0.076041
N     12.729271    19.612857     6.363083    -0.151192
N     11.425117    19.560992     5.937249    -0.206786
N     12.432683    21.260282     5.031649     0.085431
N     13.911096    17.020449     5.955227    -0.134571
N     14.594191    15.857245     6.151105    -0.153664
N     14.287495    16.127978     4.040990     0.078125
N     13.970867    15.052363     0.746483    -0.153392
N     14.801559    16.156170     0.592732    -0.174827
N     14.287495    15.917288     2.682723     0.082787
O     11.953819    16.836015    22.104428    -0.866072
O     14.182940    15.339021    24.851549    -0.882980
O     10.549291    19.385812    20.771652    -0.552442
O      9.873515    19.515152    22.895184    -0.661102
O     14.185031     6.075565    18.144472    -0.866026
O     11.955910     4.578571    15.397351    -0.882957
O     15.589559     8.625362    19.477248    -0.552428
O     16.265335     8.754702    17.353716    -0.661081
O      5.472081    15.445335    22.104428    -0.866066
O      3.242960    16.942329    24.851549    -0.882948
O      6.876609    12.895538    20.771652    -0.552427
O      7.552385    12.766198    22.895184    -0.661109
O      3.240869     4.684885    18.144472    -0.866028
O      5.469990     6.181879    15.397351    -0.882974
O      1.836341     2.135088    19.477248    -0.552417
O      1.160565     2.005748    17.353716    -0.661098
O      5.472081     4.684885     4.728172    -0.866078
O      3.242960     6.181879     1.981051    -0.882986
O      6.876609     2.135088     6.060948    -0.552437
O      7.552385     2.005748     3.937416    -0.661099
O      3.240869    15.445335     8.688128    -0.866076
O      5.469990    16.942329    11.435249    -0.882994
O      1.836341    12.895538     7.355352    -0.552442
O      1.160565    12.766198     9.478884    -0.661113
O     11.953819     6.075565     4.728172    -0.866067
O     14.182940     4.578571     1.981051    -0.882975
O     10.549291     8.625362     6.060948    -0.552441
O      9.873515     8.754702     3.937416    -0.661095
O     14.185031    16.836015     8.688128    -0.866070
O     11.955910    15.339021    11.435249    -0.882968
O     15.589559    19.385812     7.355352    -0.552440
O     16.265335    19.515152     9.478884    -0.661109
F      8.031597    17.913997    22.338140    -0.211128
F      7.590722    19.454894    20.905279    -0.253398
F      8.690296    17.711701    20.309595    -0.232078
F      0.681353     7.153547    17.910760    -0.211126
F      1.122228     8.694444    19.343621    -0.253356
F      0.022654     6.951251    19.939305    -0.232087
F      9.394303    14.367353    22.338140    -0.211132
F      9.835178    12.826456    20.905279    -0.253391
F      8.735604    14.569649    20.309595    -0.232076
F     16.744547     3.606903    17.910760    -0.211121
F     16.303672     2.066006    19.343621    -0.253349
F     -0.022654     3.809199    19.939305    -0.232087
F      9.394303     3.606903     4.494461    -0.211129
F      9.835178     2.066006     5.927321    -0.253374
F      8.735604     3.809199     6.523005    -0.232101
F     16.744547    14.367353     8.921840    -0.211130
F     16.303672    12.826456     7.488979    -0.253374
F     -0.022654    14.569649     6.893295    -0.232069
F      8.031597     7.153547     4.494461    -0.211125
F      7.590722     8.694444     5.927321    -0.253382
F      8.690296     6.951251     6.523005    -0.232096
F      0.681353    17.913997     8.921840    -0.211132
F      1.122228    19.454894     7.488979    -0.253370
F      0.022654    17.711701     6.893295    -0.232073

The following XYZ coordinates are in angstroms. Other properties are in atomic units.
The sperically averaged electron density of each atom fit to a function of the form exp(a - br)
eigen_1, eigen_2 and eigen_3 are the three eigenvalues of traceless quadrupole moment tensor
  atom number  atomic symbol              X              Y              Z     net charge C6 coefficient C8 coefficient C10 coefficient fluctuating dipole atomic polarizability isotropic forcefield polarizability              a              b squared Pearson coefficient          <r^3>          <r^4>         wp_QDO          m_QDO          q_QDO       dipole_x       dipole_y       dipole_z         dipole            Qxy            Qxz            Qyz     Q(x^2-y^2)  Q(3z^2 - R^2)        eigen_1        eigen_2        eigen_3 static polarizability      alpha(xx)      alpha(xy)      alpha(xz)      alpha(yy)      alpha(yz)      alpha(zz) atomic spin moment
            1             Cu      12.684661      18.180211      20.975848       0.534590      91.852703 0.14535440E+04  0.43372596E+05                                17.992385                           13.645521       0.951934       2.160970                    0.993576      47.307481     124.579209       0.427303       0.480378      -1.094012      -0.075372      -0.055252       0.072938       0.118548       0.010855      -0.031938      -0.069959       0.022988      -0.002003      -0.078339      -0.000352       0.078690             23.335705      16.296020       2.676678      -1.034915      24.052015      -0.754476      29.659081           0.188455
            2             Cu      13.069774      16.087088      23.475842       0.635982      83.461399 0.13497161E+04  0.39490961E+05                                16.641349                           12.882369       1.159145       2.229848                    0.997128      45.778286     118.938741       0.454015       0.461084      -1.106518      -0.003889      -0.004670       0.003161       0.006850      -0.071356       0.087833      -0.121466       0.059897       0.087742      -0.134865      -0.056895       0.191760             21.259110      22.521808       0.398678      -3.493944      20.214483      -6.550681      21.041038           0.399762
            3             Cu      13.477888       3.197791       0.888696       0.373675     118.464374 0.17594125E+04  0.55755030E+05                                21.282591                           14.971876       0.592717       1.986305                    0.996819      54.049437     152.753664       0.404551       0.477767      -1.081981      -0.046765       0.124584       0.079088       0.154800       0.091497       0.026516       0.078224      -0.103382       0.161143      -0.133691      -0.014547       0.148237             29.107311      15.351639       5.068856      -3.522983      29.752197       1.217919      42.218098           0.086247
            4             Cu      13.454189       7.419761      19.273052       0.534703      91.847278 0.14533590E+04  0.43365717E+05                                17.991807                           13.644636       0.952007       2.161023                    0.993573      47.304238     124.568909       0.427317       0.480377      -1.094013       0.075383      -0.055252      -0.072924       0.118547      -0.011009      -0.031940       0.069940       0.022988      -0.001718      -0.078264      -0.000509       0.078773             23.336040      16.296662      -2.676575      -1.034899      24.049297       0.751500      29.662160           0.188818
            5             Cu      13.069076       5.326638      16.773058       0.635777      83.473073 0.13498453E+04  0.39496277E+05                                16.644301                           12.884029       1.158838       2.229702                    0.997130      45.781437     118.955038       0.453924       0.461159      -1.106457       0.003895      -0.004671      -0.003165       0.006856       0.071390       0.087815       0.121379       0.059927       0.087991      -0.134796      -0.056925       0.191721             21.264361      22.528875      -0.399787      -3.496621      20.217675       6.552068      21.046532           0.397099
            6             Cu      12.660962      13.958241      12.527604       0.373592     118.483122 0.17597496E+04  0.55768820E+05                                21.285287                           14.973733       0.592679       1.986263                    0.996820      54.052916     152.771653       0.404506       0.477794      -1.081958       0.046821       0.124612      -0.079104       0.154848      -0.091655       0.026534      -0.078206      -0.103642       0.161545      -0.133946      -0.014419       0.148365             29.109805      15.352650      -5.070008      -3.522956      29.760512      -1.220791      42.216253           0.086984
            7             Cu       4.741239      14.101139      20.975848       0.534532      91.857293 0.14535692E+04  0.43373587E+05                                17.993207                           13.645742       0.951849       2.160938                    0.993577      47.308356     124.582313       0.427294       0.480385      -1.094007       0.075375       0.055241       0.072941       0.118547       0.010814       0.031935       0.069961       0.023055      -0.002114      -0.078373      -0.000284       0.078656             23.338081      16.296081       2.676782       1.035214      24.054517       0.754339      29.663647           0.187426
            8             Cu       4.356126      16.194262      23.475842       0.635935      83.463799 0.13497401E+04  0.39491950E+05                                16.641927                           12.882668       1.159078       2.229819                    0.997129      45.778921     118.941925       0.453999       0.461098      -1.106507       0.003888       0.004664       0.003159       0.006845      -0.071365      -0.087816       0.121478       0.059935       0.087784      -0.134890      -0.056875       0.191764             21.260354      22.522036       0.399106       3.494536      20.216944       6.551335      21.042083           0.399082
            9             Cu       3.948012       7.562659       0.888696       0.373520     118.478852 0.17596380E+04  0.55764161E+05                                21.284562                           14.973001       0.592643       1.986259                    0.996820      54.052282     152.766198       0.404528       0.477777      -1.081972       0.046787      -0.124548       0.079170       0.154819       0.091520      -0.026489      -0.078179      -0.103398       0.161067      -0.133703      -0.014493       0.148196             29.111348      15.352984       5.069001       3.523448      29.755393      -1.218334      42.225668           0.085558
           10             Cu       3.971711       3.340689      19.273052       0.534567      91.856479 0.14534428E+04  0.43369099E+05                                17.993808                           13.645570       0.951896       2.160960                    0.993575      47.307066     124.580009       0.427274       0.480415      -1.093984      -0.075386       0.055231      -0.072948       0.118553      -0.010968       0.031959      -0.069910       0.023034      -0.001818      -0.078266      -0.000462       0.078729             23.340236      16.297920      -2.676706       1.034810      24.053382      -0.751581      29.669404          -0.266332
           11             Cu       4.356824       5.433812      16.773058       0.635735      83.478091 0.13499085E+04  0.39498483E+05                                16.644756                           12.884156       1.158834       2.229695                    0.997130      45.783315     118.959416       0.453932       0.461146      -1.106467      -0.003881       0.004674      -0.003163       0.006849       0.071351      -0.087834      -0.121352       0.059768       0.087812      -0.134714      -0.056968       0.191682             21.265675      22.529214      -0.400830       3.498027      20.219475      -6.552511      21.048336          -0.564698
           12             Cu       4.764938      18.323109      12.527604       0.373597     118.482780 0.17597578E+04  0.55769141E+05                                21.285281                           14.973751       0.592735       1.986286                    0.996819      54.053177     152.772445       0.404506       0.477793      -1.081958      -0.046820      -0.124599      -0.079178       0.154875      -0.091638      -0.026517       0.078161      -0.103653       0.161222      -0.133880      -0.014418       0.148298             29.110638      15.352886      -5.070360       3.523869      29.763070       1.216653      42.215958           0.087018
           13             Cu       4.741239       3.340689       5.856752       0.534480      91.862775 0.14536298E+04  0.43375877E+05                                17.994174                           13.646195       0.951700       2.160884                    0.993577      47.309887     124.587321       0.427278       0.480397      -1.094000       0.075369       0.055229      -0.072953       0.118545       0.010728      -0.031941      -0.069941       0.023164      -0.002310      -0.078414      -0.000164       0.078578             23.340220      16.298062       2.676600      -1.035205      24.051787      -0.753527      29.670810           0.186970
           14             Cu       4.356126       5.433812       3.356758       0.635944      83.467187 0.13497512E+04  0.39492271E+05                                16.642319                           12.882622       1.159103       2.229826                    0.997128      45.779505     118.942570       0.454006       0.461090      -1.106514       0.003878       0.004670      -0.003157       0.006843      -0.071348       0.087843      -0.121474       0.059809       0.087649      -0.134842      -0.056920       0.191762             21.261778      22.525549       0.400529      -3.497334      20.212272      -6.551227      21.047512           0.399395
           15             Cu       3.948012      18.323109      25.943904       0.373541     118.481231 0.17597954E+04  0.55770649E+05                                21.285077                           14.973967       0.592550       1.986220                    0.996820      54.053588     152.774205       0.404501       0.477796      -1.081956       0.046817      -0.124617      -0.079110       0.154854       0.091674       0.026509       0.078212      -0.103566       0.161551      -0.133954      -0.014402       0.148356             29.109378      15.351922       5.069483      -3.521121      29.759657       1.222053      42.216555           0.085440
           16             Cu       3.971711      14.101139       7.559548       0.534558      91.856832 0.14536115E+04  0.43375013E+05                                17.992765                           13.645682       0.951886       2.160953                    0.993576      47.308134     124.580565       0.427308       0.480367      -1.094021      -0.075366       0.055260       0.072941       0.118549      -0.010804      -0.031935       0.069962       0.023066      -0.002123      -0.078379      -0.000272       0.078651             23.336763      16.295252      -2.676723      -1.036184      24.052667       0.754942      29.662369           0.187510
           17             Cu       4.356824      16.194262      10.059542       0.635952      83.462822 0.13497189E+04  0.39491126E+05                                16.641687                           12.882497       1.159086       2.229826                    0.997128      45.778660     118.940463       0.454006       0.461093      -1.106511      -0.003878       0.004664       0.003162       0.006840       0.071363       0.087837       0.121464       0.059899       0.087747      -0.134864      -0.056902       0.191766             21.259986      22.522034      -0.398897      -3.494626      20.216655       6.550390      21.041268           0.399605
           18             Cu       4.764938       7.562659      14.304996       0.373722     118.492018 0.17597496E+04  0.55769467E+05                                21.287630                           14.974549       0.592307       1.986213                    0.996816      54.050009     152.770144       0.404457       0.477846      -1.081916      -0.046746      -0.124523       0.079159       0.154782      -0.091692       0.026375      -0.078163      -0.103519       0.161259      -0.133932      -0.014308       0.148240             29.116245      15.354845      -5.070831      -3.524425      29.764861      -1.215458      42.229029          -0.122285
           19             Cu      12.684661       7.419761       5.856752       0.534565      91.854830 0.14535405E+04  0.43372548E+05                                17.992991                           13.645726       0.951900       2.160956                    0.993576      47.307767     124.580795       0.427288       0.480394      -1.094002      -0.075366      -0.055258      -0.072936       0.118546       0.010873       0.031942       0.069956       0.022984      -0.001972      -0.078329      -0.000372       0.078702             23.337351      16.297371       2.676932       1.035503      24.049864       0.753212      29.664817           0.188256
           20             Cu      13.069774       5.326638       3.356758       0.635996      83.462835 0.13496901E+04  0.39490010E+05                                16.641667                           12.882254       1.159229       2.229875                    0.997128      45.777816     118.937202       0.454017       0.461085      -1.106518      -0.003890      -0.004677      -0.003160       0.006855      -0.071374      -0.087820       0.121489       0.059969       0.087817      -0.134913      -0.056870       0.191782             21.260484      22.524458       0.399585       3.495839      20.211536       6.551098      21.045457           0.399695
           21             Cu      13.477888      13.958241      25.943904       0.373576     118.470118 0.17596326E+04  0.55763950E+05                                21.283393                           14.973016       0.592646       1.986257                    0.996820      54.052121     152.765708       0.404526       0.477780      -1.081970      -0.046805       0.124604      -0.079107       0.154838       0.091588      -0.026517      -0.078216      -0.103506       0.161377      -0.133836      -0.014469       0.148305             29.106250      15.350980       5.068784       3.520712      29.755313      -1.222343      42.212458           0.086813
           22             Cu      13.454189      18.180211       7.559548       0.534550      91.856394 0.14536291E+04  0.43375674E+05                                17.992668                           13.645774       0.951861       2.160942                    0.993576      47.308573     124.581955       0.427306       0.480368      -1.094021       0.075363      -0.055259       0.072942       0.118548      -0.010799       0.031937      -0.069963       0.023067      -0.002143      -0.078384      -0.000265       0.078649             23.335913      16.295622      -2.676616       1.035935      24.051464      -0.755066      29.660653           0.187605
           23             Cu      13.069076      16.087088      10.059542       0.636001      83.460424 0.13496912E+04  0.39490012E+05                                16.641131                           12.882173       1.159200       2.229870                    0.997128      45.777852     118.936908       0.454023       0.461079      -1.106522       0.003885      -0.004664       0.003159       0.006843       0.071359      -0.087830      -0.121471       0.059907       0.087756      -0.134873      -0.056890       0.191763             21.258874      22.521552      -0.398654       3.494042      20.214016      -6.550464      21.041053           0.399867
           24             Cu      12.660962       3.197791      14.304996       0.373891     118.468292 0.17594048E+04  0.55755384E+05                                21.284205                           14.972683       0.592445       1.986274                    0.996816      54.046311     152.751571       0.404502       0.477820      -1.081938       0.046745       0.124563       0.079067       0.154767      -0.091658      -0.026408       0.078237      -0.103440       0.161526      -0.133930      -0.014373       0.148303             29.109494      15.352441      -5.069526       3.523299      29.756822       1.216737      42.219219           0.089074
           25              H      11.684066      16.205238      21.610976       0.366309       0.552483 0.36444019E+01  0.30862859E+02                                 1.322855                            1.281641      -1.745263       2.150476                    0.996262       3.148377       9.600393       0.427916       1.690199      -0.629811      -0.008935      -0.010135      -0.005042       0.014421       0.000210      -0.002690      -0.006966      -0.005454      -0.025438      -0.011611       0.001799       0.009813              1.366128       1.247676       0.106394       0.073041       1.363619       0.113845       1.487088           0.000639
           26              H      14.418190      15.981420      25.362174       0.361390       0.715492 0.49915408E+01  0.45449849E+02                                 1.535915                            1.471432      -1.839167       2.102347                    0.994887       3.295638      10.213707       0.413553       1.626586      -0.639794       0.002313       0.014741       0.008860       0.017354       0.002903      -0.008832      -0.002931      -0.011827      -0.021674      -0.013946       0.002150       0.011796              1.592717       1.403261       0.107538       0.123613       1.526006       0.130500       1.848883           0.000255
           27              H      12.523994      21.155045      22.472303       0.111306       1.675973 0.13559386E+02  0.15276544E+03                                 2.401642                            2.215071      -1.363947       2.236114                    0.991798       4.025309      12.302041       0.400640       1.356958      -0.694595      -0.020437       0.027532      -0.040989       0.053440      -0.013972       0.002849      -0.004135      -0.027162       0.056684      -0.028954       0.007853       0.021101              2.445234       1.822406      -0.148222       0.159597       2.782197      -0.685151       2.731098          -0.001208
           28              H      13.273308      19.061061      25.759296       0.102461       1.805140 0.14425669E+02  0.16586534E+03                                 2.561691                            2.311063      -1.443629       2.190425                    0.991217       4.252093      13.338050       0.383679       1.388414      -0.687279       0.008757      -0.029083       0.033217       0.045009      -0.011258       0.007814      -0.010935      -0.044157      -0.027791      -0.022606      -0.010511       0.033118              2.628617       1.861808      -0.115827       0.322301       2.302225      -0.475839       3.721817          -0.001143
           29              H      10.514788       0.277620      25.109947       0.126920       1.484331 0.11046599E+02  0.11873482E+03                                 2.266242                            2.034987      -1.148784       2.352063                    0.995593       3.748962      11.345075       0.405350       1.405808      -0.685606      -0.050334      -0.015741      -0.014281       0.054637       0.002156       0.000391       0.018401       0.033453      -0.052464      -0.031758       0.006075       0.025683              2.338880       2.968055       0.530533       0.547697       2.039924       0.392565       2.008661          -0.000902
           30              H      14.360684       0.686517      25.890776       0.106318       2.628508 0.24163327E+02  0.31787887E+03                                 3.418041                            3.101580      -1.574185       2.129648                    0.990003       4.765959      16.292339       0.311861       1.492934      -0.671077       0.047660      -0.000552       0.004235       0.047851      -0.002961       0.002886       0.033948       0.008975      -0.073435      -0.046199       0.016909       0.029290              3.421820       4.865459      -0.287704      -0.004828       2.831435       0.197533       2.568565          -0.003746
           31              H      16.404742      17.716005      20.199581       0.102979       2.337900 0.19404600E+02  0.24164041E+03                                 3.122586                            2.743000      -1.606695       2.100668                    0.992745       4.651809      15.468444       0.338270       1.454046      -0.675562       0.014208       0.034000      -0.027654       0.046072       0.010262      -0.002966      -0.022467       0.013538      -0.054259      -0.032774       0.006170       0.026605              3.246545       2.845516       0.229811      -0.469953       3.323570      -1.308656       3.570549          -0.000265
           32              H      16.087591      15.073238      23.148484       0.130771       1.496157 0.11792352E+02  0.12771353E+03                                 2.205100                            2.049917      -1.169224       2.335475                    0.996840       3.660189      10.804660       0.423220       1.336298      -0.700464       0.000904      -0.034664       0.042951       0.055201      -0.002926       0.003332      -0.017371       0.007523      -0.023062      -0.021623       0.005407       0.016216              2.228876       2.017232      -0.142846       0.031566       2.304682      -0.684723       2.364714          -0.000655
           33              H      10.122705      17.208112      23.859548       0.137446       1.029061 0.73178149E+01  0.71769117E+02                                 1.810838                            1.676846      -1.428812       2.211206                    0.993658       3.868223      11.603183       0.433425       1.440908      -0.673718       0.001455       0.035303      -0.041384       0.054416       0.000447      -0.002039      -0.012512       0.003352      -0.004580      -0.013817       0.002188       0.011629              1.870609       1.563095      -0.125799       0.093571       2.059745      -0.629925       1.988988          -0.000201
           34              H       9.676602      14.500782      26.725270       0.101406       2.422913 0.20426006E+02  0.25824351E+03                                 3.239859                            2.848452      -1.587352       2.118872                    0.990975       4.688681      15.829593       0.325233       1.489586      -0.669934      -0.012923      -0.037367       0.023153       0.045819       0.005676       0.006807      -0.022005       0.009604      -0.058018      -0.033933       0.015296       0.018637              3.382938       2.842932       0.288832      -0.479967       3.479940      -1.397011       3.825941          -0.000630
           35              H      13.642737       2.386668      19.088712       0.120590       1.517133 0.11815170E+02  0.12882325E+03                                 2.256018                            2.069746      -1.394509       2.227667                    0.992029       3.925834      11.867076       0.413168       1.359645      -0.693103       0.011927       0.024228       0.043548       0.051241      -0.003366       0.007258       0.001541      -0.035539       0.034231      -0.025272       0.011759       0.013513              2.308119       1.805546       0.105360       0.245268       2.065738       0.465729       3.053074          -0.000396
           36              H      13.177466       0.219513      15.772202       0.096211       2.209571 0.18517781E+02  0.22851161E+03                                 2.999990                            2.669787      -1.724765       2.051257                    0.987333       4.862585      16.233845       0.343867       1.443430      -0.675037       0.010025      -0.016311      -0.037768       0.042344      -0.014477       0.000621      -0.006683      -0.032369       0.126586      -0.042851      -0.000363       0.043214              3.105724       2.030543       0.148886       0.143654       3.672959       1.060172       3.613671          -0.002313
           37              H      11.922801      20.868817      19.332888       0.124827       1.674498 0.13486779E+02  0.15236665E+03                                 2.445130                            2.242483      -1.366112       2.233733                    0.994371       4.016786      12.458559       0.387742       1.398238      -0.686591      -0.050841       0.005833       0.015689       0.053526      -0.011424      -0.012727      -0.011771       0.010971      -0.058847      -0.030238       0.007122       0.023116              2.486654       3.373375      -0.132421      -0.437036       2.062930      -0.158374       2.023658          -0.000387
           38              H      15.681567      20.821471      18.120055       0.124845       1.559246 0.11667250E+02  0.12739261E+03                                 2.365274                            2.110922      -1.106530       2.369961                    0.995885       3.803221      11.678098       0.391673       1.432212      -0.681025       0.052884       0.013438      -0.012837       0.056055      -0.004030      -0.006950      -0.027351       0.033160      -0.054379      -0.041617       0.014894       0.026723              2.475313       3.214523       0.493649      -0.713800       2.094421      -0.310822       2.116995          -0.000311
           39              H      12.964870      17.845130      17.696100       0.097429       2.001177 0.16828214E+02  0.20299130E+03                                 2.825521                            2.556288      -1.693934       2.065520                    0.988672       4.737454      15.697046       0.348702       1.456172      -0.672768       0.025102       0.037522      -0.003457       0.045277       0.031243       0.009545       0.009993      -0.037903       0.022549      -0.040555       0.001973       0.038583              2.904999       2.577185       1.019180      -0.337027       3.564473      -0.391552       2.573338          -0.002286
           40              H      10.852851      14.520151      18.238118       0.111433       2.042091 0.16768240E+02  0.19943825E+03                                 2.766259                            2.485262      -1.488631       2.176343                    0.990511       4.231673      13.335411       0.372818       1.381301      -0.690760      -0.029593      -0.039519       0.005281       0.049653       0.016789      -0.006818      -0.010505      -0.015726       0.030085      -0.023554      -0.000868       0.024422              2.828257       2.623445       0.953997      -0.010188       3.524524       0.168176       2.336802          -0.001939
           41              H      13.045029      14.292030      15.804401       0.104012       1.856622 0.15642918E+02  0.18459272E+03                                 2.665866                            2.449660      -1.536713       2.144082                    0.990017       4.461199      14.443952       0.360815       1.438551      -0.677329       0.031301      -0.038910       0.007373       0.050479      -0.038229      -0.004934       0.002354      -0.031471       0.047200      -0.049327       0.014679       0.034648              2.700566       2.502992      -0.925901       0.214720       3.217880      -0.245233       2.380826          -0.003633
           42              H      10.582749      17.360910      15.391179       0.101195       2.497193 0.20906062E+02  0.26394016E+03                                 3.234331                            2.832036      -1.455273       2.186298                    0.990935       4.534535      14.941882       0.337222       1.438655      -0.680682      -0.034962       0.028088      -0.001978       0.044891      -0.023966       0.012116      -0.005018       0.031711       0.091326      -0.043982       0.006434       0.037547              3.350645       3.498815      -1.345730      -0.370631       3.834837       0.467948       2.718283          -0.001910
           43              H      14.454784       5.444788      18.637924       0.366318       0.552425 0.36438954E+01  0.30857525E+02                                 1.322776                            1.281563      -1.745253       2.150498                    0.996262       3.148168       9.599622       0.427923       1.690229      -0.629808       0.008928      -0.010141       0.005038       0.014420      -0.000212      -0.002690       0.006976      -0.005475      -0.025411      -0.011609       0.001784       0.009826              1.366055       1.247614      -0.106378       0.073030       1.363523      -0.113835       1.487029           0.000648
           44              H      11.720660       5.220970      14.886726       0.361387       0.715506 0.49918532E+01  0.45455464E+02                                 1.536214                            1.471698      -1.839329       2.102265                    0.994887       3.296297      10.217572       0.413404       1.627073      -0.639717      -0.002302       0.014748      -0.008861       0.017358      -0.002903      -0.008832       0.002932      -0.011853      -0.021631      -0.013944       0.002144       0.011800              1.593059       1.403530      -0.107558       0.123652       1.526273      -0.130535       1.849373           0.000345
           45              H      13.614856      10.394595      17.776597       0.111329       1.676031 0.13560283E+02  0.15277953E+03                                 2.401774                            2.215206      -1.364047       2.236076                    0.991796       4.025517      12.303221       0.400607       1.357035      -0.694578       0.020446       0.027529       0.040985       0.053438       0.013995       0.002847       0.004136      -0.027149       0.056703      -0.028969       0.007861       0.021108              2.445353       1.822512       0.148221       0.159599       2.782301       0.685152       2.731246          -0.001121
           46              H      12.865542       8.300611      14.489604       0.102472       1.805302 0.14427844E+02  0.16590115E+03                                 2.562074                            2.311411      -1.443837       2.190315                    0.991215       4.252883      13.342157       0.383596       1.388623      -0.687234      -0.008777      -0.029084      -0.033207       0.045006       0.011255       0.007874       0.010938      -0.044205      -0.027855      -0.022667      -0.010487       0.033154              2.629006       1.862048       0.115852       0.322350       2.302596       0.475961       3.722373          -0.001045
           47              H      15.624062      11.038070      15.138953       0.126890       1.484738 0.11050513E+02  0.11879030E+03                                 2.266854                            2.035492      -1.149049       2.351926                    0.995587       3.749869      11.349362       0.405247       1.406007      -0.685565       0.050332      -0.015748       0.014279       0.054637      -0.002182       0.000380      -0.018432       0.033468      -0.052461      -0.031791       0.006097       0.025694              2.339532       2.969010      -0.530725       0.547889       2.040440      -0.392700       2.009148          -0.000575
           48              H      11.778166      11.446967      14.358124       0.106214       2.633634 0.24222932E+02  0.31889854E+03                                 3.424102                            3.106642      -1.574855       2.129284                    0.989992       4.771609      16.324236       0.311382       1.494125      -0.670861      -0.047563      -0.000568      -0.004294       0.047760       0.002973       0.003081      -0.033918       0.008471      -0.073148      -0.046069       0.016649       0.029420              3.427976       4.875145       0.288375      -0.004827       2.836223      -0.198211       2.572560          -0.003374
           49              H       9.734108       6.955555      20.049319       0.103006       2.341471 0.19441729E+02  0.24224710E+03                                 3.127054                            2.746574      -1.607735       2.100171                    0.992722       4.656845      15.495780       0.337834       1.455054      -0.675365      -0.014186       0.034015       0.027620       0.046056      -0.010232      -0.002948       0.022614       0.013562      -0.054632      -0.032979       0.006304       0.026675              3.251372       2.849591      -0.230051      -0.470725       3.328548       1.311344       3.575977           0.000144
           50              H      10.051259       4.312788      17.100416       0.130751       1.497404 0.11805323E+02  0.12790063E+03                                 2.207161                            2.051694      -1.169675       2.335286                    0.996832       3.662153      10.815596       0.422798       1.337145      -0.700291      -0.000891      -0.034664      -0.042930       0.055185       0.002894       0.003304       0.017329       0.007588      -0.023058      -0.021594       0.005454       0.016141              2.231004       2.019095       0.143005       0.031536       2.306864       0.685708       2.367054          -0.000159
           51              H      16.016145       6.447662      16.389352       0.137452       1.029043 0.73177010E+01  0.71767958E+02                                 1.810841                            1.676851      -1.428837       2.211195                    0.993658       3.868266      11.603434       0.433416       1.440938      -0.673713      -0.001456       0.035309       0.041381       0.054417      -0.000448      -0.002037       0.012511       0.003349      -0.004590      -0.013816       0.002188       0.011628              1.870607       1.563097       0.125773       0.093544       2.059717       0.629918       1.989008          -0.000116
           52              H      16.462248       3.740332      13.523630       0.101452       2.426360 0.20463318E+02  0.25886216E+03                                 3.244081                            2.851896      -1.588210       2.118406                    0.990962       4.693960      15.857688       0.324856       1.490468      -0.669760       0.012879      -0.037376      -0.023086       0.045780      -0.005623       0.006901       0.022101       0.009534      -0.058433      -0.034104       0.015426       0.018678              3.387466       2.846637      -0.289079      -0.480608       3.484638       1.399492       3.831123           0.000150
           53              H      12.496113      13.147118      21.160188       0.120614       1.516937 0.11813138E+02  0.12879372E+03                                 2.255713                            2.069487      -1.394308       2.227777                    0.992033       3.925269      11.864476       0.413224       1.359538      -0.693126      -0.011913       0.024230      -0.043548       0.051239       0.003369       0.007231      -0.001547      -0.035484       0.034204      -0.025233       0.011732       0.013501              2.307789       1.805330      -0.105338       0.245218       2.065457      -0.465624       3.052581          -0.000400
           54              H      12.961384      10.979963      24.476698       0.096281       2.208151 0.18502202E+02  0.22825610E+03                                 2.997981                            2.668122      -1.724261       2.051507                    0.987344       4.859811      16.218803       0.344103       1.442844      -0.675150      -0.009930      -0.016334       0.037772       0.042334       0.014339       0.000670       0.006665      -0.032219       0.126279      -0.042649      -0.000461       0.043110              3.103601       2.029442      -0.148767       0.143529       3.670333      -1.059302       3.611028          -0.002419
           55              H      14.216049      10.108367      20.916012       0.124884       1.672910 0.13470183E+02  0.15211845E+03                                 2.442681                            2.240411      -1.365516       2.234022                    0.994383       4.014160      12.444222       0.388136       1.397376      -0.686760       0.050871       0.005837      -0.015654       0.053544       0.011451      -0.012633       0.011775       0.011058      -0.058798      -0.030187       0.007056       0.023131              2.484101       3.369577       0.132332      -0.436309       2.060973       0.158038       2.021754          -0.000470
           56              H      10.457283      10.061021      22.128845       0.124885       1.559371 0.11668720E+02  0.12741613E+03                                 2.365631                            2.111228      -1.106627       2.369909                    0.995884       3.803727      11.681031       0.391586       1.432446      -0.680978      -0.052890       0.013441       0.012833       0.056059       0.004040      -0.006967       0.027364       0.033185      -0.054439      -0.041646       0.014897       0.026749              2.475694       3.214950      -0.493771      -0.713923       2.094797       0.310921       2.117333          -0.000462
           57              H      13.173980       7.084680      22.552800       0.097426       2.002096 0.16838725E+02  0.20315769E+03                                 2.826713                            2.557324      -1.694322       2.065286                    0.988667       4.739631      15.707785       0.348569       1.456443      -0.672710      -0.025033       0.037566       0.003459       0.045274      -0.031299       0.009643      -0.009948      -0.038104       0.022750      -0.040705       0.002050       0.038656              2.906219       2.578207      -1.019721      -0.337112       3.566029       0.391606       2.574421          -0.002296
           58              H      15.285999       3.759701      22.010782       0.111478       2.041330 0.16760907E+02  0.19932179E+03                                 2.765107                            2.484366      -1.488515       2.176393                    0.990512       4.230858      13.330237       0.372979       1.380908      -0.690835       0.029580      -0.039570      -0.005267       0.049684      -0.016865      -0.006830       0.010427      -0.015897       0.030043      -0.023653      -0.000768       0.024420              2.827010       2.622398      -0.953313      -0.010235       3.522699      -0.167989       2.335934          -0.001898
           59              H      13.093821       3.531580      24.444499       0.103986       1.857853 0.15656519E+02  0.18480147E+03                                 2.667434                            2.451017      -1.537154       2.143817                    0.990012       4.463505      14.455372       0.360634       1.438894      -0.677259      -0.031255      -0.038949      -0.007379       0.050481       0.038312      -0.005005      -0.002312      -0.031638       0.047406      -0.049478       0.014753       0.034725              2.702162       2.504385       0.926639       0.214812       3.219863       0.245319       2.382238          -0.003710
           60              H      15.556101       6.600460      24.857721       0.101241       2.494919 0.20883852E+02  0.26356894E+03                                 3.231226                            2.829665      -1.455553       2.186119                    0.990933       4.532711      14.929456       0.337545       1.437774      -0.680839       0.034931       0.028221       0.001995       0.044951       0.024133       0.012194       0.004989       0.031208       0.091054      -0.043943       0.006412       0.037531              3.347243       3.495267       1.343681      -0.370014       3.830622      -0.467162       2.715842          -0.002236
           61              H       5.741834      16.076112      21.610976       0.366305       0.552471 0.36442967E+01  0.30861820E+02                                 1.322853                            1.281636      -1.745185       2.150510                    0.996263       3.148356       9.600382       0.427909       1.690235      -0.629807       0.008935       0.010135      -0.005043       0.014422       0.000209       0.002688       0.006965      -0.005456      -0.025443      -0.011611       0.001799       0.009812              1.366133       1.247669       0.106392      -0.073036       1.363629      -0.113843       1.487100           0.000606
           62              H       3.007710      16.299930      25.362174       0.361388       0.715478 0.49914194E+01  0.45448593E+02                                 1.535914                            1.471430      -1.839155       2.102355                    0.994887       3.295633      10.213766       0.413545       1.626622      -0.639788      -0.002312      -0.014741       0.008859       0.017353       0.002903       0.008832       0.002933      -0.011830      -0.021671      -0.013947       0.002149       0.011798              1.592720       1.403258       0.107539      -0.123614       1.526021      -0.130505       1.848881           0.000218
           63              H       4.901906      11.126305      22.472303       0.111258       1.677411 0.13574321E+02  0.15298255E+03                                 2.403363                            2.216552      -1.364738       2.235694                    0.991782       4.027721      12.313154       0.400418       1.357278      -0.694523       0.020442      -0.027480      -0.040979       0.053407      -0.013966      -0.002841       0.004087      -0.027041       0.056879      -0.028940       0.007832       0.021109              2.447028       1.823500      -0.148352      -0.159744       2.784316       0.685827       2.733268          -0.001103
           64              H       4.152592      13.220289      25.759296       0.102449       1.805557 0.14429717E+02  0.16592448E+03                                 2.562110                            2.311402      -1.443879       2.190286                    0.991214       4.252758      13.340891       0.383644       1.388432      -0.687272      -0.008773       0.029083       0.033203       0.045002      -0.011254      -0.007850       0.010931      -0.044176      -0.027859      -0.022637      -0.010499       0.033136              2.629068       1.862055      -0.115862      -0.322380       2.302618       0.475984       3.722530          -0.001097
           65              H       6.911112      10.482830      25.109947       0.126928       1.484216 0.11045943E+02  0.11872840E+03                                 2.266310                            2.035070      -1.148772       2.352087                    0.995592       3.749073      11.346184       0.405291       1.406006      -0.685568       0.050339       0.015741      -0.014280       0.054642       0.002146      -0.000392      -0.018424       0.033485      -0.052493      -0.031791       0.006089       0.025702              2.338935       2.968072       0.530523      -0.547667       2.040003      -0.392579       2.008729          -0.000805
           66              H       3.065216      10.073933      25.890776       0.106300       2.628673 0.24165268E+02  0.31791399E+03                                 3.418367                            3.101853      -1.574153       2.129692                    0.990002       4.766007      16.293286       0.311821       1.493077      -0.671054      -0.047642       0.000575       0.004253       0.047835      -0.003005      -0.002944      -0.033925       0.008904      -0.073420      -0.046175       0.016880       0.029295              3.422137       4.865943      -0.287714       0.004796       2.831679      -0.197561       2.568790          -0.003226
           67              H       1.021158      14.565345      20.199581       0.103011       2.337324 0.19399132E+02  0.24155415E+03                                 3.121996                            2.742552      -1.606655       2.100689                    0.992746       4.651383      15.466205       0.338310       1.453981      -0.675573      -0.014239      -0.034025      -0.027642       0.046093       0.010290       0.003039       0.022517       0.013648      -0.054468      -0.032868       0.006154       0.026714              3.245911       2.844964       0.229702       0.469762       3.322946       1.308287       3.569823          -0.000311
           68              H       1.338309      17.208112      23.148484       0.130752       1.496456 0.11795438E+02  0.12775764E+03                                 2.205567                            2.050319      -1.169332       2.335423                    0.996838       3.660651      10.807122       0.423129       1.336473      -0.700429      -0.000903       0.034660       0.042952       0.055200      -0.002919      -0.003329       0.017373       0.007546      -0.023056      -0.021629       0.005420       0.016208              2.229364       2.017655      -0.142887      -0.031577       2.305200       0.684945       2.365237          -0.000626
           69              H       7.303195      15.073238      23.859548       0.137448       1.029044 0.73177139E+01  0.71768057E+02                                 1.810837                            1.676849      -1.428812       2.211207                    0.993658       3.868238      11.603316       0.433418       1.440933      -0.673714      -0.001454      -0.035304      -0.041384       0.054416       0.000448       0.002040       0.012514       0.003353      -0.004585      -0.013820       0.002189       0.011631              1.870608       1.563093      -0.125788      -0.093557       2.059747       0.629916       1.988982          -0.000226
           70              H       7.749298      17.780568      26.725270       0.101410       2.422287 0.20419583E+02  0.25813941E+03                                 3.239205                            2.847932      -1.587227       2.118941                    0.990977       4.687942      15.825875       0.325278       1.489511      -0.669949       0.012934       0.037372       0.023164       0.045832       0.005692      -0.006783       0.022015       0.009630      -0.057984      -0.033933       0.015279       0.018654              3.382232       2.842370       0.288768       0.479862       3.479213       1.396600       3.825115          -0.000620
           71              H       3.783163       8.373782      19.088712       0.120550       1.518002 0.11823843E+02  0.12894653E+03                                 2.257178                            2.070726      -1.395078       2.227357                    0.992020       3.927641      11.875388       0.412988       1.359934      -0.693039      -0.011957      -0.024231       0.043513       0.051220      -0.003361      -0.007329      -0.001549      -0.035617       0.034082      -0.025314       0.011788       0.013526              2.309354       1.806360       0.105448      -0.245459       2.066852      -0.466147       3.054852          -0.000125
           72              H       4.248434      10.540937      15.772202       0.096054       2.214382 0.18567001E+02  0.22928661E+03                                 3.004798                            2.673654      -1.726623       2.050253                    0.987299       4.869813      16.267519       0.343534       1.443777      -0.674950      -0.010078       0.016164      -0.037725       0.042261      -0.014530      -0.000605       0.006833      -0.032146       0.127236      -0.042915      -0.000549       0.043465              3.110899       2.033121       0.149210      -0.144004       3.679377      -1.062546       3.620200          -0.000872
           73              H       5.503099      11.412533      19.332888       0.124818       1.675094 0.13493130E+02  0.15246111E+03                                 2.445999                            2.243232      -1.366363       2.233608                    0.994366       4.017839      12.464022       0.387608       1.398514      -0.686536       0.050838      -0.005818       0.015684       0.053519      -0.011404       0.012728       0.011795       0.011008      -0.058868      -0.030255       0.007144       0.023111              2.487552       3.374661      -0.132431       0.437312       2.063622       0.158488       2.024374          -0.000275
           74              H       1.744333      11.459879      18.120055       0.124867       1.559571 0.11670986E+02  0.12745074E+03                                 2.366098                            2.111633      -1.106707       2.369885                    0.995881       3.804359      11.684526       0.391481       1.432718      -0.680926      -0.052891      -0.013458      -0.012811       0.056060      -0.004040       0.006940       0.027428       0.033240      -0.054550      -0.041728       0.014944       0.026785              2.476188       3.215692       0.493871       0.714077       2.095180       0.310983       2.117694           0.000191
           75              H       4.461030      14.436220      17.696100       0.097351       2.003962 0.16858138E+02  0.20346230E+03                                 2.829037                            2.559220      -1.695107       2.064916                    0.988650       4.742783      15.723926       0.348333       1.456924      -0.672616      -0.025030      -0.037510      -0.003352       0.045219       0.031260      -0.009736      -0.010105      -0.038054       0.022238      -0.040577       0.001782       0.038795              2.908741       2.580222       1.021024       0.337521       3.569501       0.392086       2.576499          -0.001651
           76              H       6.573049      17.761199      18.238118       0.111417       2.042368 0.16771313E+02  0.19948885E+03                                 2.766785                            2.485695      -1.488710       2.176310                    0.990509       4.232236      13.338726       0.372730       1.381529      -0.690714       0.029595       0.039510       0.005277       0.049646       0.016773       0.006853       0.010479      -0.015775       0.030253      -0.023578      -0.000846       0.024424              2.828817       2.623937       0.954269       0.010242       3.525287      -0.168136       2.337227          -0.000242
           77              H       4.380871      17.989320      15.804401       0.104048       1.856447 0.15641667E+02  0.18458850E+03                                 2.666634                            2.450282      -1.536370       2.144369                    0.990016       4.461397      14.448643       0.360582       1.439397      -0.677177      -0.031182       0.038937       0.007330       0.050420      -0.038126       0.005115      -0.002346      -0.031628       0.046912      -0.049229       0.014559       0.034670              2.701381       2.503677      -0.926361      -0.214797       3.219021       0.245328       2.381444          -0.001421
           78              H       6.843151      14.920440      15.391179       0.101209       2.497747 0.20913007E+02  0.26406219E+03                                 3.235395                            2.832944      -1.455503       2.186252                    0.990927       4.535578      14.948591       0.337074       1.439099      -0.680597       0.035033      -0.028033      -0.001956       0.044911      -0.024062      -0.012089       0.004965       0.031994       0.091570      -0.044181       0.006583       0.037598              3.351759       3.499964      -1.346228       0.370746       3.836066      -0.468106       2.719248          -0.001541
           79              H       2.971116       5.315662      18.637924       0.366303       0.552432 0.36439515E+01  0.30858225E+02                                 1.322809                            1.281591      -1.745141       2.150539                    0.996263       3.148233       9.599963       0.427908       1.690275      -0.629802      -0.008929       0.010145       0.005037       0.014422      -0.000214       0.002689      -0.006973      -0.005483      -0.025415      -0.011607       0.001780       0.009828              1.366099       1.247637      -0.106380      -0.073033       1.363568       0.113843       1.487094          -0.001065
           80              H       5.705240       5.539480      14.886726       0.361344       0.715448 0.49913461E+01  0.45450087E+02                                 1.536203                            1.471681      -1.838974       2.102405                    0.994890       3.296298      10.217779       0.413379       1.627200      -0.639699       0.002304      -0.014758      -0.008851       0.017362      -0.002912       0.008828      -0.002932      -0.011868      -0.021650      -0.013946       0.002134       0.011811              1.593064       1.403515      -0.107555      -0.123653       1.526284       0.130548       1.849393          -0.000535
           81              H       3.811044       0.365855      17.776597       0.111274       1.677245 0.13572574E+02  0.15295891E+03                                 2.403293                            2.216478      -1.364701       2.235740                    0.991783       4.027455      12.312438       0.400403       1.357363      -0.694508      -0.020443      -0.027479       0.040977       0.053405       0.013963      -0.002849      -0.004082      -0.027000       0.056872      -0.028923       0.007819       0.021104              2.446959       1.823460       0.148354      -0.159755       2.784209      -0.685835       2.733207           0.000591
           82              H       4.560358       2.459839      14.489604       0.102352       1.809115 0.14465453E+02  0.16645422E+03                                 2.566179                            2.314778      -1.446089       2.189118                    0.991179       4.258919      13.369168       0.383200       1.389050      -0.687130       0.008800       0.029113      -0.033088       0.044942       0.011309      -0.007926      -0.010986      -0.044331      -0.028485      -0.022719      -0.010622       0.033341              2.633366       1.864519       0.116150      -0.323116       2.306276      -0.477074       3.729304           0.000207
           83              H       1.801838      21.243280      15.138953       0.126933       1.484011 0.11044460E+02  0.11871065E+03                                 2.266284                            2.035072      -1.148678       2.352165                    0.995593       3.749037      11.346670       0.405242       1.406198      -0.685532      -0.050350       0.015738       0.014279       0.054651      -0.002158      -0.000380       0.018447       0.033528      -0.052516      -0.031824       0.006096       0.025728              2.338900       2.968051      -0.530463      -0.547621       2.039967       0.392534       2.008682           0.000157
           84              H       5.647734      20.834383      14.358124       0.106279       2.632146 0.24206268E+02  0.31862932E+03                                 3.423212                            3.105898      -1.574119       2.129748                    0.990001       4.769701      16.317268       0.311365       1.494438      -0.670815       0.047545       0.000520      -0.004212       0.047734       0.002940      -0.002976       0.033904       0.008524      -0.072931      -0.046009       0.016622       0.029387              3.427056       4.873721       0.288244       0.004827       2.835500       0.198102       2.571946           0.001125
           85              H       7.691792       3.804895      20.049319       0.102964       2.342136 0.19448531E+02  0.24235452E+03                                 3.127673                            2.747073      -1.608141       2.099968                    0.992714       4.657772      15.499902       0.337798       1.455073      -0.675359       0.014220      -0.034050       0.027590       0.046074      -0.010254       0.003007      -0.022673       0.013651      -0.054917      -0.033093       0.006310       0.026783              3.252050       2.850150      -0.230062       0.470804       3.329268      -1.311709       3.576733          -0.000611
           86              H       7.374641       6.447662      17.100416       0.130735       1.497904 0.11810429E+02  0.12797323E+03                                 2.207900                            2.052328      -1.169890       2.335177                    0.996829       3.662915      10.819530       0.422662       1.337393      -0.700239       0.000888       0.034656      -0.042932       0.055182       0.002885      -0.003296      -0.017331       0.007617      -0.023068      -0.021603       0.005475       0.016128              2.231775       2.019757       0.143063      -0.031533       2.307674      -0.686060       2.367894           0.000339
           87              H       1.409755       4.312788      16.389352       0.137448       1.029026 0.73176337E+01  0.71767745E+02                                 1.810885                            1.676894      -1.428866       2.211183                    0.993658       3.868379      11.604132       0.433387       1.441026      -0.673697       0.001456      -0.035307       0.041386       0.054419      -0.000447       0.002039      -0.012518       0.003353      -0.004614      -0.013826       0.002194       0.011632              1.870658       1.563137       0.125771      -0.093542       2.059776      -0.629929       1.989061           0.000160
           88              H       0.963652       7.020118      13.523630       0.101424       2.425590 0.20455960E+02  0.25874550E+03                                 3.243398                            2.851384      -1.588138       2.118450                    0.990962       4.693418      15.855067       0.324885       1.490469      -0.669761      -0.012930       0.037409      -0.023075       0.045816      -0.005650      -0.006802      -0.022163       0.009652      -0.058658      -0.034188       0.015422       0.018765              3.386723       2.846062      -0.288965       0.480429       3.483877      -1.399009       3.830228          -0.000458
           89              H       4.929787      19.134232      21.160188       0.120575       1.517692 0.11820708E+02  0.12890197E+03                                 2.256776                            2.070386      -1.394797       2.227517                    0.992025       3.926843      11.871942       0.413047       1.359848      -0.693060       0.011934      -0.024235      -0.043516       0.051219       0.003365      -0.007293       0.001557      -0.035543       0.034042      -0.025260       0.011752       0.013509              2.308917       1.806081      -0.105421      -0.245394       2.066483       0.465999       3.054188          -0.000117
           90              H       4.464516      21.301387      24.476698       0.096225       2.210998 0.18531344E+02  0.22871308E+03                                 3.000706                            2.670320      -1.725441       2.050871                    0.987322       4.864081      16.238250       0.343931       1.442948      -0.675116       0.009975       0.016241       0.037746       0.042285       0.014400      -0.000650      -0.006745      -0.032075       0.126626      -0.042697      -0.000546       0.043243              3.106537       2.030906      -0.148948      -0.143725       3.673962       1.060634       3.614742          -0.001627
           91              H       3.209851       0.652083      20.916012       0.124852       1.673901 0.13480481E+02  0.15226925E+03                                 2.443962                            2.241510      -1.366008       2.233774                    0.994373       4.015754      12.452024       0.387965       1.397678      -0.686698      -0.050864      -0.005834      -0.015662       0.053540       0.011441       0.012651      -0.011807       0.011076      -0.058839      -0.030225       0.007090       0.023136              2.485426       3.371484       0.132369       0.436678       2.062013      -0.158209       2.022781          -0.000075
           92              H       6.968617       0.699429      22.128845       0.124888       1.559326 0.11668680E+02  0.12741827E+03                                 2.365776                            2.111367      -1.106614       2.369917                    0.995883       3.804016      11.682839       0.391525       1.432640      -0.680941       0.052896      -0.013446       0.012827       0.056066       0.004055       0.006969      -0.027396       0.033230      -0.054491      -0.041695       0.014916       0.026779              2.475840       3.215100      -0.493806       0.713936       2.094965      -0.310948       2.117455          -0.000434
           93              H       4.251920       3.675770      22.552800       0.097410       2.004262 0.16862155E+02  0.20352513E+03                                 2.829335                            2.559530      -1.695461       2.064710                    0.988647       4.743828      15.728508       0.348307       1.456930      -0.672608       0.024994      -0.037560       0.003387       0.045243      -0.031350      -0.009747       0.010023      -0.038227       0.022613      -0.040768       0.001952       0.038816              2.909000       2.580451      -1.021062       0.337439       3.569783      -0.391944       2.576766          -0.000276
           94              H       2.139901       7.000749      22.010782       0.111435       2.042897 0.16776994E+02  0.19956910E+03                                 2.766913                            2.485852      -1.489232       2.176037                    0.990501       4.232974      13.340558       0.372786       1.381235      -0.690766      -0.029582       0.039544      -0.005300       0.049668      -0.016847       0.006876      -0.010482      -0.015879       0.030140      -0.023649      -0.000835       0.024483              2.828907       2.624091      -0.954230       0.010300       3.525234       0.168057       2.337395          -0.001380
           95              H       4.332079       7.228870      24.444499       0.104086       1.858100 0.15659904E+02  0.18486541E+03                                 2.668513                            2.451927      -1.537423       2.143815                    0.990004       4.464377      14.462712       0.360398       1.439651      -0.677119       0.031206       0.038946      -0.007336       0.050442       0.038268       0.005118       0.002333      -0.031727       0.047167      -0.049422       0.014650       0.034772              2.703288       2.505341       0.927232      -0.214891       3.221374      -0.245407       2.383151          -0.001362
           96              H       1.869799       4.159990      24.857721       0.101366       2.494380 0.20879493E+02  0.26350518E+03                                 3.230989                            2.829538      -1.455612       2.186175                    0.990927       4.532412      14.929150       0.337516       1.437945      -0.680806      -0.034991      -0.028191       0.001995       0.044979       0.024219      -0.012173      -0.004977       0.031393       0.091102      -0.044074       0.006523       0.037550              3.346958       3.494941       1.343437       0.369882       3.830234       0.467022       2.715698          -0.001140
           97              H       5.741834       5.315662       5.221624       0.366295       0.552488 0.36444355E+01  0.30863316E+02                                 1.322886                            1.281663      -1.745113       2.150530                    0.996263       3.148433       9.600694       0.427902       1.690242      -0.629805       0.008935       0.010139       0.005042       0.014424       0.000210      -0.002687      -0.006961      -0.005458      -0.025452      -0.011610       0.001799       0.009812              1.366177       1.247703       0.106389       0.073040       1.363627       0.113851       1.487202           0.000620
           98              H       3.007710       5.539480       1.470426       0.361354       0.715379 0.49904598E+01  0.45437556E+02                                 1.535771                            1.471287      -1.838836       2.102479                    0.994891       3.295440      10.212825       0.413567       1.626617      -0.639790      -0.002319      -0.014751      -0.008854       0.017360       0.002910      -0.008825      -0.002927      -0.011832      -0.021700      -0.013944       0.002143       0.011801              1.592595       1.403134       0.107510       0.123608       1.525832       0.130506       1.848820           0.000237
           99              H       4.901906       0.365855       4.360298       0.111339       1.675336 0.13552381E+02  0.15266158E+03                                 2.400739                            2.214272      -1.363569       2.236314                    0.991806       4.024024      12.295738       0.400788       1.356680      -0.694654       0.020423      -0.027548       0.040988       0.053441      -0.013962       0.002853      -0.004150      -0.027168       0.056566      -0.028930       0.007847       0.021082              2.444309       1.821809      -0.148163       0.159530       2.781021      -0.684852       2.730097          -0.001325
          100              H       4.152592       2.459839       1.073304       0.102426       1.807218 0.14446309E+02  0.16617047E+03                                 2.564001                            2.312959      -1.444869       2.189759                    0.991198       4.255671      13.354211       0.383441       1.388705      -0.687208      -0.008773       0.029098      -0.033143       0.044968      -0.011293       0.007861      -0.010969      -0.044233      -0.028172      -0.022650      -0.010587       0.033238              2.631106       1.863208      -0.115990       0.322735       2.304255      -0.476454       3.725856          -0.000866
          101              H       6.911112      21.243280       1.722653       0.126909       1.484115 0.11044614E+02  0.11870549E+03                                 2.265827                            2.034661      -1.148679       2.352121                    0.995594       3.748470      11.342375       0.405435       1.405610      -0.685645       0.050344       0.015723       0.014291       0.054644       0.002135       0.000398       0.018394       0.033465      -0.052510      -0.031760       0.006066       0.025693              2.338425       2.967408       0.530360       0.547546       2.039539       0.392440       2.008329          -0.000953
          102              H       3.065216      20.834383       0.941824       0.106294       2.627649 0.24153606E+02  0.31771445E+03                                 3.417161                            3.100862      -1.574006       2.129758                    0.990005       4.764937      16.287144       0.311915       1.492843      -0.671097      -0.047678       0.000509      -0.004155       0.047861      -0.002900       0.002724       0.033955       0.009086      -0.073426      -0.046198       0.016936       0.029262              3.420898       4.863954      -0.287601      -0.004872       2.830716       0.197469       2.568025          -0.003785
          103              H       1.021158       3.804895       6.633019       0.103010       2.340221 0.19428960E+02  0.24203719E+03                                 3.125377                            2.745251      -1.607510       2.100261                    0.992727       4.655319      15.486770       0.338009       1.454608      -0.675448      -0.014234      -0.034064       0.027564       0.046074       0.010313      -0.002976      -0.022604       0.013631      -0.054939      -0.033039       0.006250       0.026789              3.249570       2.848051       0.229913      -0.470390       3.326661      -1.310323       3.573999          -0.000130
          104              H       1.338309       6.447662       3.684116       0.130763       1.496303 0.11793837E+02  0.12773419E+03                                 2.205270                            2.050064      -1.169342       2.335412                    0.996838       3.660474      10.805846       0.423198       1.336322      -0.700458      -0.000905       0.034660      -0.042957       0.055204      -0.002933       0.003329      -0.017387       0.007529      -0.023092      -0.021644       0.005413       0.016231              2.229060       2.017362      -0.142840       0.031544       2.304816      -0.684799       2.365002          -0.000657
          105              H       7.303195       4.312788       2.973052       0.137447       1.029034 0.73176337E+01  0.71767356E+02                                 1.810858                            1.676864      -1.428832       2.211198                    0.993658       3.868286      11.603617       0.433404       1.440975      -0.673706      -0.001454      -0.035302       0.041386       0.054416       0.000446      -0.002041      -0.012516       0.003356      -0.004599      -0.013825       0.002193       0.011631              1.870633       1.563106      -0.125772       0.093544       2.059723      -0.629933       1.989071          -0.000204
          106              H       7.749298       7.020118       0.107330       0.101436       2.425161 0.20451109E+02  0.25866672E+03                                 3.242963                            2.851007      -1.587915       2.118565                    0.990966       4.692714      15.851740       0.324916       1.490427      -0.669771       0.012931       0.037421      -0.023048       0.045813       0.005698       0.006852      -0.022135       0.009638      -0.058743      -0.034202       0.015424       0.018778              3.386285       2.845660       0.288977      -0.480399       3.483375      -1.398815       3.829821          -0.000286
          107              H       3.783163      19.134232       7.743888       0.120618       1.516761 0.11811252E+02  0.12876650E+03                                 2.255454                            2.069258      -1.394142       2.227864                    0.992035       3.924810      11.862325       0.413271       1.359454      -0.693145      -0.011909      -0.024223      -0.043554       0.051240      -0.003367       0.007220       0.001533      -0.035479       0.034259      -0.025233       0.011740       0.013493              2.307523       1.805105       0.105313       0.245157       2.065250       0.465564       3.052216          -0.000420
          108              H       4.248434      21.301387      11.060398       0.096123       2.213252 0.18554454E+02  0.22907404E+03                                 3.002805                            2.672027      -1.726290       2.050391                    0.987308       4.867319      16.252761       0.343806       1.442995      -0.675097      -0.009990       0.016176       0.037726       0.042246      -0.014418       0.000656      -0.006813      -0.031969       0.126900      -0.042716      -0.000635       0.043351              3.108768       2.032031       0.149073       0.143876       3.676791       1.061597       3.617482           0.000084
          109              H       5.503099       0.652083       7.499712       0.124897       1.673129 0.13472606E+02  0.15215480E+03                                 2.443015                            2.240705      -1.365639       2.233969                    0.994380       4.014611      12.446560       0.388081       1.397491      -0.686736       0.050858      -0.005842      -0.015671       0.053538      -0.011448      -0.012654      -0.011768       0.011031      -0.058853      -0.030204       0.007068       0.023136              2.484437       3.369996      -0.132325      -0.436438       2.061253      -0.158095       2.022063          -0.000314
          110              H       1.744333       0.699429       8.712545       0.124880       1.559818 0.11673276E+02  0.12748220E+03                                 2.366327                            2.111824      -1.106917       2.369763                    0.995878       3.804759      11.686109       0.391467       1.432695      -0.680928      -0.052891      -0.013455       0.012807       0.056059      -0.004051      -0.006953      -0.027418       0.033241      -0.054551      -0.041723       0.014934       0.026789              2.476432       3.215955       0.493953      -0.714176       2.095410      -0.311071       2.117930          -0.000240
          111              H       4.461030       3.675770       9.136500       0.097396       2.004422 0.16863741E+02  0.20355138E+03                                 2.829621                            2.559754      -1.695518       2.064702                    0.988645       4.744105      15.730288       0.348267       1.457047      -0.672587      -0.024996      -0.037540       0.003357       0.045225       0.031317       0.009776       0.010065      -0.038175       0.022408      -0.040693       0.001857       0.038836              2.909311       2.580696       1.021226      -0.337518       3.570191      -0.392048       2.577046          -0.000280
          112              H       6.573049       7.000749       8.594482       0.111470       2.042275 0.16770562E+02  0.19946721E+03                                 2.765992                            2.485102      -1.489146       2.176076                    0.990503       4.232104      13.335600       0.372915       1.380932      -0.690825       0.029595       0.039544      -0.005291       0.049675       0.016871      -0.006849      -0.010444      -0.015879       0.030133      -0.023669      -0.000780       0.024450              2.827928       2.623200       0.953738      -0.010291       3.523915       0.168008       2.336669          -0.000864
          113              H       4.380871       7.228870      11.028199       0.104076       1.858320 0.15662193E+02  0.18489985E+03                                 2.668744                            2.452121      -1.537544       2.143757                    0.990002       4.464746      14.464367       0.360379       1.439668      -0.677114      -0.031173       0.038950      -0.007329       0.050425      -0.038246      -0.005157       0.002334      -0.031775       0.047128      -0.049408       0.014630       0.034777              2.703531       2.505540      -0.927355       0.214909       3.221732      -0.245407       2.383321          -0.000894
          114              H       6.843151       4.159990      11.441421       0.101350       2.494637 0.20882155E+02  0.26355283E+03                                 3.231505                            2.829935      -1.455568       2.186212                    0.990926       4.532810      14.931908       0.337447       1.438165      -0.680766       0.035029      -0.028154       0.001975       0.044984      -0.024242       0.012149      -0.004954       0.031541       0.091203      -0.044150       0.006589       0.037560              3.347542       3.495533      -1.343765      -0.370001       3.830949       0.467161       2.716145          -0.000934
          115              H       2.971116      16.076112       8.194676       0.366296       0.552521 0.36447084E+01  0.30866040E+02                                 1.322902                            1.281684      -1.745312       2.150441                    0.996262       3.148483       9.600743       0.427915       1.690169      -0.629815      -0.008934       0.010134      -0.005042       0.014420      -0.000210      -0.002690       0.006966      -0.005453      -0.025440      -0.011612       0.001800       0.009812              1.366181       1.247712      -0.106401       0.073040       1.363686      -0.113852       1.487144           0.000615
          116              H       5.705240      16.299930      11.945874       0.361377       0.715320 0.49900932E+01  0.45434657E+02                                 1.535870                            1.471380      -1.838883       2.102487                    0.994890       3.295559      10.214178       0.413481       1.626942      -0.639740       0.002315      -0.014750       0.008855       0.017358      -0.002908      -0.008829       0.002929      -0.011835      -0.021681      -0.013946       0.002145       0.011801              1.592689       1.403222      -0.107527       0.123626       1.525982      -0.130526       1.848864           0.000311
          117              H       3.811044      11.126305       9.056002       0.111269       1.677660 0.13576540E+02  0.15301368E+03                                 2.403584                            2.216712      -1.364905       2.235608                    0.991780       4.027986      12.314177       0.400409       1.357253      -0.694527      -0.020442      -0.027470      -0.040974       0.053398       0.013961       0.002847       0.004078      -0.027010       0.056875      -0.028926       0.007825       0.021101              2.447275       1.823643       0.148387       0.159786       2.784592       0.685995       2.733590          -0.000927
          118              H       4.560358      13.220289      12.342996       0.102317       1.809219 0.14466450E+02  0.16647117E+03                                 2.566481                            2.315013      -1.445996       2.189183                    0.991179       4.259046      13.370471       0.383136       1.389236      -0.687096       0.008789       0.029115       0.033085       0.044939       0.011318       0.007893       0.011000      -0.044337      -0.028536      -0.022692      -0.010665       0.033357              2.633677       1.864690       0.116191       0.323195       2.306547       0.477178       3.729794          -0.000380
          119              H       1.801838      10.482830      11.693647       0.126945       1.484185 0.11045931E+02  0.11873114E+03                                 2.266504                            2.035238      -1.148782       2.352097                    0.995592       3.749317      11.347971       0.405214       1.406239      -0.685522      -0.050339       0.015737      -0.014287       0.054642      -0.002144       0.000399      -0.018435       0.033484      -0.052496      -0.031801       0.006098       0.025703              2.339138       2.968388      -0.530561       0.547730       2.040153      -0.392601       2.008874          -0.000328
          120              H       5.647734      10.073933      12.474476       0.106285       2.632436 0.24209348E+02  0.31866116E+03                                 3.422441                            3.105305      -1.574787       2.129359                    0.989991       4.770156      16.315452       0.311532       1.493677      -0.670940       0.047596       0.000514       0.004143       0.047779       0.002875       0.002659      -0.034068       0.008883      -0.073384      -0.046256       0.016819       0.029436              3.426255       4.872317       0.288175      -0.004862       2.834941      -0.198013       2.571507          -0.002039
          121              H       7.691792      14.565345       6.783281       0.102987       2.336477 0.19389846E+02  0.24139948E+03                                 3.120787                            2.741560      -1.606408       2.100812                    0.992752       4.649897      15.457892       0.338448       1.453626      -0.675642       0.014234      -0.034005      -0.027675       0.046096      -0.010294      -0.003038       0.022479       0.013619      -0.054246      -0.032790       0.006113       0.026676              3.244633       2.843831      -0.229693      -0.469644       3.321562       1.307604       3.568505          -0.000537
          122              H       7.374641      17.208112       9.732184       0.130765       1.496510 0.11795977E+02  0.12776486E+03                                 2.205604                            2.050356      -1.169331       2.335419                    0.996838       3.660708      10.807327       0.423129       1.336459      -0.700431       0.000900       0.034656       0.042950       0.055195       0.002915       0.003325       0.017367       0.007546      -0.023046      -0.021622       0.005422       0.016200              2.229400       2.017687       0.142897       0.031572       2.305235       0.684952       2.365277          -0.000481
          123              H       1.409755      15.073238      10.443248       0.137446       1.029008 0.73174614E+01  0.71765463E+02                                 1.810850                            1.676864      -1.428805       2.211212                    0.993658       3.868282      11.603704       0.433396       1.441008      -0.673700       0.001455      -0.035303      -0.041386       0.054417      -0.000447      -0.002040       0.012517       0.003353      -0.004601      -0.013824       0.002192       0.011632              1.870619       1.563110       0.125785       0.093557       2.059764       0.629910       1.988983          -0.000168
          124              H       0.963652      17.780568      13.308970       0.101415       2.423146 0.20429533E+02  0.25830850E+03                                 3.240468                            2.848991      -1.587413       2.118837                    0.990973       4.689659      15.835371       0.325140       1.489893      -0.669875      -0.012946       0.037394       0.023121       0.045831      -0.005686       0.006776       0.022063       0.009665      -0.058302      -0.034035       0.015330       0.018704              3.383563       2.843506      -0.288791      -0.479964       3.480667       1.397288       3.826516          -0.000280
          125              H       4.929787       8.373782       5.672412       0.120568       1.517909 0.11822906E+02  0.12893303E+03                                 2.257041                            2.070613      -1.394947       2.227429                    0.992022       3.927352      11.874140       0.413011       1.359894      -0.693048       0.011945      -0.024236       0.043509       0.051216       0.003364       0.007312      -0.001556      -0.035578       0.034044      -0.025284       0.011767       0.013517              2.309220       1.806265      -0.105416       0.245431       2.066667      -0.466018       3.054727          -0.000245
          126              H       4.464516      10.540937       2.355902       0.096255       2.208008 0.18500067E+02  0.22821868E+03                                 2.997661                            2.667829      -1.724157       2.051562                    0.987346       4.859160      16.215191       0.344155       1.442693      -0.675181       0.009911       0.016335      -0.037763       0.042321       0.014300       0.000666       0.006678      -0.032132       0.126220      -0.042582      -0.000512       0.043094              3.103281       2.029243      -0.148737       0.143512       3.669828      -1.059219       3.610773          -0.002101
          127              H       3.209851      11.412533       5.916588       0.124906       1.672518 0.13466321E+02  0.15206191E+03                                 2.442169                            2.239995      -1.365339       2.234123                    0.994386       4.013570      12.441323       0.388202       1.397257      -0.686784      -0.050873      -0.005807       0.015626       0.053535       0.011413      -0.012566       0.011783       0.011144      -0.058665      -0.030120       0.007033       0.023087              2.483548       3.368665       0.132289      -0.436152       2.060566       0.158006       2.021414          -0.000549
          128              H       6.968617      11.459879       4.703755       0.124871       1.558882 0.11664039E+02  0.12734677E+03                                 2.364759                            2.110526      -1.106382       2.370047                    0.995888       3.802634      11.675202       0.391745       1.432069      -0.681052       0.052894      -0.013425      -0.012838       0.056061       0.004063      -0.006965       0.027335       0.033179      -0.054474      -0.041624       0.014874       0.026750              2.474736       3.213585      -0.493457      -0.713563       2.094002       0.310720       2.116620          -0.000580
          129              H       4.251920      14.436220       4.279800       0.097427       2.000545 0.16821237E+02  0.20288370E+03                                 2.824880                            2.555729      -1.693555       2.065747                    0.988676       4.736155      15.691231       0.348750       1.456139      -0.672780       0.025078      -0.037536      -0.003449       0.045274      -0.031179       0.009592      -0.009961      -0.037927       0.022385      -0.040490       0.001938       0.038552              2.904322       2.576573      -1.018777      -0.336990       3.563505       0.391512       2.572887          -0.002291
          130              H       2.139901      17.761199       4.821818       0.111518       2.038561 0.16731434E+02  0.19886918E+03                                 2.762030                            2.481753      -1.487279       2.177060                    0.990535       4.226489      13.309867       0.373299       1.380432      -0.690945      -0.029633       0.039573       0.005228       0.049713      -0.016863      -0.006700       0.010370      -0.015806       0.029891      -0.023605      -0.000679       0.024284              2.823834       2.619436      -0.951850      -0.010074       3.518666      -0.167933       2.333400          -0.002238
          131              H       4.332079      17.989320       2.388101       0.104014       1.855267 0.15628491E+02  0.18437459E+03                                 2.664385                            2.448408      -1.535964       2.144511                    0.990026       4.458736      14.432735       0.360944       1.438407      -0.677366       0.031289       0.038927       0.007387       0.050487       0.038180      -0.004922      -0.002308      -0.031433       0.047098      -0.049260       0.014668       0.034592              2.699011       2.501578       0.925055       0.214626       3.215788       0.245139       2.379666          -0.003756
          132              H       1.869799      14.920440       1.974879       0.101396       2.486587 0.20798843E+02  0.26220671E+03                                 3.223472                            2.823480      -1.452581       2.187710                    0.990980       4.523450      14.886695       0.338018       1.437347      -0.680947      -0.035070      -0.028217      -0.001938       0.045054       0.024210       0.012014       0.004927       0.031357       0.090535      -0.043960       0.006676       0.037284              3.338995       3.486352       1.339102      -0.368827       3.821035      -0.465688       2.709599          -0.002645
          133              H      11.684066       5.444788       5.221624       0.366304       0.552462 0.36442198E+01  0.30860982E+02                                 1.322837                            1.281621      -1.745266       2.150481                    0.996262       3.148322       9.600225       0.427913       1.690229      -0.629807      -0.008936      -0.010135       0.005043       0.014422       0.000210       0.002689       0.006967      -0.005454      -0.025439      -0.011611       0.001798       0.009813              1.366118       1.247666       0.106385      -0.073037       1.363574      -0.113841       1.487114           0.000631
          134              H      14.418190       5.220970       1.470426       0.361390       0.715422 0.49908489E+01  0.45441855E+02                                 1.535802                            1.471318      -1.839166       2.102348                    0.994888       3.295488      10.212964       0.413575       1.626559      -0.639798       0.002316       0.014742      -0.008863       0.017357       0.002905       0.008828       0.002928      -0.011825      -0.021688      -0.013944       0.002148       0.011796              1.592619       1.403167       0.107514      -0.123614       1.525855      -0.130500       1.848834           0.000263
          135              H      12.523994      10.394595       4.360298       0.111319       1.675952 0.13558879E+02  0.15275546E+03                                 2.401441                            2.214890      -1.363929       2.236120                    0.991799       4.025030      12.300271       0.400702       1.356787      -0.694630      -0.020434       0.027536       0.040986       0.053438      -0.013976      -0.002852       0.004140      -0.027161       0.056633      -0.028948       0.007855       0.021093              2.445025       1.822278      -0.148214      -0.159578       2.781916       0.685089       2.730881          -0.001334
          136              H      13.273308       8.300611       1.073304       0.102492       1.804951 0.14423811E+02  0.16583901E+03                                 2.561516                            2.310911      -1.443593       2.190440                    0.991218       4.252026      13.337734       0.383691       1.388410      -0.687278       0.008762      -0.029087      -0.033218       0.045014      -0.011262      -0.007826       0.010945      -0.044158      -0.027774      -0.022617      -0.010508       0.033126              2.628466       1.861714      -0.115820      -0.322281       2.302030       0.475814       3.721655          -0.001255
          137              H      10.514788      11.038070       1.722653       0.126907       1.484215 0.11045447E+02  0.11871701E+03                                 2.265951                            2.034753      -1.148718       2.352099                    0.995594       3.748601      11.342993       0.405420       1.405632      -0.685641      -0.050338      -0.015735       0.014283       0.054640       0.002150      -0.000392      -0.018390       0.033446      -0.052484      -0.031749       0.006067       0.025682              2.338564       2.967619       0.530428      -0.547592       2.039652      -0.392479       2.008423          -0.001030
          138              H      14.360684      11.446967       0.941824       0.106312       2.627143 0.24147485E+02  0.31760991E+03                                 3.416561                            3.100342      -1.573915       2.129798                    0.990007       4.764363      16.283914       0.311965       1.492721      -0.671119       0.047682      -0.000536      -0.004202       0.047870      -0.002932      -0.002801      -0.033931       0.009078      -0.073478      -0.046195       0.016952       0.029243              3.420305       4.863082      -0.287564       0.004839       2.830232      -0.197387       2.567602          -0.004013
          139              H      16.404742       6.955555       6.633019       0.103006       2.340831 0.19434839E+02  0.24213136E+03                                 3.126065                            2.745777      -1.607473       2.100274                    0.992728       4.655825      15.489672       0.337952       1.454725      -0.675427       0.014187       0.034024       0.027590       0.046044       0.010267       0.002894       0.022551       0.013507      -0.054652      -0.032926       0.006275       0.026650              3.250315       2.848692       0.230006       0.470583       3.327407       1.310764       3.574845          -0.000219
          140              H      16.087591       4.312788       3.684116       0.130772       1.495944 0.11790083E+02  0.12768093E+03                                 2.204751                            2.049608      -1.169181       2.335493                    0.996840       3.659892      10.802924       0.423293       1.336153      -0.700494       0.000907      -0.034668      -0.042950       0.055204      -0.002936      -0.003330       0.017371       0.007505      -0.023088      -0.021623       0.005399       0.016224              2.228525       2.016887      -0.142796      -0.031545       2.304267       0.684576       2.364422          -0.000635
          141              H      10.122705       6.447662       2.973052       0.137447       1.029049 0.73177094E+01  0.71767832E+02                                 1.810828                            1.676835      -1.428811       2.211205                    0.993659       3.868215      11.603143       0.433426       1.440910      -0.673718       0.001454       0.035303       0.041383       0.054415       0.000446       0.002041       0.012511       0.003354      -0.004583      -0.013817       0.002189       0.011628              1.870599       1.563081      -0.125775      -0.093547       2.059685       0.629925       1.989029          -0.000218
          142              H       9.676602       3.740332       0.107330       0.101454       2.425439 0.20453529E+02  0.25870461E+03                                 3.243204                            2.851173      -1.587872       2.118586                    0.990967       4.692752      15.852016       0.324908       1.490425      -0.669772      -0.012893      -0.037394      -0.023071       0.045790       0.005680      -0.006923       0.022092       0.009545      -0.058506      -0.034128       0.015417       0.018711              3.386548       2.845860       0.289036       0.480487       3.483644       1.399008       3.830140          -0.000352
          143              H      13.642737      13.147118       7.743888       0.120610       1.516960 0.11813312E+02  0.12879544E+03                                 2.255696                            2.069474      -1.394287       2.227786                    0.992033       3.925186      11.864023       0.413236       1.359501      -0.693134       0.011912       0.024228      -0.043549       0.051239      -0.003370      -0.007229      -0.001541      -0.035485       0.034225      -0.025235       0.011738       0.013497              2.307769       1.805291       0.105320      -0.245194       2.065434      -0.465583       3.052582          -0.000487
          144              H      13.177466      10.979963      11.060398       0.096273       2.208200 0.18502476E+02  0.22825655E+03                                 2.997809                            2.667982      -1.724326       2.051468                    0.987344       4.859687      16.217407       0.344148       1.442671      -0.675182       0.009894      -0.016323       0.037767       0.042316      -0.014273      -0.000691       0.006686      -0.032103       0.126251      -0.042557      -0.000550       0.043107              3.103403       2.029329       0.148740      -0.143526       3.670083      -1.059208       3.610798          -0.002382
          145              H      11.922801      10.108367       7.499712       0.124902       1.672510 0.13465935E+02  0.15205420E+03                                 2.442007                            2.239840      -1.365407       2.234078                    0.994386       4.013453      12.440219       0.388254       1.397104      -0.686813      -0.050874       0.005833      -0.015647       0.053545      -0.011447       0.012601       0.011769       0.011084      -0.058749      -0.030154       0.007034       0.023120              2.483393       3.368502      -0.132300       0.436124       2.060433       0.157961       2.021245          -0.000569
          146              H      15.681567      10.061021       8.712545       0.124867       1.559731 0.11672002E+02  0.12746161E+03                                 2.366028                            2.111548      -1.106861       2.369786                    0.995880       3.804244      11.683265       0.391547       1.432477      -0.680971       0.052887       0.013442       0.012828       0.056056      -0.004038       0.006966       0.027370       0.033181      -0.054467      -0.041654       0.014903       0.026751              2.476128       3.215576       0.493883       0.714128       2.095117       0.311019       2.117691          -0.000400
          147              H      12.964870       7.084680       9.136500       0.097426       2.001951 0.16836919E+02  0.20312934E+03                                 2.826540                            2.557160      -1.694240       2.065341                    0.988668       4.739245      15.705970       0.348587       1.456412      -0.672718       0.025042       0.037560       0.003451       0.045275       0.031275      -0.009650      -0.009955      -0.038062       0.022642      -0.040656       0.002011       0.038645              2.906043       2.578055       1.019646       0.337120       3.565806       0.391625       2.574268          -0.002336
          148              H      10.852851       3.759701       8.594482       0.111473       2.041417 0.16761622E+02  0.19933174E+03                                 2.765149                            2.484390      -1.488594       2.176348                    0.990512       4.230886      13.330226       0.372985       1.380876      -0.690841      -0.029576      -0.039569      -0.005271       0.049681       0.016848       0.006831       0.010431      -0.015892       0.030033      -0.023634      -0.000780       0.024415              2.827051       2.622426       0.953340       0.010225       3.522757      -0.168024       2.335969          -0.001949
          149              H      13.045029       3.531580      11.028199       0.103997       1.857925 0.15657368E+02  0.18481255E+03                                 2.667393                            2.451002      -1.537244       2.143767                    0.990011       4.463573      14.455268       0.360656       1.438798      -0.677275       0.031245      -0.038959      -0.007384       0.050484      -0.038322       0.004997      -0.002306      -0.031658       0.047452      -0.049498       0.014772       0.034726              2.702108       2.504326      -0.926584      -0.214799       3.219789       0.245291       2.382209          -0.003655
          150              H      10.582749       6.600460      11.441421       0.101345       2.491762 0.20852042E+02  0.26305729E+03                                 3.228114                            2.827211      -1.454700       2.186576                    0.990945       4.529528      14.914015       0.337758       1.437471      -0.680901      -0.034970       0.028250       0.001971       0.044998      -0.024203      -0.012141       0.004951       0.031108       0.090812      -0.043935       0.006505       0.037431              3.343921       3.491726      -1.341810       0.369501       3.826714      -0.466513       2.713324          -0.001936
          151              H      14.454784      16.205238       8.194676       0.366305       0.552503 0.36445690E+01  0.30864618E+02                                 1.322883                            1.281667      -1.745302       2.150452                    0.996262       3.148439       9.600626       0.427913       1.690191      -0.629812       0.008934      -0.010134      -0.005042       0.014420      -0.000209       0.002690      -0.006965      -0.005452      -0.025444      -0.011612       0.001801       0.009811              1.366157       1.247698      -0.106397      -0.073037       1.363651       0.113846       1.487122           0.000631
          152              H      11.720660      15.981420      11.945874       0.361391       0.715432 0.49910510E+01  0.45444940E+02                                 1.535928                            1.471438      -1.839150       2.102364                    0.994887       3.295667      10.214234       0.413513       1.626760      -0.639767      -0.002314       0.014741       0.008861       0.017354      -0.002903       0.008831      -0.002931      -0.011828      -0.021667      -0.013945       0.002150       0.011795              1.592738       1.403275      -0.107536      -0.123634       1.526012       0.130520       1.848925           0.000332
          153              H      13.614856      21.155045       9.056002       0.111329       1.675924 0.13558748E+02  0.15275480E+03                                 2.401485                            2.214933      -1.363945       2.236112                    0.991798       4.025115      12.300874       0.400680       1.356853      -0.694616       0.020436       0.027535      -0.040986       0.053439       0.013977      -0.002852      -0.004141      -0.027178       0.056645      -0.028957       0.007859       0.021098              2.445072       1.822312       0.148222      -0.159583       2.782011      -0.685106       2.730894          -0.001239
          154              H      12.865542      19.061061      12.342996       0.102455       1.805357 0.14428118E+02  0.16590428E+03                                 2.562104                            2.311416      -1.443795       2.190343                    0.991215       4.252725      13.341444       0.383602       1.388602      -0.687240      -0.008746      -0.029093       0.033208       0.045007       0.011276      -0.007781      -0.010965      -0.044178      -0.027827      -0.022588      -0.010563       0.033151              2.629040       1.862054       0.115868      -0.322380       2.302604      -0.475960       3.722461          -0.001086
          155              H      15.624062       0.277620      11.693647       0.126919       1.484573 0.11048745E+02  0.11876446E+03                                 2.266537                            2.035215      -1.148918       2.351987                    0.995590       3.749378      11.346901       0.405316       1.405850      -0.685596       0.050325      -0.015748      -0.014277       0.054630      -0.002172      -0.000384       0.018403       0.033435      -0.052432      -0.031752       0.006081       0.025671              2.339198       2.968547      -0.530642      -0.547811       2.040163       0.392631       2.008884          -0.000701
          156              H      11.778166       0.686517      12.474476       0.106266       2.631988 0.24203879E+02  0.31856881E+03                                 3.421952                            3.104866      -1.574725       2.129350                    0.989994       4.769822      16.313390       0.311570       1.493592      -0.670955      -0.047613      -0.000521       0.004182       0.047800       0.002878      -0.002756       0.034034       0.008837      -0.073492      -0.046248       0.016832       0.029417              3.425791       4.871651       0.288199       0.004880       2.834556       0.197969       2.571167          -0.003502
          157              H       9.734108      17.716005       6.783281       0.103005       2.336324 0.19388437E+02  0.24137662E+03                                 3.120595                            2.741419      -1.606393       2.100819                    0.992752       4.649740      15.457003       0.338466       1.453581      -0.675650      -0.014239       0.034008      -0.027676       0.046100      -0.010296       0.003057      -0.022490       0.013638      -0.054249      -0.032801       0.006108       0.026694              3.244414       2.843671      -0.229682       0.469590       3.321333      -1.307466       3.568239          -0.000519
          158              H      10.051259      15.073238       9.732184       0.130763       1.496403 0.11794846E+02  0.12774846E+03                                 2.205421                            2.050197      -1.169312       2.335430                    0.996838       3.660530      10.806324       0.423168       1.336380      -0.700447      -0.000902      -0.034660       0.042951       0.055199       0.002918      -0.003327      -0.017368       0.007531      -0.023061      -0.021622       0.005416       0.016205              2.229207       2.017524       0.142892      -0.031586       2.305024      -0.684866       2.365073          -0.000459
          159              H      16.016145      17.208112      10.443248       0.137446       1.029044 0.73176746E+01  0.71767353E+02                                 1.810816                            1.676827      -1.428807       2.211210                    0.993658       3.868192      11.603035       0.433429       1.440903      -0.673719      -0.001454       0.035304      -0.041383       0.054416      -0.000447       0.002040      -0.012512       0.003352      -0.004579      -0.013816       0.002188       0.011629              1.870582       1.563075       0.125784      -0.093551       2.059717      -0.629910       1.988953          -0.000178
          160              H      16.462248      14.500782      13.308970       0.101420       2.424783 0.20445727E+02  0.25856913E+03                                 3.242102                            2.850252      -1.587687       2.118689                    0.990970       4.691260      15.843424       0.325040       1.490031      -0.669848       0.012881      -0.037362       0.023109       0.045781      -0.005643      -0.006936      -0.021985       0.009482      -0.058142      -0.033958       0.015365       0.018592              3.385349       2.844900      -0.288993       0.480323       3.482501      -1.398377       3.828648          -0.000082
          161              H      12.496113       2.386668       5.672412       0.120620       1.516831 0.11812002E+02  0.12877771E+03                                 2.255572                            2.069358      -1.394256       2.227804                    0.992033       3.925099      11.863638       0.413247       1.359500      -0.693134      -0.011912       0.024230       0.043550       0.051241       0.003368      -0.007229       0.001544      -0.035482       0.034226      -0.025234       0.011734       0.013500              2.307671       1.805224      -0.105317      -0.245196       2.065297       0.465567       3.052491          -0.000461
          162              H      12.961384       0.219513       2.355902       0.096273       2.207748 0.18497624E+02  0.22818094E+03                                 2.997436                            2.667663      -1.724048       2.051627                    0.987348       4.858826      16.213794       0.344164       1.442704      -0.675180      -0.009920      -0.016343      -0.037772       0.042335       0.014333      -0.000662      -0.006661      -0.032159       0.126200      -0.042610      -0.000473       0.043083              3.103021       2.029136      -0.148721      -0.143489       3.669559       1.059059       3.610369          -0.002303
          163              H      14.216049      20.868817       5.916588       0.124906       1.671967 0.13460539E+02  0.15197588E+03                                 2.441359                            2.239306      -1.365137       2.234220                    0.994390       4.012643      12.436418       0.388328       1.396997      -0.686836       0.050879       0.005830       0.015639       0.053547       0.011446       0.012580      -0.011760       0.011099      -0.058746      -0.030135       0.007016       0.023119              2.482706       3.367432       0.132277       0.435919       2.059926      -0.157892       2.020759          -0.000585
          164              H      10.457283      20.821471       4.703755       0.124877       1.558741 0.11662593E+02  0.12732486E+03                                 2.364457                            2.110276      -1.106318       2.370074                    0.995889       3.802272      11.673156       0.391808       1.431906      -0.681083      -0.052898       0.013420      -0.012845       0.056065       0.004073       0.006973      -0.027325       0.033182      -0.054447      -0.041615       0.014865       0.026750              2.474410       3.213136      -0.493382       0.713425       2.093744      -0.310663       2.116350          -0.000543
          165              H      13.173980      17.845130       4.279800       0.097425       2.000835 0.16824274E+02  0.20292940E+03                                 2.825119                            2.555931      -1.693692       2.065663                    0.988675       4.736587      15.692988       0.348742       1.456107      -0.672784      -0.025081       0.037538      -0.003455       0.045278      -0.031206      -0.009580       0.009960      -0.037929       0.022457      -0.040523       0.001962       0.038561              2.904569       2.576793      -1.018904       0.337018       3.563832      -0.391545       2.573082          -0.002286
          166              H      15.285999      14.520151       4.821818       0.111520       2.039242 0.16738434E+02  0.19897549E+03                                 2.762720                            2.482326      -1.487567       2.176903                    0.990530       4.227423      13.314084       0.373239       1.380493      -0.690929       0.029634      -0.039560       0.005236       0.049705      -0.016870       0.006710      -0.010394      -0.015775       0.029925      -0.023611      -0.000701       0.024311              2.824551       2.620096      -0.952198       0.010107       3.519596       0.167963       2.333960          -0.002244
          167              H      13.093821      14.292030       2.388101       0.104001       1.856132 0.15637701E+02  0.18451300E+03                                 2.665299                            2.449188      -1.536380       2.144273                    0.990022       4.460133      14.439081       0.360869       1.438476      -0.677348      -0.031291      -0.038924       0.007379       0.050484       0.038211       0.004938       0.002325      -0.031462       0.047149      -0.049302       0.014675       0.034628              2.699953       2.502414       0.925523      -0.214700       3.216990      -0.245223       2.380455          -0.003747
          168              H      15.556101      17.360910       1.974879       0.101371       2.487028 0.20803126E+02  0.26227563E+03                                 3.223929                            2.823830      -1.452653       2.187671                    0.990979       4.523824      14.888613       0.337985       1.437407      -0.680936       0.035073       0.028217      -0.001936       0.045056       0.024216      -0.012011      -0.004925       0.031402       0.090561      -0.043982       0.006691       0.037291              3.339482       3.486893       1.339414       0.368881       3.821630       0.465756       2.709922          -0.002641
          169              C      12.736590      20.442488      23.064230       0.038380      28.480255 0.35173036E+03  0.79418924E+04                                 8.353308                            6.387906       0.105167       2.027573                    0.999608      28.007397      82.221416       0.623524       0.435049      -1.039446      -0.042888      -0.034729       0.014946       0.057175      -0.014038       0.013148      -0.014242       0.012406       0.117243      -0.035247      -0.011099       0.046346              9.699429       4.671894      -1.107647       0.342427      11.934690       1.468519      12.491704          -0.006488
          170              C      13.146099      19.294993      24.846451       0.039943      27.004557 0.32264683E+03  0.71174273E+04                                 7.973156                            6.044313       0.393977       2.135300                    0.999528      27.025523      77.980154       0.653902       0.424617      -1.047575      -0.017244       0.005951      -0.027592       0.033077      -0.000575       0.014951      -0.043771      -0.000895      -0.081942      -0.057207       0.012950       0.044257              9.125343       4.372111      -1.334895       0.581973      11.599654       0.876194      11.404263          -0.001745
          171              C      11.330320       0.611194      25.463332       0.030707      28.393948 0.33343652E+03  0.74284412E+04                                 8.348246                            6.220986       0.263450       2.090439                    0.999240      27.370347      79.795473       0.631662       0.435248      -1.039400       0.033331      -0.003496       0.003877       0.033737       0.017394       0.005478       0.004449       0.067426      -0.052093      -0.030012      -0.017236       0.047248              9.662035      10.376078       0.647354       1.052796      10.325932       4.958315       8.284095          -0.009624
          172              C      13.423171       0.829631      25.887288      -0.037631      30.563340 0.36911909E+03  0.85140107E+04                                 8.774769                            6.506405       0.054051       1.992960                    0.998755      30.141028      92.174304       0.617435       0.430078      -1.032846      -0.044067       0.005755      -0.000171       0.044442       0.012436       0.015659       0.041766       0.018264      -0.113791      -0.062772       0.012638       0.050134             10.331830      10.479815       0.002976       0.408936      11.696496       5.321647       8.819179          -0.023283
          173              C      16.045420      17.162918      20.883544       0.037969      29.344826 0.32790743E+03  0.72917693E+04                                 8.461443                            6.093323       0.236040       2.076055                    0.999815      27.622912      81.072514       0.648688       0.424608      -1.043416      -0.002754      -0.006318       0.031884       0.032620       0.010584       0.019907      -0.002523      -0.050215      -0.018372      -0.037120       0.006736       0.030383             10.114924      13.204435      -1.828360      -0.634986       8.482378      -4.031021       8.657959          -0.001068
          174              C      15.874995      15.726182      22.490280       0.061077      26.813799 0.31304455E+03  0.68122487E+04                                 7.834825                            5.901522       0.417861       2.149063                    0.999853      26.078818      73.273722       0.674635       0.417208      -1.058589      -0.010665       0.033704      -0.001688       0.035391       0.026324      -0.005222       0.000283      -0.035628       0.059072      -0.041996       0.018612       0.023384              9.327593      13.549950      -0.845247      -1.895661       6.944312      -2.819817       7.488516          -0.006063
          175              C      10.299578      16.530634      24.502725       0.099686      26.362933 0.32307691E+03  0.71261550E+04                                 8.036901                            6.221810       0.081848       2.058803                    0.998229      25.994531      74.893678       0.618014       0.449323      -1.033322      -0.002552      -0.035725       0.000608       0.035822       0.032362      -0.008152       0.017086      -0.045069       0.042161      -0.050121       0.011735       0.038386              9.256917      11.659740      -0.990458      -1.242343       7.970629      -3.443796       8.140381          -0.001935
          176              C      10.058229      15.062263      26.062504       0.044754      28.100911 0.32820201E+03  0.73112373E+04                                 8.257262                            6.106317       0.252431       2.084208                    0.999726      27.654535      81.647836       0.645368       0.426038      -1.040931      -0.000986      -0.004482      -0.046885       0.047109       0.017526       0.025385      -0.009747      -0.043957      -0.027868      -0.044470       0.011691       0.032779              9.552197      11.175531      -1.652953      -0.349597       8.617598      -4.226075       8.863461          -0.000464
          177              C      13.501587       2.141760      18.180965       0.046430      27.192139 0.33320489E+03  0.73825945E+04                                 7.989123                            6.135422       0.306875       2.108038                    0.999499      26.814678      76.617305       0.652529       0.423652      -1.052026       0.020023      -0.006691      -0.024608       0.032423       0.008524       0.002481       0.030954      -0.002674      -0.037163      -0.035178       0.002566       0.032612              9.179800       4.605602      -0.108458       1.325476      12.111006      -0.382675      10.822792          -0.002833
          178              C      13.241941       0.954452      16.368691       0.013824      30.601334 0.35882606E+03  0.81950827E+04                                 8.889843                            6.511911       0.184261       2.054890                    0.999004      28.759941      86.712243       0.605163       0.443164      -1.028037       0.037258       0.029118       0.017046       0.050265      -0.029292      -0.014033       0.002611       0.004520       0.184454      -0.060607      -0.003568       0.064175             10.425660       4.510708      -0.155127       1.188695      13.348261      -0.752189      13.418011          -0.004363
          179              C      12.832433      20.622402      19.216166       0.022887      28.972559 0.33084954E+03  0.73535189E+04                                 8.396738                            6.154712       0.339993       2.115210                    0.999531      27.359434      79.565746       0.641838       0.429355      -1.043367       0.033968      -0.013884       0.013186       0.038993       0.020169      -0.029528       0.004587       0.015241      -0.042776      -0.038676      -0.000369       0.039046             10.204369      10.281155       0.962001      -2.596017      11.517792      -5.193068       8.814160          -0.003876
          180              C      14.871263      20.586463      18.555816       0.008324      30.097143 0.36030895E+03  0.81811001E+04                                 8.689677                            6.461877       0.236588       2.070392                    0.999450      28.114327      82.645297       0.620720       0.434584      -1.040188      -0.020398       0.025592       0.035488       0.048274       0.008105       0.000998      -0.016986       0.090771      -0.126654      -0.052671      -0.014544       0.067215             10.125223      11.398354       1.073171      -2.516924      10.968622      -4.470190       8.008694          -0.004776
          181              C      12.457776      17.151296      18.102614      -0.003544      31.154038 0.37068534E+03  0.85308543E+04                                 8.988799                            6.621073       0.132094       2.031419                    0.999082      29.147930      88.077420       0.600118       0.443489      -1.028352      -0.030941      -0.020775       0.020095       0.042341       0.041483       0.020780       0.022337      -0.036006      -0.024001      -0.042295      -0.019865       0.062160             10.553789       6.748735       3.832459      -0.098559      10.992625       1.821601      13.920007          -0.016208
          182              C      11.318122      15.333641      18.398845       0.008882      28.761690 0.34518660E+03  0.77529901E+04                                 8.322523                            6.242104       0.183550       2.052810                    0.999365      28.050326      81.969418       0.644246       0.423291      -1.047217      -0.006775       0.038645      -0.005046       0.039557       0.023041      -0.023197      -0.021095      -0.007007      -0.060297      -0.034955      -0.012736       0.047691              9.479128       6.578137       3.447388      -0.648499       9.655714       0.641036      12.203534          -0.011146
          183              C      12.473459      14.948632      15.425257      -0.013805      31.618805 0.37461788E+03  0.86564010E+04                                 9.097481                            6.677750       0.021294       1.991279                    0.998847      29.566355      89.938907       0.593819       0.446378      -1.025229      -0.018926       0.028136      -0.019737       0.039235      -0.062178      -0.025217       0.013231      -0.027667       0.032694      -0.070846       0.000880       0.069966             10.858610       7.261762      -4.086560      -1.057717      10.561013       2.672933      14.753054          -0.027388
          184              C      11.143863      16.622743      15.188057      -0.004719      30.288779 0.35640934E+03  0.81311727E+04                                 8.779738                            6.428509       0.072800       2.009858                    0.999034      29.224692      88.244309       0.617447       0.434813      -1.032300       0.011736      -0.038792       0.007372       0.041194      -0.050880       0.016399      -0.018202       0.037645      -0.006338      -0.053860      -0.010097       0.063958             10.074417       8.063769      -4.146616      -0.747616       9.313871       1.813035      12.845612          -0.015210
          185              C       9.863059      19.308551      21.661690       0.488992      20.805616 0.24538739E+03  0.50976196E+04                                 6.967513                            5.604064      -0.320523       1.944289                    0.996963      23.827890      68.570899       0.614336       0.479938      -1.007511       0.110567       0.034716       0.036642       0.121544      -0.098455       0.026445      -0.048977      -0.180080      -0.205349      -0.100174      -0.079861       0.180035              7.648468       9.582335       1.514733      -1.285210       4.675167       0.547409       8.687902           0.000016
          186              C       8.516037      18.594058      21.310451       0.577843      21.861469 0.29578322E+03  0.63762655E+04                                 7.293524                            6.156650      -0.250974       1.967995                    0.999472      22.952320      65.191630       0.591244       0.480559      -1.016979      -0.140206      -0.079185      -0.035249       0.164835      -0.064643      -0.023845      -0.017242      -0.052663       0.096208      -0.092763       0.038933       0.053830              8.010751      10.341762       0.537721       0.369356       7.123171       0.047606       6.567320           0.000009
          187              C      13.402260       9.682038      17.184670       0.038428      28.483328 0.35176875E+03  0.79431610E+04                                 8.354667                            6.388795       0.104829       2.027477                    0.999607      28.009252      82.235197       0.623387       0.435123      -1.039378       0.042893      -0.034723      -0.014953       0.057176       0.014108       0.013130       0.014237       0.012378       0.117321      -0.035315      -0.011049       0.046364              9.701206       4.672594       1.107863       0.342365      11.936755      -1.469494      12.494269          -0.006241
          188              C      12.992751       8.534543      15.402449       0.039943      27.008299 0.32269668E+03  0.71189798E+04                                 7.974558                            6.045246       0.393702       2.135208                    0.999527      27.028109      77.996460       0.653760       0.424683      -1.047508       0.017235       0.005955       0.027597       0.033078       0.000600       0.015031       0.043750      -0.001042      -0.081915      -0.057186       0.012873       0.044313              9.127099       4.372762       1.335173       0.581944      11.602303      -0.876526      11.406231          -0.001501
          189              C      14.808530      11.371644      14.785568       0.030654      28.401285 0.33352815E+03  0.74311934E+04                                 8.350372                            6.222274       0.262923       2.090237                    0.999238      27.375361      79.820934       0.631514       0.435308      -1.039336      -0.033346      -0.003481      -0.003871       0.033750      -0.017409       0.005475      -0.004547       0.067475      -0.052173      -0.030073      -0.017219       0.047293              9.664650      10.379540      -0.647565       1.053158      10.328544      -4.959589       8.285865          -0.009468
          190              C      12.715679      11.590081      14.361612      -0.037637      30.564404 0.36910516E+03  0.85140476E+04                                 8.775503                            6.506232       0.053681       1.992835                    0.998753      30.145842      92.206481       0.617419       0.430071      -1.032797       0.044107       0.005749       0.000138       0.044480      -0.012385       0.015840      -0.041777       0.017962      -0.113717      -0.062761       0.012575       0.050186             10.332851      10.482797      -0.002870       0.409132      11.696658      -5.321653       8.819097          -0.023551
          191              C      10.093430       6.402468      19.365356       0.037862      29.358410 0.32804915E+03  0.72962508E+04                                 8.465679                            6.095492       0.235340       2.075793                    0.999814      27.632552      81.127878       0.648389       0.424727      -1.043265       0.002792      -0.006232      -0.032014       0.032734      -0.010477       0.019910       0.002701      -0.050189      -0.019004      -0.037105       0.006689       0.030416             10.120741      13.211736       1.829504      -0.635349       8.487233       4.034155       8.663254           0.000863
          192              C      10.263855       4.965732      17.758620       0.061260      26.814755 0.31303810E+03  0.68123150E+04                                 7.835818                            5.901831       0.417554       2.149008                    0.999853      26.079206      73.284415       0.674530       0.417261      -1.058518       0.010686       0.033632       0.001780       0.035333      -0.026346      -0.005223      -0.000326      -0.035717       0.059169      -0.042058       0.018681       0.023377              9.329104      13.551244       0.845246      -1.896087       6.945609       2.821071       7.490459          -0.003226
          193              C      15.839272       5.770184      15.746175       0.099766      26.363182 0.32307009E+03  0.71260304E+04                                 8.037283                            6.221911       0.081709       2.058772                    0.998228      25.994387      74.895582       0.617978       0.449347      -1.033299       0.002543      -0.035701      -0.000660       0.035797      -0.032364      -0.008144      -0.017081      -0.045105       0.042249      -0.050139       0.011748       0.038391              9.257804      11.661499       0.990316      -1.243128       7.970770       3.444020       8.141144          -0.001275
          194              C      16.080621       4.301813      14.186396       0.044644      28.116575 0.32838631E+03  0.73169788E+04                                 8.262294                            6.109188       0.251553       2.083868                    0.999724      27.666397      81.714203       0.644980       0.426200      -1.040745       0.000948      -0.004552       0.047029       0.047259      -0.017438       0.025436       0.009897      -0.044017      -0.028690      -0.044563       0.011668       0.032895              9.558835      11.184310       1.654789      -0.349643       8.623227       4.229228       8.868968           0.000483
          195              C      12.637263      12.902210      22.067935       0.046481      27.188207 0.33315211E+03  0.73810082E+04                                 7.987942                            6.134668       0.307261       2.108182                    0.999500      26.811956      76.603145       0.652623       0.423615      -1.052066      -0.020012      -0.006680       0.024592       0.032402      -0.008532       0.002426      -0.030975      -0.002526      -0.037229      -0.035241       0.002663       0.032578              9.178315       4.605049       0.108579       1.325279      12.109303       0.382806      10.820592          -0.002883
          196              C      12.896909      11.714902      23.880209       0.013810      30.592948 0.35872885E+03  0.81918293E+04                                 8.886504                            6.509939       0.184992       2.055121                    0.999008      28.754055      86.672496       0.605442       0.443015      -1.028183      -0.037102       0.029097      -0.017035       0.050133       0.029047      -0.013903      -0.002641       0.004904       0.183950      -0.060276      -0.003698       0.063974             10.421352       4.509287       0.155129       1.188312      13.342694       0.751595      13.412075          -0.004942
          197              C      13.306417       9.861952      21.032734       0.022885      28.970058 0.33083673E+03  0.73529381E+04                                 8.395657                            6.154377       0.340320       2.115310                    0.999532      27.357199      79.549695       0.641909       0.429325      -1.043417      -0.033952      -0.013900      -0.013135       0.038968      -0.020144      -0.029411      -0.004581       0.015387      -0.042770      -0.038554      -0.000436       0.038990             10.202667      10.279078      -0.961709      -2.595181      11.516222       5.191983       8.812702          -0.003622
          198              C      11.267587       9.826013      21.693084       0.008294      30.102243 0.36037805E+03  0.81832318E+04                                 8.691205                            6.462859       0.236348       2.070294                    0.999449      28.117811      82.664002       0.620608       0.434633      -1.040138       0.020411       0.025600      -0.035522       0.048309      -0.008113       0.000997       0.017064       0.090852      -0.126873      -0.052795      -0.014498       0.067293             10.127168      11.399762      -1.073658      -2.517360      10.971364       4.471481       8.010376          -0.004438
          199              C      13.681074       6.390846      22.146286      -0.003636      31.166689 0.37084145E+03  0.85357033E+04                                 8.992245                            6.623075       0.131249       2.031083                    0.999079      29.157185      88.123940       0.599919       0.443570      -1.028262       0.031099      -0.020742      -0.020111       0.042448      -0.041638       0.020956      -0.022252      -0.036581      -0.023374      -0.042735      -0.019600       0.062336             10.558652       6.751221      -3.833965      -0.098000      10.996784      -1.823722      13.927951          -0.015803
          200              C      14.820728       4.573191      21.850055       0.008797      28.771545 0.34532384E+03  0.77570296E+04                                 8.325226                            6.244036       0.182802       2.052519                    0.999362      28.056845      81.999965       0.644023       0.423385      -1.047134       0.006683       0.038620       0.005038       0.039517      -0.023137      -0.023293       0.021026      -0.007390      -0.060052      -0.034946      -0.012830       0.047776              9.482661       6.580272      -3.448044      -0.649302       9.657562      -0.641005      12.210148          -0.010535
          201              C      13.665391       4.188182      24.823643      -0.013848      31.628721 0.37473102E+03  0.86599339E+04                                 9.099890                            6.678953       0.020838       1.991066                    0.998846      29.574194      89.976508       0.593721       0.446404      -1.025182       0.019049       0.028125       0.019755       0.039296       0.062362      -0.025341      -0.013161      -0.028144       0.033314      -0.071221       0.001105       0.070116             10.862399       7.263664       4.087633      -1.058454      10.563499      -2.674556      14.760034          -0.027123
          202              C      14.994987       5.862293      25.060843      -0.004852      30.302812 0.35661354E+03  0.81370688E+04                                 8.782894                            6.430982       0.071498       2.009341                    0.999029      29.233949      88.281543       0.617231       0.434899      -1.032240      -0.011873      -0.038724      -0.007341       0.041163       0.051121       0.016590       0.018145       0.036925      -0.006133      -0.053937      -0.010179       0.064116             10.078350       8.066073       4.146943      -0.747191       9.315363      -1.813268      12.853614          -0.014858
          203              C      16.275791       8.548101      18.587210       0.489001      20.805452 0.24538471E+03  0.50974797E+04                                 6.967139                            5.603819      -0.320436       1.944317                    0.996964      23.826901      68.564396       0.614393       0.479901      -1.007544      -0.110561       0.034729      -0.036636       0.121540       0.098459       0.026448       0.048980      -0.180095      -0.205307      -0.100189      -0.079850       0.180039              7.648072       9.581640      -1.514596      -1.285315       4.674903      -0.547466       8.687673           0.000084
          204              C       0.196913       7.833608      18.938449       0.577845      21.861867 0.29580279E+03  0.63767046E+04                                 7.293346                            6.156709      -0.250890       1.968023                    0.999472      22.951501      65.186450       0.591270       0.480536      -1.017005       0.140210      -0.079180       0.035251       0.164836       0.064638      -0.023847       0.017253      -0.052668       0.096251      -0.092770       0.038949       0.053820              8.010471      10.341351      -0.537969       0.369204       7.122605      -0.047832       6.567458           0.000042
          205              C       4.689310      11.838862      23.064230       0.038349      28.485967 0.35179374E+03  0.79439390E+04                                 8.355193                            6.388912       0.104570       2.027366                    0.999606      28.011844      82.246370       0.623392       0.435108      -1.039377       0.042909       0.034766       0.014951       0.057213      -0.014081      -0.013155       0.014191       0.012497       0.117483      -0.035339      -0.011058       0.046398              9.702055       4.672721      -1.108023      -0.342502      11.937973      -1.468818      12.495471          -0.005992
          206              C       4.279801      12.986357      24.846451       0.039931      27.005997 0.32265868E+03  0.71178087E+04                                 7.973605                            6.044490       0.393856       2.135255                    0.999528      27.026626      77.985948       0.653877       0.424627      -1.047561       0.017234      -0.005953      -0.027602       0.033081      -0.000579      -0.015005       0.043762      -0.000906      -0.082028      -0.057229       0.012958       0.044272              9.126064       4.372289      -1.335060      -0.582027      11.600683      -0.876061      11.405220          -0.001565
          207              C       6.095580      10.149256      25.463332       0.030715      28.398632 0.33349759E+03  0.74303428E+04                                 8.350034                            6.222176       0.263067       2.090322                    0.999238      27.373086      79.813406       0.631491       0.435335      -1.039321      -0.033312       0.003511       0.003902       0.033723       0.017377      -0.005468      -0.004553       0.067548      -0.052188      -0.030093      -0.017218       0.047311              9.664377      10.377778       0.647307      -1.052713      10.328944      -4.960093       8.286409          -0.007289
          208              C       4.002729       9.930819      25.887288      -0.037573      30.559674 0.36906040E+03  0.85123759E+04                                 8.774296                            6.505995       0.054192       1.993048                    0.998754      30.138692      92.167667       0.617435       0.430092      -1.032830       0.044039      -0.005704      -0.000146       0.044407       0.012397      -0.015673      -0.041678       0.018160      -0.113636      -0.062657       0.012608       0.050049             10.331426      10.479222       0.003049      -0.408979      11.696031      -5.321563       8.819025          -0.019046
          209              C       1.380480      15.118432      20.883544       0.037925      29.349772 0.32797342E+03  0.72937212E+04                                 8.462923                            6.094370       0.235756       2.075942                    0.999815      27.626027      81.088619       0.648553       0.424669      -1.043362       0.002738       0.006282       0.031926       0.032653       0.010601      -0.019856       0.002636      -0.050104      -0.018757      -0.037054       0.006662       0.030392             10.116804      13.206854      -1.829178       0.634576       8.484112       4.031875       8.659447          -0.001105
          210              C       1.550905      16.555168      22.490280       0.061063      26.815840 0.31307049E+03  0.68130551E+04                                 7.835544                            5.901976       0.417686       2.149004                    0.999853      26.080292      73.282697       0.674563       0.417238      -1.058554       0.010664      -0.033711      -0.001683       0.035398       0.026326       0.005228      -0.000248      -0.035583       0.059016      -0.041974       0.018565       0.023409              9.328416      13.550650      -0.845355       1.895554       6.945251       2.820407       7.489346          -0.005985
          211              C       7.126322      15.750716      24.502725       0.099682      26.363708 0.32308918E+03  0.71265215E+04                                 8.037174                            6.222015       0.081783       2.058780                    0.998229      25.995093      74.896774       0.617988       0.449336      -1.033311       0.002554       0.035728       0.000604       0.035824       0.032361       0.008154      -0.017069      -0.045060       0.042126      -0.050109       0.011738       0.038371              9.257274      11.660180      -0.990464       1.242607       7.970972       3.443878       8.140671          -0.001978
          212              C       7.367671      17.219087      26.062504       0.044752      28.100650 0.32820312E+03  0.73112340E+04                                 8.257141                            6.106314       0.252459       2.084216                    0.999726      27.654201      81.645444       0.645374       0.426037      -1.040937       0.000991       0.004489      -0.046885       0.047110       0.017532      -0.025366       0.009769      -0.043924      -0.027845      -0.044454       0.011687       0.032767              9.552017      11.175333      -1.653041       0.349672       8.617498       4.225873       8.863219          -0.000452
          213              C       3.924313       8.618690      18.180965       0.046405      27.197883 0.33326844E+03  0.73845684E+04                                 7.991003                            6.136427       0.306398       2.107871                    0.999498      26.818365      76.638031       0.652389       0.423710      -1.051959      -0.020062       0.006693      -0.024634       0.032467       0.008530      -0.002570      -0.030945      -0.002782      -0.037347      -0.035169       0.002502       0.032667              9.182423       4.606444      -0.108415      -1.325944      12.114773       0.382165      10.826050          -0.001795
          214              C       4.183959       9.805998      16.368691       0.013871      30.607802 0.35885776E+03  0.81964900E+04                                 8.892550                            6.512946       0.183367       2.054614                    0.998999      28.765651      86.750443       0.604974       0.443265      -1.027915      -0.037304      -0.029162       0.017069       0.050333      -0.029401       0.014093      -0.002465       0.004691       0.184871      -0.060807      -0.003503       0.064309             10.429576       4.511701      -0.155031      -1.189229      13.353497       0.751157      13.423530          -0.002631
          215              C       4.593467      11.658948      19.216166       0.022853      28.976005 0.33088533E+03  0.73546931E+04                                 8.397940                            6.155345       0.339623       2.115081                    0.999530      27.362255      79.582357       0.641742       0.429397      -1.043316      -0.033967       0.013911       0.013176       0.038999       0.020208       0.029530      -0.004527       0.015272      -0.042898      -0.038671      -0.000437       0.039108             10.206214      10.282717       0.962372       2.596754      11.519956       5.194312       8.815970          -0.002027
          216              C       2.554637      11.694887      18.555816       0.008288      30.109377 0.36047110E+03  0.81861779E+04                                 8.693792                            6.464540       0.235744       2.070103                    0.999446      28.122027      82.690665       0.620382       0.434746      -1.040031       0.020391      -0.025659       0.035568       0.048367       0.008160      -0.001060       0.017221       0.090946      -0.127232      -0.053024      -0.014383       0.067407             10.130482      11.403595       1.073953       2.518126      10.975018       4.473236       8.012833          -0.000278
          217              C       4.968124      15.130054      18.102614      -0.003543      31.164637 0.37079557E+03  0.85346893E+04                                 8.993085                            6.623414       0.130773       2.031007                    0.999075      29.156096      88.131178       0.599781       0.443671      -1.028167       0.031023       0.020735       0.020146       0.042405       0.041512      -0.021012      -0.022447      -0.036199      -0.024124      -0.042409      -0.019975       0.062384             10.559520       6.752010       3.835209       0.098655      10.999244      -1.822461      13.927305          -0.013473
          218              C       6.107778      16.947709      18.398845       0.008842      28.766600 0.34524680E+03  0.77548824E+04                                 8.324227                            6.243107       0.183173       2.052677                    0.999364      28.053651      81.988978       0.644106       0.423354      -1.047151       0.006866      -0.038694      -0.005045       0.039621       0.023113       0.023184       0.021095      -0.007121      -0.060006      -0.034872      -0.012853       0.047725              9.481341       6.579542       3.448509       0.648974       9.658202      -0.640545      12.206281          -0.008414
          219              C       4.952441      17.332718      15.425257      -0.013490      31.606270 0.37443017E+03  0.86512186E+04                                 9.096406                            6.676801       0.021776       1.991622                    0.998842      29.557373      89.915303       0.593748       0.446475      -1.025145       0.019025      -0.027918      -0.019659       0.039087      -0.061925       0.025490      -0.013051      -0.028125       0.032306      -0.070706       0.000858       0.069848             10.857544       7.261009      -4.086474       1.057409      10.560657      -2.672583      14.750967          -0.016852
          220              C       6.282037      15.658607      15.188057      -0.004662      30.297472 0.35651757E+03  0.81347865E+04                                 8.783576                            6.430956       0.071488       2.009472                    0.999026      29.231063      88.288453       0.617077       0.435012      -1.032115      -0.011562       0.038883       0.007377       0.041230      -0.051089      -0.016391       0.018191       0.038096      -0.005600      -0.054253      -0.009853       0.064106             10.079288       8.067032      -4.148359       0.747919       9.317761      -1.814063      12.853070          -0.009911
          221              C       7.562841      12.972799      21.661690       0.488995      20.805696 0.24538818E+03  0.50976552E+04                                 6.967623                            5.604130      -0.320513       1.944293                    0.996963      23.828067      68.572199       0.614321       0.479948      -1.007503      -0.110568      -0.034711       0.036642       0.121544      -0.098457      -0.026448       0.048978      -0.180052      -0.205310      -0.100173      -0.079851       0.180023              7.648630       9.582369       1.514852       1.285550       4.675284      -0.547360       8.688238          -0.000025
          222              C       8.909863      13.687292      21.310451       0.577843      21.862151 0.29580207E+03  0.63767305E+04                                 7.293592                            6.156814      -0.250981       1.967993                    0.999472      22.952010      65.189619       0.591244       0.480554      -1.016989       0.140207       0.079184      -0.035253       0.164836      -0.064641       0.023841       0.017249      -0.052664       0.096242      -0.092767       0.038943       0.053823              8.010748      10.341794       0.538106      -0.369132       7.123076      -0.047545       6.567374          -0.000014
          223              C       4.023640       1.078412      17.184670       0.038445      28.484044 0.35176064E+03  0.79430590E+04                                 8.355140                            6.388806       0.104652       2.027430                    0.999606      28.010096      82.242391       0.623365       0.435134      -1.039354      -0.042872       0.034729      -0.014949       0.057163       0.014055      -0.013147      -0.014185       0.012543       0.117353      -0.035306      -0.011047       0.046353              9.701987       4.672663       1.108016      -0.342614      11.937276       1.468402      12.496021           0.003231
          224              C       4.433149       2.225907      15.402449       0.039894      27.017863 0.32278960E+03  0.71219628E+04                                 7.977727                            6.046796       0.392653       2.134841                    0.999524      27.035689      78.038494       0.653527       0.424778      -1.047388      -0.017224      -0.005931       0.027665       0.033124       0.000653      -0.015086      -0.043792      -0.001106      -0.082568      -0.057343       0.012923       0.044420              9.131251       4.374103       1.335740      -0.582557      11.606551       0.876119      11.413099           0.000125
          225              C       2.617370      20.909706      14.785568       0.030739      28.403780 0.33356925E+03  0.74325440E+04                                 8.352034                            6.223571       0.262556       2.090169                    0.999236      27.375795      79.831761       0.631292       0.435436      -1.039231       0.033273       0.003479      -0.003881       0.033679      -0.017381      -0.005438       0.004635       0.067674      -0.052263      -0.030181      -0.017198       0.047379              9.666758      10.380542      -0.647154      -1.052883      10.331694       4.961314       8.288039           0.002329
          226              C       4.710221      20.691269      14.361612      -0.037390      30.550409 0.36891247E+03  0.85084779E+04                                 8.773275                            6.504848       0.054442       1.993240                    0.998751      30.134820      92.166170       0.617441       0.430113      -1.032773      -0.043974      -0.005869       0.000342       0.044365      -0.012575      -0.015480       0.041604       0.018001      -0.112885      -0.062376       0.012386       0.049990             10.330135      10.479799      -0.002949      -0.408993      11.693717       5.320109       8.816889           0.008728
          227              C       7.332470       4.357982      19.365356       0.037825      29.365055 0.32812756E+03  0.72986485E+04                                 8.467694                            6.096739       0.234662       2.075549                    0.999813      27.637436      81.153762       0.648220       0.424799      -1.043190      -0.002760       0.006173      -0.032092       0.032797      -0.010496      -0.019850      -0.002822      -0.050094      -0.019546      -0.037036       0.006577       0.030459             10.123300      13.214666       1.830074       0.635323       8.489602      -4.035539       8.665633          -0.001871
          228              C       7.162045       5.794718      17.758620       0.061235      26.818015 0.31307875E+03  0.68135486E+04                                 7.836798                            5.902418       0.417262       2.148901                    0.999853      26.081704      73.297807       0.674448       0.417290      -1.058480      -0.010687      -0.033666       0.001754       0.035365      -0.026347       0.005246       0.000272      -0.035646       0.059099      -0.042026       0.018606       0.023420              9.330254      13.552090       0.845269       1.896182       6.946878      -2.821932       7.491794           0.001897
          229              C       1.586628       4.990266      15.746175       0.099754      26.365899 0.32311190E+03  0.71273136E+04                                 8.038319                            6.222673       0.081396       2.058663                    0.998226      25.996638      74.908437       0.617875       0.449399      -1.033250      -0.002546       0.035731      -0.000622       0.035827      -0.032357       0.008168       0.017023      -0.045068       0.042087      -0.050098       0.011764       0.038334              9.259047      11.662663       0.990411       1.243261       7.972070      -3.444706       8.142409           0.000530
          230              C       1.345279       6.458637      14.186396       0.044617      28.123158 0.32848102E+03  0.73198276E+04                                 8.264500                            6.110800       0.250903       2.083636                    0.999722      27.671136      81.740022       0.644760       0.426302      -1.040653      -0.000995       0.004618       0.047114       0.047350      -0.017454      -0.025331      -0.010042      -0.043883      -0.029197      -0.044500       0.011554       0.032946              9.561488      11.187490       1.655651       0.349412       8.625653      -4.230407       8.871321          -0.001138
          231              C       4.788637      19.379140      22.067935       0.046486      27.192132 0.33319182E+03  0.73822929E+04                                 7.989379                            6.135401       0.306917       2.108072                    0.999499      26.814385      76.618456       0.652509       0.423665      -1.052008       0.020024       0.006680       0.024608       0.032421      -0.008536      -0.002486       0.030970      -0.002573      -0.037427      -0.035252       0.002642       0.032610              9.180383       4.605713       0.108506      -1.325666      12.112403      -0.382489      10.823032          -0.000176
          232              C       4.528991      20.566448      23.880209       0.013828      30.598705 0.35877049E+03  0.81933472E+04                                 8.888617                            6.510873       0.184175       2.054856                    0.999004      28.758631      86.700672       0.605297       0.443091      -1.028098       0.037149      -0.029128      -0.017038       0.050187       0.029149       0.013958       0.002566       0.005046       0.184197      -0.060434      -0.003630       0.064064             10.424393       4.510104       0.155096      -1.188698      13.346755      -0.751324      13.416321          -0.000940
          233              C       4.119483       0.898498      21.032734       0.022829      28.975843 0.33089943E+03  0.73548910E+04                                 8.397316                            6.155248       0.339685       2.115071                    0.999531      27.361846      79.573693       0.641800       0.429365      -1.043363       0.033975       0.013895      -0.013164       0.038996      -0.020142       0.029465       0.004499       0.015399      -0.042917      -0.038566      -0.000501       0.039066             10.205136      10.281196      -0.962038       2.595923      11.519374      -5.193596       8.814839           0.000454
          234              C       6.158313       0.934437      21.693084       0.008269      30.109185 0.36046926E+03  0.81860791E+04                                 8.693469                            6.464316       0.235907       2.070138                    0.999447      28.122350      82.689793       0.620426       0.434719      -1.040053      -0.020401      -0.025640      -0.035572       0.048363      -0.008121      -0.001001      -0.017205       0.090989      -0.127108      -0.052986      -0.014415       0.067401             10.130146      11.402471      -1.074063       2.517916      10.975312      -4.473273       8.012655          -0.001579
          235              C       3.744826       4.369604      22.146286      -0.003583      31.179922 0.37099214E+03  0.85406726E+04                                 8.996953                            6.625785       0.129557       2.030530                    0.999070      29.166897      88.182406       0.599567       0.443753      -1.028080      -0.031130       0.020728      -0.020152       0.042484      -0.041725      -0.021096       0.022361      -0.036768      -0.023310      -0.042891      -0.019659       0.062549             10.564936       6.754649      -3.836700       0.097783      11.003881       1.825346      13.936279           0.000058
          236              C       2.605172       6.187259      21.850055       0.008850      28.777341 0.34538405E+03  0.77590584E+04                                 8.327466                            6.245236       0.182021       2.052277                    0.999358      28.061337      82.028344       0.643832       0.423474      -1.047033      -0.006801      -0.038693       0.005018       0.039605      -0.023185       0.023312      -0.021107      -0.007425      -0.059799      -0.034922      -0.012929       0.047852              9.485571       6.582170      -3.449639       0.649630       9.661004       0.640856      12.213538          -0.001733
          237              C       3.760509       6.572268      24.823643      -0.013371      31.619782 0.37458738E+03  0.86560891E+04                                 9.099671                            6.678523       0.020538       1.991145                    0.998840      29.567580      89.963991       0.593606       0.446518      -1.025081      -0.018999      -0.028026       0.019702       0.039174       0.062198       0.025472       0.013130      -0.028253       0.032956      -0.071062       0.000999       0.070063             10.862576       7.263485       4.087815       1.058497      10.563871       2.674849      14.760372          -0.006313
          238              C       2.430913       4.898157      25.060843      -0.004692      30.306226 0.35665874E+03  0.81386560E+04                                 8.784991                            6.432422       0.070715       2.009148                    0.999022      29.235844      88.300841       0.616991       0.435038      -1.032119       0.011713       0.038775      -0.007329       0.041163       0.051226      -0.016595      -0.018178       0.037292      -0.005707      -0.054177      -0.010046       0.064223             10.081051       8.067589       4.147559       0.746972       9.317102       1.813542      12.858462          -0.003035
          239              C       1.150109       2.212349      18.587210       0.489000      20.805500 0.24538488E+03  0.50975200E+04                                 6.967338                            5.603943      -0.320437       1.944318                    0.996964      23.827309      68.567400       0.614362       0.479922      -1.007526       0.110561      -0.034731      -0.036637       0.121541       0.098460      -0.026446      -0.048983      -0.180074      -0.205289      -0.100183      -0.079848       0.180031              7.648323       9.581784      -1.514722       1.285485       4.675085       0.547436       8.688099          -0.000076
          240              C      17.228987       2.926842      18.938449       0.577845      21.862442 0.29581600E+03  0.63770526E+04                                 7.293492                            6.156872      -0.250950       1.968004                    0.999472      22.951597      65.186782       0.591259       0.480540      -1.017005      -0.140213       0.079181       0.035253       0.164839       0.064632       0.023841      -0.017255      -0.052671       0.096268      -0.092766       0.038952       0.053814              8.010595      10.341536      -0.538242      -0.369118       7.122666       0.047773       6.567585          -0.000056
          241              C       4.689310       1.078412       3.768370       0.038406      28.474530 0.35164854E+03  0.79393596E+04                                 8.351508                            6.386694       0.105708       2.027767                    0.999610      28.002896      82.197091       0.623670       0.434985      -1.039514       0.042845       0.034689      -0.014936       0.057114      -0.013938       0.013134      -0.014259       0.012498       0.116929      -0.035135      -0.011114       0.046249              9.697334       4.670977      -1.107409       0.342259      11.930755       1.467973      12.490269          -0.006531
          242              C       4.279801       2.225907       1.986149       0.039918      27.010638 0.32271113E+03  0.71194375E+04                                 7.975114                            6.045341       0.393368       2.135084                    0.999526      27.030037      78.004908       0.653756       0.424677      -1.047503       0.017230      -0.005946       0.027625       0.033096      -0.000593       0.014981      -0.043798      -0.000929      -0.082340      -0.057306       0.012992       0.044313              9.127905       4.372966      -1.335168       0.582240      11.601469       0.876229      11.409281          -0.001674
          243              C       6.095580      20.909706       1.369268       0.030698      28.394092 0.33344518E+03  0.74286500E+04                                 8.348208                            6.221104       0.263285       2.090382                    0.999240      27.370302      79.794292       0.631653       0.435253      -1.039402      -0.033305       0.003437      -0.003831       0.033701       0.017323       0.005525       0.004445       0.067489      -0.052157      -0.029995      -0.017267       0.047262              9.661899      10.375576       0.647168       1.052851      10.325687       4.958365       8.284433          -0.009468
          244              C       4.002729      20.691269       0.945312      -0.037626      30.561798 0.36910119E+03  0.85134765E+04                                 8.774612                            6.506398       0.054037       1.992978                    0.998754      30.139473      92.168252       0.617415       0.430098      -1.032836       0.044020      -0.005835       0.000296       0.044406       0.012556       0.015398       0.041788       0.018434      -0.113613      -0.062726       0.012635       0.050091             10.331691      10.478884       0.002979       0.408887      11.696325       5.322087       8.819865          -0.022568
          245              C       1.380480       4.357982       5.949056       0.037896      29.359012 0.32806622E+03  0.72967028E+04                                 8.465863                            6.095853       0.234975       2.075665                    0.999814      27.632984      81.128730       0.648339       0.424755      -1.043251       0.002723       0.006222      -0.032026       0.032739       0.010635       0.019907      -0.002732      -0.050131      -0.019516      -0.037120       0.006583       0.030537             10.120815      13.211866      -1.829669      -0.635138       8.487127      -4.034008       8.663452          -0.000628
          246              C       1.550905       5.794718       4.342320       0.061039      26.818046 0.31309630E+03  0.68137947E+04                                 7.836136                            5.902334       0.417520       2.148938                    0.999853      26.081644      73.288779       0.674519       0.417254      -1.058538       0.010659      -0.033739       0.001656       0.035421       0.026312      -0.005243       0.000209      -0.035551       0.058964      -0.041945       0.018511       0.023434              9.329361      13.552060      -0.845211      -1.896406       6.945310      -2.820645       7.490712          -0.005807
          247              C       7.126322       4.990266       2.329875       0.099683      26.364864 0.32309846E+03  0.71268560E+04                                 8.037710                            6.222261       0.081651       2.058738                    0.998228      25.996022      74.902831       0.617945       0.449358      -1.033286       0.002560       0.035748      -0.000578       0.035845       0.032357      -0.008169       0.017046      -0.045042       0.041991      -0.050084       0.011734       0.038349              9.258209      11.661299      -0.990214      -1.243140       7.971136      -3.444460       8.142192          -0.001849
          248              C       7.367671       6.458637       0.770096       0.044701      28.118165 0.32841619E+03  0.73178980E+04                                 8.263151                            6.109938       0.251186       2.083758                    0.999723      27.667277      81.721397       0.644858       0.426266      -1.040693       0.001014       0.004583       0.047060       0.047294       0.017550       0.025413      -0.009969      -0.043903      -0.029159      -0.044593       0.011594       0.032998              9.559749      11.184987      -1.654849      -0.349510       8.623931      -4.229769       8.870330           0.000090
          249              C       3.924313      19.379140       8.651635       0.046468      27.187825 0.33313714E+03  0.73805779E+04                                 7.987876                            6.134495       0.307299       2.108199                    0.999500      26.811302      76.600235       0.652639       0.423610      -1.052071      -0.020024       0.006686       0.024581       0.032402       0.008532       0.002409       0.030955      -0.002521      -0.037172      -0.035217       0.002664       0.032554              9.178516       4.604806      -0.108580       1.325066      12.110192      -0.382818      10.820550          -0.001256
          250              C       4.183959      20.566448      10.463909       0.013822      30.601593 0.35878835E+03  0.81940452E+04                                 8.889640                            6.511287       0.183801       2.054725                    0.999002      28.761422      86.717131       0.605229       0.443125      -1.028055      -0.037151      -0.029158      -0.017057       0.050213      -0.029177      -0.013953       0.002507       0.005119       0.184374      -0.060498      -0.003613       0.064110             10.425864       4.510508      -0.155171       1.188863      13.349227      -0.751424      13.417857          -0.001881
          251              C       4.593467       0.898498       7.616434       0.022831      28.972958 0.33086643E+03  0.73538719E+04                                 8.396624                            6.154890       0.340054       2.115212                    0.999531      27.359122      79.560615       0.641835       0.429358      -1.043382      -0.033957       0.013866      -0.013191       0.038979       0.020152      -0.029447       0.004602       0.015302      -0.042870      -0.038617      -0.000381       0.038997             10.204290      10.279921       0.961976      -2.595761      11.518303      -5.193413       8.814645          -0.002627
          252              C       2.554637       0.934437       8.276784       0.008250      30.111619 0.36050058E+03  0.81870430E+04                                 8.694220                            6.464804       0.235541       2.070014                    0.999446      28.123827      82.697877       0.620367       0.434746      -1.040027       0.020392      -0.025678      -0.035621       0.048415       0.008145       0.001058      -0.017219       0.090991      -0.127219      -0.053025      -0.014399       0.067424             10.131044      11.403546       1.074093      -2.518212      10.975892      -4.473915       8.013695          -0.002775
          253              C       4.968124       4.369604       8.729986      -0.003521      31.175531 0.37092833E+03  0.85388246E+04                                 8.996196                            6.625247       0.129800       2.030653                    0.999070      29.163641      88.170205       0.599587       0.443757      -1.028079       0.031096       0.020712      -0.020152       0.042451       0.041635       0.021119       0.022398      -0.036569      -0.023663      -0.042718      -0.019794       0.062512             10.564016       6.754069       3.836288      -0.098112      11.002771       1.824734      13.935207          -0.003347
          254              C       6.107778       6.187259       8.433755       0.008833      28.776431 0.34537632E+03  0.77587512E+04                                 8.327092                            6.245113       0.182134       2.052308                    0.999359      28.060288      82.021454       0.643854       0.423467      -1.047050       0.006840      -0.038704       0.005028       0.039624       0.023183      -0.023280      -0.021096      -0.007368      -0.059844      -0.034904      -0.012925       0.047829              9.485097       6.581680       3.449089      -0.649770       9.660043       0.640852      12.213569          -0.002151
          255              C       4.952441       6.572268      11.407343      -0.013380      31.619346 0.37458017E+03  0.86559486E+04                                 9.099857                            6.678637       0.020285       1.991076                    0.998838      29.567571      89.966393       0.593573       0.446542      -1.025059       0.019032      -0.028002       0.019685       0.039164      -0.062134      -0.025540       0.013072      -0.028362       0.032915      -0.071038       0.001017       0.070021             10.862750       7.263652      -4.088134      -1.058448      10.564642       2.674958      14.759955          -0.005149
          256              C       6.282037       4.898157      11.644543      -0.004728      30.308504 0.35668470E+03  0.81395548E+04                                 8.786011                            6.433000       0.070411       2.009052                    0.999021      29.237854      88.314180       0.616902       0.435085      -1.032071      -0.011635       0.038843      -0.007350       0.041209      -0.051291       0.016547      -0.018159       0.037595      -0.005481      -0.054332      -0.009930       0.064262             10.082351       8.068613      -4.148346      -0.747321       9.318651       1.814001      12.859788          -0.005008
          257              C       7.562841       2.212349       5.170910       0.488994      20.805840 0.24538760E+03  0.50975601E+04                                 6.967274                            5.603862      -0.320506       1.944291                    0.996964      23.827154      68.565499       0.614388       0.479903      -1.007542      -0.110566      -0.034720      -0.036637       0.121542      -0.098460       0.026448      -0.048986      -0.180093      -0.205330      -0.100184      -0.079859       0.180044              7.648284       9.581359       1.514564      -1.285701       4.674971       0.547366       8.688521          -0.000040
          258              C       8.909863       2.926842       5.522149       0.577847      21.862491 0.29581810E+03  0.63771175E+04                                 7.293547                            6.156940      -0.250976       1.967996                    0.999472      22.951681      65.187403       0.591248       0.480548      -1.016999       0.140210       0.079185       0.035253       0.164839      -0.064640      -0.023837      -0.017256      -0.052670       0.096247      -0.092768       0.038943       0.053824              8.010571      10.341247       0.538197       0.369053       7.122616       0.047663       6.567850          -0.000021
          259              C       4.023640      11.838862       9.647930       0.038373      28.485356 0.35177530E+03  0.79434101E+04                                 8.355008                            6.388637       0.104597       2.027376                    0.999607      28.011437      82.244310       0.623422       0.435093      -1.039387      -0.042893       0.034760       0.014948       0.057197       0.014037       0.013166       0.014182       0.012590       0.117367      -0.035303      -0.011060       0.046363              9.701818       4.672560       1.108002       0.342711      11.937245      -1.467973      12.495648          -0.005274
          260              C       4.433149      12.986357      11.430151       0.039955      27.014468 0.32273993E+03  0.71205367E+04                                 7.976829                            6.046095       0.392949       2.134966                    0.999524      27.033310      78.027807       0.653608       0.424745      -1.047416      -0.017227      -0.005939      -0.027659       0.033122       0.000620       0.015029       0.043805      -0.001033      -0.082661      -0.057370       0.012988       0.044382              9.130173       4.373645       1.335648       0.582627      11.605258      -0.875743      11.411615          -0.000494
          261              C       2.617370      10.149256      12.047032       0.030754      28.402088 0.33354346E+03  0.74318063E+04                                 8.351479                            6.223132       0.262828       2.090257                    0.999237      27.375225      79.828549       0.631346       0.435408      -1.039250       0.033303       0.003508       0.003900       0.033714      -0.017361       0.005485      -0.004631       0.067625      -0.052185      -0.030156      -0.017188       0.047345              9.666060      10.380003      -0.647309       1.053037      10.330727      -4.960818       8.287450          -0.005200
          262              C       4.710221       9.930819      12.470988      -0.037535      30.562894 0.36908747E+03  0.85136293E+04                                 8.775942                            6.506759       0.053549       1.992841                    0.998750      30.144619      92.205926       0.617290       0.430161      -1.032731      -0.044072      -0.005812      -0.000277       0.044454      -0.012585       0.015327      -0.041905       0.018224      -0.113431      -0.062750       0.012630       0.050121             10.333489      10.482081      -0.002894       0.408959      11.698169      -5.322443       8.820217          -0.015521
          263              C       7.332470      15.118432       7.467244       0.037956      29.343634 0.32790309E+03  0.72915390E+04                                 8.460997                            6.093263       0.236080       2.076066                    0.999815      27.621807      81.064541       0.648704       0.424606      -1.043433      -0.002747       0.006328       0.031866       0.032604      -0.010604       0.019865       0.002534      -0.050167      -0.018354      -0.037073       0.006708       0.030365             10.114151      13.202977       1.828283      -0.634963       8.481783       4.030662       8.657692          -0.001258
          264              C       7.162045      16.555168       9.073980       0.061064      26.814718 0.31305787E+03  0.68126571E+04                                 7.835071                            5.901691       0.417755       2.149023                    0.999853      26.079730      73.278531       0.674613       0.417215      -1.058577      -0.010667      -0.033708      -0.001686       0.035395      -0.026331      -0.005228      -0.000275      -0.035590       0.059109      -0.041997       0.018607       0.023390              9.327730      13.549545       0.845330      -1.895600       6.944728       2.820070       7.488916          -0.005925
          265              C       1.586628      15.750716      11.086425       0.099684      26.365161 0.32310750E+03  0.71271298E+04                                 8.037882                            6.222467       0.081649       2.058740                    0.998228      25.996247      74.904715       0.617915       0.449376      -1.033273      -0.002556       0.035740       0.000584       0.035836      -0.032356      -0.008171      -0.017032      -0.045043       0.041979      -0.050079       0.011741       0.038339              9.258248      11.661627       0.990526      -1.242681       7.971829       3.444309       8.141287          -0.001749
          266              C       1.345279      17.219087      12.646204       0.044714      28.109928 0.32832004E+03  0.73148624E+04                                 8.260317                            6.108311       0.251832       2.083985                    0.999725      27.661131      81.685204       0.645091       0.426163      -1.040806      -0.001011       0.004543      -0.046977       0.047207      -0.017527       0.025337       0.009913      -0.043832      -0.028435      -0.044463       0.011628       0.032834              9.556090      11.180808       1.654350      -0.349257       8.621199       4.227732       8.866263          -0.000062
          267              C       4.788637       8.618690       4.764665       0.046437      27.195131 0.33323951E+03  0.73836751E+04                                 7.990176                            6.136028       0.306623       2.107956                    0.999498      26.816536      76.628372       0.652440       0.423691      -1.051984       0.020059       0.006678      -0.024622       0.032453      -0.008539       0.002537      -0.030974      -0.002655      -0.037427      -0.035236       0.002582       0.032654              9.181209       4.606107       0.108634       1.325806      12.112099       0.382977      10.825421          -0.002576
          268              C       4.528991       9.805998       2.952391       0.013838      30.587910 0.35865743E+03  0.81896559E+04                                 8.885071                            6.508950       0.185334       2.055252                    0.999009      28.750639      86.654674       0.605546       0.442969      -1.028227       0.037062      -0.029068       0.017039       0.050089       0.028951      -0.013910      -0.002629       0.005055       0.183682      -0.060143      -0.003746       0.063890             10.419776       4.508613       0.155047       1.188129      13.339410       0.751121      13.411305          -0.004515
          269              C       4.119483      11.658948       5.799866       0.022863      28.968829 0.33082067E+03  0.73524634E+04                                 8.395499                            6.154319       0.340463       2.115371                    0.999532      27.355836      79.544091       0.641900       0.429337      -1.043414       0.033898       0.013936       0.013093       0.038920      -0.020223      -0.029290      -0.004586       0.015522      -0.042544      -0.038458      -0.000514       0.038971             10.202697      10.277923      -0.961918      -2.595232      11.516428       5.192764       8.813741          -0.003453
          270              C       6.158313      11.694887       5.139516       0.008304      30.097964 0.36032876E+03  0.81816783E+04                                 8.690019                            6.462293       0.236372       2.070325                    0.999449      28.114545      82.647113       0.620665       0.434616      -1.040167      -0.020376      -0.025585       0.035491       0.048264      -0.008080       0.000989       0.016959       0.090816      -0.126858      -0.052692      -0.014574       0.067267             10.125568      11.397620      -1.073163      -2.517068      10.969382       4.470730       8.009702          -0.004521
          271              C       3.744826      15.130054       4.686314      -0.003533      31.146272 0.37058479E+03  0.85277473E+04                                 8.986828                            6.619854       0.132665       2.031652                    0.999085      29.141658      88.047130       0.600232       0.443446      -1.028403      -0.030927       0.020730       0.020083       0.042303      -0.041297       0.020853      -0.022271      -0.036010      -0.024467      -0.042116      -0.019930       0.062046             10.551475       6.746953      -3.830853      -0.099044      10.989517      -1.820730      13.917955          -0.015983
          272              C       2.605172      16.947709       4.982545       0.008872      28.750504 0.34505834E+03  0.77488579E+04                                 8.318979                            6.240208       0.184789       2.053234                    0.999371      28.040957      81.917078       0.644502       0.423191      -1.047350      -0.006832      -0.038611      -0.005076       0.039538      -0.023006      -0.023063       0.021023      -0.006939      -0.060667      -0.034925      -0.012655       0.047581              9.474878       6.574930      -3.444699      -0.648293       9.650439      -0.640850      12.199266          -0.011219
          273              C       3.760509      17.332718       2.008957      -0.013790      31.608231 0.37449483E+03  0.86525443E+04                                 9.094836                            6.676327       0.022095       1.991603                    0.998849      29.557727      89.897123       0.593947       0.446335      -1.025290      -0.018947      -0.028055      -0.019706       0.039172       0.061962      -0.025252      -0.013132      -0.027607       0.032198      -0.070582       0.000796       0.069786             10.855351       7.258844       4.083893      -1.056847      10.556396      -2.671762      14.750812          -0.027156
          274              C       2.430913      15.658607       1.771757      -0.004775      30.279144 0.35636572E+03  0.81290273E+04                                 8.775985                            6.427463       0.074229       2.010329                    0.999043      29.212083      88.168054       0.617659       0.434725      -1.032467       0.011595       0.038783       0.007401       0.041150       0.050961       0.016273       0.018171       0.037548      -0.007076      -0.053807      -0.010209       0.064016             10.069501       8.058407       4.141801      -0.746024       9.307096      -1.811187      12.842998          -0.015616
          275              C       1.150109      12.972799       8.245390       0.488991      20.806053 0.24539616E+03  0.50978219E+04                                 6.967488                            5.604118      -0.320598       1.944260                    0.996963      23.827924      68.570021       0.614343       0.479930      -1.007520       0.110569      -0.034703       0.036642       0.121542       0.098461       0.026455       0.048983      -0.180044      -0.205263      -0.100181      -0.079839       0.180020              7.648322       9.581705      -1.514697      -1.285544       4.675157      -0.547216       8.688103          -0.000020
          276              C      17.228987      13.687292       7.894151       0.577846      21.864345 0.29585789E+03  0.63781285E+04                                 7.293896                            6.157346      -0.251034       1.967975                    0.999472      22.951481      65.185562       0.591236       0.480546      -1.017010      -0.140206       0.079183      -0.035255       0.164835       0.064647      -0.023845       0.017262      -0.052672       0.096294      -0.092785       0.038962       0.053823              8.010883      10.341987      -0.538578       0.369323       7.123027      -0.047311       6.567634          -0.000051
          277              C      12.736590       9.682038       3.768370       0.038386      28.478587 0.35170652E+03  0.79411338E+04                                 8.352664                            6.387484       0.105281       2.027612                    0.999609      28.006269      82.214058       0.623582       0.435021      -1.039474      -0.042873      -0.034720      -0.014948       0.057158      -0.014009      -0.013145       0.014245       0.012456       0.117123      -0.035215      -0.011095       0.046310              9.698612       4.671605      -1.107639      -0.342253      11.933018      -1.468263      12.491213          -0.006640
          278              C      13.146099       8.534543       1.986149       0.039932      27.005071 0.32265733E+03  0.71176935E+04                                 7.973181                            6.044377       0.393934       2.135278                    0.999528      27.025763      77.980204       0.653906       0.424613      -1.047581      -0.017238       0.005948       0.027596       0.033077      -0.000577      -0.014957       0.043785      -0.000888      -0.081964      -0.057226       0.012956       0.044270              9.125321       4.372168      -1.334896      -0.581948      11.598830      -0.876021      11.404967          -0.001874
          279              C      11.330320      11.371644       1.369268       0.030697      28.392682 0.33342408E+03  0.74280243E+04                                 8.347757                            6.220758       0.263410       2.090426                    0.999240      27.369452      79.789643       0.631697       0.435232      -1.039420       0.033314      -0.003473      -0.003862       0.033717       0.017365      -0.005499      -0.004413       0.067415      -0.052129      -0.029972      -0.017266       0.047238              9.661337      10.375221       0.647275      -1.052759      10.324979      -4.957951       8.283811          -0.009823
          280              C      13.423171      11.590081       0.945312      -0.037646      30.561653 0.36910159E+03  0.85133889E+04                                 8.774313                            6.506242       0.054222       1.993030                    0.998755      30.138719      92.161923       0.617453       0.430077      -1.032861      -0.044036       0.005777       0.000211       0.044414       0.012486      -0.015544      -0.041730       0.018351      -0.113759      -0.062724       0.012632       0.050092             10.331222      10.478648       0.002934      -0.408918      11.695717      -5.321655       8.819302          -0.023444
          281              C      16.045420       6.402468       5.949056       0.037936      29.353402 0.32799180E+03  0.72944681E+04                                 8.464075                            6.094586       0.235497       2.075853                    0.999814      27.629163      81.108270       0.648513       0.424675      -1.043324      -0.002766      -0.006291      -0.031951       0.032682       0.010588      -0.019977       0.002605      -0.050249      -0.018962      -0.037198       0.006706       0.030492             10.118613      13.209033      -1.828899       0.635428       8.485176       4.033041       8.661629          -0.001159
          282              C      15.874995       4.965732       4.342320       0.061079      26.813724 0.31303976E+03  0.68120919E+04                                 7.834746                            5.901417       0.417925       2.149082                    0.999854      26.078593      73.271875       0.674653       0.417200      -1.058598      -0.010661       0.033704       0.001690       0.035390       0.026309       0.005225      -0.000277      -0.035639       0.059024      -0.041979       0.018596       0.023383              9.327694      13.550004      -0.845015       1.896177       6.943909       2.819867       7.489168          -0.006106
          283              C      10.299578       5.770184       2.329875       0.099693      26.362926 0.32306853E+03  0.71259309E+04                                 8.036946                            6.221700       0.081893       2.058821                    0.998229      25.994366      74.893235       0.618023       0.449319      -1.033324      -0.002557      -0.035729      -0.000606       0.035825       0.032357       0.008154      -0.017086      -0.045067       0.042119      -0.050111       0.011727       0.038384              9.257300      11.660515      -0.990195       1.242991       7.970205       3.443929       8.141178          -0.001985
          284              C      10.058229       4.301813       0.770096       0.044724      28.112225 0.32833389E+03  0.73153971E+04                                 8.261122                            6.108502       0.251785       2.083970                    0.999724      27.662863      81.697014       0.645058       0.426172      -1.040780      -0.000974      -0.004525       0.046982       0.047210       0.017536      -0.025492       0.009856      -0.043998      -0.028661      -0.044634       0.011697       0.032937              9.557305      11.182120      -1.654184       0.349640       8.621730       4.228614       8.868067          -0.000316
          285              C      13.501587      12.902210       8.651635       0.046475      27.188389 0.33315269E+03  0.73810202E+04                                 7.987972                            6.134673       0.307229       2.108170                    0.999500      26.812008      76.603148       0.652623       0.423614      -1.052067       0.020012      -0.006680       0.024591       0.032401       0.008530      -0.002428      -0.030972      -0.002527      -0.037209      -0.035235       0.002660       0.032576              9.178376       4.604953      -0.108695      -1.325152      12.109342       0.383228      10.820831          -0.003058
          286              C      13.241941      11.714902      10.463909       0.013829      30.590202 0.35869081E+03  0.81906502E+04                                 8.885591                            6.509342       0.185103       2.055165                    0.999008      28.752418      86.662703       0.605512       0.442981      -1.028215       0.037057       0.029090      -0.017033       0.050096      -0.028930       0.013862      -0.002631       0.005034       0.183831      -0.060142      -0.003778       0.063920             10.420265       4.508876      -0.155220      -1.188243      13.341152       0.751692      13.410767          -0.004959
          287              C      12.832433       9.861952       7.616434       0.022887      28.968670 0.33082153E+03  0.73524282E+04                                 8.395168                            6.154125       0.340522       2.115380                    0.999533      27.355945      79.542017       0.641947       0.429309      -1.043439       0.033937      -0.013895      -0.013132       0.038952       0.020156       0.029365      -0.004594       0.015426      -0.042681      -0.038516      -0.000448       0.038964             10.202085      10.278107       0.961685       2.595039      11.515586       5.191893       8.812561          -0.004054
          288              C      14.871263       9.826013       8.276784       0.008290      30.103457 0.36039194E+03  0.81836408E+04                                 8.691446                            6.462974       0.236205       2.070239                    0.999449      28.118653      82.667440       0.620603       0.434631      -1.040136      -0.020411       0.025609      -0.035541       0.048327       0.008115      -0.001008       0.017065       0.090840      -0.126943      -0.052809      -0.014490       0.067299             10.127501      11.400185       1.073681       2.517676      10.971411       4.471766       8.010908          -0.004923
          289              C      12.457776       6.390846       8.729986      -0.003585      31.162631 0.37078569E+03  0.85339721E+04                                 8.991053                            6.622269       0.131624       2.031223                    0.999080      29.154167      88.108219       0.600006       0.443529      -1.028301      -0.031070      -0.020737      -0.020109       0.042423       0.041583      -0.020961      -0.022253      -0.036468      -0.023597      -0.042632      -0.019666       0.062297             10.557168       6.750319       3.833338       0.098242      10.995257      -1.823192      13.925927          -0.016100
          290              C      11.318122       4.573191       8.433755       0.008810      28.769465 0.34529408E+03  0.77561048E+04                                 8.324460                            6.243490       0.183012       2.052587                    0.999363      28.055416      81.991348       0.644102       0.423347      -1.047169      -0.006696       0.038624       0.005039       0.039522       0.023106       0.023293       0.021031      -0.007358      -0.060127      -0.034968      -0.012790       0.047758              9.481758       6.579641       3.447634       0.649218       9.656593      -0.641126      12.209038          -0.010932
          291              C      12.473459       4.188182      11.407343      -0.013857      31.629682 0.37474891E+03  0.86604741E+04                                 9.100135                            6.679202       0.020614       1.990987                    0.998846      29.575104      89.980723       0.593697       0.446416      -1.025173      -0.019087       0.028118       0.019760       0.039311      -0.062383       0.025346      -0.013148      -0.028211       0.033400      -0.071266       0.001141       0.070125             10.862618       7.263660      -4.087530       1.058449      10.563606      -2.674679      14.760588          -0.027049
          292              C      11.143863       5.862293      11.644543      -0.004870      30.300937 0.35661334E+03  0.81368815E+04                                 8.782224                            6.430945       0.071857       2.009459                    0.999031      29.231443      88.266546       0.617252       0.434894      -1.032266       0.011831      -0.038740      -0.007363       0.041170      -0.051161      -0.016517       0.018114       0.036980      -0.006279      -0.053964      -0.010159       0.064123             10.077362       8.065040      -4.145958       0.746825       9.314073      -1.812761      12.852973          -0.014792
          293              C       9.863059       8.548101       5.170910       0.488996      20.805967 0.24539079E+03  0.50976412E+04                                 6.967308                            5.603924      -0.320525       1.944288                    0.996963      23.827146      68.565501       0.614381       0.479907      -1.007540       0.110569       0.034714      -0.036640       0.121544      -0.098459      -0.026451       0.048983      -0.180090      -0.205324      -0.100185      -0.079856       0.180041              7.648280       9.581636       1.514598       1.285476       4.674952      -0.547395       8.688253          -0.000065
          294              C       8.516037       7.833608       5.522149       0.577846      21.862248 0.29581119E+03  0.63769309E+04                                 7.293462                            6.156834      -0.250919       1.968014                    0.999472      22.951608      65.186982       0.591258       0.480542      -1.017002      -0.140208      -0.079185       0.035252       0.164837      -0.064645       0.023846       0.017255      -0.052669       0.096239      -0.092774       0.038945       0.053829              8.010517      10.341271       0.538106      -0.369293       7.122548      -0.047672       6.567731          -0.000026
          295              C      13.402260      20.442488       9.647930       0.038374      28.480234 0.35172946E+03  0.79418525E+04                                 8.353268                            6.387887       0.105193       2.027577                    0.999608      28.007339      82.220649       0.623528       0.435048      -1.039449       0.042892      -0.034728       0.014946       0.057177       0.014027      -0.013147      -0.014243       0.012398       0.117200      -0.035229      -0.011104       0.046332              9.699314       4.671856       1.107698      -0.342387      11.934586       1.468407      12.491500          -0.006504
          296              C      12.992751      19.294993      11.430151       0.039963      27.005465 0.32265859E+03  0.71178241E+04                                 7.973596                            6.044589       0.393890       2.135280                    0.999528      27.026143      77.985286       0.653853       0.424641      -1.047550       0.017251       0.005948      -0.027594       0.033082       0.000585      -0.014915      -0.043791      -0.000928      -0.081983      -0.057215       0.012938       0.044277              9.125854       4.372274       1.334981      -0.582016      11.600423       0.876164      11.404865          -0.001605
          297              C      14.808530       0.611194      12.047032       0.030690      28.394622 0.33344231E+03  0.74286227E+04                                 8.348384                            6.221012       0.263419       2.090420                    0.999240      27.371018      79.798416       0.631664       0.435244      -1.039400      -0.033343      -0.003508       0.003890       0.033752      -0.017420      -0.005460       0.004448       0.067395      -0.052028      -0.030019      -0.017213       0.047232              9.662103      10.376906      -0.647451      -1.052990      10.325658       4.957999       8.283746          -0.009617
          298              C      12.715679       0.829631      12.470988      -0.037658      30.566175 0.36914403E+03  0.85150829E+04                                 8.775944                            6.506862       0.053578       1.992791                    0.998753      30.145919      92.204440       0.617354       0.430109      -1.032784       0.044116       0.005790      -0.000218       0.044495      -0.012548      -0.015488       0.041874       0.018173      -0.113799      -0.062821       0.012630       0.050190             10.333209      10.482386      -0.002604      -0.408848      11.697454       5.321980       8.819788          -0.023793
          299              C      10.093430      17.162918       7.467244       0.037944      29.344924 0.32792071E+03  0.72920508E+04                                 8.461359                            6.093532       0.236010       2.076036                    0.999815      27.622581      81.068281       0.648671       0.424620      -1.043421       0.002746      -0.006327       0.031873       0.032611      -0.010604      -0.019851      -0.002557      -0.050147      -0.018409      -0.037057       0.006695       0.030363             10.114606      13.203894       1.828407       0.634799       8.482015      -4.030768       8.657910          -0.001250
          300              C      10.263855      15.726182       9.073980       0.061068      26.814486 0.31305589E+03  0.68125952E+04                                 7.835022                            5.901688       0.417761       2.149027                    0.999853      26.079552      73.277656       0.674611       0.417217      -1.058577       0.010667       0.033709      -0.001688       0.035397      -0.026328       0.005226       0.000271      -0.035602       0.059080      -0.041993       0.018600       0.023392              9.327637      13.549572       0.845377       1.895409       6.944552      -2.820004       7.488788          -0.005967
          301              C      15.839272      16.530634      11.086425       0.099689      26.362881 0.32307072E+03  0.71259700E+04                                 8.036866                            6.221696       0.081885       2.058817                    0.998230      25.994254      74.892137       0.618028       0.449315      -1.033329       0.002554      -0.035725       0.000608       0.035821      -0.032361       0.008150       0.017092      -0.045075       0.042160      -0.050122       0.011729       0.038392              9.257065      11.660389       0.990349       1.242695       7.970551      -3.443718       8.140256          -0.001855
          302              C      16.080621      15.062263      12.646204       0.044765      28.103538 0.32822170E+03  0.73119519E+04                                 8.258201                            6.106638       0.252337       2.084174                    0.999725      27.656733      81.661930       0.645315       0.426058      -1.040895       0.000970      -0.004488      -0.046907       0.047131      -0.017508      -0.025476      -0.009727      -0.044036      -0.027986      -0.044560       0.011744       0.032816              9.553617      11.177550       1.653323       0.349629       8.618957      -4.226847       8.864345          -0.000061
          303              C      12.637263       2.141760       4.764665       0.046473      27.188169 0.33315302E+03  0.73810118E+04                                 7.987889                            6.134662       0.307230       2.108170                    0.999500      26.811803      76.601884       0.652627       0.423613      -1.052071      -0.020017      -0.006679      -0.024590       0.032403      -0.008534      -0.002427       0.030977      -0.002520      -0.037218      -0.035243       0.002664       0.032580              9.178240       4.605014       0.108614      -1.325245      12.108336      -0.382909      10.821370          -0.002899
          304              C      12.896909       0.954452       2.952391       0.013829      30.588492 0.35867212E+03  0.81900627E+04                                 8.885151                            6.509105       0.185288       2.055234                    0.999009      28.750966      86.655607       0.605536       0.442972      -1.028227      -0.037069       0.029081       0.017031       0.050099       0.028999       0.013909       0.002648       0.005035       0.183742      -0.060198      -0.003714       0.063912             10.419702       4.508711       0.155105      -1.188099      13.339798      -0.751426      13.410596          -0.004816
          305              C      13.306417      20.622402       5.799866       0.022882      28.967269 0.33080760E+03  0.73519936E+04                                 8.394891                            6.154047       0.340673       2.115441                    0.999533      27.354485      79.535423       0.641947       0.429316      -1.043442      -0.033912      -0.013903       0.013124       0.038931      -0.020174       0.029331       0.004626       0.015444      -0.042647      -0.038509      -0.000434       0.038944             10.201745      10.276988      -0.961702       2.594810      11.515501      -5.192119       8.812745          -0.003652
          306              C      11.267587      20.586463       5.139516       0.008311      30.095933 0.36030443E+03  0.81808814E+04                                 8.689224                            6.461820       0.236557       2.070383                    0.999450      28.113313      82.638749       0.620732       0.434582      -1.040201       0.020381       0.025577       0.035487       0.048258      -0.008056      -0.000967      -0.016944       0.090821      -0.126761      -0.052657      -0.014592       0.067249             10.124515      11.396546      -1.073089       2.516650      10.968226      -4.470150       8.008774          -0.004598
          307              C      13.681074      17.151296       4.686314      -0.003540      31.149357 0.37062370E+03  0.85289271E+04                                 8.987530                            6.620275       0.132462       2.031565                    0.999084      29.144038      88.057832       0.600198       0.443456      -1.028390       0.030957      -0.020737       0.020090       0.042331      -0.041371      -0.020848       0.022276      -0.036049      -0.024272      -0.042212      -0.019883       0.062094             10.552295       6.747516      -3.831259       0.099021      10.990420       1.820928      13.918949          -0.015927
          308              C      14.820728      15.333641       4.982545       0.008868      28.753397 0.34509212E+03  0.77499081E+04                                 8.319801                            6.240671       0.184544       2.053142                    0.999370      28.043276      81.928909       0.644445       0.423213      -1.047323       0.006827       0.038630      -0.005074       0.039556      -0.023037       0.023079      -0.021037      -0.006931      -0.060555      -0.034910      -0.012703       0.047613              9.475864       6.575679      -3.445229       0.648465       9.651455       0.640879      12.200456          -0.011207
          309              C      13.665391      14.948632       2.008957      -0.013800      31.612915 0.37455039E+03  0.86542626E+04                                 9.095888                            6.676884       0.021745       1.991456                    0.998848      29.561683      89.915269       0.593906       0.446343      -1.025271       0.018954       0.028089      -0.019729       0.039211       0.062058       0.025259       0.013173      -0.027641       0.032410      -0.070704       0.000828       0.069876             10.856668       7.259808       4.084595       1.057018      10.557672       2.672010      14.752524          -0.027153
          310              C      14.994987      16.622743       1.771757      -0.004742      30.278318 0.35634986E+03  0.81285733E+04                                 8.775700                            6.427180       0.074340       2.010369                    0.999044      29.211860      88.166823       0.617693       0.434706      -1.032478      -0.011620      -0.038778       0.007402       0.041153       0.050980      -0.016275      -0.018160       0.037575      -0.007016      -0.053836      -0.010189       0.064025             10.069129       8.058312       4.141864       0.745883       9.306913       1.810941      12.842163          -0.015640
          311              C      16.275791      19.308551       8.245390       0.488992      20.805854 0.24539321E+03  0.50976936E+04                                 6.967179                            5.603908      -0.320575       1.944268                    0.996963      23.827217      68.565254       0.614390       0.479900      -1.007546      -0.110567       0.034713       0.036638       0.121542       0.098461      -0.026456      -0.048988      -0.180079      -0.205288      -0.100189      -0.079848       0.180037              7.647918       9.581127      -1.514439       1.285802       4.674916       0.547156       8.687711          -0.000042
          312              C       0.196913      18.594058       7.894151       0.577844      21.864555 0.29586635E+03  0.63783389E+04                                 7.293899                            6.157428      -0.251032       1.967974                    0.999472      22.951393      65.184871       0.591234       0.480545      -1.017013       0.140206      -0.079182      -0.035256       0.164834       0.064646       0.023847      -0.017264      -0.052677       0.096291      -0.092786       0.038962       0.053824              8.010808      10.341760      -0.538447      -0.369029       7.123062       0.047280       6.567602          -0.000063
          313              N      13.021155      19.222037      22.714064      -0.134685      37.120188 0.50016454E+03  0.12039095E+05                                 9.571040                            7.369264      -0.228947       1.950491                    0.998817      27.796341      77.878827       0.624969       0.407161      -1.082565      -0.052332      -0.011842       0.161200       0.169895       0.006204       0.038537      -0.055232      -0.036287      -0.165988      -0.093564       0.021610       0.071954             11.707339       5.891102      -1.473952      -0.157448      14.586126       4.294862      14.644788           0.005222
          314              N      13.279756      18.494846      23.864378      -0.149218      34.757053 0.48296733E+03  0.11482840E+05                                 9.053944                            7.197067       0.198785       2.085704                    0.999239      27.486135      75.649446       0.640545       0.402184      -1.089783      -0.089442       0.172532      -0.065740       0.205156       0.052186       0.022983      -0.006913       0.133824       0.300394      -0.135762       0.029504       0.106258             10.738071       5.506253      -1.435057      -0.170697      14.984361       2.964926      11.723598           0.001473
          315              N      12.795838      20.524698      24.405323       0.073831      36.352277 0.32082635E+03  0.68698542E+04                                 9.259052                            5.771414       0.307827       2.200211                    0.999130      22.643259      58.681314       0.734688       0.389337      -1.101303      -0.030126       0.023197       0.023050       0.044463      -0.045626       0.011128       0.046800      -0.135527       0.079141      -0.099971       0.005107       0.094864             13.088447       5.091026      -2.369896      -0.931120      19.746434       8.653476      14.427880          -0.002403
          316              N      11.417450       1.618802      26.296753      -0.209442      37.774236 0.53972704E+03  0.13198148E+05                                 9.559579                            7.606236       0.447763       2.141064                    0.999652      28.908362      80.776815       0.623118       0.401973      -1.089567       0.211494      -0.108235      -0.057640       0.244473       0.114957       0.089674       0.016844       0.024614       0.002452      -0.135984      -0.020458       0.156443             11.306063       9.451735      -0.536875      -0.325298      13.671381       6.569919      10.795072           0.000550
          317              N      12.787300       1.728128      26.553273      -0.161202      43.399670 0.55088148E+03  0.13700465E+05                                10.851892                            7.885225      -0.415231       1.875618                    0.997677      29.594352      86.667622       0.581872       0.423254      -1.063005      -0.100166      -0.069980      -0.082779       0.147590      -0.018817      -0.029074      -0.041476       0.036407      -0.044266      -0.066893       0.025808       0.041085             13.952074       9.468278       0.393375       0.050456      18.145602       9.133961      14.242341          -0.008136
          318              N      12.505523       0.123745      25.180248       0.088391      35.458006 0.31050694E+03  0.66164213E+04                                 9.174546                            5.712494       0.375382       2.224409                    0.999339      22.619256      59.105507       0.729361       0.394105      -1.094363       0.002214      -0.034338      -0.012006       0.036444      -0.016961       0.012614       0.088032      -0.011666      -0.072030      -0.097593       0.009814       0.087779             13.010239       7.966427      -1.256907      -0.626911      18.584134      10.403879      12.480155          -0.010670
          319              N      14.826130      17.153018      21.256786      -0.164698      40.429202 0.53359724E+03  0.13055326E+05                                10.149667                            7.672725      -0.063740       1.989640                    0.999071      28.563352      80.725304       0.605083       0.413730      -1.078073       0.104667      -0.114348       0.108361       0.189137       0.075388      -0.053948       0.000023      -0.058700       0.103164      -0.112141       0.025897       0.086244             12.537506      18.748142      -2.916453      -1.012792       9.426806      -3.247081       9.437570           0.000346
          320              N      14.704671      16.236443      22.298696      -0.140603      39.806289 0.49838116E+03  0.11949810E+05                                 9.878477                            7.271218      -0.064837       1.994559                    0.999471      27.719015      76.761372       0.642130       0.397818      -1.092115       0.103540       0.071349      -0.078852       0.148421      -0.028537       0.048314      -0.034231      -0.082331       0.111562      -0.081665      -0.004448       0.086112             12.621536      19.482531      -0.907239      -3.970007       8.502973      -2.900294       9.879104           0.014833
          321              N      16.754132      16.260331      21.616074       0.069526      36.888081 0.30406126E+03  0.63818810E+04                                 9.136691                            5.499155       0.534987       2.273963                    0.999288      22.095748      55.484789       0.782450       0.372960      -1.120561       0.043016       0.009964       0.012308       0.045838      -0.031950      -0.016718      -0.047648       0.122465      -0.107269      -0.094376       0.007203       0.087173             13.547574      26.740804      -4.632104      -0.531862       7.299436      -1.665321       6.602484          -0.001853
          322              N      11.411873      15.979914      24.688139      -0.148612      36.045813 0.48010236E+03  0.11425730E+05                                 9.248955                            7.154493       0.025990       2.029271                    0.999604      27.569899      76.526842       0.643726       0.399811      -1.088724      -0.104095      -0.075568       0.077735       0.150296      -0.027464       0.051542      -0.033890      -0.098877       0.099040      -0.089218       0.001585       0.087633             11.078620      15.311642      -1.302805      -2.288358       8.588358      -3.036463       9.335859           0.017134
          323              N      11.295643      15.029766      25.698386      -0.155451      37.572584 0.52480973E+03  0.12773542E+05                                 9.653711                            7.605316      -0.007187       2.019136                    0.998775      28.066026      78.838955       0.608881       0.413299      -1.079502      -0.091062       0.110081      -0.108761       0.179553       0.072888      -0.050712      -0.014689      -0.024952       0.069707      -0.093767       0.001425       0.092342             11.416343      15.287224      -2.956584       0.135623       9.455298      -3.486017       9.506506           0.000443
          324              N       9.382976      16.003587      25.369687       0.069215      33.686937 0.30815552E+03  0.65112123E+04                                 8.678108                            5.599709       0.581327       2.296100                    0.999419      22.191251      56.525229       0.759665       0.381586      -1.110455      -0.051301      -0.013171      -0.023496       0.057942      -0.035641      -0.020210      -0.053005       0.107550      -0.137069      -0.100343       0.012832       0.087511             11.551683      20.792690      -4.320281      -0.244333       7.332523      -1.863719       6.529836          -0.000060
          325              N      13.295962       2.976125      17.192452      -0.135685      36.326903 0.50111632E+03  0.12012476E+05                                 9.351734                            7.346764       0.190127       2.094698                    0.998627      27.207208      74.939523       0.632597       0.403910      -1.089727       0.002389      -0.174597      -0.067398       0.187169      -0.005728       0.032144       0.004816       0.131734       0.296091      -0.115651       0.005842       0.109808             11.240739       5.688268      -1.021712       1.106519      16.216955      -2.533313      11.816994           0.000771
          326              N      13.119089       2.202449      16.055555      -0.122576      40.190199 0.50901158E+03  0.12358603E+05                                10.235028                            7.528498      -0.181953       1.964900                    0.999136      28.118413      80.235952       0.604149       0.417561      -1.071170       0.035465       0.012945       0.146610       0.151393      -0.027895      -0.024636       0.049560      -0.059977      -0.130389      -0.067324      -0.018854       0.086178             12.823169       5.646513      -0.832904       1.489010      16.693998      -4.508055      16.128997           0.002702
          327              N      13.481199       0.883218      17.704954       0.076061      35.308592 0.31341981E+03  0.66606447E+04                                 9.032447                            5.664986       0.453248       2.250889                    0.999442      22.399222      57.503514       0.750609       0.383975      -1.107043       0.021358      -0.028430       0.018386       0.040031      -0.017861       0.016734      -0.040683      -0.144000       0.090287      -0.090486       0.000784       0.089702             12.633990       4.784818      -0.891978       1.292788      19.533719      -7.711238      13.583432          -0.001456
          328              N      13.409579      19.612857      19.779383      -0.151195      41.128728 0.51466808E+03  0.12498942E+05                                10.229537                            7.468167      -0.258065       1.932776                    0.998483      28.400493      80.385456       0.620623       0.406380      -1.081188       0.087774       0.076935      -0.088010       0.146181      -0.021755       0.012376       0.048635       0.069610      -0.108644      -0.080185       0.020998       0.059188             13.189303      10.253796       1.908261      -2.725863      16.772581      -7.910683      12.541532           0.004966
          329              N      14.713733      19.560992      19.353549      -0.206775      38.838997 0.54368853E+03  0.13356210E+05                                 9.844119                            7.718860       0.378933       2.120280                    0.999512      29.072821      82.161455       0.606716       0.410949      -1.080577      -0.194342       0.148407      -0.014003       0.244928       0.118490      -0.063159      -0.015296       0.064967       0.036382      -0.134099      -0.010032       0.144131             11.607505      10.271495       0.174038      -1.270757      14.531876      -6.176302      10.019144          -0.001594
          330              N      13.706167      21.260282      18.447949       0.085431      35.640638 0.30978347E+03  0.65752349E+04                                 9.118149                            5.655196       0.414172       2.236735                    0.999433      22.409496      57.811004       0.745392       0.387140      -1.102917      -0.000732       0.036719      -0.011969       0.038627      -0.022502      -0.015614      -0.084096      -0.023602      -0.080209      -0.095731       0.007563       0.088168             12.944781       7.835495      -0.161793      -0.781488      19.239304      -9.975094      11.759544          -0.002793
          331              N      12.227754      17.020449      19.371527      -0.134573      38.754269 0.49332319E+03  0.11836592E+05                                 9.820673                            7.289074      -0.080444       1.994751                    0.999393      27.791409      77.804951       0.632072       0.403873      -1.084488      -0.081939      -0.105456      -0.071407       0.151439      -0.000660      -0.033546      -0.050241       0.018000      -0.053992      -0.068345       0.012479       0.055866             12.188670       6.976611       2.882042       0.761793      10.693957       3.624211      18.895443           0.005498
          332              N      11.544659      15.857245      19.567405      -0.153668      34.453051 0.48003725E+03  0.11373075E+05                                 8.956735                            7.138158       0.450754       2.168356                    0.999524      27.276058      74.451661       0.649493       0.398042      -1.094793       0.059184       0.143022      -0.176840       0.235012       0.017720       0.057218       0.090212      -0.026623      -0.289610      -0.148742       0.026417       0.122325             10.361037       6.784571       2.629693       0.257401       9.212727       1.771592      15.085813          -0.000087
          333              N      11.851355      16.127978      17.457290       0.078128      36.381918 0.31598310E+03  0.67617051E+04                                 9.321464                            5.767432       0.437182       2.244415                    0.999446      22.701430      59.420311       0.725072       0.394759      -1.094054      -0.000615      -0.005976      -0.034287       0.034809       0.039646      -0.009054       0.022669      -0.064364       0.262000      -0.096503       0.004216       0.092287             12.990762       5.739511       1.723216      -0.346320       8.271489       3.963318      24.961287          -0.006508
          334              N      12.167983      15.052363      14.162783      -0.153392      44.154379 0.54361351E+03  0.13435430E+05                                10.926397                            7.775593      -0.239091       1.930754                    0.999225      29.145157      84.274390       0.594205       0.417069      -1.070058      -0.054309       0.114971       0.070959       0.145613      -0.034221       0.018984      -0.055390       0.006762      -0.012464      -0.060136      -0.013654       0.073790             14.289469       8.322766      -3.817461      -3.108738      11.304701       5.037590      23.240939          -0.001646
          335              N      11.337291      16.156170      14.009032      -0.174834      36.288800 0.48991233E+03  0.11697345E+05                                 9.338213                            7.225712       0.397131       2.136934                    0.999767      28.030131      77.477223       0.641893       0.399645      -1.090788       0.114219      -0.120025       0.168844       0.236559      -0.029488      -0.096173       0.078888      -0.022970      -0.246000      -0.152752       0.012995       0.139757             10.984649       7.504246      -2.831824      -1.954134       8.531503       2.680905      16.918197           0.000262
          336              N      11.851355      15.917288      16.099023       0.082791      36.812614 0.31694511E+03  0.68099102E+04                                 9.485752                            5.834559       0.368728       2.222821                    0.999326      22.869467      60.632764       0.707759       0.402776      -1.084978      -0.007497       0.001211       0.034862       0.035680      -0.052148       0.011983       0.018864      -0.042985       0.269219      -0.103446       0.010555       0.092892             13.335591       6.234723      -2.092218      -0.824571       8.198363       4.634343      25.573687          -0.012105
          337              N      13.117695       8.461587      17.534836      -0.134661      37.122309 0.50017826E+03  0.12039635E+05                                 9.571839                            7.369605      -0.228935       1.950501                    0.998817      27.796637      77.883023       0.624918       0.407188      -1.082536       0.052284      -0.011851      -0.161165       0.169848      -0.006176       0.038489       0.055226      -0.036280      -0.165955      -0.093518       0.021572       0.071946             11.708849       5.891641       1.474300      -0.157900      14.587656      -4.296380      14.647251           0.005336
          338              N      12.859094       7.734396      16.384522      -0.149195      34.759917 0.48300359E+03  0.11484043E+05                                 9.054822                            7.197579       0.198787       2.085710                    0.999239      27.486773      75.655007       0.640483       0.402211      -1.089753       0.089432       0.172511       0.065734       0.205132      -0.052152       0.022982       0.006920       0.133767       0.300464      -0.135731       0.029456       0.106275             10.739407       5.506794       1.435389      -0.171007      14.986466      -2.965721      11.724961           0.001697
          339              N      13.343012       9.764248      15.843577       0.073853      36.359209 0.32086068E+03  0.68710016E+04                                 9.261177                            5.772338       0.307782       2.200208                    0.999129      22.644912      58.693733       0.734487       0.389420      -1.101208       0.030131       0.023200      -0.023054       0.044470       0.045646       0.011159      -0.046805      -0.135558       0.079196      -0.100015       0.005139       0.094876             13.092033       5.092037       2.370328      -0.931313      19.752375      -8.656672      14.431685          -0.002316
          340              N      14.721400      12.379252      13.952147      -0.209443      37.777703 0.53976857E+03  0.13199507E+05                                 9.560408                            7.606637       0.447574       2.141001                    0.999652      28.909391      80.782550       0.623084       0.401984      -1.089552      -0.211497      -0.108219       0.057648       0.244470      -0.114943       0.089675      -0.016831       0.024565       0.002448      -0.135982      -0.020439       0.156421             11.307199       9.453042       0.537130      -0.325374      13.672921      -6.570650      10.795635           0.000840
          341              N      13.351550      12.488578      13.695627      -0.161199      43.402582 0.55088785E+03  0.13700805E+05                                10.852875                            7.885434      -0.415249       1.875605                    0.997677      29.595399      86.674190       0.581840       0.423272      -1.062983       0.100165      -0.069973       0.082767       0.147579       0.018834      -0.029058       0.041482       0.036381      -0.044234      -0.066891       0.025833       0.041058             13.953870       9.469737      -0.392265       0.049679      18.148564      -9.135722      14.243308          -0.008280
          342              N      13.633327      10.884195      15.068652       0.088357      35.466952 0.31056124E+03  0.66180937E+04                                 9.177047                            5.713591       0.375076       2.224296                    0.999339      22.622080      59.121786       0.729152       0.394187      -1.094268      -0.002214      -0.034341       0.012002       0.036445       0.016982       0.012645      -0.088079      -0.011687      -0.072076      -0.097653       0.009825       0.087828             13.014272       7.969129       1.256540      -0.626435      18.589941     -10.407375      12.483745          -0.010913
          343              N      11.312720       6.392568      18.992114      -0.164723      40.439977 0.53371417E+03  0.13059341E+05                                10.152903                            7.674420      -0.064108       1.989534                    0.999070      28.566416      80.746409       0.604895       0.413822      -1.077977      -0.104680      -0.114266      -0.108410       0.189123      -0.075407      -0.053938       0.000048      -0.058683       0.102983      -0.112105       0.025808       0.086296             12.542513      18.757036       2.917342      -1.013955       9.429422       3.248359       9.441081           0.000678
          344              N      11.434179       5.475993      17.950204      -0.140549      39.806148 0.49834933E+03  0.11948984E+05                                 9.878969                            7.271178      -0.064740       1.994617                    0.999471      27.718146      76.761463       0.642099       0.397839      -1.092089      -0.103505       0.071296       0.078917       0.148406       0.028506       0.048368       0.034201      -0.082257       0.111657      -0.081672      -0.004435       0.086107             12.623001      19.485244       0.907115      -3.971071       8.503313       2.900731       9.880447           0.014733
          345              N       9.384718       5.499881      18.632826       0.069609      36.896686 0.30409514E+03  0.63829897E+04                                 9.139123                            5.500067       0.535035       2.274003                    0.999287      22.096659      55.495047       0.782229       0.373042      -1.120461      -0.043039       0.009859      -0.012244       0.045820       0.031982      -0.016764       0.047622       0.122445      -0.107447      -0.094375       0.007163       0.087212             13.552242      26.749933       4.634505      -0.531867       7.302040       1.666293       6.604752          -0.000609
          346              N      14.726977       5.219464      15.560761      -0.148581      36.045690 0.48007958E+03  0.11425123E+05                                 9.249241                            7.154417       0.025974       2.029282                    0.999604      27.569315      76.526556       0.643712       0.399822      -1.088710       0.104066      -0.075551      -0.077750       0.150276       0.027451       0.051568       0.033873      -0.098798       0.099135      -0.089211       0.001587       0.087623             11.079714      15.314464       1.302338      -2.289720       8.588154       3.036398       9.336524           0.016930
          347              N      14.843207       4.269316      14.550514      -0.155493      37.580526 0.52490253E+03  0.12776665E+05                                 9.655952                            7.606454      -0.007619       2.018994                    0.998773      28.068816      78.855488       0.608766       0.413349      -1.079443       0.091085       0.110024       0.108806       0.179557      -0.072904      -0.050703       0.014737      -0.024959       0.069480      -0.093735       0.001355       0.092380             11.419895      15.294435       2.957592       0.135037       9.456850       3.486491       9.508400           0.000455
          348              N      16.755874       5.243137      14.879213       0.069273      33.695514 0.30819093E+03  0.65123614E+04                                 8.680657                            5.600550       0.581187       2.296064                    0.999419      22.192708      56.536741       0.759477       0.381657      -1.110367       0.051310      -0.013107       0.023473       0.057927       0.035667      -0.020223       0.052982       0.107531      -0.137249      -0.100344       0.012797       0.087547             11.556686      20.802800       4.323609      -0.244365       7.335493       1.864411       6.531764          -0.000121
          349              N      12.842888      13.736575      23.056448      -0.135680      36.324901 0.50109273E+03  0.12011662E+05                                 9.351175                            7.346487       0.190171       2.094717                    0.998628      27.206272      74.933987       0.632628       0.403899      -1.089744      -0.002380      -0.174616       0.067406       0.187189       0.005715       0.032129      -0.004807       0.131788       0.296090      -0.115675       0.005874       0.109801             11.239821       5.687933       1.021664       1.106597      16.215538       2.533016      11.815994           0.000662
          350              N      13.019761      12.962899      24.193345      -0.122544      40.181379 0.50891673E+03  0.12355343E+05                                10.232350                            7.527071      -0.181697       1.964981                    0.999137      28.115345      80.216015       0.604312       0.417481      -1.071255      -0.035366       0.012925      -0.146628       0.151385       0.027803      -0.024594      -0.049577      -0.059843      -0.130632      -0.067396      -0.018708       0.086104             12.818961       5.645191       0.832634       1.488625      16.688181       4.505432      16.123511           0.002368
          351              N      12.657651      11.643668      22.543946       0.076048      35.303548 0.31339336E+03  0.66597507E+04                                 9.030785                            5.664235       0.453279       2.250883                    0.999442      22.398024      57.493607       0.750782       0.383905      -1.107125      -0.021353      -0.028427      -0.018373       0.040020       0.017847       0.016768       0.040680      -0.143934       0.090178      -0.090441       0.000760       0.089681             12.631209       4.784112       0.892220       1.292784      19.529915       7.708989      13.579600          -0.001620
          352              N      12.729271       8.852407      20.469517      -0.151203      41.128476 0.51467812E+03  0.12499301E+05                                10.229467                            7.468281      -0.258028       1.932776                    0.998484      28.401192      80.388944       0.620611       0.406384      -1.081180      -0.087762       0.076925       0.088037       0.146186       0.021735       0.012404      -0.048623       0.069613      -0.108635      -0.080176       0.021001       0.059175             13.188904      10.253786      -1.908796      -2.726110      16.771602       7.909905      12.541323           0.005010
          353              N      11.425117       8.800542      20.895351      -0.206807      38.853350 0.54391077E+03  0.13363410E+05                                 9.847707                            7.721296       0.378589       2.120155                    0.999511      29.077061      82.186337       0.606502       0.411040      -1.080487       0.194342       0.148436       0.013997       0.244945      -0.118517      -0.063126       0.015400       0.065071       0.036222      -0.134070      -0.010134       0.144204             11.612236      10.274776      -0.173942      -1.270843      14.538618       6.179656      10.023313          -0.001521
          354              N      12.432683      10.499832      21.800951       0.085444      35.638224 0.30977508E+03  0.65749481E+04                                 9.117353                            5.654908       0.414081       2.236695                    0.999433      22.409151      57.807787       0.745460       0.387111      -1.102948       0.000731       0.036707       0.011964       0.038615       0.022485      -0.015593       0.084100      -0.023571      -0.080266      -0.095732       0.007570       0.088162             12.943257       7.834512       0.162564      -0.780740      19.237656       9.973522      11.757603          -0.002525
          355              N      13.911096       6.259999      20.877373      -0.134580      38.761843 0.49339444E+03  0.11839011E+05                                 9.822809                            7.290083      -0.080685       1.994660                    0.999392      27.794190      77.821107       0.631950       0.403926      -1.084427       0.081938      -0.105427       0.071402       0.151416       0.000632      -0.033503       0.050233       0.017930      -0.053964      -0.068297       0.012448       0.055849             12.192623       6.978251      -2.882632       0.762594      10.695820      -3.626347      18.903799           0.005605
          356              N      14.594191       5.096795      20.681495      -0.153687      34.457611 0.48009767E+03  0.11375002E+05                                 8.957812                            7.138771       0.450549       2.168277                    0.999524      27.277842      74.461109       0.649435       0.398060      -1.094767      -0.059192       0.142998       0.176853       0.235008      -0.017722       0.057204      -0.090191      -0.026677      -0.289602      -0.148718       0.026400       0.122317             10.362938       6.785517      -2.629713       0.256898       9.212870      -1.771301      15.090427           0.000015
          357              N      14.287495       5.367528      22.791610       0.078128      36.398375 0.31607020E+03  0.67644000E+04                                 9.325913                            5.769120       0.436449       2.244167                    0.999445      22.706002      59.446410       0.724759       0.394882      -1.093910       0.000627      -0.005959       0.034263       0.034783      -0.039644      -0.009052      -0.022659      -0.064661       0.262171      -0.096616       0.004274       0.092342             12.999227       5.742108      -1.723702      -0.346445       8.275367      -3.967501      24.980207          -0.006163
          358              N      13.970867       4.291913      26.086117      -0.153414      44.159789 0.54364826E+03  0.13436560E+05                                10.927434                            7.775806      -0.239188       1.930709                    0.999225      29.146843      84.281272       0.594199       0.417065      -1.070056       0.054306       0.114982      -0.070991       0.145636       0.034207       0.018952       0.055394       0.006704      -0.012510      -0.060132      -0.013639       0.073771             14.292500       8.323483       3.817233      -3.109451      11.304559      -5.038843      23.249456          -0.001748
          359              N      14.801559       5.395720      26.239868      -0.174849      36.292509 0.48995899E+03  0.11698797E+05                                 9.338776                            7.226040       0.396846       2.136824                    0.999766      28.031934      77.484612       0.641878       0.399643      -1.090784      -0.114202      -0.119994      -0.168843       0.236535       0.029513      -0.096096      -0.078867      -0.023085      -0.246122      -0.152712       0.012984       0.139728             10.985926       7.504452       2.831230      -1.953262       8.530715      -2.680064      16.922609           0.000090
          360              N      14.287495       5.156838      24.149877       0.082795      36.830019 0.31703713E+03  0.68127712E+04                                 9.490516                            5.836397       0.367872       2.222525                    0.999323      22.874699      60.661891       0.707427       0.402913      -1.084824       0.007490       0.001216      -0.034830       0.035647       0.052181       0.011987      -0.018860      -0.043287       0.269431      -0.103566       0.010604       0.092962             13.344736       6.237546       2.092883      -0.825628       8.202357      -4.639085      25.594306          -0.011750
          361              N       4.404745      13.059313      22.714064      -0.134668      37.120934 0.50015538E+03  0.12038869E+05                                 9.571397                            7.369257      -0.228954       1.950502                    0.998816      27.796138      77.879270       0.624959       0.407168      -1.082556       0.052336       0.011843       0.161199       0.169895       0.006198      -0.038536       0.055236      -0.036263      -0.165964      -0.093560       0.021611       0.071949             11.708342       5.891211      -1.474306       0.157675      14.587976      -4.295546      14.645838           0.005269
          362              N       4.146144      13.786504      23.864378      -0.149206      34.757332 0.48295969E+03  0.11482615E+05                                 9.054058                            7.196994       0.198792       2.085712                    0.999239      27.485904      75.648708       0.640551       0.402182      -1.089784       0.089447      -0.172527      -0.065738       0.205154       0.052189      -0.022990       0.006914       0.133831       0.300383      -0.135765       0.029507       0.106259             10.738583       5.506254      -1.435241       0.170780      14.985540      -2.965145      11.723954           0.001358
          363              N       4.630062      11.756652      24.405323       0.073809      36.358116 0.32085879E+03  0.68708688E+04                                 9.260708                            5.772082       0.307686       2.200161                    0.999129      22.644802      58.690766       0.734558       0.389388      -1.101244       0.030137      -0.023190       0.023058       0.044471      -0.045645      -0.011140      -0.046825      -0.135535       0.079154      -0.099995       0.005104       0.094891             13.091526       5.091867      -2.370458       0.931413      19.750876      -8.655975      14.431834          -0.002266
          364              N       6.008450       9.141648      26.296753      -0.209447      37.779893 0.53980540E+03  0.13200702E+05                                 9.561048                            7.607118       0.447554       2.140999                    0.999652      28.909661      80.785585       0.623034       0.402008      -1.089530      -0.211462       0.108274      -0.057578       0.244448       0.114964      -0.089652      -0.016919       0.024772       0.002384      -0.135927      -0.020565       0.156492             11.308325       9.452767      -0.537208       0.325669      13.674621      -6.571940      10.797585           0.000299
          365              N       4.638600       9.032322      26.553273      -0.161224      43.400290 0.55087969E+03  0.13700415E+05                                10.851972                            7.885145      -0.414929       1.875701                    0.997679      29.594505      86.668168       0.581882       0.423247      -1.063009       0.100186       0.070018      -0.082708       0.147581      -0.018829       0.029091       0.041469       0.036402      -0.044168      -0.066892       0.025800       0.041092             13.952714       9.468061       0.393324      -0.050367      18.146576      -9.134830      14.243506          -0.006311
          366              N       4.920377      10.636705      25.180248       0.088386      35.463346 0.31053316E+03  0.66172839E+04                                 9.176245                            5.713202       0.375364       2.224409                    0.999339      22.620634      59.115259       0.729209       0.394169      -1.094291      -0.002213       0.034358      -0.012005       0.036462      -0.016956      -0.012631      -0.088055      -0.011640      -0.072044      -0.097624       0.009834       0.087790             13.013455       7.967551      -1.257259       0.627208      18.589019     -10.407226      12.483795          -0.008362
          367              N       2.599770      15.128332      21.256786      -0.164700      40.435056 0.53367851E+03  0.13058079E+05                                10.151374                            7.673852      -0.063902       1.989590                    0.999071      28.565440      80.738985       0.604962       0.413788      -1.078013      -0.104667       0.114336       0.108372       0.189136       0.075405       0.053926       0.000029      -0.058656       0.103032      -0.112103       0.025828       0.086274             12.539867      18.751029      -2.917687       1.012128       9.429140       3.248174       9.439433           0.000264
          368              N       2.721229      16.044907      22.298696      -0.140592      39.807962 0.49839963E+03  0.11950491E+05                                 9.879064                            7.271567      -0.064864       1.994555                    0.999471      27.719642      76.766555       0.642079       0.397841      -1.092087      -0.103525      -0.071345      -0.078845       0.148405      -0.028526      -0.048317       0.034252      -0.082310       0.111502      -0.081646      -0.004473       0.086118             12.622304      19.483264      -0.907260       3.970043       8.503840       2.900767       9.879808           0.014758
          369              N       0.671768      16.021019      21.616074       0.069536      36.891926 0.30408744E+03  0.63826556E+04                                 9.137672                            5.499647       0.534887       2.273930                    0.999288      22.096615      55.490434       0.782349       0.372995      -1.120519      -0.043018      -0.009968       0.012311       0.045842      -0.031957       0.016734       0.047673       0.122479      -0.107314      -0.094411       0.007220       0.087191             13.549134      26.743975      -4.632740       0.531708       7.300262       1.665585       6.603165          -0.001817
          370              N       6.014027      16.301436      24.688139      -0.148606      36.046329 0.48010974E+03  0.11425989E+05                                 9.249154                            7.154626       0.025934       2.029254                    0.999604      27.570142      76.528664       0.643707       0.399820      -1.088714       0.104087       0.075567       0.077732       0.150289      -0.027461      -0.051543       0.033900      -0.098864       0.099011      -0.089209       0.001573       0.087636             11.078924      15.311832      -1.302878       2.288584       8.588800       3.036546       9.336141           0.017062
          371              N       6.130257      17.251584      25.698386      -0.155456      37.573046 0.52481872E+03  0.12773838E+05                                 9.653835                            7.605423      -0.007217       2.019125                    0.998775      28.066274      78.840331       0.608871       0.413303      -1.079497       0.091063      -0.110077      -0.108763       0.179551       0.072890       0.050713       0.014696      -0.024942       0.069709      -0.093766       0.001417       0.092349             11.416538      15.287121      -2.956902      -0.135607       9.455811       3.486103       9.506681           0.000404
          372              N       8.042924      16.277763      25.369687       0.069228      33.687325 0.30815878E+03  0.65113122E+04                                 8.678229                            5.599782       0.581339       2.296106                    0.999419      22.191347      56.525994       0.759649       0.381592      -1.110448       0.051302       0.013173      -0.023497       0.057945      -0.035644       0.020217       0.053016       0.107555      -0.137078      -0.100358       0.012842       0.087516             11.551855      20.793117      -4.320360       0.244770       7.332590       1.863566       6.529858          -0.000048
          373              N       4.129938       7.784325      17.192452      -0.135677      36.328157 0.50111055E+03  0.12012353E+05                                 9.352190                            7.346771       0.190166       2.094720                    0.998627      27.207123      74.940355       0.632588       0.403916      -1.089719      -0.002402       0.174590      -0.067402       0.187165      -0.005735      -0.032157      -0.004825       0.131738       0.296080      -0.115652       0.005838       0.109813             11.241945       5.688355      -1.021929      -1.106601      16.219477       2.533624      11.818002          -0.001460
          374              N       4.306811       8.558001      16.055555      -0.122553      40.189754 0.50896761E+03  0.12357366E+05                                10.235446                            7.528318      -0.181792       1.964986                    0.999135      28.117278      80.234236       0.604134       0.417577      -1.071151      -0.035465      -0.012971       0.146594       0.151380      -0.027925       0.024638      -0.049550      -0.059953      -0.130303      -0.067293      -0.018882       0.086175             12.824535       5.646516      -0.833028      -1.488953      16.697701       4.508566      16.129390          -0.005658
          375              N       3.944701       9.877232      17.704954       0.076063      35.315269 0.31344920E+03  0.66616314E+04                                 9.034560                            5.665785       0.453343       2.250939                    0.999442      22.400594      57.514410       0.750427       0.384047      -1.106957      -0.021364       0.028432       0.018401       0.040042      -0.017859      -0.016728       0.040706      -0.143981       0.090290      -0.090475       0.000758       0.089717             12.637878       4.785783      -0.892210      -1.293327      19.539324       7.713637      13.588525          -0.000848
          376              N       4.016321      12.668493      19.779383      -0.151175      41.128926 0.51465094E+03  0.12498603E+05                                10.230064                            7.468313      -0.258038       1.932805                    0.998483      28.400715      80.390136       0.620574       0.406409      -1.081152      -0.087770      -0.076932      -0.088008       0.146177      -0.021753      -0.012387      -0.048629       0.069638      -0.108661      -0.080188       0.020988       0.059200             13.190736      10.253942       1.908662       2.726117      16.774982       7.912079      12.543285           0.004868
          377              N       2.712167      12.720358      19.353549      -0.206771      38.850127 0.54384697E+03  0.13361437E+05                                 9.847052                            7.720684       0.378672       2.120200                    0.999511      29.075839      82.181358       0.606546       0.411023      -1.080499       0.194342      -0.148419      -0.013956       0.244933       0.118539       0.063087       0.015381       0.065051       0.036010      -0.134054      -0.010148       0.144202             11.611670      10.274054       0.174103       1.270873      14.538127       6.179465      10.022829          -0.000292
          378              N       3.719733      11.021068      18.447949       0.085428      35.649682 0.30983360E+03  0.65768299E+04                                 9.120820                            5.656338       0.413919       2.236657                    0.999433      22.412012      57.827433       0.745151       0.387234      -1.102806       0.000731      -0.036732      -0.011965       0.038639      -0.022492       0.015614       0.084150      -0.023584      -0.080313      -0.095792       0.007581       0.088212             12.949653       7.837520      -0.161790       0.781689      19.246968       9.979820      11.764470          -0.000196
          379              N       5.198146      15.260901      19.371527      -0.134508      38.753001 0.49327875E+03  0.11835415E+05                                 9.821013                            7.288967      -0.080289       1.994839                    0.999392      27.790453      77.805250       0.632039       0.403897      -1.084458       0.081951       0.105448      -0.071388       0.151431      -0.000645       0.033506       0.050281       0.018001      -0.053987      -0.068355       0.012479       0.055876             12.189678       6.976693       2.882214      -0.761355      10.694407      -3.623775      18.897934           0.006081
          380              N       5.881241      16.424105      19.567405      -0.153612      34.454839 0.48005312E+03  0.11373686E+05                                 8.957573                            7.138596       0.450584       2.168332                    0.999523      27.275910      74.455038       0.649421       0.398077      -1.094755      -0.059168      -0.143029      -0.176814       0.234992       0.017758      -0.057266      -0.090181      -0.026641      -0.289530      -0.148716       0.026370       0.122347             10.362355       6.785105       2.630122      -0.256982       9.213799      -1.771034      15.088161          -0.000294
          381              N       5.574545      16.153372      17.457290       0.078077      36.389942 0.31602744E+03  0.67631365E+04                                 9.323896                            5.768425       0.436999       2.244349                    0.999446      22.703911      59.435971       0.724873       0.394840      -1.093959       0.000674       0.005960      -0.034307       0.034827       0.039686       0.009038      -0.022712      -0.064423       0.262206      -0.096586       0.004217       0.092370             12.994958       5.741022       1.724121       0.346028       8.274398      -3.964937      24.969454          -0.005414
          382              N       5.257917      17.228987      14.162783      -0.153283      44.149089 0.54352671E+03  0.13432769E+05                                10.925808                            7.775012      -0.238533       1.930971                    0.999227      29.142299      84.264924       0.594222       0.417073      -1.070054       0.054298      -0.115023       0.070891       0.145616      -0.034209      -0.018908       0.055524       0.006782      -0.012197      -0.060272      -0.013567       0.073839             14.289350       8.322334      -3.817436       3.108846      11.304824      -5.038193      23.240893           0.001643
          383              N       6.088609      16.125180      14.009032      -0.174743      36.294780 0.48997955E+03  0.11699646E+05                                 9.340438                            7.226966       0.396985       2.136960                    0.999766      28.029821      77.485043       0.641721       0.399729      -1.090703      -0.114169       0.120017       0.168797       0.236498      -0.029619       0.096227      -0.078833      -0.022893      -0.245880      -0.152705       0.012859       0.139846             10.987938       7.505778      -2.832535       1.954940       8.533672      -2.682119      16.924363           0.000009
          384              N       5.574545      16.364062      16.099023       0.082829      36.817330 0.31695726E+03  0.68104853E+04                                 9.487780                            5.835363       0.369126       2.222989                    0.999326      22.870451      60.643998       0.707559       0.402871      -1.084875       0.007521      -0.001231       0.034915       0.035737      -0.052178      -0.011980      -0.018925      -0.043107       0.269207      -0.103501       0.010594       0.092907             13.339344       6.235870      -2.092619       0.824503       8.200501      -4.636216      25.581660          -0.007178
          385              N       4.308205       2.298863      17.534836      -0.134593      37.119401 0.50011443E+03  0.12037674E+05                                 9.571408                            7.369067      -0.228833       1.950565                    0.998817      27.794636      77.875177       0.624951       0.407180      -1.082544      -0.052274       0.011871      -0.161156       0.169837      -0.006178      -0.038487      -0.055220      -0.036242      -0.165993      -0.093522       0.021592       0.071929             11.708753       5.891239       1.474295       0.157906      14.587030       4.296161      14.647989          -0.008196
          386              N       4.566806       3.026054      16.384522      -0.149176      34.759414 0.48296650E+03  0.11482932E+05                                 9.054831                            7.197202       0.198936       2.085776                    0.999239      27.485801      75.651402       0.640514       0.402200      -1.089761      -0.089435      -0.172497       0.065735       0.205122      -0.052166      -0.023004      -0.006930       0.133792       0.300437      -0.135747       0.029468       0.106279             10.739882       5.506498       1.435214       0.171107      14.985910       2.966731      11.727237          -0.002778
          387              N       4.082888       0.996202      15.843577       0.073813      36.361938 0.32087940E+03  0.68716036E+04                                 9.262029                            5.772715       0.307715       2.200176                    0.999130      22.646031      58.700305       0.734413       0.389448      -1.101172      -0.030149      -0.023198      -0.023061       0.044485       0.045647      -0.011123       0.046833      -0.135588       0.079129      -0.100007       0.005087       0.094920             13.093501       5.092443       2.370839       0.931264      19.754635       8.656519      14.433424           0.001312
          388              N       2.704500      19.902098      13.952147      -0.209371      37.775361 0.53972255E+03  0.13198163E+05                                 9.560305                            7.606502       0.447596       2.141056                    0.999652      28.907393      80.777545       0.623064       0.402004      -1.089533       0.211454       0.108236       0.057593       0.244428      -0.114968      -0.089684       0.016908       0.024786       0.002350      -0.135948      -0.020566       0.156514             11.307364       9.452350       0.537315       0.325519      13.673679       6.571091      10.796064          -0.001536
          389              N       4.074350      19.792772      13.695627      -0.161123      43.395373 0.55079954E+03  0.13697959E+05                                10.851560                            7.884737      -0.414522       1.875872                    0.997681      29.591704      86.659235       0.581878       0.423265      -1.062995      -0.100199       0.069951       0.082752       0.147583       0.018825       0.029174      -0.041492       0.036439      -0.043945      -0.066938       0.025763       0.041175             13.952220       9.468188      -0.392314      -0.049676      18.146674       9.134377      14.241799           0.005788
          390              N       3.792573      21.397155      15.068652       0.088371      35.468087 0.31056257E+03  0.66182545E+04                                 9.177869                            5.714019       0.375578       2.224485                    0.999339      22.622073      59.126016       0.729031       0.394244      -1.094208       0.002226       0.034350       0.012064       0.036475       0.016921      -0.012606       0.088091      -0.011648      -0.072178      -0.097658       0.009835       0.087823             13.015888       7.969301       1.257016       0.626753      18.593157      10.409020      12.485206           0.003750
          391              N       6.113180       4.367882      18.992114      -0.164758      40.451076 0.53386690E+03  0.13064405E+05                                10.155816                            7.676274      -0.064479       1.989401                    0.999068      28.570524      80.770035       0.604714       0.413904      -1.077892       0.104683       0.114233      -0.108451       0.189128      -0.075423       0.053912      -0.000112      -0.058642       0.102749      -0.112049       0.025718       0.086331             12.546499      18.762519       2.918657       1.013793       9.432719      -3.249929       9.444258          -0.001501
          392              N       5.991721       5.284457      17.950204      -0.140567      39.810452 0.49839916E+03  0.11950645E+05                                 9.880050                            7.271782      -0.064816       1.994590                    0.999471      27.719881      76.771277       0.642032       0.397865      -1.092055       0.103534      -0.071332       0.078889       0.148428       0.028506      -0.048368      -0.034233      -0.082256       0.111613      -0.081664      -0.004465       0.086129             12.624547      19.487006       0.906887       3.971772       8.504566      -2.901485       9.882069          -0.021298
          393              N       8.041182       5.260569      18.632826       0.069606      36.902204 0.30413344E+03  0.63841079E+04                                 9.140475                            5.500733       0.534890       2.273952                    0.999288      22.097996      55.502987       0.782099       0.373085      -1.120408       0.043045      -0.009877      -0.012258       0.045833       0.031992       0.016788      -0.047645       0.122461      -0.107503      -0.094412       0.007177       0.087235             13.554368      26.754031       4.635283       0.531857       7.303238      -1.666747       6.605833           0.000068
          394              N       2.698923       5.540986      15.560761      -0.148608      36.050001 0.48014346E+03  0.11427207E+05                                 9.250362                            7.155165       0.025856       2.029233                    0.999604      27.571614      76.538833       0.643632       0.399852      -1.088672      -0.104105       0.075594      -0.077720       0.150308       0.027455      -0.051569      -0.033918      -0.098812       0.099026      -0.089203       0.001546       0.087657             11.081217      15.316160       1.302278       2.290318       8.589486      -3.036976       9.338005          -0.024323
          395              N       2.582693       6.491134      14.550514      -0.155576      37.590977 0.52506886E+03  0.12782060E+05                                 9.658504                            7.608223      -0.008033       2.018825                    0.998771      28.073561      78.879701       0.608611       0.413410      -1.079375      -0.091097      -0.109984       0.108885       0.179586      -0.072916       0.050702      -0.014799      -0.024896       0.069185      -0.093678       0.001248       0.092431             11.423286      15.298482       2.959155      -0.135725       9.460118      -3.487919       9.511257          -0.000957
          396              N       0.670026       5.517313      14.879213       0.069279      33.700131 0.30822930E+03  0.65135037E+04                                 8.681922                            5.601252       0.581054       2.296019                    0.999419      22.194148      56.545505       0.759343       0.381705      -1.110310      -0.051320       0.013126       0.023491       0.057947       0.035681       0.020263      -0.053020       0.107540      -0.137334      -0.100407       0.012832       0.087575             11.558485      20.806292       4.324431       0.244408       7.336536      -1.864629       6.532627          -0.000237
          397              N       4.583012      18.544775      23.056448      -0.135673      36.325578 0.50108317E+03  0.12011415E+05                                 9.351474                            7.346450       0.190205       2.094738                    0.998627      27.206096      74.934260       0.632623       0.403902      -1.089738       0.002380       0.174609       0.067409       0.187184       0.005721      -0.032133       0.004811       0.131793       0.296075      -0.115676       0.005876       0.109800             11.240728       5.687992       1.021824      -1.106687      16.217564      -2.533347      11.816630           0.000601
          398              N       4.406139      19.318451      24.193345      -0.122520      40.183036 0.50891236E+03  0.12355314E+05                                10.233033                            7.527197      -0.181694       1.964994                    0.999136      28.115372      80.218518       0.604283       0.417498      -1.071234       0.035371      -0.012941      -0.146615       0.151376       0.027830       0.024607       0.049570      -0.059836      -0.130607      -0.067387      -0.018728       0.086115             12.820461       5.645408       0.832787      -1.488722      16.691338      -4.506171      16.124638           0.003059
          399              N       4.768249      20.637682      22.543946       0.076054      35.309322 0.31341760E+03  0.66605524E+04                                 9.032527                            5.664851       0.453347       2.250918                    0.999442      22.399152      57.502189       0.750644       0.383959      -1.107060       0.021356       0.028428      -0.018384       0.040028       0.017855      -0.016751      -0.040697      -0.143906       0.090182      -0.090426       0.000738       0.089688             12.634585       4.784919       0.892269      -1.293079      19.535310      -7.711301      13.583525          -0.000405
          400              N       4.696629       1.908043      20.469517      -0.151218      41.132115 0.51470696E+03  0.12500413E+05                                10.230647                            7.468826      -0.258059       1.932764                    0.998483      28.403091      80.400615       0.620534       0.406421      -1.081135       0.087766      -0.076939       0.088014       0.146181       0.021733      -0.012395       0.048608       0.069629      -0.108658      -0.080164       0.020980       0.059184             13.191245      10.254491      -1.909035       2.726232      16.775625      -7.911904      12.543619          -0.007294
          401              N       6.000783       1.959908      20.895351      -0.206834      38.866316 0.54410479E+03  0.13369701E+05                                 9.850821                            7.723317       0.378133       2.119991                    0.999509      29.081161      82.209284       0.606332       0.411109      -1.080415      -0.194329      -0.148475       0.013938       0.244954      -0.118554       0.063065      -0.015508       0.065232       0.036040      -0.134046      -0.010233       0.144279             11.616571      10.277599      -0.173678       1.270764      14.545200      -6.182754      10.026915          -0.000307
          402              N       4.993217       0.260618      21.800951       0.085433      35.647520 0.30982801E+03  0.65765673E+04                                 9.119883                            5.655942       0.413716       2.236567                    0.999433      22.411687      57.822684       0.745259       0.387187      -1.102858      -0.000726      -0.036717       0.011955       0.038621       0.022492       0.015605      -0.084149      -0.023556      -0.080319      -0.095792       0.007590       0.088203             12.948001       7.836381       0.162335       0.781063      19.245515      -9.978080      11.762108          -0.000814
          403              N       3.514804       4.500451      20.877373      -0.134418      38.761738 0.49335723E+03  0.11838164E+05                                 9.823743                            7.290304      -0.080789       1.994679                    0.999391      27.793408      77.824858       0.631862       0.403981      -1.084365      -0.081897       0.105439       0.071365       0.151385       0.000608       0.033442      -0.050285       0.017945      -0.053944      -0.068305       0.012446       0.055859             12.194620       6.978750      -2.883070      -0.762721      10.697245       3.627004      18.907863          -0.012320
          404              N       2.831709       5.663655      20.681495      -0.153581      34.458228 0.48008644E+03  0.11374834E+05                                 8.958574                            7.139056       0.450320       2.168264                    0.999522      27.276727      74.461898       0.649362       0.398101      -1.094723       0.059150      -0.143004       0.176803       0.234964      -0.017753      -0.057245       0.090157      -0.026688      -0.289562      -0.148699       0.026367       0.122331             10.364284       6.785903      -2.630105      -0.256836       9.213923       1.771299      15.093027          -0.000218
          405              N       3.138405       5.392922      22.791610       0.078065      36.411254 0.31615151E+03  0.67668965E+04                                 9.329449                            5.770626       0.435942       2.243976                    0.999444      22.710198      59.469942       0.724486       0.394986      -1.093786      -0.000697       0.005946       0.034287       0.034806      -0.039708       0.009031       0.022695      -0.064643       0.262444      -0.096705       0.004264       0.092442             13.005244       5.744243      -1.724720       0.346451       8.279242       3.969848      24.992246          -0.000052
          406              N       3.455033       6.468537      26.086117      -0.153123      44.148677 0.54347881E+03  0.13431341E+05                                10.926040                            7.774752      -0.238693       1.930955                    0.999225      29.141130      84.261847       0.594220       0.417082      -1.070044      -0.054309      -0.115002      -0.070888       0.145602       0.034153      -0.018943      -0.055461       0.006799      -0.012455      -0.060205      -0.013569       0.073774             14.291282       8.322257       3.816541       3.108855      11.303170       5.038389      23.248418           0.003225
          407              N       2.624341       5.364730      26.239868      -0.174691      36.289255 0.48988961E+03  0.11696857E+05                                 9.338938                            7.225985       0.397028       2.136992                    0.999766      28.028202      77.476177       0.641812       0.399694      -1.090737       0.114122       0.119996      -0.168780       0.236453       0.029578       0.096111       0.078863      -0.023038      -0.246165      -0.152713       0.012928       0.139784             10.986559       7.504295       2.831056       1.953086       8.530721       2.680118      16.924662          -0.000053
          408              N       3.138405       5.603612      24.149877       0.082847      36.837444 0.31707067E+03  0.68139262E+04                                 9.493020                            5.837388       0.368064       2.222610                    0.999323      22.876614      60.676295       0.707216       0.403007      -1.084720      -0.007538      -0.001240      -0.034885       0.035711       0.052222      -0.011946       0.018906      -0.043258       0.269443      -0.103598       0.010622       0.092977             13.349392       6.238965       2.093354       0.825924       8.204807       4.641450      25.604403          -0.003249
          409              N       4.404745       2.298863       4.118536      -0.134660      37.115763 0.50009336E+03  0.12036776E+05                                 9.569890                            7.368423      -0.228845       1.950545                    0.998816      27.794123      77.866892       0.625054       0.407126      -1.082604       0.052316       0.011836      -0.161217       0.169906       0.006228       0.038537      -0.055233      -0.036267      -0.166074      -0.093589       0.021643       0.071946             11.706216       5.890481      -1.473697      -0.157727      14.582215       4.294471      14.645951           0.005136
          410              N       4.146144       3.026054       2.968222      -0.149209      34.755770 0.48293513E+03  0.11481831E+05                                 9.053605                            7.196675       0.198925       2.085755                    0.999240      27.485353      75.645367       0.640586       0.402167      -1.089799       0.089439      -0.172531       0.065745       0.205156       0.052200       0.022991      -0.006920       0.133841       0.300356      -0.135772       0.029521       0.106251             10.737727       5.505920      -1.434715      -0.170942      14.981228       2.965633      11.726034           0.001398
          411              N       4.630062       0.996202       2.427277       0.073833      36.349510 0.32080753E+03  0.68693085E+04                                 9.258394                            5.771118       0.307896       2.200239                    0.999130      22.642548      58.677689       0.734735       0.389320      -1.101322       0.030111      -0.023210      -0.023048       0.044459      -0.045601       0.011105       0.046793      -0.135502       0.079048      -0.099924       0.005075       0.094849             13.087369       5.090725      -2.369907      -0.931130      19.744019       8.652127      14.427363          -0.002415
          412              N       6.008450      19.902098       0.535847      -0.209439      37.765727 0.53959548E+03  0.13193940E+05                                 9.557467                            7.604830       0.447895       2.141116                    0.999653      28.906107      80.763744       0.623244       0.401922      -1.089616      -0.211481       0.108206       0.057676       0.244457       0.114918       0.089756       0.016805       0.024661       0.002559      -0.136021      -0.020427       0.156447             11.303246       9.449197      -0.536471      -0.324606      13.667578       6.568115      10.792962           0.000415
          413              N       4.638600      19.792772       0.279327      -0.161194      43.401067 0.55089319E+03  0.13700874E+05                                10.852367                            7.885460      -0.415183       1.875631                    0.997677      29.594484      86.669293       0.581845       0.423270      -1.062991       0.100177       0.069962       0.082772       0.147584      -0.018806      -0.029128      -0.041465       0.036448      -0.044073      -0.066895       0.025754       0.041141             13.953071       9.468021       0.393537       0.050910      18.146632       9.135610      14.244560          -0.007877
          414              N       4.920377      21.397155       1.652352       0.088375      35.458616 0.31051646E+03  0.66166994E+04                                 9.174735                            5.712676       0.375419       2.224418                    0.999339      22.619596      59.107448       0.729329       0.394118      -1.094350      -0.002223       0.034336       0.012028       0.036450      -0.016950       0.012594       0.088047      -0.011657      -0.072121      -0.097611       0.009823       0.087788             13.010519       7.966303      -1.257167      -0.627054      18.584347      10.404289      12.480905          -0.010319
          415              N       2.599770       4.367882       5.575814      -0.164712      40.444055 0.53378290E+03  0.13061600E+05                                10.153865                            7.675198      -0.064245       1.989478                    0.999069      28.568353      80.756814       0.604823       0.413853      -1.077944      -0.104668       0.114305      -0.108405       0.189137       0.075427      -0.053890      -0.000072      -0.058636       0.102798      -0.112057       0.025766       0.086292             12.543601      18.757869      -2.917830      -1.013302       9.430364      -3.249030       9.442569           0.000469
          416              N       2.721229       5.284457       4.533904      -0.140615      39.812004 0.49843376E+03  0.11951613E+05                                 9.880034                            7.271933      -0.064896       1.994541                    0.999471      27.720852      76.772950       0.642042       0.397854      -1.092069      -0.103553      -0.071373       0.078825       0.148427      -0.028523       0.048322      -0.034271      -0.082314       0.111481      -0.081646      -0.004488       0.086134             12.624352      19.486853      -0.906499      -3.972287       8.503773      -2.901140       9.882429           0.014809
          417              N       0.671768       5.260569       5.216526       0.069517      36.901909 0.30414266E+03  0.63842736E+04                                 9.140064                            5.500602       0.534688       2.273858                    0.999288      22.098529      55.502043       0.782163       0.373056      -1.120443      -0.043021      -0.009983      -0.012327       0.045852      -0.031966      -0.016741      -0.047677       0.122463      -0.107405      -0.094420       0.007217       0.087204             13.553518      26.752905      -4.635170      -0.531898       7.302443      -1.666159       6.605205          -0.001656
          418              N       6.014027       5.540986       2.144461      -0.148621      36.049525 0.48014011E+03  0.11427008E+05                                 9.250012                            7.154969       0.025907       2.029239                    0.999604      27.571436      76.535761       0.643669       0.399833      -1.088695       0.104119       0.075596      -0.077709       0.150314      -0.027458       0.051545      -0.033921      -0.098892       0.098918      -0.089211       0.001561       0.087650             11.080615      15.314930      -1.302058      -2.290178       8.588589      -3.036957       9.338324           0.017104
          419              N       6.130257       6.491134       1.134214      -0.155515      37.585690 0.52499060E+03  0.12779510E+05                                 9.657170                            7.607366      -0.007714       2.018937                    0.998773      28.071340      78.868078       0.608688       0.413379      -1.079410       0.091076      -0.110031       0.108841       0.179577       0.072914      -0.050680      -0.014764      -0.024909       0.069295      -0.093694       0.001304       0.092390             11.421332      15.295340      -2.957868       0.135651       9.458077      -3.487509       9.510580           0.000632
          420              N       8.042924       5.517313       1.462913       0.069215      33.698157 0.30822337E+03  0.65132746E+04                                 8.681211                            5.601009       0.581111       2.296027                    0.999419      22.193947      56.542482       0.759406       0.381679      -1.110341       0.051307       0.013191       0.023527       0.057965      -0.035657      -0.020231      -0.053035       0.107530      -0.137299      -0.100399       0.012849       0.087550             11.557017      20.803146      -4.323310      -0.244430       7.335547      -1.864538       6.532359           0.000059
          421              N       4.129938      18.544775       9.640148      -0.135677      36.325969 0.50108900E+03  0.12011564E+05                                 9.351520                            7.346489       0.190153       2.094716                    0.998627      27.206098      74.933768       0.632623       0.403902      -1.089741      -0.002387       0.174617       0.067408       0.187192      -0.005720       0.032129       0.004811       0.131786       0.296110      -0.115678       0.005871       0.109807             11.240902       5.687990      -1.021622       1.106421      16.218679      -2.533387      11.816037           0.000643
          422              N       4.306811      19.318451      10.777045      -0.122582      40.183978 0.50891305E+03  0.12355326E+05                                10.233208                            7.527143      -0.181577       1.965030                    0.999136      28.115530      80.218783       0.604293       0.417492      -1.071239      -0.035365      -0.012941      -0.146629       0.151388      -0.027830      -0.024597       0.049572      -0.059808      -0.130583      -0.067379      -0.018725       0.086103             12.821072       5.645487      -0.832882       1.488655      16.693844      -4.506948      16.123885           0.003158
          423              N       3.944701      20.637682       9.127646       0.076047      35.309510 0.31341822E+03  0.66605756E+04                                 9.032653                            5.664909       0.453299       2.250905                    0.999442      22.399072      57.502215       0.750630       0.383966      -1.107053      -0.021360       0.028430      -0.018391       0.040034      -0.017855       0.016750      -0.040699      -0.143910       0.090217      -0.090433       0.000742       0.089691             12.634923       4.785001      -0.892629       1.293289      19.535060      -7.712060      13.584707          -0.000617
          424              N       4.016321       1.908043       7.053217      -0.151180      41.126398 0.51463040E+03  0.12497869E+05                                10.229199                            7.467892      -0.258060       1.932795                    0.998482      28.400205      80.385628       0.620631       0.406380      -1.081182      -0.087792      -0.076961       0.087990       0.146193      -0.021742       0.012408       0.048629       0.069617      -0.108657      -0.080188       0.021004       0.059184             13.189311      10.253020       1.908899      -2.726070      16.772488      -7.910889      12.542425           0.004949
          425              N       2.712167       1.959908       7.479051      -0.206837      38.859346 0.54399257E+03  0.13366064E+05                                 9.849074                            7.722070       0.378288       2.120045                    0.999510      29.079107      82.196936       0.606443       0.411061      -1.080462       0.194331      -0.148478       0.013910       0.244957       0.118593      -0.063018      -0.015446       0.065189       0.036032      -0.134085      -0.010163       0.144248             11.614358      10.275688       0.174158      -1.270909      14.541738      -6.181625      10.025649          -0.001329
          426              N       3.719733       0.260618       8.384651       0.085422      35.645728 0.30981643E+03  0.65762499E+04                                 9.119547                            5.655824       0.413787       2.236599                    0.999433      22.411188      57.820787       0.745270       0.387185      -1.102861       0.000721      -0.036732       0.011955       0.038635      -0.022484      -0.015598      -0.084137      -0.023556      -0.080277      -0.095771       0.007580       0.088191             12.947499       7.836076      -0.162825      -0.780738      19.243984      -9.977963      11.762437          -0.001610
          427              N       5.198146       4.500451       7.461073      -0.134413      38.756918 0.49329800E+03  0.11836241E+05                                 9.822505                            7.289575      -0.080614       1.994760                    0.999391      27.791396      77.814441       0.631939       0.403949      -1.084400       0.081906       0.105472       0.071386       0.151423      -0.000622      -0.033444      -0.050317       0.017980      -0.053969      -0.068345       0.012473       0.055873             12.192871       6.977765       2.882352       0.762046      10.695195       3.625723      18.905652           0.008001
          428              N       5.881241       5.663655       7.265195      -0.153553      34.456645 0.48006185E+03  0.11374084E+05                                 8.958287                            7.138893       0.450329       2.168281                    0.999522      27.275869      74.458529       0.649368       0.398103      -1.094723      -0.059140      -0.143019       0.176791       0.234961       0.017756       0.057256       0.090161      -0.026664      -0.289562      -0.148707       0.026371       0.122335             10.363944       6.785585       2.629799       0.256568       9.213249       1.771112      15.092997          -0.000037
          429              N       5.574545       5.392922       9.375310       0.078072      36.407491 0.31612367E+03  0.67660886E+04                                 9.328604                            5.770222       0.436190       2.244071                    0.999444      22.708856      59.463682       0.724546       0.394966      -1.093810       0.000716       0.005955       0.034304       0.034824       0.039699      -0.009017       0.022706      -0.064584       0.262389      -0.096670       0.004242       0.092428             13.003969       5.743707       1.724464      -0.346491       8.278466       3.969550      24.989734          -0.001695
          430              N       5.257917       6.468537      12.669817      -0.153106      44.148743 0.54347420E+03  0.13431319E+05                                10.926334                            7.774877      -0.238738       1.930949                    0.999225      29.141378      84.265305       0.594192       0.417099      -1.070024       0.054241      -0.115036      -0.070855       0.145588      -0.034174       0.018881      -0.055491       0.006801      -0.012303      -0.060248      -0.013527       0.073776             14.291672       8.322514      -3.817070      -3.109030      11.304508       5.039058      23.247995          -0.008434
          431              N       6.088609       5.364730      12.823568      -0.174725      36.298951 0.49003297E+03  0.11701359E+05                                 9.341370                            7.227572       0.396719       2.136887                    0.999765      28.030957      77.492201       0.641659       0.399752      -1.090676      -0.114127       0.119988      -0.168792       0.236459      -0.029629      -0.096190       0.078823      -0.022983      -0.246072      -0.152717       0.012878       0.139838             10.989641       7.506211      -2.832147      -1.953993       8.533383       2.681243      16.929330          -0.000309
          432              N       5.574545       5.603612      10.733577       0.082837      36.836340 0.31706114E+03  0.68136872E+04                                 9.492940                            5.837353       0.368083       2.222626                    0.999323      22.876238      60.675640       0.707207       0.403014      -1.084713       0.007541      -0.001242      -0.034902       0.035729      -0.052227       0.011949       0.018921      -0.043244       0.269411      -0.103598       0.010627       0.092971             13.349232       6.238931      -2.093469      -0.825960       8.205031       4.641558      25.603733          -0.002735
          433              N       4.308205      13.059313       9.297764      -0.134650      37.120779 0.50014273E+03  0.12038475E+05                                 9.571391                            7.369133      -0.228939       1.950511                    0.998816      27.795786      77.877730       0.624969       0.407165      -1.082559      -0.052334       0.011852       0.161206       0.169902      -0.006201       0.038537       0.055229      -0.036256      -0.166018      -0.093568       0.021624       0.071944             11.708379       5.891080       1.474170      -0.157674      14.587363      -4.295501      14.646694           0.005451
          434              N       4.566806      13.786504      10.448078      -0.149211      34.758380 0.48295251E+03  0.11482454E+05                                 9.054473                            7.196963       0.198935       2.085768                    0.999239      27.485732      75.649382       0.640546       0.402184      -1.089777      -0.089456      -0.172517      -0.065741       0.205150      -0.052191       0.023004       0.006928       0.133813       0.300386      -0.135762       0.029496       0.106265             10.739350       5.506219       1.435091      -0.170866      14.985608      -2.966376      11.726223           0.001613
          435              N       4.082888      11.756652      10.989023       0.073804      36.361346 0.32087416E+03  0.68714020E+04                                 9.261704                            5.772488       0.307783       2.200198                    0.999130      22.645729      58.697431       0.734468       0.389424      -1.101199      -0.030139      -0.023194       0.023061       0.044476       0.045634       0.011120      -0.046844      -0.135518       0.079067      -0.099965       0.005060       0.094905             13.093042       5.092254       2.370755      -0.931145      19.754065      -8.656033      14.432808          -0.002062
          436              N       2.704500       9.141648      12.880453      -0.209417      37.781229 0.53982243E+03  0.13201324E+05                                 9.561504                            7.607387       0.447647       2.141046                    0.999652      28.909600      80.788063       0.623000       0.402023      -1.089511       0.211454       0.108272      -0.057559       0.244436      -0.114950       0.089656      -0.016933       0.024811       0.002473      -0.135916      -0.020574       0.156490             11.308914       9.453540       0.537797      -0.325879      13.675500      -6.572132      10.797702           0.001230
          437              N       4.074350       9.032322      13.136973      -0.161211      43.402580 0.55088858E+03  0.13701105E+05                                10.853539                            7.885965      -0.414861       1.875740                    0.997678      29.596370      86.683648       0.581751       0.423328      -1.062926      -0.100185       0.070001      -0.082737       0.147589       0.018774      -0.029152       0.041430       0.036446      -0.044075      -0.066862       0.025697       0.041165             13.955039       9.469552      -0.392442       0.049674      18.150051      -9.136420      14.245515          -0.009553
          438              N       3.792573      10.636705      11.763948       0.088400      35.470393 0.31057735E+03  0.66186903E+04                                 9.178404                            5.714236       0.375241       2.224368                    0.999339      22.622890      59.129915       0.728997       0.394256      -1.094193       0.002223       0.034355      -0.012021       0.036465       0.016943       0.012605      -0.088110      -0.011607      -0.072178      -0.097688       0.009857       0.087831             13.016800       7.969562       1.257262      -0.626921      18.594660     -10.409937      12.486176          -0.007138
          439              N       6.113180      15.128332       7.840486      -0.164708      40.428806 0.53360235E+03  0.13055489E+05                                10.149545                            7.672793      -0.063790       1.989624                    0.999071      28.563456      80.725849       0.605076       0.413733      -1.078071       0.104664       0.114355       0.108355       0.189136      -0.075382      -0.053953      -0.000019      -0.058689       0.103163      -0.112135       0.025890       0.086245             12.537005      18.745997       2.916658      -1.012742       9.427120       3.247193       9.437899           0.000275
          440              N       5.991721      16.044907       8.882396      -0.140606      39.806330 0.49838365E+03  0.11949910E+05                                 9.878518                            7.271285      -0.064866       1.994552                    0.999471      27.719125      76.762359       0.642119       0.397823      -1.092109       0.103534      -0.071347      -0.078851       0.148415       0.028537       0.048313       0.034235      -0.082319       0.111578      -0.081660      -0.004456       0.086117             12.621377      19.481469       0.907501      -3.969924       8.503298       2.900348       9.879364           0.014814
          441              N       8.041182      16.021019       8.199774       0.069520      36.886716 0.30406145E+03  0.63818686E+04                                 9.136310                            5.499117       0.534924       2.273938                    0.999288      22.095766      55.484264       0.782463       0.372954      -1.120568       0.043015      -0.009964       0.012303       0.045836       0.031947      -0.016722       0.047652       0.122479      -0.107243      -0.094382       0.007208       0.087174             13.546368      26.738017       4.631165      -0.532110       7.298815       1.665214       6.602274          -0.001841
          442              N       2.698923      16.301436      11.271839      -0.148610      36.049062 0.48014359E+03  0.11427145E+05                                 9.249998                            7.155118       0.025893       2.029240                    0.999604      27.571366      76.536498       0.643644       0.399847      -1.088682      -0.104100       0.075586       0.077716       0.150299       0.027456       0.051548       0.033931      -0.098864       0.098926      -0.089200       0.001543       0.087657             11.080206      15.314312       1.302783      -2.289020       8.589575       3.036782       9.336732           0.017208
          443              N       2.582693      17.251584      12.282086      -0.155526      37.582854 0.52495992E+03  0.12778452E+05                                 9.656333                            7.606969      -0.007460       2.019018                    0.998774      28.070327      78.861758       0.608731       0.413360      -1.079433      -0.091073      -0.110056      -0.108819       0.179578      -0.072911      -0.050701       0.014746      -0.024880       0.069471      -0.093724       0.001334       0.092390             11.420144      15.293152       2.958390       0.136314       9.458530       3.487170       9.508750           0.000523
          444              N       0.670026      16.277763      11.953387       0.069214      33.695426 0.30821118E+03  0.65128861E+04                                 8.680463                            5.600769       0.581165       2.296045                    0.999419      22.193357      56.538526       0.759456       0.381661      -1.110365      -0.051306       0.013185      -0.023513       0.057957       0.035658      -0.020240       0.053049       0.107556      -0.137215      -0.100413       0.012865       0.087548             11.555698      20.800975       4.322565      -0.244484       7.334853       1.864094       6.531267           0.000078
          445              N       4.583012       7.784325       3.776152      -0.135687      36.326046 0.50110098E+03  0.12011965E+05                                 9.351540                            7.346626       0.190164       2.094719                    0.998627      27.206596      74.936339       0.632609       0.403907      -1.089734       0.002387       0.174609      -0.067409       0.187185       0.005723       0.032150      -0.004821       0.131768       0.296076      -0.115665       0.005854       0.109810             11.240442       5.688080       1.021776       1.106759      16.214364       2.533932      11.818881           0.000708
          446              N       4.406139       8.558001       2.639255      -0.122554      40.178810 0.50887677E+03  0.12354033E+05                                10.231723                            7.526607      -0.181592       1.965030                    0.999136      28.114003      80.209007       0.604356       0.417462      -1.071275       0.035373      -0.012935       0.146623       0.151383       0.027781      -0.024592      -0.049567      -0.059822      -0.130669      -0.067402      -0.018679       0.086081             12.818705       5.644974       0.832493       1.488661      16.685514       4.505653      16.125629           0.002464
          447              N       4.768249       9.877232       4.288654       0.076037      35.302946 0.31338892E+03  0.66596444E+04                                 9.030734                            5.664220       0.453253       2.250878                    0.999442      22.397921      57.493619       0.750777       0.383909      -1.107120       0.021349       0.028438       0.018379       0.040028       0.017818       0.016793       0.040683      -0.143925       0.090139      -0.090431       0.000751       0.089679             12.631260       4.784036       0.892046       1.292716      19.529134       7.708859      13.580612          -0.001513
          448              N       4.696629      12.668493       6.363083      -0.151194      41.127470 0.51465580E+03  0.12498501E+05                                10.229195                            7.468002      -0.258005       1.932802                    0.998483      28.399741      80.381445       0.620643       0.406371      -1.081199       0.087778      -0.076933      -0.088017       0.146188       0.021768       0.012409      -0.048616       0.069661      -0.108558      -0.080177       0.020978       0.059200             13.188979      10.252791      -1.908863      -2.726542      16.771336       7.910945      12.542811           0.004974
          449              N       6.000783      12.720358       5.937249      -0.206787      38.836956 0.54366128E+03  0.13355329E+05                                 9.843579                            7.718552       0.378934       2.120282                    0.999512      29.072340      82.158550       0.606744       0.410936      -1.080589      -0.194344      -0.148396      -0.014021       0.244924      -0.118487      -0.063192       0.015313       0.065032       0.036314      -0.134094      -0.010077       0.144171             11.606822      10.270125      -0.174355      -1.271168      14.530793       6.176201      10.019547          -0.001742
          450              N       4.993217      11.021068       5.031649       0.085421      35.637337 0.30977012E+03  0.65748112E+04                                 9.117226                            5.654900       0.414207       2.236743                    0.999434      22.408790      57.806564       0.745454       0.387116      -1.102945      -0.000735      -0.036721      -0.011980       0.038633       0.022461      -0.015564       0.084091      -0.023563      -0.080310      -0.095713       0.007562       0.088150             12.943216       7.834047       0.162381      -0.780900      19.237269       9.973835      11.758331          -0.002395
          451              N       3.514804      15.260901       5.955227      -0.134570      38.748000 0.49325154E+03  0.11834223E+05                                 9.819028                            7.288166      -0.080198       1.994845                    0.999393      27.788792      77.790758       0.632172       0.403831      -1.084537      -0.081940       0.105470      -0.071405       0.151449       0.000683      -0.033535       0.050270       0.018015      -0.054000      -0.068375       0.012511       0.055864             12.186566       6.975246      -2.880981       0.760890      10.691610      -3.622603      18.892843           0.005476
          452              N       2.831709      16.424105       6.151105      -0.153669      34.450173 0.48000836E+03  0.11372112E+05                                 8.955962                            7.137872       0.450804       2.168374                    0.999525      27.275020      74.445618       0.649522       0.398034      -1.094808       0.059200      -0.143033      -0.176848       0.235028      -0.017714       0.057249      -0.090229      -0.026614      -0.289608      -0.148768       0.026425       0.122343             10.360070       6.783868      -2.629033       0.256780       9.211708      -1.770569      15.084634          -0.000241
          453              N       3.138405      16.153372       4.040990       0.078115      36.370735 0.31591108E+03  0.67594809E+04                                 9.318544                            5.766060       0.437678       2.244586                    0.999447      22.697680      59.398947       0.725325       0.394661      -1.094170      -0.000628       0.005985      -0.034304       0.034828      -0.039629      -0.009036      -0.022673      -0.064298       0.261844      -0.096442       0.004204       0.092238             12.986866       5.737774      -1.722204      -0.346338       8.269027      -3.963026      24.953798          -0.006407
          454              N       3.455033      17.228987       0.746483      -0.153375      44.141254 0.54348470E+03  0.13431071E+05                                10.923246                            7.774092      -0.238693       1.930904                    0.999226      29.140547      84.249576       0.594346       0.417007      -1.070129      -0.054333      -0.114964       0.070953       0.145613       0.034145       0.018932       0.055446       0.006830      -0.012527      -0.060203      -0.013546       0.073748             14.284738       8.319558       3.814863      -3.106053      11.299856      -5.034174      23.234798          -0.001755
          455              N       2.624341      16.125180       0.592732      -0.174841      36.276899 0.48978329E+03  0.11693230E+05                                 9.335049                            7.224293       0.397230       2.136964                    0.999767      28.027691      77.461351       0.642033       0.399593      -1.090848       0.114212       0.120053       0.168868       0.236587       0.029500      -0.096242      -0.078886      -0.022969      -0.246045      -0.152807       0.013000       0.139807             10.980239       7.501236       2.829549      -1.951015       8.527641      -2.677186      16.911841          -0.000205
          456              N       3.138405      16.364062       2.682723       0.082786      36.801057 0.31687390E+03  0.68076846E+04                                 9.482682                            5.833170       0.369175       2.222978                    0.999327      22.865360      60.609671       0.708009       0.402674      -1.085097      -0.007514      -0.001214       0.034880       0.035701       0.052108       0.011989      -0.018876      -0.042933       0.269021      -0.103370       0.010539       0.092831             13.331578       6.232223       2.090482      -0.824746       8.195257      -4.634105      25.567253          -0.011982
          457              N      13.021155       8.461587       4.118536      -0.134680      37.118969 0.50014683E+03  0.12038495E+05                                 9.570651                            7.369008      -0.228925       1.950497                    0.998817      27.795805      77.875333       0.624999       0.407148      -1.082580      -0.052326      -0.011842      -0.161199       0.169892       0.006217      -0.038536       0.055228      -0.036271      -0.166020      -0.093571       0.021628       0.071943             11.706893       5.890987      -1.473984       0.157738      14.584323      -4.294656      14.645368           0.005141
          458              N      13.279756       7.734396       2.968222      -0.149221      34.756107 0.48295761E+03  0.11482509E+05                                 9.053599                            7.196894       0.198809       2.085707                    0.999240      27.486016      75.647870       0.640569       0.402173      -1.089795      -0.089442       0.172537       0.065738       0.205159       0.052193      -0.022986       0.006914       0.133838       0.300389      -0.135771       0.029513       0.106259             10.737415       5.506129      -1.434936       0.170822      14.981952      -2.964579      11.724163           0.001416
          459              N      12.795838       9.764248       2.427277       0.073834      36.349894 0.32081421E+03  0.68694697E+04                                 9.258356                            5.771138       0.307804       2.200201                    0.999130      22.642746      58.677792       0.734744       0.389315      -1.101329      -0.030123       0.023200      -0.023048       0.044461      -0.045617      -0.011119      -0.046796      -0.135514       0.079116      -0.099953       0.005098       0.094855             13.087101       5.090715      -2.369821       0.931222      19.743410      -8.652343      14.427180          -0.002443
          460              N      11.417450      12.379252       0.535847      -0.209440      37.767367 0.53962301E+03  0.13194805E+05                                 9.557858                            7.605119       0.447847       2.141096                    0.999653      28.906602      80.766187       0.623219       0.401932      -1.089608       0.211490      -0.108218       0.057667       0.244468       0.114931      -0.089734      -0.016801       0.024594       0.002478      -0.136018      -0.020420       0.156438             11.303660       9.449717      -0.536354       0.324689      13.668073      -6.568322      10.793190           0.000427
          461              N      12.787300      12.488578       0.279327      -0.161210      43.399996 0.55088629E+03  0.13700548E+05                                10.851838                            7.885191      -0.415164       1.875634                    0.997678      29.593952      86.664963       0.581884       0.423247      -1.063015      -0.100171      -0.069975       0.082770       0.147586      -0.018821       0.029093       0.041483       0.036410      -0.044197      -0.066905       0.025804       0.041100             13.952057       9.467770       0.393639      -0.050946      18.145260      -9.134606      14.243141          -0.008167
          462              N      12.505523      10.884195       1.652352       0.088378      35.456577 0.31050264E+03  0.66162640E+04                                 9.174086                            5.712352       0.375413       2.224416                    0.999339      22.618931      59.103114       0.729395       0.394090      -1.094380       0.002219      -0.034338       0.012014       0.036447      -0.016957      -0.012607      -0.088030      -0.011662      -0.072039      -0.097589       0.009814       0.087774             13.009303       7.965862      -1.257047       0.627061      18.582195     -10.403161      12.479852          -0.010713
          463              N      14.826130       6.392568       5.575814      -0.164689      40.434172 0.53364368E+03  0.13056943E+05                                10.151150                            7.673407      -0.063890       1.989596                    0.999071      28.564704      80.734600       0.605006       0.413767      -1.078033       0.104667      -0.114338      -0.108365       0.189133       0.075403       0.053919      -0.000002      -0.058704       0.103044      -0.112118       0.025871       0.086247             12.539911      18.752769      -2.916200       1.014015       9.427272       3.247589       9.439691           0.000245
          464              N      14.704671       5.475993       4.533904      -0.140606      39.807887 0.49838668E+03  0.11949995E+05                                 9.878869                            7.271263      -0.064847       1.994551                    0.999471      27.719256      76.762626       0.642126       0.397818      -1.092113       0.103537       0.071346       0.078851       0.148417      -0.028530      -0.048318       0.034229      -0.082326       0.111543      -0.081661      -0.004447       0.086108             12.622684      19.484452      -0.906519       3.971605       8.502706       2.900586       9.880894           0.014806
          465              N      16.754132       5.499881       5.216526       0.069546      36.893888 0.30408561E+03  0.63826211E+04                                 9.138120                            5.499622       0.534951       2.273953                    0.999288      22.096603      55.490801       0.782351       0.372993      -1.120518       0.043014       0.009966      -0.012315       0.045839      -0.031954       0.016713       0.047649       0.122448      -0.107351      -0.094376       0.007196       0.087181             13.550394      26.746355      -4.633954       0.531711       7.300944       1.665833       6.603885          -0.001892
          466              N      11.411873       5.219464       2.144461      -0.148605      36.046725 0.48009981E+03  0.11425679E+05                                 9.249270                            7.154492       0.025990       2.029271                    0.999604      27.569893      76.527388       0.643722       0.399813      -1.088720      -0.104087      -0.075566      -0.077730       0.150287      -0.027457      -0.051546       0.033888      -0.098870       0.099024      -0.089215       0.001587       0.087628             11.079601      15.313787      -1.302244       2.289567       8.587847       3.036580       9.337170           0.017147
          467              N      11.295643       4.269316       1.134214      -0.155446      37.576868 0.52485089E+03  0.12774981E+05                                 9.655020                            7.605885      -0.007373       2.019078                    0.998774      28.067357      78.847797       0.608817       0.413328      -1.079467      -0.091064       0.110073       0.108770       0.179554       0.072908       0.050680       0.014708      -0.024954       0.069566      -0.093748       0.001400       0.092348             11.418528      15.291878      -2.956761      -0.135263       9.455587       3.486347       9.508120           0.000471
          468              N       9.382976       5.243137       1.462913       0.069234      33.693562 0.30818449E+03  0.65121293E+04                                 8.679984                            5.600328       0.581302       2.296096                    0.999419      22.192482      56.533992       0.759533       0.381634      -1.110393      -0.051299      -0.013178       0.023513       0.057949      -0.035646       0.020200       0.053009       0.107531      -0.137231      -0.100356       0.012824       0.087531             11.555279      20.799835      -4.322548       0.244433       7.334528       1.864268       6.531475          -0.000069
          469              N      13.295962      13.736575       9.640148      -0.135692      36.325784 0.50110256E+03  0.12011963E+05                                 9.351371                            7.346586       0.190145       2.094706                    0.998628      27.206510      74.934988       0.632620       0.403902      -1.089742       0.002377      -0.174616       0.067407       0.187190      -0.005716      -0.032128      -0.004806       0.131790       0.296091      -0.115677       0.005875       0.109801             11.240155       5.688013      -1.021654      -1.106594      16.215854       2.533521      11.816598           0.000700
          470              N      13.119089      12.962899      10.777045      -0.122546      40.181043 0.50891065E+03  0.12355110E+05                                10.232149                            7.526928      -0.181670       1.964985                    0.999137      28.115115      80.214040       0.604332       0.417470      -1.071266       0.035365       0.012926      -0.146620       0.151378      -0.027776       0.024596      -0.049576      -0.059843      -0.130661      -0.067408      -0.018683       0.086091             12.818855       5.645152      -0.832733      -1.488761      16.687776       4.505682      16.123636           0.002428
          471              N      13.481199      11.643668       9.127646       0.076044      35.303021 0.31339026E+03  0.66596381E+04                                 9.030585                            5.664130       0.453286       2.250883                    0.999442      22.397863      57.492143       0.750808       0.383895      -1.107137       0.021346      -0.028427      -0.018372       0.040017      -0.017833      -0.016778       0.040679      -0.143922       0.090160      -0.090432       0.000756       0.089676             12.631021       4.784032      -0.892445      -1.292842      19.529457       7.709141      13.579575          -0.001700
          472              N      13.409579       8.852407       7.053217      -0.151178      41.126491 0.51465046E+03  0.12498359E+05                                10.228914                            7.467905      -0.258066       1.932774                    0.998483      28.400085      80.382808       0.620653       0.406365      -1.081201       0.087777       0.076935       0.088015       0.146186      -0.021747      -0.012405      -0.048630       0.069616      -0.108600      -0.080182       0.021005       0.059177             13.188276      10.253197       1.908935       2.726280      16.770407       7.909751      12.541223           0.004883
          473              N      14.713733       8.800542       7.479051      -0.206810      38.849701 0.54385185E+03  0.13361484E+05                                 9.846729                            7.720594       0.378592       2.120154                    0.999511      29.076134      82.179914       0.606569       0.411010      -1.080516      -0.194342       0.148430       0.013985       0.244941       0.118531       0.063099       0.015366       0.065040       0.036290      -0.134095      -0.010079       0.144174             11.611025      10.273703       0.174288       1.271102      14.536636       6.179088      10.022737          -0.001773
          474              N      13.706167      10.499832       8.384651       0.085440      35.637721 0.30977424E+03  0.65749052E+04                                 9.117171                            5.654849       0.414097       2.236698                    0.999433      22.409083      57.806917       0.745476       0.387104      -1.102956      -0.000732       0.036701       0.011970       0.038611      -0.022476       0.015575       0.084101      -0.023555      -0.080267      -0.095726       0.007568       0.088159             12.943033       7.834323      -0.162893       0.780571      19.237124       9.973446      11.757651          -0.002830
          475              N      12.227754       6.259999       7.461073      -0.134566      38.759001 0.49336108E+03  0.11837880E+05                                 9.821958                            7.289588      -0.080617       1.994689                    0.999392      27.792984      77.813869       0.632011       0.403899      -1.084457      -0.081932      -0.105448       0.071411       0.151432      -0.000646       0.033503       0.050254       0.017948      -0.053966      -0.068322       0.012467       0.055855             12.191415       6.977579       2.882202      -0.762197      10.694610      -3.625625      18.902055           0.005473
          476              N      11.544659       5.096795       7.265195      -0.153665      34.455964 0.48006927E+03  0.11374113E+05                                 8.957466                            7.138514       0.450552       2.168288                    0.999524      27.277017      74.457127       0.649456       0.398055      -1.094775       0.059176       0.143009       0.176838       0.235000       0.017717      -0.057196      -0.090204      -0.026658      -0.289599      -0.148724       0.026408       0.122316             10.362547       6.785182       2.629537      -0.256923       9.212420      -1.771460      15.090039          -0.000102
          477              N      11.851355       5.367528       9.375310       0.078128      36.396256 0.31605721E+03  0.67639744E+04                                 9.325275                            5.768808       0.436556       2.244200                    0.999445      22.705268      59.441593       0.724823       0.394855      -1.093941      -0.000618      -0.005970       0.034263       0.034785       0.039632       0.009045      -0.022663      -0.064624       0.262129      -0.096588       0.004258       0.092330             12.998225       5.741740       1.723502       0.346733       8.274869      -3.967334      24.978067          -0.006352
          478              N      12.167983       4.291913      12.669817      -0.153402      44.158443 0.54363622E+03  0.13436239E+05                                10.927263                            7.775781      -0.239135       1.930732                    0.999225      29.146725      84.281908       0.594191       0.417072      -1.070048      -0.054286       0.114974      -0.070989       0.145621      -0.034223      -0.018922       0.055395       0.006683      -0.012490      -0.060140      -0.013628       0.073768             14.291988       8.323148      -3.817028       3.109023      11.304380      -5.038445      23.248437          -0.001476
          479              N      11.337291       5.395720      12.823568      -0.174865      36.296655 0.49003875E+03  0.11701277E+05                                 9.339691                            7.226894       0.396628       2.136741                    0.999766      28.033582      77.493214       0.641799       0.399672      -1.090754       0.114221      -0.119991      -0.168868       0.236560      -0.029506       0.096169      -0.078854      -0.023073      -0.246091      -0.152752       0.012998       0.139754             10.986786       7.505082      -2.831349       1.952882       8.531364      -2.679537      16.923912           0.000334
          480              N      11.851355       5.156838      10.733577       0.082796      36.829337 0.31703400E+03  0.68126671E+04                                 9.490321                            5.836324       0.367786       2.222495                    0.999323      22.874501      60.660620       0.707442       0.402906      -1.084832      -0.007513       0.001201      -0.034828       0.035650      -0.052192      -0.011990      -0.018860      -0.043279       0.269422      -0.103573       0.010614       0.092959             13.344424       6.237243      -2.092650       0.826000       8.202064      -4.639368      25.593963          -0.011830
          481              N      13.117695      19.222037       9.297764      -0.134689      37.120508 0.50016757E+03  0.12039191E+05                                 9.571108                            7.369288      -0.228981       1.950482                    0.998817      27.796451      77.879291       0.624968       0.407162      -1.082564       0.052352      -0.011841       0.161217       0.169917      -0.006206      -0.038542      -0.055233      -0.036295      -0.166002      -0.093571       0.021612       0.071959             11.707378       5.891064       1.474018       0.157643      14.586136       4.294873      14.644935           0.005220
          482              N      12.859094      18.494846      10.448078      -0.149215      34.757278 0.48297001E+03  0.11482936E+05                                 9.054029                            7.197111       0.198815       2.085716                    0.999239      27.486178      75.650027       0.640539       0.402187      -1.089780       0.089448       0.172533      -0.065742       0.205159      -0.052181      -0.022983      -0.006916       0.133812       0.300413      -0.135757       0.029494       0.106263             10.738157       5.506231       1.435052       0.170741      14.984491       2.964987      11.723750           0.001584
          483              N      13.343012      20.524698      10.989023       0.073836      36.352336 0.32082580E+03  0.68698610E+04                                 9.259125                            5.771470       0.307885       2.200235                    0.999130      22.643233      58.681924       0.734671       0.389345      -1.101294       0.030129       0.023201       0.023052       0.044468       0.045620      -0.011122       0.046800      -0.135523       0.079125      -0.099961       0.005099       0.094862             13.088451       5.090985       2.369787       0.930988      19.746737       8.653355      14.427630          -0.002375
          484              N      14.721400       1.618802      12.880453      -0.209461      37.775907 0.53975578E+03  0.13199057E+05                                 9.559881                            7.606459       0.447797       2.141067                    0.999652      28.909051      80.779981       0.623105       0.401975      -1.089563      -0.211502      -0.108249      -0.057630       0.244483      -0.114962      -0.089653       0.016835       0.024575       0.002501      -0.135988      -0.020432       0.156421             11.306302       9.452485       0.537248       0.325417      13.671553       6.569781      10.794867           0.000804
          485              N      13.351550       1.728128      13.136973      -0.161242      43.402186 0.55090550E+03  0.13701463E+05                                10.853005                            7.885836      -0.415289       1.875600                    0.997676      29.596125      86.679264       0.581791       0.423301      -1.062956       0.100169      -0.069989      -0.082778       0.147596       0.018768       0.029112      -0.041458       0.036401      -0.044205      -0.066868       0.025747       0.041121             13.953469       9.469645      -0.392245      -0.049643      18.147326       9.134786      14.243436          -0.008291
          486              N      13.633327       0.123745      11.763948       0.088394      35.458051 0.31050573E+03  0.66164187E+04                                 9.174649                            5.712545       0.375364       2.224408                    0.999339      22.619316      59.106629       0.729343       0.394113      -1.094352      -0.002215      -0.034341      -0.012003       0.036446       0.016953      -0.012597       0.088035      -0.011670      -0.072039      -0.097589       0.009806       0.087783             13.010171       7.967011       1.256498       0.626476      18.583827      10.403495      12.479673          -0.010985
          487              N      11.312720      17.153018       7.840486      -0.164701      40.429667 0.53361577E+03  0.13055944E+05                                10.149798                            7.672977      -0.063841       1.989608                    0.999071      28.563822      80.728188       0.605057       0.413743      -1.078061      -0.104667      -0.114354       0.108356       0.189138      -0.075383       0.053947       0.000012      -0.058687       0.103141      -0.112127       0.025880       0.086247             12.537321      18.746903       2.916715       1.012405       9.427099      -3.247277       9.437962           0.000321
          488              N      11.434179      16.236443       8.882396      -0.140610      39.806715 0.49839146E+03  0.11950156E+05                                 9.878587                            7.271357      -0.064858       1.994551                    0.999471      27.719359      76.763421       0.642113       0.397825      -1.092107      -0.103535       0.071345      -0.078850       0.148415       0.028535      -0.048312      -0.034234      -0.082325       0.111561      -0.081660      -0.004453       0.086112             12.621419      19.481849       0.907456       3.969770       8.503081      -2.900368       9.879327           0.014838
          489              N       9.384718      16.260331       8.199774       0.069537      36.886361 0.30405809E+03  0.63817831E+04                                 9.136258                            5.499090       0.534950       2.273951                    0.999288      22.095634      55.483951       0.782464       0.372955      -1.120567      -0.043015       0.009965       0.012305       0.045836       0.031947       0.016723      -0.047657       0.122481      -0.107248      -0.094388       0.007212       0.087176             13.546297      26.737992       4.631157       0.531763       7.298716      -1.665224       6.602184          -0.001869
          490              N      14.726977      15.979914      11.271839      -0.148611      36.046188 0.48009963E+03  0.11425630E+05                                 9.249027                            7.154437       0.025987       2.029269                    0.999604      27.569771      76.525945       0.643734       0.399807      -1.088729       0.104096      -0.075571       0.077737       0.150299       0.027464      -0.051544      -0.033884      -0.098881       0.099041      -0.089222       0.001593       0.087629             11.078966      15.312684       1.302682       2.288718       8.588351      -3.036423       9.335864           0.017205
          491              N      14.843207      15.029766      12.282086      -0.155439      37.572586 0.52479360E+03  0.12773039E+05                                 9.653751                            7.605132      -0.007149       2.019150                    0.998775      28.065698      78.837444       0.608897       0.413291      -1.079507       0.091062       0.110078      -0.108758       0.179549      -0.072892       0.050706      -0.014680      -0.024969       0.069724      -0.093776       0.001441       0.092335             11.416761      15.288879       2.956515      -0.135394       9.455173      -3.485896       9.506231           0.000550
          492              N      16.755874      16.003587      11.953387       0.069230      33.689091 0.30815739E+03  0.65112991E+04                                 8.678738                            5.599793       0.581383       2.296122                    0.999419      22.191413      56.526903       0.759641       0.381595      -1.110442       0.051298      -0.013173      -0.023502       0.057943       0.035645       0.020196      -0.052996       0.107538      -0.137106      -0.100332       0.012819       0.087513             11.553245      20.795980       4.321412       0.244362       7.333517      -1.863934       6.530239           0.000012
          493              N      12.842888       2.976125       3.776152      -0.135689      36.325045 0.50109900E+03  0.12011833E+05                                 9.351138                            7.346517       0.190177       2.094714                    0.998628      27.206421      74.934127       0.632630       0.403897      -1.089747      -0.002379      -0.174621      -0.067404       0.187193       0.005712      -0.032131       0.004811       0.131792       0.296090      -0.115677       0.005874       0.109803             11.239623       5.687978       1.021570      -1.106588      16.213640      -2.533100      11.817251           0.000675
          494              N      13.019761       2.202449       2.639255      -0.122566      40.179815 0.50889888E+03  0.12354680E+05                                10.231743                            7.526710      -0.181559       1.965024                    0.999137      28.114681      80.210789       0.604360       0.417455      -1.071282      -0.035365       0.012915       0.146642       0.151398       0.027779       0.024594       0.049581      -0.059822      -0.130687      -0.067416      -0.018675       0.086092             12.818385       5.645034       0.832520      -1.488626      16.685810      -4.505387      16.124310           0.002420
          495              N      12.657651       0.883218       4.288654       0.076041      35.300331 0.31337618E+03  0.66592174E+04                                 9.029898                            5.663879       0.453292       2.250885                    0.999442      22.397288      57.488818       0.750854       0.383878      -1.107157      -0.021345      -0.028432       0.018376       0.040020       0.017835      -0.016776      -0.040675      -0.143927       0.090159      -0.090434       0.000761       0.089673             12.629700       4.783677       0.892081      -1.292632      19.526608      -7.707962      13.578814          -0.001612
          496              N      12.729271      19.612857       6.363083      -0.151192      41.126369 0.51464984E+03  0.12498251E+05                                10.228791                            7.467837      -0.258034       1.932790                    0.998483      28.399399      80.378697       0.620668       0.406358      -1.081214      -0.087783       0.076941      -0.088014       0.146192       0.021762      -0.012405       0.048629       0.069630      -0.108578      -0.080184       0.020997       0.059187             13.188110      10.252486      -1.908820       2.726271      16.770294      -7.910106      12.541552           0.004946
          497              N      11.425117      19.560992       5.937249      -0.206786      38.835610 0.54364549E+03  0.13354791E+05                                 9.843191                            7.718354       0.378943       2.120282                    0.999512      29.072062      82.156257       0.606764       0.410927      -1.080599       0.194340       0.148407      -0.014021       0.244927      -0.118485       0.063195      -0.015300       0.065046       0.036350      -0.134103      -0.010062       0.144165             11.606191      10.269848      -0.174489       1.271018      14.529899      -6.175669      10.018826          -0.001722
          498              N      12.432683      21.260282       5.031649       0.085431      35.634780 0.30975817E+03  0.65744167E+04                                 9.116434                            5.654585       0.414242       2.236752                    0.999434      22.408180      57.802146       0.745524       0.387088      -1.102978       0.000733       0.036713      -0.011975       0.038624       0.022478       0.015579      -0.084083      -0.023563      -0.080257      -0.095710       0.007566       0.088144             12.941677       7.833359       0.162549       0.780627      19.234801      -9.972416      11.756871          -0.002515
          499              N      13.911096      17.020449       5.955227      -0.134571      38.750187 0.49327742E+03  0.11835067E+05                                 9.819556                            7.288465      -0.080304       1.994805                    0.999393      27.789757      77.795658       0.632142       0.403843      -1.084522       0.081944      -0.105467      -0.071415       0.151454       0.000674       0.033526      -0.050267       0.018007      -0.053999      -0.068365       0.012503       0.055862             12.187185       6.975653      -2.881185      -0.761023      10.692027       3.622887      18.893876           0.005518
          500              N      14.594191      15.857245       6.151105      -0.153664      34.451274 0.48002163E+03  0.11372544E+05                                 8.956246                            7.138020       0.450765       2.168360                    0.999524      27.275411      74.447902       0.649506       0.398039      -1.094801      -0.059193       0.143030      -0.176850       0.235026      -0.017716      -0.057247       0.090217      -0.026611      -0.289606      -0.148759       0.026424       0.122334             10.360407       6.784122      -2.629162      -0.256751       9.211858       1.770690      15.085241          -0.000192
          501              N      14.287495      16.127978       4.040990       0.078125      36.373780 0.31592944E+03  0.67600405E+04                                 9.319302                            5.766380       0.437542       2.244538                    0.999446      22.698667      59.404228       0.725269       0.394682      -1.094144       0.000627      -0.005982      -0.034292       0.034815      -0.039633       0.009044       0.022674      -0.064325       0.261881      -0.096460       0.004210       0.092250             12.987982       5.738228      -1.722370       0.346538       8.269697       3.963386      24.956019          -0.006395
          502              N      13.970867      15.052363       0.746483      -0.153392      44.144662 0.54352460E+03  0.13432352E+05                                10.923882                            7.774424      -0.238795       1.930859                    0.999226      29.141930      84.255506       0.594326       0.417012      -1.070121       0.054325       0.114971       0.070967       0.145622       0.034158      -0.018941      -0.055429       0.006818      -0.012550      -0.060185      -0.013564       0.073750             14.285562       8.320026       3.815010       3.106156      11.300081       5.034177      23.236579          -0.001682
          503              N      14.801559      16.156170       0.592732      -0.174827      36.276848 0.48978159E+03  0.11693179E+05                                 9.335032                            7.224269       0.397247       2.136968                    0.999767      28.027714      77.461374       0.642036       0.399592      -1.090849      -0.114214      -0.120044       0.168865       0.236582       0.029490       0.096227       0.078885      -0.022962      -0.246052      -0.152799       0.013009       0.139790             10.980144       7.501260       2.829540       1.950860       8.527466       2.676994      16.911705          -0.000152
          504              N      14.287495      15.917288       2.682723       0.082787      36.804811 0.31689779E+03  0.68083921E+04                                 9.483579                            5.833549       0.369000       2.222912                    0.999326      22.866586      60.615700       0.707951       0.402696      -1.085071       0.007511       0.001213       0.034866       0.035687       0.052121      -0.011985       0.018873      -0.042946       0.269077      -0.103393       0.010545       0.092848             13.332917       6.232848       2.090828       0.824991       8.196070       4.634607      25.569833          -0.011990
          505              O      11.953819      16.836015      22.104428      -0.866072      50.569014 0.91263733E+03  0.25269303E+05                                11.089293                            9.424150      -0.454256       1.829723                    0.995620      34.126102      99.148090       0.606169       0.364937      -1.124148       0.012899       0.070028       0.022727       0.074745       0.020837       0.026309      -0.001253      -0.049474       0.026810      -0.048063       0.015834       0.032229             12.991019      10.566008       1.246164       0.549891      12.846636      -2.415937      15.560413           0.045605
          506              O      14.182940      15.339021      24.851549      -0.882980      54.543922 0.93001782E+03  0.26028132E+05                                11.785856                            9.581126      -0.557831       1.777378                    0.997110      35.797712     106.635462       0.591264       0.370146      -1.113464      -0.054387      -0.054967      -0.018422       0.079490       0.061302      -0.005062       0.028376      -0.072496       0.110545      -0.092349       0.023266       0.069083             14.013771      10.498441       1.837188       0.443016      12.647150      -2.801140      18.895722           0.032161
          507              O      10.549291      19.385812      20.771652      -0.552442      37.292534 0.55098988E+03  0.13486454E+05                                 9.156453                            7.576170       0.039572       2.047482                    0.996427      28.713936      79.176407       0.640568       0.390649      -1.102004      -0.000252      -0.027405       0.054551       0.061048      -0.055628      -0.026113      -0.027379      -0.100807      -0.076337      -0.083760      -0.005977       0.089737             10.189296      13.888750       1.240075      -5.026158       6.277368      -0.803384      10.401769           0.000476
          508              O       9.873515      19.515152      22.895184      -0.661102      35.163025 0.62117607E+03  0.15496110E+05                                 8.387887                            7.711255       0.531536       2.167389                    0.998630      30.188833      81.080221       0.683961       0.358977      -1.137961       0.034122      -0.056233      -0.047057       0.080876      -0.062343      -0.005355      -0.021578      -0.068895       0.221126      -0.109419       0.028962       0.080457              8.598620       7.398347       0.662326       0.887044       6.601124       1.723371      11.796390          -0.000134
          509              O      14.185031       6.075565      18.144472      -0.866026      50.567604 0.91258898E+03  0.25267707E+05                                11.089373                            9.424076      -0.454261       1.829728                    0.995620      34.124904      99.145094       0.606153       0.364950      -1.124134      -0.012819       0.069962      -0.022724       0.074668      -0.020839       0.026302       0.001387      -0.049768       0.027125      -0.048216       0.016049       0.032166             12.991531      10.566794      -1.246292       0.549419      12.845761       2.415648      15.562038           0.045516
          510              O      11.955910       4.578571      15.397351      -0.882957      54.552700 0.93016646E+03  0.26033604E+05                                11.787510                            9.582096      -0.557867       1.777359                    0.997110      35.799366     106.646716       0.591209       0.370162      -1.113440       0.054393      -0.054901       0.018442       0.079453      -0.061356      -0.005087      -0.028333      -0.072730       0.110961      -0.092514       0.023399       0.069115             14.016472      10.500329      -1.837652       0.442719      12.648136       2.800989      18.900951           0.032389
          511              O      15.589559       8.625362      19.477248      -0.552428      37.283033 0.55081900E+03  0.13481027E+05                                 9.154168                            7.574445       0.039695       2.047525                    0.996428      28.712036      79.163696       0.640720       0.390593      -1.102060       0.000277      -0.027394      -0.054518       0.061014       0.055667      -0.026059       0.027427      -0.100832      -0.076108      -0.083772      -0.005982       0.089754             10.186680      13.884799      -1.239403      -5.024689       6.275743       0.802815      10.399499           0.000414
          512              O      16.265335       8.754702      17.353716      -0.661081      35.161139 0.62113397E+03  0.15494764E+05                                 8.387525                            7.710979       0.531773       2.167479                    0.998630      30.187887      81.076336       0.683977       0.358976      -1.137964      -0.034111      -0.056203       0.047048       0.080845       0.062341      -0.005364       0.021565      -0.068908       0.221094      -0.109415       0.028976       0.080439              8.598277       7.398299      -0.662388       0.886959       6.600811      -1.723332      11.795722           0.000219
          513              O       5.472081      15.445335      22.104428      -0.866066      50.568761 0.91262187E+03  0.25268748E+05                                11.089253                            9.424021      -0.454220       1.829738                    0.995619      34.125821      99.146758       0.606178       0.364933      -1.124152      -0.012904      -0.070036       0.022735       0.074756       0.020827      -0.026322       0.001238      -0.049467       0.026804      -0.048061       0.015824       0.032237             12.991303      10.565669       1.246280      -0.549575      12.847222       2.416083      15.561017           0.045417
          514              O       3.242960      16.942329      24.851549      -0.882948      54.543600 0.93000563E+03  0.26027769E+05                                11.785962                            9.581163      -0.557864       1.777376                    0.997110      35.797201     106.634746       0.591252       0.370154      -1.113455       0.054370       0.054962      -0.018415       0.079473       0.061308       0.005062      -0.028354      -0.072520       0.110602      -0.092365       0.023292       0.069073             14.014093      10.498334       1.837395      -0.442992      12.647977       2.801200      18.895968           0.031962
          515              O       6.876609      12.895538      20.771652      -0.552427      37.291107 0.55095726E+03  0.13485444E+05                                 9.156230                            7.575914       0.039661       2.047522                    0.996427      28.713215      79.173551       0.640583       0.390646      -1.102008       0.000252       0.027410       0.054540       0.061040      -0.055632       0.026093       0.027386      -0.100747      -0.076207      -0.083740      -0.005961       0.089702             10.189171      13.888096       1.240244       5.026479       6.277241       0.803455      10.402176           0.000346
          516              O       7.552385      12.766198      22.895184      -0.661109      35.165750 0.62124245E+03  0.15498232E+05                                 8.388482                            7.711806       0.531495       2.167374                    0.998630      30.189492      81.084107       0.683916       0.358990      -1.137947      -0.034126       0.056242      -0.047056       0.080883      -0.062341       0.005353       0.021571      -0.068871       0.221131      -0.109411       0.028958       0.080453              8.599270       7.398859       0.662513      -0.886874       6.601639      -1.723585      11.797310          -0.000227
          517              O       3.240869       4.684885      18.144472      -0.866028      50.568273 0.91258863E+03  0.25267635E+05                                11.089354                            9.423914      -0.454142       1.829765                    0.995620      34.125063      99.144660       0.606175       0.364938      -1.124146       0.012821      -0.069976      -0.022750       0.074690      -0.020877      -0.026273      -0.001359      -0.049776       0.027194      -0.048216       0.016019       0.032197             12.991943      10.566365      -1.246399      -0.549164      12.846141      -2.415778      15.563323          -0.065143
          518              O       5.469990       6.181879      15.397351      -0.882974      54.554450 0.93019106E+03  0.26034473E+05                                11.787782                            9.582178      -0.557730       1.777402                    0.997110      35.799619     106.647946       0.591210       0.370158      -1.113443      -0.054383       0.054911       0.018473       0.079460      -0.061425       0.005116       0.028349      -0.072793       0.111021      -0.092607       0.023440       0.069166             14.017298      10.500332      -1.837994      -0.442492      12.649109      -2.800785      18.902453          -0.045885
          519              O       1.836341       2.135088      19.477248      -0.552417      37.284409 0.55083688E+03  0.13481606E+05                                 9.154536                            7.574650       0.039687       2.047530                    0.996427      28.712026      79.164694       0.640699       0.390601      -1.102052      -0.000271       0.027387      -0.054521       0.061014       0.055665       0.026057      -0.027429      -0.100793      -0.076128      -0.083761      -0.005981       0.089742             10.187190      13.885106      -1.239651       5.025225       6.276049      -0.802968      10.400415          -0.000837
          520              O       1.160565       2.005748      17.353716      -0.661098      35.164886 0.62122191E+03  0.15497579E+05                                 8.388338                            7.711697       0.531674       2.167441                    0.998630      30.188922      81.081994       0.683919       0.358992      -1.137946       0.034102       0.056217       0.047058       0.080857       0.062350       0.005368      -0.021567      -0.068888       0.221062      -0.109413       0.028984       0.080430              8.599168       7.398921      -0.662523      -0.886984       6.601498       1.723564      11.797087           0.000187
          521              O       5.472081       4.684885       4.728172      -0.866078      50.570173 0.91263866E+03  0.25269250E+05                                11.089299                            9.423932      -0.454098       1.829773                    0.995619      34.126294      99.147198       0.606200       0.364919      -1.124166      -0.012922      -0.070042      -0.022763       0.074773       0.020847       0.026309      -0.001193      -0.049445       0.026821      -0.048046       0.015772       0.032273             12.991785      10.566200       1.246282       0.549159      12.844929      -2.415971      15.564227           0.045476
          522              O       3.242960       6.181879       1.981051      -0.882986      54.545127 0.93000750E+03  0.26027668E+05                                11.786016                            9.580956      -0.557678       1.777428                    0.997110      35.797291     106.632466       0.591282       0.370137      -1.113475       0.054378       0.054974       0.018470       0.079500       0.061339      -0.005060       0.028404      -0.072499       0.110510      -0.092379       0.023252       0.069127             14.015034      10.498623       1.837098       0.442870      12.645560      -2.800593      18.900918           0.032044
          523              O       6.876609       2.135088       6.060948      -0.552437      37.283367 0.55081634E+03  0.13480947E+05                                 9.154279                            7.574421       0.039647       2.047511                    0.996428      28.712020      79.163638       0.640721       0.390592      -1.102061       0.000258       0.027399      -0.054540       0.061036      -0.055664      -0.026063      -0.027419      -0.100810      -0.076197      -0.083763      -0.005993       0.089755             10.186924      13.884265       1.239412      -5.025307       6.275845      -0.803053      10.400662           0.000320
          524              O       7.552385       2.005748       3.937416      -0.661099      35.162470 0.62115626E+03  0.15495480E+05                                 8.387815                            7.711126       0.531510       2.167382                    0.998630      30.188663      81.079213       0.683968       0.358977      -1.137962      -0.034115       0.056230       0.047053       0.080868      -0.062346      -0.005363      -0.021579      -0.068919       0.221090      -0.109423       0.028976       0.080447              8.598748       7.398090       0.662243       0.886676       6.600971       1.723376      11.797182          -0.000175
          525              O       3.240869      15.445335       8.688128      -0.866076      50.568889 0.91262873E+03  0.25268985E+05                                11.089229                            9.424044      -0.454229       1.829732                    0.995619      34.126161      99.147846       0.606179       0.364932      -1.124152       0.012917      -0.070030       0.022736       0.074753      -0.020827       0.026312       0.001235      -0.049460       0.026802      -0.048051       0.015817       0.032234             12.991120      10.565498      -1.246401       0.549402      12.847325       2.415902      15.560536           0.045498
          526              O       5.469990      16.942329      11.435249      -0.882994      54.546811 0.93006796E+03  0.26029922E+05                                11.786340                            9.581388      -0.557768       1.777401                    0.997110      35.797803     106.637000       0.591255       0.370146      -1.113462      -0.054384       0.054950      -0.018443       0.079481      -0.061339      -0.005074      -0.028389      -0.072537       0.110525      -0.092392       0.023276       0.069116             14.014665      10.498759      -1.837269       0.443545      12.648165       2.800172      18.897071           0.032292
          527              O       1.836341      12.895538       7.355352      -0.552442      37.278837 0.55074192E+03  0.13478598E+05                                 9.153137                            7.573647       0.039773       2.047545                    0.996429      28.711406      79.158991       0.640791       0.390565      -1.102086      -0.000265       0.027417       0.054513       0.061020       0.055661      -0.026014       0.027451      -0.100726      -0.075795      -0.083728      -0.005945       0.089673             10.185218      13.881624      -1.239143      -5.023910       6.275108       0.803081      10.398923           0.000166
          528              O       1.160565      12.766198       9.478884      -0.661113      35.167458 0.62129063E+03  0.15499770E+05                                 8.388857                            7.712228       0.531444       2.167357                    0.998629      30.189949      81.086825       0.683879       0.359001      -1.137935       0.034127       0.056252      -0.047056       0.080890       0.062341      -0.005350       0.021574      -0.068858       0.221118      -0.109407       0.028956       0.080451              8.599604       7.399394      -0.662611       0.887248       6.602030      -1.723491      11.797389           0.000089
          529              O      11.953819       6.075565       4.728172      -0.866067      50.569292 0.91262867E+03  0.25269015E+05                                11.089431                            9.424137      -0.454267       1.829722                    0.995620      34.125827      99.147352       0.606166       0.364939      -1.124145       0.012898       0.070020      -0.022718       0.074735       0.020833      -0.026319       0.001264      -0.049480       0.026827      -0.048074       0.015851       0.032223             12.991616      10.566605       1.246287      -0.549383      12.845177       2.415970      15.563064           0.045574
          530              O      14.182940       4.578571       1.981051      -0.882975      54.545400 0.93001618E+03  0.26028006E+05                                11.786127                            9.581089      -0.557806       1.777388                    0.997110      35.797452     106.633614       0.591269       0.370144      -1.113468      -0.054389      -0.054966       0.018421       0.079490       0.061289       0.005034      -0.028391      -0.072462       0.110507      -0.092319       0.023225       0.069094             14.014857      10.498883       1.836949      -0.443179      12.645615       2.800784      18.900072           0.032198
          531              O      10.549291       8.625362       6.060948      -0.552441      37.280978 0.55077998E+03  0.13479776E+05                                 9.153600                            7.573985       0.039689       2.047516                    0.996429      28.711858      79.161228       0.640766       0.390573      -1.102079      -0.000263      -0.027405      -0.054530       0.061030      -0.055665       0.026042       0.027440      -0.100817      -0.076044      -0.083762      -0.005980       0.089742             10.185999      13.883344       1.239238       5.024438       6.275341       0.802893      10.399311           0.000279
          532              O       9.873515       8.754702       3.937416      -0.661095      35.160955 0.62112615E+03  0.15494516E+05                                 8.387469                            7.710876       0.531590       2.167410                    0.998630      30.188270      81.077156       0.683989       0.358971      -1.137969       0.034123      -0.056229       0.047054       0.080871      -0.062340       0.005363       0.021579      -0.068901       0.221138      -0.109421       0.028962       0.080459              8.598309       7.397959       0.662299      -0.886784       6.600665      -1.723255      11.796305          -0.000268
          533              O      14.185031      16.836015       8.688128      -0.866070      50.568903 0.91263477E+03  0.25269198E+05                                11.089223                            9.424090      -0.454264       1.829722                    0.995619      34.126192      99.148064       0.606176       0.364933      -1.124151      -0.012912       0.070036       0.022732       0.074756      -0.020824      -0.026316      -0.001230      -0.049444       0.026775      -0.048043       0.015808       0.032236             12.990925      10.565846      -1.246297      -0.549386      12.846578      -2.415967      15.560351           0.045571
          534              O      11.955910      15.339021      11.435249      -0.882968      54.545961 0.93004345E+03  0.26029096E+05                                11.786305                            9.581341      -0.557857       1.777374                    0.997110      35.797630     106.636625       0.591248       0.370152      -1.113456       0.054370      -0.054961      -0.018412       0.079472      -0.061317       0.005065       0.028364      -0.072514       0.110605      -0.092374       0.023290       0.069084             14.014450      10.498751      -1.837147      -0.443551      12.647372      -2.800791      18.897227           0.032397
          535              O      15.589559      19.385812       7.355352      -0.552440      37.276341 0.55069628E+03  0.13477146E+05                                 9.152551                            7.573196       0.039783       2.047548                    0.996429      28.710940      79.155661       0.640830       0.390551      -1.102100       0.000273      -0.027404       0.054515       0.061016       0.055670       0.026011      -0.027451      -0.100790      -0.075895      -0.083743      -0.005975       0.089718             10.184529      13.880701      -1.238745       5.023701       6.274719      -0.802943      10.398167           0.000188
          536              O      16.265335      19.515152       9.478884      -0.661109      35.163286 0.62119387E+03  0.15496672E+05                                 8.387933                            7.711421       0.531495       2.167374                    0.998630      30.189077      81.081300       0.683946       0.358982      -1.137956      -0.034125      -0.056240      -0.047053       0.080879       0.062338       0.005353      -0.021583      -0.068884       0.221150      -0.109416       0.028951       0.080465              8.598552       7.398505      -0.662273      -0.886765       6.601299       1.723169      11.795852          -0.000007
          537              F       8.031597      17.913997      22.338140      -0.211128      17.300875 0.25751093E+03  0.50758424E+04                                 5.133619                            4.873224       1.013937       2.562449                    0.998699      19.347161      43.922092       0.898515       0.345835      -1.166454       0.022918       0.016117      -0.026052       0.038258       0.018660      -0.039062      -0.057850      -0.016720       0.115927      -0.052436      -0.039724       0.092160              5.273035       5.164333       0.917093      -1.074238       4.892026      -1.582419       5.762747          -0.000119
          538              F       7.590722      19.454894      20.905279      -0.253398      17.806338 0.25324444E+03  0.50026527E+04                                 5.362216                            4.890934       1.011554       2.533681                    0.999502      20.117302      46.680032       0.875328       0.354221      -1.152137       0.035629      -0.035533       0.017122       0.053153      -0.059937       0.021231      -0.020098      -0.000303      -0.104531      -0.043111      -0.041403       0.084514              5.694284       7.371267      -2.424594       0.759667       5.846539      -0.545257       3.865047           0.000125
          539              F       8.690296      17.711701      20.309595      -0.232078      17.396163 0.26598439E+03  0.53091707E+04                                 5.236340                            5.020376       0.696906       2.435782                    0.998159      19.933123      46.207955       0.863551       0.355343      -1.153400       0.012894       0.012853       0.036794       0.041052      -0.025360      -0.012539       0.072937      -0.047093       0.060212      -0.060437      -0.034875       0.095312              5.326273       4.861061       0.011132      -0.038384       5.515728       1.907226       5.602031          -0.000163
          540              F       0.681353       7.153547      17.910760      -0.211126      17.300264 0.25750095E+03  0.50755856E+04                                 5.133439                            4.873101       1.014042       2.562496                    0.998699      19.346851      43.920817       0.898536       0.345830      -1.166460      -0.022906       0.016121       0.026047       0.038250      -0.018664      -0.039069       0.057850      -0.016716       0.115955      -0.052436      -0.039732       0.092169              5.272862       5.164349      -0.917003      -1.074309       4.891525       1.582176       5.762711           0.000175
          541              F       1.122228       8.694444      19.343621      -0.253356      17.792011 0.25299504E+03  0.49963602E+04                                 5.358417                            4.887763       1.012132       2.533912                    0.999503      20.113875      46.661585       0.875840       0.354111      -1.152258      -0.035618      -0.035518      -0.017101       0.053128       0.059931       0.021224       0.020140      -0.000327      -0.104370      -0.043083      -0.041415       0.084498              5.690045       7.365421       2.422202       0.758904       5.842030       0.544657       3.862683          -0.000204
          542              F       0.022654       6.951251      19.939305      -0.232087      17.396637 0.26599524E+03  0.53094358E+04                                 5.236388                            5.020443       0.696443       2.435615                    0.998156      19.933677      46.209287       0.863555       0.355338      -1.153405      -0.012895       0.012858      -0.036798       0.041057       0.025362      -0.012541      -0.072898      -0.047094       0.060123      -0.060405      -0.034864       0.095269              5.326341       4.861248      -0.011227      -0.038307       5.515394      -1.907236       5.602379          -0.000021
          543              F       9.394303      14.367353      22.338140      -0.211132      17.300943 0.25751259E+03  0.50758863E+04                                 5.133655                            4.873252       1.013912       2.562439                    0.998699      19.347224      43.922363       0.898509       0.345836      -1.166452      -0.022917      -0.016116      -0.026054       0.038258       0.018662       0.039061       0.057851      -0.016720       0.115930      -0.052434      -0.039728       0.092161              5.273092       5.164527       0.917219       1.074388       4.892023       1.582397       5.762726          -0.000091
          544              F       9.835178      12.826456      20.905279      -0.253391      17.798700 0.25311267E+03  0.49993288E+04                                 5.360174                            4.889248       1.011757       2.533754                    0.999503      20.115650      46.670686       0.875602       0.354162      -1.152202      -0.035629       0.035532       0.017100       0.053145      -0.059940      -0.021237       0.020125      -0.000305      -0.104415      -0.043104      -0.041407       0.084512              5.691946       7.367988      -2.423177      -0.759304       5.844050       0.545034       3.863801          -0.000242
          545              F       8.735604      14.569649      20.309595      -0.232076      17.391697 0.26589725E+03  0.53069451E+04                                 5.235104                            5.019273       0.697027       2.435826                    0.998160      19.932109      46.202020       0.863727       0.355303      -1.153443      -0.012885      -0.012858       0.036784       0.041042      -0.025361       0.012545      -0.072920      -0.047104       0.060269      -0.060420      -0.034886       0.095306              5.324954       4.859842       0.011154       0.038456       5.514275      -1.906557       5.600744          -0.000160
          546              F      16.744547       3.606903      17.910760      -0.211121      17.300547 0.25750631E+03  0.50757252E+04                                 5.133540                            4.873178       1.013959       2.562466                    0.998698      19.346989      43.921489       0.898520       0.345834      -1.166455       0.022907      -0.016119       0.026053       0.038253      -0.018667       0.039065      -0.057850      -0.016719       0.115950      -0.052432      -0.039735       0.092167              5.272977       5.164566      -0.917102       1.074378       4.891612      -1.582201       5.762753           0.000058
          547              F      16.303672       2.066006      19.343621      -0.253349      17.787201 0.25291145E+03  0.49942538E+04                                 5.357127                            4.886681       1.012094       2.533895                    0.999503      20.113007      46.656133       0.876018       0.354071      -1.152300       0.035617       0.035523      -0.017084       0.053126       0.059934      -0.021236      -0.020158      -0.000318      -0.104282      -0.043085      -0.041414       0.084498              5.688582       7.363379       2.421321      -0.758731       5.840463      -0.544581       3.861904          -0.000214
          548              F      -0.022654       3.809199      19.939305      -0.232087      17.394801 0.26596009E+03  0.53085369E+04                                 5.235854                            5.019979       0.696396       2.435595                    0.998156      19.933423      46.207219       0.863633       0.355319      -1.153425       0.012875      -0.012858      -0.036797       0.041050       0.025364       0.012539       0.072892      -0.047098       0.060135      -0.060402      -0.034864       0.095266              5.325752       4.860688      -0.011247       0.038365       5.514754       1.906907       5.601815          -0.000084
          549              F       9.394303       3.606903       4.494461      -0.211129      17.300556 0.25750534E+03  0.50757046E+04                                 5.133569                            4.873175       1.013962       2.562463                    0.998699      19.347034      43.921676       0.898519       0.345835      -1.166454      -0.022915      -0.016114       0.026052       0.038256       0.018663      -0.039060      -0.057850      -0.016721       0.115941      -0.052432      -0.039730       0.092162              5.273035       5.164496       0.917112      -1.074430       4.891591      -1.582277       5.763018          -0.000075
          550              F       9.835178       2.066006       5.927321      -0.253374      17.787871 0.25292404E+03  0.49945674E+04                                 5.357249                            4.886798       1.011954       2.533829                    0.999503      20.113517      46.657705       0.876009       0.354071      -1.152300      -0.035625       0.035530      -0.017089       0.053137      -0.059932       0.021234      -0.020161      -0.000319      -0.104276      -0.043080      -0.041415       0.084495              5.688650       7.363285      -2.421276       0.758799       5.840568      -0.544672       3.862096          -0.000330
          551              F       8.735604       3.809199       6.523005      -0.232101      17.393578 0.26593576E+03  0.53079173E+04                                 5.235531                            5.019681       0.696580       2.435659                    0.998157      19.933083      46.205491       0.863678       0.355309      -1.153436      -0.012879      -0.012856      -0.036804       0.041057      -0.025365      -0.012539       0.072895      -0.047097       0.060150      -0.060405      -0.034864       0.095269              5.325411       4.860318       0.011205      -0.038413       5.514299       1.906738       5.601617          -0.000121
          552              F      16.744547      14.367353       8.921840      -0.211130      17.300740 0.25751027E+03  0.50758303E+04                                 5.133616                            4.873238       1.013905       2.562441                    0.998698      19.347168      43.922227       0.898507       0.345837      -1.166451       0.022918      -0.016116      -0.026052       0.038258      -0.018661      -0.039061       0.057852      -0.016719       0.115933      -0.052436      -0.039726       0.092162              5.273034       5.164664      -0.917276      -1.074280       4.892012       1.582311       5.762426          -0.000039
          553              F      16.303672      12.826456       7.488979      -0.253374      17.782185 0.25282605E+03  0.49920933E+04                                 5.355696                            4.885498       1.011835       2.533778                    0.999503      20.112689      46.651573       0.876230       0.354019      -1.152354       0.035628       0.035519       0.017089       0.053132       0.059939       0.021215       0.020183      -0.000323      -0.104197      -0.043061      -0.041431       0.084492              5.686915       7.360802       2.420229       0.758723       5.838794       0.544698       3.861149          -0.000451
          554              F      -0.022654      14.569649       6.893295      -0.232069      17.377663 0.26562145E+03  0.52999129E+04                                 5.231257                            5.015780       0.697310       2.435919                    0.998163      19.929352      46.184635       0.864282       0.355177      -1.153579       0.012895      -0.012859       0.036775       0.041037       0.025358      -0.012557      -0.072890      -0.047144       0.060427      -0.060381      -0.034919       0.095299              5.320891       4.856058      -0.011183      -0.038339       5.509810      -1.904553       5.596806          -0.000337
          555              F       8.031597       7.153547       4.494461      -0.211125      17.300226 0.25749936E+03  0.50755506E+04                                 5.133463                            4.873096       1.014039       2.562494                    0.998699      19.346859      43.920933       0.898533       0.345832      -1.166458       0.022915       0.016115       0.026047       0.038253       0.018658       0.039063       0.057850      -0.016718       0.115947      -0.052436      -0.039726       0.092163              5.272908       5.164311       0.917063       1.074313       4.891511       1.582251       5.762902          -0.000123
          556              F       7.590722       8.694444       5.927321      -0.253382      17.792175 0.25299988E+03  0.49964801E+04                                 5.358383                            4.887762       1.011829       2.533783                    0.999503      20.114593      46.663382       0.875853       0.354104      -1.152263       0.035628      -0.035525      -0.017111       0.053143      -0.059923      -0.021209       0.020145      -0.000324      -0.104341      -0.043064      -0.041419       0.084483              5.689912       7.365121      -2.421931      -0.759050       5.841799       0.544807       3.862815          -0.000297
          557              F       8.690296       6.951251       6.523005      -0.232096      17.393038 0.26592392E+03  0.53076138E+04                                 5.235383                            5.019526       0.696609       2.435671                    0.998157      19.932959      46.204676       0.863704       0.355303      -1.153442       0.012899       0.012853      -0.036807       0.041065      -0.025362       0.012539      -0.072893      -0.047101       0.060156      -0.060401      -0.034867       0.095268              5.325272       4.860201       0.011218       0.038288       5.514194      -1.906708       5.601421          -0.000053
          558              F       0.681353      17.913997       8.921840      -0.211132      17.300631 0.25750819E+03  0.50757748E+04                                 5.133573                            4.873202       1.013926       2.562448                    0.998699      19.347122      43.921942       0.898516       0.345835      -1.166454      -0.022915       0.016116      -0.026052       0.038256      -0.018661       0.039064      -0.057852      -0.016719       0.115939      -0.052437      -0.039728       0.092165              5.272996       5.164614      -0.917243       1.074388       4.891964      -1.582288       5.762409          -0.000089
          559              F       1.122228      19.454894       7.488979      -0.253370      17.778419 0.25275970E+03  0.49904176E+04                                 5.354690                            4.884644       1.011972       2.533833                    0.999503      20.111773      46.646577       0.876370       0.353989      -1.152388      -0.035626      -0.035510       0.017085       0.053123       0.059944      -0.021218      -0.020197      -0.000337      -0.104185      -0.043061      -0.041439       0.084501              5.685812       7.359131       2.419742      -0.758428       5.837825      -0.544537       3.860480          -0.000463
          560              F       0.022654      17.711701       6.893295      -0.232073      17.377339 0.26561585E+03  0.52997713E+04                                 5.231170                            5.015712       0.697336       2.435927                    0.998163      19.929327      46.184394       0.864292       0.355175      -1.153581      -0.012895       0.012860       0.036774       0.041036       0.025359       0.012558       0.072890      -0.047146       0.060432      -0.060380      -0.034921       0.095302              5.320784       4.855956      -0.011112       0.038455       5.509701       1.904477       5.596695          -0.000323

******************************************************
Auxiliary information for the entire system
The total spin magnetic moment of the unit cell is   3.220805
The total net atomic charge of the unit cell is   -0.000002
Accuracy of reproducing the electrostatic potential in the unit cell:
  The inner radius (bohr) =    5.0000
  The outer radius (bohr) =   12.0000
  Valid grid points have density less than (e/(bohr^3)) =    0.0001
  The number of valid grid points were=       364143
  The rms potential error without charges in kcal/mol is=      5.51208
  The rms potential error with partial charges in kcal/mol is=      2.29247
  The RRMSE value at monopole order=      0.41590
[truncated: 1,861 more chars]
