# Supplementary material for: A collection of forcefield precursors for metal–organic frameworks
Source: RSC Adv. 2019 Nov 13;9(63):36492–507. doi: 10.1039/c9ra07327b (PMC9075174; doi:10.1039/c9ra07327b)
Supplement: RA-009-C9RA07327B-s3378 [file RA-009-C9RA07327B-s3378.xyz]

   51
jmolscript: load "" {1 1 1} spacegroup "x,y,z" unitcell [{      8.193300     0.000000     0.000000 }, {     -2.404871     8.532159     0.000000 }, {     -0.616737    -4.521904    11.317259 }]
Ni    -0.033170    -0.329098     2.031222     0.476837
Ni     5.204862     4.339353     9.286037     0.476624
Ni     2.585846     2.005127     5.658630     0.843355
H     -1.950623     4.183949     6.218834     0.121428
H     -0.154175     3.284885     5.114269     0.121376
H      1.461117     2.303319     8.527555     0.133950
H      0.800606     6.042850     3.437052     0.128664
H      7.122315    -0.173694     5.098425     0.121421
H      5.325867     0.725370     6.202990     0.121368
H      3.710575     1.706936     2.789704     0.133949
H      4.371086    -2.032595     7.880207     0.128659
C     -0.538223     3.083614    10.149318     0.208039
C     -0.342616     3.168457     8.698445     0.152871
C     -1.267290     3.788046     6.710003     0.074452
C     -0.174489     3.256629     6.043416     0.034557
C      0.761960     2.671066     8.036386     0.035768
C      1.678579    -0.644345     4.461263     0.590245
C      2.769324    -1.464064     5.112006    -0.067409
C      3.125008    -1.324418     6.464418    -0.038226
C      2.545485    -0.283893     7.387907     0.593758
C      1.034750     6.134813     4.332247    -0.140131
C      5.709915     0.926641     1.167941     0.208062
C      5.514308     0.841798     2.618814     0.152856
C      6.438982     0.222209     4.607256     0.074447
C      5.346181     0.753626     5.273843     0.034543
C      4.409732     1.339189     3.280873     0.035760
C      3.493113     4.654600     6.855996     0.590246
C      2.402368     5.474319     6.205253    -0.067436
C      2.046684     5.334673     4.852841    -0.038220
C      2.626207     4.294148     3.929352     0.593755
C      4.136942    -2.124558     6.985012    -0.140138
N     -1.667048     3.530388    10.683945    -0.211737
N     -0.944396     7.781271     0.670661    -0.006702
N      0.210048     7.195983     0.907644    -0.029764
N      0.258685     2.550562    11.064884    -0.222212
N     -1.361469     3.744496     8.038310    -0.167713
N      0.847167     2.707543     6.700157    -0.143684
N      6.838740     0.479867     0.633314    -0.211739
N      6.116088    -3.771016    10.646598    -0.006731
N      4.961644    -3.185728    10.409615    -0.029773
N      4.913007     1.459693     0.252375    -0.222208
N      6.533161     0.265759     3.278949    -0.167693
N      4.324525     1.302712     4.617102    -0.143690
O      1.033924    -1.210030     3.536643    -0.451027
O      1.451566     0.530916     4.842542    -0.552272
O      3.012831     0.886073     7.280619    -0.568596
O      1.730426    -0.610886     8.227647    -0.493990
O      4.137768     5.220285     7.780616    -0.451037
O      3.720126     3.479339     6.474717    -0.552261
O      2.158861     3.124182     4.036640    -0.568594
O      3.441266     4.621141     3.089612    -0.494004

The following XYZ coordinates are in angstroms. Other properties are in atomic units.
The sperically averaged electron density of each atom fit to a function of the form exp(a - br)
eigen_1, eigen_2 and eigen_3 are the three eigenvalues of traceless quadrupole moment tensor
  atom number  atomic symbol              X              Y              Z     net charge C6 coefficient C8 coefficient C10 coefficient fluctuating dipole atomic polarizability isotropic forcefield polarizability              a              b squared Pearson coefficient          <r^3>          <r^4>         wp_QDO          m_QDO          q_QDO       dipole_x       dipole_y       dipole_z         dipole            Qxy            Qxz            Qyz     Q(x^2-y^2)  Q(3z^2 - R^2)        eigen_1        eigen_2        eigen_3 static polarizability      alpha(xx)      alpha(xy)      alpha(xz)      alpha(yy)      alpha(yz)      alpha(zz) atomic spin moment
            1             Ni      -0.033170      -0.329098       2.031222       0.476837     151.308064 0.30482789E+04  0.10815126E+06                                21.112114                           16.649157       0.676232       2.014523                    0.997188      53.214999     146.927646       0.506254       0.341005      -1.206271       0.024080      -0.063071       0.059038       0.089684       0.010051       0.057550      -0.028175      -0.099172      -0.132842      -0.098617       0.020288       0.078329             24.514584      31.542209      -6.043932      -0.783860      12.852537      -0.429489      29.149005           0.166561
            2             Ni       5.204862       4.339353       9.286037       0.476624     151.315217 0.30484631E+04  0.10815946E+06                                21.112751                           16.649655       0.676183       2.014503                    0.997188      53.216425     146.932848       0.506246       0.341005      -1.206271      -0.024073       0.063054      -0.059014       0.089655       0.010105       0.057438      -0.028383      -0.099440      -0.133133      -0.098658       0.020072       0.078586             24.515326      31.543135      -6.044079      -0.784097      12.852899      -0.429423      29.149943           0.165689
            3             Ni       2.585846       2.005127       5.658630       0.843355      85.406349 0.15592071E+04  0.46979838E+05                                15.754103                           12.817457       0.930226       2.184939                    0.992958      44.653953     115.182099       0.514478       0.395122      -1.157800      -0.000000      -0.000000      -0.000001       0.000002       0.069886       0.104035      -0.020084      -0.007039       0.145740      -0.140638       0.015012       0.125626             19.230177      16.721526      -1.001304      -3.387074      26.764347       2.827458      14.204656           1.630089
            4              H      -1.950623       4.183949       6.218834       0.121428       0.992160 0.69631215E+01  0.66239613E+02                                 1.669965                            1.563547      -0.892630       2.472712                    0.999148       3.341789       9.306539       0.489038       1.316586      -0.701654      -0.035724       0.023462      -0.028914       0.051601      -0.012434       0.006975      -0.005470       0.005416       0.041683      -0.019673       0.000089       0.019585              1.720862       2.101199      -0.304189       0.344928       1.507147      -0.190675       1.554239           0.000436
            5              H      -0.154175       3.284885       5.114269       0.121376       1.057171 0.79150477E+01  0.77551353E+02                                 1.724451                            1.655288      -1.043177       2.398515                    0.997686       3.417574       9.580242       0.481554       1.298150      -0.705902      -0.001282       0.002344      -0.050530       0.050601      -0.011581       0.010749      -0.003398       0.006134       0.056567      -0.021822      -0.002510       0.024332              1.739539       1.523023       0.032577      -0.104614       1.468746      -0.000946       2.226849           0.000335
            6              H       1.461117       2.303319       8.527555       0.133950       1.128330 0.85902995E+01  0.86965155E+02                                 1.879196                            1.784150      -1.367749       2.252790                    0.993545       3.719887      11.031683       0.435395       1.389586      -0.685555       0.034269      -0.017599       0.025002       0.045926      -0.001678       0.009223      -0.003832       0.018427       0.009602      -0.011824      -0.003590       0.015414              1.901790       2.143551      -0.390375       0.239637       1.733317      -0.082660       1.828501           0.000412
            7              H       0.800606       6.042850       3.437052       0.128664       1.173840 0.91079598E+01  0.93103615E+02                                 1.887707                            1.803094      -1.452677       2.197565                    0.992917       3.783535      11.094515       0.447625       1.338587      -0.695419      -0.008002      -0.010759      -0.035335       0.037794      -0.000849      -0.000409       0.016054      -0.008114      -0.001874      -0.014380      -0.003777       0.018157              1.911799       1.650969      -0.122874       0.278319       1.656738      -0.042768       2.427691          -0.000011
            8              H       7.122315      -0.173694       5.098425       0.121421       0.992199 0.69634732E+01  0.66243836E+02                                 1.670011                            1.563588      -0.892669       2.472686                    0.999148       3.341881       9.306876       0.489031       1.316588      -0.701654       0.035724      -0.023461       0.028910       0.051599      -0.012434       0.006974      -0.005470       0.005417       0.041682      -0.019673       0.000089       0.019584              1.720911       2.101265      -0.304202       0.344942       1.507186      -0.190683       1.554281           0.000436
            9              H       5.325867       0.725370       6.202990       0.121368       1.057199 0.79153017E+01  0.77554366E+02                                 1.724470                            1.655305      -1.043186       2.398503                    0.997686       3.417626       9.580381       0.481556       1.298136      -0.705905       0.001282      -0.002346       0.050528       0.050599      -0.011581       0.010749      -0.003398       0.006135       0.056565      -0.021821      -0.002510       0.024331              1.739558       1.523039       0.032577      -0.104617       1.468761      -0.000945       2.226875           0.000335
           10              H       3.710575       1.706936       2.789704       0.133949       1.128317 0.85901688E+01  0.86963481E+02                                 1.879181                            1.784136      -1.367717       2.252805                    0.993545       3.719864      11.031584       0.435397       1.389586      -0.685555      -0.034270       0.017598      -0.025002       0.045926      -0.001678       0.009222      -0.003832       0.018426       0.009603      -0.011824      -0.003589       0.015412              1.901774       2.143533      -0.390370       0.239634       1.733303      -0.082659       1.828485           0.000412
           11              H       4.371086      -2.032595       7.880207       0.128659       1.173874 0.91082896E+01  0.93107766E+02                                 1.887737                            1.803120      -1.452701       2.197548                    0.992916       3.783595      11.094713       0.447624       1.338578      -0.695420       0.008002       0.010762       0.035334       0.037793      -0.000849      -0.000410       0.016055      -0.008112      -0.001879      -0.014382      -0.003775       0.018157              1.911830       1.650993      -0.122877       0.278326       1.656763      -0.042770       2.427736          -0.000011
           12              C      -0.538223       3.083614      10.149318       0.208039      34.321963 0.35362714E+03  0.79602056E+04                                 9.633778                            6.545210      -0.265117       1.940644                    0.999513      25.871769      74.748244       0.598955       0.454290      -1.032816      -0.009672       0.001038       0.019012       0.021356       0.032844      -0.019289       0.014637      -0.058802      -0.057770      -0.051731      -0.002428       0.054159             12.137267       8.754527      -1.201589      -2.392955       5.307762      -0.615594      22.349513          -0.000221
           13              C      -0.342616       3.168457       8.698445       0.152871      34.590754 0.36858720E+03  0.83160859E+04                                 9.474207                            6.559818       0.045102       2.050486                    0.999476      25.310985      71.310869       0.620087       0.437799      -1.050839      -0.030755       0.018541      -0.019730       0.040975       0.021544       0.018739      -0.001127      -0.050417      -0.066258      -0.040247      -0.004433       0.044680             11.748291      10.770447      -2.323195      -3.323170       5.764868       0.296212      18.709558           0.001691
           14              C      -1.267290       3.788046       6.710003       0.074452      25.460174 0.33657296E+03  0.74395664E+04                                 7.641487                            6.223549       0.228504       2.105177                    0.999453      25.625556      71.975399       0.642110       0.431547      -1.052307      -0.003313       0.010555       0.052801       0.053948       0.025316       0.020716      -0.010592      -0.045062      -0.023298      -0.044652       0.006842       0.037810              8.368018       9.973736      -2.099344      -0.691389       5.319603      -0.205255       9.810714           0.001768
           15              C      -0.174489       3.256629       6.043416       0.034557      25.165157 0.35691670E+03  0.80139203E+04                                 7.563673                            6.398307       0.081335       2.040853                    0.999482      26.580699      75.493968       0.634211       0.430125      -1.052115       0.038894      -0.013213       0.019691       0.045553       0.016989       0.016755      -0.008574      -0.068077       0.003143      -0.045742       0.007604       0.038138              8.129767       9.879282      -2.107921      -1.093316       5.649484       0.139036       8.860536          -0.002735
           16              C       0.761960       2.671066       8.036386       0.035768      27.904336 0.35953394E+03  0.81391249E+04                                 8.304543                            6.546454      -0.162781       1.974413                    0.997182      26.975902      78.548532       0.605292       0.446996      -1.035427       0.005358      -0.009693      -0.051916       0.053084       0.055180       0.019614      -0.002411      -0.071165      -0.114270      -0.061356      -0.023785       0.085141              9.395899      10.080103      -2.588397      -2.751006       5.851065       0.896927      12.256529          -0.002838
           17              C       1.678579      -0.644345       4.461263       0.590245      24.137278 0.25621446E+03  0.53632203E+04                                 7.821311                            5.763638      -0.072367       2.037062                    0.999490      22.717754      64.947424       0.601815       0.486207      -1.007446      -0.051309       0.028640      -0.029941       0.065949       0.029741      -0.082102      -0.028976       0.044233       0.072221      -0.065575      -0.045720       0.111296              9.284447       9.256863      -2.129870       3.412976      10.764079       0.830691       7.832399           0.000740
           18              C       2.769324      -1.464064       5.112006      -0.067409      38.262984 0.50301795E+03  0.12241363E+05                                 9.968570                            7.540390      -0.080217       1.964121                    0.999190      29.028465      84.369764       0.593778       0.423873      -1.061546       0.027375      -0.030540       0.010408       0.042313       0.012321      -0.001084       0.006860       0.001578      -0.022883      -0.014081      -0.002738       0.016819             11.933670      11.789647      -6.230593       2.817929      12.967256      -0.711596      11.044107          -0.001312
           19              C       3.125008      -1.324418       6.464418      -0.038226      37.480486 0.49155758E+03  0.11894067E+05                                 9.825708                            7.468677      -0.231400       1.918251                    0.998837      28.619321      82.949933       0.594848       0.425544      -1.060474       0.021663      -0.040420      -0.014476       0.048090       0.029061      -0.004313      -0.010562       0.012526      -0.017178      -0.028313      -0.006755       0.035068             11.572772       9.960450      -5.722574       0.925897      13.945163       1.063408      10.812703          -0.002428
           20              C       2.545485      -0.283893       7.387907       0.593758      22.689244 0.25322076E+03  0.52747932E+04                                 7.439722                            5.709788      -0.291095       1.963687                    0.998994      22.566926      63.954026       0.609015       0.482805      -1.011170       0.011445       0.050971       0.047406       0.070543      -0.037920       0.110732      -0.011762       0.090729       0.042848      -0.093009      -0.051274       0.144284              8.432325       6.741215      -0.170153      -2.800602      11.425348       0.451332       7.130413           0.003300
           21              C       1.034750       6.134813       4.332247      -0.140131      34.662998 0.46300304E+03  0.11172094E+05                                 9.514827                            7.365770      -0.282494       1.880670                    0.997938      30.926184      93.146780       0.577659       0.439424      -1.039256       0.005724      -0.001953       0.018592       0.019551       0.044277      -0.004951       0.015218      -0.012842      -0.007193      -0.047749       0.000377       0.047372             11.100787      10.569707      -6.244027       1.461066      13.283574      -0.431788       9.449080          -0.002316
           22              C       5.709915       0.926641       1.167941       0.208062      34.321982 0.35362514E+03  0.79601673E+04                                 9.633871                            6.545249      -0.265227       1.940613                    0.999512      25.871726      74.748707       0.598944       0.454298      -1.032809       0.009673      -0.001039      -0.019009       0.021354       0.032846      -0.019284       0.014635      -0.058807      -0.057786      -0.051728      -0.002437       0.054165             12.137415       8.754599      -1.201595      -2.393006       5.307806      -0.615603      22.349842          -0.000228
           23              C       5.514308       0.841798       2.618814       0.152856      34.591380 0.36859390E+03  0.83162801E+04                                 9.474325                            6.559878       0.045075       2.050473                    0.999476      25.311284      71.312042       0.620084       0.437799      -1.050838       0.030756      -0.018544       0.019727       0.040975       0.021545       0.018734      -0.001127      -0.050414      -0.066244      -0.040241      -0.004436       0.044677             11.748461      10.770563      -2.323215      -3.323229       5.764927       0.296211      18.709892           0.001681
           24              C       6.438982       0.222209       4.607256       0.074447      25.460671 0.33658024E+03  0.74397756E+04                                 7.641594                            6.223619       0.228480       2.105161                    0.999453      25.625978      71.977076       0.642105       0.431548      -1.052306       0.003316      -0.010558      -0.052804       0.053951       0.025314       0.020713      -0.010592      -0.045051      -0.023325      -0.044645       0.006836       0.037810              8.368144       9.973905      -2.099387      -0.691388       5.319670      -0.205267       9.810858           0.001756
           25              C       5.346181       0.753626       5.273843       0.034543      25.165595 0.35692366E+03  0.80141162E+04                                 7.563744                            6.398354       0.081363       2.040854                    0.999482      26.581072      75.495231       0.634210       0.430123      -1.052116      -0.038900       0.013208      -0.019694       0.045557       0.016991       0.016755      -0.008576      -0.068076       0.003164      -0.045745       0.007610       0.038135              8.129853       9.879400      -2.107952      -1.093348       5.649531       0.139042       8.860626          -0.002737
           26              C       4.409732       1.339189       3.280873       0.035760      27.904465 0.35953588E+03  0.81391762E+04                                 8.304550                            6.546457      -0.162736       1.974424                    0.997183      26.975991      78.548718       0.605294       0.446994      -1.035429      -0.005361       0.009686       0.051920       0.053087       0.055178       0.019618      -0.002414      -0.071161      -0.114269      -0.061359      -0.023779       0.085138              9.395910      10.080121      -2.588402      -2.751025       5.851070       0.896932      12.256540          -0.002843
           27              C       3.493113       4.654600       6.855996       0.590246      24.136940 0.25621048E+03  0.53631098E+04                                 7.821219                            5.763580      -0.072366       2.037068                    0.999490      22.717456      64.946161       0.601821       0.486205      -1.007449       0.051314      -0.028633       0.029942       0.065951       0.029748      -0.082103      -0.028971       0.044228       0.072229      -0.065580      -0.045717       0.111297              9.284331       9.256721      -2.129837       3.412915      10.763963       0.830694       7.832308           0.000770
           28              C       2.402368       5.474319       6.205253      -0.067436      38.263672 0.50302954E+03  0.12241716E+05                                 9.968677                            7.540471      -0.080210       1.964118                    0.999190      29.028840      84.371106       0.593776       0.423872      -1.061547      -0.027371       0.030548      -0.010414       0.042318       0.012314      -0.001081       0.006860       0.001581      -0.022893      -0.014076      -0.002738       0.016814             11.933795      11.789740      -6.230669       2.817924      12.967440      -0.711582      11.044207          -0.001298
           29              C       2.046684       5.334673       4.852841      -0.038220      37.480140 0.49155273E+03  0.11893915E+05                                 9.825636                            7.468632      -0.231380       1.918258                    0.998837      28.619152      82.949197       0.594851       0.425543      -1.060475      -0.021659       0.040427       0.014476       0.048094       0.029065      -0.004314      -0.010561       0.012521      -0.017175      -0.028316      -0.006755       0.035071             11.572679       9.960365      -5.722517       0.925866      13.945050       1.063424      10.812622          -0.002431
           30              C       2.626207       4.294148       3.929352       0.593755      22.688981 0.25321718E+03  0.52746962E+04                                 7.439642                            5.709729      -0.291033       1.963710                    0.998994      22.566760      63.953276       0.609022       0.482802      -1.011172      -0.011446      -0.050969      -0.047409       0.070544      -0.037920       0.110734      -0.011761       0.090726       0.042843      -0.093011      -0.051273       0.144284              8.432233       6.741147      -0.170141      -2.800572      11.425213       0.451324       7.130338           0.003298
           31              C       4.136942      -2.124558       6.985012      -0.140138      34.663233 0.46300629E+03  0.11172196E+05                                 9.514863                            7.365790      -0.282498       1.880666                    0.997938      30.926418      93.147684       0.577659       0.439423      -1.039256      -0.005719       0.001961      -0.018599       0.019557       0.044278      -0.004952       0.015223      -0.012840      -0.007183      -0.047754       0.000382       0.047372             11.100832      10.569729      -6.244044       1.461075      13.283628      -0.431788       9.449139          -0.002325
           32              N      -1.667048       3.530388      10.683945      -0.211737      38.136533 0.50692471E+03  0.12195087E+05                                 9.461384                            7.284698       0.158996       2.058310                    0.999407      28.421575      78.598905       0.648565       0.392564      -1.096768       0.066726      -0.043517       0.096050       0.124786       0.026339      -0.024648       0.004997      -0.047064       0.076930      -0.055590       0.020345       0.035245             10.915556      11.094981      -2.235213      -0.998994       5.685951      -0.677318      15.965735           0.001343
           33              N      -0.944396       7.781271       0.670661      -0.006702      30.019936 0.38290998E+03  0.85237795E+04                                 7.916621                            6.194890       0.351389       2.158227                    0.999689      24.963300      64.806741       0.732097       0.375839      -1.117086       0.080163      -0.024037      -0.122768       0.148580       0.013700       0.029991      -0.022028      -0.041575       0.042441      -0.051388       0.012500       0.038888              9.113874       9.216273      -1.606356      -2.340062       4.827114       0.043477      13.298236           0.011363
           34              N       0.210048       7.195983       0.907644      -0.029764      26.130964 0.36937664E+03  0.81303782E+04                                 7.170357                            6.069548       0.900799       2.326356                    0.999519      25.104378      64.327294       0.744030       0.374003      -1.121000      -0.072502       0.064546      -0.253657       0.271596       0.001074      -0.075097       0.059585       0.026400      -0.365744      -0.162775       0.056069       0.106706              7.843935       7.388637      -1.122114      -0.011369       4.793528      -0.786254      11.349639          -0.000494
           35              N       0.258685       2.550562      11.064884      -0.222212      31.552853 0.47596946E+03  0.11230711E+05                                 8.254674                            7.026804       0.397907       2.131912                    0.999627      28.062304      75.953792       0.667283       0.389016      -1.103247      -0.202537       0.080608       0.050584       0.223780       0.107684       0.009040      -0.010795      -0.155529       0.336823      -0.189521       0.075875       0.113647              8.865789       8.235755      -1.126225       0.266862       5.431334      -0.801450      12.930278           0.001956
           36              N      -1.361469       3.744496       8.038310      -0.167713      34.893747 0.48554135E+03  0.11529569E+05                                 8.931644                            7.148374       0.056402       2.052684                    0.999271      27.025050      73.709217       0.653581       0.394657      -1.097774       0.079107      -0.027282      -0.063264       0.104903       0.025776       0.039586      -0.022495      -0.050040       0.065393      -0.069335       0.023973       0.045362              9.964994       9.978788      -1.899626       0.093827       5.608822      -0.946506      14.307372           0.007141
           37              N       0.847167       2.707543       6.700157      -0.143684      32.917227 0.49006091E+03  0.11672023E+05                                 8.663775                            7.224650      -0.023048       2.030031                    0.999148      26.878799      73.588573       0.643866       0.399406      -1.093732      -0.117983       0.042659       0.073238       0.145271       0.038542       0.069426      -0.026912      -0.078458       0.089573      -0.109653       0.040018       0.069635              9.706559      10.555647      -2.674652      -1.344613       6.911842       0.170397      11.652189           0.036626
           38              N       6.838740       0.479867       0.633314      -0.211739      38.137552 0.50693948E+03  0.12195536E+05                                 9.461540                            7.284791       0.158990       2.058298                    0.999407      28.422059      78.600648       0.648563       0.392563      -1.096769      -0.066736       0.043531      -0.096051       0.124798       0.026340      -0.024661       0.004995      -0.047097       0.076978      -0.055613       0.020350       0.035263             10.915765      11.095153      -2.235249      -0.999021       5.686032      -0.677336      15.966109           0.001342
           39              N       6.116088      -3.771016      10.646598      -0.006731      30.020502 0.38291684E+03  0.85239841E+04                                 7.916779                            6.194988       0.351355       2.158219                    0.999689      24.963456      64.807681       0.732083       0.375844      -1.117080      -0.080155       0.024029       0.122764       0.148571       0.013689       0.029983      -0.022016      -0.041590       0.042411      -0.051374       0.012499       0.038875              9.114083       9.216461      -1.606388      -2.340154       4.827197       0.043487      13.298589           0.011366
           40              N       4.961644      -3.185728      10.409615      -0.029773      26.131178 0.36938019E+03  0.81304643E+04                                 7.170323                            6.069515       0.900910       2.326379                    0.999519      25.104725      64.327918       0.744044       0.373995      -1.121007       0.072508      -0.064549       0.253673       0.271614       0.001071      -0.075099       0.059585       0.026403      -0.365778      -0.162784       0.056070       0.106714              7.843904       7.388603      -1.122110      -0.011359       4.793509      -0.786257      11.349599          -0.000492
           41              N       4.913007       1.459693       0.252375      -0.222208      31.552873 0.47596937E+03  0.11230714E+05                                 8.254702                            7.026821       0.397862       2.131900                    0.999627      28.062234      75.953739       0.667279       0.389018      -1.103245       0.202532      -0.080606      -0.050575       0.223773       0.107680       0.009030      -0.010791      -0.155525       0.336812      -0.189515       0.075872       0.113643              8.865824       8.235791      -1.126235       0.266865       5.431351      -0.801457      12.930332           0.001964
           42              N       6.533161       0.265759       3.278949      -0.167693      34.894436 0.48555218E+03  0.11529905E+05                                 8.931795                            7.148477       0.056344       2.052659                    0.999271      27.025376      73.710671       0.653573       0.394659      -1.097771      -0.079109       0.027289       0.063270       0.104909       0.025783       0.039593      -0.022502      -0.050022       0.065396      -0.069342       0.023974       0.045369              9.965176       9.978958      -1.899661       0.093827       5.608901      -0.946531      14.307671           0.007114
           43              N       4.324525       1.302712       4.617102      -0.143690      32.917456 0.49006449E+03  0.11672130E+05                                 8.663811                            7.224672      -0.023043       2.030031                    0.999148      26.878931      73.589014       0.643865       0.399406      -1.093733       0.117980      -0.042668      -0.073242       0.145273       0.038538       0.069423      -0.026912      -0.078449       0.089574      -0.109646       0.040012       0.069634              9.706608      10.555724      -2.674678      -1.344636       6.911871       0.170402      11.652230           0.036621
           44              O       1.033924      -1.210030       3.536643      -0.451027      35.750772 0.50017901E+03  0.11852792E+05                                 8.763053                            7.013043       0.058719       2.089023                    0.996221      26.673792      70.460869       0.700958       0.368739      -1.127210      -0.005211       0.039779      -0.003228       0.040249       0.013319       0.034572      -0.005963       0.036163       0.123100      -0.046937      -0.013214       0.060151              9.973241      10.851756       0.431525       5.357282       7.001256       0.895660      12.066711          -0.004955
           45              O       1.451566       0.530916       4.842542      -0.552272      43.154563 0.63708234E+03  0.16012788E+05                                 9.885129                            7.911874       0.143113       2.082675                    0.997155      28.537218      77.233318       0.661364       0.368463      -1.129216       0.003743      -0.012615      -0.004628       0.013949       0.032238      -0.058341       0.009715      -0.084665      -0.017656      -0.090733       0.031913       0.058820             11.522461       8.619642      -0.234533       0.627259      18.248111       4.299270       7.699629           0.033477
           46              O       3.012831       0.886073       7.280619      -0.568596      37.414713 0.56946769E+03  0.13941805E+05                                 8.976982                            7.465088       0.198906       2.099832                    0.997023      28.485292      76.521932       0.681748       0.366971      -1.128386      -0.009640      -0.025792       0.034634       0.044245       0.024694       0.031449      -0.058334      -0.048257      -0.049573      -0.080088       0.008768       0.071320             10.165610       6.861918       1.038004      -0.814484      16.907216      -1.101765       6.727696           0.020431
           47              O       1.730426      -0.610886       8.227647      -0.493990      26.403029 0.39920146E+03  0.88984867E+04                                 6.847983                            6.073351       0.963352       2.359510                    0.999686      26.372557      66.513532       0.793024       0.346494      -1.150398       0.029989       0.028542       0.002111       0.041454       0.011039       0.036406      -0.045704       0.154959       0.050050      -0.106443       0.017863       0.088580              7.084295       7.387135       0.959598      -3.102971       6.210456      -1.201304       7.655293          -0.011248
           48              O       4.137768       5.220285       7.780616      -0.451037      35.748743 0.50014495E+03  0.11851785E+05                                 8.762775                            7.012846       0.058578       2.089003                    0.996219      26.672790      70.457659       0.700962       0.368743      -1.127206       0.005204      -0.039758       0.003218       0.040226       0.013324       0.034581      -0.005965       0.036141       0.123077      -0.046935      -0.013217       0.060151              9.972905      10.851351       0.431531       5.357053       7.001048       0.895648      12.066317          -0.004977
           49              O       3.720126       3.479339       6.474717      -0.552261      43.154389 0.63707961E+03  0.16012701E+05                                 9.885108                            7.911861       0.143067       2.082661                    0.997155      28.537135      77.233030       0.661364       0.368464      -1.129216      -0.003741       0.012608       0.004613       0.013937       0.032237      -0.058353       0.009714      -0.084671      -0.017657      -0.090745       0.031920       0.058825             11.522438       8.619613      -0.234566       0.627247      18.248082       4.299256       7.699620           0.033470
           50              O       2.158861       3.124182       4.036640      -0.568594      37.414984 0.56947232E+03  0.13941959E+05                                 8.977077                            7.465161       0.198885       2.099830                    0.997023      28.485234      76.522122       0.681739       0.366975      -1.128382       0.009640       0.025785      -0.034641       0.044247       0.024694       0.031450      -0.058333      -0.048261      -0.049584      -0.080089       0.008769       0.071320             10.165724       6.861989       1.038019      -0.814496      16.907425      -1.101785       6.727759           0.020436
           51              O       3.441266       4.621141       3.089612      -0.494004      26.403392 0.39920835E+03  0.88986878E+04                                 6.848100                            6.073451       0.963295       2.359500                    0.999686      26.372477      66.513730       0.793007       0.346500      -1.150393      -0.029986      -0.028538      -0.002115       0.041449       0.011036       0.036402      -0.045703       0.154960       0.050047      -0.106442       0.017864       0.088578              7.084418       7.387261       0.959621      -3.103033       6.210576      -1.201330       7.655417          -0.011242

******************************************************
Auxiliary information for the entire system
The total spin magnetic moment of the unit cell is   2.147213
The total net atomic charge of the unit cell is   0.000003
Accuracy of reproducing the electrostatic potential in the unit cell:
  The inner radius (bohr) =    5.0000
  The outer radius (bohr) =   12.0000
  Valid grid points have density less than (e/(bohr^3)) =    0.0001
  The number of valid grid points were=        17430
  The rms potential error without charges in kcal/mol is=      8.16049
  The rms potential error with partial charges in kcal/mol is=      2.33777
  The RRMSE value at monopole order=      0.28647
  The rms potential error with partial charges and cloud penetration in kcal/mol is=      2.33351
  The RRMSE value at monopole order with cloud penetration is=      0.28595
  The rms potential error with partial charges and atomic dipoles in kcal/mol is=      0.91496
  The RRMSE value at dipole order=      0.11212
  The rms potential error with partial charges, atomic dipoles and cloud penetration in kcal/mol is=      0.91227
  The RRMSE value at dipole order with cloud penetration=      0.11179

******************************************************
The electron densities and ab initio electrostatic potential were computed in VASP using the PBE functional and
projector augmented wave method. See the main text of the journal article for a description of computational details.
The atomic charges, dipoles, and quadrupoles were computed with the DDEC6 method as described in
(a) T. A. Manz and N. Gabaldon Limas, RSC Adv. 6 (2016) 47771-47801 DOI: 10.1039/c6ra04656h
(b) N. Gabaldon Limas and T. A. Manz, RSC Adv. 8 (2018) 2678-2707 DOI: 10.1039/c7ra11829e.
For each atom in the material, the electron cloud parameters were fit to the spherically averaged atom-in-material
electron density using radial positions for which this density was between 10^-4 and 10^-2 electrons per cubic bohr.
The polarizabilities, dispersion coefficients, and quantum Drude oscillator (QDO) parameters were fit using the MCLF method.
The magnetic structure of the system was optimized in VASP from the default ferromagnetic initial guess using spin polarization.
The atomic spin moments (ASMs) were computed on this optimized magnetic structure using the DDEC6 partition as inputs
to the method of T. A. Manz and D. S. Sholl, J. Chem. Theory Comput. 7 (2011) 4146-4164 DOI: 10.1021/ct200539n.
The RMSE and RRMSE were computed using a uniform grid with Ewald summation.
