# Supplementary material for: A collection of forcefield precursors for metal–organic frameworks
Source: RSC Adv. 2019 Nov 13;9(63):36492–507. doi: 10.1039/c9ra07327b (PMC9075174; doi:10.1039/c9ra07327b)
Supplement: RA-009-C9RA07327B-s3379 [file RA-009-C9RA07327B-s3379.xyz]

   22
jmolscript: load "" {1 1 1} spacegroup "x,y,z" unitcell [{      4.399900     0.000000     0.000000 }, {      0.000000     6.670800     0.000000 }, {     -0.218711    -3.335466    10.015637 }]
Cu     2.090594    -1.667733     5.007818     1.020077
Cu     2.090594     1.667667     5.007818     1.021372
P      4.238334    -0.000023     3.489849     1.375248
P     -0.057145     3.335357     6.525788     1.375248
H      0.971734    -0.633738     1.842877     0.215125
H      3.519122     6.197169     0.641001     0.177487
H      3.209455     2.701620     8.172760     0.212102
H      0.662067     2.861711     9.374636     0.173951
H      3.209455    -2.701728     8.172760     0.215124
H      0.662067    -2.861835     9.374636     0.177485
H      0.971734     0.633714     1.842877     0.212101
H      3.519122     0.473623     0.641001     0.173950
C      0.558450    -0.000012     1.828855    -0.559127
C      4.050941    -0.000004     0.667041    -0.298973
C      3.622739     3.335346     8.186782    -0.559128
C      0.130248     3.335338     9.348596    -0.298966
O      3.405769     5.400656     3.635676    -0.758612
O      0.775420     2.065238     6.379961    -0.759146
O      0.775420    -2.065322     6.379961    -0.758611
O      3.405769     1.270096     3.635676    -0.759145
O      1.023773    -0.000030     4.497021    -0.798781
O      3.157416     3.335364     5.518616    -0.798780

The following XYZ coordinates are in angstroms. Other properties are in atomic units.
The sperically averaged electron density of each atom fit to a function of the form exp(a - br)
eigen_1, eigen_2 and eigen_3 are the three eigenvalues of traceless quadrupole moment tensor
  atom number  atomic symbol              X              Y              Z     net charge C6 coefficient C8 coefficient C10 coefficient fluctuating dipole atomic polarizability isotropic forcefield polarizability              a              b squared Pearson coefficient          <r^3>          <r^4>         wp_QDO          m_QDO          q_QDO       dipole_x       dipole_y       dipole_z         dipole            Qxy            Qxz            Qyz     Q(x^2-y^2)  Q(3z^2 - R^2)        eigen_1        eigen_2        eigen_3 static polarizability      alpha(xx)      alpha(xy)      alpha(xz)      alpha(yy)      alpha(yz)      alpha(zz) atomic spin moment
            1             Cu       2.090594      -1.667733       5.007818       1.020077      49.425618 0.79630474E+03  0.20370056E+05                                11.761915                            9.811564       1.070965       2.296402                    0.999211      37.904188      91.357642       0.528159       0.453345      -1.113905      -0.000000       0.000000      -0.000000       0.000000      -0.102398      -0.090661      -0.051613       0.035484       0.018047      -0.164699       0.045389       0.119311             13.450339      15.303953      -1.649235      -1.956970      15.008776      -4.992267      10.038289           0.743529
            2             Cu       2.090594       1.667667       5.007818       1.021372      49.351820 0.79486749E+03  0.20323753E+05                                11.750644                            9.802977       1.061064       2.294172                    0.999168      37.870301      91.249325       0.528378       0.453370      -1.113909       0.000000      -0.000000       0.000000       0.000000       0.102176      -0.091540       0.052183       0.034822       0.019534      -0.165484       0.046153       0.119331             13.436781      15.288072       1.646270      -1.956050      14.992312       4.986628      10.029957           0.743597
            3              P       4.238334      -0.000023       3.489849       1.375248      64.804173 0.12018705E+04  0.35923190E+05                                13.107174                           10.995674       0.309217       1.898315                    0.999710      47.447783     146.862052       0.543215       0.377240      -1.106346       0.001663      -0.000223       0.050460       0.050488       0.000457       0.045316       0.000635      -0.043148      -0.038727      -0.059344       0.027856       0.031488             14.567800      16.976901      -0.000110      -0.089219      13.141119      -0.000949      13.585379           0.014277
            4              P      -0.057145       3.335357       6.525788       1.375248      64.804193 0.12018710E+04  0.35923208E+05                                13.107177                           10.995676       0.309217       1.898315                    0.999710      47.447797     146.862111       0.543215       0.377240      -1.106346      -0.001663       0.000223      -0.050460       0.050488       0.000456       0.045316       0.000635      -0.043149      -0.038727      -0.059344       0.027856       0.031488             14.567803      16.976904      -0.000111      -0.089222      13.141122      -0.000948      13.585383           0.014277
            5              H       0.971734      -0.633738       1.842877       0.215125       0.553463 0.35137153E+01  0.27886780E+02                                 1.083624                            1.074040      -0.825012       2.558245                    0.999954       2.515249       6.188746       0.626858       1.231134      -0.720828       0.003081      -0.011219      -0.008839       0.014611       0.002870       0.005176       0.000685      -0.007542      -0.010375      -0.008119       0.001019       0.007100              1.081603       1.064950      -0.155932       0.038255       1.171144      -0.045922       1.008713           0.000683
            6              H       3.519122       6.197169       0.641001       0.177487       0.559700 0.33951075E+01  0.26429126E+02                                 1.023093                            0.998378      -0.716434       2.585064                    0.999883       2.558965       6.020276       0.714676       1.100951      -0.749274      -0.015309       0.009450      -0.004140       0.018461       0.000749       0.005935       0.000939       0.039378       0.018695      -0.022844       0.003542       0.019301              1.020112       1.036883       0.165546      -0.001533       1.140062      -0.001219       0.883391           0.000127
            7              H       3.209455       2.701620       8.172760       0.212102       0.556061 0.35347770E+01  0.28092411E+02                                 1.086435                            1.076786      -0.822077       2.558108                    0.999958       2.523697       6.211281       0.626543       1.230065      -0.721074      -0.004403      -0.012102       0.008987       0.015704      -0.002728       0.005139      -0.000613      -0.007575      -0.010259      -0.008070       0.001118       0.006952              1.084417       1.067843       0.156609       0.038431       1.174039       0.046101       1.011369           0.000683
            8              H       0.662067       2.861711       9.374636       0.173951       0.563195 0.34217166E+01  0.26683158E+02                                 1.026476                            1.001597      -0.713709       2.584703                    0.999886       2.569068       6.045555       0.714396       1.099445      -0.749674       0.015958       0.008892       0.004464       0.018806      -0.000649       0.005722      -0.001098       0.039189       0.019642      -0.022914       0.003929       0.018985              1.023494       1.040628      -0.166451      -0.001550       1.143524       0.001266       0.886331           0.000127
            9              H       3.209455      -2.701728       8.172760       0.215124       0.553463 0.35137170E+01  0.27886797E+02                                 1.083624                            1.074040      -0.825012       2.558245                    0.999954       2.515250       6.188749       0.626857       1.231134      -0.720828      -0.003081       0.011219       0.008839       0.014611       0.002870       0.005176       0.000685      -0.007542      -0.010375      -0.008119       0.001019       0.007100              1.081603       1.064951      -0.155932       0.038255       1.171145      -0.045922       1.008714           0.000683
           10              H       0.662067      -2.861835       9.374636       0.177485       0.559702 0.33951159E+01  0.26429207E+02                                 1.023095                            0.998379      -0.716433       2.585064                    0.999883       2.558968       6.020284       0.714675       1.100951      -0.749274       0.015309      -0.009450       0.004140       0.018461       0.000749       0.005935       0.000939       0.039378       0.018695      -0.022844       0.003542       0.019301              1.020113       1.036884       0.165547      -0.001533       1.140063      -0.001219       0.883392           0.000127
           11              H       0.971734       0.633714       1.842877       0.212101       0.556061 0.35347794E+01  0.28092434E+02                                 1.086436                            1.076786      -0.822077       2.558108                    0.999958       2.523698       6.211283       0.626543       1.230065      -0.721074       0.004403       0.012102      -0.008987       0.015704      -0.002728       0.005139      -0.000613      -0.007575      -0.010259      -0.008070       0.001118       0.006952              1.084417       1.067844       0.156609       0.038431       1.174039       0.046101       1.011369           0.000683
           12              H       3.519122       0.473623       0.641001       0.173950       0.563195 0.34217128E+01  0.26683122E+02                                 1.026476                            1.001597      -0.713710       2.584703                    0.999886       2.569067       6.045553       0.714396       1.099446      -0.749674      -0.015958      -0.008892      -0.004464       0.018806      -0.000649       0.005722      -0.001098       0.039189       0.019642      -0.022914       0.003929       0.018985              1.023494       1.040628      -0.166451      -0.001550       1.143523       0.001266       0.886331           0.000127
           13              C       0.558450      -0.000012       1.828855      -0.559127      22.535370 0.34192045E+03  0.76029665E+04                                 7.251439                            6.353587      -0.143170       1.977100                    0.992128      29.126399      82.596338       0.622163       0.442735      -1.043483      -0.097665       0.002433      -0.165823       0.192462       0.000389       0.036426       0.000061       0.022544       0.027299      -0.028539      -0.015819       0.044358              7.946607       6.724466       0.000855       1.296165       5.037591      -0.000195      12.077764           0.014533
           14              C       4.050941      -0.000004       0.667041      -0.298973      16.572794 0.21368995E+03  0.42410564E+04                                 5.982695                            5.061252       0.143089       2.103378                    0.999166      24.878980      67.494497       0.686520       0.449534      -1.035532       0.216648       0.002693       0.026058       0.218226      -0.001891       0.027738      -0.000023       0.154457       0.231895      -0.115901       0.024133       0.091768              6.655136       6.060985      -0.001074       0.561002       3.589096       0.000756      10.315327           0.000667
           15              C       3.622739       3.335346       8.186782      -0.559128      22.535396 0.34192095E+03  0.76029805E+04                                 7.251446                            6.353593      -0.143171       1.977099                    0.992128      29.126418      82.596412       0.622162       0.442735      -1.043483       0.097664      -0.002433       0.165823       0.192462       0.000388       0.036426       0.000061       0.022544       0.027299      -0.028539      -0.015819       0.044358              7.946615       6.724472       0.000855       1.296164       5.037594      -0.000195      12.077779           0.014533
           16              C       0.130248       3.335338       9.348596      -0.298966      16.572735 0.21368901E+03  0.42410327E+04                                 5.982677                            5.061237       0.143093       2.103380                    0.999166      24.878929      67.494303       0.686522       0.449534      -1.035533      -0.216648      -0.002693      -0.026058       0.218226      -0.001890       0.027738      -0.000023       0.154457       0.231895      -0.115901       0.024133       0.091768              6.655115       6.060971      -0.001074       0.561000       3.589088       0.000757      10.315286           0.000666
           17              O       3.405769       5.400656       3.635676      -0.758612      40.333598 0.71672983E+03  0.18491186E+05                                 9.328990                            8.273620       0.169736       2.060145                    0.997701      30.735587      83.360506       0.662872       0.358152      -1.141067      -0.019102      -0.078662      -0.033754       0.087703       0.009013      -0.004345      -0.000360      -0.027012       0.010166      -0.018679       0.003899       0.014780             10.077679      11.036695       3.686801      -2.084713      11.360471      -2.343819       7.835871           0.061164
           18              O       0.775420       2.065238       6.379961      -0.759146      40.364932 0.71744215E+03  0.18514134E+05                                 9.333333                            8.277327       0.174667       2.061487                    0.997721      30.750924      83.412003       0.662773       0.358117      -1.141096       0.019266      -0.078611       0.034747       0.088081      -0.008058      -0.004187       0.000437      -0.027508       0.011809      -0.018595       0.004387       0.014208             10.082538      11.042263      -3.688678      -2.085831      11.365812       2.345168       7.839538           0.061234
           19              O       0.775420      -2.065322       6.379961      -0.758611      40.333565 0.71672916E+03  0.18491164E+05                                 9.328983                            8.273614       0.169738       2.060146                    0.997701      30.735579      83.360463       0.662873       0.358151      -1.141067       0.019102       0.078662       0.033754       0.087703       0.009013      -0.004345      -0.000360      -0.027012       0.010166      -0.018679       0.003899       0.014780             10.077671      11.036682       3.686797      -2.084711      11.360463      -2.343818       7.835867           0.061164
           20              O       3.405769       1.270096       3.635676      -0.759145      40.364897 0.71744136E+03  0.18514108E+05                                 9.333326                            8.277321       0.174669       2.061488                    0.997721      30.750911      83.411948       0.662774       0.358117      -1.141096      -0.019266       0.078611      -0.034747       0.088081      -0.008058      -0.004187       0.000437      -0.027508       0.011809      -0.018595       0.004387       0.014208             10.082531      11.042258      -3.688675      -2.085830      11.365803       2.345165       7.839531           0.061234
           21              O       1.023773      -0.000030       4.497021      -0.798781      57.219221 0.10500827E+04  0.29903117E+05                                11.985945                           10.145871      -0.494960       1.813345                    0.997609      33.961758      97.808894       0.585095       0.367609      -1.129964       0.002004       0.000028       0.046044       0.046088      -0.000047      -0.009013      -0.000135      -0.018961       0.098929      -0.027316      -0.007008       0.034324             13.504541      17.384915      -0.001215       4.696169      13.183191      -0.000524       9.945517           0.100633
           22              O       3.157416       3.335364       5.518616      -0.798780      57.219216 0.10500826E+04  0.29903114E+05                                11.985945                           10.145871      -0.494961       1.813345                    0.997609      33.961754      97.808878       0.585095       0.367609      -1.129964      -0.002004      -0.000028      -0.046044       0.046088      -0.000047      -0.009013      -0.000135      -0.018961       0.098929      -0.027316      -0.007008       0.034324             13.504540      17.384918      -0.001216       4.696170      13.183183      -0.000525       9.945519           0.100634

******************************************************
Auxiliary information for the entire system
The total spin magnetic moment of the unit cell is   1.995384
The total net atomic charge of the unit cell is   0.000001
Accuracy of reproducing the electrostatic potential in the unit cell:
  The inner radius (bohr) =    5.0000
  The outer radius (bohr) =   12.0000
  Valid grid points have density less than (e/(bohr^3)) =    0.0001
  The number of valid grid points were=         4124
  The rms potential error without charges in kcal/mol is=      3.22978
  The rms potential error with partial charges in kcal/mol is=      0.67382
  The RRMSE value at monopole order=      0.20863
  The rms potential error with partial charges and cloud penetration in kcal/mol is=      0.68773
  The RRMSE value at monopole order with cloud penetration is=      0.21293
  The rms potential error with partial charges and atomic dipoles in kcal/mol is=      0.42816
  The RRMSE value at dipole order=      0.13257
  The rms potential error with partial charges, atomic dipoles and cloud penetration in kcal/mol is=      0.39834
  The RRMSE value at dipole order with cloud penetration=      0.12333

******************************************************
The electron densities and ab initio electrostatic potential were computed in VASP using the PBE functional and
projector augmented wave method. See the main text of the journal article for a description of computational details.
The atomic charges, dipoles, and quadrupoles were computed with the DDEC6 method as described in
(a) T. A. Manz and N. Gabaldon Limas, RSC Adv. 6 (2016) 47771-47801 DOI: 10.1039/c6ra04656h
(b) N. Gabaldon Limas and T. A. Manz, RSC Adv. 8 (2018) 2678-2707 DOI: 10.1039/c7ra11829e.
For each atom in the material, the electron cloud parameters were fit to the spherically averaged atom-in-material
electron density using radial positions for which this density was between 10^-4 and 10^-2 electrons per cubic bohr.
The polarizabilities, dispersion coefficients, and quantum Drude oscillator (QDO) parameters were fit using the MCLF method.
The magnetic structure of the system was optimized in VASP from the default ferromagnetic initial guess using spin polarization.
The atomic spin moments (ASMs) were computed on this optimized magnetic structure using the DDEC6 partition as inputs
to the method of T. A. Manz and D. S. Sholl, J. Chem. Theory Comput. 7 (2011) 4146-4164 DOI: 10.1021/ct200539n.
The RMSE and RRMSE were computed using a uniform grid with Ewald summation.
