# Supplementary material for: A collection of forcefield precursors for metal–organic frameworks
Source: RSC Adv. 2019 Nov 13;9(63):36492–507. doi: 10.1039/c9ra07327b (PMC9075174; doi:10.1039/c9ra07327b)
Supplement: RA-009-C9RA07327B-s3380 [file RA-009-C9RA07327B-s3380.xyz]

   64
jmolscript: load "" {1 1 1} spacegroup "x,y,z" unitcell [{      6.107100     0.000000     0.000000 }, {      0.000000     7.696200     0.000000 }, {     -0.651700     0.000000    22.692644 }]
La     3.234044    -0.013545     3.314261     1.849206
La     2.547206     3.834555     8.032061     1.849202
La     2.221356     0.013545    19.378383     1.849191
La     2.908194     3.861645    14.660583     1.849192
H      5.676138     0.159311     6.415210     0.143786
H      5.168116     7.178246     8.496126     0.141589
H      0.105112     4.007411     4.931112     0.143788
H      0.613134     3.330146     2.850196     0.141593
H     -0.220738     7.536889    16.277434     0.143785
H      0.287284     0.517954    14.196518     0.141590
H      5.350288     3.688789    17.761532     0.143786
H      4.842266     4.366054    19.842448     0.141589
C      3.719853     0.793478     6.549097     0.601894
C      4.805973     7.411441     6.496904     0.018261
C      4.795892     6.617962     7.783577     0.012266
C      5.600516     5.342702     7.708691     0.626719
C      3.565846     0.577985    -0.018154     0.499691
C      2.061397     4.641578     4.797225     0.601900
C      0.975277     3.563341     4.849418     0.018247
C      0.985358     2.769862     3.562745     0.012266
C      0.180734     1.494602     3.637631     0.626708
C      2.215404     4.426085    11.364476     0.499682
C      1.735547     6.902722    16.143547     0.601893
C      0.649427     0.284759    16.195740     0.018266
C      0.659508     1.078238    14.909067     0.012257
C     -0.145116     2.353498    14.983953     0.626704
C      2.541254     7.118215     0.018154     0.499695
C      3.394003     3.054622    17.895419     0.601898
C      4.480123     4.132859    17.843226     0.018260
C      4.470042     4.926338    19.129899     0.012255
C      5.274666     6.201598    19.055013     0.626697
C      3.239996     3.270115    11.328168     0.499683
O      2.826411     0.794248     5.655007    -0.518104
O      3.754619     1.637751     7.486303    -0.530167
O      4.609363     6.591795     5.325964    -0.333665
O      3.431782     6.269325     8.137582    -0.347431
O      5.005023     4.251381     7.838039    -0.589278
O      0.719552     5.460454     7.565728    -0.549475
O      3.190576     1.018207    21.512627    -0.520707
O      3.996783     1.005124     1.052939    -0.504584
O      2.954839     4.642348     5.691315    -0.518109
O      2.026631     5.485851     3.860019    -0.530176
O      1.171887     2.743695     6.020358    -0.333643
O      2.349468     2.421225     3.208740    -0.347431
O      0.776227     0.403281     3.508283    -0.589279
O      5.061698     1.612354     3.780594    -0.549460
O      1.938974     4.866307    12.526339    -0.520707
O      1.784467     4.853224    10.293383    -0.504581
O      2.628989     6.901952    17.037637    -0.518103
O      1.700781     6.058449    15.206341    -0.530161
O      0.846037     1.104405    17.366680    -0.333654
O      2.023618     1.426875    14.555062    -0.347426
O      0.450377     3.444819    14.854605    -0.589276
O      4.735848     2.235746    15.126916    -0.549479
O      2.264824     6.677993     1.180017    -0.520708
O      1.458617     6.691076    21.639705    -0.504582
O      2.500561     3.053852    17.001329    -0.518106
O      3.428769     2.210349    18.832625    -0.530165
O      4.283513     4.952505    16.672286    -0.333634
O      3.105932     5.274975    19.483904    -0.347411
O      4.679173     7.292919    19.184361    -0.589278
O      0.393702     6.083846    18.912050    -0.549470
O      3.516426     2.829893    10.166305    -0.520708
O      3.670933     2.842976    12.399261    -0.504578

The following XYZ coordinates are in angstroms. Other properties are in atomic units.
The sperically averaged electron density of each atom fit to a function of the form exp(a - br)
eigen_1, eigen_2 and eigen_3 are the three eigenvalues of traceless quadrupole moment tensor
  atom number  atomic symbol              X              Y              Z     net charge C6 coefficient C8 coefficient C10 coefficient fluctuating dipole atomic polarizability isotropic forcefield polarizability              a              b squared Pearson coefficient          <r^3>          <r^4>         wp_QDO          m_QDO          q_QDO       dipole_x       dipole_y       dipole_z         dipole            Qxy            Qxz            Qyz     Q(x^2-y^2)  Q(3z^2 - R^2)        eigen_1        eigen_2        eigen_3 static polarizability      alpha(xx)      alpha(xy)      alpha(xz)      alpha(yy)      alpha(yz)      alpha(zz) atomic spin moment
            1             La       3.234044      -0.013545       3.314261       1.849206     211.104523 0.61873405E+04  0.25633159E+06                                25.262120                           23.000096       1.524122       2.053670                    0.998665     106.373961     295.392624       0.461128       0.320617      -1.252217      -0.018425      -0.027408      -0.012596       0.035346      -0.031574      -0.113751       0.069180       0.019461      -0.473710      -0.212619       0.046212       0.166407             27.387268      26.583392       1.820210       1.940850      23.161936      -0.701450      32.416475           0.011675
            2             La       2.547206       3.834555       8.032061       1.849202     211.108789 0.61874895E+04  0.25633940E+06                                25.262493                           23.000403       1.524088       2.053658                    0.998665     106.374708     295.395996       0.461124       0.320618      -1.252216       0.018423      -0.027415       0.012593       0.035349       0.031580      -0.113761      -0.069172       0.019457      -0.473713      -0.212623       0.046209       0.166414             27.387695      26.583880      -1.820290       1.940851      23.162303       0.701426      32.416901           0.011643
            3             La       2.221356       0.013545      19.378383       1.849191     211.105098 0.61873662E+04  0.25633295E+06                                25.262183                           23.000159       1.524114       2.053668                    0.998665     106.374076     295.393231       0.461127       0.320617      -1.252216       0.018426       0.027408       0.012592       0.035345      -0.031576      -0.113755       0.069181       0.019452      -0.473699      -0.212619       0.046211       0.166408             27.387325      26.583423       1.820217       1.940856      23.161943      -0.701435      32.416610           0.011669
            4             La       2.908194       3.861645      14.660583       1.849192     211.107646 0.61874494E+04  0.25633730E+06                                25.262397                           23.000324       1.524109       2.053665                    0.998665     106.374495     295.395062       0.461125       0.320618      -1.252216      -0.018426       0.027411      -0.012584       0.035344       0.031574      -0.113765      -0.069170       0.019453      -0.473680      -0.212616       0.046210       0.166406             27.387580      26.583733      -1.820266       1.940856      23.162210       0.701420      32.416798           0.011641
            5              H       5.676138       0.159311       6.415210       0.143786       0.966424 0.74029143E+01  0.72205964E+02                                 1.702049                            1.657689      -1.128913       2.367100                    0.994339       3.569467      10.389206       0.451129       1.391986      -0.685283       0.048309       0.018991      -0.004898       0.052139       0.006815      -0.000893       0.004086       0.010441      -0.000749      -0.010135       0.001301       0.008834              1.730509       2.070752       0.318530      -0.131801       1.676723      -0.122595       1.444052           0.030538
            6              H       5.168116       7.178246       8.496126       0.141589       1.156507 0.92409970E+01  0.93433012E+02                                 1.809950                            1.771532      -0.811757       2.516468                    0.998849       3.285190       9.134506       0.475679       1.273534      -0.714486       0.016464       0.027095       0.041290       0.052058       0.007872       0.003426       0.005018       0.009512       0.029635      -0.014454       0.001062       0.013393              1.813163       1.634326       0.115901       0.224167       1.847006       0.293018       1.958155           0.021515
            7              H       0.105112       4.007411       4.931112       0.143788       0.966425 0.74029201E+01  0.72206010E+02                                 1.702048                            1.657688      -1.128904       2.367103                    0.994339       3.569459      10.389170       0.451130       1.391983      -0.685284      -0.048309       0.018990       0.004898       0.052138      -0.006814      -0.000893      -0.004086       0.010441      -0.000749      -0.010135       0.001301       0.008834              1.730507       2.070751      -0.318530      -0.131800       1.676721       0.122594       1.444050           0.030541
            8              H       0.613134       3.330146       2.850196       0.141593       1.156445 0.92403527E+01  0.93424840E+02                                 1.809892                            1.771477      -0.811753       2.516481                    0.998849       3.285056       9.134043       0.475684       1.273543      -0.714485      -0.016463       0.027094      -0.041289       0.052056      -0.007872       0.003427      -0.005019       0.009513       0.029634      -0.014454       0.001061       0.013393              1.813105       1.634274      -0.115898       0.224159       1.846945      -0.293008       1.958094           0.021500
            9              H      -0.220738       7.536889      16.277434       0.143785       0.966419 0.74028632E+01  0.72205299E+02                                 1.702041                            1.657682      -1.128894       2.367109                    0.994339       3.569445      10.389110       0.451131       1.391982      -0.685284      -0.048310      -0.018991       0.004897       0.052139       0.006815      -0.000893       0.004086       0.010439      -0.000750      -0.010135       0.001301       0.008834              1.730500       2.070741       0.318528      -0.131800       1.676714      -0.122594       1.444045           0.030537
           10              H       0.287284       0.517954      14.196518       0.141590       1.156488 0.92408035E+01  0.93430611E+02                                 1.809937                            1.771520      -0.811766       2.516468                    0.998849       3.285151       9.134390       0.475678       1.273542      -0.714485      -0.016462      -0.027093      -0.041289       0.052056       0.007872       0.003426       0.005019       0.009511       0.029635      -0.014453       0.001061       0.013392              1.813149       1.634315       0.115900       0.224165       1.846992       0.293016       1.958141           0.021511
           11              H       5.350288       3.688789      17.761532       0.143786       0.966420 0.74028671E+01  0.72205338E+02                                 1.702042                            1.657682      -1.128893       2.367110                    0.994339       3.569436      10.389080       0.451132       1.391982      -0.685284       0.048310      -0.018989      -0.004897       0.052138      -0.006814      -0.000893      -0.004086       0.010440      -0.000750      -0.010135       0.001301       0.008834              1.730501       2.070744      -0.318530      -0.131800       1.676714       0.122594       1.444044           0.030536
           12              H       4.842266       4.366054      19.842448       0.141589       1.156442 0.92403231E+01  0.93424509E+02                                 1.809896                            1.771479      -0.811768       2.516476                    0.998849       3.285044       9.134022       0.475681       1.273551      -0.714484       0.016462      -0.027092       0.041288       0.052055      -0.007872       0.003426      -0.005019       0.009512       0.029635      -0.014454       0.001061       0.013393              1.813108       1.634277      -0.115899       0.224160       1.846949      -0.293010       1.958098           0.021489
           13              C       3.719853       0.793478       6.549097       0.601894      22.163644 0.26430631E+03  0.55756246E+04                                 7.391601                            5.868642      -0.228792       1.978814                    0.999250      22.893856      65.698949       0.594184       0.488651      -1.006212      -0.049624       0.037593       0.011261       0.063266       0.058502      -0.043781      -0.060411       0.003962      -0.062385      -0.068424      -0.041982       0.110406              8.269161       7.646048      -2.452192       1.626277       9.529048       1.612614       7.632385           0.012107
           14              C       4.805973       7.411441       6.496904       0.018261      26.733637 0.41227284E+03  0.95927783E+04                                 7.951006                            6.862004      -0.327562       1.920312                    0.997015      27.275578      78.758191       0.614608       0.428300      -1.053653      -0.006430      -0.110916      -0.023361       0.113532       0.042279      -0.001765       0.020291      -0.000788       0.044161      -0.053295       0.011325       0.041970              8.735795       7.973449      -1.510172       0.126302      10.270002      -1.367672       7.963932           0.076730
           15              C       4.795892       6.617962       7.783577       0.012266      25.963978 0.38166241E+03  0.86588044E+04                                 7.589096                            6.439542      -0.075318       2.002106                    0.998636      26.324297      73.600276       0.662622       0.407438      -1.073307      -0.096681       0.024641      -0.023563       0.102516       0.035265       0.000883      -0.005415       0.081348       0.106414      -0.071838       0.034840       0.036998              8.364568       8.257901      -1.439994       0.175621       9.746012      -1.518073       7.089791           0.053984
           16              C       5.600516       5.342702       7.708691       0.626719      21.508068 0.24006484E+03  0.49437139E+04                                 7.221418                            5.583780      -0.117038       2.026778                    0.999533      22.126393      62.728599       0.610692       0.487034      -1.007084       0.033435      -0.045558      -0.003543       0.056622       0.006030       0.021336       0.013335      -0.009333       0.363811      -0.069344      -0.055409       0.124753              8.202471      11.287967      -0.624969      -0.402753       9.122653      -0.511887       4.196793           0.011422
           17              C       3.565846       0.577985      -0.018154       0.499691      24.519159 0.27090370E+03  0.56719327E+04                                 7.495209                            5.702702       0.179581       2.102884                    0.999445      22.733591      62.150953       0.649849       0.450171      -1.041217       0.085282       0.098588      -0.004761       0.130443      -0.106326      -0.022084       0.011197       0.020638      -0.299113      -0.102837      -0.056047       0.158884              8.507894       5.856982       2.013212       0.424069       6.224155       0.207496      13.442545           0.029122
           18              C       2.061397       4.641578       4.797225       0.601900      22.163430 0.26430353E+03  0.55755511E+04                                 7.391557                            5.868616      -0.228783       1.978819                    0.999250      22.893709      65.698423       0.594185       0.488652      -1.006212       0.049624       0.037589      -0.011260       0.063263      -0.058504      -0.043783       0.060409       0.003958      -0.062389      -0.068422      -0.041986       0.110408              8.269103       7.646000       2.452158       1.626264       9.528959      -1.612608       7.632350           0.012108
           19              C       0.975277       3.563341       4.849418       0.018247      26.733497 0.41227068E+03  0.95927076E+04                                 7.950971                            6.861985      -0.327517       1.920328                    0.997016      27.275385      78.757331       0.614609       0.428300      -1.053654       0.006430      -0.110919       0.023356       0.113534      -0.042276      -0.001765      -0.020287      -0.000777       0.044154      -0.053290       0.011325       0.041965              8.735748       7.973423       1.510148       0.126289      10.269940       1.367651       7.963880           0.076730
           20              C       0.985358       2.769862       3.562745       0.012266      25.962906 0.38164380E+03  0.86582503E+04                                 7.588825                            6.439338      -0.075232       2.002150                    0.998636      26.323380      73.596420       0.662641       0.407432      -1.073315       0.096669       0.024639       0.023569       0.102506      -0.035262       0.000882       0.005414       0.081345       0.106432      -0.071838       0.034840       0.036998              8.364247       8.257571       1.439896       0.175607       9.745611       1.517990       7.089560           0.053968
           21              C       0.180734       1.494602       3.637631       0.626708      21.507989 0.24006451E+03  0.49436972E+04                                 7.221367                            5.583755      -0.116972       2.026801                    0.999533      22.126255      62.727813       0.610698       0.487030      -1.007088      -0.033432      -0.045556       0.003543       0.056618      -0.006028       0.021335      -0.013335      -0.009336       0.363790      -0.069341      -0.055405       0.124746              8.202398      11.287870       0.624938      -0.402759       9.122555       0.511880       4.196770           0.011413
           22              C       2.215404       4.426085      11.364476       0.499682      24.519697 0.27091037E+03  0.56721067E+04                                 7.495277                            5.702743       0.179595       2.102883                    0.999445      22.734030      62.152322       0.649852       0.450167      -1.041220      -0.085300       0.098606       0.004763       0.130468       0.106348      -0.022083      -0.011197       0.020648      -0.299101      -0.102833      -0.056071       0.158904              8.507968       5.857040      -2.013243       0.424076       6.224219      -0.207504      13.442644           0.029141
           23              C       1.735547       6.902722      16.143547       0.601893      22.163601 0.26430576E+03  0.55756053E+04                                 7.391571                            5.868623      -0.228747       1.978830                    0.999250      22.893765      65.698449       0.594188       0.488649      -1.006214       0.049622      -0.037593      -0.011259       0.063264       0.058502      -0.043781      -0.060411       0.003960      -0.062390      -0.068424      -0.041983       0.110407              8.269121       7.646009      -2.452166       1.626274       9.528985       1.612609       7.632368           0.012118
           24              C       0.649427       0.284759      16.195740       0.018266      26.733493 0.41227025E+03  0.95926952E+04                                 7.950962                            6.861973      -0.327519       1.920327                    0.997016      27.275399      78.757370       0.614611       0.428299      -1.053655       0.006427       0.110919       0.023359       0.113534       0.042276      -0.001764       0.020289      -0.000787       0.044149      -0.053290       0.011322       0.041967              8.735738       7.973399      -1.510149       0.126296      10.269918      -1.367660       7.963897           0.076743
           25              C       0.659508       1.078238      14.909067       0.012257      25.963682 0.38165731E+03  0.86586561E+04                                 7.589035                            6.439496      -0.075294       2.002119                    0.998636      26.324055      73.599353       0.662625       0.407438      -1.073308       0.096674      -0.024638       0.023564       0.102509       0.035265       0.000882      -0.005417       0.081345       0.106438      -0.071841       0.034840       0.037001              8.364493       8.257833      -1.439969       0.175615       9.745907      -1.518052       7.089740           0.053977
           26              C      -0.145116       2.353498      14.983953       0.626704      21.508038 0.24006464E+03  0.49437057E+04                                 7.221400                            5.583770      -0.117017       2.026786                    0.999533      22.126343      62.728311       0.610694       0.487033      -1.007086      -0.033433       0.045558       0.003546       0.056621       0.006030       0.021336       0.013335      -0.009333       0.363803      -0.069343      -0.055408       0.124751              8.202444      11.287933      -0.624958      -0.402755       9.122616      -0.511884       4.196784           0.011404
           27              C       2.541254       7.118215       0.018154       0.499695      24.519113 0.27090311E+03  0.56719171E+04                                 7.495199                            5.702696       0.179582       2.102885                    0.999445      22.733560      62.150845       0.649849       0.450171      -1.041218      -0.085282      -0.098588       0.004762       0.130443      -0.106326      -0.022084       0.011198       0.020638      -0.299112      -0.102837      -0.056047       0.158884              8.507883       5.856976       2.013210       0.424069       6.224148       0.207496      13.442525           0.029122
           28              C       3.394003       3.054622      17.895419       0.601898      22.163271 0.26430146E+03  0.55754924E+04                                 7.391513                            5.868587      -0.228746       1.978834                    0.999250      22.893527      65.697653       0.594188       0.488651      -1.006213      -0.049621      -0.037583       0.011259       0.063257      -0.058503      -0.043782       0.060407       0.003955      -0.062397      -0.068420      -0.041985       0.110406              8.269046       7.645947       2.452126       1.626257       9.528872      -1.612602       7.632320           0.012116
           29              C       4.480123       4.132859      17.843226       0.018260      26.732977 0.41226109E+03  0.95924239E+04                                 7.950870                            6.861908      -0.327484       1.920345                    0.997016      27.274956      78.755717       0.614612       0.428301      -1.053654      -0.006429       0.110918      -0.023349       0.113531      -0.042272      -0.001764      -0.020286      -0.000767       0.044142      -0.053284       0.011323       0.041961              8.735624       7.973318       1.510104       0.126284      10.269766       1.367620       7.963789           0.076746
           30              C       4.470042       4.926338      19.129899       0.012255      25.962708 0.38164069E+03  0.86581568E+04                                 7.588777                            6.439306      -0.075202       2.002163                    0.998636      26.323200      73.595674       0.662645       0.407432      -1.073316      -0.096664      -0.024640      -0.023568       0.102502      -0.035261       0.000881       0.005420       0.081348       0.106450      -0.071842       0.034840       0.037002              8.364185       8.257507       1.439872       0.175606       9.745524       1.517965       7.089523           0.053959
           31              C       5.274666       6.201598      19.055013       0.626697      21.507886 0.24006341E+03  0.49436652E+04                                 7.221327                            5.583731      -0.116939       2.026814                    0.999533      22.126158      62.727322       0.610701       0.487028      -1.007090       0.033433       0.045557      -0.003543       0.056619      -0.006029       0.021333      -0.013335      -0.009337       0.363797      -0.069342      -0.055406       0.124748              8.202344      11.287788       0.624919      -0.402760       9.122495       0.511875       4.196750           0.011397
           32              C       3.239996       3.270115      11.328168       0.499683      24.519677 0.27091012E+03  0.56721000E+04                                 7.495274                            5.702741       0.179600       2.102885                    0.999444      22.734013      62.152267       0.649852       0.450167      -1.041220       0.085300      -0.098606      -0.004763       0.130468       0.106348      -0.022083      -0.011198       0.020647      -0.299100      -0.102833      -0.056072       0.158904              8.507964       5.857039      -2.013243       0.424076       6.224217      -0.207505      13.442637           0.029142
           33              O       2.826411       0.794248       5.655007      -0.518104      36.527277 0.61454505E+03  0.15289935E+05                                 8.822458                            7.805551       0.097372       2.086283                    0.994862      27.802551      74.577051       0.662170       0.371779      -1.128012      -0.034558       0.033934       0.062795       0.079303       0.034626       0.023888      -0.036072       0.034894       0.009705      -0.067015       0.029658       0.037356              9.404330      10.736972      -1.310012       3.918134       7.337844      -0.201570      10.138175           0.151409
           34              O       3.754619       1.637751       7.486303      -0.530167      37.190051 0.54833139E+03  0.13235430E+05                                 8.877266                            7.300322       0.235026       2.143320                    0.993662      27.146909      71.304492       0.696208       0.364479      -1.135654       0.012742      -0.027705      -0.013623       0.033399       0.039428      -0.024729       0.018258      -0.055938       0.062808      -0.069069       0.028827       0.040242              9.919184       6.021126      -0.843427      -0.150052      13.711081       5.169907      10.025345           0.094044
           35              O       4.609363       6.591795       5.325964      -0.333665      28.893528 0.54581968E+03  0.13106093E+05                                 7.524169                            7.332089       0.525741       2.243889                    0.997466      25.781308      66.646366       0.690628       0.369350      -1.136520       0.016145       0.033121       0.144712       0.149329       0.089409      -0.040262       0.072693       0.044314       0.134048      -0.149308       0.061699       0.087609              7.660941       6.423171       0.259242       0.576522       8.302418       1.417035       8.257233           0.634057
           36              O       3.431782       6.269325       8.137582      -0.347431      29.567418 0.50376602E+03  0.11865095E+05                                 7.673839                            7.031776       0.382375       2.197973                    0.997568      25.686959      65.924927       0.706531       0.368072      -1.136659       0.114672       0.067056      -0.036904       0.137870       0.058516      -0.015841       0.009512       0.187169       0.135998      -0.134061       0.042831       0.091230              8.128789      11.055486       1.815693      -1.805808       7.153140      -0.991025       6.177739           0.592957
           37              O       5.005023       4.251381       7.838039      -0.589278      38.003126 0.61347427E+03  0.15261677E+05                                 9.010204                            7.755451       0.191840       2.099995                    0.996070      28.588469      76.763835       0.669655       0.367662      -1.130783       0.035322       0.003496      -0.016176       0.039007       0.077684       0.016500      -0.004585      -0.057504       0.183444      -0.114893       0.049784       0.065109              9.730953      10.810657       3.760653      -0.741864      12.258346      -0.785160       6.123856           0.031815
           38              O       0.719552       5.460454       7.565728      -0.549475      39.376013 0.56933160E+03  0.13894223E+05                                 9.273490                            7.482265       0.107680       2.098700                    0.993372      27.472768      72.937548       0.680620       0.368750      -1.130544      -0.032403       0.028678      -0.004163       0.043471       0.012459       0.002464       0.000374       0.074359       0.133626      -0.061483       0.016718       0.044765             10.593382      18.797069      -1.053757      -0.446916       6.729078      -0.180043       6.253999           0.089123
           39              O       3.190576       1.018207      21.512627      -0.520707      33.436251 0.46549819E+03  0.10760749E+05                                 8.142803                            6.600921       0.476146       2.204450                    0.998329      26.828617      68.450806       0.754848       0.351012      -1.149007       0.049122       0.038051       0.069573       0.093280      -0.049608      -0.023284      -0.020626       0.003244       0.151207      -0.082098       0.024275       0.057824              9.263112       5.596391       0.726347      -1.508870       6.238740      -2.101757      15.954205           0.088341
           40              O       3.996783       1.005124       1.052939      -0.504584      32.140636 0.44412046E+03  0.10160314E+05                                 7.939826                            6.469604       0.524818       2.227651                    0.998630      26.457054      67.449280       0.757554       0.353416      -1.145501       0.018607       0.050553      -0.073146       0.090842      -0.059643       0.019821       0.026711       0.020514       0.060283      -0.081425       0.030757       0.050668              8.968479       6.263638       1.061622       2.368715       5.826459       2.391903      14.815339           0.061013
           41              O       2.954839       4.642348       5.691315      -0.518109      36.527489 0.61454977E+03  0.15290083E+05                                 8.822494                            7.805584       0.097352       2.086276                    0.994862      27.802639      74.577394       0.662168       0.371779      -1.128011       0.034560       0.033929      -0.062797       0.079303      -0.034624       0.023890       0.036069       0.034895       0.009693      -0.067011       0.029653       0.037358              9.404369      10.737018       1.310019       3.918144       7.337875       0.201569      10.138213           0.151387
           42              O       2.026631       5.485851       3.860019      -0.530176      37.189938 0.54833061E+03  0.13235403E+05                                 8.877236                            7.300307       0.235031       2.143321                    0.993662      27.146946      71.304511       0.696210       0.364478      -1.135655      -0.012742      -0.027705       0.013620       0.033398      -0.039428      -0.024728      -0.018257      -0.055938       0.062813      -0.069068       0.028827       0.040242              9.919137       6.021108       0.843410      -0.150044      13.710975      -5.169874      10.025329           0.094015
           43              O       1.171887       2.743695       6.020358      -0.333643      28.892519 0.54579510E+03  0.13105361E+05                                 7.524032                            7.331959       0.525765       2.243905                    0.997467      25.780689      66.644505       0.690629       0.369353      -1.136517      -0.016145       0.033128      -0.144709       0.149328      -0.089395      -0.040262      -0.072702       0.044414       0.133965      -0.149307       0.061719       0.087588              7.660800       6.423058      -0.259239       0.576503       8.302279      -1.417011       8.257062           0.634080
           44              O       2.349468       2.421225       3.208740      -0.347431      29.565984 0.50373696E+03  0.11864300E+05                                 7.673880                            7.031824       0.382190       2.197932                    0.997568      25.685367      65.921643       0.706487       0.368098      -1.136632      -0.114675       0.067061       0.036892       0.137871      -0.058504      -0.015808      -0.009572       0.187123       0.136321      -0.134096       0.042956       0.091139              8.128823      11.055489      -1.815686      -1.805810       7.153194       0.991032       6.177787           0.592853
           45              O       0.776227       0.403281       3.508283      -0.589279      38.002933 0.61347165E+03  0.15261594E+05                                 9.010170                            7.755435       0.191855       2.099999                    0.996070      28.588441      76.763694       0.669656       0.367662      -1.130783      -0.035323       0.003495       0.016175       0.039007      -0.077686       0.016498       0.004586      -0.057499       0.183436      -0.114893       0.049788       0.065105              9.730902      10.810601      -3.760612      -0.741857      12.258256       0.785146       6.123848           0.031821
           46              O       5.061698       1.612354       3.780594      -0.549460      39.374450 0.56930576E+03  0.13893437E+05                                 9.273281                            7.482123       0.107686       2.098711                    0.993372      27.472149      72.935543       0.680623       0.368753      -1.130542       0.032400       0.028686       0.004164       0.043474      -0.012461       0.002463      -0.000375       0.074316       0.133597      -0.061458       0.016703       0.044755             10.593114      18.796529       1.053683      -0.446922       6.728932       0.180033       6.253882           0.089145
           47              O       1.938974       4.866307      12.526339      -0.520707      33.437445 0.46551759E+03  0.10761310E+05                                 8.142974                            6.601043       0.476131       2.204437                    0.998329      26.829154      68.452526       0.754843       0.351011      -1.149008      -0.049109       0.038036      -0.069576       0.093270       0.049648      -0.023286       0.020629       0.003259       0.151270      -0.082147       0.024304       0.057842              9.263307       5.596494      -0.726369      -1.508906       6.238863       2.101807      15.954564           0.088374
           48              O       1.784467       4.853224      10.293383      -0.504581      32.142035 0.44414300E+03  0.10160965E+05                                 7.940058                            6.469774       0.524758       2.227623                    0.998630      26.457605      67.451253       0.757543       0.353416      -1.145500      -0.018601       0.050539       0.073151       0.090836       0.059668       0.019829      -0.026715       0.020523       0.060331      -0.081459       0.030774       0.050685              8.968746       6.263812      -1.061666       2.368802       5.826616      -2.391989      14.815809           0.061040
           49              O       2.628989       6.901952      17.037637      -0.518103      36.526861 0.61453587E+03  0.15289640E+05                                 8.822372                            7.805478       0.097406       2.086297                    0.994862      27.802401      74.576352       0.662175       0.371777      -1.128014       0.034556      -0.033937      -0.062792       0.079301       0.034629       0.023890      -0.036074       0.034893       0.009717      -0.067019       0.029662       0.037357              9.404234      10.736852      -1.309984       3.918091       7.337759      -0.201565      10.138092           0.151392
           50              O       1.700781       6.058449      15.206341      -0.530161      37.189679 0.54832490E+03  0.13235233E+05                                 8.877210                            7.300282       0.235024       2.143322                    0.993662      27.146763      71.303984       0.696209       0.364479      -1.135654      -0.012743       0.027703       0.013623       0.033398       0.039423      -0.024724       0.018256      -0.055938       0.062811      -0.069062       0.028823       0.040239              9.919113       6.021089      -0.843414      -0.150049      13.710959       5.169864      10.025292           0.094041
           51              O       0.846037       1.104405      17.366680      -0.333654      28.892975 0.54580583E+03  0.13105675E+05                                 7.524074                            7.331998       0.525790       2.243908                    0.997467      25.781035      66.645407       0.690633       0.369350      -1.136520      -0.016149      -0.033120      -0.144711       0.149328       0.089382      -0.040252       0.072712       0.044398       0.133988      -0.149298       0.061696       0.087603              7.660840       6.423084       0.259237       0.576513       8.302293       1.417016       8.257142           0.634051
           52              O       2.023618       1.426875      14.555062      -0.347426      29.566928 0.50375597E+03  0.11864829E+05                                 7.673891                            7.031823       0.382256       2.197943                    0.997568      25.686275      65.923626       0.706509       0.368084      -1.136646      -0.114677      -0.067046       0.036900       0.137868       0.058519      -0.015788       0.009483       0.187206       0.136268      -0.134116       0.042928       0.091189              8.128843      11.055555       1.815705      -1.805823       7.153189      -0.991035       6.177783           0.592888
           53              O       0.450377       3.444819      14.854605      -0.589276      38.002719 0.61346632E+03  0.15261425E+05                                 9.010132                            7.755395       0.191871       2.100006                    0.996070      28.588329      76.763257       0.669658       0.367662      -1.130784      -0.035322      -0.003497       0.016179       0.039008       0.077682       0.016499      -0.004585      -0.057503       0.183433      -0.114889       0.049785       0.065104              9.730867      10.810554       3.760614      -0.741858      12.258231      -0.785152       6.123815           0.031823
           54              O       4.735848       2.235746      15.126916      -0.549479      39.375693 0.56932626E+03  0.13894068E+05                                 9.273477                            7.482259       0.107668       2.098698                    0.993372      27.472583      72.937128       0.680616       0.368753      -1.130541       0.032403      -0.028683       0.004163       0.043474       0.012460       0.002465       0.000376       0.074339       0.133616      -0.061472       0.016710       0.044762             10.593359      18.797017      -1.053745      -0.446915       6.729065      -0.180044       6.253996           0.089126
           55              O       2.264824       6.677993       1.180017      -0.520708      33.436344 0.46549986E+03  0.10760798E+05                                 8.142820                            6.600935       0.476136       2.204446                    0.998328      26.828649      68.450937       0.754846       0.351013      -1.149007      -0.049121      -0.038050      -0.069572       0.093279      -0.049608      -0.023284      -0.020626       0.003245       0.151208      -0.082099       0.024275       0.057824              9.263131       5.596402       0.726350      -1.508875       6.238755      -2.101764      15.954236           0.088347
           56              O       1.458617       6.691076      21.639705      -0.504582      32.140487 0.44411799E+03  0.10160243E+05                                 7.939799                            6.469583       0.524834       2.227657                    0.998630      26.457001      67.449069       0.757556       0.353415      -1.145502      -0.018605      -0.050554       0.073147       0.090842      -0.059644       0.019820       0.026710       0.020518       0.060282      -0.081426       0.030756       0.050670              8.968447       6.263616       1.061618       2.368707       5.826440       2.391893      14.815284           0.061013
           57              O       2.500561       3.053852      17.001329      -0.518106      36.526837 0.61453591E+03  0.15289648E+05                                 8.822388                            7.805495       0.097400       2.086295                    0.994862      27.802360      74.576353       0.662172       0.371779      -1.128012      -0.034560      -0.033929       0.062794       0.079301      -0.034622       0.023891       0.036066       0.034886       0.009701      -0.067008       0.029655       0.037353              9.404250      10.736871       1.309984       3.918089       7.337773       0.201562      10.138106           0.151381
           58              O       3.428769       2.210349      18.832625      -0.530165      37.189420 0.54832178E+03  0.13235141E+05                                 8.877178                            7.300269       0.235033       2.143324                    0.993662      27.146691      71.303783       0.696209       0.364480      -1.135653       0.012745       0.027705      -0.013618       0.033399      -0.039416      -0.024717      -0.018251      -0.055929       0.062799      -0.069048       0.028816       0.040232              9.919064       6.021072       0.843397      -0.150041      13.710844      -5.169827      10.025277           0.094032
           59              O       4.283513       4.952505      16.672286      -0.333634      28.891708 0.54577609E+03  0.13104815E+05                                 7.523996                            7.331924       0.525716       2.243897                    0.997466      25.780013      66.642944       0.690617       0.369362      -1.136508       0.016153      -0.033129       0.144708       0.149328      -0.089369      -0.040269      -0.072707       0.044529       0.133852      -0.149296       0.061744       0.087551              7.660760       6.423023      -0.259237       0.576504       8.302225      -1.417000       8.257034           0.634068
           60              O       3.105932       5.274975      19.483904      -0.347411      29.565000 0.50371618E+03  0.11863706E+05                                 7.673800                            7.031757       0.382126       2.197923                    0.997568      25.684605      65.919711       0.706478       0.368106      -1.136625       0.114678      -0.067055      -0.036894       0.137872      -0.058493      -0.015759      -0.009517       0.187141       0.136452      -0.134109       0.043002       0.091107              8.128733      11.055360      -1.815659      -1.805781       7.153111       0.991016       6.177726           0.592844
           61              O       4.679173       7.292919      19.184361      -0.589278      38.002579 0.61346470E+03  0.15261376E+05                                 9.010116                            7.755393       0.191857       2.100001                    0.996070      28.588293      76.763153       0.669657       0.367662      -1.130783       0.035323      -0.003493      -0.016176       0.039007      -0.077686       0.016497       0.004586      -0.057501       0.183440      -0.114894       0.049788       0.065106              9.730835      10.810523      -3.760586      -0.741853      12.258162       0.785141       6.123820           0.031817
           62              O       0.393702       6.083846      18.912050      -0.549470      39.374238 0.56930280E+03  0.13893351E+05                                 9.273268                            7.482121       0.107659       2.098704                    0.993372      27.472050      72.935314       0.680621       0.368755      -1.130540      -0.032398      -0.028686      -0.004166       0.043473      -0.012462       0.002462      -0.000377       0.074320       0.133600      -0.061461       0.016704       0.044756             10.593088      18.796462       1.053673      -0.446922       6.728920       0.180034       6.253881           0.089126
           63              O       3.516426       2.829893      10.166305      -0.520708      33.437550 0.46551949E+03  0.10761365E+05                                 8.142991                            6.601057       0.476118       2.204433                    0.998329      26.829196      68.452679       0.754842       0.351011      -1.149008       0.049108      -0.038034       0.069576       0.093269       0.049651      -0.023286       0.020630       0.003259       0.151275      -0.082150       0.024306       0.057844              9.263327       5.596507      -0.726372      -1.508912       6.238878       2.101813      15.954595           0.088371
           64              O       3.670933       2.842976      12.399261      -0.504578      32.141821 0.44413934E+03  0.10160859E+05                                 7.940023                            6.469747       0.524778       2.227632                    0.998630      26.457506      67.450910       0.757545       0.353416      -1.145500       0.018600      -0.050539      -0.073150       0.090836       0.059669       0.019827      -0.026716       0.020525       0.060329      -0.081460       0.030773       0.050687              8.968706       6.263785      -1.061659       2.368790       5.826592      -2.391979      14.815741           0.061039

******************************************************
Auxiliary information for the entire system
The total spin magnetic moment of the unit cell is   7.959081
The total net atomic charge of the unit cell is   0.000003
Accuracy of reproducing the electrostatic potential in the unit cell:
  The inner radius (bohr) =    5.0000
  The outer radius (bohr) =   12.0000
  Valid grid points have density less than (e/(bohr^3)) =    0.0001
  The number of valid grid points were=        14588
  The rms potential error without charges in kcal/mol is=      7.85334
  The rms potential error with partial charges in kcal/mol is=      1.47057
  The RRMSE value at monopole order=      0.18725
  The rms potential error with partial charges and cloud penetration in kcal/mol is=      1.49720
  The RRMSE value at monopole order with cloud penetration is=      0.19064
  The rms potential error with partial charges and atomic dipoles in kcal/mol is=      0.68428
  The RRMSE value at dipole order=      0.08713
  The rms potential error with partial charges, atomic dipoles and cloud penetration in kcal/mol is=      0.66044
  The RRMSE value at dipole order with cloud penetration=      0.08410

******************************************************
The electron densities and ab initio electrostatic potential were computed in VASP using the PBE functional and
projector augmented wave method. See the main text of the journal article for a description of computational details.
The atomic charges, dipoles, and quadrupoles were computed with the DDEC6 method as described in
(a) T. A. Manz and N. Gabaldon Limas, RSC Adv. 6 (2016) 47771-47801 DOI: 10.1039/c6ra04656h
(b) N. Gabaldon Limas and T. A. Manz, RSC Adv. 8 (2018) 2678-2707 DOI: 10.1039/c7ra11829e.
For each atom in the material, the electron cloud parameters were fit to the spherically averaged atom-in-material
electron density using radial positions for which this density was between 10^-4 and 10^-2 electrons per cubic bohr.
The polarizabilities, dispersion coefficients, and quantum Drude oscillator (QDO) parameters were fit using the MCLF method.
The magnetic structure of the system was optimized in VASP from the default ferromagnetic initial guess using spin polarization.
The atomic spin moments (ASMs) were computed on this optimized magnetic structure using the DDEC6 partition as inputs
to the method of T. A. Manz and D. S. Sholl, J. Chem. Theory Comput. 7 (2011) 4146-4164 DOI: 10.1021/ct200539n.
The RMSE and RRMSE were computed using a uniform grid with Ewald summation.
