# Supplementary material for: A collection of forcefield precursors for metal–organic frameworks
Source: RSC Adv. 2019 Nov 13;9(63):36492–507. doi: 10.1039/c9ra07327b (PMC9075174; doi:10.1039/c9ra07327b)
Supplement: RA-009-C9RA07327B-s3381 [file RA-009-C9RA07327B-s3381.xyz]

   72
jmolscript: load "" {1 1 1} spacegroup "x,y,z" unitcell [{      6.109200     0.000000     0.000000 }, {      0.000000     7.686600     0.000000 }, {     -0.656357     0.000000    22.689208 }]
La     2.218429     3.856521    19.374315     1.887488
La     2.906236     0.013221    14.659497     1.887487
La     3.234414     3.830079     3.314893     1.887487
La     2.546607    -0.013221     8.029711     1.887488
H      1.347394     5.565098    17.200689     0.379672
H      2.307775     4.804125    13.990166     0.439343
H     -0.216859     3.674195    16.281776     0.108731
H      0.324037     4.347541    14.183024     0.106937
H      3.777270     1.721798    16.833123     0.379672
H      2.816889     0.960825    20.043646     0.439343
H      5.341524     7.517495    17.752036     0.108731
H      4.800627     0.504241    19.850788     0.106937
H      4.105449     2.121502     5.488519     0.379672
H      3.145068     2.882475     8.699042     0.439343
H      5.669702     4.012405     6.407432     0.108731
H      5.128806     3.339059     8.506184     0.106937
H      1.675573     5.964802     5.856085     0.379672
H      2.635954     6.725775     2.645562     0.439343
H      0.111319     0.169105     4.937172     0.108731
H      0.652216     7.182359     2.838420     0.106937
C      1.741018     3.029289    16.138153     0.599687
C      0.655159     4.115406    16.210305     0.054505
C      0.684530     4.912506    14.899322     0.051141
C     -0.148415     6.193862    14.971701     0.614180
C      3.558851     4.427482    -0.029496     0.500995
C      3.383647     6.872589    17.895659     0.599687
C      4.469506     0.272106    17.823507     0.054504
C      4.440135     1.069206    19.134490     0.051140
C      5.273080     2.350562    19.062111     0.614180
C      2.222170     0.584182    11.374100     0.500994
C      3.711825     4.657311     6.551055     0.599687
C      4.797684     3.571194     6.478903     0.054504
C      4.768313     2.774094     7.789886     0.051141
C      5.601258     1.492738     7.717507     0.614180
C      2.550349     3.259118     0.029496     0.500994
C      2.069196     0.814011     4.793549     0.599686
C      0.983337     7.414494     4.865701     0.054504
C      1.012708     6.617394     3.554718     0.051141
C      0.179763     5.336038     3.627097     0.614180
C      3.230673     7.102418    11.315108     0.500994
O      2.629632     3.058498    17.034604    -0.611307
O      1.701995     2.205286    15.206307    -0.588758
O      0.842896     4.920961    17.365412    -0.575576
O      2.021241     5.272239    14.560799    -0.590158
O      0.459191     7.281516    14.853944    -0.589958
O      4.732032     6.067033    15.126214    -0.601074
O      3.186702     4.857163    21.514815    -0.594033
O      4.010846     4.847170     1.050510    -0.591813
O      2.495032     6.901798    16.999208    -0.611307
O      3.422669     6.048586    18.827505    -0.588758
O      4.281768     1.077661    16.668400    -0.575576
O      3.103423     1.428939    19.473013    -0.590158
O      4.665473     3.438216    19.179868    -0.589959
O      0.392633     2.223733    18.907598    -0.601074
O      1.937962     1.013863    12.518997    -0.594033
O      1.770175     1.003870    10.294094    -0.591813
O      2.823211     4.628102     5.654604    -0.611307
O      3.750848     5.481314     7.482901    -0.588758
O      4.609947     2.765639     5.323796    -0.575576
O      3.431602     2.414361     8.128409    -0.590158
O      4.993652     0.405084     7.835264    -0.589959
O      0.720811     1.619567     7.562994    -0.601073
O      2.266141     2.829437     1.174393    -0.594034
O      1.441997     2.839430    21.638698    -0.591813
O      2.957811     0.784802     5.690000    -0.611307
O      2.030174     1.638014     3.861703    -0.588758
O      1.171075     6.608939     6.020808    -0.575575
O      2.349420     6.257661     3.216195    -0.590158
O      0.787370     4.248384     3.509340    -0.589959
O      5.060210     5.462867     3.781610    -0.601073
O      3.514881     6.672737    10.170211    -0.594033
O      3.682668     6.682730    12.395114    -0.591813

The following XYZ coordinates are in angstroms. Other properties are in atomic units.
The sperically averaged electron density of each atom fit to a function of the form exp(a - br)
eigen_1, eigen_2 and eigen_3 are the three eigenvalues of traceless quadrupole moment tensor
  atom number  atomic symbol              X              Y              Z     net charge C6 coefficient C8 coefficient C10 coefficient fluctuating dipole atomic polarizability isotropic forcefield polarizability              a              b squared Pearson coefficient          <r^3>          <r^4>         wp_QDO          m_QDO          q_QDO       dipole_x       dipole_y       dipole_z         dipole            Qxy            Qxz            Qyz     Q(x^2-y^2)  Q(3z^2 - R^2)        eigen_1        eigen_2        eigen_3 static polarizability      alpha(xx)      alpha(xy)      alpha(xz)      alpha(yy)      alpha(yz)      alpha(zz) atomic spin moment
            1             La       2.218429       3.856521      19.374315       1.887488     199.801762 0.57866636E+04  0.23540495E+06                                24.216637                           22.119204       1.652356       2.103590                    0.998119     103.852771     284.400638       0.474872       0.317060      -1.257571       0.022444       0.009791       0.014049       0.028231      -0.036883      -0.086975       0.080772       0.035601      -0.469696      -0.201076       0.038679       0.162398             26.237213      24.765892       1.492245       1.924659      22.400945      -0.758728      31.544801           0.000190
            2             La       2.906236       0.013221      14.659497       1.887487     199.801936 0.57866705E+04  0.23540531E+06                                24.216653                           22.119219       1.652354       2.103590                    0.998119     103.852802     284.400780       0.474872       0.317060      -1.257571      -0.022445       0.009791      -0.014049       0.028231       0.036883      -0.086972      -0.080771       0.035601      -0.469689      -0.201073       0.038678       0.162395             26.237229      24.765909      -1.492247       1.924659      22.400951       0.758731      31.544827           0.000191
            3             La       3.234414       3.830079       3.314893       1.887487     199.801918 0.57866694E+04  0.23540525E+06                                24.216654                           22.119219       1.652359       2.103591                    0.998119     103.852800     284.400776       0.474872       0.317061      -1.257571      -0.022445      -0.009791      -0.014050       0.028231      -0.036884      -0.086975       0.080772       0.035598      -0.469694      -0.201076       0.038678       0.162398             26.237231      24.765920       1.492261       1.924653      22.400925      -0.758728      31.544849           0.000193
            4             La       2.546607      -0.013221       8.029711       1.887488     199.801800 0.57866654E+04  0.23540504E+06                                24.216644                           22.119211       1.652358       2.103591                    0.998119     103.852758     284.400617       0.474872       0.317061      -1.257571       0.022444      -0.009791       0.014049       0.028231       0.036882      -0.086973      -0.080771       0.035598      -0.469694      -0.201075       0.038680       0.162395             26.237219      24.765908      -1.492261       1.924653      22.400913       0.758728      31.544838           0.000192
            5              H       1.347394       5.565098      17.200689       0.379672       0.427372 0.25673322E+01  0.19858180E+02                                 1.109764                            1.072633      -1.310279       2.385865                    0.997777       2.690874       7.764601       0.471191       1.680551      -0.632628       0.004557       0.013379      -0.005284       0.015089      -0.000178      -0.001835       0.007477      -0.006232       0.031087      -0.008559      -0.005447       0.014006              1.136014       1.145360       0.251964       0.021797       1.307471       0.023391       0.955212           0.000000
            6              H       2.307775       4.804125      13.990166       0.439343       0.364523 0.21162297E+01  0.15250730E+02                                 0.935095                            0.929125      -1.266101       2.495568                    0.999830       1.931549       4.999420       0.555599       1.529736      -0.662380       0.013712      -0.019729      -0.022488       0.032909      -0.001490      -0.008271       0.015628       0.010411       0.003719      -0.019043       0.001088       0.017955              0.935601       0.950190      -0.043040      -0.116801       0.893659       0.061206       0.962955           0.000001
            7              H      -0.216859       3.674195      16.281776       0.108731       1.002367 0.76155084E+01  0.74390765E+02                                 1.705565                            1.650080      -0.980779       2.418379                    0.995955       3.603126      10.305392       0.467675       1.340733      -0.695612      -0.047907      -0.019177       0.008463       0.052292       0.009364      -0.001608       0.008448       0.007025       0.008808      -0.015013       0.004130       0.010883              1.742182       2.115798       0.362501      -0.118221       1.690611      -0.111371       1.420136           0.000000
            8              H       0.324037       4.347541      14.183024       0.106937       1.243650 0.10208447E+02  0.10555222E+03                                 1.875498                            1.841244      -0.775914       2.511176                    0.998761       3.459243       9.647787       0.475668       1.245359      -0.720289      -0.018270      -0.029722      -0.041761       0.054417       0.010551      -0.000755       0.004619       0.014504       0.026144      -0.017903       0.007405       0.010497              1.874624       1.731599       0.139141       0.238192       1.889062       0.305664       2.003211           0.000002
            9              H       3.777270       1.721798      16.833123       0.379672       0.427372 0.25673303E+01  0.19858162E+02                                 1.109763                            1.072633      -1.310277       2.385866                    0.997777       2.690873       7.764598       0.471191       1.680552      -0.632628      -0.004557       0.013379       0.005284       0.015089       0.000178      -0.001835      -0.007477      -0.006232       0.031087      -0.008559      -0.005447       0.014006              1.136014       1.145360      -0.251964       0.021797       1.307471      -0.023391       0.955212          -0.000000
           10              H       2.816889       0.960825      20.043646       0.439343       0.364524 0.21162344E+01  0.15250770E+02                                 0.935096                            0.929125      -1.266101       2.495568                    0.999830       1.931551       4.999424       0.555600       1.529734      -0.662380      -0.013712      -0.019729       0.022488       0.032909       0.001490      -0.008272      -0.015627       0.010411       0.003719      -0.019043       0.001088       0.017955              0.935602       0.950190       0.043040      -0.116801       0.893660      -0.061206       0.962955           0.000001
           11              H       5.341524       7.517495      17.752036       0.108731       1.002367 0.76155097E+01  0.74390780E+02                                 1.705566                            1.650080      -0.980779       2.418379                    0.995955       3.603126      10.305392       0.467674       1.340733      -0.695612       0.047907      -0.019177      -0.008463       0.052292      -0.009364      -0.001608      -0.008448       0.007025       0.008808      -0.015013       0.004130       0.010883              1.742182       2.115799      -0.362501      -0.118221       1.690611       0.111371       1.420136           0.000000
           12              H       4.800627       0.504241      19.850788       0.106937       1.243649 0.10208432E+02  0.10555200E+03                                 1.875495                            1.841242      -0.775912       2.511177                    0.998761       3.459240       9.647769       0.475669       1.245357      -0.720290       0.018270      -0.029722       0.041761       0.054417      -0.010551      -0.000755      -0.004619       0.014504       0.026144      -0.017903       0.007405       0.010498              1.874621       1.731596      -0.139140       0.238191       1.889059      -0.305663       2.003208           0.000002
           13              H       4.105449       2.121502       5.488519       0.379672       0.427372 0.25673322E+01  0.19858179E+02                                 1.109764                            1.072633      -1.310278       2.385865                    0.997777       2.690874       7.764601       0.471191       1.680551      -0.632628      -0.004557      -0.013379       0.005284       0.015089      -0.000178      -0.001835       0.007477      -0.006232       0.031087      -0.008559      -0.005447       0.014006              1.136014       1.145360       0.251964       0.021797       1.307471       0.023391       0.955212           0.000000
           14              H       3.145068       2.882475       8.699042       0.439343       0.364531 0.21162819E+01  0.15251149E+02                                 0.935093                            0.929122      -1.266101       2.495568                    0.999830       1.931573       4.999433       0.555615       1.529688      -0.662387      -0.013712       0.019729       0.022488       0.032909      -0.001490      -0.008271       0.015627       0.010411       0.003719      -0.019043       0.001088       0.017955              0.935598       0.950186      -0.043041      -0.116801       0.893656       0.061207       0.962953           0.000001
           15              H       5.669702       4.012405       6.407432       0.108731       1.002365 0.76154963E+01  0.74390617E+02                                 1.705564                            1.650079      -0.980778       2.418380                    0.995955       3.603123      10.305381       0.467675       1.340733      -0.695612       0.047907       0.019177      -0.008463       0.052292       0.009364      -0.001608       0.008448       0.007025       0.008808      -0.015013       0.004130       0.010883              1.742180       2.115796       0.362500      -0.118221       1.690610      -0.111371       1.420135           0.000000
           16              H       5.128806       3.339059       8.506184       0.106937       1.243651 0.10208466E+02  0.10555247E+03                                 1.875500                            1.841246      -0.775912       2.511177                    0.998761       3.459246       9.647800       0.475668       1.245359      -0.720289       0.018270       0.029722       0.041761       0.054417       0.010551      -0.000755       0.004619       0.014504       0.026144      -0.017903       0.007405       0.010497              1.874626       1.731600       0.139140       0.238192       1.889064       0.305664       2.003213           0.000002
           17              H       1.675573       5.964802       5.856085       0.379672       0.427373 0.25673330E+01  0.19858186E+02                                 1.109764                            1.072633      -1.310278       2.385866                    0.997777       2.690874       7.764601       0.471191       1.680551      -0.632628       0.004557      -0.013379      -0.005284       0.015089       0.000178      -0.001835      -0.007477      -0.006232       0.031087      -0.008559      -0.005447       0.014006              1.136015       1.145360      -0.251964       0.021797       1.307472      -0.023391       0.955212           0.000000
           18              H       2.635954       6.725775       2.645562       0.439343       0.364531 0.21162808E+01  0.15251140E+02                                 0.935093                            0.929122      -1.266101       2.495568                    0.999830       1.931572       4.999432       0.555615       1.529690      -0.662387       0.013712       0.019729      -0.022488       0.032909       0.001490      -0.008272      -0.015627       0.010411       0.003719      -0.019043       0.001088       0.017955              0.935599       0.950186       0.043041      -0.116801       0.893657      -0.061207       0.962953           0.000001
           19              H       0.111319       0.169105       4.937172       0.108731       1.002365 0.76154968E+01  0.74390629E+02                                 1.705565                            1.650079      -0.980778       2.418379                    0.995955       3.603123      10.305384       0.467674       1.340734      -0.695612      -0.047907       0.019177       0.008463       0.052292      -0.009364      -0.001608      -0.008448       0.007025       0.008808      -0.015013       0.004130       0.010883              1.742181       2.115797      -0.362501      -0.118221       1.690610       0.111371       1.420136           0.000000
           20              H       0.652216       7.182359       2.838420       0.106937       1.243645 0.10208391E+02  0.10555144E+03                                 1.875489                            1.841237      -0.775909       2.511178                    0.998761       3.459234       9.647740       0.475670       1.245355      -0.720290      -0.018270       0.029723      -0.041761       0.054417      -0.010551      -0.000755      -0.004619       0.014504       0.026145      -0.017903       0.007405       0.010498              1.874615       1.731590      -0.139139       0.238190       1.889053      -0.305662       2.003202           0.000002
           21              C       1.741018       3.029289      16.138153       0.599687      21.289982 0.25410560E+03  0.52969137E+04                                 7.129688                            5.709106      -0.052844       2.040277                    0.999390      22.510727      63.780417       0.610864       0.481009      -1.012290       0.050605      -0.052311       0.000479       0.072785       0.067076      -0.040223      -0.059307       0.005130      -0.022370      -0.071011      -0.041310       0.112321              7.951195       7.278835      -2.320184       1.552571       9.201209       1.576230       7.373540          -0.000003
           22              C       0.655159       4.115406      16.210305       0.054505      25.148628 0.38807474E+03  0.88862594E+04                                 7.638567                            6.660475      -0.261085       1.955277                    0.997128      26.346917      75.249519       0.623988       0.428673      -1.054367      -0.010894       0.110380       0.082628       0.138311       0.045471      -0.001528       0.040398      -0.015466       0.142793      -0.076374       0.005230       0.071144              8.360642       7.649247      -1.134709       0.149000       9.852518      -0.832886       7.580160          -0.000008
           23              C       0.684530       4.912506      14.899322       0.051141      24.288243 0.36054658E+03  0.80534044E+04                                 7.220547                            6.228113       0.018087       2.042423                    0.998780      25.504219      70.446093       0.679681       0.403444      -1.077395       0.134863      -0.003535       0.002283       0.134929       0.064995      -0.014548       0.007771       0.124784       0.002383      -0.092279       0.001383       0.090896              7.899300       8.184474      -1.285264      -0.107717       8.697945      -1.220688       6.815482          -0.000008
           24              C      -0.148415       6.193862      14.971701       0.614180      21.599833 0.24304614E+03  0.50086285E+04                                 7.202634                            5.596677      -0.027045       2.060962                    0.999507      21.999604      61.907409       0.614997       0.483285      -1.011439      -0.042644       0.054707       0.004008       0.069480       0.005442       0.015613       0.008365      -0.003643       0.349390      -0.064351      -0.053927       0.118278              8.176361      11.560355      -0.665954      -0.447647       8.776345      -0.439067       4.192383          -0.000003
           25              C       3.558851       4.427482      -0.029496       0.500995      24.846260 0.27359874E+03  0.57599875E+04                                 7.595418                            5.752368       0.046541       2.053343                    0.999235      23.169354      64.148976       0.641487       0.453535      -1.036136       0.099688       0.104017      -0.006179       0.144206      -0.118998      -0.018311       0.012092       0.046654      -0.275683      -0.094001      -0.075034       0.169035              8.624098       5.900630       2.046570       0.346899       6.315807       0.140266      13.655857          -0.000002
           26              C       3.383647       6.872589      17.895659       0.599687      21.289994 0.25410581E+03  0.52969189E+04                                 7.129690                            5.709107      -0.052842       2.040277                    0.999390      22.510730      63.780420       0.610864       0.481009      -1.012290      -0.050605      -0.052312      -0.000479       0.072785      -0.067076      -0.040222       0.059307       0.005130      -0.022370      -0.071011      -0.041310       0.112321              7.951197       7.278838       2.320187       1.552568       9.201213      -1.576231       7.373539          -0.000002
           27              C       4.469506       0.272106      17.823507       0.054504      25.148632 0.38807480E+03  0.88862611E+04                                 7.638568                            6.660475      -0.261084       1.955278                    0.997128      26.346919      75.249524       0.623988       0.428673      -1.054367       0.010894       0.110380      -0.082629       0.138311      -0.045471      -0.001528      -0.040398      -0.015466       0.142793      -0.076374       0.005230       0.071144              8.360642       7.649250       1.134707       0.149001       9.852516       0.832886       7.580160          -0.000007
           28              C       4.440135       1.069206      19.134490       0.051140      24.288251 0.36054679E+03  0.80534100E+04                                 7.220550                            6.228116       0.018086       2.042423                    0.998780      25.504223      70.446106       0.679681       0.403444      -1.077394      -0.134863      -0.003536      -0.002283       0.134929      -0.064996      -0.014548      -0.007771       0.124784       0.002382      -0.092279       0.001383       0.090896              7.899303       8.184475       1.285267      -0.107718       8.697949       1.220689       6.815485          -0.000008
           29              C       5.273080       2.350562      19.062111       0.614180      21.599836 0.24304615E+03  0.50086286E+04                                 7.202634                            5.596678      -0.027046       2.060962                    0.999507      21.999597      61.907382       0.614997       0.483285      -1.011439       0.042644       0.054707      -0.004009       0.069480      -0.005442       0.015613      -0.008366      -0.003643       0.349390      -0.064351      -0.053927       0.118278              8.176361      11.560360       0.665952      -0.447647       8.776341       0.439067       4.192383          -0.000003
           30              C       2.222170       0.584182      11.374100       0.500994      24.846278 0.27359900E+03  0.57599945E+04                                 7.595422                            5.752371       0.046543       2.053343                    0.999235      23.169369      64.149033       0.641487       0.453535      -1.036136      -0.099688       0.104016       0.006179       0.144206       0.118997      -0.018311      -0.012092       0.046654      -0.275681      -0.094000      -0.075034       0.169034              8.624101       5.900634      -2.046571       0.346899       6.315809      -0.140266      13.655861          -0.000000
           31              C       3.711825       4.657311       6.551055       0.599687      21.289984 0.25410564E+03  0.52969146E+04                                 7.129690                            5.709106      -0.052844       2.040277                    0.999390      22.510730      63.780429       0.610864       0.481009      -1.012290      -0.050605       0.052311      -0.000479       0.072785       0.067075      -0.040223      -0.059307       0.005130      -0.022370      -0.071011      -0.041310       0.112321              7.951196       7.278838      -2.320185       1.552571       9.201209       1.576232       7.373541          -0.000003
           32              C       4.797684       3.571194       6.478903       0.054504      25.148630 0.38807479E+03  0.88862610E+04                                 7.638569                            6.660476      -0.261084       1.955278                    0.997128      26.346920      75.249535       0.623988       0.428673      -1.054367       0.010894      -0.110380      -0.082629       0.138311       0.045471      -0.001528       0.040398      -0.015466       0.142794      -0.076374       0.005230       0.071144              8.360643       7.649246      -1.134714       0.149004       9.852519      -0.832884       7.580162          -0.000007
           33              C       4.768313       2.774094       7.789886       0.051141      24.288306 0.36054760E+03  0.80534327E+04                                 7.220563                            6.228127       0.018087       2.042423                    0.998780      25.504263      70.446241       0.679679       0.403444      -1.077394      -0.134864       0.003535      -0.002283       0.134929       0.064996      -0.014548       0.007771       0.124784       0.002383      -0.092279       0.001383       0.090896              7.899317       8.184486      -1.285272      -0.107715       8.697969      -1.220694       6.815496          -0.000008
           34              C       5.601258       1.492738       7.717507       0.614180      21.599835 0.24304614E+03  0.50086288E+04                                 7.202635                            5.596678      -0.027046       2.060962                    0.999507      21.999608      61.907436       0.614997       0.483285      -1.011439       0.042644      -0.054707      -0.004008       0.069480       0.005442       0.015613       0.008365      -0.003643       0.349391      -0.064351      -0.053927       0.118278              8.176360      11.560346      -0.665952      -0.447646       8.776351      -0.439068       4.192384          -0.000003
           35              C       2.550349       3.259118       0.029496       0.500994      24.846268 0.27359887E+03  0.57599905E+04                                 7.595418                            5.752369       0.046543       2.053343                    0.999235      23.169357      64.148973       0.641488       0.453535      -1.036136      -0.099688      -0.104017       0.006179       0.144206      -0.118998      -0.018311       0.012092       0.046654      -0.275683      -0.094001      -0.075034       0.169035              8.624098       5.900630       2.046571       0.346898       6.315808       0.140266      13.655857          -0.000002
           36              C       2.069196       0.814011       4.793549       0.599686      21.290000 0.25410592E+03  0.52969216E+04                                 7.129692                            5.709108      -0.052842       2.040277                    0.999390      22.510735      63.780437       0.610864       0.481009      -1.012290       0.050605       0.052311       0.000479       0.072785      -0.067075      -0.040222       0.059307       0.005130      -0.022370      -0.071011      -0.041310       0.112321              7.951199       7.278842       2.320189       1.552568       9.201215      -1.576233       7.373541          -0.000002
           37              C       0.983337       7.414494       4.865701       0.054504      25.148634 0.38807487E+03  0.88862631E+04                                 7.638569                            6.660476      -0.261084       1.955278                    0.997128      26.346921      75.249534       0.623988       0.428673      -1.054367      -0.010894      -0.110380       0.082628       0.138311      -0.045471      -0.001528      -0.040398      -0.015466       0.142794      -0.076374       0.005230       0.071144              8.360642       7.649250       1.134711       0.149005       9.852518       0.832884       7.580159          -0.000008
           38              C       1.012708       6.617394       3.554718       0.051141      24.288309 0.36054772E+03  0.80534351E+04                                 7.220563                            6.228129       0.018088       2.042424                    0.998780      25.504253      70.446185       0.679679       0.403444      -1.077394       0.134863       0.003536       0.002283       0.134929      -0.064996      -0.014548      -0.007771       0.124784       0.002382      -0.092279       0.001383       0.090896              7.899317       8.184485       1.285276      -0.107716       8.697970       1.220696       6.815496          -0.000008
           39              C       0.179763       5.336038       3.627097       0.614180      21.599838 0.24304616E+03  0.50086290E+04                                 7.202634                            5.596678      -0.027046       2.060962                    0.999507      21.999602      61.907407       0.614997       0.483285      -1.011439      -0.042644      -0.054707       0.004009       0.069480      -0.005443       0.015613      -0.008366      -0.003643       0.349391      -0.064351      -0.053927       0.118278              8.176360      11.560351       0.665949      -0.447645       8.776345       0.439069       4.192384          -0.000003
           40              C       3.230673       7.102418      11.315108       0.500994      24.846289 0.27359915E+03  0.57599984E+04                                 7.595423                            5.752372       0.046543       2.053343                    0.999235      23.169375      64.149049       0.641487       0.453535      -1.036136       0.099688      -0.104016      -0.006179       0.144206       0.118997      -0.018311      -0.012092       0.046654      -0.275682      -0.094000      -0.075034       0.169034              8.624103       5.900635      -2.046572       0.346898       6.315810      -0.140267      13.655865          -0.000001
           41              O       2.629632       3.058498      17.034604      -0.611307      37.899838 0.63492650E+03  0.15900876E+05                                 8.976674                            7.872394       0.085709       2.080462                    0.994068      28.282812      75.716427       0.668170       0.366034      -1.134230       0.011320      -0.023239      -0.054248       0.060092       0.033153       0.024218      -0.042046       0.056572       0.022864      -0.075531       0.033463       0.042067              9.642343      10.936060      -1.907274       3.798292       7.997693      -0.226510       9.993274          -0.000023
           42              O       1.701995       2.205286      15.206307      -0.588758      37.873209 0.56242720E+03  0.13650509E+05                                 8.903320                            7.347489       0.354678       2.168968                    0.994624      27.721093      72.811142       0.701101       0.359951      -1.140175      -0.032514       0.019297       0.018465       0.042077       0.059781      -0.034807       0.021474      -0.066716       0.086470      -0.096239       0.042131       0.054108              9.908574       6.009152      -0.767103      -0.025729      13.609023       5.093598      10.107548          -0.000023
           43              O       0.842896       4.920961      17.365412      -0.575576      29.544360 0.54437631E+03  0.13270875E+05                                 7.825393                            7.404292      -0.313251       1.951803                    0.996870      28.088485      77.038601       0.665283       0.377658      -1.112495      -0.048651      -0.073397      -0.134214       0.160522       0.067698       0.022009       0.097291      -0.113855       0.112655      -0.111825      -0.041312       0.153137              8.107304       6.879406       1.232569       0.432798       9.512579       1.231328       7.929927          -0.000020
           44              O       2.021241       5.272239      14.560799      -0.590158      29.787039 0.51071513E+03  0.12245091E+05                                 7.946328                            7.251161      -0.390090       1.949919                    0.994813      27.247690      73.954397       0.661691       0.386071      -1.107115      -0.128779      -0.040157       0.061590       0.148291       0.021820      -0.080282       0.043050       0.165565      -0.063932      -0.115867      -0.018873       0.134740              8.421505      11.150594       1.370033      -2.301215       7.329196      -0.453503       6.784723          -0.000018
           45              O       0.459191       7.281516      14.853944      -0.589958      36.386639 0.58545217E+03  0.14372013E+05                                 8.692116                            7.539781       0.275525       2.138771                    0.995106      28.035836      74.386058       0.685208       0.364131      -1.135352      -0.045925      -0.001102       0.010701       0.047168       0.070768       0.007756      -0.003341      -0.054263       0.160433      -0.102968       0.048551       0.054417              9.336668      10.428370       3.478874      -0.694507      11.654176      -0.677035       5.927458          -0.000022
           46              O       4.732032       6.067033      15.126214      -0.601074      40.389693 0.58687358E+03  0.14402033E+05                                 9.347845                            7.532740       0.236435       2.131240                    0.993783      27.909433      73.810062       0.688389       0.362571      -1.137646       0.040380      -0.013087       0.011113       0.043878       0.015917       0.002712       0.002246       0.115544       0.160634      -0.086722       0.032724       0.053998             10.702766      19.086654      -0.947772      -0.472350       6.726968      -0.183544       6.294675          -0.000022
           47              O       3.186702       4.857163      21.514815      -0.594033      37.538172 0.52859734E+03  0.12639013E+05                                 8.811237                            7.058747       0.312697       2.124755                    0.998228      28.362556      74.075215       0.724697       0.353477      -1.144724       0.049050       0.014874       0.077479       0.092899      -0.081840      -0.023900      -0.020982       0.027075       0.179395      -0.118409       0.051536       0.066874             10.074595       5.963378       0.808101      -1.674707       6.677378      -2.277563      17.583030          -0.000025
           48              O       4.010846       4.847170       1.050510      -0.591813      35.944794 0.51032794E+03  0.12087657E+05                                 8.533401                            6.919571       0.579980       2.216244                    0.999000      28.009580      72.657974       0.734976       0.351836      -1.146787       0.022113       0.021102      -0.089635       0.094703      -0.082031       0.023984       0.038023       0.039988       0.109091      -0.115768       0.048404       0.067364              9.673968       6.681179       1.121973       2.552166       6.191351       2.624335      16.149374          -0.000026
           49              O       2.495032       6.901798      16.999208      -0.611307      37.899872 0.63492746E+03  0.15900906E+05                                 8.976680                            7.872400       0.085707       2.080461                    0.994068      28.282824      75.716473       0.668170       0.366034      -1.134230      -0.011319      -0.023239       0.054248       0.060092      -0.033153       0.024218       0.042046       0.056572       0.022864      -0.075530       0.033463       0.042067              9.642349      10.936070       1.907277       3.798293       7.997700       0.226510       9.993277          -0.000023
           50              O       3.422669       6.048586      18.827505      -0.588758      37.873201 0.56242706E+03  0.13650505E+05                                 8.903319                            7.347488       0.354677       2.168968                    0.994624      27.721091      72.811135       0.701101       0.359951      -1.140175       0.032514       0.019297      -0.018465       0.042077      -0.059781      -0.034807      -0.021474      -0.066716       0.086470      -0.096238       0.042131       0.054108              9.908573       6.009152       0.767106      -0.025732      13.609021      -5.093597      10.107547          -0.000024
           51              O       4.281768       1.077661      16.668400      -0.575576      29.544364 0.54437639E+03  0.13270878E+05                                 7.825395                            7.404293      -0.313253       1.951802                    0.996870      28.088483      77.038602       0.665283       0.377658      -1.112495       0.048651      -0.073397       0.134214       0.160522      -0.067698       0.022009      -0.097291      -0.113855       0.112655      -0.111825      -0.041312       0.153137              8.107306       6.879408      -1.232570       0.432800       9.512580      -1.231328       7.929928          -0.000021
           52              O       3.103423       1.428939      19.473013      -0.590158      29.787051 0.51071552E+03  0.12245103E+05                                 7.946331                            7.251164      -0.390092       1.949918                    0.994813      27.247697      73.954422       0.661691       0.386071      -1.107115       0.128779      -0.040157      -0.061590       0.148291      -0.021820      -0.080282      -0.043050       0.165565      -0.063932      -0.115868      -0.018873       0.134740              8.421507      11.150595      -1.370033      -2.301215       7.329200       0.453503       6.784726          -0.000019
           53              O       4.665473       3.438216      19.179868      -0.589959      36.386633 0.58545204E+03  0.14372009E+05                                 8.692114                            7.539780       0.275525       2.138771                    0.995106      28.035831      74.386032       0.685208       0.364131      -1.135352       0.045925      -0.001102      -0.010702       0.047168      -0.070768       0.007756       0.003341      -0.054263       0.160432      -0.102968       0.048551       0.054417              9.336666      10.428371      -3.478875      -0.694507      11.654170       0.677034       5.927457          -0.000022
           54              O       0.392633       2.223733      18.907598      -0.601074      40.389666 0.58687307E+03  0.14402017E+05                                 9.347840                            7.532736       0.236435       2.131240                    0.993783      27.909424      73.810021       0.688390       0.362571      -1.137646      -0.040380      -0.013087      -0.011114       0.043878      -0.015917       0.002713      -0.002246       0.115544       0.160634      -0.086722       0.032724       0.053998             10.702760      19.086644       0.947771      -0.472349       6.726964       0.183544       6.294672          -0.000021
           55              O       1.937962       1.013863      12.518997      -0.594033      37.538198 0.52859773E+03  0.12639025E+05                                 8.811244                            7.058752       0.312699       2.124756                    0.998228      28.362549      74.075218       0.724696       0.353478      -1.144724      -0.049051       0.014874      -0.077479       0.092899       0.081839      -0.023900       0.020982       0.027073       0.179394      -0.118408       0.051535       0.066873             10.074603       5.963382      -0.808101      -1.674708       6.677383       2.277564      17.583044          -0.000027
           56              O       1.770175       1.003870      10.294094      -0.591813      35.944872 0.51032928E+03  0.12087698E+05                                 8.533416                            6.919583       0.579978       2.216243                    0.999000      28.009597      72.658061       0.734975       0.351836      -1.146787      -0.022113       0.021102       0.089635       0.094703       0.082031       0.023984      -0.038023       0.039988       0.109092      -0.115768       0.048405       0.067364              9.673985       6.681191      -1.121975       2.552172       6.191361      -2.624339      16.149403          -0.000027
           57              O       2.823211       4.628102       5.654604      -0.611307      37.899860 0.63492697E+03  0.15900891E+05                                 8.976678                            7.872397       0.085709       2.080462                    0.994068      28.282821      75.716464       0.668170       0.366034      -1.134230      -0.011319       0.023239       0.054248       0.060092       0.033153       0.024218      -0.042046       0.056572       0.022864      -0.075530       0.033463       0.042067              9.642348      10.936068      -1.907275       3.798293       7.997696      -0.226507       9.993279          -0.000023
           58              O       3.750848       5.481314       7.482901      -0.588758      37.873212 0.56242726E+03  0.13650510E+05                                 8.903321                            7.347489       0.354676       2.168967                    0.994624      27.721095      72.811148       0.701101       0.359951      -1.140175       0.032514      -0.019297      -0.018465       0.042077       0.059781      -0.034807       0.021474      -0.066716       0.086470      -0.096239       0.042131       0.054108              9.908575       6.009154      -0.767105      -0.025730      13.609019       5.093599      10.107552          -0.000024
           59              O       4.609947       2.765639       5.323796      -0.575576      29.544353 0.54437616E+03  0.13270871E+05                                 7.825393                            7.404291      -0.313251       1.951803                    0.996870      28.088481      77.038591       0.665283       0.377658      -1.112495       0.048651       0.073397       0.134214       0.160522       0.067698       0.022009       0.097291      -0.113855       0.112655      -0.111825      -0.041312       0.153138              8.107303       6.879405       1.232569       0.432799       9.512578       1.231329       7.929927          -0.000022
           60              O       3.431602       2.414361       8.128409      -0.590158      29.787627 0.51072664E+03  0.12245379E+05                                 7.946214                            7.251060      -0.390091       1.949919                    0.994813      27.248293      73.954928       0.661724       0.386052      -1.107134       0.128779       0.040157      -0.061590       0.148291       0.021820      -0.080282       0.043050       0.165565      -0.063932      -0.115867      -0.018873       0.134740              8.421378      11.150420       1.369999      -2.301179       7.329081      -0.453483       6.784633          -0.000019
           61              O       4.993652       0.405084       7.835264      -0.589959      36.386673 0.58545283E+03  0.14372034E+05                                 8.692123                            7.539786       0.275525       2.138771                    0.995106      28.035848      74.386108       0.685208       0.364131      -1.135352       0.045925       0.001103      -0.010701       0.047168       0.070768       0.007756      -0.003341      -0.054263       0.160433      -0.102968       0.048551       0.054417              9.336676      10.428378       3.478881      -0.694508      11.654187      -0.677037       5.927463          -0.000023
           62              O       0.720811       1.619567       7.562994      -0.601073      40.389703 0.58687364E+03  0.14402035E+05                                 9.347844                            7.532741       0.236435       2.131240                    0.993783      27.909431      73.810063       0.688389       0.362571      -1.137646      -0.040380       0.013087      -0.011113       0.043878       0.015917       0.002712       0.002246       0.115544       0.160633      -0.086722       0.032724       0.053998             10.702760      19.086637      -0.947774      -0.472349       6.726969      -0.183545       6.294676          -0.000021
           63              O       2.266141       2.829437       1.174393      -0.594034      37.538099 0.52859617E+03  0.12638977E+05                                 8.811223                            7.058737       0.312702       2.124757                    0.998228      28.362541      74.075136       0.724698       0.353477      -1.144725      -0.049050      -0.014874      -0.077479       0.092899      -0.081839      -0.023900      -0.020982       0.027076       0.179394      -0.118409       0.051536       0.066873             10.074579       5.963370       0.808099      -1.674705       6.677368      -2.277559      17.583000          -0.000025
           64              O       1.441997       2.839430      21.638698      -0.591813      35.944757 0.51032738E+03  0.12087640E+05                                 8.533394                            6.919566       0.579979       2.216243                    0.999000      28.009575      72.657940       0.734976       0.351836      -1.146787      -0.022113      -0.021102       0.089635       0.094703      -0.082031       0.023984       0.038023       0.039989       0.109092      -0.115768       0.048405       0.067364              9.673959       6.681174       1.121971       2.552161       6.191347       2.624335      16.149355          -0.000024
           65              O       2.957811       0.784802       5.690000      -0.611307      37.899881 0.63492765E+03  0.15900912E+05                                 8.976682                            7.872402       0.085708       2.080462                    0.994068      28.282828      75.716488       0.668170       0.366034      -1.134230       0.011319       0.023239      -0.054248       0.060092      -0.033153       0.024218       0.042046       0.056572       0.022864      -0.075530       0.033464       0.042067              9.642351      10.936074       1.907276       3.798293       7.997700       0.226507       9.993278          -0.000022
           66              O       2.030174       1.638014       3.861703      -0.588758      37.873172 0.56242655E+03  0.13650489E+05                                 8.903314                            7.347484       0.354677       2.168968                    0.994624      27.721084      72.811103       0.701102       0.359950      -1.140175      -0.032514      -0.019297       0.018464       0.042077      -0.059781      -0.034807      -0.021474      -0.066715       0.086470      -0.096238       0.042131       0.054107              9.908567       6.009150       0.767107      -0.025733      13.609007      -5.093594      10.107543          -0.000024
           67              O       1.171075       6.608939       6.020808      -0.575575      29.544345 0.54437592E+03  0.13270864E+05                                 7.825392                            7.404290      -0.313252       1.951803                    0.996870      28.088474      77.038566       0.665283       0.377658      -1.112495      -0.048651       0.073396      -0.134214       0.160522      -0.067698       0.022009      -0.097291      -0.113855       0.112655      -0.111825      -0.041312       0.153138              8.107302       6.879405      -1.232571       0.432801       9.512577      -1.231328       7.929924          -0.000021
           68              O       2.349420       6.257661       3.216195      -0.590158      29.787613 0.51072649E+03  0.12245374E+05                                 7.946210                            7.251058      -0.390092       1.949918                    0.994813      27.248285      73.954890       0.661724       0.386052      -1.107134      -0.128779       0.040157       0.061590       0.148291      -0.021820      -0.080282      -0.043050       0.165564      -0.063932      -0.115868      -0.018873       0.134740              8.421373      11.150409      -1.369996      -2.301177       7.329077       0.453481       6.784632          -0.000019
           69              O       0.787370       4.248384       3.509340      -0.589959      36.386686 0.58545312E+03  0.14372043E+05                                 8.692125                            7.539788       0.275524       2.138771                    0.995106      28.035852      74.386118       0.685208       0.364131      -1.135352      -0.045925       0.001103       0.010702       0.047168      -0.070768       0.007756       0.003341      -0.054262       0.160433      -0.102968       0.048551       0.054417              9.336678      10.428386      -3.478883      -0.694509      11.654183       0.677037       5.927464          -0.000022
           70              O       5.060210       5.462867       3.781610      -0.601073      40.389692 0.58687341E+03  0.14402028E+05                                 9.347841                            7.532739       0.236435       2.131240                    0.993783      27.909430      73.810050       0.688389       0.362571      -1.137646       0.040380       0.013087       0.011114       0.043878      -0.015918       0.002712      -0.002246       0.115544       0.160634      -0.086722       0.032724       0.053998             10.702757      19.086630       0.947773      -0.472348       6.726966       0.183545       6.294675          -0.000020
           71              O       3.514881       6.672737      10.170211      -0.594033      37.538194 0.52859772E+03  0.12639025E+05                                 8.811243                            7.058752       0.312699       2.124756                    0.998228      28.362550      74.075219       0.724696       0.353478      -1.144724       0.049050      -0.014874       0.077479       0.092899       0.081839      -0.023900       0.020982       0.027074       0.179395      -0.118409       0.051535       0.066873             10.074603       5.963383      -0.808102      -1.674709       6.677382       2.277564      17.583044          -0.000028
           72              O       3.682668       6.682730      12.395114      -0.591813      35.944831 0.51032856E+03  0.12087676E+05                                 8.533410                            6.919578       0.579979       2.216243                    0.999000      28.009582      72.658004       0.734975       0.351836      -1.146787       0.022113      -0.021102      -0.089635       0.094703       0.082031       0.023984      -0.038023       0.039988       0.109091      -0.115768       0.048404       0.067364              9.673977       6.681186      -1.121973       2.552167       6.191357      -2.624338      16.149390          -0.000028

******************************************************
Auxiliary information for the entire system
The total spin magnetic moment of the unit cell is   -0.000041
The total net atomic charge of the unit cell is   -0.000003
Accuracy of reproducing the electrostatic potential in the unit cell:
  The inner radius (bohr) =    5.0000
  The outer radius (bohr) =   12.0000
  Valid grid points have density less than (e/(bohr^3)) =    0.0001
  The number of valid grid points were=        11468
  The rms potential error without charges in kcal/mol is=      6.80572
  The rms potential error with partial charges in kcal/mol is=      1.18073
  The RRMSE value at monopole order=      0.17349
  The rms potential error with partial charges and cloud penetration in kcal/mol is=      1.19465
  The RRMSE value at monopole order with cloud penetration is=      0.17554
  The rms potential error with partial charges and atomic dipoles in kcal/mol is=      0.88649
  The RRMSE value at dipole order=      0.13026
  The rms potential error with partial charges, atomic dipoles and cloud penetration in kcal/mol is=      0.85404
  The RRMSE value at dipole order with cloud penetration=      0.12549

******************************************************
The electron densities and ab initio electrostatic potential were computed in VASP using the PBE functional and
projector augmented wave method. See the main text of the journal article for a description of computational details.
The atomic charges, dipoles, and quadrupoles were computed with the DDEC6 method as described in
(a) T. A. Manz and N. Gabaldon Limas, RSC Adv. 6 (2016) 47771-47801 DOI: 10.1039/c6ra04656h
(b) N. Gabaldon Limas and T. A. Manz, RSC Adv. 8 (2018) 2678-2707 DOI: 10.1039/c7ra11829e.
For each atom in the material, the electron cloud parameters were fit to the spherically averaged atom-in-material
electron density using radial positions for which this density was between 10^-4 and 10^-2 electrons per cubic bohr.
The polarizabilities, dispersion coefficients, and quantum Drude oscillator (QDO) parameters were fit using the MCLF method.
The magnetic structure of the system was optimized in VASP from the default ferromagnetic initial guess using spin polarization.
The atomic spin moments (ASMs) were computed on this optimized magnetic structure using the DDEC6 partition as inputs
to the method of T. A. Manz and D. S. Sholl, J. Chem. Theory Comput. 7 (2011) 4146-4164 DOI: 10.1021/ct200539n.
The RMSE and RRMSE were computed using a uniform grid with Ewald summation.
