# Supplementary material for: A collection of forcefield precursors for metal–organic frameworks
Source: RSC Adv. 2019 Nov 13;9(63):36492–507. doi: 10.1039/c9ra07327b (PMC9075174; doi:10.1039/c9ra07327b)
Supplement: RA-009-C9RA07327B-s3382 [file RA-009-C9RA07327B-s3382.xyz]

  178
jmolscript: load "" {1 1 1} spacegroup "x,y,z" unitcell [{     13.316900     0.000000     0.000000 }, {     -6.658450    11.532774     0.000000 }, {      0.000000     0.000000    14.297000 }]
Er     0.000000     7.688439    12.090687     2.034240
Er     0.000000     7.688439     4.942187     2.034239
Er     6.658450     3.844335     2.581180     2.054990
Er     6.658450     3.844335     9.729680     2.054989
Cu    -3.323898     5.768694     0.190150     0.786782
Cu     6.657784    -0.005766     0.190150     0.786789
Cu     3.324564     5.769847     0.190150     0.786769
Cu     3.323898     5.768694     7.338650     0.786771
Cu     6.659116    -0.005766     7.338650     0.786774
Cu    -3.324564     5.769847     7.338650     0.786777
H     -4.204811     7.716579    13.377703     0.254628
H     10.808662     3.735465     1.335340     0.259989
H      8.221854     7.025766    11.765001     0.138620
H      7.136527     6.324573    12.658564     0.140498
H     -1.410926     4.692686     3.023816     0.153880
H     -0.460765     5.431937     2.024455     0.154138
H      8.089351     8.087934     0.884984     0.136322
H      6.932778     7.789236    14.175476     0.121415
H     -1.425574     3.350271    13.712253     0.141365
H     -0.276326     3.599379     0.463223     0.128677
H      2.126709    11.315958    13.377703     0.254626
H      4.489127     0.304465     1.335340     0.259989
H      8.632015     0.899556    11.765001     0.138617
H      8.567428     2.190074    12.658564     0.140495
H     -1.889002    10.408329     3.023816     0.153874
H     -1.723873     9.215840     2.024455     0.154136
H      9.618131     0.483223     0.884984     0.136317
H      9.937737     1.634194    14.175476     0.121408
H     -3.044243    11.092222    13.712253     0.141367
H     -3.403134     9.972390     0.463223     0.128672
H      2.078102     4.033011    13.377703     0.254630
H      4.677561     7.492843     1.335340     0.259988
H      3.121481     3.607452    11.765001     0.138619
H      4.271396     3.018127    12.658564     0.140499
H      3.299928     7.964534     3.023816     0.153875
H      2.184637     8.417772     2.024455     0.154139
H      2.267868     2.961616     0.884984     0.136316
H      3.104835     2.109344    14.175476     0.121410
H      4.469817     8.623055    13.712253     0.141365
H      3.679459     9.493780     0.463223     0.128676
H      4.204811     7.716579     6.229203     0.254622
H      2.508238     3.735465     8.483840     0.259987
H      5.095046     7.025766     4.616501     0.138616
H      6.180373     6.324573     5.510064     0.140497
H      1.410926     4.692686    10.172316     0.153878
H      0.460765     5.431937     9.172955     0.154137
H      5.227549     8.087934     8.033484     0.136323
H      6.384122     7.789236     7.026976     0.121414
H      1.425574     3.350271     6.563753     0.141365
H      0.276326     3.599379     7.611723     0.128676
H     -2.126709    11.315958     6.229203     0.254619
H      8.827773     0.304465     8.483840     0.259992
H      4.684885     0.899556     4.616501     0.138618
H      4.749472     2.190074     5.510064     0.140499
H      1.889002    10.408329    10.172316     0.153880
H      1.723873     9.215840     9.172955     0.154136
H      3.698769     0.483223     8.033484     0.136317
H      3.379163     1.634194     7.026976     0.121411
H      3.044243    11.092222     6.563753     0.141374
H      3.403134     9.972390     7.611723     0.128680
H     -2.078102     4.033011     6.229203     0.254632
H      8.639339     7.492843     8.483840     0.259992
H     10.195419     3.607452     4.616501     0.138619
H      9.045504     3.018127     5.510064     0.140497
H     -3.299928     7.964534    10.172316     0.153881
H     -2.184637     8.417772     9.172955     0.154139
H     11.049032     2.961616     8.033484     0.136316
H     10.212065     2.109344     7.026976     0.121408
H     -4.469817     8.623055     6.563753     0.141372
H     -3.679459     9.493780     7.611723     0.128681
C     -2.028164     6.504485     2.552015     0.722025
C      8.738550     5.030596    12.208208     0.661428
C      8.090683     6.429522    12.519883    -0.224261
C     -1.390950     5.257792     2.236051    -0.265609
C      7.686515     7.392508     0.343128    -0.243047
C     -1.037387     4.001873     0.018586    -0.215042
C     -0.583946     5.329295    13.503517     0.606333
C      7.175146     6.366091     1.233831     0.685941
C     -0.011319    10.036973     2.552015     0.722020
C      6.645799     1.449670    12.208208     0.661411
C      8.181238     1.311276    12.519883    -0.224257
C     -1.409594    10.108476     2.236051    -0.265610
C      9.217292     1.179803     0.343128    -0.243044
C     -2.674034    10.430241     0.018586    -0.215047
C     -1.751172     9.373839    13.503517     0.606331
C      8.584074     2.135870     1.233831     0.685950
C      2.039483     6.524090     2.552015     0.722030
C      4.591001     5.052508    12.208208     0.661441
C      3.703430     3.791976    12.519883    -0.224257
C      2.800544     7.699280     2.236051    -0.265610
C      3.071543     2.960463     0.343128    -0.243046
C      3.711420     8.633435     0.018586    -0.215046
C      2.335118     8.362414    13.503517     0.606331
C      4.216131     3.030813     1.233831     0.685941
C      2.028164     6.504485     9.700515     0.722020
C      4.578350     5.030596     5.059708     0.661428
C      5.226217     6.429522     5.371383    -0.224258
C      1.390950     5.257792     9.384551    -0.265610
C      5.630385     7.392508     7.491628    -0.243046
C      1.037387     4.001873     7.167086    -0.215041
C      0.583946     5.329295     6.355017     0.606339
C      6.141754     6.366091     8.382331     0.685943
C      0.011319    10.036973     9.700515     0.722017
C      6.671101     1.449670     5.059708     0.661411
C      5.135662     1.311276     5.371383    -0.224257
C      1.409594    10.108476     9.384551    -0.265612
C      4.099608     1.179803     7.491628    -0.243044
C      2.674034    10.430241     7.167086    -0.215050
C      1.751172     9.373839     6.355017     0.606334
C      4.732826     2.135870     8.382331     0.685952
C     -2.039483     6.524090     9.700515     0.722027
C      8.725899     5.052508     5.059708     0.661440
C      9.613470     3.791976     5.371383    -0.224257
C     -2.800544     7.699280     9.384551    -0.265612
C     10.245357     2.960463     7.491628    -0.243045
C     -3.711420     8.633435     7.167086    -0.215047
C     -2.335118     8.362414     6.355017     0.606325
C      9.100769     3.030813     8.382331     0.685938
N      8.663975     6.970409    13.642197    -0.258339
N     -2.047473     4.452804     1.017946    -0.307912
N      8.363013     0.544347    13.642197    -0.258339
N     -1.778472    11.079536     1.017946    -0.307914
N      2.948362     4.018018    13.642197    -0.258338
N      3.825945     7.533208     1.017946    -0.307911
N      4.652925     6.970409     6.493697    -0.258340
N      2.047473     4.452804     8.166446    -0.307911
N      4.953887     0.544347     6.493697    -0.258337
N      1.778472    11.079536     8.166446    -0.307910
N     10.368538     4.018018     6.493697    -0.258342
N     -3.825945     7.533208     8.166446    -0.307913
O     -1.162565     6.409916    13.653635    -0.622876
O     -2.970335     6.900059     1.767109    -0.559456
O      7.768414     5.257792     1.066556    -0.718324
O      9.681386     4.640788    12.954512    -0.512946
O      0.390185     5.145924    12.642837    -0.635779
O      6.324196     6.550616     2.017307    -0.583689
O      8.341040     4.346703    11.214567    -0.667712
O     -1.633318     7.103036     3.508484    -0.640160
O     -0.526018     9.334627    13.653635    -0.622836
O      0.802343    10.655130     1.767109    -0.559463
O      7.327624     2.176234     1.066556    -0.718356
O      5.836797     0.828053    12.954512    -0.512958
O     -2.397042     8.621902    12.642837    -0.635739
O      9.169351     2.780552     2.017307    -0.583687
O      6.252285     2.135870    11.214567    -0.667690
O      0.309618     9.395751     3.508484    -0.640153
O      1.688583     7.321005    13.653635    -0.622856
O      2.167991     5.510359     1.767109    -0.559450
O      4.879312     4.098748     1.066556    -0.718334
O      4.457166     6.063933    12.954512    -0.512953
O      2.006857     9.297722    12.642837    -0.635729
O      4.481803     2.201607     2.017307    -0.583675
O      5.382025     5.050202    11.214567    -0.667748
O      1.323700     6.566762     3.508484    -0.640171
O      1.162565     6.409916     6.505135    -0.622888
O      2.970335     6.900059     8.915609    -0.559459
O      5.548486     5.257792     8.215056    -0.718320
O      3.635514     4.640788     5.806012    -0.512951
O     -0.390185     5.145924     5.494337    -0.635794
O      6.992704     6.550616     9.165807    -0.583689
O      4.975860     4.346703     4.066067    -0.667731
O      1.633318     7.103036    10.656984    -0.640149
O      0.526018     9.334627     6.505135    -0.622822
O     -0.802343    10.655130     8.915609    -0.559465
O      5.989276     2.176234     8.215056    -0.718355
O      7.480103     0.828053     5.806012    -0.512962
O      2.397042     8.621902     5.494337    -0.635678
O      4.147549     2.780552     9.165807    -0.583683
O      7.064615     2.135870     4.066067    -0.667684
O     -0.309618     9.395751    10.656984    -0.640140
O     -1.688583     7.321005     6.505135    -0.622827
O     -2.167991     5.510359     8.915609    -0.559454
O      8.437588     4.098748     8.215056    -0.718330
O      8.859734     6.063933     5.806012    -0.512964
O     -2.006857     9.297722     5.494337    -0.635667
O      8.835097     2.201607     9.165807    -0.583670
O      7.934875     5.050202     4.066067    -0.667754
O     -1.323700     6.566762    10.656984    -0.640165

The following XYZ coordinates are in angstroms. Other properties are in atomic units.
The sperically averaged electron density of each atom fit to a function of the form exp(a - br)
eigen_1, eigen_2 and eigen_3 are the three eigenvalues of traceless quadrupole moment tensor
  atom number  atomic symbol              X              Y              Z     net charge C6 coefficient C8 coefficient C10 coefficient fluctuating dipole atomic polarizability isotropic forcefield polarizability              a              b squared Pearson coefficient          <r^3>          <r^4>         wp_QDO          m_QDO          q_QDO       dipole_x       dipole_y       dipole_z         dipole            Qxy            Qxz            Qyz     Q(x^2-y^2)  Q(3z^2 - R^2)        eigen_1        eigen_2        eigen_3 static polarizability      alpha(xx)      alpha(xy)      alpha(xz)      alpha(yy)      alpha(yz)      alpha(zz) atomic spin moment
            1             Er       0.000000       7.688439      12.090687       2.034240     132.920977 0.30340210E+04  0.10186201E+06                                16.835611                           14.664184       2.402871       2.525966                    0.999671      68.602291     154.432509       0.686411       0.265784      -1.355118      -0.000006      -0.000054       0.003529       0.003530       0.000007       0.000008      -0.000041      -0.000182      -0.043739      -0.014580       0.007199       0.007381             19.185181      16.515943       0.000276       0.000085      16.515495      -0.000112      24.524104           0.002383
            2             Er       0.000000       7.688439       4.942187       2.034239     132.921436 0.30340329E+04  0.10186247E+06                                16.835584                           14.664153       2.402888       2.525967                    0.999671      68.602529     154.432898       0.686416       0.265782      -1.355121       0.000007      -0.000066       0.003518       0.003518      -0.000006      -0.000009      -0.000040      -0.000175      -0.043743      -0.014581       0.007203       0.007378             19.185155      16.515853      -0.000281      -0.000080      16.515503      -0.000145      24.524108           0.002374
            3             Er       6.658450       3.844335       2.581180       2.054990     128.780218 0.29832124E+04  0.99865256E+05                                16.551636                           14.588915       2.327176       2.502135                    0.999433      68.559146     154.773381       0.683885       0.267543      -1.351110       0.000019       0.000084       0.007535       0.007536       0.000009      -0.000019       0.000062      -0.000027      -0.128442      -0.042814       0.021391       0.021423             18.634841      16.123520       0.000333       0.000190      16.123047      -0.000119      23.657957           0.004169
            4             Er       6.658450       3.844335       9.729680       2.054989     128.780106 0.29832113E+04  0.99865204E+05                                16.551613                           14.588902       2.327183       2.502135                    0.999433      68.559264     154.773585       0.683886       0.267542      -1.351111      -0.000019       0.000069       0.007546       0.007547      -0.000006       0.000019       0.000064      -0.000021      -0.128442      -0.042814       0.021395       0.021419             18.634806      16.123483      -0.000343      -0.000204      16.123024      -0.000124      23.657911           0.004191
            5             Cu      -3.323898       5.768694       0.190150       0.786782      56.061789 0.10964826E+04  0.30169088E+05                                12.394952                           11.226537       1.405674       2.384685                    0.994968      40.758650      99.547499       0.516445       0.431044      -1.136078       0.002057       0.004443       0.009058       0.010296       0.013454      -0.014164       0.084326      -0.014945       0.073821      -0.081793      -0.013739       0.095531             13.881340      18.340882       0.534226       4.265107       8.913552       1.165265      14.389587           0.742339
            6             Cu       6.657784      -0.005766       0.190150       0.786789      56.061321 0.10964717E+04  0.30168714E+05                                12.394886                           11.226483       1.405663       2.384685                    0.994968      40.758477      99.546961       0.516447       0.431044      -1.136077       0.002821      -0.003987       0.009064       0.010296      -0.013195       0.080110      -0.029893      -0.015838       0.073819      -0.081795      -0.013732       0.095527             13.881254      10.807714       3.815029      -1.123420      16.446558      -4.276379      14.389490           0.742340
            7             Cu       3.324564       5.769847       0.190150       0.786769      56.062472 0.10964998E+04  0.30169697E+05                                12.395085                           11.226651       1.405647       2.384673                    0.994968      40.758889      99.548503       0.516441       0.431046      -1.136076      -0.004874      -0.000442       0.009058       0.010296      -0.000251      -0.065951      -0.054427       0.030770       0.073824      -0.081790      -0.013745       0.095536             13.881512      11.733216      -4.349363      -3.141769      15.521549       3.111113      14.389772           0.742304
            8             Cu       3.323898       5.768694       7.338650       0.786771      56.062474 0.10964980E+04  0.30169631E+05                                12.395081                           11.226638       1.405649       2.384675                    0.994968      40.758865      99.548387       0.516441       0.431045      -1.136076      -0.002056       0.004439       0.009059       0.010295      -0.013452       0.014163       0.084328      -0.014939       0.073819      -0.081794      -0.013738       0.095532             13.881503      18.341133      -0.534249      -4.265173       8.913622       1.165291      14.389755           0.742377
            9             Cu       6.659116      -0.005766       7.338650       0.786774      56.062270 0.10964947E+04  0.30169523E+05                                12.395055                           11.226626       1.405645       2.384674                    0.994968      40.758836      99.548328       0.516441       0.431046      -1.136076      -0.002820      -0.003980       0.009068       0.010297       0.013190      -0.080110      -0.029896      -0.015836       0.073823      -0.081794      -0.013732       0.095527             13.881453      10.807822      -3.815068       1.123437      16.446810      -4.276471      14.389726           0.742338
           10             Cu      -3.324564       5.769847       7.338650       0.786777      56.062028 0.10964885E+04  0.30169294E+05                                12.394986                           11.226564       1.405675       2.384684                    0.994968      40.758771      99.547888       0.516445       0.431043      -1.136078       0.004871      -0.000446       0.009060       0.010296       0.000254       0.065944      -0.054428       0.030779       0.073819      -0.081789      -0.013740       0.095529             13.881397      11.733104       4.349295       3.141761      15.521405       3.111110      14.389681           0.742358
           11              H      -4.204811       7.716579      13.377703       0.254628       0.686156 0.45998176E+01  0.40151487E+02                                 1.397357                            1.338924      -1.058622       2.448919                    0.998573       3.010963       8.508820       0.480112       1.461512      -0.671617       0.008702       0.031109      -0.015498       0.035829       0.000785      -0.002193       0.006872      -0.011426       0.018889      -0.009499      -0.002132       0.011631              1.444191       1.563235       0.414464      -0.118291       1.509554      -0.065589       1.259784           0.000436
           12              H      10.808662       3.735465       1.335340       0.259989       0.683295 0.45493377E+01  0.39617276E+02                                 1.391118                            1.330486      -1.009271       2.465129                    0.998954       3.019249       8.533306       0.482021       1.459163      -0.671619      -0.010935      -0.025808       0.010168       0.029816       0.000055      -0.003188       0.009440      -0.007193       0.021049      -0.008875      -0.005052       0.013927              1.437414       1.546714       0.409755      -0.141911       1.515168      -0.100451       1.250360           0.001183
           13              H       8.221854       7.025766      11.765001       0.138620       0.997000 0.73925235E+01  0.70934075E+02                                 1.648393                            1.587232      -0.671187       2.574266                    0.999863       3.245441       8.891565       0.499488       1.277966      -0.711385       0.004264       0.023827      -0.021174       0.032160       0.003661      -0.000249      -0.001083      -0.010880       0.012363      -0.008618       0.003185       0.005433              1.678919       1.428979       0.152810      -0.144329       1.507623      -0.348699       2.100155           0.000721
           14              H       7.136527       6.324573      12.658564       0.140498       0.984514 0.75146579E+01  0.73817696E+02                                 1.737372                            1.678953      -1.326342       2.261614                    0.993419       3.749851      11.073474       0.443257       1.406693      -0.681200      -0.029641      -0.001499       0.011274       0.031747       0.006356      -0.001850      -0.001014       0.002163       0.006770      -0.007594       0.001231       0.006363              1.769197       2.396514       0.209082      -0.080103       1.389181       0.058008       1.521897           0.000349
           15              H      -1.410926       4.692686       3.023816       0.153880       0.964922 0.72295675E+01  0.69261081E+02                                 1.635219                            1.587985      -0.773652       2.531932                    0.999371       3.260355       9.042606       0.488785       1.308012      -0.704444      -0.000612      -0.016309       0.026268       0.030925       0.000291      -0.001496      -0.002710      -0.011645       0.014648      -0.008432       0.001365       0.007067              1.655648       1.397935       0.105892      -0.073817       1.541046      -0.339800       2.027963           0.000506
           16              H      -0.460765       5.431937       2.024455       0.154138       0.915287 0.69702318E+01  0.67458995E+02                                 1.679008                            1.636558      -1.363287       2.250917                    0.992858       3.724797      11.059070       0.439204       1.440944      -0.674459       0.026977       0.006895      -0.008743       0.029184       0.008322      -0.003307      -0.000921      -0.002392      -0.005876      -0.008066      -0.002013       0.010080              1.703342       2.232122       0.198913      -0.183216       1.379601       0.018257       1.498303           0.000127
           17              H       8.089351       8.087934       0.884984       0.136322       1.149796 0.88431918E+01  0.88077879E+02                                 1.755505                            1.691096      -0.991166       2.414345                    0.997287       3.359078       9.149106       0.507095       1.212715      -0.726195       0.016082       0.015292       0.020360       0.030117       0.004399      -0.005024       0.010955       0.001012       0.020576      -0.014362       0.000439       0.013922              1.774306       1.779443       0.369364       0.203087       1.869783       0.306829       1.673692           0.000011
           18              H       6.932778       7.789236      14.175476       0.121415       1.043602 0.79340816E+01  0.77222899E+02                                 1.666046                            1.617219      -0.747681       2.518837                    0.999290       3.377620       9.216074       0.509078       1.236154      -0.719788      -0.019658       0.004883      -0.018359       0.027337      -0.005707      -0.002490      -0.004562       0.014350       0.018488      -0.013583       0.005713       0.007871              1.683177       2.075877      -0.254254       0.236802       1.443257      -0.092956       1.530398           0.001983
           19              H      -1.425574       3.350271      13.712253       0.141365       1.126920 0.86149929E+01  0.85058374E+02                                 1.718571                            1.660308      -0.977596       2.426598                    0.998060       3.272233       8.810054       0.517000       1.199924      -0.729729      -0.013508      -0.019883      -0.022513       0.032934       0.002327      -0.004105       0.010240       0.001986       0.020264      -0.012209      -0.001004       0.013213              1.730597       1.724519       0.306866       0.215691       1.785450       0.308437       1.681823           0.000004
           20              H      -0.276326       3.599379       0.463223       0.128677       1.033621 0.76920596E+01  0.74123149E+02                                 1.644061                            1.585057      -0.728774       2.534897                    0.999691       3.265450       8.800862       0.518939       1.224838      -0.723066       0.020213      -0.011173       0.018534       0.029613      -0.003755      -0.000484      -0.003329       0.011195       0.022558      -0.011095       0.002933       0.008161              1.665347       2.091765      -0.252423       0.239681       1.441723      -0.088131       1.462553           0.001977
           21              H       2.126709      11.315958      13.377703       0.254626       0.686150 0.45997777E+01  0.40151099E+02                                 1.397358                            1.338925      -1.058615       2.448921                    0.998573       3.010956       8.508829       0.480108       1.461528      -0.671615       0.022590      -0.023091      -0.015499       0.035829      -0.005341       0.007048      -0.001536       0.004352       0.018888      -0.009499      -0.002131       0.011631              1.444192       1.164039      -0.183987       0.002344       1.908752       0.135238       1.259785           0.000435
           22              H       4.489127       0.304465       1.335340       0.259989       0.683292 0.45493138E+01  0.39617011E+02                                 1.391113                            1.330483      -1.009270       2.465130                    0.998954       3.019239       8.533269       0.482022       1.459163      -0.671619      -0.016882       0.022374       0.010168       0.029816      -0.003142       0.009769      -0.001959       0.003501       0.021049      -0.008875      -0.005052       0.013928              1.437409       1.168193      -0.191215      -0.016037       1.893677       0.173122       1.250357           0.001183
           23              H       8.632015       0.899556      11.765001       0.138617       0.997012 0.73926413E+01  0.70935531E+02                                 1.648411                            1.587248      -0.671188       2.574264                    0.999863       3.245467       8.891674       0.499483       1.277971      -0.711383       0.018502      -0.015606      -0.021175       0.032159      -0.006542      -0.000813       0.000757      -0.000902       0.012364      -0.008618       0.003186       0.005433              1.678938       1.355638      -0.110461      -0.229822       1.580994       0.299348       2.100182           0.000720
           24              H       8.567428       2.190074      12.658564       0.140495       0.984523 0.75147415E+01  0.73818680E+02                                 1.737379                            1.678959      -1.326335       2.261616                    0.993419       3.749867      11.073512       0.443258       1.406686      -0.681201       0.013521       0.026419       0.011273       0.031747      -0.002241       0.000047       0.002108      -0.012092       0.006773      -0.007595       0.001232       0.006363              1.769204       1.459948       0.331649       0.090290       2.325762       0.040368       1.521901           0.000349
           25              H      -1.889002      10.408329       3.023816       0.153874       0.964951 0.72298405E+01  0.69264337E+02                                 1.635249                            1.588013      -0.773650       2.531925                    0.999371       3.260408       9.042789       0.488781       1.308008      -0.704445      -0.013817       0.008686       0.026266       0.030923      -0.005188      -0.001599       0.002651       0.005317       0.014647      -0.008432       0.001365       0.007067              1.655680       1.413588      -0.114918      -0.257375       1.525446       0.233835       2.028005           0.000506
           26              H      -1.723873       9.215840       2.024455       0.154136       0.915304 0.69703959E+01  0.67460982E+02                                 1.679027                            1.636576      -1.363312       2.250902                    0.992857       3.724847      11.059252       0.439202       1.440941      -0.674460      -0.007516      -0.026811      -0.008743       0.029185      -0.005197       0.000857       0.003325      -0.013220      -0.005878      -0.008067      -0.002013       0.010081              1.703362       1.420483       0.269701       0.107421       2.191286       0.149545       1.498319           0.000127
           27              H       9.618131       0.483223       0.884984       0.136317       1.149843 0.88436658E+01  0.88083958E+02                                 1.755568                            1.691154      -0.991190       2.414331                    0.997287       3.359156       9.149449       0.507080       1.212733      -0.726191       0.005201      -0.021573       0.020360       0.030116      -0.001762       0.011999      -0.001127      -0.008126       0.020577      -0.014362       0.000440       0.013922              1.774371       1.527369      -0.223811       0.164187       2.121992      -0.329313       1.673751           0.000011
           28              H       9.937737       1.634194      14.175476       0.121408       1.043642 0.79344844E+01  0.77228003E+02                                 1.666107                            1.617275      -0.747715       2.518818                    0.999290       3.377708       9.216464       0.509061       1.236176      -0.719783       0.014057       0.014583      -0.018359       0.027337       0.009068      -0.002706       0.004437       0.002708       0.018487      -0.013584       0.005713       0.007871              1.683240       1.821672       0.401084      -0.198915       1.697597      -0.158609       1.530450           0.001983
           29              H      -3.044243      11.092222      13.712253       0.141367       1.126953 0.86153348E+01  0.85062736E+02                                 1.718616                            1.660350      -0.977632       2.426581                    0.998059       3.272289       8.810304       0.516988       1.199937      -0.729726      -0.010464       0.021641      -0.022512       0.032934      -0.000304       0.010920      -0.001566      -0.005023       0.020263      -0.012209      -0.001003       0.013212              1.730644       1.504499      -0.179822       0.159275       2.005564      -0.341027       1.681868           0.000004
           30              H      -3.403134       9.972390       0.463223       0.128672       1.033664 0.76924729E+01  0.74128199E+02                                 1.644111                            1.585103      -0.728809       2.534877                    0.999691       3.265540       8.801196       0.518930       1.224842      -0.723065      -0.019781      -0.011918       0.018535       0.029612       0.006725      -0.002641       0.002084       0.000904       0.022557      -0.011095       0.002933       0.008161              1.665398       1.822895       0.407708      -0.196172       1.710705      -0.163512       1.462594           0.001978
           31              H       2.078102       4.033011      13.377703       0.254630       0.686131 0.45996101E+01  0.40149224E+02                                 1.397327                            1.338897      -1.058606       2.448930                    0.998573       3.010894       8.508578       0.480115       1.461519      -0.671616      -0.031294      -0.008018      -0.015499       0.035830       0.004555      -0.004854      -0.005335       0.007075       0.018887      -0.009499      -0.002130       0.011630              1.444159       1.881863      -0.230468       0.115944       1.190855      -0.069647       1.259759           0.000435
           32              H       4.677561       7.492843       1.335340       0.259988       0.683288 0.45492682E+01  0.39616449E+02                                 1.391099                            1.330469      -1.009256       2.465137                    0.998954       3.019209       8.533120       0.482029       1.459148      -0.671622       0.027819       0.003433       0.010168       0.029818       0.003087      -0.006581      -0.007481       0.003694       0.021048      -0.008876      -0.005051       0.013927              1.437394       1.877881      -0.218532       0.157945       1.183955      -0.072671       1.250345           0.001183
           33              H       3.121481       3.607452      11.765001       0.138619       0.996985 0.73923781E+01  0.70932292E+02                                 1.648375                            1.587215      -0.671182       2.574270                    0.999863       3.245405       8.891426       0.499491       1.277964      -0.711385      -0.022767      -0.008221      -0.021175       0.032161       0.002882       0.001062       0.000326       0.011783       0.012362      -0.008619       0.003185       0.005434              1.678900       1.620284      -0.042350       0.374142       1.316290       0.049355       2.100128           0.000720
           34              H       4.271396       3.018127      12.658564       0.140499       0.984517 0.75146837E+01  0.73817986E+02                                 1.737373                            1.678953      -1.326361       2.261605                    0.993419       3.749854      11.073472       0.443258       1.406688      -0.681201       0.016118      -0.024920       0.011274       0.031747      -0.004114       0.001804      -0.001096       0.009926       0.006771      -0.007594       0.001230       0.006364              1.769197       1.822084      -0.540728      -0.010185       1.963612      -0.098377       1.521896           0.000349
           35              H       3.299928       7.964534       3.023816       0.153875       0.964944 0.72297648E+01  0.69263326E+02                                 1.635231                            1.587996      -0.773648       2.531927                    0.999371       3.260384       9.042659       0.488789       1.307994      -0.704448       0.014430       0.007624       0.026266       0.030923       0.004898       0.003095       0.000059       0.006328       0.014645      -0.008433       0.001366       0.007067              1.655661       1.596986       0.009024       0.331189       1.342017       0.105973       2.027978           0.000506
           36              H       2.184637       8.417772       2.024455       0.154139       0.915299 0.69703446E+01  0.67460378E+02                                 1.679022                            1.636572      -1.363316       2.250902                    0.992858       3.724831      11.059205       0.439202       1.440944      -0.674459      -0.019460       0.019914      -0.008744       0.029184      -0.003125       0.002452      -0.002405       0.015612      -0.005877      -0.008067      -0.002013       0.010080              1.703357       1.765010      -0.468615       0.075799       1.846747      -0.167802       1.498315           0.000126
           37              H       2.267868       2.961616       0.884984       0.136316       1.149800 0.88432284E+01  0.88078361E+02                                 1.755513                            1.691104      -0.991173       2.414340                    0.997288       3.359079       9.149124       0.507092       1.212721      -0.726194      -0.021285       0.006281       0.020360       0.030117      -0.002637      -0.006976      -0.009828       0.007114       0.020576      -0.014361       0.000439       0.013923              1.774314       2.167087      -0.145565      -0.367269       1.482156       0.022464       1.673700           0.000010
           38              H       3.104835       2.109344      14.175476       0.121410       1.043613 0.79341938E+01  0.77224328E+02                                 1.666065                            1.617236      -0.747698       2.518828                    0.999290       3.377645       9.216187       0.509072       1.236162      -0.719787       0.005600      -0.019466      -0.018359       0.027337      -0.003361       0.005195       0.000125      -0.017060       0.018487      -0.013583       0.005712       0.007871              1.683197       1.381235      -0.146808      -0.037899       2.137942       0.251560       1.530413           0.001983
           39              H       4.469817       8.623055      13.712253       0.141365       1.126915 0.86149468E+01  0.85057773E+02                                 1.718563                            1.660302      -0.977606       2.426592                    0.998060       3.272225       8.810014       0.517002       1.199921      -0.729729       0.023974      -0.001757      -0.022513       0.032934      -0.002022      -0.006816      -0.008674       0.003038       0.020262      -0.012208      -0.001004       0.013213              1.730590       2.035959      -0.127049      -0.374958       1.473993       0.032575       1.681816           0.000004
           40              H       3.679459       9.493780       0.463223       0.128676       1.033629 0.76921326E+01  0.74123981E+02                                 1.644064                            1.585060      -0.728794       2.534887                    0.999691       3.265469       8.800903       0.518941       1.224830      -0.723068      -0.000430       0.023091       0.018535       0.029613      -0.002970       0.003125       0.001245      -0.012100       0.022558      -0.011094       0.002933       0.008161              1.665350       1.385631      -0.155266      -0.043517       2.147866       0.251635       1.462555           0.001979
           41              H       4.204811       7.716579       6.229203       0.254622       0.686159 0.45998411E+01  0.40151672E+02                                 1.397353                            1.338920      -1.058604       2.448923                    0.998573       3.010950       8.508731       0.480117       1.461497      -0.671620      -0.008702       0.031110      -0.015499       0.035829      -0.000786       0.002193       0.006871      -0.011427       0.018888      -0.009500      -0.002130       0.011630              1.444186       1.563229      -0.414461       0.118291       1.509549      -0.065589       1.259780           0.000436
           42              H       2.508238       3.735465       8.483840       0.259987       0.683294 0.45493194E+01  0.39617025E+02                                 1.391109                            1.330478      -1.009272       2.465128                    0.998954       3.019230       8.533207       0.482026       1.459152      -0.671621       0.010935      -0.025808       0.010168       0.029817      -0.000055       0.003187       0.009440      -0.007194       0.021049      -0.008875      -0.005052       0.013927              1.437405       1.546703      -0.409751       0.141909       1.515158      -0.100451       1.250353           0.001184
           43              H       5.095046       7.025766       4.616501       0.138616       0.996999 0.73925142E+01  0.70933903E+02                                 1.648387                            1.587227      -0.671180       2.574267                    0.999863       3.245434       8.891516       0.499491       1.277959      -0.711386      -0.004263       0.023826      -0.021176       0.032160      -0.003661       0.000249      -0.001083      -0.010882       0.012364      -0.008619       0.003186       0.005434              1.678913       1.428974      -0.152809       0.144329       1.507618      -0.348697       2.100147           0.000720
           44              H       6.180373       6.324573       5.510064       0.140497       0.984515 0.75146725E+01  0.73817908E+02                                 1.737377                            1.678958      -1.326347       2.261612                    0.993418       3.749859      11.073519       0.443255       1.406697      -0.681199       0.029640      -0.001500       0.011273       0.031747      -0.006357       0.001850      -0.001013       0.002164       0.006771      -0.007595       0.001231       0.006364              1.769202       2.396522      -0.209083       0.080104       1.389184       0.058009       1.521900           0.000349
           45              H       1.410926       4.692686      10.172316       0.153878       0.964920 0.72295440E+01  0.69260762E+02                                 1.635214                            1.587980      -0.773655       2.531930                    0.999371       3.260345       9.042556       0.488787       1.308008      -0.704445       0.000612      -0.016309       0.026268       0.030925      -0.000291       0.001496      -0.002710      -0.011646       0.014647      -0.008433       0.001365       0.007067              1.655643       1.397931      -0.105891       0.073817       1.541042      -0.339798       2.027955           0.000506
           46              H       0.460765       5.431937       9.172955       0.154137       0.915292 0.69702798E+01  0.67459577E+02                                 1.679014                            1.636564      -1.363294       2.250912                    0.992858       3.724811      11.059122       0.439203       1.440943      -0.674459      -0.026976       0.006895      -0.008742       0.029184      -0.008322       0.003307      -0.000922      -0.002391      -0.005876      -0.008066      -0.002014       0.010080              1.703348       2.232130      -0.198913       0.183217       1.379605       0.018257       1.498308           0.000127
           47              H       5.227549       8.087934       8.033484       0.136323       1.149772 0.88429429E+01  0.88074647E+02                                 1.755469                            1.691064      -0.991156       2.414349                    0.997288       3.359033       9.148899       0.507105       1.212703      -0.726198      -0.016082       0.015292       0.020361       0.030117      -0.004399       0.005023       0.010956       0.001010       0.020576      -0.014362       0.000439       0.013923              1.774269       1.779404      -0.369350      -0.203081       1.869741       0.306820       1.673660           0.000011
           48              H       6.384122       7.789236       7.026976       0.121414       1.043603 0.79340813E+01  0.77222802E+02                                 1.666038                            1.617212      -0.747682       2.518835                    0.999290       3.377614       9.216016       0.509083       1.236143      -0.719791       0.019657       0.004882      -0.018359       0.027337       0.005707       0.002490      -0.004562       0.014350       0.018488      -0.013583       0.005712       0.007871              1.683169       2.075864       0.254253      -0.236799       1.443252      -0.092956       1.530390           0.001983
           49              H       1.425574       3.350271       6.563753       0.141365       1.126905 0.86148465E+01  0.85056525E+02                                 1.718553                            1.660292      -0.977586       2.426602                    0.998060       3.272206       8.809946       0.517003       1.199921      -0.729729       0.013508      -0.019883      -0.022513       0.032934      -0.002327       0.004104       0.010240       0.001985       0.020264      -0.012209      -0.001004       0.013212              1.730579       1.724501      -0.306861      -0.215688       1.785430       0.308433       1.681806           0.000004
           50              H       0.276326       3.599379       7.611723       0.128676       1.033625 0.76920949E+01  0.74123490E+02                                 1.644056                            1.585053      -0.728778       2.534894                    0.999691       3.265458       8.800851       0.518944       1.224826      -0.723069      -0.020212      -0.011173       0.018534       0.029612       0.003754       0.000484      -0.003329       0.011195       0.022559      -0.011095       0.002933       0.008162              1.665342       2.091758       0.252422      -0.239680       1.441719      -0.088131       1.462549           0.001978
           51              H      -2.126709      11.315958       6.229203       0.254619       0.686171 0.45999442E+01  0.40152792E+02                                 1.397367                            1.338933      -1.058597       2.448925                    0.998573       3.010988       8.508859       0.480116       1.461493      -0.671621      -0.022591      -0.023090      -0.015499       0.035829       0.005341      -0.007048      -0.001536       0.004351       0.018889      -0.009500      -0.002130       0.011630              1.444202       1.164045       0.183990      -0.002344       1.908767       0.135239       1.259792           0.000435
           52              H       8.827773       0.304465       8.483840       0.259992       0.683291 0.45493055E+01  0.39616906E+02                                 1.391110                            1.330479      -1.009261       2.465134                    0.998954       3.019233       8.533238       0.482024       1.459158      -0.671620       0.016882       0.022374       0.010168       0.029816       0.003142      -0.009770      -0.001959       0.003501       0.021049      -0.008875      -0.005052       0.013928              1.437405       1.168190       0.191216       0.016038       1.893672       0.173121       1.250353           0.001183
           53              H       4.684885       0.899556       4.616501       0.138618       0.997006 0.73925799E+01  0.70934752E+02                                 1.648400                            1.587238      -0.671188       2.574264                    0.999863       3.245451       8.891601       0.499487       1.277966      -0.711385      -0.018502      -0.015604      -0.021176       0.032160       0.006542       0.000813       0.000757      -0.000901       0.012365      -0.008618       0.003186       0.005433              1.678926       1.355630       0.110460       0.229820       1.580983       0.299344       2.100166           0.000721
           54              H       4.749472       2.190074       5.510064       0.140499       0.984507 0.75145901E+01  0.73816829E+02                                 1.737362                            1.678944      -1.326338       2.261618                    0.993419       3.749827      11.073371       0.443259       1.406689      -0.681200      -0.013522       0.026419       0.011272       0.031747       0.002241      -0.000046       0.002109      -0.012091       0.006772      -0.007594       0.001232       0.006363              1.769186       1.459936      -0.331644      -0.090288       2.325736       0.040368       1.521887           0.000349
           55              H       1.889002      10.408329      10.172316       0.153880       0.964936 0.72296971E+01  0.69262652E+02                                 1.635235                            1.588000      -0.773675       2.531919                    0.999371       3.260381       9.042707       0.488782       1.308013      -0.704444       0.013817       0.008684       0.026268       0.030925       0.005188       0.001598       0.002651       0.005317       0.014648      -0.008431       0.001365       0.007066              1.655665       1.413577       0.114917       0.257372       1.525433       0.233833       2.027985           0.000506
           56              H       1.723873       9.215840       9.172955       0.154136       0.915306 0.69704110E+01  0.67461166E+02                                 1.679030                            1.636578      -1.363308       2.250903                    0.992858       3.724848      11.059259       0.439202       1.440941      -0.674459       0.007516      -0.026810      -0.008741       0.029184       0.005197      -0.000856       0.003325      -0.013220      -0.005877      -0.008066      -0.002013       0.010080              1.703365       1.420485      -0.269702      -0.107421       2.191290       0.149545       1.498320           0.000126
           57              H       3.698769       0.483223       8.033484       0.136317       1.149822 0.88434472E+01  0.88081093E+02                                 1.755534                            1.691123      -0.991170       2.414340                    0.997287       3.359119       9.149264       0.507090       1.212719      -0.726194      -0.005202      -0.021573       0.020361       0.030117       0.001761      -0.011999      -0.001128      -0.008124       0.020577      -0.014361       0.000439       0.013923              1.774336       1.527342       0.223805      -0.164183       2.121945      -0.329302       1.673720           0.000011
           58              H       3.379163       1.634194       7.026976       0.121411       1.043618 0.79342370E+01  0.77224769E+02                                 1.666061                            1.617233      -0.747710       2.518822                    0.999290       3.377650       9.216169       0.509077       1.236150      -0.719789      -0.014058       0.014584      -0.018359       0.027338      -0.009068       0.002706       0.004437       0.002710       0.018487      -0.013583       0.005713       0.007871              1.683192       1.821619      -0.401066       0.198906       1.697548      -0.158602       1.530410           0.001983
           59              H       3.044243      11.092222       6.563753       0.141374       1.126898 0.86147845E+01  0.85055767E+02                                 1.718545                            1.660285      -0.977608       2.426595                    0.998060       3.272196       8.809914       0.517005       1.199919      -0.729730       0.010465       0.021642      -0.022512       0.032935       0.000304      -0.010921      -0.001566      -0.005022       0.020262      -0.012209      -0.001004       0.013213              1.730571       1.504442       0.179811      -0.159265       2.005472      -0.341004       1.681799           0.000005
           60              H       3.403134       9.972390       7.611723       0.128680       1.033617 0.76920160E+01  0.74122543E+02                                 1.644048                            1.585046      -0.728791       2.534890                    0.999691       3.265440       8.800793       0.518945       1.224826      -0.723069       0.019783      -0.011917       0.018537       0.029614      -0.006724       0.002641       0.002083       0.000907       0.022558      -0.011094       0.002933       0.008162              1.665333       1.822822      -0.407682       0.196160       1.710636      -0.163501       1.462541           0.001978
           61              H      -2.078102       4.033011       6.229203       0.254632       0.686127 0.45995814E+01  0.40148982E+02                                 1.397332                            1.338901      -1.058606       2.448932                    0.998573       3.010899       8.508642       0.480109       1.461537      -0.671613       0.031294      -0.008019      -0.015499       0.035830      -0.004555       0.004854      -0.005335       0.007075       0.018887      -0.009499      -0.002130       0.011630              1.444164       1.881869       0.230470      -0.115944       1.190859      -0.069647       1.259763           0.000436
           62              H       8.639339       7.492843       8.483840       0.259992       0.683282 0.45492262E+01  0.39616049E+02                                 1.391099                            1.330470      -1.009255       2.465140                    0.998954       3.019205       8.533145       0.482024       1.459163      -0.671619      -0.027819       0.003433       0.010168       0.029817      -0.003087       0.006581      -0.007481       0.003693       0.021047      -0.008876      -0.005051       0.013927              1.437394       1.877881       0.218532      -0.157944       1.183955      -0.072671       1.250345           0.001183
           63              H      10.195419       3.607452       4.616501       0.138619       0.996995 0.73924797E+01  0.70933595E+02                                 1.648394                            1.587232      -0.671188       2.574267                    0.999863       3.245432       8.891555       0.499485       1.277974      -0.711383       0.022766      -0.008221      -0.021176       0.032161      -0.002881      -0.001062       0.000325       0.011783       0.012364      -0.008619       0.003186       0.005433              1.678920       1.620302       0.042351      -0.374149       1.316302       0.049356       2.100157           0.000720
           64              H       9.045504       3.018127       5.510064       0.140497       0.984522 0.75147353E+01  0.73818621E+02                                 1.737379                            1.678959      -1.326353       2.261607                    0.993419       3.749870      11.073530       0.443258       1.406688      -0.681201      -0.016118      -0.024919       0.011273       0.031747       0.004115      -0.001804      -0.001096       0.009926       0.006771      -0.007594       0.001230       0.006364              1.769204       1.822091       0.540732       0.010184       1.963619      -0.098378       1.521902           0.000349
           65              H      -3.299928       7.964534      10.172316       0.153881       0.964933 0.72296832E+01  0.69262536E+02                                 1.635239                            1.588003      -0.773672       2.531922                    0.999371       3.260376       9.042716       0.488779       1.308021      -0.704442      -0.014429       0.007624       0.026268       0.030924      -0.004897      -0.003095       0.000058       0.006328       0.014647      -0.008432       0.001366       0.007066              1.655669       1.596994      -0.009024      -0.331191       1.342023       0.105974       2.027990           0.000507
           66              H      -2.184637       8.417772       9.172955       0.154139       0.915304 0.69703980E+01  0.67461011E+02                                 1.679027                            1.636576      -1.363310       2.250903                    0.992858       3.724844      11.059246       0.439202       1.440941      -0.674460       0.019460       0.019914      -0.008741       0.029183       0.003125      -0.002452      -0.002404       0.015611      -0.005876      -0.008067      -0.002013       0.010080              1.703362       1.765015       0.468617      -0.075800       1.846752      -0.167803       1.498319           0.000127
           67              H      11.049032       2.961616       8.033484       0.136316       1.149831 0.88435446E+01  0.88082433E+02                                 1.755556                            1.691142      -0.991192       2.414332                    0.997287       3.359132       9.149362       0.507082       1.212733      -0.726191       0.021285       0.006282       0.020360       0.030117       0.002638       0.006976      -0.009827       0.007115       0.020577      -0.014362       0.000440       0.013922              1.774358       2.167146       0.145571       0.367284       1.482188       0.022466       1.673740           0.000011
           68              H      10.212065       2.109344       7.026976       0.121408       1.043633 0.79343953E+01  0.77226872E+02                                 1.666094                            1.617263      -0.747708       2.518822                    0.999290       3.377686       9.216370       0.509064       1.236172      -0.719784      -0.005600      -0.019465      -0.018359       0.027337       0.003361      -0.005195       0.000125      -0.017060       0.018487      -0.013584       0.005713       0.007871              1.683227       1.381257       0.146813       0.037901       2.137984       0.251567       1.530440           0.001983
           69              H      -4.469817       8.623055       6.563753       0.141372       1.126910 0.86148958E+01  0.85057157E+02                                 1.718558                            1.660297      -0.977615       2.426592                    0.998059       3.272214       8.809983       0.517002       1.199921      -0.729729      -0.023975      -0.001758      -0.022512       0.032934       0.002023       0.006816      -0.008674       0.003038       0.020263      -0.012209      -0.001004       0.013213              1.730584       2.035951       0.127048       0.374956       1.473989       0.032575       1.681812           0.000005
           70              H      -3.679459       9.493780       7.611723       0.128681       1.033631 0.76921528E+01  0.74124289E+02                                 1.644071                            1.585066      -0.728801       2.534887                    0.999691       3.265471       8.800940       0.518938       1.224837      -0.723066       0.000429       0.023091       0.018537       0.029614       0.002970      -0.003125       0.001246      -0.012100       0.022558      -0.011094       0.002933       0.008162              1.665358       1.385637       0.155267       0.043517       2.147876       0.251637       1.462561           0.001979
           71              C      -2.028164       6.504485       2.552015       0.722025      18.234239 0.20021720E+03  0.39462445E+04                                 6.509077                            5.140106       0.062583       2.117265                    0.999775      20.380901      56.810460       0.627985       0.494850      -1.001550      -0.027893       0.043157       0.026067       0.057620       0.038172      -0.077904      -0.047137       0.030379      -0.024525      -0.076626      -0.036688       0.113314              7.248023       6.458579      -0.006539       2.830527       6.491412       2.175086       8.794076          -0.000007
           72              C       8.738550       5.030596      12.208208       0.661428      20.675806 0.24188006E+03  0.49665934E+04                                 6.998828                            5.593237       0.094081       2.111860                    0.999670      21.293265      59.341224       0.615021       0.485018      -1.012979       0.032816      -0.067204      -0.021825       0.077908       0.041934      -0.080913      -0.038820       0.025233      -0.001775      -0.075035      -0.038306       0.113341              7.788898       6.877486       0.227369       3.061145       7.074069       2.535998       9.415141           0.003520
           73              C       8.090683       6.429522      12.519883      -0.224261      24.809514 0.39569053E+03  0.91436713E+04                                 7.450399                            6.623911      -0.177455       1.950663                    0.996067      29.088178      84.628807       0.637436       0.415819      -1.057904       0.037185       0.051008       0.082581       0.103943       0.032288       0.007363       0.015564       0.001680       0.108454      -0.050810       0.005819       0.044991              7.878157       7.401690       0.599697       0.625069       6.810870       1.487278       9.421912           0.001068
           74              C      -1.390950       5.257792       2.236051      -0.265609      26.468503 0.44423128E+03  0.10547658E+05                                 7.800072                            7.035031      -0.227077       1.926323                    0.996673      29.851775      87.520621       0.617455       0.417786      -1.058559      -0.046036      -0.067854      -0.091837       0.123116       0.045783       0.022607       0.035983       0.006010       0.128155      -0.068497      -0.007713       0.076210              8.196261       7.486564       0.454096       0.462329       7.783171       1.770459       9.319048          -0.000158
           75              C       7.686515       7.392508       0.343128      -0.243047      26.034076 0.39172468E+03  0.90203807E+04                                 7.659768                            6.551492      -0.028154       1.987213                    0.998766      29.209869      84.561938       0.647339       0.410895      -1.062104       0.079400      -0.054308      -0.078854       0.124385      -0.020209      -0.020895       0.041595       0.024459       0.080368      -0.049990      -0.012271       0.062261              8.317397       9.170013       0.847702      -2.294564       6.888407      -0.817408       8.893769           0.000313
           76              C      -1.037387       4.001873       0.018586      -0.215042      26.137474 0.42254506E+03  0.98645881E+04                                 7.600815                            6.777787       0.111886       2.028429                    0.998255      29.319441      84.022653       0.643526       0.407694      -1.069737      -0.069875       0.022863       0.065191       0.098260      -0.017805      -0.051907       0.028915       0.051952       0.106665      -0.053199      -0.031259       0.084459              8.011602       9.080022       0.509389      -1.313409       7.312199      -0.376401       7.642586           0.000808
           77              C      -0.583946       5.329295      13.503517       0.606333      21.261047 0.27597280E+03  0.58754673E+04                                 7.195452                            5.993192      -0.181894       1.995063                    0.998894      23.043366      66.083863       0.589452       0.488069      -1.008134       0.003896       0.036106      -0.013779       0.038842       0.024121       0.074024       0.047527       0.078409       0.111676      -0.078180      -0.040360       0.118540              7.871532       8.822022      -0.190778      -3.229669       7.522376      -1.346903       7.270198           0.001396
           78              C       7.175146       6.366091       1.233831       0.685941      18.070229 0.20669059E+03  0.41284893E+04                                 6.574899                            5.270219      -0.260501       1.997409                    0.999353      21.439266      61.225100       0.608510       0.503927      -0.991667       0.009260      -0.030048       0.009514       0.032851       0.023905       0.080702       0.043816       0.062714       0.087325      -0.070908      -0.047322       0.118229              7.306200       8.222983      -0.110241      -3.480839       6.344482      -1.316796       7.351135           0.001117
           79              C      -0.011319      10.036973       2.552015       0.722020      18.234412 0.20022033E+03  0.39463249E+04                                 6.509137                            5.140158       0.062577       2.117259                    0.999774      20.381107      56.811323       0.627979       0.494853      -1.001548       0.051320       0.002581       0.026067       0.057619      -0.005931      -0.001868       0.091032      -0.081308      -0.024533      -0.076624      -0.036688       0.113311              7.248079       6.488949      -0.010966       0.468449       6.461182      -3.538868       8.794104          -0.000005
           80              C       6.645799       1.449670      12.208208       0.661411      20.676001 0.24188350E+03  0.49666734E+04                                 6.998796                            5.593219       0.094077       2.111850                    0.999670      21.293462      59.341497       0.615033       0.485008      -1.012986      -0.074604       0.005174      -0.021819       0.077901      -0.010039       0.006836       0.089481      -0.085244      -0.001766      -0.075031      -0.038306       0.113337              7.788852       6.828017      -0.198819       0.665681       7.123496      -3.918977       9.415044           0.003521
           81              C       8.181238       1.311276      12.519883      -0.224257      24.809480 0.39568950E+03  0.91436418E+04                                 7.450389                            6.623897      -0.177450       1.950665                    0.996067      29.088158      84.628728       0.637437       0.415819      -1.057904       0.025579      -0.057706       0.082581       0.103941      -0.015415       0.009795      -0.014158      -0.056771       0.108465      -0.050814       0.005820       0.044993              7.878148       6.439230      -0.044019       0.975488       7.773320      -1.284948       9.421893           0.001065
           82              C      -1.409594      10.108476       2.236051      -0.265610      26.468606 0.44423355E+03  0.10547737E+05                                 7.800112                            7.035063      -0.227085       1.926316                    0.996673      29.851973      87.521603       0.617451       0.417788      -1.058557      -0.035744       0.073799      -0.091838       0.123118      -0.020290       0.019859      -0.037567      -0.082313       0.128145      -0.068500      -0.007708       0.076207              8.196299       7.315824      -0.355477       1.302095       7.954021      -1.285604       9.319054          -0.000159
           83              C       9.217292       1.179803       0.343128      -0.243044      26.033970 0.39172301E+03  0.90203530E+04                                 7.659798                            6.551510      -0.028182       1.987202                    0.998766      29.209968      84.562899       0.647331       0.410899      -1.062099      -0.086738      -0.041608      -0.078854       0.124389       0.020693       0.046467      -0.002705       0.022776       0.080362      -0.049987      -0.012269       0.062256              8.317429       6.724715       0.564134       0.439397       9.333786       2.395828       8.893786           0.000312
           84              C      -2.674034      10.430241       0.018586      -0.215047      26.137778 0.42255193E+03  0.98648000E+04                                 7.600884                            6.777845       0.111849       2.028413                    0.998255      29.319833      84.024322       0.643522       0.407694      -1.069736       0.054739       0.049086       0.065194       0.098265       0.031396       0.050990       0.030490       0.004857       0.106661      -0.053198      -0.031253       0.084450              8.011671       7.313091       0.510830       0.330747       9.079291       1.325611       7.642630           0.000814
           85              C      -1.751172       9.373839      13.503517       0.606331      21.261139 0.27597401E+03  0.58755001E+04                                 7.195492                            5.993224      -0.181857       1.995077                    0.998893      23.043309      66.083752       0.589448       0.488072      -1.008133       0.029326      -0.021430      -0.013786       0.038850       0.021885       0.004139      -0.087859      -0.080992       0.111678      -0.078165      -0.040367       0.118532              7.871571       8.012578       0.658196       0.448441       8.331937       3.470423       7.270200           0.001387
           86              C       8.584074       2.135870       1.233831       0.685950      18.070140 0.20668917E+03  0.41284595E+04                                 6.574906                            5.270221      -0.260562       1.997389                    0.999354      21.439304      61.225474       0.608506       0.503931      -0.991664      -0.030662       0.007004       0.009516       0.032860       0.015205      -0.002408      -0.091796      -0.072773       0.087336      -0.070904      -0.047328       0.118232              7.306206       6.909587       0.868565       0.600077       7.657898       3.672889       7.351134           0.001117
           87              C       2.039483       6.524090       2.552015       0.722030      18.234211 0.20021587E+03  0.39462110E+04                                 6.509071                            5.140089       0.062605       2.117274                    0.999775      20.380807      56.810106       0.627987       0.494850      -1.001550      -0.023430      -0.045735       0.026070       0.057622      -0.032240       0.079773      -0.043902       0.050924      -0.024527      -0.076628      -0.036686       0.113314              7.248026       6.477571       0.017498      -3.298975       6.472428       1.363738       8.794079          -0.000009
           88              C       4.591001       5.052508      12.208208       0.661441      20.675673 0.24187691E+03  0.49665171E+04                                 6.998826                            5.593219       0.094042       2.111851                    0.999670      21.293155      59.341022       0.615018       0.485021      -1.012976       0.041793       0.062020      -0.021830       0.077908      -0.031895       0.074076      -0.050659       0.060012      -0.001764      -0.075030      -0.038310       0.113340              7.788914       7.221866      -0.028557      -3.726844       6.729710       1.383013       9.415164           0.003519
           89              C       3.703430       3.791976      12.519883      -0.224257      24.809334 0.39568655E+03  0.91435566E+04                                 7.450376                            6.623889      -0.177465       1.950662                    0.996067      29.087970      84.628109       0.637435       0.415821      -1.057903      -0.062766       0.006699       0.082579       0.103941      -0.016869      -0.017163      -0.001406       0.055089       0.108463      -0.050812       0.005817       0.044995              7.878137       7.477911      -0.555670      -1.600546       6.734623      -0.202328       9.421878           0.001067
           90              C       2.800544       7.699280       2.236051      -0.265610      26.468662 0.44423389E+03  0.10547742E+05                                 7.800120                            7.035064      -0.227091       1.926315                    0.996673      29.851918      87.521295       0.617451       0.417788      -1.058558       0.081782      -0.005943      -0.091838       0.123117      -0.025492      -0.042464       0.001584       0.076302       0.128153      -0.068499      -0.007710       0.076208              8.196319       8.102344      -0.098604      -1.764446       7.167512      -0.484859       9.319101          -0.000157
           91              C       3.071543       2.960463       0.343128      -0.243046      26.033934 0.39172255E+03  0.90203260E+04                                 7.659762                            6.551490      -0.028156       1.987211                    0.998766      29.209807      84.561937       0.647336       0.410897      -1.062102       0.007332       0.095917      -0.078855       0.124386      -0.000487      -0.025576      -0.038891      -0.047227       0.080365      -0.049988      -0.012269       0.062258              8.317384       8.192926      -1.411791       1.855152       7.865490      -1.578423       8.893735           0.000314
           92              C       3.711420       8.633435       0.018586      -0.215046      26.137636 0.42254894E+03  0.98647000E+04                                 7.600839                            6.777814       0.111874       2.028422                    0.998255      29.319584      84.023119       0.643525       0.407693      -1.069738       0.015139      -0.071947       0.065194       0.098264      -0.013591       0.000910      -0.059405      -0.056809       0.106653      -0.053194      -0.031256       0.084450              8.011623       8.195297      -1.020177       0.982654       8.196982      -0.949238       7.642590           0.000808
           93              C       2.335118       8.362414      13.503517       0.606331      21.261125 0.27597366E+03  0.58754900E+04                                 7.195480                            5.993214      -0.181881       1.995070                    0.998894      23.043319      66.083738       0.589449       0.488071      -1.008133      -0.033223      -0.014683      -0.013780       0.038848      -0.046015      -0.078160       0.040345       0.002589       0.111681      -0.078169      -0.040366       0.118535              7.871557       7.682049      -0.467338       2.781237       8.662443      -2.123527       7.270179           0.001391
           94              C       4.216131       3.030813       1.233831       0.685941      18.070144 0.20668952E+03  0.41284647E+04                                 6.574873                            5.270202      -0.260643       1.997363                    0.999353      21.439294      61.225254       0.608511       0.503927      -0.991667       0.021398       0.023047       0.009514       0.032857      -0.039111      -0.078291       0.047983       0.010059       0.087327      -0.070899      -0.047329       0.118228              7.306163       6.718574      -0.758282       2.880746       7.848833      -2.356085       7.351083           0.001116
           95              C       2.028164       6.504485       9.700515       0.722020      18.234339 0.20021841E+03  0.39462735E+04                                 6.509094                            5.140116       0.062611       2.117273                    0.999775      20.380962      56.810628       0.627986       0.494849      -1.001550       0.027896       0.043156       0.026067       0.057620      -0.038171       0.077906      -0.047136       0.030380      -0.024524      -0.076628      -0.036687       0.113315              7.248044       6.458597       0.006535      -2.830537       6.491427       2.175100       8.794108          -0.000006
           96              C       4.578350       5.030596       5.059708       0.661428      20.675809 0.24188005E+03  0.49665933E+04                                 6.998827                            5.593235       0.094085       2.111861                    0.999670      21.293277      59.341257       0.615021       0.485017      -1.012979      -0.032817      -0.067203      -0.021826       0.077907      -0.041930       0.080913      -0.038821       0.025234      -0.001776      -0.075034      -0.038305       0.113339              7.788898       6.877493      -0.227370      -3.061149       7.074059       2.535995       9.415141           0.003521
           97              C       5.226217       6.429522       5.371383      -0.224258      24.809437 0.39568909E+03  0.91436322E+04                                 7.450395                            6.623908      -0.177461       1.950661                    0.996067      29.088115      84.628667       0.637435       0.415820      -1.057903      -0.037183       0.051005       0.082578       0.103939      -0.032291      -0.007365       0.015566       0.001678       0.108468      -0.050815       0.005818       0.044997              7.878153       7.401692      -0.599693      -0.625069       6.810860       1.487276       9.421907           0.001068
           98              C       1.390950       5.257792       9.384551      -0.265610      26.468518 0.44423170E+03  0.10547674E+05                                 7.800086                            7.035044      -0.227080       1.926321                    0.996673      29.851798      87.520794       0.617453       0.417787      -1.058558       0.046037      -0.067854      -0.091837       0.123116      -0.045783      -0.022607       0.035982       0.006010       0.128154      -0.068496      -0.007712       0.076209              8.196278       7.486586      -0.454094      -0.462330       7.783181       1.770465       9.319066          -0.000158
           99              C       5.630385       7.392508       7.491628      -0.243046      26.033982 0.39172317E+03  0.90203393E+04                                 7.659775                            6.551503      -0.028157       1.987210                    0.998766      29.209755      84.561639       0.647334       0.410898      -1.062101      -0.079400      -0.054310      -0.078853       0.124385       0.020208       0.020893       0.041596       0.024456       0.080372      -0.049990      -0.012271       0.062260              8.317401       9.170019      -0.847690       2.294577       6.888401      -0.817413       8.893782           0.000314
          100              C       1.037387       4.001873       7.167086      -0.215041      26.137423 0.42254407E+03  0.98645553E+04                                 7.600798                            6.777775       0.111885       2.028429                    0.998255      29.319373      84.022314       0.643527       0.407693      -1.069738       0.069875       0.022863       0.065190       0.098260       0.017804       0.051907       0.028914       0.051951       0.106669      -0.053199      -0.031259       0.084458              8.011583       9.080003      -0.509380       1.313406       7.312176      -0.376402       7.642570           0.000808
          101              C       0.583946       5.329295       6.355017       0.606339      21.260909 0.27597072E+03  0.58754142E+04                                 7.195431                            5.993177      -0.181908       1.995060                    0.998894      23.043301      66.083702       0.589452       0.488070      -1.008133      -0.003892       0.036105      -0.013781       0.038841      -0.024119      -0.074023       0.047529       0.078407       0.111677      -0.078181      -0.040359       0.118539              7.871508       8.822001       0.190784       3.229657       7.522344      -1.346893       7.270180           0.001398
          102              C       6.141754       6.366091       8.382331       0.685943      18.070188 0.20669009E+03  0.41284765E+04                                 6.574889                            5.270213      -0.260505       1.997408                    0.999353      21.439224      61.224941       0.608510       0.503927      -0.991667      -0.009261      -0.030047       0.009515       0.032850      -0.023905      -0.080702       0.043818       0.062715       0.087328      -0.070910      -0.047321       0.118231              7.306187       8.222971       0.110250       3.480833       6.344464      -1.316786       7.351126           0.001119
          103              C       0.011319      10.036973       9.700515       0.722017      18.234471 0.20022101E+03  0.39463397E+04                                 6.509137                            5.140158       0.062614       2.117271                    0.999775      20.381117      56.811263       0.627981       0.494851      -1.001549      -0.051319       0.002586       0.026068       0.057618       0.005928       0.001869       0.091031      -0.081302      -0.024533      -0.076624      -0.036684       0.113309              7.248081       6.488942       0.010968      -0.468449       6.461186      -3.538875       8.794115          -0.000005
          104              C       6.671101       1.449670       5.059708       0.661411      20.676017 0.24188370E+03  0.49666804E+04                                 6.998809                            5.593228       0.094067       2.111847                    0.999670      21.293485      59.341650       0.615031       0.485009      -1.012985       0.074603       0.005175      -0.021817       0.077900       0.010038      -0.006834       0.089481      -0.085242      -0.001764      -0.075031      -0.038307       0.113338              7.788868       6.828022       0.198826      -0.665684       7.123512      -3.918990       9.415071           0.003521
          105              C       5.135662       1.311276       5.371383      -0.224257      24.809453 0.39568906E+03  0.91436294E+04                                 7.450395                            6.623905      -0.177459       1.950663                    0.996067      29.088114      84.628603       0.637435       0.415820      -1.057903      -0.025579      -0.057703       0.082579       0.103939       0.015415      -0.009793      -0.014161      -0.056767       0.108474      -0.050813       0.005816       0.044997              7.878152       6.439237       0.044024      -0.975487       7.773321      -1.284961       9.421900           0.001067
          106              C       1.409594      10.108476       9.384551      -0.265612      26.468658 0.44423459E+03  0.10547760E+05                                 7.800100                            7.035053      -0.227084       1.926317                    0.996673      29.851979      87.521424       0.617454       0.417786      -1.058559       0.035743       0.073797      -0.091833       0.123113       0.020286      -0.019861      -0.037574      -0.082314       0.128152      -0.068500      -0.007715       0.076215              8.196286       7.315806       0.355471      -1.302082       7.954021      -1.285607       9.319031          -0.000158
          107              C       4.099608       1.179803       7.491628      -0.243044      26.034077 0.39172523E+03  0.90204002E+04                                 7.659771                            6.551497      -0.028162       1.987208                    0.998766      29.209955      84.562334       0.647338       0.410895      -1.062103       0.086737      -0.041607      -0.078853       0.124387      -0.020694      -0.046469      -0.002706       0.022783       0.080365      -0.049990      -0.012270       0.062260              8.317393       6.724685      -0.564126      -0.439403       9.333739       2.395830       8.893754           0.000314
          108              C       2.674034      10.430241       7.167086      -0.215050      26.137669 0.42255049E+03  0.98647421E+04                                 7.600839                            6.777825       0.111889       2.028427                    0.998255      29.319619      84.023158       0.643525       0.407693      -1.069738      -0.054739       0.049088       0.065197       0.098269      -0.031392      -0.050987       0.030489       0.004865       0.106654      -0.053191      -0.031255       0.084446              8.011614       7.313043      -0.510822      -0.330747       9.079219       1.325622       7.642580           0.000813
          109              C       1.751172       9.373839       6.355017       0.606334      21.261190 0.27597513E+03  0.58755258E+04                                 7.195497                            5.993234      -0.181874       1.995073                    0.998893      23.043250      66.083446       0.589448       0.488072      -1.008133      -0.029327      -0.021431      -0.013784       0.038850      -0.021889      -0.004142      -0.087862      -0.080996       0.111688      -0.078173      -0.040364       0.118537              7.871573       8.012569      -0.658214      -0.448452       8.331939       3.470424       7.270210           0.001382
          110              C       4.732826       2.135870       8.382331       0.685952      18.070121 0.20668889E+03  0.41284499E+04                                 6.574889                            5.270210      -0.260560       1.997391                    0.999354      21.439232      61.225106       0.608508       0.503930      -0.991665       0.030662       0.007003       0.009516       0.032860      -0.015204       0.002408      -0.091796      -0.072772       0.087337      -0.070905      -0.047328       0.118232              7.306184       6.909570      -0.868573      -0.600086       7.657872       3.672873       7.351111           0.001116
          111              C      -2.039483       6.524090       9.700515       0.722027      18.234241 0.20021619E+03  0.39462184E+04                                 6.509072                            5.140088       0.062620       2.117279                    0.999775      20.380827      56.810146       0.627987       0.494850      -1.001550       0.023428      -0.045735       0.026070       0.057621       0.032239      -0.079773      -0.043899       0.050920      -0.024530      -0.076628      -0.036684       0.113312              7.248029       6.477569      -0.017497       3.298975       6.472433       1.363745       8.794085          -0.000006
          112              C       8.725899       5.052508       5.059708       0.661440      20.675661 0.24187667E+03  0.49665122E+04                                 6.998827                            5.593219       0.094030       2.111847                    0.999670      21.293169      59.341102       0.615018       0.485021      -1.012976      -0.041792       0.062020      -0.021827       0.077907       0.031893      -0.074077      -0.050658       0.060009      -0.001768      -0.075030      -0.038309       0.113338              7.788916       7.221867       0.028554       3.726845       6.729711       1.383012       9.415168           0.003521
          113              C       9.613470       3.791976       5.371383      -0.224257      24.809391 0.39568745E+03  0.91435810E+04                                 7.450371                            6.623880      -0.177466       1.950662                    0.996067      29.088036      84.628265       0.637438       0.415819      -1.057904       0.062764       0.006699       0.082578       0.103939       0.016870       0.017165      -0.001406       0.055092       0.108468      -0.050815       0.005816       0.044999              7.878134       7.477906       0.555667       1.600539       6.734611      -0.202329       9.421885           0.001066
          114              C      -2.800544       7.699280       9.384551      -0.265612      26.468623 0.44423307E+03  0.10547721E+05                                 7.800123                            7.035065      -0.227099       1.926314                    0.996673      29.851896      87.521334       0.617450       0.417789      -1.058557      -0.081780      -0.005943      -0.091833       0.123112       0.025495       0.042471       0.001586       0.076299       0.128159      -0.068500      -0.007717       0.076217              8.196324       8.102342       0.098605       1.764447       7.167513      -0.484852       9.319117          -0.000159
          115              C      10.245357       2.960463       7.491628      -0.243045      26.033924 0.39172213E+03  0.90203224E+04                                 7.659774                            6.551492      -0.028176       1.987204                    0.998766      29.209897      84.562483       0.647334       0.410898      -1.062100      -0.007332       0.095918      -0.078855       0.124387       0.000489       0.025575      -0.038890      -0.047224       0.080367      -0.049988      -0.012268       0.062256              8.317399       8.192946       1.411793      -1.855141       7.865496      -1.578416       8.893756           0.000313
          116              C      -3.711420       8.633435       7.167086      -0.215047      26.137636 0.42254920E+03  0.98647097E+04                                 7.600845                            6.777821       0.111871       2.028423                    0.998255      29.319599      84.023239       0.643524       0.407694      -1.069737      -0.015140      -0.071950       0.065196       0.098268       0.013590      -0.000912      -0.059402      -0.056802       0.106655      -0.053190      -0.031256       0.084446              8.011627       8.195289       1.020173      -0.982648       8.196994      -0.949233       7.642597           0.000812
          117              C      -2.335118       8.362414       6.355017       0.606325      21.261264 0.27597596E+03  0.58755477E+04                                 7.195505                            5.993235      -0.181864       1.995075                    0.998894      23.043326      66.083682       0.589449       0.488071      -1.008134       0.033221      -0.014683      -0.013781       0.038847       0.046019       0.078164       0.040344       0.002584       0.111692      -0.078176      -0.040364       0.118540              7.871583       7.682068       0.467340      -2.781251       8.662471      -2.123536       7.270210           0.001378
          118              C       9.100769       3.030813       8.382331       0.685938      18.070164 0.20668978E+03  0.41284719E+04                                 6.574883                            5.270207      -0.260629       1.997367                    0.999353      21.439322      61.225389       0.608511       0.503927      -0.991667      -0.021399       0.023047       0.009514       0.032857       0.039111       0.078291       0.047982       0.010060       0.087328      -0.070899      -0.047329       0.118228              7.306175       6.718595       0.758282      -2.880760       7.848832      -2.356086       7.351098           0.001117
          119              N       8.663975       6.970409      13.642197      -0.258339      30.141937 0.46606842E+03  0.11105369E+05                                 8.352327                            7.110409      -0.453311       1.872114                    0.998347      28.457337      81.302262       0.631905       0.406790      -1.074694      -0.167127      -0.005673      -0.035777       0.171008       0.032204      -0.050397       0.044075      -0.006417       0.173302      -0.091309       0.003469       0.087840              9.236524       9.638751       1.229104      -0.689321       6.947208       1.423077      11.123614           0.054212
          120              N      -2.047473       4.452804       1.017946      -0.307912      33.067575 0.55908034E+03  0.13854370E+05                                 8.853382                            7.796523      -0.543170       1.848559                    0.997982      29.134429      83.161469       0.606226       0.407717      -1.080848       0.158474      -0.005425       0.023812       0.160345       0.036219      -0.035735       0.084189      -0.003542       0.175938      -0.110272      -0.000894       0.111166              9.633701      10.262695       1.699512      -1.015614       8.154281       1.243071      10.484127           0.060528
          121              N       8.363013       0.544347      13.642197      -0.258339      30.141617 0.46606285E+03  0.11105220E+05                                 8.352334                            7.110416      -0.453307       1.872115                    0.998347      28.457183      81.302161       0.631897       0.406796      -1.074688       0.078646       0.147574      -0.035776       0.171007      -0.018886       0.063366       0.021612      -0.052569       0.173302      -0.091311       0.003472       0.087839              9.236530       6.555686       0.550937       1.577101      10.030289      -0.114566      11.123613           0.054214
          122              N      -1.778472      11.079536       1.017946      -0.307914      33.067362 0.55907697E+03  0.13854287E+05                                 8.853410                            7.796553      -0.543166       1.848559                    0.997982      29.134366      83.161703       0.606218       0.407723      -1.080842      -0.083933      -0.134527       0.023812       0.160341      -0.019641       0.090782      -0.011148      -0.060963       0.175938      -0.110276      -0.000893       0.111169              9.633723       7.209612       0.063245       1.584365      11.207418       0.257982      10.484139           0.060526
          123              N       2.948362       4.018018      13.642197      -0.258338      30.141555 0.46606149E+03  0.11105170E+05                                 8.352302                            7.110393      -0.453278       1.872125                    0.998347      28.457045      81.301461       0.631901       0.406795      -1.074690       0.088476      -0.141899      -0.035777       0.171007      -0.013322      -0.012969      -0.065682       0.058992       0.173300      -0.091310       0.003471       0.087838              9.236498       8.684504      -1.780014      -0.887755       7.901414      -1.308511      11.123576           0.054216
          124              N       3.825945       7.533208       1.017946      -0.307911      33.067239 0.55907347E+03  0.13854168E+05                                 8.853366                            7.796513      -0.543152       1.848564                    0.997982      29.134237      83.161028       0.606221       0.407721      -1.080844      -0.074539       0.139954       0.023812       0.160344      -0.016576      -0.055042      -0.073043       0.064508       0.175934      -0.110274      -0.000891       0.111165              9.633681      10.153160      -1.762716      -0.568756       8.263775      -1.501067      10.484109           0.060528
          125              N       4.652925       6.970409       6.493697      -0.258340      30.141649 0.46606295E+03  0.11105215E+05                                 8.352313                            7.110399      -0.453273       1.872124                    0.998347      28.457183      81.301936       0.631901       0.406794      -1.074690       0.167128      -0.005673      -0.035777       0.171009      -0.032206       0.050400       0.044072      -0.006424       0.173299      -0.091311       0.003471       0.087839              9.236507       9.638735      -1.229096       0.689309       6.947189       1.423075      11.123597           0.054208
          126              N       2.047473       4.452804       8.166446      -0.307911      33.067219 0.55907276E+03  0.13854146E+05                                 8.853361                            7.796507      -0.543155       1.848564                    0.997982      29.134220      83.160961       0.606222       0.407721      -1.080844      -0.158474      -0.005425       0.023812       0.160345      -0.036219       0.035735       0.084189      -0.003544       0.175939      -0.110272      -0.000894       0.111166              9.633678      10.262673      -1.699502       1.015604       8.154256       1.243070      10.484106           0.060524
          127              N       4.953887       0.544347       6.493697      -0.258337      30.141904 0.46606826E+03  0.11105361E+05                                 8.352304                            7.110394      -0.453281       1.872122                    0.998347      28.457352      81.302197       0.631908       0.406789      -1.074695      -0.078649       0.147577      -0.035775       0.171010       0.018890      -0.063364       0.021614      -0.052568       0.173302      -0.091311       0.003473       0.087838              9.236492       6.555657      -0.550916      -1.577085      10.030245      -0.114576      11.123573           0.054214
          128              N       1.778472      11.079536       8.166446      -0.307910      33.067511 0.55908017E+03  0.13854364E+05                                 8.853367                            7.796520      -0.543169       1.848559                    0.997982      29.134434      83.161468       0.606226       0.407717      -1.080848       0.083934      -0.134526       0.023813       0.160341       0.019637      -0.090785      -0.011146      -0.060959       0.175935      -0.110276      -0.000894       0.111170              9.633672       7.209562      -0.063224      -1.584329      11.207377       0.257963      10.484076           0.060528
          129              N      10.368538       4.018018       6.493697      -0.258342      30.141672 0.46606369E+03  0.11105238E+05                                 8.352330                            7.110413      -0.453282       1.872123                    0.998347      28.457126      81.301827       0.631899       0.406795      -1.074690      -0.088477      -0.141898      -0.035777       0.171007       0.013321       0.012969      -0.065682       0.058991       0.173298      -0.091308       0.003470       0.087838              9.236532       8.684521       1.780016       0.887762       7.901440      -1.308524      11.123635           0.054215
          130              N      -3.825945       7.533208       8.166446      -0.307913      33.067342 0.55907599E+03  0.13854251E+05                                 8.853396                            7.796540      -0.543160       1.848562                    0.997982      29.134299      83.161362       0.606219       0.407722      -1.080843       0.074537       0.139954       0.023812       0.160342       0.016576       0.055043      -0.073046       0.064500       0.175933      -0.110274      -0.000893       0.111167              9.633715      10.153185       1.762722       0.568770       8.263804      -1.501065      10.484156           0.060526
          131              O      -1.162565       6.409916      13.653635      -0.622876      38.034581 0.70190834E+03  0.18096442E+05                                 9.073280                            8.356659      -0.122847       1.986901                    0.996187      29.644853      81.575972       0.636762       0.373092      -1.124350      -0.017352      -0.019369       0.041374       0.048867      -0.025415       0.071032       0.049097      -0.028670       0.009590      -0.101683       0.027165       0.074518              9.520431       9.728193      -0.781688      -2.196416      10.773291      -1.038796       8.059809          -0.001550
          132              O      -2.970335       6.900059       1.767109      -0.559456      33.718399 0.52525006E+03  0.12498742E+05                                 8.159032                            7.007161       0.729214       2.295493                    0.997613      26.986820      69.577343       0.734271       0.350550      -1.150806       0.001718      -0.013009       0.011938       0.017740       0.027313       0.035932      -0.021588       0.103285       0.128322      -0.086956       0.013959       0.072997              8.993226      10.317530       0.460259       4.757824       6.010876       0.525005      10.651271           0.055518
          133              O       7.768414       5.257792       1.066556      -0.718324      40.871109 0.77756406E+03  0.20515115E+05                                 9.444270                            8.724469      -0.011364       2.008643                    0.994368      30.749936      84.900954       0.632405       0.367090      -1.131752       0.017218       0.043763      -0.049555       0.068318      -0.036450       0.052833       0.048534      -0.047260      -0.018747      -0.095751       0.034205       0.061546              9.877307      10.004952      -0.966283      -2.288471      11.236974      -1.238213       8.389996          -0.001368
          134              O       9.681386       4.640788      12.954512      -0.512946      31.724611 0.49758894E+03  0.11702669E+05                                 7.857192                            6.848711       0.629289       2.273507                    0.997586      26.433396      68.155294       0.736739       0.353491      -1.146323      -0.005554       0.005886      -0.020022       0.021596       0.030768       0.019538      -0.018219       0.090213       0.117131      -0.078741       0.025657       0.053084              8.555704       9.804316       0.463039       4.346881       5.924670       0.571453       9.938125           0.055433
          135              O       0.390185       5.145924      12.642837      -0.635779      37.120517 0.60152654E+03  0.14824051E+05                                 8.758734                            7.544225       0.494766       2.190086                    0.995600      28.839210      75.946045       0.700468       0.354818      -1.146036       0.015185      -0.024335       0.007551       0.029661       0.002133      -0.020778       0.044124       0.202603       0.097116      -0.129780       0.036623       0.093157              9.676895      12.959455      -1.337641      -3.741161       6.302478      -0.219218       9.768753           0.000719
          136              O       6.324196       6.550616       2.017307      -0.583689      33.630356 0.48592531E+03  0.11408615E+05                                 8.274447                            6.842774       0.446854       2.203371                    0.995035      27.285755      71.263450       0.721966       0.361348      -1.135261       0.010753       0.010514      -0.008953       0.017502       0.007608       0.024781       0.039465       0.179272       0.087258      -0.114993       0.026174       0.088819              9.287908      12.588645      -1.375003      -4.121061       5.655869      -0.035758       9.619210           0.000626
          137              O       8.341040       4.346703      11.214567      -0.667712      46.253181 0.68441692E+03  0.17447208E+05                                10.193765                            8.127325       0.264527       2.105225                    0.996775      29.571055      79.605905       0.663888       0.361914      -1.138602       0.089769       0.004362       0.044365       0.100229       0.048493      -0.037464       0.007798       0.024123       0.106900      -0.075853       0.013464       0.062390             11.746463       9.223654       3.036828       4.614534       9.642188       5.031982      16.373547           0.010735
          138              O      -1.633318       7.103036       3.508484      -0.640160      43.929840 0.61869710E+03  0.15435815E+05                                 9.935193                            7.806521       0.056757       2.058994                    0.995892      28.669330      77.280198       0.664640       0.369376      -1.128624      -0.083570      -0.020208      -0.034259       0.092552       0.045813      -0.047777      -0.015793       0.028785       0.084290      -0.065491      -0.014300       0.079791             11.513748       8.874427       2.925333       4.622404       9.422444       5.102006      16.244373           0.005631
          139              O      -0.526018       9.334627      13.653635      -0.622836      38.032850 0.70187099E+03  0.18095228E+05                                 9.073013                            8.356454      -0.122978       1.986883                    0.996184      29.643972      81.572822       0.636768       0.373094      -1.124350      -0.008097       0.024698       0.041355       0.048844       0.000291       0.007005      -0.086044       0.058337       0.009585      -0.101658       0.027156       0.074502              9.520102      11.188784      -0.061711       0.198594       9.312166       2.421276       8.059355          -0.001543
          140              O       0.802343      10.655130       1.767109      -0.559463      33.718619 0.52525636E+03  0.12498932E+05                                 8.159067                            7.007205       0.729211       2.295489                    0.997613      26.986965      69.577882       0.734268       0.350550      -1.150806      -0.012125       0.005024       0.011939       0.017743       0.031068      -0.036665      -0.020325      -0.098951       0.128309      -0.086956       0.013958       0.072998              8.993247       6.688973       1.634717      -1.924242       9.639504      -4.382904      10.651262           0.055512
          141              O       7.327624       2.176234       1.066556      -0.718356      40.872527 0.77760279E+03  0.20516368E+05                                 9.444416                            8.724629      -0.011011       2.008734                    0.994366      30.750721      84.903268       0.632406       0.367086      -1.131757       0.029289      -0.036817      -0.049561       0.068335      -0.002206       0.015634      -0.070070       0.086801      -0.018715      -0.095813       0.034242       0.061572              9.877430      11.766084      -0.050312       0.071973       9.476243       2.600888       8.389962          -0.001366
          142              O       5.836797       0.828053      12.954512      -0.512958      31.725204 0.49760098E+03  0.11703026E+05                                 7.857298                            6.848801       0.629289       2.273501                    0.997586      26.433668      68.156270       0.736733       0.353492      -1.146323       0.007880       0.001868      -0.020022       0.021598       0.023680      -0.025546      -0.007806      -0.098391       0.117131      -0.078738       0.025659       0.053079              8.555819       6.493650       1.448437      -1.678556       9.235542      -4.050312       9.938265           0.055432
          143              O      -2.397042       8.621902      12.642837      -0.635739      37.118791 0.60148995E+03  0.14822903E+05                                 8.758427                            7.543962       0.494811       2.190112                    0.995601      28.838498      75.943193       0.700486       0.354815      -1.146041      -0.028633      -0.000991       0.007547       0.029627       0.086659       0.048585      -0.004057      -0.104983       0.097111      -0.129763       0.036611       0.093152              9.676551       9.124726       3.551237       1.680728      10.136478       3.349456       9.768448           0.000760
          144              O       9.169351       2.780552       2.017307      -0.583687      33.631230 0.48593908E+03  0.11409030E+05                                 8.274628                            6.842901       0.446521       2.203259                    0.995032      27.285975      71.264540       0.721954       0.361352      -1.135257       0.003708      -0.014569      -0.008953       0.017498       0.073823       0.021784      -0.041189      -0.102799       0.087245      -0.114985       0.026172       0.088813              9.288127       8.579994       3.689602       2.029646       9.664927       3.586946       9.619460           0.000626
          145              O       6.252285       2.135870      11.214567      -0.667690      46.253786 0.68443056E+03  0.17447691E+05                                10.194014                            8.127538       0.264141       2.105114                    0.996771      29.570943      79.606632       0.663862       0.361926      -1.138589      -0.041083      -0.079905       0.044347       0.100196      -0.013788       0.025480       0.028511      -0.096093       0.106928      -0.075862       0.013495       0.062367             11.746739       6.907784      -1.699792       2.050734      11.958606      -6.512391      16.373828           0.010716
          146              O       0.309618       9.395751       3.508484      -0.640153      43.928297 0.61867613E+03  0.15435142E+05                                 9.934942                            7.806368       0.056740       2.059003                    0.995891      28.668862      77.278256       0.664650       0.369374      -1.128627       0.024284       0.082467      -0.034274       0.092549      -0.010434       0.010217       0.049271      -0.093781       0.084230      -0.065498      -0.014297       0.079795             11.513413       6.751924      -1.700041       2.107357      11.544585      -6.553820      16.243731           0.005632
          147              O       1.688583       7.321005      13.653635      -0.622856      38.033806 0.70188909E+03  0.18095816E+05                                 9.073155                            8.356546      -0.122801       1.986923                    0.996185      29.644425      81.574405       0.636766       0.373092      -1.124350       0.025445      -0.005335       0.041364       0.048856       0.025114      -0.078030       0.036957      -0.029686       0.009596      -0.101670       0.027158       0.074512              9.520288       9.834983       0.843522       1.997770      10.666271      -1.382577       8.059609          -0.001543
          148              O       2.167991       5.510359       1.767109      -0.559450      33.717931 0.52524123E+03  0.12498476E+05                                 8.158950                            7.007096       0.729227       2.295501                    0.997613      26.986638      69.576652       0.734276       0.350549      -1.150807       0.010409       0.007987       0.011939       0.017739      -0.058381       0.000729       0.041912      -0.004337       0.128324      -0.086956       0.013958       0.072998              8.993137       7.486077      -2.094951      -2.833569       8.842164       3.857851      10.651171           0.055517
          149              O       4.879312       4.098748       1.066556      -0.718334      40.873419 0.77762238E+03  0.20517106E+05                                 9.444766                            8.724913      -0.011415       2.008616                    0.994369      30.750773      84.905112       0.632374       0.367100      -1.131741      -0.046508      -0.006988      -0.049546       0.068313       0.038682      -0.068445       0.021481      -0.039507      -0.018737      -0.095743       0.034201       0.061542              9.877837      10.092756       1.016729       2.216728      11.150342      -1.362747       8.390411          -0.001370
          150              O       4.457166       6.063933      12.954512      -0.512953      31.724940 0.49759457E+03  0.11702834E+05                                 7.857242                            6.848743       0.629303       2.273508                    0.997586      26.433532      68.155723       0.736738       0.353490      -1.146324      -0.002324      -0.007757      -0.020021       0.021597      -0.054448       0.006009       0.026030       0.008187       0.117137      -0.078743       0.025658       0.053086              8.555777       7.295656      -1.911492      -2.668397       8.433435       3.478815       9.938241           0.055434
          151              O       2.006857       9.297722      12.642837      -0.635729      37.118942 0.60149209E+03  0.14822977E+05                                 8.758475                            7.543996       0.494855       2.190128                    0.995602      28.838472      75.943306       0.700481       0.354817      -1.146038       0.013455       0.025299       0.007546       0.029631      -0.088788      -0.027809      -0.040051      -0.097611       0.097111      -0.129766       0.036611       0.093154              9.676605       6.808037      -2.213705       2.060309      12.453310      -3.130274       9.768468           0.000762
          152              O       4.481803       2.201607       2.017307      -0.583675      33.630395 0.48592382E+03  0.11408576E+05                                 8.274478                            6.842782       0.446648       2.203307                    0.995034      27.285640      71.263243       0.721962       0.361350      -1.135259      -0.014462       0.004070      -0.008953       0.017489      -0.081430      -0.046565       0.001734      -0.076451       0.087249      -0.114986       0.026166       0.088820              9.287947       6.198250      -2.314517       2.091473      12.046346      -3.551119       9.619246           0.000625
          153              O       5.382025       5.050202      11.214567      -0.667748      46.255394 0.68444746E+03  0.17448195E+05                                10.194111                            8.127522       0.264676       2.105266                    0.996777      29.571637      79.608160       0.663878       0.361916      -1.138600      -0.048686       0.075553       0.044366       0.100235      -0.034687       0.011994      -0.036342       0.071895       0.106905      -0.075834       0.013437       0.062397             11.746932      12.168131      -1.337232      -6.665531       6.698448       1.480331      16.374219           0.010721
          154              O       1.323700       6.566762       3.508484      -0.640171      43.930516 0.61870079E+03  0.15435924E+05                                 9.935271                            7.806525       0.056756       2.058991                    0.995892      28.669455      77.280474       0.664642       0.369374      -1.128626       0.059292      -0.062282      -0.034260       0.092565      -0.035370       0.037578      -0.033484       0.064919       0.084286      -0.065475      -0.014323       0.079798             11.513886      11.819142      -1.225330      -6.729919       6.477955       1.452012      16.244562           0.005632
          155              O       1.162565       6.409916       6.505135      -0.622888      38.034986 0.70191766E+03  0.18096739E+05                                 9.073331                            8.356702      -0.122819       1.986906                    0.996187      29.645064      81.576635       0.636762       0.373091      -1.124351       0.017353      -0.019381       0.041375       0.048874       0.025411      -0.071031       0.049097      -0.028666       0.009600      -0.101680       0.027159       0.074520              9.520490       9.728270       0.781682       2.196446      10.773331      -1.038799       8.059868          -0.001551
          156              O       2.970335       6.900059       8.915609      -0.559459      33.718461 0.52525113E+03  0.12498771E+05                                 8.159028                            7.007157       0.729246       2.295501                    0.997613      26.986903      69.577521       0.734273       0.350548      -1.150808      -0.001717      -0.013012       0.011943       0.017746      -0.027313      -0.035932      -0.021586       0.103287       0.128323      -0.086955       0.013959       0.072997              8.993224      10.317530      -0.460263      -4.757824       6.010872       0.525013      10.651269           0.055516
          157              O       5.548486       5.257792       8.215056      -0.718320      40.870927 0.77755960E+03  0.20514966E+05                                 9.444241                            8.724444      -0.011361       2.008645                    0.994368      30.749851      84.900636       0.632406       0.367090      -1.131752      -0.017220       0.043763      -0.049558       0.068321       0.036449      -0.052833       0.048536      -0.047259      -0.018746      -0.095752       0.034205       0.061547              9.877275      10.004931       0.966281       2.288464      11.236926      -1.238201       8.389968          -0.001371
          158              O       3.635514       4.640788       5.806012      -0.512951      31.724704 0.49759033E+03  0.11702708E+05                                 7.857198                            6.848713       0.629312       2.273513                    0.997586      26.433465      68.155462       0.736740       0.353490      -1.146324       0.005555       0.005885      -0.020025       0.021598      -0.030768      -0.019538      -0.018217       0.090214       0.117136      -0.078742       0.025656       0.053086              8.555715       9.804336      -0.463044      -4.346895       5.924668       0.571459       9.938143           0.055432
          159              O      -0.390185       5.145924       5.494337      -0.635794      37.120996 0.60153629E+03  0.14824357E+05                                 8.758828                            7.544300       0.494788       2.190091                    0.995600      28.839360      75.946712       0.700462       0.354819      -1.146035      -0.015181      -0.024342       0.007546       0.029664      -0.002135       0.020777       0.044124       0.202602       0.097115      -0.129779       0.036623       0.093156              9.677002      12.959608       1.337667       3.741201       6.302542      -0.219221       9.768856           0.000699
          160              O       6.992704       6.550616       9.165807      -0.583689      33.630365 0.48592558E+03  0.11408622E+05                                 8.274448                            6.842774       0.446881       2.203379                    0.995035      27.285771      71.263487       0.721966       0.361348      -1.135261      -0.010755       0.010516      -0.008953       0.017505      -0.007610      -0.024783       0.039467       0.179274       0.087262      -0.114995       0.026174       0.088821              9.287908      12.588642       1.375007       4.121063       5.655870      -0.035751       9.619213           0.000626
          161              O       4.975860       4.346703       4.066067      -0.667731      46.253664 0.68442552E+03  0.17447484E+05                                10.193836                            8.127377       0.264551       2.105229                    0.996775      29.571242      79.606567       0.663886       0.361914      -1.138602      -0.089771       0.004363       0.044363       0.100229      -0.048492       0.037464       0.007797       0.024122       0.106899      -0.075851       0.013463       0.062389             11.746549       9.223731      -3.036855      -4.614580       9.642247       5.032019      16.373669           0.010713
          162              O       1.633318       7.103036      10.656984      -0.640149      43.929504 0.61869048E+03  0.15435609E+05                                 9.935151                            7.806485       0.056744       2.058993                    0.995892      28.669166      77.279662       0.664641       0.369376      -1.128623       0.083574      -0.020203      -0.034251       0.092552      -0.045814       0.047777      -0.015788       0.028782       0.084296      -0.065494      -0.014295       0.079789             11.513704       8.874387      -2.925321      -4.622385       9.422410       5.102000      16.244315           0.005634
          163              O       0.526018       9.334627       6.505135      -0.622822      38.032668 0.70186797E+03  0.18095134E+05                                 9.072995                            8.356446      -0.123016       1.986873                    0.996185      29.643892      81.572617       0.636767       0.373095      -1.124349       0.008099       0.024701       0.041362       0.048853      -0.000289      -0.007005      -0.086047       0.058332       0.009596      -0.101659       0.027152       0.074507              9.520077      11.188714       0.061720      -0.198583       9.312166       2.421268       8.059350          -0.001530
          164              O      -0.802343      10.655130       8.915609      -0.559465      33.718633 0.52525672E+03  0.12498940E+05                                 8.159057                            7.007197       0.729238       2.295497                    0.997613      26.987025      69.577989       0.734271       0.350549      -1.150807       0.012125       0.005029       0.011949       0.017750      -0.031070       0.036660      -0.020328      -0.098947       0.128312      -0.086953       0.013955       0.072998              8.993235       6.688959      -1.634704       1.924234       9.639489      -4.382901      10.651257           0.055516
          165              O       5.989276       2.176234       8.215056      -0.718355      40.872433 0.77760095E+03  0.20516306E+05                                 9.444401                            8.724620      -0.011012       2.008735                    0.994366      30.750683      84.903119       0.632406       0.367086      -1.131757      -0.029290      -0.036816      -0.049561       0.068334       0.002205      -0.015633      -0.070070       0.086799      -0.018713      -0.095813       0.034242       0.061571              9.877410      11.766051       0.050313      -0.071973       9.476229       2.600880       8.389950          -0.001370
          166              O       7.480103       0.828053       5.806012      -0.512962      31.725438 0.49760580E+03  0.11703169E+05                                 7.857331                            6.848829       0.629294       2.273500                    0.997586      26.433813      68.156747       0.736732       0.353491      -1.146323      -0.007881       0.001875      -0.020022       0.021599      -0.023680       0.025546      -0.007807      -0.098388       0.117135      -0.078738       0.025657       0.053080              8.555856       6.493666      -1.448428       1.678556       9.235577      -4.050335       9.938324           0.055434
          167              O       2.397042       8.621902       5.494337      -0.635678      37.116498 0.60144296E+03  0.14821437E+05                                 8.758032                            7.543634       0.494770       2.190116                    0.995601      28.837626      75.939802       0.700506       0.354812      -1.146045       0.028639      -0.000996       0.007542       0.029632      -0.086659      -0.048589      -0.004055      -0.104977       0.097109      -0.129762       0.036609       0.093153              9.676100       9.124296      -3.551048      -1.680658      10.135997       3.349280       9.768008           0.000827
          168              O       4.147549       2.780552       9.165807      -0.583683      33.630681 0.48592917E+03  0.11408733E+05                                 8.274516                            6.842813       0.446527       2.203264                    0.995032      27.285810      71.263771       0.721961       0.361350      -1.135260      -0.003710      -0.014570      -0.008952       0.017498      -0.073823      -0.021786      -0.041191      -0.102798       0.087244      -0.114986       0.026172       0.088814              9.287995       8.579878      -3.689543      -2.029622       9.664783       3.586883       9.619323           0.000626
          169              O       7.064615       2.135870       4.066067      -0.667684      46.253664 0.68442780E+03  0.17447605E+05                                10.194007                            8.127529       0.264126       2.105111                    0.996771      29.570857      79.606407       0.663861       0.361927      -1.138589       0.041081      -0.079902       0.044345       0.100192       0.013789      -0.025479       0.028512      -0.096094       0.106932      -0.075864       0.013494       0.062369             11.746733       6.907780       1.699794      -2.050737      11.958598      -6.512389      16.373821           0.010711
          170              O      -0.309618       9.395751      10.656984      -0.640140      43.927661 0.61866469E+03  0.15434786E+05                                 9.934859                            7.806306       0.056721       2.059003                    0.995891      28.668575      77.277316       0.664651       0.369375      -1.128626      -0.024284       0.082470      -0.034260       0.092546       0.010434      -0.010218       0.049268      -0.093776       0.084234      -0.065496      -0.014295       0.079791             11.513317       6.751878       1.700029      -2.107342      11.544476      -6.553759      16.243596           0.005629
          171              O      -1.688583       7.321005       6.505135      -0.622827      38.033067 0.70187247E+03  0.18095283E+05                                 9.073055                            8.356464      -0.122852       1.986914                    0.996185      29.644051      81.573188       0.636767       0.373094      -1.124349      -0.025444      -0.005346       0.041367       0.048859      -0.025117       0.078033       0.036959      -0.029686       0.009598      -0.101674       0.027160       0.074514              9.520173       9.834867      -0.843532      -1.997735      10.666134      -1.382535       8.059519          -0.001525
          172              O      -2.167991       5.510359       8.915609      -0.559454      33.718142 0.52524494E+03  0.12498587E+05                                 8.158987                            7.007123       0.729228       2.295500                    0.997613      26.986714      69.576927       0.734274       0.350549      -1.150807      -0.010406       0.007985       0.011942       0.017739       0.058378      -0.000727       0.041913      -0.004336       0.128324      -0.086953       0.013955       0.072998              8.993184       7.486110       2.094967       2.833589       8.842211       3.857882      10.651232           0.055516
          173              O       8.437588       4.098748       8.215056      -0.718330      40.873296 0.77761962E+03  0.20517016E+05                                 9.444751                            8.724902      -0.011427       2.008614                    0.994369      30.750713      84.904930       0.632374       0.367101      -1.131740       0.046507      -0.006988      -0.049550       0.068315      -0.038683       0.068446       0.021479      -0.039507      -0.018735      -0.095743       0.034199       0.061544              9.877817      10.092737      -1.016738      -2.216720      11.150319      -1.362742       8.390397          -0.001366
          174              O       8.859734       6.063933       5.806012      -0.512964      31.725295 0.49760133E+03  0.11703033E+05                                 7.857299                            6.848788       0.629312       2.273508                    0.997586      26.433704      68.156298       0.736736       0.353490      -1.146324       0.002317      -0.007761      -0.020024       0.021600       0.054446      -0.006006       0.026029       0.008191       0.117141      -0.078741       0.025655       0.053085              8.555844       7.295710       1.911509       2.668429       8.433491       3.478847       9.938330           0.055432
          175              O      -2.006857       9.297722       5.494337      -0.635667      37.117043 0.60145323E+03  0.14821767E+05                                 8.758161                            7.543736       0.494816       2.190132                    0.995601      28.837679      75.940369       0.700496       0.354815      -1.146041      -0.013459       0.025302       0.007540       0.029634       0.088784       0.027809      -0.040054      -0.097611       0.097108      -0.129763       0.036609       0.093154              9.676248       6.807796       2.213617      -2.060225      12.452816      -3.130159       9.768132           0.000836
          176              O       8.835097       2.201607       9.165807      -0.583670      33.630472 0.48592516E+03  0.11408618E+05                                 8.274504                            6.842803       0.446628       2.203302                    0.995033      27.285618      71.263284       0.721959       0.361352      -1.135258       0.014462       0.004069      -0.008951       0.017488       0.081429       0.046564       0.001732      -0.076449       0.087248      -0.114985       0.026167       0.088817              9.287978       6.198273       2.314531      -2.091489      12.046372      -3.551140       9.619289           0.000628
          177              O       7.934875       5.050202       4.066067      -0.667754      46.255726 0.68445297E+03  0.17448376E+05                                10.194172                            8.127565       0.264671       2.105263                    0.996777      29.571716      79.608545       0.663875       0.361917      -1.138599       0.048681       0.075552       0.044366       0.100231       0.034685      -0.011993      -0.036341       0.071896       0.106905      -0.075833       0.013438       0.062395             11.747010      12.168206       1.337243       6.665584       6.698485       1.480345      16.374338           0.010705
          178              O      -1.323700       6.566762      10.656984      -0.640165      43.930407 0.61869853E+03  0.15435856E+05                                 9.935265                            7.806519       0.056735       2.058985                    0.995892      28.669386      77.280304       0.664642       0.369375      -1.128625      -0.059294      -0.062276      -0.034255       0.092561       0.035367      -0.037578      -0.033480       0.064918       0.084289      -0.065472      -0.014323       0.079795             11.513883      11.819128       1.225331       6.729914       6.477956       1.452025      16.244566           0.005632

******************************************************
Auxiliary information for the entire system
The total spin magnetic moment of the unit cell is   6.002403
The total net atomic charge of the unit cell is   0.000002
Accuracy of reproducing the electrostatic potential in the unit cell:
  The inner radius (bohr) =    5.0000
  The outer radius (bohr) =   12.0000
  Valid grid points have density less than (e/(bohr^3)) =    0.0001
  The number of valid grid points were=        54846
  The rms potential error without charges in kcal/mol is=      6.00533
  The rms potential error with partial charges in kcal/mol is=      0.69343
  The RRMSE value at monopole order=      0.11547
  The rms potential error with partial charges and cloud penetration in kcal/mol is=      0.68767
  The RRMSE value at monopole order with cloud penetration is=      0.11451
  The rms potential error with partial charges and atomic dipoles in kcal/mol is=      0.61100
  The RRMSE value at dipole order=      0.10174
  The rms potential error with partial charges, atomic dipoles and cloud penetration in kcal/mol is=      0.60245
  The RRMSE value at dipole order with cloud penetration=      0.10032

******************************************************
The electron densities and ab initio electrostatic potential were computed in VASP using the PBE functional and
projector augmented wave method. See the main text of the journal article for a description of computational details.
The atomic charges, dipoles, and quadrupoles were computed with the DDEC6 method as described in
(a) T. A. Manz and N. Gabaldon Limas, RSC Adv. 6 (2016) 47771-47801 DOI: 10.1039/c6ra04656h
(b) N. Gabaldon Limas and T. A. Manz, RSC Adv. 8 (2018) 2678-2707 DOI: 10.1039/c7ra11829e.
For each atom in the material, the electron cloud parameters were fit to the spherically averaged atom-in-material
electron density using radial positions for which this density was between 10^-4 and 10^-2 electrons per cubic bohr.
The polarizabilities, dispersion coefficients, and quantum Drude oscillator (QDO) parameters were fit using the MCLF method.
The magnetic structure of the system was optimized in VASP from the default ferromagnetic initial guess using spin polarization.
The atomic spin moments (ASMs) were computed on this optimized magnetic structure using the DDEC6 partition as inputs
to the method of T. A. Manz and D. S. Sholl, J. Chem. Theory Comput. 7 (2011) 4146-4164 DOI: 10.1021/ct200539n.
The RMSE and RRMSE were computed using a uniform grid with Ewald summation.
