# Supplementary material for: A collection of forcefield precursors for metal–organic frameworks
Source: RSC Adv. 2019 Nov 13;9(63):36492–507. doi: 10.1039/c9ra07327b (PMC9075174; doi:10.1039/c9ra07327b)
Supplement: RA-009-C9RA07327B-s3383 [file RA-009-C9RA07327B-s3383.xyz]

  246
jmolscript: load "" {1 1 1} spacegroup "x,y,z" unitcell [{      7.720100     0.000000     0.000000 }, {     -2.573381    23.107851     0.000000 }, {      2.573381    11.553930    20.011983 }]
Cd     5.532300    17.164514     8.748438     1.132060
Cd     1.213367    15.683762     8.022404     1.053662
Cd     0.385562    10.548041     0.772863     1.131577
Cd     3.786731    10.659652     2.418248     1.053575
Cd     2.958941     6.949226    10.490682     1.131719
Cd     6.360107     8.318366     9.571331     1.054250
Cd     2.187800    17.497267    11.263545     1.132061
Cd     6.506733    18.978019    11.989579     1.053663
Cd     7.334538    24.113740    19.239120     1.131577
Cd     3.933369    24.002129    17.593735     1.053575
Cd     4.761159    27.712555     9.521301     1.131720
Cd     1.359993    26.343415    10.440652     1.054250
H      3.098842    19.719086     5.969575     0.115623
H      1.654410    21.098624     4.840899     0.111423
H      6.687918    20.693082     7.808676     0.130856
H     -0.281018    23.524949     7.522504     0.122031
H      2.843306    23.382836     7.192307     0.121325
H      4.134878    22.225132     5.687406     0.109315
H      8.245591    18.418117    19.961953     0.117087
H      6.801161    16.750886    19.331576     0.111857
H      4.114563    19.523827    18.198897     0.132051
H      4.865728    17.860062    15.889515     0.124320
H      7.990053    17.645159    16.177687     0.122922
H      1.561528    16.920728    17.932738     0.107964
H      5.672211    31.186359    14.092438     0.116823
H      4.227782    31.474052    15.851492     0.112148
H      1.541186    29.106652    14.016393     0.132157
H      2.292356    27.938551    16.611947     0.125037
H      5.416680    28.295567    16.653972     0.120859
H      6.708251    30.177702    16.403822     0.107985
H      4.621258    14.942695    14.042408     0.115623
H      6.065690    13.563157    15.171084     0.111423
H      1.032182    13.968699    12.203307     0.130856
H      8.001118    11.136832    12.489479     0.122031
H      4.876794    11.278945    12.819676     0.121325
H      3.585222    12.436649    14.324577     0.109316
H     -0.525491    16.243664     0.050030     0.117086
H      0.918939    17.910895     0.680407     0.111857
H      3.605537    15.137954     1.813086     0.132051
H      2.854372    16.801719     4.122468     0.124320
H     -0.269953    17.016622     3.834296     0.122922
H     -1.561528    17.741053     2.079245     0.107963
H      2.047889     3.475422     5.919545     0.116823
H      3.492318     3.187729     4.160491     0.112148
H      6.178914     5.555129     5.995590     0.132157
H      5.427744     6.723230     3.400036     0.125037
H      2.303420     6.366214     3.358011     0.120859
H      1.011849     4.484079     3.608161     0.107985
C      1.961674    19.430700     7.602953    -0.036670
C      2.281284    19.938149     6.356206    -0.074121
C      1.412772    20.761712     5.674598    -0.142539
C      0.705614    19.728792     8.157285    -0.012576
C     -0.186831    20.530865     7.455664    -0.144496
C      0.169836    21.096892     6.224727     0.106170
C      2.965288    18.536080     8.271953     0.615474
C      0.322698    19.292400     9.537511     0.601906
C     -0.825286    21.993245     5.473077    -0.300255
C     -0.086474    23.079545     4.634975     0.694849
C      6.130523    21.085453     4.489088     0.695446
C      5.934434    22.743673     6.434253     0.088251
C     -1.206658    23.515591     7.436253    -0.155219
C      5.741432    24.279190     8.318981    -0.050969
C      4.349498    24.242795     8.240734    -0.008337
C      3.770490    23.438988     7.247940    -0.092903
C      4.547132    22.725995     6.354405    -0.130300
C      6.471754    25.124591     9.331388     0.595918
C      3.396838    24.989063     9.141874     0.608198
C      7.108419    19.976857    19.395014    -0.037806
C      7.428032    18.643419    19.578924    -0.076254
C      6.559521    17.641347    19.206501    -0.143343
C      5.852358    20.307877    18.859693    -0.009310
C      4.959915    19.299219    18.515887    -0.147401
C      5.316584    17.950183    18.641162     0.106024
C      8.112032    21.003539    19.835277     0.616955
C      5.469440    21.721384    18.547506     0.598753
C      4.321464    16.851058    18.240722    -0.300359
C      5.060278    15.582090    17.719010     0.693251
C      3.557176    16.452794    19.518888     0.691230
C      3.361082    17.308246    17.110245     0.086687
C      3.940088    17.790045    15.940745    -0.160156
C      3.168076    18.172711    14.838085    -0.049642
C      1.776142    18.123144    14.908727    -0.006822
C      1.197137    17.665262    16.101241    -0.096727
C      1.973780    17.247935    17.165479    -0.126704
C      3.898396    18.626780    13.599743     0.597889
C      0.823481    18.530420    13.811870     0.607906
C      4.535040    29.916005    13.026000    -0.035141
C      4.854652    30.741995    14.088836    -0.074450
C      3.986142    30.920503    15.142867    -0.143492
C      3.278980    29.286893    13.006988    -0.012692
C      2.386537    29.493478    14.052414    -0.146858
C      2.743206    30.276487    15.158077     0.105782
C      5.538651    29.783943    11.916736     0.614970
C      2.896062    28.309778    11.938949     0.604025
C      1.748087    30.479259    16.310166    -0.302224
C      2.486902    30.661927    17.669981     0.696432
C      0.983796    31.785315    16.015990     0.696076
C      0.787707    29.271643    16.479468     0.089868
C      1.366716    28.017926    16.646968    -0.160985
C      0.594706    26.871662    16.866900    -0.050121
C      6.922872    26.957623    16.874504    -0.005753
C      6.343864    28.219311    16.674785    -0.094533
C      7.120505    29.349632    16.504082    -0.127604
C      1.325029    25.572192    17.092835     0.595396
C      5.970213    25.804079    17.070221     0.605652
C      5.758426    15.231081    12.409030    -0.036670
C      5.438816    14.723632    13.655777    -0.074121
C      6.307328    13.900069    14.337385    -0.142539
C      7.014486    14.932989    11.854698    -0.012576
C      7.906931    14.130916    12.556319    -0.144496
C      7.550264    13.564889    13.787256     0.106170
C      4.754812    16.125701    11.740030     0.615475
C      7.397402    15.369381    10.474472     0.601906
C      8.545386    12.668536    14.538906    -0.300255
C      7.806574    11.582236    15.377008     0.694849
C      1.589577    13.576328    15.522895     0.695446
C      1.785666    11.918108    13.577730     0.088251
C      1.206658    11.146190    12.575730    -0.155219
C      1.978668    10.382591    11.693002    -0.050969
C      3.370602    10.418986    11.771249    -0.008337
C      3.949610    11.222793    12.764043    -0.092903
C      3.172968    11.935786    13.657578    -0.130300
C      1.248346     9.537190    10.680595     0.595918
C      4.323262     9.672718    10.870109     0.608198
C      0.611681    14.684924     0.616969    -0.037806
C      0.292068    16.018362     0.433059    -0.076254
C      1.160579    17.020434     0.805482    -0.143343
C      1.867742    14.353904     1.152290    -0.009310
C      2.760185    15.362562     1.496096    -0.147401
C      2.403516    16.711598     1.370821     0.106025
C     -0.391932    13.658242     0.176706     0.616955
C      2.250660    12.940397     1.464477     0.598753
C      3.398636    17.810723     1.771261    -0.300359
C      2.659822    19.079691     2.292973     0.693251
C      4.162924    18.208987     0.493095     0.691230
C      4.359018    17.353535     2.901738     0.086687
C      3.780012    16.871736     4.071238    -0.160156
C      4.552024    16.489070     5.173898    -0.049642
C      5.943958    16.538637     5.103256    -0.006822
C      6.522963    16.996519     3.910742    -0.096727
C      5.746320    17.413846     2.846504    -0.126704
C      3.821704    16.035001     6.412240     0.597889
C      6.896619    16.131361     6.200113     0.607906
C      3.185060     4.745776     6.985983    -0.035141
C      2.865448     3.919786     5.923147    -0.074450
C      3.733958     3.741278     4.869116    -0.143492
C      4.441120     5.374888     7.004995    -0.012692
C      5.333563     5.168303     5.959569    -0.146858
C      4.976894     4.385294     4.853906     0.105782
C      2.181449     4.877838     8.095247     0.614970
C      4.824038     6.352003     8.073034     0.604025
C      5.972013     4.182522     3.701817    -0.302224
C      5.233198     3.999854     2.342002     0.696432
C      6.736304     2.876466     3.995993     0.696076
C      6.932393     5.390138     3.532515     0.089868
C      6.353384     6.643855     3.365015    -0.160986
C      7.125394     7.790119     3.145083    -0.050121
C      0.797228     7.704158     3.137479    -0.005753
C      1.376236     6.442470     3.337198    -0.094533
C      0.599595     5.312149     3.507901    -0.127604
C      6.395071     9.089589     2.919148     0.595396
C      1.749887     8.857702     2.941762     0.605652
O      4.164219    18.754449     8.049020    -0.512785
O      2.548404    17.553419     8.987782    -0.670858
O      1.124046    19.467096    10.478074    -0.547411
O      6.884012    18.793617     9.720220    -0.580826
O      5.815546    25.814360    10.153480    -0.585880
O      0.003854    25.068439     9.286561    -0.528593
O      2.805480    24.374510    10.042213    -0.501163
O      3.139758    26.215397     8.884120    -0.625697
O      1.590864    20.701288    19.757631    -0.513661
O      5.121765    10.560866     0.316389    -0.671471
O      6.270785    22.448588    17.925934    -0.546316
O      4.310653    22.129007    18.888110    -0.579560
O      3.242186    18.993848    12.591340    -0.587585
O      5.150597    18.616034    13.670786    -0.528574
O      7.952220    19.617413    13.893920    -0.500977
O      0.566401    17.694031    12.878712    -0.625706
O     -0.982517    29.867824    12.217316    -0.512744
O      7.695146     6.547496    10.707812    -0.671054
O      3.697409    27.407878    11.619958    -0.548850
O      1.737274    28.400938    11.415636    -0.581440
O      0.668821    24.515354    17.279147    -0.585383
O      2.577229    25.639089    17.066619    -0.528293
O      5.378853    25.331639    16.087833    -0.499931
O      5.713135    25.414134    18.261135    -0.625558
O      3.555881    15.907332    11.962963    -0.512785
O      5.171696    17.108362    11.024201    -0.670858
O      6.596054    15.194685     9.533909    -0.547411
O      0.836088    15.868164    10.291763    -0.580826
O      1.904554     8.847421     9.858503    -0.585880
O      7.716246     9.593342    10.725422    -0.528593
O      4.914620    10.287271     9.969770    -0.501163
O      4.580342     8.446384    11.127863    -0.625697
O      6.129236    13.960493     0.254352    -0.513661
O      2.598335    24.100915    19.695594    -0.671471
O      1.449315    12.213193     2.086049    -0.546316
O      3.409447    12.532774     1.123873    -0.579560
O      4.477914    15.667933     7.420643    -0.587585
O      2.569503    16.045747     6.341197    -0.528574
O     -0.232120    15.044368     6.118063    -0.500977
O      7.153699    16.967750     7.133271    -0.625706
O      0.982517     4.793957     7.794667    -0.512744
O      0.024954    28.114285     9.304171    -0.671053
O      4.022691     7.253903     8.392025    -0.548850
O      5.982826     6.260843     8.596347    -0.581440
O      7.051279    10.146427     2.732836    -0.585383
O      5.142871     9.022692     2.945364    -0.528293
O      2.341247     9.330142     3.924150    -0.499931
O      2.006965     9.247647     1.750848    -0.625558
F     -0.910210    24.047648     4.249745    -0.207136
F      0.491760    22.614384     3.533916    -0.199041
F      0.876994    23.665676     5.367614    -0.193309
F      5.320683    21.772449     3.678603    -0.197692
F     -0.775107    20.368994     3.712823    -0.204274
F      5.375499    20.199151     5.159289    -0.199594
F      4.236543    14.764419    17.073223    -0.206125
F      5.638515    14.861125    18.672381    -0.199251
F      6.023745    15.923508    16.845087    -0.193104
F      2.747337    15.407395    19.329174    -0.197323
F      1.798266     4.584829     0.515509    -0.205152
F      2.802150    17.476357    19.951347    -0.189953
F      1.663168    30.511495    18.700998    -0.207339
F      3.065136    31.848053    17.817669    -0.199650
F      3.450371    29.734378    17.811265    -0.193879
F      0.173958    32.143718    17.016189    -0.198193
F      4.371646     9.707958    15.783651    -0.203701
F      0.228769    31.648054    14.913330    -0.199939
F      8.630310    10.614133    15.762238    -0.207136
F      7.228340    12.047397    16.478067    -0.199041
F      6.843106    10.996105    14.644369    -0.193309
F      2.399417    12.889332    16.333380    -0.197692
F      8.495207    14.292787    16.299160    -0.204274
F      2.344601    14.462630    14.852694    -0.199594
F      3.483557    19.897362     2.938760    -0.206125
F      2.081585    19.800656     1.339602    -0.199251
F      1.696355    18.738273     3.166896    -0.193104
F      4.972763    19.254386     0.682809    -0.197323
F      5.921834    30.076952    19.496474    -0.205152
F      4.917950    17.185424     0.060636    -0.189953
F      6.056932     4.150286     1.310985    -0.207339
F      4.654964     2.813728     2.194314    -0.199650
F      4.269729     4.927403     2.200718    -0.193879
F      7.546142     2.518063     2.995794    -0.198193
F      3.348454    24.953823     4.228332    -0.203700
F      7.491331     3.013727     5.098653    -0.199939

The following XYZ coordinates are in angstroms. Other properties are in atomic units.
The sperically averaged electron density of each atom fit to a function of the form exp(a - br)
eigen_1, eigen_2 and eigen_3 are the three eigenvalues of traceless quadrupole moment tensor
  atom number  atomic symbol              X              Y              Z     net charge C6 coefficient C8 coefficient C10 coefficient fluctuating dipole atomic polarizability isotropic forcefield polarizability              a              b squared Pearson coefficient          <r^3>          <r^4>         wp_QDO          m_QDO          q_QDO       dipole_x       dipole_y       dipole_z         dipole            Qxy            Qxz            Qyz     Q(x^2-y^2)  Q(3z^2 - R^2)        eigen_1        eigen_2        eigen_3 static polarizability      alpha(xx)      alpha(xy)      alpha(xz)      alpha(yy)      alpha(yz)      alpha(zz) atomic spin moment
            1             Cd       5.532300      17.164514       8.748438       1.132060     148.438308 0.38809247E+04  0.14339883E+06                                22.076907                           20.060494       0.515205       1.922623                    0.998506      72.853862     192.437979       0.426301       0.388847      -1.190630       0.017273      -0.018107       0.026292       0.036297       0.037228      -0.011105      -0.005058      -0.101919      -0.035895      -0.058869      -0.011061       0.069930             24.290698      28.546199      -2.655014       5.086888      15.859477      -1.109184      28.466417           0.000006
            2             Cd       1.213367      15.683762       8.022404       1.053662     118.599853 0.31991195E+04  0.11301702E+06                                18.452817                           17.561206       0.778718       1.985606                    0.998722      73.724548     192.545593       0.479604       0.361501      -1.208412       0.026428      -0.016966       0.007761       0.032350      -0.025729       0.038416      -0.061679      -0.219765      -0.089812      -0.112773      -0.039270       0.152043             19.201761      22.733347       1.717842      -3.165257      12.483463      -1.120225      22.388474           0.000012
            3             Cd       0.385562      10.548041       0.772863       1.131577     148.499815 0.38828755E+04  0.14348221E+06                                22.073100                           20.056993       0.516533       1.923088                    0.998492      72.850519     192.407252       0.426631       0.388516      -1.190939       0.016812       0.031824       0.002485       0.036077      -0.028029      -0.026768       0.031110      -0.055193       0.105566      -0.059059      -0.009767       0.068826             24.287005      28.542926       5.734456      -0.241039      26.272860      -4.900954      18.045228           0.000006
            4             Cd       3.786731      10.659652       2.418248       1.053575     118.656152 0.32007362E+04  0.11309017E+06                                18.460382                           17.567023       0.777523       1.985177                    0.998696      73.731138     192.586218       0.479461       0.361558      -1.208346       0.026625       0.015094       0.010811       0.032459       0.046654       0.002825       0.097930      -0.157248       0.100955      -0.113669      -0.038639       0.152309             19.210894      22.743668      -3.605769       0.095807      20.894581      -3.730342      13.994434           0.000012
            5             Cd       2.958941       6.949226      10.490682       1.131719     148.443478 0.38812259E+04  0.14340037E+06                                22.061217                           20.047451       0.523104       1.924800                    0.998472      72.840354     192.341657       0.426918       0.388312      -1.191143       0.016874      -0.014046      -0.028976       0.036354      -0.010141       0.037041      -0.027052      -0.046793       0.132392      -0.058796      -0.010877       0.069673             24.271802      28.523397      -3.072507      -4.838521      24.330930       6.007409      19.961080           0.000006
            6             Cd       6.360107       8.318366       9.571331       1.054250     118.475539 0.31945112E+04  0.11281011E+06                                18.436778                           17.545773       0.781459       1.986553                    0.998760      73.697508     192.418159       0.479944       0.361386      -1.208545       0.026980       0.001956      -0.018287       0.032652      -0.020759      -0.040985      -0.036260      -0.052058       0.417324      -0.113247      -0.038232       0.151479             19.185067      22.714250       1.884577       3.069989      18.922657       4.845118      15.918295           0.000012
            7             Cd       2.187800      17.497267      11.263545       1.132061     148.438301 0.38809244E+04  0.14339882E+06                                22.076906                           20.060493       0.515204       1.922623                    0.998506      72.853858     192.437964       0.426301       0.388847      -1.190630      -0.017273       0.018107      -0.026292       0.036297       0.037228      -0.011105      -0.005058      -0.101919      -0.035895      -0.058869      -0.011061       0.069930             24.290696      28.546198      -2.655014       5.086888      15.859476      -1.109184      28.466414           0.000006
            8             Cd       6.506733      18.978019      11.989579       1.053663     118.599817 0.31991183E+04  0.11301697E+06                                18.452813                           17.561202       0.778719       1.985607                    0.998722      73.724538     192.545554       0.479605       0.361501      -1.208412      -0.026428       0.016966      -0.007761       0.032350      -0.025729       0.038416      -0.061679      -0.219765      -0.089812      -0.112773      -0.039270       0.152042             19.201757      22.733341       1.717841      -3.165256      12.483461      -1.120225      22.388469           0.000012
            9             Cd       7.334538      24.113740      19.239120       1.131577     148.499803 0.38828751E+04  0.14348219E+06                                22.073100                           20.056992       0.516533       1.923088                    0.998492      72.850515     192.407241       0.426631       0.388516      -1.190939      -0.016812      -0.031824      -0.002485       0.036077      -0.028029      -0.026768       0.031110      -0.055193       0.105566      -0.059059      -0.009767       0.068826             24.287004      28.542926       5.734456      -0.241040      26.272859      -4.900954      18.045227           0.000006
           10             Cd       3.933369      24.002129      17.593735       1.053575     118.656146 0.32007359E+04  0.11309016E+06                                18.460382                           17.567023       0.777523       1.985177                    0.998696      73.731136     192.586210       0.479461       0.361558      -1.208346      -0.026625      -0.015094      -0.010811       0.032460       0.046654       0.002825       0.097930      -0.157248       0.100955      -0.113669      -0.038639       0.152309             19.210894      22.743668      -3.605769       0.095807      20.894580      -3.730342      13.994433           0.000012
           11             Cd       4.761159      27.712555       9.521301       1.131720     148.443473 0.38812257E+04  0.14340036E+06                                22.061215                           20.047449       0.523104       1.924800                    0.998472      72.840347     192.341630       0.426918       0.388312      -1.191143      -0.016874       0.014047       0.028976       0.036354      -0.010141       0.037041      -0.027052      -0.046793       0.132392      -0.058796      -0.010877       0.069673             24.271799      28.523392      -3.072505      -4.838520      24.330928       6.007409      19.961078           0.000006
           12             Cd       1.359993      26.343415      10.440652       1.054250     118.475559 0.31945117E+04  0.11281014E+06                                18.436779                           17.545775       0.781459       1.986553                    0.998760      73.697515     192.418181       0.479944       0.361386      -1.208545      -0.026980      -0.001956       0.018287       0.032652      -0.020759      -0.040985      -0.036260      -0.052058       0.417324      -0.113247      -0.038232       0.151479             19.185069      22.714251       1.884577       3.069989      18.922659       4.845118      15.918296           0.000012
           13              H       3.098842      19.719086       5.969575       0.115623       0.938168 0.66567024E+01  0.63636830E+02                                 1.692378                            1.590886      -1.274719       2.278128                    0.993753       3.788871      11.151242       0.449373       1.425772      -0.676786       0.033490      -0.009150      -0.017812       0.039020      -0.007699      -0.007123      -0.003661       0.005539      -0.001171      -0.012414       0.002256       0.010158              1.751350       2.189491      -0.197852      -0.324820       1.487864       0.049106       1.576695          -0.000003
           14              H       1.654410      21.098624       4.840899       0.111423       1.082307 0.83152151E+01  0.83685926E+02                                 1.832151                            1.756201      -1.356486       2.233971                    0.992799       3.915934      11.664211       0.437543       1.390933      -0.683851       0.015680       0.011132      -0.033561       0.038680       0.000713      -0.007957      -0.008226       0.013660       0.013001      -0.013418      -0.000853       0.014271              1.863346       1.704136      -0.041391      -0.152752       1.743050      -0.253636       2.142851          -0.000003
           15              H       6.687918      20.693082       7.808676       0.130856       1.000090 0.75823415E+01  0.74196562E+02                                 1.714845                            1.660948      -1.180067       2.334372                    0.995734       3.584359      10.356386       0.458760       1.364394      -0.690611      -0.037794       0.002571       0.017128       0.041573      -0.003744      -0.008405       0.001628       0.020971       0.013646      -0.013410      -0.002122       0.015532              1.734278       2.093549      -0.208818      -0.182784       1.590450      -0.086194       1.518834          -0.000003
           16              H      -0.281018      23.524949       7.522504       0.122031       1.003260 0.76125226E+01  0.74686632E+02                                 1.718282                            1.662203      -1.356926       2.237354                    0.994792       3.747224      10.898534       0.458692       1.361039      -0.689920       0.039125       0.000077       0.008317       0.040000      -0.002783       0.003183       0.001127       0.021952      -0.019711      -0.009103      -0.005930       0.015032              1.740586       2.192294      -0.027151       0.014293       1.560583       0.121099       1.468880          -0.000003
           17              H       2.843306      23.382836       7.192307       0.121325       0.928263 0.64984822E+01  0.61042608E+02                                 1.619682                            1.527303      -0.853794       2.484089                    0.998947       3.417334       9.600651       0.484413       1.346076      -0.694565      -0.040023      -0.002474      -0.000050       0.040099      -0.001818      -0.005028       0.008105       0.017116      -0.014825      -0.013828       0.000400       0.013428              1.667888       2.304330       0.067157       0.057439       1.383467       0.063434       1.315865          -0.000003
           18              H       4.134878      22.225132       5.687406       0.109315       1.031232 0.76629420E+01  0.75613552E+02                                 1.779217                            1.689448      -1.290826       2.264729                    0.993847       3.856547      11.399707       0.444402       1.396772      -0.682671      -0.022420      -0.017858      -0.027189       0.039508       0.003047       0.009606       0.009987       0.012875       0.002469      -0.014246      -0.002418       0.016664              1.823160       1.806729       0.231711       0.195192       1.874302       0.427917       1.788450          -0.000003
           19              H       8.245591      18.418117      19.961953       0.117087       0.936823 0.66487782E+01  0.63573457E+02                                 1.694124                            1.592541      -1.295284       2.269994                    0.993685       3.791935      11.179319       0.447818       1.430444      -0.675899       0.031954      -0.010127       0.016219       0.037238      -0.001681       0.010080       0.000737      -0.000957      -0.014682      -0.012275       0.002950       0.009325              1.753172       2.191527      -0.182334       0.334160       1.513611      -0.062992       1.554378          -0.000003
           20              H       6.801161      16.750886      19.331576       0.111857       1.076974 0.82635192E+01  0.83028879E+02                                 1.825848                            1.750611      -1.348157       2.238454                    0.992885       3.904064      11.615995       0.438325       1.390739      -0.683934       0.015575      -0.034716       0.007327       0.038749      -0.007126       0.003266      -0.001486      -0.003172      -0.038118      -0.013299      -0.000740       0.014039              1.856818       1.698860      -0.110542       0.111521       2.253113      -0.045820       1.618480          -0.000003
           21              H       4.114563      19.523827      18.198897       0.132051       0.998054 0.75636467E+01  0.73968592E+02                                 1.712480                            1.658859      -1.180300       2.334330                    0.995801       3.580548      10.342515       0.459062       1.364329      -0.690614      -0.037406       0.013280      -0.010527       0.041066      -0.005740       0.007502      -0.008223       0.009784      -0.021319      -0.013390      -0.002480       0.015870              1.731806       2.089935      -0.053700       0.271390       1.609435       0.074014       1.496047          -0.000003
           22              H       4.865728      17.860062      15.889515       0.124320       0.999484 0.75816717E+01  0.74345542E+02                                 1.717525                            1.661660      -1.364641       2.235047                    0.994577       3.744665      10.906030       0.457368       1.365685      -0.688988       0.038419       0.007006      -0.004333       0.039292       0.004448       0.000999      -0.000882       0.022403      -0.019950      -0.009173      -0.006235       0.015408              1.739791       2.190335       0.025834       0.016447       1.386708      -0.020860       1.642329          -0.000003
           23              H       7.990053      17.645159      16.177687       0.122922       0.925187 0.64760816E+01  0.60810513E+02                                 1.619577                            1.527392      -0.862248       2.481719                    0.998915       3.416032       9.611181       0.482858       1.350890      -0.693593      -0.039427       0.001228       0.002008       0.039498      -0.003409       0.004052      -0.004377       0.023427       0.003443      -0.013778       0.000330       0.013448              1.667698       2.303513       0.016084      -0.086747       1.277931      -0.002445       1.421649          -0.000003
           24              H       1.561528      16.920728      17.932738       0.107964       1.039925 0.77433714E+01  0.76620769E+02                                 1.789862                            1.698684      -1.303400       2.258044                    0.993678       3.878888      11.488556       0.442959       1.397418      -0.682469      -0.022698      -0.014716       0.028324       0.039166       0.007000      -0.007767      -0.008843       0.015792       0.010264      -0.014541      -0.002733       0.017274              1.834425       1.817741       0.053851      -0.301912       1.446586      -0.178754       2.238947          -0.000004
           25              H       5.672211      31.186359      14.092438       0.116823       0.931596 0.66023896E+01  0.63025693E+02                                 1.689123                            1.588073      -1.290057       2.273373                    0.993538       3.780991      11.141425       0.447938       1.432423      -0.675599       0.033352       0.019129       0.000780       0.038456       0.010214      -0.002973       0.003088       0.007220       0.003450      -0.012706       0.002398       0.010308              1.747870       2.184396       0.378814      -0.008854       1.594059       0.013841       1.465155          -0.000003
           26              H       4.227782      31.474052      15.851492       0.112148       1.072790 0.82233976E+01  0.82535803E+02                                 1.822577                            1.747545      -1.352108       2.237742                    0.992815       3.895618      11.589382       0.438206       1.392633      -0.683614       0.015347       0.023593       0.026584       0.038716       0.006474       0.004600       0.009587       0.011147       0.004455      -0.013273      -0.000818       0.014091              1.853432       1.695698       0.151539       0.040172       1.813682       0.297208       2.050915          -0.000003
           27              H       1.541186      29.106652      14.016393       0.132157       0.997039 0.75545534E+01  0.73864383E+02                                 1.712163                            1.658559      -1.187560       2.331453                    0.995580       3.578609      10.339015       0.458771       1.365476      -0.690404      -0.037502      -0.015952      -0.006126       0.041212       0.009030       0.001190       0.006565       0.006669      -0.029481      -0.013232      -0.002232       0.015464              1.731481       2.089605       0.261855      -0.089209       1.460052       0.012059       1.644786          -0.000003
           28              H       2.292356      27.938551      16.611947       0.125037       0.997551 0.75657319E+01  0.74172915E+02                                 1.717672                            1.661815      -1.374624       2.231526                    0.994606       3.743174      10.911394       0.456421       1.368818      -0.688383       0.038175      -0.006968      -0.004101       0.039022      -0.001502      -0.004169       0.000085       0.020262      -0.025094      -0.009117      -0.006044       0.015161              1.739936       2.190459       0.001321      -0.030559       1.596671      -0.100277       1.432679          -0.000003
           29              H       5.416680      28.295567      16.653972       0.120859       0.928676 0.65022335E+01  0.61078891E+02                                 1.619285                            1.527077      -0.849192       2.485529                    0.998972       3.417612       9.597527       0.484827       1.344902      -0.694805      -0.040227       0.001244      -0.002184       0.040306       0.005416       0.000948      -0.003550       0.009280      -0.038328      -0.013795       0.000260       0.013535              1.667406       2.303183      -0.083212       0.029401       1.387544      -0.060959       1.311492          -0.000003
           30              H       6.708251      30.177702      16.403822       0.107985       1.036747 0.77145678E+01  0.76269069E+02                                 1.787043                            1.696220      -1.297668       2.261095                    0.993602       3.872328      11.466276       0.442981       1.398569      -0.682289      -0.022444       0.032565      -0.001958       0.039599      -0.009849      -0.002226      -0.001589      -0.001988      -0.041554      -0.014495      -0.002333       0.016828              1.831470       1.814724      -0.287419       0.103878       2.191825      -0.253063       1.487861          -0.000004
           31              H       4.621258      14.942695      14.042408       0.115623       0.938168 0.66567015E+01  0.63636821E+02                                 1.692379                            1.590886      -1.274719       2.278128                    0.993753       3.788871      11.151243       0.449373       1.425772      -0.676786      -0.033490       0.009150       0.017812       0.039020      -0.007699      -0.007123      -0.003661       0.005539      -0.001171      -0.012414       0.002256       0.010158              1.751350       2.189491      -0.197852      -0.324820       1.487864       0.049106       1.576695          -0.000003
           32              H       6.065690      13.563157      15.171084       0.111423       1.082307 0.83152151E+01  0.83685926E+02                                 1.832151                            1.756201      -1.356486       2.233971                    0.992799       3.915934      11.664211       0.437543       1.390933      -0.683851      -0.015680      -0.011132       0.033561       0.038680       0.000713      -0.007957      -0.008225       0.013660       0.013001      -0.013418      -0.000853       0.014271              1.863346       1.704136      -0.041391      -0.152752       1.743050      -0.253636       2.142851          -0.000003
           33              H       1.032182      13.968699      12.203307       0.130856       1.000089 0.75823409E+01  0.74196556E+02                                 1.714845                            1.660948      -1.180067       2.334372                    0.995734       3.584359      10.356387       0.458760       1.364394      -0.690611       0.037794      -0.002571      -0.017128       0.041573      -0.003744      -0.008405       0.001628       0.020971       0.013646      -0.013410      -0.002122       0.015532              1.734278       2.093550      -0.208818      -0.182784       1.590450      -0.086194       1.518834          -0.000003
           34              H       8.001118      11.136832      12.489479       0.122031       1.003250 0.76124342E+01  0.74685649E+02                                 1.718282                            1.662203      -1.356927       2.237354                    0.994792       3.747208      10.898527       0.458687       1.361055      -0.689917      -0.039125      -0.000077      -0.008317       0.040000      -0.002783       0.003183       0.001127       0.021952      -0.019711      -0.009103      -0.005930       0.015032              1.740585       2.192293      -0.027151       0.014293       1.560583       0.121099       1.468880          -0.000003
           35              H       4.876794      11.278945      12.819676       0.121325       0.928263 0.64984822E+01  0.61042608E+02                                 1.619682                            1.527303      -0.853794       2.484089                    0.998947       3.417334       9.600651       0.484413       1.346076      -0.694565       0.040023       0.002474       0.000050       0.040099      -0.001818      -0.005028       0.008105       0.017116      -0.014825      -0.013828       0.000400       0.013428              1.667888       2.304330       0.067157       0.057439       1.383467       0.063434       1.315865          -0.000003
           36              H       3.585222      12.436649      14.324577       0.109316       1.031233 0.76629436E+01  0.75613567E+02                                 1.779216                            1.689448      -1.290826       2.264729                    0.993847       3.856547      11.399705       0.444403       1.396771      -0.682671       0.022420       0.017858       0.027189       0.039508       0.003047       0.009606       0.009987       0.012875       0.002469      -0.014246      -0.002418       0.016664              1.823160       1.806729       0.231711       0.195192       1.874301       0.427917       1.788449          -0.000003
           37              H      -0.525491      16.243664       0.050030       0.117086       0.936824 0.66487819E+01  0.63573498E+02                                 1.694124                            1.592541      -1.295284       2.269994                    0.993685       3.791936      11.179320       0.447818       1.430443      -0.675900      -0.031954       0.010127      -0.016219       0.037238      -0.001681       0.010080       0.000737      -0.000957      -0.014682      -0.012275       0.002950       0.009325              1.753172       2.191527      -0.182334       0.334160       1.513611      -0.062992       1.554378          -0.000003
           38              H       0.918939      17.910895       0.680407       0.111857       1.076974 0.82635176E+01  0.83028863E+02                                 1.825848                            1.750612      -1.348158       2.238454                    0.992885       3.904064      11.615997       0.438325       1.390740      -0.683934      -0.015575       0.034716      -0.007328       0.038749      -0.007126       0.003266      -0.001486      -0.003172      -0.038118      -0.013299      -0.000740       0.014039              1.856818       1.698860      -0.110542       0.111521       2.253114      -0.045820       1.618480          -0.000003
           39              H       3.605537      15.137954       1.813086       0.132051       0.998054 0.75636505E+01  0.73968643E+02                                 1.712481                            1.658860      -1.180301       2.334330                    0.995801       3.580549      10.342521       0.459061       1.364329      -0.690614       0.037406      -0.013280       0.010527       0.041066      -0.005740       0.007502      -0.008223       0.009784      -0.021319      -0.013390      -0.002480       0.015870              1.731806       2.089936      -0.053700       0.271390       1.609436       0.074014       1.496048          -0.000003
           40              H       2.854372      16.801719       4.122468       0.124320       0.999483 0.75816666E+01  0.74345483E+02                                 1.717525                            1.661660      -1.364641       2.235047                    0.994577       3.744664      10.906028       0.457368       1.365685      -0.688988      -0.038419      -0.007006       0.004333       0.039292       0.004448       0.000999      -0.000882       0.022403      -0.019950      -0.009173      -0.006235       0.015408              1.739791       2.190335       0.025834       0.016447       1.386708      -0.020860       1.642329          -0.000003
           41              H      -0.269953      17.016622       3.834296       0.122922       0.925187 0.64760828E+01  0.60810526E+02                                 1.619577                            1.527392      -0.862247       2.481720                    0.998915       3.416032       9.611181       0.482858       1.350890      -0.693593       0.039427      -0.001228      -0.002008       0.039498      -0.003409       0.004052      -0.004377       0.023427       0.003443      -0.013778       0.000330       0.013448              1.667698       2.303513       0.016084      -0.086747       1.277931      -0.002445       1.421649          -0.000003
           42              H      -1.561528      17.741053       2.079245       0.107963       1.039926 0.77433748E+01  0.76620809E+02                                 1.789862                            1.698685      -1.303400       2.258044                    0.993678       3.878889      11.488559       0.442959       1.397419      -0.682469       0.022698       0.014716      -0.028324       0.039166       0.007000      -0.007767      -0.008843       0.015792       0.010264      -0.014541      -0.002733       0.017274              1.834425       1.817742       0.053851      -0.301912       1.446587      -0.178754       2.238948          -0.000003
           43              H       2.047889       3.475422       5.919545       0.116823       0.931596 0.66023903E+01  0.63025698E+02                                 1.689123                            1.588073      -1.290056       2.273373                    0.993538       3.780991      11.141423       0.447939       1.432422      -0.675600      -0.033352      -0.019129      -0.000780       0.038456       0.010214      -0.002973       0.003088       0.007220       0.003450      -0.012706       0.002398       0.010308              1.747869       2.184395       0.378814      -0.008854       1.594058       0.013841       1.465154          -0.000003
           44              H       3.492318       3.187729       4.160491       0.112148       1.072790 0.82233930E+01  0.82535747E+02                                 1.822577                            1.747545      -1.352108       2.237742                    0.992815       3.895617      11.589379       0.438206       1.392634      -0.683614      -0.015347      -0.023593      -0.026584       0.038716       0.006474       0.004600       0.009587       0.011147       0.004455      -0.013273      -0.000818       0.014091              1.853431       1.695697       0.151539       0.040172       1.813682       0.297208       2.050915          -0.000003
           45              H       6.178914       5.555129       5.995590       0.132157       0.997039 0.75545505E+01  0.73864348E+02                                 1.712163                            1.658558      -1.187560       2.331453                    0.995580       3.578608      10.339012       0.458771       1.365476      -0.690404       0.037502       0.015952       0.006126       0.041212       0.009030       0.001190       0.006565       0.006669      -0.029481      -0.013232      -0.002232       0.015464              1.731481       2.089605       0.261855      -0.089209       1.460052       0.012059       1.644786          -0.000003
           46              H       5.427744       6.723230       3.400036       0.125037       0.997551 0.75657341E+01  0.74172936E+02                                 1.717672                            1.661815      -1.374624       2.231526                    0.994606       3.743174      10.911391       0.456422       1.368817      -0.688383      -0.038175       0.006968       0.004101       0.039022      -0.001502      -0.004169       0.000085       0.020262      -0.025094      -0.009117      -0.006044       0.015161              1.739936       2.190459       0.001321      -0.030559       1.596670      -0.100277       1.432678          -0.000003
           47              H       2.303420       6.366214       3.358011       0.120859       0.928676 0.65022330E+01  0.61078884E+02                                 1.619284                            1.527077      -0.849192       2.485530                    0.998972       3.417612       9.597526       0.484827       1.344902      -0.694805       0.040227      -0.001244       0.002184       0.040306       0.005416       0.000948      -0.003550       0.009280      -0.038328      -0.013795       0.000260       0.013535              1.667406       2.303183      -0.083212       0.029401       1.387543      -0.060959       1.311492          -0.000003
           48              H       1.011849       4.484079       3.608161       0.107985       1.036747 0.77145682E+01  0.76269070E+02                                 1.787043                            1.696219      -1.297668       2.261096                    0.993602       3.872328      11.466274       0.442982       1.398568      -0.682289       0.022444      -0.032565       0.001958       0.039599      -0.009849      -0.002226      -0.001589      -0.001988      -0.041554      -0.014495      -0.002333       0.016828              1.831469       1.814723      -0.287419       0.103878       2.191825      -0.253063       1.487861          -0.000003
           49              C       1.961674      19.430700       7.602953      -0.036670      36.287327 0.45676687E+03  0.10823081E+05                                 9.559313                            7.162575      -0.006652       2.007110                    0.999033      27.571790      78.411834       0.613726       0.421187      -1.065975      -0.028113       0.028369      -0.019961       0.044649       0.025879       0.012672       0.016335      -0.006774      -0.034718      -0.021253      -0.018874       0.040127             11.222065      13.138928      -4.005941       0.101826       9.646067      -4.251103      10.881200           0.000046
           50              C       2.281284      19.938149       6.356206      -0.074121      32.702740 0.43273417E+03  0.10243920E+05                                 9.152699                            7.134474      -0.157424       1.940790                    0.998200      29.197603      86.473568       0.586580       0.441097      -1.040579      -0.026156       0.009035       0.002841       0.027818       0.022198      -0.000506       0.020559      -0.008412      -0.046098      -0.030790      -0.004592       0.035382             10.386757      11.334676      -3.252679       0.064719       9.292037      -3.691343      10.533557          -0.000034
           51              C       1.412772      20.761712       5.674598      -0.142539      34.365742 0.46516163E+03  0.11215520E+05                                 9.424906                            7.345427      -0.207800       1.908989                    0.998316      30.506072      91.267377       0.584022       0.434972      -1.043923       0.023431      -0.027327       0.014121       0.038668       0.034261      -0.002731       0.003866      -0.014821       0.004836      -0.036405       0.002106       0.034299             10.833100      13.636438      -4.715876       0.283983       9.731287      -2.577323       9.131575           0.000042
           52              C       0.705614      19.728792       8.157285      -0.012576      37.978701 0.45079744E+03  0.10640238E+05                                 9.838186                            7.114846      -0.105460       1.977115                    0.998718      27.296309      77.327542       0.616248       0.421096      -1.066666       0.002886       0.018476      -0.038681       0.042964       0.028431       0.014242       0.023416      -0.010573      -0.031565      -0.027140      -0.019867       0.047006             11.837738      11.887071      -2.719184      -0.851704       9.755447      -5.308212      13.870696          -0.000033
           53              C      -0.186831      20.530865       7.455664      -0.144496      34.363339 0.45711811E+03  0.10938751E+05                                 9.336019                            7.244286      -0.077752       1.954883                    0.998572      29.956113      88.361136       0.594529       0.430521      -1.049947       0.013881      -0.018069       0.005821       0.023517       0.019933       0.000512       0.043964       0.003491      -0.046752      -0.052432       0.004915       0.047517             10.829388      10.199484      -3.568009       1.163854      11.095593      -5.499707      11.193087           0.000043
           54              C       0.169836      21.096892       6.224727       0.106170      35.364600 0.44905696E+03  0.10670849E+05                                 9.722238                            7.276995      -0.386620       1.882417                    0.998545      27.507151      80.181588       0.582874       0.442215      -1.045605      -0.040130       0.026185      -0.015699       0.050424      -0.033293       0.025550      -0.011204      -0.006587      -0.044156      -0.036127      -0.014819       0.050946             11.843495      13.627567      -5.358793       0.617547      11.636691      -4.003288      10.266227          -0.000038
           55              C       2.965288      18.536080       8.271953       0.615474      22.892517 0.25702437E+03  0.53967683E+04                                 7.588623                            5.802831      -0.303604       1.954864                    0.999046      22.963791      66.245804       0.593758       0.491289      -1.002532       0.038757      -0.034791       0.034123       0.062265       0.017889      -0.006221       0.079431      -0.068665       0.197504      -0.079570      -0.039895       0.119465              8.769465      11.446538      -1.273110       0.319317       8.041507      -3.164528       6.820351          -0.000016
           56              C       0.322698      19.292400       9.537511       0.601906      23.579925 0.25938438E+03  0.54354851E+04                                 7.637107                            5.757035      -0.175286       1.992910                    0.999385      22.775673      64.727156       0.609995       0.479165      -1.013138      -0.034117      -0.002733       0.045589       0.057007      -0.057084      -0.001424       0.036078      -0.110570      -0.241038      -0.089083      -0.036134       0.125217              8.838560       9.078090       1.774052      -0.121529       5.825280      -2.715631      11.612310          -0.000014
           57              C      -0.825286      21.993245       5.473077      -0.300255      37.618830 0.50032759E+03  0.12243250E+05                                11.155959                            8.546364      -0.447517       1.836168                    0.994784      31.991591      95.350904       0.457219       0.547444      -0.988974       0.001056      -0.007316       0.098417       0.098694      -0.028418      -0.006841       0.002103       0.031504       0.003513      -0.033159      -0.000252       0.033411             13.752191      12.833280      -2.659273       0.267517      17.295837       0.511762      11.127455           0.000004
           58              C      -0.086474      23.079545       4.634975       0.694849      20.815121 0.28362267E+03  0.60537958E+04                                 7.127770                            6.091122      -0.257173       1.972314                    0.999351      22.157626      62.742094       0.584971       0.490552      -1.011173       0.037946       0.057570      -0.034440       0.077074      -0.018568       0.010107       0.016051       0.010725       0.023598      -0.032191       0.014516       0.017675              7.927018       7.280707       0.294049      -0.214581       9.775403      -0.987316       6.724944          -0.000002
           59              C       6.130523      21.085453       4.489088       0.695446      20.341696 0.28046913E+03  0.59792142E+04                                 7.061823                            6.081699      -0.263224       1.970796                    0.999609      22.246382      63.280907       0.580966       0.494534      -1.007538      -0.041884      -0.048965      -0.041542       0.076666      -0.017925      -0.013502      -0.013870       0.012568       0.013174      -0.031448       0.012861       0.018588              7.786412       7.472689       0.701503       0.546648       8.581466       1.589359       7.305082           0.000000
           60              C       5.934434      22.743673       6.434253       0.088251      35.049525 0.44994364E+03  0.10714539E+05                                 9.702545                            7.333701      -0.442894       1.862909                    0.998572      27.878237      81.780865       0.573814       0.448249      -1.040381       0.034562      -0.033149      -0.027529       0.055238      -0.032437      -0.029560       0.022775      -0.002811       0.002293      -0.034893      -0.021719       0.056612             11.515269      14.213111      -2.718272      -1.477884      11.119073       4.591034       9.213625          -0.000029
           61              C      -1.206658      23.515591       7.436253      -0.155219      35.638273 0.48417408E+03  0.11787640E+05                                 9.653563                            7.519149      -0.313919       1.867153                    0.998572      31.041478      93.222469       0.574531       0.437892      -1.042513      -0.019904       0.014707       0.027249       0.036810       0.004270       0.003747      -0.047037      -0.001721      -0.028281      -0.050144       0.004423       0.045721             10.996187      10.447679      -1.519432      -0.963595      12.301556       6.002687      10.239324           0.000036
           62              C       5.741432      24.279190       8.318981      -0.050969      37.706409 0.45970021E+03  0.10896404E+05                                 9.736117                            7.143542       0.122400       2.040277                    0.999453      27.826338      78.827096       0.620746       0.416278      -1.070440      -0.009702      -0.038597      -0.031989       0.051060      -0.004296      -0.004729      -0.017243       0.004394       0.026626      -0.019948      -0.000204       0.020153             11.379547      13.342331       0.089160       0.254594      10.916567       5.587055       9.879744          -0.000022
           63              C       4.349498      24.242795       8.240734      -0.008337      36.620002 0.45556280E+03  0.10779144E+05                                 9.602004                            7.152951      -0.136924       1.963628                    0.998769      27.429251      77.755381       0.614634       0.421166      -1.066807       0.015725      -0.022033      -0.016108       0.031500      -0.004420       0.000367      -0.039140      -0.044672       0.017977      -0.028949      -0.023589       0.052539             11.127204      13.981855      -1.929331      -1.724838      10.006840       4.878892       9.392915           0.000038
           64              C       3.770490      23.438988       7.247940      -0.092903      32.070231 0.43511460E+03  0.10280544E+05                                 8.945801                            7.097412      -0.012421       1.984554                    0.998249      29.106713      85.201663       0.597126       0.434138      -1.048165       0.025039      -0.006679      -0.003271       0.026121      -0.004443       0.001078      -0.015134       0.013596      -0.031614      -0.021920       0.006591       0.015329              9.909248      11.453349      -0.733017      -0.746899       9.599610       4.318770       8.674784          -0.000030
           65              C       4.547132      22.725995       6.354405      -0.130300      34.095956 0.46512856E+03  0.11216689E+05                                 9.379661                            7.364386      -0.204652       1.909248                    0.998187      30.497215      91.306464       0.580876       0.437252      -1.042358      -0.018606       0.020323       0.025319       0.037420       0.011620       0.021588      -0.017126      -0.028593       0.041255      -0.038672       0.008429       0.030243             10.567323      13.940698      -1.754552      -1.314574       9.531808       3.764880       8.229463           0.000034
           66              C       6.471754      25.124591       9.331388       0.595918      22.973121 0.25803141E+03  0.53827908E+04                                 7.407776                            5.693304      -0.093104       2.019291                    0.999441      22.581843      63.364900       0.623281       0.471072      -1.020727       0.038476       0.008227       0.053773       0.066630      -0.004842      -0.024841      -0.089781      -0.083553       0.070040      -0.080457      -0.037233       0.117690              8.316987      10.200847       0.255295       0.183454       7.640418       3.326663       7.109695          -0.000013
           67              C       3.396838      24.989063       9.141874       0.608198      22.645324 0.26479434E+03  0.55802050E+04                                 7.503450                            5.861166      -0.283155       1.961406                    0.999243      22.810196      65.108829       0.597412       0.486509      -1.008815      -0.041474       0.032675       0.011517       0.054041       0.030911       0.102761       0.020562       0.072422       0.045619      -0.082247      -0.050251       0.132498              8.406933       8.278256      -2.192931      -3.230248       9.809776       0.946038       7.132766          -0.000023
           68              C       7.108419      19.976857      19.395014      -0.037806      36.331834 0.45742196E+03  0.10842443E+05                                 9.565251                            7.166198       0.000734       2.008850                    0.999059      27.596084      78.493783       0.613768       0.421010      -1.066091      -0.026928      -0.031284      -0.014243       0.043665      -0.002208      -0.029429       0.000803       0.019257       0.055027      -0.021909      -0.018314       0.040223             11.230115      13.146803       2.096074       3.421323      14.266063       1.594191       6.277480           0.000046
           69              C       7.428032      18.643419      19.578924      -0.076254      32.783927 0.43407049E+03  0.10285283E+05                                 9.171284                            7.147607      -0.163608       1.938132                    0.998122      29.257633      86.742096       0.585676       0.441359      -1.040242      -0.028852      -0.002610      -0.009954       0.030632      -0.010109      -0.019939       0.002434       0.024275       0.075322      -0.028831      -0.007998       0.036829             10.409020      11.359422       1.690054       2.792778      13.447087       1.314093       6.420550          -0.000035
           70              C       6.559521      17.641347      19.206501      -0.143343      34.483265 0.46705835E+03  0.11275091E+05                                 9.454489                            7.366612      -0.216395       1.905641                    0.998207      30.577475      91.600283       0.582320       0.435708      -1.043262       0.022722       0.026848       0.015616       0.038484      -0.019497      -0.028357       0.000421      -0.011813       0.030540      -0.037519       0.003225       0.034294             10.869772      13.687629       2.620968       3.960387      11.545455       1.559044       7.376234           0.000043
           71              C       5.852358      20.307877      18.859693      -0.009310      37.903347 0.44966035E+03  0.10607674E+05                                 9.830198                            7.109206      -0.100081       1.979098                    0.998682      27.260162      77.227457       0.616001       0.421491      -1.066318       0.003226      -0.043505       0.003063       0.043732      -0.002319      -0.031170      -0.002312       0.023129       0.075823      -0.026412      -0.019534       0.045947             11.828219      11.874752       0.619873       2.777840      17.427324       0.871588       6.182581          -0.000035
           72              C       4.959915      19.299219      18.515887      -0.147401      34.461868 0.45870243E+03  0.10986168E+05                                 9.352638                            7.256174      -0.081958       1.952796                    0.998528      30.010279      88.559373       0.594122       0.430443      -1.049994       0.015285       0.014798       0.012553       0.024702      -0.010366      -0.015998      -0.011793       0.052708       0.121818      -0.051020       0.003569       0.047451             10.850082      10.213774       2.798148       2.512801      15.967443       2.717032       6.369030           0.000044
           73              C       5.316584      17.950183      18.641162       0.106024      35.387663 0.44919403E+03  0.10676456E+05                                 9.730148                            7.280220      -0.392824       1.880575                    0.998568      27.527482      80.287403       0.582407       0.442473      -1.045303      -0.040437      -0.026424      -0.015495       0.050730       0.039394       0.017438       0.015863      -0.000290      -0.015288      -0.036900      -0.014805       0.051705             11.856092      13.640697       3.224530       4.339487      14.091753       2.602000       7.835827          -0.000039
           74              C       8.112032      21.003539      19.835277       0.616955      22.865581 0.25664699E+03  0.53871261E+04                                 7.584939                            5.800075      -0.304440       1.955118                    0.999037      22.946120      66.194738       0.593640       0.491544      -1.002353       0.038980       0.047329       0.013627       0.062810      -0.014384      -0.012664      -0.067175      -0.048843       0.259837      -0.079896      -0.039519       0.119415              8.765376      11.439591       0.914523       0.942599       9.862728       2.110639       4.993808          -0.000015
           75              C       5.469440      21.721384      18.547506       0.598753      23.635620 0.26010608E+03  0.54536449E+04                                 7.643391                            5.761033      -0.172755       1.993306                    0.999411      22.808161      64.808381       0.610504       0.478499      -1.013629      -0.034351       0.040946      -0.020258       0.057157       0.027551       0.050418       0.058965       0.053927       0.249596      -0.090372      -0.035876       0.126248              8.846455       9.084966      -0.994127      -1.476551      12.530999      -1.148628       4.923400          -0.000014
           76              C       4.321464      16.851058      18.240722      -0.300359      37.678399 0.50110863E+03  0.12269966E+05                                11.174946                            8.558330      -0.453725       1.833503                    0.994841      32.049278      95.624244       0.456370       0.548122      -0.988440       0.002482       0.087495      -0.045022       0.098430       0.009065       0.029119      -0.009521       0.018682      -0.031824      -0.035117       0.001203       0.033914             13.778077      12.856203       1.572694       2.183690      12.251359       2.415191      16.226669           0.000005
           77              C       5.060278      15.582090      17.719010       0.693251      20.811675 0.28355589E+03  0.60512416E+04                                 7.122669                            6.087013      -0.261648       1.971319                    0.999397      22.152662      62.696045       0.585732       0.490006      -1.011584       0.040178      -0.059025      -0.031664       0.078108       0.017315       0.010691      -0.015067       0.011883       0.028044      -0.031364       0.013631       0.017732              7.921062       7.274980      -0.331367      -0.146334       8.336312       1.811451       8.151894          -0.000000
           78              C       3.557176      16.452794      19.518888       0.691230      20.445078 0.28239324E+03  0.60307272E+04                                 7.085553                            6.102511      -0.267354       1.968020                    0.999637      22.316677      63.542878       0.579958       0.494532      -1.007507      -0.039387      -0.012105       0.062419       0.074793      -0.003467       0.022800       0.001038      -0.007191      -0.052798      -0.031855       0.011793       0.020062              7.813119       7.496225       0.129682      -0.884091       6.264437      -0.248832       9.678696          -0.000001
           79              C       3.361082      17.308246      17.110245       0.086687      35.097057 0.45058606E+03  0.10733198E+05                                 9.708185                            7.336210      -0.444657       1.862074                    0.998555      27.902242      81.852490       0.574060       0.447916      -1.040620       0.035462      -0.007260       0.041100       0.054768      -0.009562       0.043464      -0.011823       0.015271       0.058002      -0.036110      -0.020430       0.056539             11.523579      14.227904       0.079817       3.096920       5.716942      -1.471666      14.625889          -0.000029
           80              C       3.940088      17.790045      15.940745      -0.160156      35.810970 0.48699731E+03  0.11874625E+05                                 9.685654                            7.541598      -0.319915       1.864350                    0.998558      31.140050      93.616304       0.573563       0.437957      -1.042386      -0.021187       0.015651      -0.024635       0.036065       0.001211      -0.005767       0.031363      -0.036333      -0.114922      -0.050286       0.001637       0.048648             11.035308      10.477878      -0.076063       1.809537       5.573192      -2.115508      17.054854           0.000036
           81              C       3.168076      18.172711      14.838085      -0.049642      37.682842 0.45927777E+03  0.10884383E+05                                 9.734472                            7.141649       0.120083       2.039824                    0.999478      27.813170      78.794212       0.620619       0.416440      -1.070288      -0.007551      -0.008997       0.050599       0.051945      -0.001419       0.007343       0.002098      -0.022903      -0.048334      -0.019626      -0.000050       0.019676             11.378298      13.338748       0.175065      -0.201120       5.299653      -2.344761      15.496493          -0.000023
           82              C       1.776142      18.123144      14.908727      -0.006822      36.581626 0.45497973E+03  0.10761797E+05                                 9.595401                            7.148125      -0.133633       1.964799                    0.998795      27.411757      77.690487       0.614879       0.421137      -1.066836       0.016228      -0.002456       0.027983       0.032441       0.002434       0.003326       0.024895      -0.067025      -0.054578      -0.028459      -0.023196       0.051655             11.119558      13.972991      -0.529225       2.532130       5.317951      -2.172409      14.067732           0.000038
           83              C       1.197137      17.665262      16.101241      -0.096727      32.162019 0.43679168E+03  0.10329767E+05                                 8.960902                            7.109389      -0.009258       1.984820                    0.998222      29.159745      85.387618       0.596854       0.433932      -1.048324       0.026273       0.000490       0.006709       0.027120       0.003256       0.003095       0.012557       0.004915      -0.052470      -0.022965       0.007267       0.015698              9.926092      11.469724      -0.281628       1.011069       5.173797      -1.762782      13.134756          -0.000031
           84              C       1.973780      17.247935      17.165479      -0.126704      33.952238 0.46257289E+03  0.11139439E+05                                 9.350960                            7.341043      -0.203191       1.910650                    0.998207      30.423862      91.015986       0.582179       0.436884      -1.042602      -0.019177       0.011291      -0.031352       0.038447       0.011798      -0.021343       0.004748      -0.045070      -0.024332      -0.037591       0.008091       0.029500             10.534505      13.896581      -0.258589       2.158322       5.279791      -1.318673      12.427143           0.000034
           85              C       3.898396      18.626780      13.599743       0.597889      22.945522 0.25765476E+03  0.53727791E+04                                 7.401642                            5.688842      -0.094312       2.019285                    0.999435      22.560862      63.285957       0.623598       0.471022      -1.020791       0.038022       0.043457      -0.034976       0.067509      -0.019485       0.017627       0.047340      -0.154972      -0.147369      -0.081067      -0.035732       0.116799              8.310202      10.190174       0.030941      -0.311504       4.358273      -1.432796      10.382159          -0.000012
           86              C       0.823481      18.530420      13.811870       0.607906      22.664023 0.26504516E+03  0.55868531E+04                                 7.507853                            5.864213      -0.283903       1.960903                    0.999232      22.820519      65.147771       0.597211       0.486554      -1.008784      -0.041049      -0.006286      -0.034244       0.053826       0.073489      -0.078362      -0.036688       0.043500      -0.034038      -0.082215      -0.050476       0.132690              8.412308       8.283132      -1.702023       3.517379       6.986048       0.686442       9.967745          -0.000023
           87              C       4.535040      29.916005      13.026000      -0.035141      36.243465 0.45615162E+03  0.10804872E+05                                 9.551850                            7.157761      -0.004967       2.007771                    0.999065      27.553035      78.345576       0.613931       0.421188      -1.065973      -0.028230       0.002923       0.034587       0.044741      -0.024178       0.015646      -0.016626      -0.006126      -0.028160      -0.020534      -0.019144       0.039678             11.212920      13.127526       1.911986      -3.519405       6.884513       2.656832      13.626722           0.000046
           88              C       4.854652      30.741995      14.088836      -0.074450      32.751504 0.43365962E+03  0.10272208E+05                                 9.164830                            7.144208      -0.162423       1.939002                    0.998100      29.224331      86.604306       0.585869       0.441357      -1.040335      -0.027642      -0.005658       0.008187       0.029379      -0.011334       0.018603      -0.022325      -0.007909      -0.033195      -0.029234      -0.006345       0.035579             10.400785      11.350706       1.571768      -2.854569       7.034163       2.384515      12.817486          -0.000033
           89              C       3.986142      30.920503      15.142867      -0.143492      34.438802 0.46646933E+03  0.11254166E+05                                 9.435860                            7.354084      -0.205917       1.909060                    0.998269      30.539286      91.374977       0.583916       0.434776      -1.044113       0.021374       0.000317      -0.029857       0.036720      -0.015036       0.031623      -0.004320      -0.015461       0.005333      -0.037276       0.002367       0.034909             10.846592      13.658834       2.114661      -4.236367       7.055582       1.024849      11.825361           0.000042
           90              C       3.278980      29.286893      13.006988      -0.012692      37.981962 0.45085030E+03  0.10641663E+05                                 9.838403                            7.114922      -0.101665       1.978259                    0.998735      27.297518      77.328419       0.616297       0.421055      -1.066705       0.002115       0.024328       0.035357       0.042971      -0.026476       0.017734      -0.021367      -0.015423      -0.045691      -0.027701      -0.019765       0.047466             11.838274      11.885072       2.095890      -1.929857       8.244445       4.436941      15.385306          -0.000033
           91              C       2.386537      29.493478      14.052414      -0.146858      34.431853 0.45826572E+03  0.10972671E+05                                 9.345610                            7.251424      -0.072062       1.955869                    0.998532      29.994760      88.490154       0.594498       0.430289      -1.050129       0.015792       0.004373      -0.019072       0.025144      -0.010621       0.017596      -0.031921      -0.020724      -0.114745      -0.053521       0.004453       0.049067             10.841367      10.206625       0.775167      -3.677877       6.410998       2.795008      15.906477           0.000042
           92              C       2.743206      30.276487      15.158077       0.105782      35.386457 0.44920421E+03  0.10677271E+05                                 9.733306                            7.283448      -0.396310       1.879500                    0.998608      27.528584      80.305351       0.581873       0.442855      -1.045027      -0.042273      -0.000594       0.029636       0.051630      -0.006374      -0.040944      -0.004891       0.020164       0.041857      -0.036141      -0.013694       0.049835             11.859258      13.644869       2.145093      -4.963021       7.147929       1.407798      14.784975          -0.000038
           93              C       5.538651      29.783943      11.916736       0.614970      22.921051 0.25739640E+03  0.54065470E+04                                 7.594716                            5.807065      -0.305609       1.953961                    0.999073      22.980042      66.305250       0.593535       0.491295      -1.002526       0.039150      -0.012483      -0.048148       0.063299      -0.003815       0.018736      -0.012700      -0.187294      -0.151710      -0.080272      -0.039752       0.120023              8.776870      11.456144       0.360308      -1.264480       4.387851       1.054125      10.486614          -0.000016
           94              C       2.896062      28.309778      11.938949       0.604025      23.549112 0.25898210E+03  0.54249953E+04                                 7.630816                            5.752666      -0.178665       1.992272                    0.999421      22.757916      64.666187       0.610206       0.479181      -1.013121      -0.033520      -0.039019      -0.024999       0.057193       0.028592      -0.049035      -0.094207      -0.009265       0.058479      -0.089809      -0.034809       0.124618              8.830956       9.070001      -0.781663       1.595218       7.806814       3.859740       9.616053          -0.000013
           95              C       1.748087      30.479259      16.310166      -0.302224      37.696933 0.50143541E+03  0.12277212E+05                                11.169403                            8.554579      -0.559393       1.807787                    0.996116      32.036298      95.512532       0.457096       0.547285      -0.989040       0.001901      -0.081795      -0.056129       0.099219       0.019499      -0.021420       0.007204       0.017486      -0.038997      -0.033255       0.000359       0.032896             13.770809      12.848545       1.098406      -2.443246      13.130028      -2.930410      15.333853           0.000002
           96              C       2.486902      30.661927      17.669981       0.696432      20.786797 0.28310286E+03  0.60401967E+04                                 7.122758                            6.086547      -0.267974       1.969576                    0.999344      22.140050      62.688372       0.585019       0.490715      -1.011044       0.039762       0.001139       0.065547       0.076673       0.000676      -0.020458      -0.000644      -0.017034      -0.054655      -0.031330       0.013500       0.017830              7.921499       7.275178       0.038585       0.360905       6.628950      -0.825494       9.860370           0.000001
           97              C       0.983796      31.785315      16.015990       0.696076      20.330860 0.28026520E+03  0.59738628E+04                                 7.059678                            6.079699      -0.255852       1.973041                    0.999658      22.239935      63.260109       0.581024       0.494568      -1.007507      -0.042712       0.059748      -0.021547       0.076540       0.020485      -0.009112       0.011120       0.017018       0.019862      -0.030947       0.011825       0.019122              7.784007       7.470683      -0.824399       0.333298       8.997183      -1.345329       6.884155          -0.000000
           98              C       0.787707      29.271643      16.479468       0.089868      35.016399 0.44933447E+03  0.10697434E+05                                 9.700775                            7.331734      -0.448138       1.861522                    0.998568      27.864800      81.757119       0.573484       0.448616      -1.040069       0.034991       0.040325      -0.015118       0.055489       0.041938      -0.012977      -0.011186      -0.022395      -0.058802      -0.034630      -0.022263       0.056893             11.513536      14.212240       2.634658      -1.613853      13.663603      -3.119812       6.664764          -0.000028
           99              C       1.366716      28.017926      16.646968      -0.160985      35.839661 0.48748141E+03  0.11889042E+05                                 9.688075                            7.543211      -0.321305       1.863780                    0.998571      31.153132      93.657204       0.573762       0.437709      -1.042564      -0.021324      -0.029984      -0.001732       0.036835      -0.005638       0.003465       0.017116       0.045860       0.131607      -0.048818       0.001639       0.047179             11.038044      10.479514       1.603456      -0.837700      16.021869      -3.915705       6.612749           0.000035
          100              C       0.594706      26.871662      16.866900      -0.050121      37.717130 0.45969037E+03  0.10897469E+05                                 9.742567                            7.146623       0.116834       2.038762                    0.999518      27.827438      78.866982       0.620124       0.416646      -1.070071      -0.007616       0.047742      -0.017641       0.051464       0.006190      -0.000927       0.014899       0.005640       0.034217      -0.018697      -0.000873       0.019570             11.388230      13.352770      -0.264531      -0.049926      14.989431      -3.246407       5.822490          -0.000021
          101              C       6.922872      26.957623      16.874504      -0.005753      36.579612 0.45489682E+03  0.10759932E+05                                 9.597133                            7.148912      -0.137485       1.963617                    0.998751      27.408098      77.694303       0.614626       0.421307      -1.066671       0.015428       0.023728      -0.011656       0.030609       0.002289      -0.003402       0.012803       0.000445       0.142721      -0.028064      -0.021850       0.049914             11.121766      13.978525       2.457507      -0.808257      13.762256      -2.703053       5.624518           0.000036
          102              C       6.343864      28.219311      16.674785      -0.094533      32.126982 0.43609732E+03  0.10309954E+05                                 8.958000                            7.106976      -0.018942       1.982115                    0.998198      29.139051      85.332164       0.596507       0.434328      -1.048012       0.023605       0.005993      -0.004137       0.024702       0.000858      -0.005045       0.003722       0.035566       0.025508      -0.022541       0.005847       0.016694              9.922694      11.466996       1.014432      -0.262031      12.666077      -2.564342       5.635011          -0.000029
          103              C       7.120505      29.349632      16.504082      -0.127604      33.993261 0.46331909E+03  0.11162074E+05                                 9.359268                            7.347765      -0.205709       1.909645                    0.998133      30.442284      91.094626       0.581808       0.436980      -1.042529      -0.020256      -0.031600       0.004160       0.037765      -0.023941      -0.001027       0.011789      -0.019394       0.063843      -0.037056       0.007708       0.029347             10.543839      13.907293       2.001525      -0.857693      11.793849      -2.439278       5.930376           0.000033
          104              C       1.325029      25.572192      17.092835       0.595396      22.986330 0.25818383E+03  0.53866411E+04                                 7.409838                            5.694436      -0.093353       2.018974                    0.999372      22.587617      63.380271       0.623323       0.470981      -1.020800       0.038255      -0.050931      -0.019952       0.066750       0.023320       0.008628       0.042218      -0.001777       0.319447      -0.079905      -0.038257       0.118161              8.319764      10.202207      -0.286764       0.129801      10.128922      -1.894922       4.628163          -0.000012
          105              C       5.970213      25.804079      17.070221       0.605652      22.679736 0.26526344E+03  0.55923122E+04                                 7.509425                            5.865199      -0.279930       1.961973                    0.999122      22.830426      65.169905       0.597410       0.486317      -1.008960      -0.041723      -0.026628       0.023720       0.054886      -0.105186      -0.025424       0.015895       0.009536      -0.142636      -0.082708      -0.051116       0.133825              8.414154       8.286149       3.898526      -0.285306       8.628867      -1.634866       8.327447          -0.000023
          106              C       5.758426      15.231081      12.409030      -0.036670      36.287334 0.45676695E+03  0.10823084E+05                                 9.559315                            7.162576      -0.006653       2.007110                    0.999033      27.571793      78.411847       0.613726       0.421187      -1.065975       0.028113      -0.028369       0.019961       0.044649       0.025879       0.012672       0.016335      -0.006773      -0.034718      -0.021253      -0.018874       0.040127             11.222067      13.138930      -4.005942       0.101827       9.646068      -4.251104      10.881201           0.000047
          107              C       5.438816      14.723632      13.655777      -0.074121      32.702745 0.43273425E+03  0.10243922E+05                                 9.152699                            7.134474      -0.157424       1.940790                    0.998200      29.197606      86.473578       0.586580       0.441097      -1.040579       0.026156      -0.009035      -0.002841       0.027818       0.022199      -0.000506       0.020559      -0.008412      -0.046098      -0.030790      -0.004592       0.035382             10.386757      11.334677      -3.252680       0.064719       9.292038      -3.691343      10.533558          -0.000035
          108              C       6.307328      13.900069      14.337385      -0.142539      34.365741 0.46516163E+03  0.11215519E+05                                 9.424906                            7.345427      -0.207800       1.908989                    0.998316      30.506072      91.267376       0.584022       0.434972      -1.043923      -0.023431       0.027327      -0.014121       0.038668       0.034261      -0.002731       0.003866      -0.014821       0.004836      -0.036405       0.002106       0.034299             10.833100      13.636438      -4.715876       0.283983       9.731287      -2.577323       9.131575           0.000044
          109              C       7.014486      14.932989      11.854698      -0.012576      37.978703 0.45079746E+03  0.10640239E+05                                 9.838186                            7.114846      -0.105460       1.977115                    0.998718      27.296310      77.327545       0.616248       0.421096      -1.066666      -0.002886      -0.018476       0.038681       0.042964       0.028430       0.014242       0.023416      -0.010573      -0.031565      -0.027140      -0.019867       0.047006             11.837738      11.887071      -2.719184      -0.851704       9.755448      -5.308212      13.870696          -0.000035
          110              C       7.906931      14.130916      12.556319      -0.144496      34.363343 0.45711817E+03  0.10938753E+05                                 9.336019                            7.244286      -0.077752       1.954883                    0.998572      29.956115      88.361139       0.594529       0.430521      -1.049948      -0.013881       0.018069      -0.005821       0.023517       0.019933       0.000512       0.043964       0.003491      -0.046752      -0.052432       0.004915       0.047517             10.829388      10.199484      -3.568009       1.163854      11.095594      -5.499706      11.193086           0.000045
          111              C       7.550264      13.564889      13.787256       0.106170      35.364601 0.44905697E+03  0.10670849E+05                                 9.722238                            7.276995      -0.386620       1.882417                    0.998545      27.507151      80.181587       0.582874       0.442215      -1.045605       0.040130      -0.026185       0.015699       0.050424      -0.033294       0.025550      -0.011204      -0.006587      -0.044156      -0.036127      -0.014819       0.050946             11.843495      13.627567      -5.358793       0.617547      11.636691      -4.003288      10.266227          -0.000040
          112              C       4.754812      16.125701      11.740030       0.615475      22.892519 0.25702440E+03  0.53967692E+04                                 7.588624                            5.802832      -0.303604       1.954864                    0.999046      22.963793      66.245813       0.593758       0.491289      -1.002532      -0.038757       0.034791      -0.034123       0.062265       0.017889      -0.006221       0.079431      -0.068665       0.197504      -0.079570      -0.039895       0.119465              8.769466      11.446539      -1.273110       0.319317       8.041507      -3.164529       6.820351          -0.000015
          113              C       7.397402      15.369381      10.474472       0.601906      23.579927 0.25938439E+03  0.54354854E+04                                 7.637108                            5.757035      -0.175286       1.992910                    0.999385      22.775674      64.727160       0.609995       0.479165      -1.013138       0.034117       0.002733      -0.045589       0.057007      -0.057084      -0.001424       0.036078      -0.110570      -0.241038      -0.089083      -0.036134       0.125217              8.838560       9.078090       1.774053      -0.121529       5.825280      -2.715631      11.612311          -0.000014
          114              C       8.545386      12.668536      14.538906      -0.300255      37.618826 0.50032754E+03  0.12243248E+05                                11.155957                            8.546363      -0.447517       1.836168                    0.994784      31.991583      95.350873       0.457219       0.547444      -0.988974      -0.001056       0.007316      -0.098417       0.098694      -0.028418      -0.006841       0.002103       0.031504       0.003513      -0.033159      -0.000252       0.033411             13.752189      12.833277      -2.659272       0.267517      17.295835       0.511764      11.127455           0.000005
          115              C       7.806574      11.582236      15.377008       0.694849      20.815124 0.28362272E+03  0.60537970E+04                                 7.127770                            6.091122      -0.257173       1.972314                    0.999351      22.157627      62.742094       0.584971       0.490552      -1.011173      -0.037946      -0.057570       0.034440       0.077074      -0.018568       0.010107       0.016051       0.010725       0.023598      -0.032191       0.014516       0.017675              7.927018       7.280706       0.294049      -0.214581       9.775403      -0.987316       6.724944          -0.000003
          116              C       1.589577      13.576328      15.522895       0.695446      20.341697 0.28046915E+03  0.59792149E+04                                 7.061823                            6.081700      -0.263224       1.970796                    0.999609      22.246383      63.280912       0.580966       0.494534      -1.007538       0.041884       0.048965       0.041542       0.076666      -0.017925      -0.013502      -0.013870       0.012568       0.013174      -0.031448       0.012861       0.018588              7.786413       7.472689       0.701503       0.546648       8.581467       1.589359       7.305082           0.000001
          117              C       1.785666      11.918108      13.577730       0.088251      35.049481 0.44994314E+03  0.10714524E+05                                 9.702537                            7.333695      -0.442894       1.862909                    0.998572      27.878211      81.780780       0.573815       0.448249      -1.040381      -0.034562       0.033149       0.027529       0.055238      -0.032437      -0.029560       0.022776      -0.002810       0.002293      -0.034893      -0.021719       0.056612             11.515259      14.213098      -2.718267      -1.477881      11.119062       4.591029       9.213618          -0.000029
          118              C       1.206658      11.146190      12.575730      -0.155219      35.637994 0.48416938E+03  0.11787515E+05                                 9.653591                            7.519169      -0.313919       1.867153                    0.998572      31.041298      93.222333       0.574523       0.437899      -1.042508       0.019904      -0.014707      -0.027249       0.036810       0.004270       0.003747      -0.047037      -0.001721      -0.028281      -0.050144       0.004423       0.045721             10.996221      10.447706      -1.519438      -0.963599      12.301600       6.002709      10.239356           0.000036
          119              C       1.978668      10.382591      11.693002      -0.050969      37.706343 0.45969944E+03  0.10896381E+05                                 9.736107                            7.143536       0.122400       2.040277                    0.999453      27.826305      78.826988       0.620746       0.416278      -1.070441       0.009702       0.038597       0.031989       0.051060      -0.004296      -0.004729      -0.017243       0.004394       0.026626      -0.019948      -0.000204       0.020153             11.379536      13.342318       0.089159       0.254592      10.916556       5.587049       9.879734          -0.000022
          120              C       3.370602      10.418986      11.771249      -0.008337      36.619996 0.45556276E+03  0.10779143E+05                                 9.602003                            7.152950      -0.136923       1.963628                    0.998769      27.429248      77.755368       0.614634       0.421166      -1.066807      -0.015725       0.022033       0.016108       0.031500      -0.004420       0.000367      -0.039140      -0.044672       0.017977      -0.028949      -0.023589       0.052539             11.127203      13.981855      -1.929332      -1.724839      10.006839       4.878891       9.392914           0.000038
          121              C       3.949610      11.222793      12.764043      -0.092903      32.070229 0.43511455E+03  0.10280543E+05                                 8.945799                            7.097411      -0.012421       1.984554                    0.998249      29.106711      85.201653       0.597126       0.434138      -1.048165      -0.025039       0.006679       0.003271       0.026121      -0.004443       0.001078      -0.015134       0.013596      -0.031615      -0.021920       0.006591       0.015329              9.909246      11.453348      -0.733016      -0.746899       9.599608       4.318768       8.674782          -0.000031
          122              C       3.172968      11.935786      13.657578      -0.130300      34.095953 0.46512854E+03  0.11216688E+05                                 9.379660                            7.364385      -0.204652       1.909248                    0.998187      30.497212      91.306447       0.580876       0.437251      -1.042358       0.018606      -0.020323      -0.025319       0.037420       0.011620       0.021588      -0.017126      -0.028593       0.041254      -0.038672       0.008429       0.030243             10.567322      13.940697      -1.754550      -1.314573       9.531806       3.764879       8.229461           0.000034
          123              C       1.248346       9.537190      10.680595       0.595918      22.973120 0.25803141E+03  0.53827906E+04                                 7.407776                            5.693304      -0.093105       2.019291                    0.999441      22.581842      63.364894       0.623281       0.471072      -1.020727      -0.038476      -0.008227      -0.053773       0.066630      -0.004842      -0.024841      -0.089781      -0.083553       0.070040      -0.080457      -0.037233       0.117690              8.316987      10.200846       0.255295       0.183453       7.640419       3.326664       7.109696          -0.000012
          124              C       4.323262       9.672718      10.870109       0.608198      22.645325 0.26479438E+03  0.55802060E+04                                 7.503450                            5.861166      -0.283156       1.961405                    0.999243      22.810198      65.108836       0.597412       0.486509      -1.008815       0.041474      -0.032675      -0.011517       0.054041       0.030911       0.102761       0.020562       0.072422       0.045619      -0.082247      -0.050251       0.132498              8.406933       8.278257      -2.192931      -3.230248       9.809777       0.946038       7.132766          -0.000023
          125              C       0.611681      14.684924       0.616969      -0.037806      36.331838 0.45742200E+03  0.10842445E+05                                 9.565252                            7.166199       0.000734       2.008850                    0.999059      27.596085      78.493791       0.613768       0.421010      -1.066091       0.026928       0.031284       0.014243       0.043666      -0.002208      -0.029429       0.000803       0.019257       0.055027      -0.021909      -0.018314       0.040223             11.230117      13.146805       2.096074       3.421324      14.266065       1.594191       6.277481           0.000046
          126              C       0.292068      16.018362       0.433059      -0.076254      32.783916 0.43407030E+03  0.10285278E+05                                 9.171282                            7.147606      -0.163608       1.938133                    0.998122      29.257627      86.742071       0.585676       0.441359      -1.040242       0.028852       0.002610       0.009953       0.030632      -0.010109      -0.019939       0.002434       0.024275       0.075323      -0.028831      -0.007998       0.036829             10.409017      11.359420       1.690053       2.792777      13.447083       1.314092       6.420548          -0.000035
          127              C       1.160579      17.020434       0.805482      -0.143343      34.483267 0.46705840E+03  0.11275093E+05                                 9.454489                            7.366612      -0.216395       1.905641                    0.998207      30.577476      91.600285       0.582320       0.435708      -1.043262      -0.022722      -0.026848      -0.015616       0.038484      -0.019497      -0.028357       0.000421      -0.011813       0.030540      -0.037519       0.003225       0.034294             10.869773      13.687629       2.620968       3.960387      11.545455       1.559044       7.376234           0.000043
          128              C       1.867742      14.353904       1.152290      -0.009310      37.903345 0.44966031E+03  0.10607673E+05                                 9.830198                            7.109205      -0.100082       1.979098                    0.998682      27.260161      77.227456       0.616001       0.421492      -1.066318      -0.003226       0.043505      -0.003063       0.043732      -0.002319      -0.031170      -0.002312       0.023129       0.075823      -0.026412      -0.019534       0.045947             11.828219      11.874753       0.619873       2.777841      17.427324       0.871589       6.182581          -0.000034
          129              C       2.760185      15.362562       1.496096      -0.147401      34.461874 0.45870252E+03  0.10986171E+05                                 9.352639                            7.256174      -0.081958       1.952796                    0.998528      30.010283      88.559391       0.594122       0.430443      -1.049994      -0.015285      -0.014798      -0.012553       0.024702      -0.010366      -0.015998      -0.011793       0.052708       0.121818      -0.051019       0.003569       0.047451             10.850084      10.213776       2.798149       2.512801      15.967445       2.717032       6.369030           0.000044
          130              C       2.403516      16.711598       1.370821       0.106025      35.387661 0.44919400E+03  0.10676455E+05                                 9.730147                            7.280220      -0.392825       1.880575                    0.998568      27.527481      80.287401       0.582407       0.442473      -1.045303       0.040437       0.026424       0.015495       0.050730       0.039394       0.017438       0.015863      -0.000290      -0.015288      -0.036900      -0.014805       0.051705             11.856092      13.640697       3.224530       4.339487      14.091752       2.601999       7.835826          -0.000039
          131              C      -0.391932      13.658242       0.176706       0.616955      22.865577 0.25664695E+03  0.53871249E+04                                 7.584938                            5.800074      -0.304440       1.955118                    0.999037      22.946118      66.194734       0.593640       0.491544      -1.002353      -0.038980      -0.047328      -0.013627       0.062810      -0.014384      -0.012664      -0.067175      -0.048843       0.259837      -0.079896      -0.039519       0.119415              8.765375      11.439591       0.914523       0.942599       9.862728       2.110639       4.993808          -0.000015
          132              C       2.250660      12.940397       1.464477       0.598753      23.635620 0.26010607E+03  0.54536448E+04                                 7.643392                            5.761033      -0.172756       1.993305                    0.999411      22.808161      64.808386       0.610504       0.478500      -1.013629       0.034351      -0.040946       0.020258       0.057157       0.027551       0.050418       0.058965       0.053927       0.249596      -0.090372      -0.035876       0.126248              8.846456       9.084966      -0.994127      -1.476551      12.531000      -1.148628       4.923400          -0.000014
          133              C       3.398636      17.810723       1.771261      -0.300359      37.678398 0.50110861E+03  0.12269965E+05                                11.174946                            8.558331      -0.453726       1.833503                    0.994841      32.049278      95.624247       0.456370       0.548122      -0.988440      -0.002482      -0.087495       0.045022       0.098430       0.009065       0.029119      -0.009521       0.018682      -0.031824      -0.035117       0.001203       0.033914             13.778078      12.856204       1.572694       2.183691      12.251359       2.415191      16.226670          -0.000002
          134              C       2.659822      19.079691       2.292973       0.693251      20.811675 0.28355590E+03  0.60512418E+04                                 7.122669                            6.087012      -0.261647       1.971319                    0.999397      22.152661      62.696037       0.585733       0.490005      -1.011584      -0.040178       0.059025       0.031664       0.078108       0.017315       0.010691      -0.015067       0.011883       0.028044      -0.031364       0.013631       0.017732              7.921061       7.274979      -0.331367      -0.146334       8.336311       1.811450       8.151893           0.000003
          135              C       4.162924      18.208987       0.493095       0.691230      20.445080 0.28239326E+03  0.60307276E+04                                 7.085552                            6.102511      -0.267353       1.968020                    0.999637      22.316677      63.542876       0.579958       0.494532      -1.007507       0.039387       0.012105      -0.062419       0.074793      -0.003467       0.022800       0.001038      -0.007191      -0.052798      -0.031855       0.011793       0.020062              7.813119       7.496225       0.129682      -0.884091       6.264436      -0.248832       9.678696           0.000002
          136              C       4.359018      17.353535       2.901738       0.086687      35.097061 0.45058612E+03  0.10733200E+05                                 9.708186                            7.336211      -0.444657       1.862074                    0.998555      27.902245      81.852504       0.574060       0.447917      -1.040620      -0.035462       0.007260      -0.041101       0.054768      -0.009562       0.043464      -0.011823       0.015271       0.058002      -0.036110      -0.020430       0.056540             11.523580      14.227906       0.079818       3.096920       5.716943      -1.471666      14.625891          -0.000028
          137              C       3.780012      16.871736       4.071238      -0.160156      35.810969 0.48699730E+03  0.11874624E+05                                 9.685654                            7.541598      -0.319915       1.864351                    0.998558      31.140049      93.616304       0.573563       0.437957      -1.042386       0.021187      -0.015651       0.024635       0.036065       0.001211      -0.005767       0.031363      -0.036333      -0.114922      -0.050286       0.001637       0.048648             11.035309      10.477878      -0.076063       1.809537       5.573193      -2.115508      17.054855           0.000035
          138              C       4.552024      16.489070       5.173898      -0.049642      37.682850 0.45927788E+03  0.10884386E+05                                 9.734474                            7.141649       0.120083       2.039823                    0.999478      27.813174      78.794228       0.620619       0.416440      -1.070288       0.007551       0.008997      -0.050599       0.051945      -0.001419       0.007343       0.002098      -0.022903      -0.048334      -0.019626      -0.000050       0.019676             11.378300      13.338750       0.175065      -0.201121       5.299654      -2.344762      15.496496          -0.000022
          139              C       5.943958      16.538637       5.103256      -0.006822      36.581629 0.45497978E+03  0.10761798E+05                                 9.595402                            7.148125      -0.133634       1.964799                    0.998795      27.411759      77.690495       0.614879       0.421137      -1.066836      -0.016228       0.002455      -0.027983       0.032441       0.002435       0.003326       0.024895      -0.067025      -0.054578      -0.028459      -0.023196       0.051655             11.119559      13.972992      -0.529225       2.532130       5.317951      -2.172409      14.067733           0.000038
          140              C       6.522963      16.996519       3.910742      -0.096727      32.162021 0.43679169E+03  0.10329768E+05                                 8.960903                            7.109389      -0.009259       1.984820                    0.998222      29.159746      85.387625       0.596854       0.433932      -1.048323      -0.026272      -0.000490      -0.006709       0.027120       0.003256       0.003095       0.012557       0.004916      -0.052470      -0.022965       0.007267       0.015698              9.926093      11.469725      -0.281628       1.011070       5.173797      -1.762783      13.134757          -0.000030
          141              C       5.746320      17.413846       2.846504      -0.126704      33.952239 0.46257292E+03  0.11139440E+05                                 9.350960                            7.341043      -0.203192       1.910650                    0.998207      30.423864      91.015994       0.582179       0.436884      -1.042602       0.019177      -0.011291       0.031352       0.038447       0.011798      -0.021343       0.004748      -0.045070      -0.024332      -0.037591       0.008091       0.029500             10.534505      13.896581      -0.258589       2.158321       5.279791      -1.318674      12.427144           0.000033
          142              C       3.821704      16.035001       6.412240       0.597889      22.945522 0.25765476E+03  0.53727790E+04                                 7.401642                            5.688842      -0.094312       2.019285                    0.999435      22.560862      63.285957       0.623598       0.471022      -1.020791      -0.038022      -0.043458       0.034976       0.067509      -0.019485       0.017627       0.047340      -0.154972      -0.147369      -0.081067      -0.035732       0.116799              8.310202      10.190174       0.030941      -0.311504       4.358273      -1.432797      10.382159          -0.000012
          143              C       6.896619      16.131361       6.200113       0.607906      22.664022 0.26504514E+03  0.55868527E+04                                 7.507852                            5.864212      -0.283903       1.960903                    0.999232      22.820518      65.147766       0.597211       0.486554      -1.008784       0.041049       0.006286       0.034244       0.053826       0.073489      -0.078362      -0.036688       0.043500      -0.034038      -0.082215      -0.050476       0.132690              8.412308       8.283132      -1.702023       3.517379       6.986047       0.686441       9.967744          -0.000023
          144              C       3.185060       4.745776       6.985983      -0.035141      36.243471 0.45615173E+03  0.10804875E+05                                 9.551851                            7.157762      -0.004967       2.007771                    0.999065      27.553039      78.345587       0.613931       0.421188      -1.065973       0.028230      -0.002923      -0.034587       0.044741      -0.024177       0.015646      -0.016626      -0.006126      -0.028160      -0.020534      -0.019144       0.039678             11.212921      13.127526       1.911986      -3.519405       6.884514       2.656833      13.626723           0.000048
          145              C       2.865448       3.919786       5.923147      -0.074450      32.751506 0.43365966E+03  0.10272210E+05                                 9.164831                            7.144209      -0.162423       1.939002                    0.998100      29.224333      86.604315       0.585869       0.441358      -1.040335       0.027642       0.005658      -0.008187       0.029379      -0.011334       0.018603      -0.022325      -0.007909      -0.033195      -0.029234      -0.006345       0.035579             10.400786      11.350707       1.571768      -2.854569       7.034164       2.384515      12.817487          -0.000036
          146              C       3.733958       3.741278       4.869116      -0.143492      34.438801 0.46646933E+03  0.11254166E+05                                 9.435859                            7.354084      -0.205917       1.909060                    0.998269      30.539285      91.374970       0.583916       0.434776      -1.044113      -0.021374      -0.000317       0.029857       0.036720      -0.015036       0.031623      -0.004320      -0.015461       0.005333      -0.037276       0.002367       0.034909             10.846592      13.658833       2.114661      -4.236367       7.055582       1.024849      11.825361           0.000044
          147              C       4.441120       5.374888       7.004995      -0.012692      37.981966 0.45085036E+03  0.10641665E+05                                 9.838403                            7.114922      -0.101665       1.978259                    0.998735      27.297520      77.328423       0.616297       0.421055      -1.066705      -0.002115      -0.024328      -0.035357       0.042971      -0.026476       0.017734      -0.021367      -0.015423      -0.045691      -0.027701      -0.019765       0.047465             11.838274      11.885071       2.095890      -1.929857       8.244446       4.436941      15.385306          -0.000035
          148              C       5.333563       5.168303       5.959569      -0.146858      34.431846 0.45826562E+03  0.10972668E+05                                 9.345609                            7.251423      -0.072062       1.955869                    0.998532      29.994756      88.490139       0.594498       0.430289      -1.050129      -0.015792      -0.004373       0.019072       0.025144      -0.010621       0.017596      -0.031921      -0.020724      -0.114746      -0.053521       0.004453       0.049067             10.841366      10.206624       0.775166      -3.677877       6.410998       2.795008      15.906475           0.000044
          149              C       4.976894       4.385294       4.853906       0.105782      35.386458 0.44920422E+03  0.10677271E+05                                 9.733306                            7.283448      -0.396310       1.879500                    0.998608      27.528584      80.305350       0.581873       0.442855      -1.045027       0.042273       0.000594      -0.029636       0.051630      -0.006374      -0.040944      -0.004891       0.020164       0.041857      -0.036141      -0.013694       0.049835             11.859258      13.644869       2.145093      -4.963021       7.147929       1.407798      14.784975          -0.000041
          150              C       2.181449       4.877838       8.095247       0.614970      22.921049 0.25739638E+03  0.54065463E+04                                 7.594715                            5.807065      -0.305609       1.953961                    0.999073      22.980040      66.305240       0.593535       0.491295      -1.002526      -0.039150       0.012483       0.048148       0.063299      -0.003815       0.018736      -0.012700      -0.187295      -0.151710      -0.080272      -0.039752       0.120023              8.776869      11.456143       0.360308      -1.264479       4.387851       1.054125      10.486613          -0.000015
          151              C       4.824038       6.352003       8.073034       0.604025      23.549116 0.25898217E+03  0.54249969E+04                                 7.630816                            5.752666      -0.178665       1.992272                    0.999421      22.757919      64.666193       0.610206       0.479181      -1.013121       0.033520       0.039019       0.024999       0.057193       0.028592      -0.049035      -0.094207      -0.009265       0.058479      -0.089809      -0.034809       0.124618              8.830956       9.070001      -0.781663       1.595218       7.806814       3.859740       9.616053          -0.000013
          152              C       5.972013       4.182522       3.701817      -0.302224      37.696932 0.50143540E+03  0.12277212E+05                                11.169403                            8.554579      -0.559393       1.807787                    0.996116      32.036297      95.512527       0.457096       0.547285      -0.989040      -0.001901       0.081795       0.056129       0.099219       0.019499      -0.021420       0.007204       0.017486      -0.038997      -0.033255       0.000359       0.032896             13.770808      12.848544       1.098406      -2.443246      13.130027      -2.930410      15.333853           0.000002
          153              C       5.233198       3.999854       2.342002       0.696432      20.786801 0.28310293E+03  0.60401985E+04                                 7.122758                            6.086548      -0.267974       1.969576                    0.999344      22.140052      62.688376       0.585019       0.490715      -1.011045      -0.039762      -0.001139      -0.065547       0.076673       0.000676      -0.020458      -0.000644      -0.017034      -0.054655      -0.031330       0.013500       0.017830              7.921500       7.275178       0.038585       0.360905       6.628950      -0.825494       9.860371           0.000002
          154              C       6.736304       2.876466       3.995993       0.696076      20.330858 0.28026517E+03  0.59738621E+04                                 7.059678                            6.079699      -0.255852       1.973041                    0.999658      22.239933      63.260102       0.581024       0.494568      -1.007507       0.042712      -0.059748       0.021547       0.076540       0.020485      -0.009112       0.011120       0.017018       0.019862      -0.030947       0.011825       0.019122              7.784007       7.470682      -0.824399       0.333298       8.997183      -1.345329       6.884155          -0.000001
          155              C       6.932393       5.390138       3.532515       0.089868      35.016395 0.44933443E+03  0.10697433E+05                                 9.700774                            7.331734      -0.448138       1.861522                    0.998568      27.864798      81.757111       0.573484       0.448616      -1.040069      -0.034991      -0.040325       0.015118       0.055489       0.041938      -0.012977      -0.011186      -0.022395      -0.058802      -0.034630      -0.022263       0.056893             11.513535      14.212239       2.634657      -1.613853      13.663602      -3.119812       6.664764          -0.000027
          156              C       6.353384       6.643855       3.365015      -0.160986      35.839666 0.48748149E+03  0.11889045E+05                                 9.688076                            7.543212      -0.321305       1.863780                    0.998571      31.153135      93.657212       0.573762       0.437709      -1.042564       0.021324       0.029985       0.001732       0.036835      -0.005638       0.003465       0.017116       0.045860       0.131607      -0.048818       0.001639       0.047179             11.038045      10.479515       1.603457      -0.837700      16.021870      -3.915706       6.612750           0.000034
          157              C       7.125394       7.790119       3.145083      -0.050121      37.717126 0.45969031E+03  0.10897467E+05                                 9.742567                            7.146622       0.116834       2.038762                    0.999518      27.827436      78.866975       0.620124       0.416646      -1.070071       0.007616      -0.047742       0.017641       0.051464       0.006190      -0.000927       0.014899       0.005640       0.034217      -0.018697      -0.000873       0.019570             11.388229      13.352769      -0.264531      -0.049926      14.989429      -3.246407       5.822490          -0.000021
          158              C       0.797228       7.704158       3.137479      -0.005753      36.579610 0.45489679E+03  0.10759931E+05                                 9.597132                            7.148911      -0.137485       1.963617                    0.998751      27.408097      77.694295       0.614626       0.421307      -1.066671      -0.015428      -0.023728       0.011656       0.030609       0.002289      -0.003402       0.012803       0.000445       0.142721      -0.028064      -0.021850       0.049914             11.121765      13.978523       2.457506      -0.808257      13.762254      -2.703053       5.624517           0.000036
          159              C       1.376236       6.442470       3.337198      -0.094533      32.126977 0.43609725E+03  0.10309952E+05                                 8.957999                            7.106975      -0.018941       1.982115                    0.998198      29.139048      85.332152       0.596507       0.434328      -1.048012      -0.023605      -0.005993       0.004137       0.024702       0.000858      -0.005045       0.003722       0.035566       0.025508      -0.022541       0.005847       0.016694              9.922693      11.466995       1.014432      -0.262031      12.666075      -2.564341       5.635010          -0.000028
          160              C       0.599595       5.312149       3.507901      -0.127604      33.993258 0.46331905E+03  0.11162073E+05                                 9.359267                            7.347765      -0.205708       1.909645                    0.998133      30.442282      91.094615       0.581808       0.436980      -1.042529       0.020256       0.031600      -0.004160       0.037765      -0.023941      -0.001027       0.011789      -0.019395       0.063843      -0.037056       0.007708       0.029347             10.543838      13.907292       2.001525      -0.857693      11.793848      -2.439277       5.930375           0.000032
          161              C       6.395071       9.089589       2.919148       0.595396      22.986328 0.25818380E+03  0.53866404E+04                                 7.409837                            5.694436      -0.093352       2.018974                    0.999372      22.587615      63.380261       0.623323       0.470981      -1.020800      -0.038255       0.050931       0.019952       0.066750       0.023320       0.008628       0.042218      -0.001777       0.319447      -0.079905      -0.038257       0.118162              8.319763      10.202205      -0.286764       0.129801      10.128920      -1.894921       4.628163          -0.000012
          162              C       1.749887       8.857702       2.941762       0.605652      22.679737 0.26526345E+03  0.55923125E+04                                 7.509424                            5.865198      -0.279930       1.961973                    0.999122      22.830426      65.169901       0.597410       0.486317      -1.008960       0.041723       0.026628      -0.023720       0.054886      -0.105186      -0.025424       0.015895       0.009536      -0.142636      -0.082708      -0.051116       0.133825              8.414154       8.286148       3.898525      -0.285306       8.628866      -1.634866       8.327446          -0.000023
          163              O       4.164219      18.754449       8.049020      -0.512785      32.833800 0.48836468E+03  0.11457998E+05                                 8.109621                            6.821381       0.512391       2.240721                    0.995523      26.510136      68.776662       0.730651       0.357299      -1.140675      -0.016158       0.012234       0.002972       0.020484       0.015215      -0.006929       0.059312       0.060648       0.045840      -0.079044       0.025167       0.053877              9.057030      15.180047      -0.305971      -0.197836       6.295116      -0.991633       5.695927           0.000007
          164              O       2.548404      17.553419       8.987782      -0.670858      47.353138 0.82969406E+03  0.22297582E+05                                10.479200                            9.039480      -0.202440       1.938017                    0.995982      31.248453      87.704619       0.617115       0.369318      -1.127556       0.010245       0.021902      -0.021860       0.032596       0.050166      -0.027353      -0.008761      -0.127262       0.074214      -0.097769       0.022799       0.074970             11.497824       9.964935       2.130844      -2.221897      11.461356      -4.687462      13.067180           0.000002
          165              O       1.124046      19.467096      10.478074      -0.547411      32.029800 0.50358487E+03  0.11930222E+05                                 7.995529                            6.954240       0.340418       2.158525                    0.996798      27.570448      72.352035       0.717914       0.360129      -1.136125       0.016874       0.044797       0.000334       0.047871      -0.031669       0.074332       0.045037      -0.037144      -0.039622      -0.108967       0.043219       0.065749              8.670802       8.753971      -0.396926       3.623686       5.674270      -1.135557      11.584166           0.000001
          166              O       6.884012      18.793617       9.720220      -0.580826      40.807731 0.62869262E+03  0.15741852E+05                                 9.463474                            7.823101       0.088033       2.072328                    0.994456      28.542575      76.976502       0.670097       0.365049      -1.132407       0.019057       0.016463      -0.016067       0.029872       0.007044      -0.034795      -0.000401       0.000686      -0.164853      -0.067679       0.024352       0.043327             10.558055      14.010990       4.586916      -1.912479       8.311845      -1.722110       9.351330          -0.000003
          167              O       5.815546      25.814360      10.153480      -0.585880      33.516859 0.53024593E+03  0.12736275E+05                                 8.237398                            7.143083       0.285068       2.127592                    0.997228      28.324734      75.064563       0.706668       0.360849      -1.134544      -0.004603      -0.051638       0.030108       0.059951      -0.050288      -0.079904      -0.026834      -0.081758       0.056629      -0.123594       0.051063       0.072532              8.862453       9.035269      -2.911087      -2.481323       9.304746       3.226862       8.247345          -0.000000
          168              O       0.003854      25.068439       9.286561      -0.528593      34.056527 0.50263320E+03  0.11869339E+05                                 8.298235                            6.918033       0.417399       2.196698                    0.996977      26.910464      69.875363       0.726416       0.357063      -1.141693      -0.026434      -0.014529      -0.002731       0.030287       0.013598      -0.002905      -0.041492       0.035128      -0.080231      -0.058868       0.016752       0.042115              9.094795      14.975615       1.502342       1.382880       6.667208       1.071528       5.641561          -0.000003
          169              O       2.805480      24.374510      10.042213      -0.501163      24.722163 0.39101743E+03  0.86721284E+04                                 6.534518                            5.988517       0.640999       2.263659                    0.997935      26.317151      66.233479       0.802976       0.343933      -1.152389       0.006948      -0.012247      -0.002214       0.014254       0.055480       0.032999      -0.023160       0.099509       0.130908      -0.104569       0.032138       0.072432              6.586272       6.581247       0.732896      -2.182102       6.338669      -1.380658       6.838899           0.000011
          170              O       3.139758      26.215397       8.884120      -0.625697      39.377478 0.69268339E+03  0.17747037E+05                                 9.164191                            8.173512       0.129891       2.067781                    0.995394      29.437481      79.975002       0.661000       0.361671      -1.136482      -0.016958      -0.036920      -0.027432       0.049023      -0.003728       0.048001      -0.004441      -0.065568      -0.115709      -0.075657       0.022491       0.053165              9.786843       8.703169      -2.055121      -0.327192      14.329075       0.287274       6.328286           0.000000
          171              O       1.590864      20.701288      19.757631      -0.513661      32.869380 0.48904312E+03  0.11477732E+05                                 8.114358                            6.825205       0.513888       2.240586                    0.995675      26.528642      68.832865       0.730603       0.357203      -1.140768      -0.015215      -0.003061      -0.012415       0.019875      -0.012520      -0.009662      -0.052373       0.072966       0.082678      -0.078970       0.024771       0.054199              9.062633      15.190718      -0.014585       0.364901       6.707486       0.756100       5.289695           0.000007
          172              O       5.121765      10.560866       0.316389      -0.671471      47.331867 0.82924434E+03  0.22282810E+05                                10.477590                            9.038120      -0.193998       1.940886                    0.996052      31.238573      87.675908       0.617040       0.369407      -1.127471       0.010046      -0.029369      -0.008019       0.032059      -0.048820      -0.029817       0.015414      -0.114134       0.110834      -0.097498       0.023038       0.074459             11.496131       9.961810      -2.987384      -0.734347      16.724068       1.648976       7.802516           0.000001
          173              O       6.270785      22.448588      17.925934      -0.546316      32.010582 0.50318992E+03  0.11918729E+05                                 7.993064                            6.952280       0.337714       2.157671                    0.996769      27.561170      72.325195       0.717884       0.360208      -1.136043       0.016059      -0.022376      -0.038255       0.047138       0.080638      -0.009531      -0.005672       0.030560       0.164108      -0.109442       0.043763       0.065679              8.667922       8.750467       3.335169      -1.467196      11.086934      -1.990382       6.166364           0.000001
          174              O       4.310653      22.129007      18.888110      -0.579560      40.756206 0.62766005E+03  0.15709519E+05                                 9.455975                            7.817056       0.082255       2.070840                    0.994530      28.523530      76.908938       0.670308       0.365084      -1.132381       0.019690      -0.022512      -0.006587       0.030625      -0.033747       0.010580       0.035573       0.062030       0.019000      -0.067432       0.023824       0.043608             10.549599      13.999079      -3.946984      -3.013237      10.574970       0.411344       7.074747          -0.000003
          175              O       3.242186      18.993848      12.591340      -0.587585      33.562805 0.53119087E+03  0.12765024E+05                                 8.245988                            7.150347       0.277643       2.125173                    0.997280      28.344017      75.140605       0.706155       0.360940      -1.134439      -0.005542       0.052568       0.028513       0.060060      -0.043508       0.083446       0.019280      -0.095941       0.014043      -0.123525       0.051676       0.071848              8.872082       9.044150      -0.693747       3.765399       5.722610      -1.156463      11.849487          -0.000001
          176              O       5.150597      18.616034      13.670786      -0.528574      34.001154 0.50168011E+03  0.11840400E+05                                 8.287074                            6.909672       0.416881       2.196759                    0.997081      26.892630      69.794448       0.727189       0.356878      -1.141920      -0.025460       0.004576       0.013301       0.029087      -0.008516      -0.010129       0.030152       0.015782      -0.134970      -0.058008       0.017133       0.040875              9.081835      14.951669       0.445541      -1.988259       4.964165      -0.091817       7.329672          -0.000003
          177              O       7.952220      19.617413      13.893920      -0.500977      24.721666 0.39101220E+03  0.86720342E+04                                 6.534435                            5.988533       0.642654       2.264042                    0.997934      26.316995      66.234436       0.802959       0.343939      -1.152377       0.006398       0.003899       0.011846       0.014017       0.000628      -0.064129      -0.038418      -0.007890      -0.188420      -0.104392       0.032458       0.071934              6.586162       6.581123      -2.256256       0.456516       7.909183       0.473246       5.268181           0.000011
          178              O       0.566401      17.694031      12.878712      -0.625706      39.322879 0.69140594E+03  0.17704792E+05                                 9.152677                            8.163329       0.132439       2.068944                    0.995537      29.418061      79.880995       0.661783       0.361437      -1.136752      -0.018144      -0.005354       0.045695       0.049456       0.043181      -0.021088       0.041438      -0.000500       0.076462      -0.075611       0.022775       0.052836              9.774487       8.691156       0.743423       1.940518       8.070056       3.316983      12.562249           0.000000
          179              O      -0.982517      29.867824      12.217316      -0.512744      32.797399 0.48769303E+03  0.11437383E+05                                 8.100190                            6.813931       0.518868       2.242801                    0.995606      26.503934      68.727918       0.731553       0.357010      -1.140998      -0.015752      -0.008554       0.009081       0.020094      -0.001515       0.016740      -0.006746      -0.030983      -0.227337      -0.078865       0.024940       0.053926              9.045949      15.160521       0.323916      -0.165187       4.981665       0.235792       6.995661           0.000007
          180              O       7.695146       6.547496      10.707812      -0.671054      47.321032 0.82898580E+03  0.22273946E+05                                10.475217                            9.036311      -0.196480       1.940232                    0.996037      31.236861      87.665014       0.617148       0.369374      -1.127505       0.010339       0.007399       0.029648       0.032259      -0.001712       0.056367      -0.006746      -0.099322       0.156439      -0.097038       0.022652       0.074386             11.493108       9.959799       0.858371       2.954630       8.602379       3.037021      15.917145           0.000002
          181              O       3.697409      27.407878      11.619958      -0.548850      32.094988 0.50489007E+03  0.11969608E+05                                 8.008652                            6.965275       0.337909       2.157297                    0.996726      27.593759      72.453095       0.716988       0.360339      -1.135891       0.017926      -0.023569       0.038092       0.048248      -0.047738      -0.064336      -0.039371      -0.047930      -0.070337      -0.108546       0.043406       0.065140              8.685287       8.768558      -2.944583      -2.159724       9.137244       3.133224       8.150060           0.000001
          182              O       1.737274      28.400938      11.415636      -0.581440      40.826005 0.62906814E+03  0.15753627E+05                                 9.466192                            7.825404       0.077981       2.069208                    0.994541      28.552503      77.009406       0.670002       0.365046      -1.132408       0.018004       0.005760       0.021626       0.028723       0.025911       0.022603      -0.035185       0.061472       0.019883      -0.066529       0.024414       0.042115             10.560974      14.014449      -0.638156       4.930167       7.602100       1.311325      10.066373          -0.000003
          183              O       0.668821      24.515354      17.279147      -0.585383      33.469465 0.52928570E+03  0.12707033E+05                                 8.228547                            7.135567       0.279643       2.126329                    0.997258      28.307791      74.993372       0.707219       0.360743      -1.134664      -0.004685       0.000048      -0.059468       0.059652       0.094883      -0.004002       0.007835      -0.049270       0.154780      -0.124186       0.051284       0.072902              8.852987       9.023692       3.600110      -1.278371      11.295769      -2.069064       6.239500           0.000000
          184              O       2.577229      25.639089      17.066619      -0.528293      34.047568 0.50246704E+03  0.11864269E+05                                 8.296072                            6.916373       0.419397       2.197071                    0.997012      26.907313      69.860617       0.726595       0.357010      -1.141752      -0.025867       0.009733      -0.011098       0.029782      -0.005030       0.013337       0.010926       0.088003       0.078395      -0.058987       0.016797       0.042190              9.092354      14.969945      -1.949886       0.610414       6.825428      -0.979946       5.481689          -0.000003
          185              O       5.378853      25.331639      16.087833      -0.499931      24.719165 0.39096422E+03  0.86707974E+04                                 6.534416                            5.988520       0.642578       2.263983                    0.997893      26.314185      66.229033       0.802880       0.343980      -1.152331       0.007285       0.008799      -0.008422       0.014192      -0.056006       0.032231       0.061876       0.032911      -0.066546      -0.105017       0.033208       0.071810              6.586115       6.581534       1.523490       1.725659       5.518293       0.906940       7.658520           0.000011
          186              O       5.713135      25.414134      18.261135      -0.625558      39.322723 0.69136080E+03  0.17703285E+05                                 9.152482                            8.162970       0.135359       2.069863                    0.995523      29.417664      79.878200       0.661811       0.361429      -1.136762      -0.017401       0.041646      -0.018485       0.048774      -0.040137      -0.027264      -0.036665       0.006401       0.098483      -0.075733       0.023189       0.052544              9.774321       8.691484       1.308622      -1.614623       8.565544      -3.603320      12.065934          -0.000000
          187              O       3.555881      15.907332      11.962963      -0.512785      32.833808 0.48836483E+03  0.11458002E+05                                 8.109623                            6.821382       0.512391       2.240721                    0.995523      26.510140      68.776675       0.730651       0.357299      -1.140675       0.016158      -0.012234      -0.002972       0.020484       0.015214      -0.006929       0.059312       0.060648       0.045840      -0.079044       0.025167       0.053877              9.057031      15.180049      -0.305972      -0.197836       6.295117      -0.991633       5.695928           0.000007
          188              O       5.171696      17.108362      11.024201      -0.670858      47.353135 0.82969399E+03  0.22297580E+05                                10.479199                            9.039480      -0.202440       1.938017                    0.995982      31.248452      87.704616       0.617115       0.369318      -1.127556      -0.010245      -0.021902       0.021860       0.032596       0.050166      -0.027353      -0.008761      -0.127262       0.074214      -0.097769       0.022799       0.074970             11.497824       9.964934       2.130844      -2.221897      11.461356      -4.687462      13.067180           0.000001
          189              O       6.596054      15.194685       9.533909      -0.547411      32.029807 0.50358500E+03  0.11930226E+05                                 7.995530                            6.954242       0.340417       2.158524                    0.996798      27.570450      72.352045       0.717914       0.360129      -1.136125      -0.016875      -0.044797      -0.000334       0.047871      -0.031669       0.074332       0.045037      -0.037144      -0.039622      -0.108967       0.043219       0.065749              8.670804       8.753972      -0.396926       3.623687       5.674271      -1.135558      11.584168           0.000001
          190              O       0.836088      15.868164      10.291763      -0.580826      40.807734 0.62869267E+03  0.15741854E+05                                 9.463475                            7.823101       0.088033       2.072328                    0.994456      28.542576      76.976505       0.670097       0.365049      -1.132407      -0.019057      -0.016463       0.016067       0.029872       0.007044      -0.034795      -0.000401       0.000685      -0.164853      -0.067679       0.024352       0.043327             10.558055      14.010991       4.586917      -1.912479       8.311845      -1.722110       9.351331          -0.000003
          191              O       1.904554       8.847421       9.858503      -0.585880      33.516864 0.53024609E+03  0.12736280E+05                                 8.237399                            7.143084       0.285068       2.127592                    0.997228      28.324739      75.064578       0.706668       0.360849      -1.134544       0.004603       0.051638      -0.030108       0.059951      -0.050288      -0.079904      -0.026834      -0.081758       0.056629      -0.123594       0.051063       0.072532              8.862455       9.035270      -2.911088      -2.481323       9.304748       3.226862       8.247346          -0.000000
          192              O       7.716246       9.593342      10.725422      -0.528593      34.056526 0.50263319E+03  0.11869339E+05                                 8.298235                            6.918033       0.417398       2.196698                    0.996977      26.910464      69.875362       0.726416       0.357063      -1.141693       0.026434       0.014529       0.002731       0.030287       0.013598      -0.002905      -0.041492       0.035128      -0.080231      -0.058868       0.016752       0.042115              9.094794      14.975613       1.502342       1.382880       6.667208       1.071529       5.641561          -0.000003
          193              O       4.914620      10.287271       9.969770      -0.501163      24.722165 0.39101747E+03  0.86721296E+04                                 6.534518                            5.988517       0.641000       2.263659                    0.997935      26.317154      66.233486       0.802976       0.343933      -1.152390      -0.006948       0.012247       0.002214       0.014254       0.055480       0.032999      -0.023160       0.099510       0.130908      -0.104569       0.032138       0.072432              6.586272       6.581247       0.732896      -2.182102       6.338669      -1.380658       6.838899           0.000011
          194              O       4.580342       8.446384      11.127863      -0.625697      39.377477 0.69268338E+03  0.17747036E+05                                 9.164191                            8.173512       0.129891       2.067781                    0.995394      29.437481      79.975002       0.661000       0.361671      -1.136482       0.016958       0.036921       0.027432       0.049023      -0.003728       0.048001      -0.004441      -0.065568      -0.115709      -0.075657       0.022492       0.053165              9.786843       8.703169      -2.055121      -0.327192      14.329074       0.287274       6.328286           0.000000
          195              O       6.129236      13.960493       0.254352      -0.513661      32.869383 0.48904317E+03  0.11477734E+05                                 8.114358                            6.825205       0.513888       2.240586                    0.995675      26.528643      68.832869       0.730603       0.357203      -1.140768       0.015215       0.003061       0.012415       0.019875      -0.012520      -0.009662      -0.052373       0.072966       0.082678      -0.078970       0.024771       0.054199              9.062634      15.190720      -0.014585       0.364901       6.707486       0.756100       5.289695           0.000007
          196              O       2.598335      24.100915      19.695594      -0.671471      47.331867 0.82924435E+03  0.22282811E+05                                10.477590                            9.038120      -0.193998       1.940886                    0.996052      31.238573      87.675908       0.617040       0.369407      -1.127471      -0.010046       0.029369       0.008019       0.032059      -0.048820      -0.029817       0.015414      -0.114134       0.110834      -0.097498       0.023039       0.074459             11.496131       9.961810      -2.987384      -0.734347      16.724068       1.648976       7.802516           0.000002
          197              O       1.449315      12.213193       2.086049      -0.546316      32.010580 0.50318990E+03  0.11918728E+05                                 7.993063                            6.952279       0.337714       2.157671                    0.996769      27.561171      72.325195       0.717884       0.360208      -1.136043      -0.016059       0.022376       0.038255       0.047138       0.080638      -0.009531      -0.005672       0.030560       0.164108      -0.109442       0.043763       0.065679              8.667921       8.750466       3.335169      -1.467196      11.086933      -1.990382       6.166363           0.000001
          198              O       3.409447      12.532774       1.123873      -0.579560      40.756208 0.62766008E+03  0.15709520E+05                                 9.455975                            7.817057       0.082255       2.070840                    0.994530      28.523530      76.908941       0.670308       0.365084      -1.132381      -0.019690       0.022512       0.006587       0.030625      -0.033747       0.010580       0.035572       0.062030       0.019000      -0.067432       0.023824       0.043609             10.549600      13.999080      -3.946985      -3.013238      10.574971       0.411344       7.074747          -0.000003
          199              O       4.477914      15.667933       7.420643      -0.587585      33.562813 0.53119102E+03  0.12765028E+05                                 8.245990                            7.150348       0.277643       2.125173                    0.997280      28.344020      75.140617       0.706155       0.360940      -1.134439       0.005542      -0.052568      -0.028513       0.060060      -0.043508       0.083446       0.019280      -0.095940       0.014043      -0.123525       0.051676       0.071848              8.872084       9.044152      -0.693747       3.765400       5.722611      -1.156463      11.849489          -0.000001
          200              O       2.569503      16.045747       6.341197      -0.528574      34.001151 0.50168004E+03  0.11840398E+05                                 8.287073                            6.909671       0.416880       2.196759                    0.997081      26.892628      69.794442       0.727189       0.356878      -1.141920       0.025460      -0.004576      -0.013301       0.029087      -0.008516      -0.010129       0.030152       0.015782      -0.134970      -0.058008       0.017133       0.040875              9.081835      14.951669       0.445541      -1.988259       4.964165      -0.091818       7.329672          -0.000003
          201              O      -0.232120      15.044368       6.118063      -0.500977      24.721662 0.39101211E+03  0.86720317E+04                                 6.534434                            5.988533       0.642654       2.264042                    0.997934      26.316992      66.234426       0.802959       0.343939      -1.152377      -0.006398      -0.003899      -0.011846       0.014017       0.000628      -0.064129      -0.038418      -0.007890      -0.188420      -0.104392       0.032458       0.071934              6.586161       6.581122      -2.256255       0.456516       7.909182       0.473246       5.268181           0.000011
          202              O       7.153699      16.967750       7.133271      -0.625706      39.322884 0.69140605E+03  0.17704796E+05                                 9.152678                            8.163330       0.132438       2.068944                    0.995537      29.418063      79.881004       0.661783       0.361437      -1.136752       0.018144       0.005354      -0.045695       0.049456       0.043181      -0.021088       0.041438      -0.000500       0.076462      -0.075611       0.022775       0.052836              9.774488       8.691157       0.743423       1.940518       8.070056       3.316983      12.562251           0.000000
          203              O       0.982517       4.793957       7.794667      -0.512744      32.797391 0.48769289E+03  0.11437379E+05                                 8.100188                            6.813930       0.518867       2.242801                    0.995606      26.503930      68.727905       0.731553       0.357010      -1.140998       0.015752       0.008554      -0.009081       0.020094      -0.001516       0.016740      -0.006746      -0.030983      -0.227337      -0.078866       0.024940       0.053926              9.045948      15.160519       0.323916      -0.165187       4.981664       0.235792       6.995660           0.000007
          204              O       0.024954      28.114285       9.304171      -0.671053      47.321028 0.82898572E+03  0.22273944E+05                                10.475217                            9.036310      -0.196480       1.940232                    0.996037      31.236859      87.665009       0.617148       0.369374      -1.127505      -0.010339      -0.007399      -0.029647       0.032259      -0.001712       0.056367      -0.006746      -0.099322       0.156438      -0.097038       0.022652       0.074386             11.493108       9.959799       0.858370       2.954629       8.602379       3.037021      15.917145           0.000002
          205              O       4.022691       7.253903       8.392025      -0.548850      32.094995 0.50489022E+03  0.11969612E+05                                 8.008653                            6.965276       0.337908       2.157297                    0.996726      27.593763      72.453109       0.716988       0.360339      -1.135891      -0.017926       0.023569      -0.038092       0.048248      -0.047738      -0.064336      -0.039371      -0.047930      -0.070337      -0.108546       0.043406       0.065140              8.685289       8.768560      -2.944584      -2.159725       9.137245       3.133225       8.150062           0.000001
          206              O       5.982826       6.260843       8.596347      -0.581440      40.825996 0.62906796E+03  0.15753621E+05                                 9.466191                            7.825402       0.077981       2.069208                    0.994541      28.552500      77.009393       0.670002       0.365046      -1.132408      -0.018004      -0.005760      -0.021626       0.028723       0.025911       0.022603      -0.035185       0.061472       0.019883      -0.066529       0.024414       0.042115             10.560972      14.014446      -0.638156       4.930166       7.602098       1.311325      10.066371          -0.000003
          207              O       7.051279      10.146427       2.732836      -0.585383      33.469453 0.52928547E+03  0.12707026E+05                                 8.228545                            7.135566       0.279644       2.126329                    0.997258      28.307786      74.993353       0.707219       0.360743      -1.134664       0.004685      -0.000048       0.059468       0.059653       0.094883      -0.004002       0.007835      -0.049270       0.154780      -0.124186       0.051284       0.072902              8.852985       9.023690       3.600109      -1.278371      11.295766      -2.069064       6.239499          -0.000000
          208              O       5.142871       9.022692       2.945364      -0.528293      34.047563 0.50246696E+03  0.11864267E+05                                 8.296071                            6.916372       0.419398       2.197071                    0.997012      26.907312      69.860611       0.726595       0.357010      -1.141752       0.025867      -0.009733       0.011098       0.029782      -0.005030       0.013337       0.010926       0.088003       0.078395      -0.058987       0.016797       0.042190              9.092353      14.969942      -1.949885       0.610414       6.825428      -0.979946       5.481688          -0.000003
          209              O       2.341247       9.330142       3.924150      -0.499931      24.719161 0.39096415E+03  0.86707954E+04                                 6.534415                            5.988519       0.642578       2.263983                    0.997893      26.314183      66.229026       0.802880       0.343980      -1.152331      -0.007285      -0.008799       0.008422       0.014192      -0.056006       0.032231       0.061876       0.032912      -0.066547      -0.105017       0.033208       0.071810              6.586115       6.581533       1.523490       1.725659       5.518292       0.906940       7.658519           0.000011
          210              O       2.006965       9.247647       1.750848      -0.625558      39.322723 0.69136080E+03  0.17703285E+05                                 9.152482                            8.162970       0.135359       2.069863                    0.995523      29.417664      79.878201       0.661811       0.361429      -1.136762       0.017401      -0.041646       0.018485       0.048774      -0.040137      -0.027264      -0.036665       0.006401       0.098483      -0.075733       0.023189       0.052544              9.774321       8.691484       1.308622      -1.614623       8.565544      -3.603320      12.065934           0.000000
          211              F      -0.910210      24.047648       4.249745      -0.207136      16.830924 0.23196951E+03  0.44583024E+04                                 5.082520                            4.603066       0.721935       2.460432                    0.998401      19.213055      43.189197       0.930406       0.342527      -1.168271       0.006327      -0.001383       0.000544       0.006500      -0.053571       0.023198      -0.024064      -0.026232      -0.109664      -0.046894      -0.035815       0.082709              5.557352       5.151762      -1.926209       0.730785       7.528937      -1.384369       3.991357          -0.000001
          212              F       0.491760      22.614384       3.533916      -0.199041      13.029986 0.18024154E+03  0.32615003E+04                                 4.205164                            4.018197       0.899657       2.529766                    0.999123      18.798922      41.381092       1.007639       0.335922      -1.170684       0.001055       0.001733      -0.001319       0.002420      -0.028426      -0.048318       0.038365       0.009205       0.153380      -0.054471      -0.038878       0.093348              4.300479       3.745384      -0.327363      -0.912922       4.237870       0.599870       4.918183          -0.000001
          213              F       0.876994      23.665676       5.367614      -0.193309      16.488360 0.23799170E+03  0.45791335E+04                                 4.914658                            4.626009       0.937737       2.566707                    0.996649      18.617401      41.155397       0.944066       0.337196      -1.179089      -0.007228      -0.000021      -0.003725       0.008131       0.041948       0.049932       0.034598       0.050163      -0.005367      -0.050439      -0.039381       0.089820              5.160169       5.993357       1.562114       0.885309       5.544111       0.345311       3.943040          -0.000000
          214              F       5.320683      21.772449       3.678603      -0.197692      13.537861 0.19123741E+03  0.35129298E+04                                 4.338180                            4.166113       0.752937       2.484122                    0.998102      18.884411      41.916123       0.979691       0.340346      -1.166581      -0.006361      -0.006239      -0.000713       0.008938      -0.044778       0.050365      -0.043192       0.018648       0.018923      -0.049282      -0.043934       0.093216              4.432594       4.422770      -0.460646       1.107328       4.415263      -0.315717       4.459749          -0.000001
          215              F      -0.775107      20.368994       3.712823      -0.204274      15.871900 0.22554666E+03  0.43082598E+04                                 4.872761                            4.544558       0.702134       2.456031                    0.998356      19.183203      43.111168       0.933818       0.343383      -1.166534      -0.005330      -0.001497       0.002898       0.006248      -0.042490      -0.045863       0.045045       0.012718       0.012555      -0.048025      -0.041268       0.089293              5.172837       4.898231      -0.990225      -0.974367       5.558717       1.929931       5.061562          -0.000000
          216              F       5.375499      20.199151       5.159289      -0.199594      17.721070 0.26431437E+03  0.52300827E+04                                 5.211387                            4.921363       0.806142       2.506007                    0.997085      19.079160      43.021616       0.900818       0.343622      -1.171441       0.002129       0.000297      -0.000368       0.002181       0.050773      -0.036479      -0.042565      -0.014064      -0.036759      -0.045218      -0.043337       0.088555              5.452250       5.804155       1.847923      -0.676844       6.208999      -0.291329       4.343595          -0.000001
          217              F       4.236543      14.764419      17.073223      -0.206125      16.832451 0.23200149E+03  0.44590985E+04                                 5.082929                            4.603497       0.722228       2.460688                    0.998425      19.214958      43.195235       0.930323       0.342544      -1.168250       0.006138       0.002325       0.001506       0.006734       0.047176       0.034684       0.041899       0.002900      -0.018423      -0.047279      -0.035841       0.083120              5.557826       5.152395       1.596226       1.302834       6.075099       2.224207       5.445984          -0.000001
          218              F       5.638515      14.861125      18.672381      -0.199251      13.045550 0.18051849E+03  0.32678495E+04                                 4.209203                            4.021911       0.898423       2.529200                    0.999149      18.806923      41.410642       1.006911       0.336027      -1.170563       0.000687      -0.002671      -0.000619       0.002826      -0.027083       0.048737      -0.053869      -0.017918       0.070650      -0.054323      -0.038364       0.092687              4.304674       3.748600      -0.627893       0.740770       4.232882      -0.595588       4.932540          -0.000001
          219              F       6.023745      15.923508      16.845087      -0.193104      16.492172 0.23806977E+03  0.45810462E+04                                 4.915760                            4.627112       0.944869       2.569220                    0.996673      18.618334      41.160336       0.943840       0.337246      -1.179036      -0.007796      -0.002785       0.001699       0.008451       0.021813      -0.060804      -0.026563       0.063882       0.032963      -0.050238      -0.038883       0.089122              5.161298       5.994357      -0.014408      -1.795808       4.045533       0.520937       5.444005          -0.000001
          220              F       2.747337      15.407395      19.329174      -0.197323      13.549478 0.19144644E+03  0.35178129E+04                                 4.340975                            4.168653       0.741338       2.479808                    0.998042      18.888902      41.935538       0.979276       0.340389      -1.166516      -0.005038       0.002602       0.005344       0.007792       0.068081       0.014457       0.012873      -0.032133      -0.136170      -0.050952      -0.044281       0.095232              4.435613       4.427865       1.190601      -0.155571       4.723109       0.137004       4.155865          -0.000001
          221              F       1.798266       4.584829       0.515509      -0.205152      15.887096 0.22581221E+03  0.43146174E+04                                 4.875476                            4.546868       0.700901       2.455146                    0.998354      19.192836      43.139773       0.933690       0.343327      -1.166576      -0.004785       0.001497      -0.000558       0.005044      -0.016922       0.060853      -0.028245       0.044092       0.105217      -0.049957      -0.040778       0.090736              5.175986       4.898554      -0.347063       1.344278       3.515733      -0.749345       7.113671          -0.000000
          222              F       2.802150      17.476357      19.951347      -0.189953      17.363882 0.25749862E+03  0.50605224E+04                                 5.140027                            4.857615       0.733572       2.496235                    0.994197      18.835678      42.286101       0.906949       0.343639      -1.171779       0.005182      -0.005042      -0.002774       0.007744      -0.058634      -0.026023       0.032350      -0.030398      -0.091593      -0.045840      -0.044279       0.090120              5.374670       5.720972      -1.483673      -1.235399       4.995179       0.935578       5.407859          -0.000001
          223              F       1.663168      30.511495      18.700998      -0.207339      16.862373 0.23251081E+03  0.44714504E+04                                 5.089551                            4.608994       0.715601       2.457878                    0.998454      19.227962      43.240396       0.929609       0.342610      -1.168164       0.006000       0.001231      -0.002346       0.006559       0.005307      -0.057289      -0.016792       0.045296       0.108800      -0.047251      -0.034829       0.082081              5.565466       5.158592       0.330066      -2.036837       3.681411      -0.840581       7.856395          -0.000001
          224              F       3.065136      31.848053      17.817669      -0.199650      13.038282 0.18038488E+03  0.32647560E+04                                 4.207108                            4.019890       0.892261       2.527337                    0.999159      18.804066      41.397154       1.007386       0.335938      -1.170666       0.000767       0.000874       0.002502       0.002759       0.056315      -0.000337       0.015624      -0.084388      -0.128690      -0.054226      -0.038998       0.093224              4.302553       3.746969       0.955141       0.173306       5.270973      -0.005277       3.889716          -0.000001
          225              F       3.450371      29.734378      17.811265      -0.193879      16.499913 0.23819895E+03  0.45841550E+04                                 4.917356                            4.628404       1.035073       2.600767                    0.997238      18.620216      41.167335       0.943697       0.337252      -1.179031      -0.006667       0.002495       0.002434       0.007523      -0.063571       0.010676      -0.007106       0.004067      -0.144851      -0.049953      -0.038952       0.088905              5.163092       5.996755      -1.548877       0.911054       4.644685      -0.866216       4.847836          -0.000000
          226              F       0.173958      32.143718      17.016189      -0.198193      13.557669 0.19159150E+03  0.35211899E+04                                 4.343499                            4.170859       0.741987       2.480253                    0.998069      18.892224      41.948898       0.978784       0.340491      -1.166414      -0.006460       0.004144      -0.004457       0.008875      -0.021068      -0.063843       0.029328       0.041875       0.087459      -0.049041      -0.043685       0.092726              4.438282       4.428104      -0.730178      -0.954335       4.180981       0.177874       4.705760          -0.000001
          227              F       4.371646       9.707958      15.783651      -0.203701      15.858656 0.22530390E+03  0.43024239E+04                                 4.869951                            4.541994       0.700923       2.455732                    0.998375      19.175693      43.086974       0.934127       0.343365      -1.166560      -0.006077      -0.002209      -0.002515       0.006938       0.061718      -0.013933      -0.017346      -0.035348      -0.133953      -0.048389      -0.041804       0.090192              5.169773       4.895314       1.338206      -0.370058       6.853015      -1.178991       3.760990          -0.000000
          228              F       0.228769      31.648054      14.913330      -0.199939      17.730988 0.26450851E+03  0.52348773E+04                                 5.213222                            4.923011       0.808308       2.506514                    0.997133      19.085637      43.039936       0.900712       0.343600      -1.171461       0.003016      -0.000208       0.000012       0.003024       0.005857       0.062111       0.010120       0.042217       0.130557      -0.045281      -0.043108       0.088388              5.454224       5.805688      -0.338157       1.939512       4.559407      -0.662664       5.997576          -0.000001
          229              F       8.630310      10.614133      15.762238      -0.207136      16.830925 0.23196952E+03  0.44583025E+04                                 5.082520                            4.603066       0.721935       2.460432                    0.998401      19.213056      43.189198       0.930406       0.342527      -1.168271      -0.006327       0.001383      -0.000544       0.006500      -0.053571       0.023198      -0.024064      -0.026232      -0.109664      -0.046894      -0.035815       0.082709              5.557351       5.151762      -1.926209       0.730785       7.528936      -1.384368       3.991356          -0.000000
          230              F       7.228340      12.047397      16.478067      -0.199041      13.029987 0.18024157E+03  0.32615009E+04                                 4.205165                            4.018197       0.899656       2.529766                    0.999123      18.798923      41.381095       1.007639       0.335922      -1.170684      -0.001055      -0.001733       0.001319       0.002420      -0.028426      -0.048318       0.038365       0.009205       0.153380      -0.054471      -0.038878       0.093348              4.300479       3.745384      -0.327363      -0.912922       4.237870       0.599870       4.918184          -0.000000
          231              F       6.843106      10.996105      14.644369      -0.193309      16.488358 0.23799165E+03  0.45791322E+04                                 4.914657                            4.626008       0.937738       2.566707                    0.996649      18.617401      41.155394       0.944066       0.337196      -1.179089       0.007228       0.000021       0.003725       0.008131       0.041948       0.049932       0.034598       0.050163      -0.005367      -0.050439      -0.039381       0.089820              5.160168       5.993356       1.562114       0.885308       5.544110       0.345311       3.943039          -0.000001
          232              F       2.399417      12.889332      16.333380      -0.197692      13.537864 0.19123747E+03  0.35129310E+04                                 4.338181                            4.166113       0.752937       2.484122                    0.998102      18.884415      41.916132       0.979691       0.340346      -1.166581       0.006361       0.006239       0.000713       0.008939      -0.044778       0.050365      -0.043192       0.018648       0.018923      -0.049282      -0.043934       0.093216              4.432594       4.422770      -0.460646       1.107328       4.415263      -0.315717       4.459749          -0.000001
          233              F       8.495207      14.292787      16.299160      -0.204274      15.871897 0.22554663E+03  0.43082590E+04                                 4.872761                            4.544558       0.702133       2.456031                    0.998356      19.183201      43.111163       0.933818       0.343383      -1.166534       0.005330       0.001497      -0.002898       0.006248      -0.042490      -0.045863       0.045045       0.012718       0.012555      -0.048025      -0.041268       0.089293              5.172836       4.898231      -0.990225      -0.974367       5.558716       1.929931       5.061562          -0.000000
          234              F       2.344601      14.462630      14.852694      -0.199594      17.721069 0.26431435E+03  0.52300820E+04                                 5.211386                            4.921363       0.806142       2.506007                    0.997085      19.079160      43.021614       0.900818       0.343622      -1.171441      -0.002129      -0.000297       0.000368       0.002181       0.050773      -0.036479      -0.042565      -0.014064      -0.036759      -0.045218      -0.043337       0.088555              5.452249       5.804155       1.847923      -0.676844       6.208998      -0.291329       4.343594          -0.000001
          235              F       3.483557      19.897362       2.938760      -0.206125      16.832446 0.23200140E+03  0.44590964E+04                                 5.082928                            4.603496       0.722228       2.460688                    0.998425      19.214955      43.195226       0.930323       0.342544      -1.168250      -0.006138      -0.002325      -0.001506       0.006734       0.047176       0.034684       0.041899       0.002900      -0.018423      -0.047279      -0.035841       0.083120              5.557825       5.152394       1.596226       1.302834       6.075097       2.224206       5.445982          -0.000001
          236              F       2.081585      19.800656       1.339602      -0.199251      13.045549 0.18051846E+03  0.32678488E+04                                 4.209203                            4.021911       0.898423       2.529200                    0.999149      18.806921      41.410637       1.006911       0.336027      -1.170563      -0.000687       0.002671       0.000619       0.002826      -0.027083       0.048737      -0.053869      -0.017918       0.070650      -0.054323      -0.038364       0.092687              4.304673       3.748599      -0.627893       0.740770       4.232881      -0.595588       4.932540          -0.000001
          237              F       1.696355      18.738273       3.166896      -0.193104      16.492171 0.23806975E+03  0.45810458E+04                                 4.915760                            4.627112       0.944869       2.569220                    0.996673      18.618334      41.160335       0.943840       0.337246      -1.179036       0.007795       0.002785      -0.001699       0.008450       0.021813      -0.060804      -0.026563       0.063882       0.032964      -0.050238      -0.038883       0.089122              5.161298       5.994357      -0.014408      -1.795808       4.045533       0.520937       5.444005          -0.000001
          238              F       4.972763      19.254386       0.682809      -0.197323      13.549476 0.19144639E+03  0.35178117E+04                                 4.340974                            4.168652       0.741338       2.479808                    0.998042      18.888900      41.935532       0.979276       0.340389      -1.166516       0.005038      -0.002602      -0.005344       0.007792       0.068081       0.014457       0.012873      -0.032133      -0.136169      -0.050952      -0.044281       0.095232              4.435613       4.427865       1.190601      -0.155571       4.723109       0.137004       4.155865          -0.000001
          239              F       5.921834      30.076952      19.496474      -0.205152      15.887096 0.22581221E+03  0.43146174E+04                                 4.875476                            4.546868       0.700901       2.455146                    0.998354      19.192836      43.139773       0.933690       0.343327      -1.166576       0.004785      -0.001497       0.000558       0.005044      -0.016922       0.060853      -0.028245       0.044092       0.105217      -0.049957      -0.040778       0.090736              5.175986       4.898554      -0.347063       1.344278       3.515733      -0.749345       7.113671          -0.000000
          240              F       4.917950      17.185424       0.060636      -0.189953      17.363880 0.25749857E+03  0.50605214E+04                                 5.140027                            4.857615       0.733571       2.496234                    0.994197      18.835676      42.286096       0.906949       0.343639      -1.171779      -0.005182       0.005042       0.002774       0.007744      -0.058634      -0.026023       0.032350      -0.030398      -0.091593      -0.045840      -0.044279       0.090120              5.374670       5.720972      -1.483672      -1.235399       4.995179       0.935578       5.407858          -0.000001
          241              F       6.056932       4.150286       1.310985      -0.207339      16.862375 0.23251084E+03  0.44714510E+04                                 5.089551                            4.608994       0.715601       2.457878                    0.998454      19.227963      43.240399       0.929609       0.342610      -1.168164      -0.006000      -0.001231       0.002346       0.006559       0.005307      -0.057289      -0.016792       0.045296       0.108800      -0.047251      -0.034829       0.082081              5.565466       5.158592       0.330066      -2.036837       3.681411      -0.840581       7.856395          -0.000001
          242              F       4.654964       2.813728       2.194314      -0.199650      13.038275 0.18038476E+03  0.32647533E+04                                 4.207106                            4.019889       0.892262       2.527338                    0.999159      18.804064      41.397144       1.007387       0.335938      -1.170666      -0.000767      -0.000874      -0.002502       0.002759       0.056315      -0.000337       0.015624      -0.084388      -0.128690      -0.054226      -0.038998       0.093224              4.302551       3.746967       0.955140       0.173306       5.270970      -0.005277       3.889714          -0.000001
          243              F       4.269729       4.927403       2.200718      -0.193879      16.499912 0.23819893E+03  0.45841546E+04                                 4.917356                            4.628404       1.035074       2.600767                    0.997238      18.620216      41.167335       0.943697       0.337252      -1.179031       0.006667      -0.002495      -0.002434       0.007523      -0.063571       0.010676      -0.007106       0.004067      -0.144851      -0.049953      -0.038952       0.088905              5.163092       5.996754      -1.548877       0.911054       4.644685      -0.866216       4.847836          -0.000001
          244              F       7.546142       2.518063       2.995794      -0.198193      13.557666 0.19159145E+03  0.35211888E+04                                 4.343498                            4.170858       0.741987       2.480253                    0.998069      18.892222      41.948892       0.978784       0.340491      -1.166414       0.006460      -0.004144       0.004457       0.008875      -0.021068      -0.063843       0.029329       0.041875       0.087459      -0.049041      -0.043685       0.092726              4.438281       4.428104      -0.730178      -0.954334       4.180981       0.177874       4.705760          -0.000001
          245              F       3.348454      24.953823       4.228332      -0.203700      15.858652 0.22530384E+03  0.43024224E+04                                 4.869950                            4.541993       0.700924       2.455732                    0.998375      19.175692      43.086969       0.934127       0.343365      -1.166560       0.006077       0.002209       0.002515       0.006938       0.061718      -0.013933      -0.017346      -0.035348      -0.133954      -0.048389      -0.041804       0.090193              5.169772       4.895313       1.338205      -0.370057       6.853014      -1.178991       3.760990          -0.000000
          246              F       7.491331       3.013727       5.098653      -0.199939      17.730988 0.26450850E+03  0.52348771E+04                                 5.213221                            4.923011       0.808308       2.506514                    0.997133      19.085638      43.039936       0.900712       0.343600      -1.171462      -0.003016       0.000208      -0.000012       0.003024       0.005857       0.062111       0.010120       0.042217       0.130557      -0.045281      -0.043108       0.088388              5.454223       5.805687      -0.338157       1.939511       4.559407      -0.662664       5.997576          -0.000001

******************************************************
Auxiliary information for the entire system
The total spin magnetic moment of the unit cell is   0.000000
The total net atomic charge of the unit cell is   0.000007
Accuracy of reproducing the electrostatic potential in the unit cell:
  The inner radius (bohr) =    5.0000
  The outer radius (bohr) =   12.0000
  Valid grid points have density less than (e/(bohr^3)) =    0.0001
  The number of valid grid points were=       106912
  The rms potential error without charges in kcal/mol is=      7.08842
  The rms potential error with partial charges in kcal/mol is=      1.89368
  The RRMSE value at monopole order=      0.26715
  The rms potential error with partial charges and cloud penetration in kcal/mol is=      1.88350
  The RRMSE value at monopole order with cloud penetration is=      0.26572
  The rms potential error with partial charges and atomic dipoles in kcal/mol is=      1.08962
  The RRMSE value at dipole order=      0.15372
  The rms potential error with partial charges, atomic dipoles and cloud penetration in kcal/mol is=      1.07668
  The RRMSE value at dipole order with cloud penetration=      0.15189

******************************************************
The electron densities and ab initio electrostatic potential were computed in VASP using the PBE functional and
projector augmented wave method. See the main text of the journal article for a description of computational details.
The atomic charges, dipoles, and quadrupoles were computed with the DDEC6 method as described in
(a) T. A. Manz and N. Gabaldon Limas, RSC Adv. 6 (2016) 47771-47801 DOI: 10.1039/c6ra04656h
(b) N. Gabaldon Limas and T. A. Manz, RSC Adv. 8 (2018) 2678-2707 DOI: 10.1039/c7ra11829e.
For each atom in the material, the electron cloud parameters were fit to the spherically averaged atom-in-material
electron density using radial positions for which this density was between 10^-4 and 10^-2 electrons per cubic bohr.
The polarizabilities, dispersion coefficients, and quantum Drude oscillator (QDO) parameters were fit using the MCLF method.
The magnetic structure of the system was optimized in VASP from the default ferromagnetic initial guess using spin polarization.
The atomic spin moments (ASMs) were computed on this optimized magnetic structure using the DDEC6 partition as inputs
to the method of T. A. Manz and D. S. Sholl, J. Chem. Theory Comput. 7 (2011) 4146-4164 DOI: 10.1021/ct200539n.
The RMSE and RRMSE were computed using a uniform grid with Ewald summation.
