# Supplementary material for: A collection of forcefield precursors for metal–organic frameworks
Source: RSC Adv. 2019 Nov 13;9(63):36492–507. doi: 10.1039/c9ra07327b (PMC9075174; doi:10.1039/c9ra07327b)
Supplement: RA-009-C9RA07327B-s3384 [file RA-009-C9RA07327B-s3384.xyz]

  400
jmolscript: load "" {1 1 1} spacegroup "x,y,z" unitcell [{      7.732100     0.000000     0.000000 }, {      0.000000    30.267000     0.000000 }, {      0.000000   -13.688240    29.042926 }]
Cu     1.664953     0.098162     7.446606     0.275234
Cu     5.723300    -6.658450    22.075238     0.267218
Cu     6.067147     8.387542    21.968069     0.275199
Cu     2.008800    15.319170     7.553775     0.267206
Cu     1.664953     8.191218     7.074857     0.275235
Cu     5.723300     1.259590    21.489151     0.267207
Cu     6.067147    16.480598    21.596320     0.275230
Cu     2.008800    23.237210     6.967688     0.267205
H      2.420147    -1.176432    15.924236     0.166594
H      1.698742     0.703632    19.461665     0.160925
H      0.597691     2.448551    15.964896     0.167503
H      2.898764     2.667514    11.454530     0.131548
H      2.723246     2.126225     9.244363     0.092992
H      0.525010    -1.045428    10.072087     0.098521
H      0.667280    -0.589311    12.334531     0.131039
H      1.636886    -4.041455    20.937045     0.143539
H      3.119902    -5.398193    22.107475     0.066105
H      6.178721    -4.379711    19.978629     0.093644
H      4.704210    -2.801964    18.718166     0.135519
H      2.141792     5.616542    20.507210     0.120807
H      1.003627     7.169635    21.822855     0.084254
H      5.318912     5.870997    20.481071     0.088381
H      6.349601     4.181430    19.281599     0.123473
H      5.458863     7.714161     5.030235     0.159234
H      4.427400     9.440843     1.501519     0.169590
H      6.320992     5.834462     1.530562     0.169867
H      5.412470     2.850880     6.441721     0.122545
H      6.734659     1.232672     7.466936     0.086127
H      2.172720     2.558831     5.590763     0.094070
H      0.931718     4.194255     4.516175     0.122731
H      5.826911    12.606904     6.157100     0.116552
H      4.643126    14.157608     7.394329     0.078952
H      1.295900    12.840657     5.988651     0.087524
H      2.372981    11.120763     4.879212     0.121587
H      6.772546    -3.987931    26.057313     0.129335
H      6.695999    -4.583913    23.873285     0.091957
H      4.522505    -7.734744    24.663253     0.095250
H      4.579723    -7.284392    26.931505     0.133899
H      5.311953    20.801188     1.402773     0.166596
H      6.033358    22.681252     4.940202     0.160924
H      7.134409    24.426171     1.443433     0.167498
H      4.833336    10.956894    25.975993     0.131543
H      5.008854    10.415605    23.765826     0.092997
H      7.207090     7.243952    24.593550     0.098522
H      7.064820     7.700069    26.855994     0.131033
H      6.095214    17.936165     6.415582     0.143539
H      4.612198    16.579427     7.586012     0.066104
H      1.553379    17.597909     5.457166     0.093653
H      3.027890    19.175656     4.196703     0.135527
H      5.590308    -2.672838     5.985747     0.120806
H      6.728473    -1.119745     7.301392     0.084252
H      2.413188    -2.418383     5.959608     0.088381
H      1.382499    26.159050     4.760136     0.123478
H      2.273237    16.003541    19.551698     0.159236
H      3.304700    17.730223    16.022982     0.169587
H      1.411108    14.123842    16.052025     0.169867
H      2.319630    11.140260    20.963184     0.122549
H      0.997441     9.522052    21.988399     0.086128
H      5.559380    10.848211    20.112226     0.094069
H      6.800382    12.483635    19.037638     0.122728
H      1.905189    -9.370716    20.678563     0.116552
H      3.088974    -7.820012    21.915792     0.078953
H      6.436200    -9.136963    20.510114     0.087522
H      5.359119    19.410143    19.400675     0.121579
H      0.959554    17.989689    11.535850     0.129346
H      1.036101    17.393707     9.351822     0.091959
H      3.209595    14.242876    10.141790     0.095252
H      3.152377    14.693228    12.410042     0.133911
H      2.420147    -4.222428    27.640153     0.166588
H      1.698742    -6.102492    24.102724     0.160927
H      0.597691    -7.847411    27.599493     0.167495
H      2.898764     5.621866     3.066933     0.131549
H      2.723246     6.163155     5.277100     0.092994
H      0.525010     9.334808     4.449376     0.098519
H      0.667280     8.878691     2.186932     0.131039
H      1.636886    -1.357405    22.627344     0.143539
H      3.119902    -0.000667    21.456914     0.066105
H      6.178721    -1.019149    23.585760     0.093647
H      4.704210    -2.596896    24.846223     0.135520
H      2.141792    19.251598    23.057179     0.120806
H      1.003627    17.698505    21.741534     0.084252
H      5.318912    18.997143    23.083318     0.088380
H      6.349601    -9.580290    24.282790     0.123475
H      5.458863     0.575219     9.491228     0.159234
H      4.427400    -1.151463    13.019944     0.169594
H      6.320992     2.454918    12.990901     0.169876
H      5.412470     5.438500     8.079742     0.122547
H      6.734659     7.056708     7.054527     0.086127
H      2.172720     5.730549     8.930700     0.094071
H      0.931718     4.095125    10.005288     0.122732
H      5.826911    25.949476     8.364363     0.116550
H      4.643126    24.398772     7.127134     0.078951
H      1.295900    25.715723     8.532812     0.087521
H      2.372981    -2.831383     9.642251     0.121581
H      6.772546    -1.410929    17.507076     0.129338
H      6.695999    -0.814947    19.691104     0.091959
H      4.522505     2.335884    18.901136     0.095252
H      4.579723     1.885532    16.632884     0.133902
H      5.311953    17.755192    13.118690     0.166606
H      6.033358    15.875128     9.581261     0.160924
H      7.134409    14.130209    13.078030     0.167510
H      4.833336    13.911246    17.588396     0.131544
H      5.008854    14.452535    19.798563     0.092997
H      7.207090    17.624188    18.970839     0.098523
H      7.064820    17.168071    16.708395     0.131032
H      6.095214    20.620215     8.105881     0.143536
H      4.612198    21.976953     6.935451     0.066106
H      1.553379    20.958471     9.064297     0.093648
H      3.027890    19.380724    10.324760     0.135520
H      5.590308    10.962218     8.535716     0.120807
H      6.728473     9.409125     7.220071     0.084254
H      2.413188    10.707763     8.561855     0.088381
H      1.382499    12.397330     9.761327     0.123476
H      2.273237     8.864599    24.012691     0.159236
H      3.304700     7.137917    27.541407     0.169584
H      1.411108    10.744298    27.512364     0.169856
H      2.319630    13.727880    22.601205     0.122548
H      0.997441    15.346088    21.575990     0.086126
H      5.559380    14.019929    23.452163     0.094071
H      6.800382    12.384505    24.526751     0.122731
H      1.905189     3.971856    22.885826     0.116553
H      3.088974     2.421152    21.648597     0.078952
H      6.436200     3.738103    23.054275     0.087524
H      5.359119     5.457997    24.163714     0.121584
H      0.959554    20.566691     2.985613     0.129337
H      1.036101    21.162673     5.169641     0.091952
H      3.209595    24.313504     4.379673     0.095248
H      3.152377    23.863152     2.111421     0.133902
C      1.497708     0.631246    15.738362     0.325944
C      2.079935    -0.429759    16.401412    -0.331669
C      2.155709    -0.376660    17.790825     0.322370
C      1.649257     0.681307    18.514284    -0.320259
C      1.065483     1.711137    17.793439     0.330359
C      0.988936     1.718135    16.428712    -0.336396
C      1.983284     1.408849    13.583086     0.514661
C      2.254680    -2.283618    19.159618     0.516372
C      1.278889     3.673083    19.028925     0.548279
C      1.808538     1.078345    12.138781    -0.016280
C      2.413188     1.894494    11.189949    -0.145683
C      2.297980     1.568145     9.883889     0.076276
C      1.016771    -0.286601    10.361645     0.079643
C      1.097958    -0.020608    11.707784    -0.148811
C      3.170934    -3.304712    19.885691     0.023788
C      2.569377    -4.060864    20.759884    -0.140169
C      3.466300    -4.887861    21.384306     0.082837
C      5.254735    -4.319221    20.190642     0.100231
C      4.391060    -3.337260    19.438430    -0.179178
C      0.504133     4.729661    19.770101    -0.006609
C      1.192290     5.637598    20.498497    -0.135571
C      0.510319     6.607281    21.239092     0.084454
C      6.268413     5.836009    20.474392     0.084744
C      6.871517     4.812549    19.763130    -0.153671
C      5.984645     6.642922     3.371012     0.317308
C      5.441079     7.691720     4.080531    -0.322018
C      4.866584     8.711632     3.342841     0.332072
C      4.817872     8.717340     1.979566    -0.340390
C      5.360665     7.627493     1.317968     0.325265
C      5.952171     6.575606     1.996992    -0.330653
C      5.996244     4.671104     4.668069     0.536467
C      5.008081    10.626822     4.678815     0.548109
C      5.856293    -5.228773    28.194292     0.533560
C      6.883115     3.661342     5.323859    -0.007789
C      6.337229     2.795045     6.232031    -0.135065
C      7.128996     1.834245     6.846870     0.077248
C      1.237909     2.605774     5.752532     0.091311
C      0.504133     3.584326     5.105166    -0.147840
C      4.206262    11.681880     5.371199    -0.002478
C      4.877409    12.617276     6.122249    -0.132326
C      4.167602    13.563130     6.827992     0.086760
C      2.243082    12.787784     6.039186     0.090267
C      2.883300    11.763513     5.357258    -0.151717
C      5.723300    -5.593543    26.757829    -0.026272
C      6.320992    -4.784651    25.799993    -0.149313
C      6.255269    -5.136336    24.507873     0.083557
C      5.001895    -6.972429    24.962104     0.076395
C      5.026638    -6.713324    26.315795    -0.146852
C      6.234392    22.608866     1.216899     0.325946
C      5.652165    21.547861     1.879949    -0.331669
C      5.576391    21.600960     3.269362     0.322369
C      6.082843    22.658927     3.992821    -0.320256
C      6.666617    23.688757     3.271976     0.330357
C      6.743164    23.695755     1.907249    -0.336392
C      5.748816     9.698229    28.104549     0.514662
C      5.477420    19.694002     4.638155     0.516378
C      6.453211    25.650703     4.507462     0.548281
C      5.923562     9.367725    26.660244    -0.016283
C      5.318912    10.183874    25.711412    -0.145678
C      5.434120     9.857525    24.405352     0.076274
C      6.715329     8.002779    24.883108     0.079640
C      6.634142     8.268772    26.229247    -0.148809
C      4.561166    18.672908     5.364228     0.023791
C      5.162723    17.916756     6.238421    -0.140168
C      4.265800    17.089759     6.862843     0.082838
C      2.477365    17.658399     5.669179     0.100237
C      3.341040    18.640360     4.916967    -0.179167
C      7.227967    26.707281     5.248638    -0.006600
C      6.539810    -2.651782     5.977034    -0.135564
C      7.221781    -1.682099     6.717629     0.084455
C      1.463687    -2.453371     5.952929     0.084754
C      0.860583    26.790169     5.241667    -0.153661
C      1.747455    14.932302    17.892475     0.317310
C      2.291021    15.981100    18.601994    -0.322017
C      2.865516    17.001012    17.864304     0.332073
C      2.914228    17.006720    16.501029    -0.340389
C      2.371435    15.916873    15.839431     0.325262
C      1.779929    14.864986    16.518455    -0.330654
C      1.735856    12.960484    19.189532     0.536462
C      2.724019    18.916202    19.200278     0.548102
C      1.875807    16.748847    13.672829     0.533561
C      0.848985    11.950722    19.845322    -0.007794
C      1.394871    11.084425    20.753494    -0.135067
C      0.603104    10.123625    21.368333     0.077248
C      6.494191    10.895154    20.273995     0.091303
C      7.227967    11.873706    19.626629    -0.147844
C      3.525838    19.971260    19.892662    -0.002478
C      2.854691    -9.360344    20.643712    -0.132330
C      3.564498    -8.414490    21.349455     0.086758
C      5.489018    -9.189836    20.560649     0.090262
C      4.848800    20.052893    19.878721    -0.151721
C      2.008800    16.384077    12.236366    -0.026271
C      1.411108    17.192969    11.278530    -0.149315
C      1.476831    16.841284     9.986410     0.083560
C      2.730205    15.005191    10.440641     0.076393
C      2.705462    15.264296    11.794332    -0.146854
C      1.497708    -6.030106    27.826027     0.325943
C      2.079935    -4.969101    27.162977    -0.331665
C      2.155709    -5.022200    25.773564     0.322371
C      1.649257    -6.080167    25.050105    -0.320258
C      1.065483    -7.109997    25.770950     0.330358
C      0.988936    -7.116995    27.135677    -0.336393
C      1.983284     6.880531     0.938377     0.514662
C      2.254680    -3.115242    24.404771     0.516373
C      1.278889    -9.071943    24.535464     0.548277
C      1.808538     7.211035     2.382682    -0.016279
C      2.413188     6.394886     3.331514    -0.145680
C      2.297980     6.721235     4.637574     0.076279
C      1.016771     8.575981     4.159818     0.079642
C      1.097958     8.309988     2.813679    -0.148811
C      3.170934    -2.094148    23.678698     0.023787
C      2.569377    -1.337996    22.804505    -0.140170
C      3.466300    -0.510999    22.180083     0.082840
C      5.254735    -1.079639    23.373747     0.100234
C      4.391060    -2.061600    24.125959    -0.179179
C      0.504133   -10.128521    23.794288    -0.006605
C      1.192290    19.230542    23.065892    -0.135565
C      0.510319    18.260859    22.325297     0.084456
C      6.268413    19.032131    23.089997     0.084752
C      6.871517   -10.211409    23.801259    -0.153670
C      5.984645     1.646458    11.150451     0.317307
C      5.441079     0.597660    10.440932    -0.322017
C      4.866584    -0.422252    11.178622     0.332074
C      4.817872    -0.427960    12.541897    -0.340391
C      5.360665     0.661887    13.203495     0.325265
C      5.952171     1.713774    12.524471    -0.330659
C      5.996244     3.618276     9.853394     0.536467
C      5.008081    -2.337442     9.842648     0.548110
C      5.856293    -0.170087    15.370097     0.533560
C      6.883115     4.628038     9.197604    -0.007785
C      6.337229     5.494335     8.289432    -0.135065
C      7.128996     6.455135     7.674593     0.077247
C      1.237909     5.683606     8.768931     0.091307
C      0.504133     4.705054     9.416297    -0.147833
C      4.206262    -3.392500     9.150264    -0.002480
C      4.877409    25.939104     8.399214    -0.132329
C      4.167602    24.993250     7.693471     0.086757
C      2.243082    25.768596     8.482277     0.090264
C      2.883300    -3.474133     9.164205    -0.151716
C      5.723300     0.194683    16.806560    -0.026273
C      6.320992    -0.614209    17.764396    -0.149314
C      6.255269    -0.262524    19.056516     0.083556
C      5.001895     1.573569    18.602285     0.076395
C      5.026638     1.314464    17.248594    -0.146852
C      6.234392    15.947514    13.304564     0.325947
C      5.652165    17.008519    12.641514    -0.331672
C      5.576391    16.955420    11.252101     0.322371
C      6.082843    15.897453    10.528642    -0.320259
C      6.666617    14.867623    11.249487     0.330356
C      6.743164    14.860625    12.614214    -0.336399
C      5.748816    15.169911    15.459840     0.514661
C      5.477420    18.862378     9.883308     0.516380
C      6.453211    12.905677    10.014001     0.548282
C      5.923562    15.500415    16.904145    -0.016283
C      5.318912    14.684266    17.852977    -0.145676
C      5.434120    15.010615    19.159037     0.076277
C      6.715329    16.865361    18.681281     0.079641
C      6.634142    16.599368    17.335142    -0.148809
C      4.561166    19.883472     9.157235     0.023785
C      5.162723    20.639624     8.283042    -0.140172
C      4.265800    21.466621     7.658620     0.082838
C      2.477365    20.897981     8.852284     0.100233
C      3.341040    19.916020     9.604496    -0.179175
C      7.227967    11.849099     9.272825    -0.006601
C      6.539810    10.941162     8.544429    -0.135569
C      7.221781     9.971479     7.803834     0.084455
C      1.463687    10.742751     8.568534     0.084748
C      0.860583    11.766211     9.279796    -0.153663
C      1.747455     9.935838    25.671914     0.317307
C      2.291021     8.887040    24.962395    -0.322018
C      2.865516     7.867128    25.700085     0.332073
C      2.914228     7.861420    27.063360    -0.340388
C      2.371435     8.951267    27.724958     0.325264
C      1.779929    10.003154    27.045934    -0.330650
C      1.735856    11.907656    24.374857     0.536464
C      2.724019     5.951938    24.364111     0.548107
C      1.875807    21.807533     0.848634     0.533559
C      0.848985    12.917418    23.719067    -0.007784
C      1.394871    13.783715    22.810895    -0.135065
C      0.603104    14.744515    22.196056     0.077248
C      6.494191    13.972986    23.290394     0.091312
C      7.227967    12.994434    23.937760    -0.147838
C      3.525838     4.896880    23.671727    -0.002476
C      2.854691     3.961484    22.920677    -0.132327
C      3.564498     3.015630    22.214934     0.086759
C      5.489018     3.790976    23.003740     0.090266
C      4.848800     4.815247    23.685668    -0.151717
C      2.008800    22.172303     2.285097    -0.026273
C      1.411108    21.363411     3.242933    -0.149321
C      1.476831    21.715096     4.535053     0.083554
C      2.730205    23.551189     4.080822     0.076391
C      2.705462    23.292084     2.727131    -0.146855
Br     4.029971     0.056008     6.894500    -0.588602
Br     0.348640    -6.699361    21.548109    -0.584024
Br     3.702129     8.345388    21.415963    -0.588616
Br     7.383460    15.278259     7.026646    -0.584014
Br     4.029971     8.233372     7.626963    -0.588603
Br     0.348640     1.300501    22.016280    -0.584019
Br     3.702129    16.522752    22.148426    -0.588599
Br     7.383460    23.278121     7.494817    -0.584033
N      4.769159    -5.075510    21.110722    -0.176383
N      6.928735     6.769075    21.148187    -0.182655
N      1.609050     0.492157     9.436918    -0.188838
N      0.704394     1.738212     6.580546    -0.183739
N      2.880980    13.680923     6.746962    -0.178092
N      5.604226    -6.222356    24.053932    -0.185586
N      2.962941    16.902110     6.589259    -0.176383
N      0.803365    -1.520305     6.626724    -0.182663
N      6.123050     8.781537    23.958381    -0.188834
N      7.027706    10.027592    21.102009    -0.183734
N      4.851120    -8.296697    21.268425    -0.178093
N      2.127874    15.755264     9.532469    -0.185584
N      4.769159    -0.323350    22.453667    -0.176382
N      6.928735    18.099065    22.416202    -0.182660
N      1.609050     7.797223     5.084545    -0.188839
N      0.704394     6.551168     7.940917    -0.183739
N      2.880980    24.875457     7.774501    -0.178093
N      5.604226     0.823496    19.510457    -0.185584
N      2.962941    21.654270     7.932204    -0.176381
N      0.803365     9.809685     7.894739    -0.182660
N      6.123050    16.086603    19.606008    -0.188838
N      7.027706    14.840548    22.462380    -0.183740
N      4.851120     2.897837    22.295964    -0.178092
N      2.127874    22.801116     4.988994    -0.185586
O      1.377860     0.496587    14.370440    -0.248380
O      2.833041    -1.384054    18.469849    -0.229184
O      0.465472     2.784130    18.472172    -0.255175
O      2.609584     2.350281    13.993172    -0.445862
O      1.032235    -2.254483    19.261559    -0.484996
O      2.452622     3.609369    19.010628    -0.453061
O      6.695999     5.632767     4.046260    -0.261128
O      4.244150     9.775637     4.014313    -0.255761
O      5.284890    -6.177824    28.981355    -0.265258
O      4.805500     4.651149     4.723251    -0.439899
O      6.188773    10.552587     4.668069    -0.461328
O      6.403725    -4.280682    28.604378    -0.439839
O      6.354240     8.785967    28.891903    -0.248379
O      4.899059    20.593566     3.948386    -0.229182
O      7.266628    24.761750     3.950709    -0.255174
O      5.122516    10.639661    28.514635    -0.445879
O      6.699865    19.723137     4.740096    -0.484994
O      5.279478    25.586989     4.489165    -0.453056
O      1.036101    13.922147    18.567723    -0.261128
O      3.487950    18.065017    18.535776    -0.255764
O      2.447210    15.799796    14.459892    -0.265259
O      2.926600    12.940529    19.244714    -0.439900
O      1.543327    18.841967    19.189532    -0.461332
O      1.328375    17.696938    14.082915    -0.439822
O      1.377860     7.792793     0.151023    -0.248379
O      2.833041    -4.014806    25.094540    -0.229182
O      0.465472    -8.182990    25.092217    -0.255173
O      2.609584     5.939099     0.528291    -0.445866
O      1.032235    -3.144377    24.302830    -0.484995
O      2.452622    -9.008229    24.553761    -0.453057
O      6.695999     2.656613    10.475203    -0.261128
O      4.244150    -1.486257    10.507150    -0.255765
O      5.284890     0.778964    14.583034    -0.265259
O      4.805500     3.638231     9.798212    -0.439898
O      6.188773    -2.263207     9.853394    -0.461333
O      6.403725    -1.118178    14.960011    -0.439832
O      6.354240    16.082173    14.672486    -0.248380
O      4.899059    17.962814    10.573077    -0.229186
O      7.266628    13.794630    10.570754    -0.255176
O      5.122516    14.228479    15.049754    -0.445869
O      6.699865    18.833243     9.781367    -0.485000
O      5.279478    12.969391    10.032298    -0.453056
O      1.036101    10.945993    24.996666    -0.261126
O      3.487950     6.803123    25.028613    -0.255762
O      2.447210    22.756584     0.061571    -0.265261
O      2.926600    11.927611    24.319675    -0.439899
O      1.543327     6.026173    24.374857    -0.461330
O      1.328375    20.859442     0.438548    -0.439838

The following XYZ coordinates are in angstroms. Other properties are in atomic units.
The sperically averaged electron density of each atom fit to a function of the form exp(a - br)
eigen_1, eigen_2 and eigen_3 are the three eigenvalues of traceless quadrupole moment tensor
  atom number  atomic symbol              X              Y              Z     net charge C6 coefficient C8 coefficient C10 coefficient fluctuating dipole atomic polarizability isotropic forcefield polarizability              a              b squared Pearson coefficient          <r^3>          <r^4>         wp_QDO          m_QDO          q_QDO       dipole_x       dipole_y       dipole_z         dipole            Qxy            Qxz            Qyz     Q(x^2-y^2)  Q(3z^2 - R^2)        eigen_1        eigen_2        eigen_3 static polarizability      alpha(xx)      alpha(xy)      alpha(xz)      alpha(yy)      alpha(yz)      alpha(zz) atomic spin moment
            1             Cu       1.664953       0.098162       7.446606       0.275234     100.811306 0.20587241E+04  0.67138245E+05                                18.820467                           15.836642       0.925147       2.074306                    0.996849      54.798815     151.763245       0.411126       0.456835      -1.105824       0.058866       0.011490      -0.021468       0.063703       0.016763      -0.026095       0.003381       0.118734      -0.089098      -0.049996      -0.032315       0.082310             22.629395      20.315527      -0.975713       4.842090      25.658392       3.942737      21.914267           0.000010
            2             Cu       5.723300      -6.658450      22.075238       0.267218     100.948726 0.20825095E+04  0.68094746E+05                                18.831238                           15.926622       0.842301       2.050871                    0.996746      54.852944     152.009509       0.410098       0.456764      -1.106103       0.056868       0.013535      -0.018689       0.061372       0.013705      -0.023391      -0.000580       0.119583      -0.086228      -0.047270      -0.033410       0.080680             22.545331      20.696492      -0.648238       5.075610      24.562068       3.734770      22.377433           0.000003
            3             Cu       6.067147       8.387542      21.968069       0.275199     100.813723 0.20587842E+04  0.67140769E+05                                18.820833                           15.836928       0.925134       2.074295                    0.996849      54.799453     151.766190       0.411120       0.456838      -1.105821      -0.058867       0.011492      -0.021473       0.063706      -0.016763       0.026096       0.003383       0.118737      -0.089082      -0.050000      -0.032309       0.082309             22.629863      20.315987       0.975746      -4.842194      25.658919       3.942813      21.914682           0.000024
            4             Cu       2.008800      15.319170       7.553775       0.267206     100.949097 0.20825199E+04  0.68095175E+05                                18.831289                           15.926667       0.842281       2.050865                    0.996746      54.853054     152.009944       0.410097       0.456764      -1.106103      -0.056868       0.013536      -0.018685       0.061371      -0.013705       0.023390      -0.000582       0.119582      -0.086250      -0.047265      -0.033417       0.080682             22.545380      20.696568       0.648250      -5.075618      24.562109       3.734773      22.377464          -0.000003
            5             Cu       1.664953       8.191218       7.074857       0.275235     100.811192 0.20587209E+04  0.67138120E+05                                18.820457                           15.836632       0.925156       2.074308                    0.996849      54.798787     151.763172       0.411126       0.456835      -1.105824       0.058865      -0.011492       0.021472       0.063704      -0.016764       0.026096       0.003383       0.118739      -0.089085      -0.050001      -0.032310       0.082311             22.629388      20.315517       0.975710      -4.842087      25.658377       3.942734      21.914271           0.000013
            6             Cu       5.723300       1.259590      21.489151       0.267207     100.949070 0.20825194E+04  0.68095154E+05                                18.831289                           15.926668       0.842283       2.050866                    0.996746      54.853036     152.009904       0.410097       0.456764      -1.106102       0.056868      -0.013534       0.018686       0.061370      -0.013703       0.023390      -0.000583       0.119582      -0.086245      -0.047265      -0.033416       0.080681             22.545381      20.696563       0.648253      -5.075619      24.562129       3.734766      22.377450          -0.000003
            7             Cu       6.067147      16.480598      21.596320       0.275230     100.811450 0.20587281E+04  0.67138412E+05                                18.820490                           15.836663       0.925145       2.074305                    0.996849      54.798849     151.763406       0.411125       0.456835      -1.105824      -0.058865      -0.011492       0.021470       0.063703       0.016763      -0.026097       0.003381       0.118737      -0.089092      -0.049998      -0.032313       0.082311             22.629422      20.315553      -0.975726       4.842089      25.658443       3.942737      21.914272           0.000012
            8             Cu       2.008800      23.237210       6.967688       0.267205     100.949244 0.20825231E+04  0.68095321E+05                                18.831326                           15.926695       0.842278       2.050864                    0.996746      54.853055     152.010101       0.410096       0.456765      -1.106102      -0.056869      -0.013535       0.018685       0.061371       0.013706      -0.023389      -0.000582       0.119580      -0.086250      -0.047264      -0.033417       0.080681             22.545425      20.696616      -0.648247       5.075628      24.562140       3.734792      22.377520          -0.000001
            9              H       2.420147      -1.176432      15.924236       0.166594       1.021223 0.76986343E+01  0.73956857E+02                                 1.625553                            1.589097      -0.865394       2.501361                    0.999600       3.018837       8.036139       0.518350       1.230038      -0.724698       0.009933      -0.029218      -0.018343       0.035900      -0.009111      -0.000840       0.005459      -0.017315       0.007569      -0.013954       0.000107       0.013848              1.614985       1.480686      -0.208311      -0.139116       1.652515       0.191380       1.711754          -0.000002
           10              H       1.698742       0.703632      19.461665       0.160925       0.880807 0.64665097E+01  0.61931438E+02                                 1.681143                            1.613280      -1.584545       2.153270                    0.990966       3.845659      11.669364       0.423725       1.509318      -0.661195       0.002399      -0.000197       0.031221       0.031314      -0.005791       0.007115      -0.001593      -0.005940       0.006367      -0.010154       0.000432       0.009722              1.729078       1.456299      -0.048706       0.094339       1.488783       0.004503       2.242153           0.000000
           11              H       0.597691       2.448551      15.964896       0.167503       1.080604 0.83561800E+01  0.82379388E+02                                 1.725062                            1.684785      -0.970537       2.456659                    0.998577       3.148778       8.642529       0.487734       1.273833      -0.714515      -0.012593       0.030898      -0.017206       0.037541      -0.010139       0.006458      -0.004008      -0.019589       0.002897      -0.015820      -0.000428       0.016247              1.719228       1.577859      -0.236424       0.157961       1.709921      -0.204520       1.869904           0.000000
           12              H       2.898764       2.667514      11.454530       0.131548       1.271273 0.10058407E+02  0.10450769E+03                                 1.935490                            1.854608      -1.364895       2.240486                    0.993758       3.678543      10.576111       0.459707       1.282349      -0.708941       0.018632       0.033918       0.009644       0.039883       0.008869       0.002565       0.002049      -0.027161      -0.013966      -0.014266      -0.004592       0.018858              1.956114       1.984645       0.396274       0.102440       2.078981       0.066446       1.804717           0.000003
           13              H       2.723246       2.126225       9.244363       0.092992       1.266911 0.95603547E+01  0.99254047E+02                                 2.004807                            1.859314      -1.419964       2.194860                    0.992141       4.040199      12.071602       0.435080       1.356010      -0.690839       0.022154       0.030775      -0.027549       0.046870       0.010803      -0.003749      -0.007929      -0.021710       0.010739      -0.017115      -0.001511       0.018626              2.108151       2.004991       0.321739      -0.320032       2.036961      -0.520224       2.282502           0.000004
           14              H       0.525010      -1.045428      10.072087       0.098521       1.124944 0.80146017E+01  0.79420099E+02                                 1.839121                            1.691878      -1.165258       2.318655                    0.995128       3.776010      10.933572       0.461498       1.339330      -0.694702      -0.024828      -0.039970      -0.011958       0.048549       0.009168       0.002313      -0.000798      -0.025766       0.021856      -0.019676       0.007506       0.012170              1.935335       1.950466       0.475573       0.238149       2.145330       0.419090       1.710210           0.000002
           15              H       0.667280      -0.589311      12.334531       0.131039       1.218712 0.93595370E+01  0.95240393E+02                                 1.868592                            1.779532      -1.097585       2.367736                    0.996402       3.511551       9.899058       0.474407       1.268786      -0.712850      -0.020390      -0.028916       0.023349       0.042392       0.011482      -0.003118      -0.007157      -0.019566      -0.010448      -0.013347      -0.006132       0.019479              1.907393       1.811316       0.240821      -0.291223       1.667548      -0.242944       2.243313           0.000001
           16              H       1.636886      -4.041455      20.937045       0.143539       1.207335 0.90300227E+01  0.92783111E+02                                 1.969718                            1.830530      -1.575159       2.144397                    0.991442       3.930136      11.832669       0.428381       1.391542      -0.683701      -0.036428      -0.002302       0.005452       0.036905      -0.004133      -0.008809      -0.001225       0.018647      -0.009744      -0.010686      -0.004923       0.015609              2.042742       2.756383       0.029212      -0.206589       1.707044      -0.172341       1.664799           0.000001
           17              H       3.119902      -5.398193      22.107475       0.066105       1.133962 0.81519239E+01  0.81685472E+02                                 1.888542                            1.732240      -1.404384       2.196995                    0.992009       4.134320      12.311851       0.442827       1.380343      -0.684750      -0.020588      -0.022249       0.035760       0.046879      -0.001706      -0.008853      -0.011564       0.007909       0.017865      -0.016027      -0.000022       0.016049              2.010271       1.693901       0.174470      -0.295832       2.098434      -0.605438       2.238477           0.000001
           18              H       6.178721      -4.379711      19.978629       0.093644       1.544204 0.11657367E+02  0.12519146E+03                                 2.178862                            1.976337      -1.263951       2.269985                    0.994421       3.815609      11.014397       0.453920       1.256472      -0.715296       0.045467       0.000528      -0.010094       0.046578       0.003308      -0.006945      -0.010267       0.013029       0.007382      -0.014150      -0.000761       0.014911              2.275921       3.300380      -0.080899      -0.321573       1.796228      -0.127991       1.731156          -0.000001
           19              H       4.704210      -2.801964      18.718166       0.135519       1.169000 0.82863521E+01  0.81695390E+02                                 1.793576                            1.653155      -1.296402       2.267149                    0.996105       3.479509       9.617915       0.502316       1.236787      -0.718259       0.015412       0.016113      -0.032187       0.039156       0.000225      -0.009370      -0.006260       0.020253       0.026453      -0.016333      -0.001205       0.017538              1.880616       1.702609       0.210896      -0.291231       1.943889      -0.612209       1.995350          -0.000001
           20              H       2.141792       5.616542      20.507210       0.120807       1.277639 0.98178849E+01  0.10267106E+03                                 2.020124                            1.887765      -1.533591       2.149867                    0.991542       4.022379      12.086617       0.430295       1.361160      -0.689756       0.036328       0.001253      -0.002779       0.036456      -0.000607       0.000429       0.004683       0.023327      -0.015463      -0.012220      -0.002042       0.014261              2.089728       2.870896      -0.041905       0.075088       1.771104       0.150453       1.627184           0.000000
           21              H       1.003627       7.169635      21.822855       0.084254       1.136120 0.80533158E+01  0.80671278E+02                                 1.908440                            1.735447      -1.427863       2.182873                    0.991870       4.140096      12.437029       0.435996       1.402423      -0.680186       0.024732       0.022953       0.029646       0.044916       0.000204       0.003854       0.014517       0.005248      -0.000685      -0.016256       0.002266       0.013990              2.040848       1.891867       0.360104       0.367545       2.276505       0.576269       1.954173          -0.000000
           22              H       5.318912       5.870997      20.481071       0.088381       1.367208 0.10213955E+02  0.10716086E+03                                 2.074182                            1.895493      -1.210779       2.290717                    0.994414       3.924473      11.558345       0.442570       1.319112      -0.699816      -0.047247      -0.004309      -0.000578       0.047447       0.010829       0.002682       0.011160       0.015343      -0.029558      -0.018677      -0.001573       0.020250              2.178611       3.177130      -0.075212      -0.105434       1.761110       0.108245       1.597592           0.000000
           23              H       6.349601       4.181430      19.281599       0.123473       1.208811 0.87306260E+01  0.87754037E+02                                 1.882419                            1.732848      -1.244774       2.292431                    0.994897       3.636586      10.359190       0.472474       1.289754      -0.706336      -0.023755      -0.022692      -0.019921       0.038420       0.004887       0.007887       0.008254       0.018916      -0.011159      -0.014193      -0.003050       0.017244              1.981447       1.938240       0.399497       0.239202       2.223824       0.570048       1.782276           0.000000
           24              H       5.458863       7.714161       5.030235       0.159234       0.891795 0.65452824E+01  0.62841136E+02                                 1.690652                            1.619409      -1.576521       2.154452                    0.990985       3.862719      11.714456       0.424595       1.502506      -0.662309       0.001077      -0.000126       0.031083       0.031102      -0.005872       0.007361      -0.001379      -0.006709       0.009951      -0.010943       0.000969       0.009974              1.740693       1.460725      -0.050040       0.068734       1.498845       0.003058       2.262509           0.000001
           25              H       4.427400       9.440843       1.501519       0.169590       1.075965 0.82812935E+01  0.81454225E+02                                 1.718923                            1.676010      -0.975925       2.453883                    0.998571       3.142687       8.614770       0.489558       1.271998      -0.714802      -0.012389       0.030146      -0.017024       0.036771      -0.010326       0.006074      -0.003744      -0.019897       0.003019      -0.015919      -0.000238       0.016157              1.716098       1.574072      -0.232140       0.158889       1.691315      -0.215310       1.882906          -0.000004
           26              H       6.320992       5.834462       1.530562       0.169867       1.025548 0.77324354E+01  0.74405706E+02                                 1.633808                            1.595561      -0.860748       2.504110                    0.999635       3.023202       8.069611       0.515554       1.234644      -0.723606       0.010524      -0.029215      -0.017603       0.035695      -0.008778      -0.001475       0.006368      -0.016305       0.006621      -0.013187      -0.001118       0.014305              1.623930       1.505523      -0.222300      -0.151297       1.658171       0.183541       1.708095           0.000006
           27              H       5.412470       2.850880       6.441721       0.122545       1.204844 0.93170701E+01  0.96341463E+02                                 1.957818                            1.851149      -1.506595       2.167069                    0.991493       3.981942      11.968614       0.429475       1.379223      -0.686239      -0.037516       0.001822       0.009650       0.038780      -0.006370      -0.009740      -0.001828       0.015515      -0.011126      -0.012504      -0.003341       0.015845              2.011673       2.641090      -0.029410      -0.197947       1.726415      -0.160737       1.667513           0.000005
           28              H       6.734659       1.232672       7.466936       0.086127       1.095127 0.77041753E+01  0.76293989E+02                                 1.862959                            1.698099      -1.367342       2.214984                    0.992235       4.055409      12.097690       0.440667       1.403560      -0.680312      -0.021852      -0.028670       0.028651       0.046048      -0.001872      -0.008187      -0.013217       0.001412       0.004098      -0.016333       0.001308       0.015025              1.993451       1.706113       0.262268      -0.299357       2.246204      -0.592186       2.028037           0.000003
           29              H       2.172720       2.558831       5.590763       0.094070       1.466304 0.10948817E+02  0.11593290E+03                                 2.115585                            1.921749      -1.236625       2.282817                    0.994427       3.790059      10.918823       0.457309       1.264903      -0.712995       0.044100       0.001175      -0.009704       0.045171       0.004646      -0.006114      -0.011109       0.011848      -0.008202      -0.014819      -0.000231       0.015050              2.211563       3.224653      -0.116170      -0.208732       1.763890      -0.133231       1.646145           0.000009
           30              H       0.931718       4.194255       4.516175       0.122731       1.147969 0.81565628E+01  0.80448508E+02                                 1.801078                            1.660276      -1.255026       2.282652                    0.995519       3.578952      10.036518       0.490016       1.267316      -0.710793       0.020140       0.020348      -0.022051       0.036137       0.001901      -0.008109      -0.006384       0.019670       0.002436      -0.013302      -0.001989       0.015291              1.896278       1.755906       0.311627      -0.291814       2.095328      -0.615652       1.837601           0.000004
           31              H       5.826911      12.606904       6.157100       0.116552       1.304517 0.10049741E+02  0.10586779E+03                                 2.058104                            1.917182      -1.559284       2.134816                    0.991267       4.100503      12.426651       0.423930       1.371522      -0.687428       0.037573       0.001478      -0.000468       0.037605      -0.001007       0.001038       0.005308       0.022752      -0.014680      -0.012666      -0.001238       0.013904              2.133850       2.951889      -0.040916       0.100654       1.802437       0.148937       1.647224          -0.000001
           32              H       4.643126      14.157608       7.394329       0.078952       1.160764 0.82229471E+01  0.82694234E+02                                 1.927018                            1.746811      -1.413322       2.187692                    0.991969       4.145831      12.426289       0.437686       1.391540      -0.682391       0.023327       0.025196       0.027973       0.044288       0.001168       0.003492       0.013365       0.006011      -0.000225      -0.015086       0.002017       0.013069              2.065733       1.897980       0.377416       0.352723       2.352247       0.600455       1.946973          -0.000001
           33              H       1.295900      12.840657       5.988651       0.087524       1.427746 0.10660058E+02  0.11279399E+03                                 2.119597                            1.925651      -1.197090       2.295248                    0.994863       3.916348      11.500339       0.443765       1.304448      -0.703323      -0.047201      -0.001695      -0.004203       0.047418       0.009553       0.004526       0.011656       0.016053      -0.025339      -0.018260      -0.001615       0.019875              2.232671       3.290513      -0.102104      -0.025744       1.792984       0.106844       1.614517          -0.000002
           34              H       2.372981      11.120763       4.879212       0.121587       1.211049 0.87325895E+01  0.87816697E+02                                 1.885965                            1.733282      -1.254719       2.285708                    0.994656       3.666407      10.461467       0.472113       1.290109      -0.705982      -0.021142      -0.023063      -0.017388       0.035794       0.004420       0.008529       0.007326       0.017247      -0.012480      -0.013034      -0.003773       0.016807              1.987784       1.942050       0.410154       0.240909       2.245151       0.578615       1.776153          -0.000001
           35              H       6.772546      -3.987931      26.057313       0.129335       1.266818 0.10065768E+02  0.10451089E+03                                 1.928466                            1.853939      -1.287022       2.276133                    0.994547       3.643272      10.440850       0.460698       1.280487      -0.709826       0.018042       0.035236       0.008157       0.040418       0.009148       0.001340       0.001170      -0.028723      -0.013448      -0.014876      -0.004488       0.019363              1.942608       1.926994       0.361849       0.095560       2.106630       0.077267       1.794201          -0.000001
           36              H       6.695999      -4.583913      23.873285       0.091957       1.278989 0.96365265E+01  0.10019253E+03                                 2.013695                            1.863502      -1.412550       2.197239                    0.992187       4.043528      12.070381       0.435934       1.351358      -0.691785       0.024922       0.030251      -0.027486       0.047872       0.010932      -0.004554      -0.006139      -0.020817       0.011328      -0.017146      -0.000172       0.017319              2.119554       2.048120       0.353934      -0.352373       2.030021      -0.510886       2.280520           0.000001
           37              H       4.522505      -7.734744      24.663253       0.095250       1.122932 0.80155587E+01  0.79509688E+02                                 1.843697                            1.696855      -1.183312       2.309387                    0.994997       3.804760      11.057646       0.458388       1.347060      -0.693025      -0.023293      -0.038996      -0.012264       0.047049       0.008741       0.002610       0.000475      -0.025275       0.021800      -0.019208       0.007147       0.012061              1.938075       1.928275       0.474092       0.231414       2.160378       0.426577       1.725571           0.000001
           38              H       4.579723      -7.284392      26.931505       0.133899       1.239100 0.95425840E+01  0.97655345E+02                                 1.895979                            1.802363      -1.141750       2.350277                    0.995820       3.531132      10.009615       0.468842       1.276585      -0.711168      -0.021510      -0.029360       0.023367       0.043251       0.011080      -0.003780      -0.007954      -0.019156      -0.009260      -0.013105      -0.006502       0.019606              1.935703       1.855064       0.256199      -0.311350       1.691255      -0.244696       2.260790           0.000001
           39              H       5.311953      20.801188       1.402773       0.166596       1.021216 0.76985605E+01  0.73955938E+02                                 1.625541                            1.589086      -0.865392       2.501362                    0.999600       3.018828       8.036092       0.518353       1.230033      -0.724699      -0.009933      -0.029217      -0.018345       0.035900       0.009111       0.000840       0.005459      -0.017315       0.007569      -0.013954       0.000107       0.013848              1.614973       1.480676       0.208309       0.139115       1.652504       0.191378       1.711741          -0.000008
           40              H       6.033358      22.681252       4.940202       0.160924       0.880807 0.64665055E+01  0.61931375E+02                                 1.681141                            1.613278      -1.584537       2.153274                    0.990966       3.845655      11.669342       0.423726       1.509316      -0.661195      -0.002399      -0.000197       0.031221       0.031314       0.005791      -0.007115      -0.001593      -0.005940       0.006367      -0.010154       0.000432       0.009722              1.729077       1.456298       0.048706      -0.094339       1.488781       0.004503       2.242152           0.000000
           41              H       7.134409      24.426171       1.443433       0.167498       1.080628 0.83564364E+01  0.82382732E+02                                 1.725107                            1.684827      -0.970552       2.456653                    0.998577       3.148809       8.642720       0.487720       1.273858      -0.714510       0.012593       0.030898      -0.017208       0.037542       0.010139      -0.006458      -0.004008      -0.019588       0.002898      -0.015820      -0.000427       0.016247              1.719273       1.577898       0.236435      -0.157968       1.709965      -0.204529       1.869957           0.000002
           42              H       4.833336      10.956894      25.975993       0.131543       1.271284 0.10058514E+02  0.10450905E+03                                 1.935500                            1.854617      -1.364901       2.240483                    0.993757       3.678562      10.576172       0.459706       1.282348      -0.708941      -0.018632       0.033918       0.009644       0.039883      -0.008869      -0.002565       0.002049      -0.027161      -0.013965      -0.014266      -0.004591       0.018858              1.956124       1.984656      -0.396279      -0.102441       2.078992       0.066447       1.804725           0.000001
           43              H       5.008854      10.415605      23.765826       0.092997       1.266902 0.95602750E+01  0.99253016E+02                                 2.004798                            1.859306      -1.419959       2.194863                    0.992141       4.040183      12.071543       0.435081       1.356010      -0.690839      -0.022153       0.030775      -0.027549       0.046870      -0.010803       0.003749      -0.007929      -0.021710       0.010739      -0.017115      -0.001511       0.018626              2.108141       2.004981      -0.321737       0.320029       2.036951      -0.520220       2.282490           0.000001
           44              H       7.207090       7.243952      24.593550       0.098522       1.124945 0.80146163E+01  0.79420330E+02                                 1.839127                            1.691883      -1.165261       2.318653                    0.995128       3.776020      10.933629       0.461496       1.339335      -0.694701       0.024828      -0.039970      -0.011959       0.048549      -0.009168      -0.002312      -0.000798      -0.025765       0.021856      -0.019676       0.007506       0.012170              1.935341       1.950472      -0.475575      -0.238151       2.145336       0.419092       1.710215          -0.000001
           45              H       7.064820       7.700069      26.855994       0.131033       1.218740 0.93598208E+01  0.95244161E+02                                 1.868635                            1.779570      -1.097595       2.367730                    0.996402       3.511600       9.899295       0.474396       1.268802      -0.712846       0.020390      -0.028916       0.023349       0.042392      -0.011483       0.003118      -0.007156      -0.019565      -0.010447      -0.013347      -0.006131       0.019478              1.907437       1.811358      -0.240830       0.291234       1.667584      -0.242953       2.243370          -0.000003
           46              H       6.095214      17.936165       6.415582       0.143539       1.207342 0.90300814E+01  0.92783835E+02                                 1.969722                            1.830533      -1.575165       2.144394                    0.991442       3.930145      11.832691       0.428381       1.391537      -0.683702       0.036428      -0.002301       0.005453       0.036905       0.004133       0.008810      -0.001225       0.018647      -0.009744      -0.010686      -0.004924       0.015609              2.042745       2.756386      -0.029211       0.206589       1.707047      -0.172341       1.664802          -0.000002
           47              H       4.612198      16.579427       7.586012       0.066104       1.133956 0.81518797E+01  0.81684902E+02                                 1.888535                            1.732235      -1.404373       2.197001                    0.992009       4.134306      12.311792       0.442828       1.380343      -0.684750       0.020588      -0.022248       0.035761       0.046879       0.001706       0.008853      -0.011564       0.007910       0.017863      -0.016028      -0.000021       0.016049              2.010262       1.693894      -0.174468       0.295829       2.098426      -0.605434       2.238467          -0.000001
           48              H       1.553379      17.597909       5.457166       0.093653       1.544134 0.11656700E+02  0.12518173E+03                                 2.178731                            1.976230      -1.263952       2.269983                    0.994421       3.815528      11.013832       0.453952       1.256408      -0.715310      -0.045467       0.000529      -0.010094       0.046577      -0.003307       0.006945      -0.010266       0.013028       0.007388      -0.014148      -0.000762       0.014911              2.275779       3.300141       0.080890       0.321545       1.796130      -0.127978       1.731065          -0.000006
           49              H       3.027890      19.175656       4.196703       0.135527       1.168973 0.82860896E+01  0.81691847E+02                                 1.793518                            1.653105      -1.296407       2.267148                    0.996105       3.479446       9.617566       0.502337       1.236751      -0.718267      -0.015412       0.016114      -0.032186       0.039156      -0.000225       0.009370      -0.006258       0.020252       0.026456      -0.016332      -0.001206       0.017538              1.880552       1.702553      -0.210888       0.291219       1.943821      -0.612179       1.995283          -0.000004
           50              H       5.590308      -2.672838       5.985747       0.120806       1.277646 0.98179391E+01  0.10267164E+03                                 2.020121                            1.887762      -1.533598       2.149863                    0.991542       4.022372      12.086545       0.430299       1.361148      -0.689758      -0.036328       0.001252      -0.002778       0.036455       0.000606      -0.000429       0.004682       0.023327      -0.015463      -0.012219      -0.002042       0.014261              2.089724       2.870892       0.041906      -0.075087       1.771100       0.150453       1.627181           0.000003
           51              H       6.728473      -1.119745       7.301392       0.084252       1.136125 0.80533592E+01  0.80671800E+02                                 1.908444                            1.735450      -1.427861       2.182874                    0.991870       4.140104      12.437049       0.435997       1.402420      -0.680187      -0.024732       0.022952       0.029647       0.044916      -0.000204      -0.003854       0.014517       0.005249      -0.000687      -0.016257       0.002266       0.013990              2.040852       1.891871      -0.360105      -0.367547       2.276509       0.576270       1.954176           0.000002
           52              H       2.413188      -2.418383       5.959608       0.088381       1.367221 0.10214061E+02  0.10716220E+03                                 2.074192                            1.895501      -1.210778       2.290717                    0.994414       3.924475      11.558348       0.442570       1.319109      -0.699817       0.047247      -0.004310      -0.000577       0.047447      -0.010829      -0.002682       0.011160       0.015344      -0.029556      -0.018676      -0.001573       0.020249              2.178622       3.177153       0.075212       0.105434       1.761116       0.108245       1.597597           0.000004
           53              H       1.382499      26.159050       4.760136       0.123478       1.208791 0.87304419E+01  0.87751651E+02                                 1.882392                            1.732825      -1.244765       2.292438                    0.994898       3.636539      10.358996       0.472479       1.289747      -0.706337       0.023755      -0.022693      -0.019921       0.038420      -0.004887      -0.007888       0.008254       0.018915      -0.011157      -0.014192      -0.003051       0.017243              1.981417       1.938211      -0.399489      -0.239198       2.223789       0.570036       1.782251           0.000002
           54              H       2.273237      16.003541      19.551698       0.159236       0.891787 0.65452127E+01  0.62840308E+02                                 1.690644                            1.619402      -1.576521       2.154454                    0.990985       3.862699      11.714386       0.424595       1.502508      -0.662309      -0.001077      -0.000126       0.031083       0.031102       0.005872      -0.007361      -0.001379      -0.006709       0.009951      -0.010942       0.000969       0.009973              1.740684       1.460719       0.050040      -0.068733       1.498839       0.003058       2.262494          -0.000000
           55              H       3.304700      17.730223      16.022982       0.169587       1.075956 0.82811801E+01  0.81452608E+02                                 1.718890                            1.675980      -0.975923       2.453880                    0.998571       3.142680       8.614647       0.489572       1.271969      -0.714808       0.012389       0.030147      -0.017022       0.036770       0.010326      -0.006073      -0.003744      -0.019898       0.003017      -0.015919      -0.000238       0.016157              1.716065       1.574044       0.232133      -0.158883       1.691284      -0.215303       1.882867          -0.000007
           56              H       1.411108      14.123842      16.052025       0.169867       1.025526 0.77322011E+01  0.74402646E+02                                 1.633758                            1.595514      -0.860750       2.504106                    0.999635       3.023183       8.069431       0.515574       1.234609      -0.723613      -0.010524      -0.029216      -0.017601       0.035694       0.008778       0.001475       0.006368      -0.016308       0.006618      -0.013188      -0.001118       0.014306              1.623880       1.505479       0.222288       0.151289       1.658120       0.183531       1.708041          -0.000006
           57              H       2.319630      11.140260      20.963184       0.122549       1.204828 0.93169261E+01  0.96339636E+02                                 1.957804                            1.851137      -1.506579       2.167078                    0.991493       3.981917      11.968532       0.429475       1.379227      -0.686239       0.037517       0.001822       0.009649       0.038781       0.006370       0.009740      -0.001828       0.015516      -0.011127      -0.012504      -0.003341       0.015845              2.011658       2.641067       0.029410       0.197945       1.726404      -0.160735       1.667503           0.000001
           58              H       0.997441       9.522052      21.988399       0.086128       1.095129 0.77041890E+01  0.76294158E+02                                 1.862961                            1.698100      -1.367343       2.214983                    0.992235       4.055413      12.097704       0.440667       1.403559      -0.680312       0.021852      -0.028670       0.028651       0.046048       0.001872       0.008187      -0.013217       0.001412       0.004098      -0.016333       0.001307       0.015025              1.993453       1.706114      -0.262269       0.299358       2.246206      -0.592187       2.028039           0.000000
           59              H       5.559380      10.848211      20.112226       0.094069       1.466301 0.10948803E+02  0.11593281E+03                                 2.115589                            1.921752      -1.236625       2.282818                    0.994427       3.790073      10.918896       0.457306       1.264909      -0.712993      -0.044101       0.001174      -0.009704       0.045171      -0.004646       0.006113      -0.011110       0.011848      -0.008204      -0.014819      -0.000230       0.015050              2.211567       3.224658       0.116171       0.208732       1.763894      -0.133231       1.646149          -0.000000
           60              H       6.800382      12.483635      19.037638       0.122728       1.147979 0.81566521E+01  0.80449587E+02                                 1.801086                            1.660283      -1.255037       2.282647                    0.995519       3.578974      10.036583       0.490016       1.267312      -0.710794      -0.020141       0.020348      -0.022051       0.036137      -0.001901       0.008109      -0.006385       0.019671       0.002435      -0.013302      -0.001989       0.015291              1.896287       1.755914      -0.311628       0.291815       2.095338      -0.615655       1.837609          -0.000001
           61              H       1.905189      -9.370716      20.678563       0.116552       1.304489 0.10049484E+02  0.10586454E+03                                 2.058087                            1.917168      -1.559258       2.134831                    0.991267       4.100459      12.426530       0.423928       1.371538      -0.687425      -0.037574       0.001480      -0.000468       0.037606       0.001007      -0.001038       0.005309       0.022752      -0.014683      -0.012667      -0.001238       0.013904              2.133832       2.951858       0.040915      -0.100653       1.802424       0.148936       1.647213          -0.000000
           62              H       3.088974      -7.820012      21.915792       0.078953       1.160761 0.82229221E+01  0.82693928E+02                                 1.927016                            1.746809      -1.413322       2.187693                    0.991969       4.145825      12.426271       0.437686       1.391541      -0.682391      -0.023327       0.025196       0.027972       0.044288      -0.001168      -0.003492       0.013365       0.006011      -0.000224      -0.015085       0.002016       0.013069              2.065732       1.897978      -0.377416      -0.352723       2.352246       0.600455       1.946971           0.000001
           63              H       6.436200      -9.136963      20.510114       0.087522       1.427723 0.10659859E+02  0.11279153E+03                                 2.119592                            1.925647      -1.197070       2.295260                    0.994864       3.916322      11.500307       0.443760       1.304467      -0.703320       0.047202      -0.001695      -0.004203       0.047419      -0.009553      -0.004526       0.011656       0.016054      -0.025344      -0.018262      -0.001614       0.019875              2.232665       3.290501       0.102105       0.025745       1.792981       0.106844       1.614514          -0.000001
           64              H       5.359119      19.410143      19.400675       0.121579       1.211060 0.87326966E+01  0.87818221E+02                                 1.885995                            1.733307      -1.254709       2.285712                    0.994656       3.666437      10.461649       0.472102       1.290131      -0.705977       0.021142      -0.023062      -0.017388       0.035794      -0.004420      -0.008529       0.007327       0.017248      -0.012482      -0.013035      -0.003773       0.016808              1.987818       1.942082      -0.410163      -0.240914       2.245191       0.578629       1.776180          -0.000002
           65              H       0.959554      17.989689      11.535850       0.129346       1.266800 0.10065540E+02  0.10450745E+03                                 1.928405                            1.853883      -1.287028       2.276129                    0.994547       3.643221      10.440494       0.460720       1.280439      -0.709835      -0.018042       0.035236       0.008157       0.040418      -0.009148      -0.001340       0.001170      -0.028725      -0.013450      -0.014876      -0.004489       0.019365              1.942546       1.926931      -0.361830      -0.095555       2.106560       0.077263       1.794146          -0.000004
           66              H       1.036101      17.393707       9.351822       0.091959       1.278979 0.96364235E+01  0.10019116E+03                                 2.013682                            1.863490      -1.412534       2.197247                    0.992187       4.043501      12.070269       0.435936       1.351356      -0.691785      -0.024923       0.030251      -0.027486       0.047872      -0.010932       0.004554      -0.006139      -0.020817       0.011329      -0.017146      -0.000172       0.017318              2.119540       2.048107      -0.353931       0.352370       2.030009      -0.510881       2.280504          -0.000002
           67              H       3.209595      14.242876      10.141790       0.095252       1.122933 0.80155651E+01  0.79509716E+02                                 1.843693                            1.696851      -1.183307       2.309389                    0.994997       3.804754      11.057603       0.458390       1.347053      -0.693026       0.023293      -0.038996      -0.012263       0.047049      -0.008741      -0.002610       0.000475      -0.025275       0.021801      -0.019209       0.007147       0.012061              1.938070       1.928271      -0.474090      -0.231413       2.160372       0.426575       1.725567          -0.000002
           68              H       3.152377      14.693228      12.410042       0.133911       1.239074 0.95423310E+01  0.97651970E+02                                 1.895940                            1.802328      -1.141744       2.350281                    0.995820       3.531086      10.009398       0.468851       1.276569      -0.711171       0.021509      -0.029360       0.023367       0.043251      -0.011079       0.003780      -0.007955      -0.019157      -0.009262      -0.013104      -0.006502       0.019607              1.935661       1.855025      -0.256189       0.311339       1.691222      -0.244687       2.260737          -0.000004
           69              H       2.420147      -4.222428      27.640153       0.166588       1.021244 0.76988532E+01  0.73959617E+02                                 1.625591                            1.589133      -0.865401       2.501357                    0.999600       3.018865       8.036296       0.518337       1.230058      -0.724694       0.009933       0.029218       0.018343       0.035900       0.009111       0.000840       0.005458      -0.017313       0.007570      -0.013954       0.000107       0.013847              1.615023       1.480718       0.208320       0.139122       1.652554       0.191388       1.711796          -0.000004
           70              H       1.698742      -6.102492      24.102724       0.160927       0.880807 0.64665064E+01  0.61931404E+02                                 1.681143                            1.613280      -1.584547       2.153269                    0.990966       3.845658      11.669364       0.423725       1.509318      -0.661195       0.002399       0.000197      -0.031221       0.031314       0.005791      -0.007115      -0.001593      -0.005940       0.006366      -0.010154       0.000432       0.009722              1.729078       1.456299       0.048706      -0.094340       1.488782       0.004503       2.242154           0.000000
           71              H       0.597691      -7.847411      27.599493       0.167495       1.080652 0.83567016E+01  0.82386179E+02                                 1.725152                            1.684870      -0.970548       2.456654                    0.998577       3.148841       8.642913       0.487706       1.273881      -0.714505      -0.012593      -0.030898       0.017206       0.037542       0.010139      -0.006458      -0.004007      -0.019587       0.002899      -0.015819      -0.000427       0.016246              1.719319       1.577937       0.236445      -0.157975       1.710010      -0.204537       1.870010           0.000003
           72              H       2.898764       5.621866       3.066933       0.131549       1.271270 0.10058382E+02  0.10450739E+03                                 1.935490                            1.854608      -1.364893       2.240488                    0.993758       3.678542      10.576120       0.459706       1.282352      -0.708940       0.018632      -0.033919      -0.009645       0.039883      -0.008869      -0.002565       0.002049      -0.027161      -0.013967      -0.014266      -0.004592       0.018858              1.956114       1.984645      -0.396275      -0.102440       2.078981       0.066447       1.804717           0.000004
           73              H       2.723246       6.163155       5.277100       0.092994       1.266905 0.95602944E+01  0.99253260E+02                                 2.004800                            1.859308      -1.419958       2.194863                    0.992141       4.040185      12.071548       0.435081       1.356010      -0.690839       0.022153      -0.030775       0.027549       0.046871      -0.010803       0.003749      -0.007929      -0.021709       0.010739      -0.017115      -0.001511       0.018626              2.108143       2.004983      -0.321737       0.320030       2.036953      -0.520222       2.282494           0.000003
           74              H       0.525010       9.334808       4.449376       0.098519       1.124952 0.80146766E+01  0.79421058E+02                                 1.839133                            1.691888      -1.165261       2.318652                    0.995128       3.776032      10.933664       0.461496       1.339333      -0.694701      -0.024828       0.039970       0.011958       0.048549      -0.009168      -0.002313      -0.000799      -0.025765       0.021856      -0.019676       0.007506       0.012170              1.935348       1.950479      -0.475577      -0.238152       2.145344       0.419095       1.710221           0.000000
           75              H       0.667280       8.878691       2.186932       0.131039       1.218718 0.93596207E+01  0.95241695E+02                                 1.868620                            1.779556      -1.097588       2.367736                    0.996402       3.511571       9.899218       0.474396       1.268810      -0.712845      -0.020390       0.028916      -0.023350       0.042392      -0.011482       0.003118      -0.007156      -0.019565      -0.010447      -0.013347      -0.006132       0.019478              1.907421       1.811343      -0.240827       0.291230       1.667571      -0.242949       2.243351          -0.000001
           76              H       1.636886      -1.357405      22.627344       0.143539       1.207344 0.90301007E+01  0.92784111E+02                                 1.969726                            1.830537      -1.575167       2.144392                    0.991442       3.930154      11.832735       0.428380       1.391540      -0.683701      -0.036428       0.002301      -0.005452       0.036905       0.004133       0.008810      -0.001225       0.018647      -0.009744      -0.010686      -0.004923       0.015609              2.042750       2.756394      -0.029212       0.206590       1.707050      -0.172342       1.664805           0.000000
           77              H       3.119902      -0.000667      21.456914       0.066105       1.133956 0.81518790E+01  0.81684902E+02                                 1.888536                            1.732235      -1.404377       2.196999                    0.992009       4.134307      12.311800       0.442828       1.380344      -0.684750      -0.020588       0.022249      -0.035761       0.046879       0.001706       0.008853      -0.011564       0.007910       0.017864      -0.016028      -0.000022       0.016049              2.010263       1.693895      -0.174469       0.295829       2.098427      -0.605434       2.238468           0.000000
           78              H       6.178721      -1.019149      23.585760       0.093647       1.544159 0.11656931E+02  0.12518498E+03                                 2.178766                            1.976259      -1.263966       2.269976                    0.994420       3.815565      11.014012       0.453945       1.256420      -0.715307       0.045467      -0.000529       0.010094       0.046577      -0.003308       0.006945      -0.010266       0.013028       0.007387      -0.014149      -0.000762       0.014911              2.275816       3.300204       0.080893       0.321551       1.796156      -0.127981       1.731089          -0.000002
           79              H       4.704210      -2.596896      24.846223       0.135520       1.168994 0.82862894E+01  0.81694508E+02                                 1.793559                            1.653140      -1.296411       2.267145                    0.996105       3.479496       9.617822       0.502323       1.236774      -0.718262       0.015412      -0.016114       0.032187       0.039156      -0.000225       0.009370      -0.006259       0.020253       0.026454      -0.016332      -0.001206       0.017538              1.880597       1.702593      -0.210894       0.291228       1.943869      -0.612200       1.995331          -0.000002
           80              H       2.141792      19.251598      23.057179       0.120806       1.277646 0.98179368E+01  0.10267161E+03                                 2.020120                            1.887761      -1.533601       2.149862                    0.991542       4.022376      12.086558       0.430299       1.361147      -0.689758       0.036328      -0.001252       0.002779       0.036456       0.000607      -0.000428       0.004682       0.023327      -0.015463      -0.012219      -0.002042       0.014261              2.089724       2.870892       0.041905      -0.075087       1.771100       0.150452       1.627180           0.000002
           81              H       1.003627      17.698505      21.741534       0.084252       1.136126 0.80533644E+01  0.80671866E+02                                 1.908444                            1.735450      -1.427862       2.182873                    0.991870       4.140105      12.437053       0.435997       1.402420      -0.680187       0.024732      -0.022952      -0.029647       0.044916      -0.000204      -0.003854       0.014517       0.005249      -0.000687      -0.016256       0.002266       0.013990              2.040853       1.891871      -0.360106      -0.367547       2.276510       0.576271       1.954177           0.000000
           82              H       5.318912      18.997143      23.083318       0.088380       1.367222 0.10214071E+02  0.10716234E+03                                 2.074193                            1.895501      -1.210786       2.290714                    0.994414       3.924483      11.558373       0.442570       1.319108      -0.699817      -0.047247       0.004310       0.000578       0.047447      -0.010829      -0.002682       0.011160       0.015344      -0.029557      -0.018676      -0.001574       0.020250              2.178623       3.177153       0.075213       0.105435       1.761117       0.108246       1.597598           0.000002
           83              H       6.349601      -9.580290      24.282790       0.123475       1.208804 0.87305704E+01  0.87753424E+02                                 1.882420                            1.732849      -1.244775       2.292433                    0.994897       3.636576      10.359191       0.472470       1.289764      -0.706334      -0.023755       0.022692       0.019921       0.038420      -0.004887      -0.007887       0.008254       0.018915      -0.011159      -0.014193      -0.003050       0.017244              1.981448       1.938241      -0.399497      -0.239202       2.223825       0.570049       1.782277           0.000002
           84              H       5.458863       0.575219       9.491228       0.159234       0.891792 0.65452592E+01  0.62840857E+02                                 1.690649                            1.619407      -1.576520       2.154453                    0.990985       3.862712      11.714429       0.424595       1.502506      -0.662309       0.001077       0.000125      -0.031083       0.031102       0.005872      -0.007361      -0.001379      -0.006709       0.009951      -0.010943       0.000969       0.009973              1.740690       1.460723       0.050040      -0.068734       1.498843       0.003058       2.262504           0.000002
           85              H       4.427400      -1.151463      13.019944       0.169594       1.075923 0.82808405E+01  0.81448275E+02                                 1.718838                            1.675931      -0.975918       2.453885                    0.998572       3.142635       8.614417       0.489587       1.271947      -0.714813      -0.012389      -0.030146       0.017024       0.036771       0.010326      -0.006074      -0.003745      -0.019899       0.003016      -0.015920      -0.000238       0.016158              1.716013       1.573999       0.232122      -0.158876       1.691233      -0.215293       1.882806          -0.000001
           86              H       6.320992       2.454918      12.990901       0.169876       1.025516 0.77321156E+01  0.74401671E+02                                 1.633753                            1.595510      -0.860732       2.504116                    0.999635       3.023162       8.069386       0.515573       1.234616      -0.723612       0.010523       0.029215       0.017602       0.035694       0.008778       0.001475       0.006368      -0.016307       0.006620      -0.013188      -0.001118       0.014306              1.623875       1.505475       0.222286       0.151288       1.658114       0.183530       1.708035           0.000002
           87              H       5.412470       5.438500       8.079742       0.122547       1.204832 0.93169619E+01  0.96340073E+02                                 1.957807                            1.851140      -1.506581       2.167077                    0.991493       3.981918      11.968528       0.429475       1.379225      -0.686239      -0.037516      -0.001822      -0.009649       0.038780       0.006370       0.009740      -0.001828       0.015515      -0.011127      -0.012504      -0.003342       0.015845              2.011661       2.641073       0.029410       0.197945       1.726406      -0.160736       1.667505           0.000004
           88              H       6.734659       7.056708       7.054527       0.086127       1.095130 0.77041994E+01  0.76294281E+02                                 1.862962                            1.698101      -1.367339       2.214984                    0.992235       4.055414      12.097706       0.440667       1.403559      -0.680312      -0.021852       0.028670      -0.028651       0.046047       0.001872       0.008187      -0.013217       0.001412       0.004098      -0.016333       0.001307       0.015025              1.993455       1.706116      -0.262269       0.299358       2.246208      -0.592188       2.028041           0.000002
           89              H       2.172720       5.730549       8.930700       0.094071       1.466322 0.10949003E+02  0.11593589E+03                                 2.115649                            1.921801      -1.236599       2.282831                    0.994427       3.790079      10.919091       0.457287       1.264950      -0.712985       0.044101      -0.001175       0.009705       0.045171      -0.004646       0.006113      -0.011110       0.011848      -0.008206      -0.014820      -0.000230       0.015050              2.211633       3.224772       0.116176       0.208742       1.763939      -0.133237       1.646188           0.000005
           90              H       0.931718       4.095125      10.005288       0.122732       1.147962 0.81565071E+01  0.80447901E+02                                 1.801079                            1.660278      -1.255012       2.282660                    0.995519       3.578942      10.036519       0.490012       1.267327      -0.710791       0.020140      -0.020348       0.022051       0.036137      -0.001902       0.008109      -0.006384       0.019670       0.002437      -0.013302      -0.001989       0.015291              1.896279       1.755907      -0.311626       0.291813       2.095329      -0.615652       1.837602           0.000003
           91              H       5.826911      25.949476       8.364363       0.116550       1.304501 0.10049586E+02  0.10586571E+03                                 2.058085                            1.917166      -1.559273       2.134822                    0.991267       4.100473      12.426517       0.423932       1.371521      -0.687429       0.037573      -0.001479       0.000468       0.037605       0.001007      -0.001038       0.005308       0.022752      -0.014680      -0.012666      -0.001238       0.013904              2.133830       2.951857       0.040916      -0.100652       1.802422       0.148935       1.647211           0.000001
           92              H       4.643126      24.398772       7.127134       0.078951       1.160754 0.82228627E+01  0.82693185E+02                                 1.927009                            1.746804      -1.413319       2.187695                    0.991969       4.145811      12.426220       0.437686       1.391544      -0.682391       0.023327      -0.025196      -0.027973       0.044289      -0.001168      -0.003492       0.013365       0.006011      -0.000224      -0.015085       0.002016       0.013069              2.065724       1.897972      -0.377414      -0.352720       2.352235       0.600450       1.946964           0.000001
           93              H       1.295900      25.715723       8.532812       0.087521       1.427733 0.10659934E+02  0.11279223E+03                                 2.119576                            1.925634      -1.197090       2.295249                    0.994863       3.916329      11.500226       0.443769       1.304440      -0.703325      -0.047201       0.001695       0.004203       0.047418      -0.009553      -0.004526       0.011655       0.016053      -0.025338      -0.018260      -0.001615       0.019875              2.232647       3.290471       0.102102       0.025743       1.792968       0.106842       1.614503           0.000001
           94              H       2.372981      -2.831383       9.642251       0.121581       1.211056 0.87326380E+01  0.87817114E+02                                 1.885955                            1.733273      -1.254725       2.285703                    0.994655       3.666408      10.461391       0.472120       1.290089      -0.705986      -0.021142       0.023063       0.017387       0.035794      -0.004420      -0.008529       0.007326       0.017248      -0.012480      -0.013034      -0.003773       0.016807              1.987774       1.942039      -0.410152      -0.240908       2.245139       0.578611       1.776144           0.000001
           95              H       6.772546      -1.410929      17.507076       0.129338       1.266818 0.10065768E+02  0.10451089E+03                                 1.928466                            1.853938      -1.287026       2.276131                    0.994547       3.643269      10.440841       0.460698       1.280486      -0.709826       0.018042      -0.035236      -0.008157       0.040418      -0.009148      -0.001340       0.001169      -0.028724      -0.013448      -0.014876      -0.004488       0.019364              1.942608       1.926993      -0.361849      -0.095560       2.106630       0.077266       1.794201          -0.000000
           96              H       6.695999      -0.814947      19.691104       0.091959       1.278985 0.96364866E+01  0.10019201E+03                                 2.013690                            1.863497      -1.412546       2.197241                    0.992187       4.043519      12.070345       0.435935       1.351357      -0.691785       0.024922      -0.030251       0.027486       0.047872      -0.010932       0.004554      -0.006139      -0.020817       0.011328      -0.017146      -0.000172       0.017318              2.119548       2.048115      -0.353933       0.352371       2.030017      -0.510883       2.280513           0.000001
           97              H       4.522505       2.335884      18.901136       0.095252       1.122924 0.80154883E+01  0.79508798E+02                                 1.843687                            1.696847      -1.183303       2.309392                    0.994997       3.804741      11.057570       0.458389       1.347058      -0.693025      -0.023293       0.038996       0.012264       0.047050      -0.008741      -0.002610       0.000475      -0.025275       0.021800      -0.019209       0.007147       0.012061              1.938064       1.928265      -0.474088      -0.231411       2.160366       0.426573       1.725562           0.000000
           98              H       4.579723       1.885532      16.632884       0.133902       1.239091 0.95424788E+01  0.97653823E+02                                 1.895954                            1.802341      -1.141747       2.350277                    0.995820       3.531108      10.009465       0.468850       1.276568      -0.711172      -0.021510       0.029360      -0.023367       0.043251      -0.011080       0.003780      -0.007955      -0.019157      -0.009261      -0.013105      -0.006502       0.019607              1.935677       1.855039      -0.256193       0.311343       1.691234      -0.244692       2.260756           0.000000
           99              H       5.311953      17.755192      13.118690       0.166606       1.021182 0.76982235E+01  0.73951775E+02                                 1.625491                            1.589039      -0.865374       2.501372                    0.999600       3.018784       8.035883       0.518368       1.230014      -0.724703      -0.009933       0.029218       0.018344       0.035901      -0.009111      -0.000840       0.005459      -0.017317       0.007568      -0.013954       0.000106       0.013848              1.614924       1.480633      -0.208298      -0.139107       1.652452       0.191368       1.711686          -0.000010
          100              H       6.033358      15.875128       9.581261       0.160924       0.880809 0.64665265E+01  0.61931628E+02                                 1.681144                            1.613281      -1.584540       2.153272                    0.990966       3.845662      11.669369       0.423725       1.509316      -0.661195      -0.002399       0.000197      -0.031221       0.031314      -0.005792       0.007115      -0.001593      -0.005940       0.006368      -0.010154       0.000432       0.009722              1.729080       1.456300      -0.048706       0.094340       1.488784       0.004503       2.242155          -0.000001
          101              H       7.134409      14.130209      13.078030       0.167510       1.080594 0.83561000E+01  0.82378493E+02                                 1.725060                            1.684784      -0.970529       2.456666                    0.998577       3.148760       8.642505       0.487730       1.273843      -0.714513       0.012593      -0.030898       0.017208       0.037542      -0.010139       0.006458      -0.004008      -0.019589       0.002898      -0.015820      -0.000428       0.016247              1.719226       1.577858      -0.236424       0.157961       1.709919      -0.204519       1.869903          -0.000006
          102              H       4.833336      13.911246      17.588396       0.131544       1.271269 0.10058351E+02  0.10450680E+03                                 1.935475                            1.854594      -1.364893       2.240488                    0.993758       3.678527      10.575998       0.459713       1.282336      -0.708944      -0.018632      -0.033919      -0.009644       0.039883       0.008869       0.002566       0.002049      -0.027161      -0.013965      -0.014267      -0.004591       0.018858              1.956099       1.984629       0.396270       0.102439       2.078965       0.066446       1.804702          -0.000002
          103              H       5.008854      14.452535      19.798563       0.092997       1.266892 0.95601797E+01  0.99251782E+02                                 2.004789                            1.859298      -1.419952       2.194867                    0.992141       4.040161      12.071463       0.435081       1.356011      -0.690839      -0.022153      -0.030776       0.027549       0.046871       0.010802      -0.003749      -0.007930      -0.021710       0.010740      -0.017115      -0.001512       0.018626              2.108131       2.004972       0.321735      -0.320027       2.036942      -0.520217       2.282478           0.000000
          104              H       7.207090      17.624188      18.970839       0.098523       1.124935 0.80145271E+01  0.79419236E+02                                 1.839118                            1.691876      -1.165255       2.318657                    0.995128       3.775999      10.933559       0.461496       1.339338      -0.694700       0.024828       0.039971       0.011958       0.048550       0.009167       0.002313      -0.000798      -0.025766       0.021856      -0.019676       0.007506       0.012170              1.935332       1.950462       0.475571       0.238149       2.145325       0.419089       1.710207          -0.000001
          105              H       7.064820      17.168071      16.708395       0.131032       1.218738 0.93598025E+01  0.95243939E+02                                 1.868635                            1.779570      -1.097585       2.367734                    0.996402       3.511595       9.899283       0.474396       1.268804      -0.712846       0.020390       0.028917      -0.023348       0.042392       0.011482      -0.003118      -0.007156      -0.019566      -0.010447      -0.013347      -0.006131       0.019479              1.907437       1.811358       0.240830      -0.291234       1.667584      -0.242952       2.243371          -0.000004
          106              H       6.095214      20.620215       8.105881       0.143536       1.207344 0.90301034E+01  0.92784128E+02                                 1.969726                            1.830537      -1.575171       2.144391                    0.991442       3.930152      11.832721       0.428380       1.391539      -0.683702       0.036428       0.002302      -0.005452       0.036905      -0.004133      -0.008809      -0.001225       0.018647      -0.009743      -0.010686      -0.004923       0.015609              2.042749       2.756393       0.029212      -0.206590       1.707050      -0.172342       1.664805          -0.000001
          107              H       4.612198      21.976953       6.935451       0.066106       1.133948 0.81518107E+01  0.81684056E+02                                 1.888528                            1.732229      -1.404380       2.197000                    0.992009       4.134290      12.311742       0.442828       1.380346      -0.684749       0.020588       0.022250      -0.035761       0.046880      -0.001706      -0.008853      -0.011564       0.007909       0.017864      -0.016027      -0.000022       0.016049              2.010255       1.693888       0.174468      -0.295827       2.098417      -0.605430       2.238458           0.000000
          108              H       1.553379      20.958471       9.064297       0.093648       1.544123 0.11656594E+02  0.12518009E+03                                 2.178702                            1.976207      -1.263972       2.269973                    0.994420       3.815531      11.013757       0.453960       1.256390      -0.715314      -0.045467      -0.000528       0.010094       0.046577       0.003308      -0.006946      -0.010265       0.013028       0.007390      -0.014148      -0.000763       0.014911              2.275747       3.300086      -0.080888      -0.321537       1.796109      -0.127975       1.731045          -0.000004
          109              H       3.027890      19.380724      10.324760       0.135520       1.168992 0.82862411E+01  0.81693536E+02                                 1.793519                            1.653105      -1.296415       2.267140                    0.996105       3.479477       9.617595       0.502344       1.236729      -0.718272      -0.015412      -0.016113       0.032186       0.039155       0.000225      -0.009370      -0.006259       0.020252       0.026454      -0.016332      -0.001206       0.017538              1.880553       1.702554       0.210887      -0.291219       1.943821      -0.612179       1.995284          -0.000005
          110              H       5.590308      10.962218       8.535716       0.120807       1.277642 0.98179269E+01  0.10267171E+03                                 2.020137                            1.887777      -1.533588       2.149868                    0.991542       4.022381      12.086671       0.430291       1.361171      -0.689754      -0.036328      -0.001253       0.002779       0.036455      -0.000607       0.000429       0.004682       0.023327      -0.015464      -0.012219      -0.002042       0.014261              2.089742       2.870918      -0.041905       0.075089       1.771115       0.150455       1.627194           0.000000
          111              H       6.728473       9.409125       7.220071       0.084254       1.136124 0.80533538E+01  0.80671749E+02                                 1.908444                            1.735450      -1.427864       2.182872                    0.991870       4.140104      12.437058       0.435996       1.402422      -0.680187      -0.024732      -0.022953      -0.029646       0.044916       0.000204       0.003854       0.014517       0.005248      -0.000685      -0.016256       0.002266       0.013990              2.040853       1.891872       0.360106       0.367547       2.276511       0.576271       1.954178           0.000001
          112              H       2.413188      10.707763       8.561855       0.088381       1.367214 0.10214011E+02  0.10716174E+03                                 2.074202                            1.895509      -1.210768       2.290722                    0.994414       3.924475      11.558416       0.442564       1.319127      -0.699813       0.047247       0.004309       0.000578       0.047447       0.010829       0.002682       0.011160       0.015344      -0.029559      -0.018677      -0.001573       0.020250              2.178633       3.177170      -0.075214      -0.105436       1.761125       0.108246       1.597605          -0.000000
          113              H       1.382499      12.397330       9.761327       0.123476       1.208798 0.87305230E+01  0.87752845E+02                                 1.882417                            1.732847      -1.244745       2.292446                    0.994898       3.636562      10.359152       0.472470       1.289767      -0.706333       0.023755       0.022691       0.019921       0.038419       0.004887       0.007887       0.008254       0.018915      -0.011158      -0.014193      -0.003051       0.017243              1.981445       1.938238       0.399496       0.239202       2.223821       0.570047       1.782274          -0.000002
          114              H       2.273237       8.864599      24.012691       0.159236       0.891790 0.65452367E+01  0.62840598E+02                                 1.690647                            1.619405      -1.576521       2.154453                    0.990985       3.862707      11.714416       0.424595       1.502507      -0.662309      -0.001077       0.000125      -0.031083       0.031102      -0.005872       0.007361      -0.001379      -0.006709       0.009950      -0.010942       0.000969       0.009973              1.740687       1.460721      -0.050040       0.068733       1.498841       0.003058       2.262500           0.000000
          115              H       3.304700       7.137917      27.541407       0.169584       1.075957 0.82811826E+01  0.81452598E+02                                 1.718887                            1.675977      -0.975933       2.453875                    0.998571       3.142684       8.614642       0.489574       1.271964      -0.714809       0.012389      -0.030146       0.017023       0.036770      -0.010326       0.006074      -0.003744      -0.019898       0.003018      -0.015920      -0.000238       0.016157              1.716062       1.574041      -0.232133       0.158883       1.691281      -0.215303       1.882863          -0.000007
          116              H       1.411108      10.744298      27.512364       0.169856       1.025561 0.77325516E+01  0.74406996E+02                                 1.633811                            1.595564      -0.860775       2.504093                    0.999635       3.023230       8.069657       0.515559       1.234630      -0.723609      -0.010524       0.029215       0.017602       0.035694      -0.008778      -0.001475       0.006368      -0.016307       0.006620      -0.013188      -0.001118       0.014306              1.623933       1.505526      -0.222301      -0.151297       1.658175       0.183542       1.708099           0.000002
          117              H       2.319630      13.727880      22.601205       0.122548       1.204831 0.93169508E+01  0.96339913E+02                                 1.957804                            1.851137      -1.506583       2.167077                    0.991493       3.981915      11.968510       0.429476       1.379223      -0.686239       0.037517      -0.001822      -0.009650       0.038781      -0.006370      -0.009740      -0.001828       0.015516      -0.011127      -0.012504      -0.003342       0.015845              2.011658       2.641067      -0.029410      -0.197945       1.726403      -0.160735       1.667502           0.000001
          118              H       0.997441      15.346088      21.575990       0.086126       1.095131 0.77042122E+01  0.76294429E+02                                 1.862962                            1.698101      -1.367339       2.214984                    0.992235       4.055417      12.097711       0.440668       1.403558      -0.680312       0.021852       0.028670      -0.028651       0.046047      -0.001872      -0.008187      -0.013217       0.001412       0.004097      -0.016333       0.001308       0.015025              1.993454       1.706115       0.262269      -0.299358       2.246208      -0.592187       2.028040           0.000000
          119              H       5.559380      14.019929      23.452163       0.094071       1.466273 0.10948530E+02  0.11592887E+03                                 2.115536                            1.921709      -1.236616       2.282822                    0.994427       3.790020      10.918593       0.457320       1.264883      -0.712999      -0.044101      -0.001175       0.009704       0.045171       0.004646      -0.006114      -0.011109       0.011848      -0.008201      -0.014818      -0.000231       0.015049              2.211509       3.224562      -0.116165      -0.208725       1.763852      -0.133225       1.646112           0.000003
          120              H       6.800382      12.384505      24.526751       0.122731       1.147967 0.81565394E+01  0.80448186E+02                                 1.801073                            1.660272      -1.255036       2.282649                    0.995519       3.578946      10.036482       0.490018       1.267312      -0.710794      -0.020140      -0.020348       0.022051       0.036138       0.001901      -0.008109      -0.006384       0.019670       0.002437      -0.013302      -0.001989       0.015291              1.896273       1.755901       0.311626      -0.291813       2.095322      -0.615649       1.837596           0.000001
          121              H       1.905189       3.971856      22.885826       0.116553       1.304502 0.10049600E+02  0.10586591E+03                                 2.058087                            1.917167      -1.559273       2.134822                    0.991267       4.100475      12.426530       0.423932       1.371520      -0.687429      -0.037573      -0.001479       0.000468       0.037605      -0.001007       0.001038       0.005308       0.022752      -0.014681      -0.012666      -0.001238       0.013904              2.133831       2.951859      -0.040915       0.100653       1.802423       0.148935       1.647212          -0.000001
          122              H       3.088974       2.421152      21.648597       0.078952       1.160762 0.82229346E+01  0.82694070E+02                                 1.927016                            1.746810      -1.413320       2.187693                    0.991969       4.145827      12.426271       0.437686       1.391540      -0.682391      -0.023327      -0.025196      -0.027973       0.044288       0.001168       0.003492       0.013365       0.006011      -0.000225      -0.015086       0.002017       0.013069              2.065731       1.897978       0.377416       0.352722       2.352245       0.600454       1.946970           0.000000
          123              H       6.436200       3.738103      23.054275       0.087524       1.427729 0.10659898E+02  0.11279181E+03                                 2.119575                            1.925633      -1.197080       2.295254                    0.994863       3.916322      11.500218       0.443768       1.304444      -0.703324       0.047201       0.001695       0.004202       0.047418       0.009552       0.004526       0.011656       0.016054      -0.025339      -0.018260      -0.001614       0.019875              2.232647       3.290470      -0.102102      -0.025744       1.792967       0.106842       1.614503          -0.000002
          124              H       5.359119       5.457997      24.163714       0.121584       1.211054 0.87326318E+01  0.87817224E+02                                 1.885970                            1.733286      -1.254727       2.285705                    0.994655       3.666416      10.461497       0.472112       1.290109      -0.705982       0.021142       0.023063       0.017387       0.035794       0.004420       0.008529       0.007326       0.017248      -0.012481      -0.013035      -0.003773       0.016807              1.987790       1.942055       0.410156       0.240911       2.245158       0.578618       1.776157          -0.000002
          125              H       0.959554      20.566691       2.985613       0.129337       1.266826 0.10065824E+02  0.10451134E+03                                 1.928449                            1.853923      -1.287039       2.276122                    0.994546       3.643275      10.440761       0.460709       1.280458      -0.709831      -0.018042      -0.035235      -0.008158       0.040417       0.009149       0.001340       0.001170      -0.028724      -0.013449      -0.014876      -0.004488       0.019364              1.942591       1.926976       0.361844       0.095558       2.106610       0.077266       1.794186          -0.000004
          126              H       1.036101      21.162673       5.169641       0.091952       1.279000 0.96366258E+01  0.10019380E+03                                 2.013705                            1.863510      -1.412549       2.197237                    0.992187       4.043547      12.070444       0.435934       1.351356      -0.691785      -0.024923      -0.030250       0.027486       0.047871       0.010932      -0.004554      -0.006139      -0.020816       0.011328      -0.017146      -0.000172       0.017318              2.119566       2.048131       0.353938      -0.352376       2.030033      -0.510890       2.280533          -0.000001
          127              H       3.209595      24.313504       4.379673       0.095248       1.122937 0.80155983E+01  0.79510128E+02                                 1.843697                            1.696855      -1.183309       2.309388                    0.994997       3.804763      11.057635       0.458389       1.347054      -0.693026       0.023293       0.038996       0.012264       0.047049       0.008742       0.002610       0.000475      -0.025274       0.021801      -0.019208       0.007147       0.012061              1.938075       1.928276       0.474093       0.231414       2.160378       0.426577       1.725572           0.000001
          128              H       3.152377      23.863152       2.111421       0.133902       1.239089 0.95424716E+01  0.97653809E+02                                 1.895959                            1.802345      -1.141757       2.350274                    0.995820       3.531112      10.009506       0.468847       1.276575      -0.711170       0.021510       0.029359      -0.023368       0.043251       0.011079      -0.003780      -0.007955      -0.019157      -0.009261      -0.013104      -0.006502       0.019607              1.935682       1.855045       0.256194      -0.311345       1.691238      -0.244692       2.260763           0.000000
          129              C       1.497708       0.631246      15.738362       0.325944      33.407928 0.35924235E+03  0.80959254E+04                                 9.462222                            6.595344      -0.221047       1.947878                    0.999360      25.196959      72.180525       0.598561       0.454066      -1.035825      -0.011495      -0.009214      -0.071214       0.072722      -0.010599       0.007264       0.002545      -0.027648       0.151700      -0.043334      -0.007864       0.051198             13.105600       6.898655      -2.043293      -0.217980       8.061480      -0.973372      24.356665          -0.000000
          130              C       2.079935      -0.429759      16.401412      -0.331669      37.031035 0.50655207E+03  0.12367366E+05                                 9.598782                            7.469272       0.020532       1.969431                    0.997949      31.652380      92.594415       0.607420       0.413013      -1.066867       0.001373      -0.031548      -0.015422       0.035142       0.007823      -0.015738       0.036181      -0.012850      -0.098940      -0.055464       0.014778       0.040686             11.770815       7.159357      -2.407618       1.575254       9.022592      -3.561862      19.130496          -0.000001
          131              C       2.155709      -0.376660      17.790825       0.322370      32.172290 0.36486954E+03  0.82496562E+04                                 9.151545                            6.626240      -0.212112       1.948352                    0.999022      25.282983      72.399172       0.600316       0.451261      -1.038072       0.036588      -0.058957       0.035966       0.078155      -0.040711       0.019423      -0.023868      -0.056281       0.037276      -0.056330      -0.005483       0.061813             11.813181       7.057967      -3.600588       1.624399      12.704156      -4.329189      15.677419          -0.000000
          132              C       1.649257       0.681307      18.514284      -0.320259      36.107306 0.55927069E+03  0.14072897E+05                                 9.609391                            7.987360      -0.399519       1.837102                    0.997774      32.665263      98.747001       0.569022       0.427775      -1.051813      -0.008590       0.002257       0.035600       0.036691       0.027909       0.001474      -0.004328       0.058852       0.027926      -0.045590       0.009686       0.035904             10.848097       8.043088      -3.973912       0.470433      12.965100      -0.140581      11.536104           0.000001
          133              C       1.065483       1.711137      17.793439       0.330359      31.541283 0.35878567E+03  0.80998106E+04                                 9.123650                            6.625553      -0.292356       1.927913                    0.999264      25.283173      72.982739       0.591325       0.458818      -1.030996      -0.037917       0.052128       0.041293       0.076552      -0.032310      -0.020676       0.019800      -0.045257       0.021015      -0.044924      -0.007517       0.052441             11.693187       6.623707      -2.967013      -0.372984      12.682236       3.990123      15.773617          -0.000000
          134              C       0.988936       1.718135      16.428712      -0.336396      37.115318 0.51361931E+03  0.12611049E+05                                 9.653115                            7.535675      -0.138334       1.914265                    0.998587      32.126704      94.925781       0.601675       0.414605      -1.063507      -0.007195       0.032094      -0.017027       0.037037       0.002017       0.018619      -0.030207      -0.009436      -0.123050      -0.057220       0.019037       0.038183             11.876122       6.966148      -2.073843      -0.855226       8.638240       3.242044      20.023978           0.000001
          135              C       1.983284       1.408849      13.583086       0.514661      25.720744 0.28276531E+03  0.60049977E+04                                 8.105670                            5.954389      -0.011414       2.053115                    0.999120      22.684523      63.176061       0.613394       0.470197      -1.026356      -0.003768      -0.003818       0.063032       0.063260      -0.059440      -0.018404      -0.025454       0.046865      -0.128981      -0.074096      -0.011299       0.085396             10.622052       6.296417       1.510858      -0.294200       5.910506      -0.144970      19.659233           0.000000
          136              C       2.254680      -2.283618      19.159618       0.516372      25.980304 0.26451728E+03  0.55167922E+04                                 8.066936                            5.724687       0.105138       2.097864                    0.999354      22.175300      60.921285       0.632110       0.464602      -1.030882      -0.026469       0.049664      -0.035129       0.066341       0.015436      -0.011400       0.064786      -0.072304       0.161468      -0.073222      -0.026824       0.100046             10.524517      10.102564      -2.775478       1.737698      12.499863      -6.280740       8.971124          -0.000001
          137              C       1.278889       3.673083      19.028925       0.548279      25.556040 0.25707946E+03  0.53383040E+04                                 8.029987                            5.690011      -0.091729       2.036305                    0.998891      22.077345      61.068591       0.624568       0.472270      -1.023839       0.014641      -0.050958      -0.029466       0.060657       0.018540       0.015488      -0.059425      -0.072274       0.174822      -0.077892      -0.019512       0.097404             10.367597       9.914399      -1.817060      -1.059561      12.778866       6.059666       8.409525           0.000000
          138              C       1.808538       1.078345      12.138781      -0.016280      37.592353 0.45828304E+03  0.10882463E+05                                 9.864278                            7.176845      -0.120415       1.963198                    0.999253      27.790557      79.463601       0.611995       0.421468      -1.064381       0.000183      -0.004617      -0.050289       0.050501      -0.002079      -0.001947       0.005270      -0.004336      -0.032792      -0.012441       0.002463       0.009978             12.987355       8.096617       2.298131       0.255119       7.662738       0.331010      23.202711           0.000001
          139              C       2.413188       1.894494      11.189949      -0.145683      31.794921 0.45438209E+03  0.10905287E+05                                 8.981174                            7.296217      -0.336546       1.869381                    0.998047      30.502359      91.421117       0.580878       0.439345      -1.040007      -0.006754      -0.017686       0.008781       0.020869      -0.017069       0.000636       0.001708      -0.020320      -0.117811      -0.039337      -0.000179       0.039516             10.327288       7.719853       2.067159      -0.609447       7.679231      -1.114107      15.582781           0.000003
          140              C       2.297980       1.568145       9.883889       0.076276      26.755970 0.36610684E+03  0.83610355E+04                                 8.146789                            6.648646      -0.320102       1.910382                    0.997391      27.672929      82.065184       0.592330       0.452783      -1.027722      -0.020271      -0.051475       0.000997       0.055332      -0.021327      -0.003734      -0.016903      -0.000461      -0.113344      -0.043927       0.002522       0.041405              9.195953       7.228352       2.341603       0.377943       7.991587       0.077801      12.367919           0.000004
          141              C       1.016771      -0.286601      10.361645       0.079643      26.947251 0.36044103E+03  0.81525532E+04                                 8.062432                            6.519038      -0.042862       2.004775                    0.998398      26.838117      77.731186       0.612467       0.442144      -1.039816       0.023580       0.037583      -0.013899       0.046494      -0.011065       0.005425      -0.008170       0.000397      -0.109011      -0.037802       0.007188       0.030614              9.158598       7.112027       2.304611       0.119144       7.827309       1.442112      12.536458           0.000003
          142              C       1.097958      -0.020608      11.707784      -0.148811      31.718818 0.44824546E+03  0.10684941E+05                                 8.862380                            7.182558      -0.110611       1.941316                    0.998693      30.086787      88.871775       0.595355       0.431592      -1.048220       0.007460       0.008000      -0.013971       0.017744      -0.004512      -0.007144      -0.027262      -0.012230      -0.113800      -0.049193       0.013816       0.035377             10.194082       7.743089       2.178479       0.597304       7.248271       1.870807      15.590886           0.000001
          143              C       3.170934      -3.304712      19.885691       0.023788      33.508260 0.37853349E+03  0.85801559E+04                                 9.102065                            6.506417      -0.024490       2.005230                    0.999444      26.505556      74.356495       0.644324       0.419383      -1.064341       0.020383      -0.041109       0.030960       0.055353       0.003365       0.023801       0.023657      -0.023146       0.004182      -0.033854      -0.003404       0.037257             11.689793      11.315705      -2.371471       0.073503      13.122661      -6.840813      10.631012          -0.000000
          144              C       2.569377      -4.060864      20.759884      -0.140169      34.095714 0.42690822E+03  0.10107197E+05                                 9.448186                            7.108916      -0.290755       1.891998                    0.998463      29.984792      89.833300       0.582782       0.443919      -1.035285       0.000762      -0.010184      -0.019823       0.022300       0.004030      -0.001611       0.041396      -0.028006       0.063256      -0.032279      -0.022338       0.054617             11.412763      11.651422      -1.448207      -0.101761      12.464318      -6.056207      10.122550           0.000001
          145              C       3.466300      -4.887861      21.384306       0.082837      28.709859 0.36431742E+03  0.82708909E+04                                 8.474437                            6.560063       0.007707       2.015195                    0.999042      27.032944      78.707816       0.609069       0.442963      -1.038255       0.050862       0.004364      -0.038145       0.063726       0.035961      -0.013964       0.023428      -0.034697       0.061999      -0.057935       0.017091       0.040844             10.054041      10.980805      -2.602782       0.144619      10.567500      -4.433448       8.613819           0.000001
          146              C       5.254735      -4.319221      20.190642       0.100231      26.235491 0.32608057E+03  0.71472727E+04                                 7.724040                            6.040314       0.308478       2.119814                    0.999716      25.767182      71.953336       0.665986       0.419590      -1.060249      -0.037997      -0.005094       0.021302       0.043858       0.014659       0.006072       0.044509       0.003328      -0.016450      -0.047451      -0.000137       0.047588              8.854192      10.371943      -1.246506      -0.561679       8.857050      -3.799873       7.333583          -0.000001
          147              C       4.391060      -3.337260      19.438430      -0.179178      33.423467 0.44397815E+03  0.10481843E+05                                 8.999675                            7.031369       0.233385       2.044387                    0.999741      29.638677      85.093192       0.621270       0.417589      -1.064573       0.013437      -0.013831       0.004329       0.019763       0.026337      -0.004082       0.010620      -0.013824       0.047218      -0.036914       0.012568       0.024345             10.472557      11.505232      -1.928650      -0.421063      10.758989      -4.974387       9.153451          -0.000002
          148              C       0.504133       4.729661      19.770101      -0.006609      38.188707 0.41826058E+03  0.96966838E+04                                 9.895500                            6.818937      -0.070736       1.984224                    0.999300      27.101638      76.285094       0.633741       0.416886      -1.068512      -0.020585       0.025842       0.025889       0.041974       0.003832      -0.001943      -0.022788      -0.001805       0.020954      -0.021273      -0.004718       0.025991             13.094275      13.038733      -2.833244      -1.663493      16.036121       7.726353      10.207970          -0.000001
          149              C       1.192290       5.637598      20.498497      -0.135571      35.646870 0.44933925E+03  0.10746148E+05                                 9.678279                            7.241810      -0.211273       1.911412                    0.998702      30.189811      90.103319       0.585162       0.437674      -1.041779      -0.021236       0.004388      -0.007280       0.022874       0.000371      -0.001605      -0.043001       0.008859       0.051834      -0.043505      -0.004245       0.047749             11.769189      11.950315      -0.916006      -0.005505      14.248765       6.243475       9.108487           0.000001
          150              C       0.510319       6.607281      21.239092       0.084454      29.488105 0.36096459E+03  0.81705743E+04                                 8.607282                            6.523406      -0.026080       2.008194                    0.998884      26.867823      77.946832       0.612072       0.442095      -1.039436      -0.042803      -0.012115      -0.017950       0.047970       0.022603       0.006156      -0.034312      -0.033146       0.063493      -0.046542      -0.003414       0.049956             10.314104      11.581351      -1.344705      -0.011051      11.740604       4.651140       7.620356          -0.000000
          151              C       6.268413       5.836009      20.474392       0.084744      28.789288 0.34239446E+03  0.76407632E+04                                 8.362072                            6.288185       0.058019       2.031684                    0.999522      26.648381      76.506643       0.633783       0.433067      -1.045878       0.044626       0.024407       0.014806       0.052975       0.017420       0.008016      -0.034251       0.023633      -0.000085      -0.046557       0.015872       0.030685              9.989831      11.171179      -0.629796      -0.682482      11.703442       4.527671       7.094873          -0.000000
          152              C       6.871517       4.812549      19.763130      -0.153671      35.646003 0.44661805E+03  0.10617396E+05                                 9.534281                            7.136657      -0.050294       1.956694                    0.999261      29.990463      87.950328       0.602476       0.427646      -1.052518       0.013834       0.007540       0.007881       0.017616       0.027997       0.021620      -0.015853       0.013581       0.045431      -0.047209       0.016592       0.030617             11.497700      12.995103      -2.000143      -1.403666      13.111243       5.485115       8.386756           0.000000
          153              C       5.984645       6.642922       3.371012       0.317308      31.592621 0.36572739E+03  0.82799961E+04                                 9.057093                            6.638978      -0.209109       1.947996                    0.999132      25.410886      72.988714       0.598628       0.451935      -1.036922       0.040673      -0.053342       0.034431       0.075401      -0.041625       0.020011      -0.024738      -0.045964       0.031437      -0.053195      -0.008521       0.061717             11.595344       7.135759      -3.647923       1.317160      12.527573      -3.915975      15.122699           0.000002
          154              C       5.441079       7.691720       4.080531      -0.322018      36.354265 0.56079633E+03  0.14123286E+05                                 9.654429                            8.000328      -0.400776       1.835432                    0.997717      32.747870      99.093468       0.568243       0.427998      -1.051498      -0.006125       0.003809       0.031433       0.032250       0.026181       0.004026      -0.002786       0.057465       0.032120      -0.044522       0.010675       0.033847             10.935597       8.220606      -4.097273       0.253278      12.927781      -0.030035      11.658403           0.000003
          155              C       4.866584       8.711632       3.342841       0.332072      31.477780 0.35658032E+03  0.80351709E+04                                 9.099926                            6.595953      -0.275753       1.932719                    0.999248      25.228706      72.685770       0.594072       0.457540      -1.032031      -0.038635       0.055025       0.035535       0.076047      -0.032704      -0.019834       0.020251      -0.042952       0.008522      -0.042260      -0.010507       0.052767             11.703996       6.699225      -3.075777      -0.630227      12.429685       4.026530      15.983079           0.000000
          156              C       4.817872       8.717340       1.979566      -0.340390      37.072393 0.51351090E+03  0.12604949E+05                                 9.640223                            7.531325      -0.126814       1.918064                    0.998579      32.119113      94.822249       0.602407       0.414214      -1.063992      -0.007553       0.031103      -0.018578       0.037008       0.004689       0.021327      -0.025785      -0.011727      -0.121336      -0.055968       0.020663       0.035305             11.850948       7.081445      -2.157698      -1.066066       8.520251       3.049300      19.951148          -0.000002
          157              C       5.360665       7.627493       1.317968       0.325265      33.506734 0.36289451E+03  0.81956315E+04                                 9.471538                            6.623194      -0.218730       1.948312                    0.999298      25.238008      72.279696       0.598299       0.453300      -1.036680      -0.012624      -0.010722      -0.070202       0.072129      -0.009805       0.005054       0.004645      -0.027170       0.149592      -0.042110      -0.008316       0.050427             13.071495       7.044230      -2.120637      -0.377116       8.070827      -1.206345      24.099429          -0.000000
          158              C       5.952171       6.575606       1.996992      -0.330653      36.690986 0.50263218E+03  0.12256640E+05                                 9.553050                            7.449941      -0.024165       1.955966                    0.998141      31.648940      92.744691       0.606594       0.414082      -1.065413       0.002343      -0.031097      -0.019103       0.036571       0.010699      -0.011669       0.034835      -0.005088      -0.105425      -0.055256       0.017290       0.037966             11.671490       7.212191      -2.434534       1.365900       8.977555      -3.531926      18.824725           0.000006
          159              C       5.996244       4.671104       4.668069       0.536467      25.711811 0.26161982E+03  0.54434862E+04                                 8.008723                            5.702486       0.074448       2.088929                    0.999411      22.040635      60.557113       0.631554       0.466111      -1.029644      -0.019193       0.048530      -0.033440       0.061982       0.013681      -0.016153       0.055192      -0.076688       0.175765      -0.076156      -0.018395       0.094551             10.386603      10.396364      -2.541792       1.720211      12.366636      -5.888957       8.396811           0.000006
          160              C       5.008081      10.626822       4.678815       0.548109      26.198871 0.25877624E+03  0.53841615E+04                                 8.173672                            5.714953      -0.114086       2.027994                    0.999094      22.127643      61.334358       0.621985       0.473295      -1.022946       0.018285      -0.046027      -0.028004       0.056895       0.021707       0.010352      -0.059613      -0.073277       0.160938      -0.076219      -0.019125       0.095344             10.688961      10.224710      -2.421814      -1.263902      13.034378       6.336453       8.807796          -0.000003
          161              C       5.856293      -5.228773      28.194292       0.533560      24.579748 0.26916231E+03  0.56550036E+04                                 7.901371                            5.837775      -0.070424       2.040083                    0.999038      22.389492      62.340491       0.614010       0.474801      -1.022246      -0.002954      -0.004912       0.060312       0.060584      -0.055436      -0.014721      -0.026698       0.065679      -0.123638      -0.073033      -0.012008       0.085040             10.265603       5.937462       1.410937      -0.427272       5.976449       0.024189      18.882897          -0.000002
          162              C       6.883115       3.661342       5.323859      -0.007789      36.722153 0.41949820E+03  0.97198242E+04                                 9.619855                            6.811146      -0.005351       2.004826                    0.999368      27.003247      75.662075       0.637435       0.414707      -1.071315       0.019917      -0.036084       0.014647       0.043741       0.008961       0.008331       0.016264      -0.003314      -0.012484      -0.017027      -0.006064       0.023091             12.630072      12.408984      -3.832983       1.601484      14.910334      -7.398565      10.570897           0.000007
          163              C       6.337229       2.795045       6.232031      -0.135065      35.302616 0.46558674E+03  0.11242130E+05                                 9.667335                            7.403823      -0.301699       1.879466                    0.998467      30.555112      91.848361       0.574534       0.441512      -1.038759       0.015684      -0.004199      -0.020732       0.026333       0.007189      -0.007913       0.038932       0.010242       0.022244      -0.042994       0.003860       0.039134             11.741985      10.979044      -1.876682       0.102111      14.185937      -6.492971      10.060973           0.000009
          164              C       7.128996       1.834245       6.846870       0.077248      28.969055 0.37162514E+03  0.84820169E+04                                 8.550477                            6.649436      -0.062314       1.993781                    0.998323      27.228738      79.589022       0.601473       0.446165      -1.035992       0.034755      -0.000989      -0.030196       0.046051       0.021944      -0.007076       0.026856      -0.019440       0.064259      -0.042108       0.002037       0.040071             10.147243      10.699781      -1.906809      -0.179686      11.701874      -4.541930       8.040074           0.000006
          165              C       1.237909       2.605774       5.752532       0.091311      26.844629 0.31640532E+03  0.68995018E+04                                 7.853384                            5.959842       0.235618       2.095309                    0.999799      25.836968      72.521264       0.667229       0.420976      -1.056869      -0.037759      -0.023006       0.020697       0.048820       0.021833      -0.001688       0.036980       0.007502       0.021286      -0.045167       0.003378       0.041789              9.212088      10.192479      -1.360988      -0.198121      10.259264      -4.311304       7.184521           0.000013
          166              C       0.504133       3.584326       5.105166      -0.147840      33.511325 0.43191231E+03  0.10149533E+05                                 9.076192                            6.968953       0.161892       2.028678                    0.999642      29.312252      84.572185       0.618137       0.421668      -1.059629      -0.009795      -0.010251       0.011779       0.018433       0.030028      -0.015363       0.019626      -0.007871       0.046992      -0.047639       0.019313       0.028325             10.743123      11.891717      -2.307857       0.322501      12.032553      -5.133705       8.305100           0.000014
          167              C       4.206262      11.681880       5.371199      -0.002478      37.702069 0.40559878E+03  0.93360525E+04                                 9.817978                            6.718826      -0.059392       1.991056                    0.999327      26.880073      75.520397       0.637556       0.417370      -1.067641      -0.017104       0.028443       0.019539       0.038514       0.004253      -0.003450      -0.018102      -0.010131       0.046261      -0.015442      -0.011846       0.027288             13.063312      13.256762      -3.299422      -1.909796      15.917544       7.583941      10.015630          -0.000003
          168              C       4.877409      12.617276       6.122249      -0.132326      35.506751 0.44811678E+03  0.10703740E+05                                 9.637912                            7.215904      -0.186367       1.920404                    0.998749      30.057952      89.494073       0.588491       0.435734      -1.043509      -0.020787      -0.001150      -0.009439       0.022858       0.003320       0.001266      -0.043710       0.010803       0.047651      -0.045095      -0.002280       0.047375             11.720527      12.165826      -1.156250      -0.077144      14.100096       6.060847       8.895659          -0.000005
          169              C       4.167602      13.563130       6.827992       0.086760      28.306147 0.33908944E+03  0.75646753E+04                                 8.370065                            6.316345      -0.019437       2.014828                    0.998934      26.523988      76.665935       0.622274       0.441213      -1.038816      -0.040737      -0.010762      -0.014663       0.044613       0.023821       0.008820      -0.036745      -0.034938       0.081310      -0.052039      -0.002624       0.054663             10.028087      11.474605      -1.312365      -0.104993      11.383679       4.411011       7.225977          -0.000002
          170              C       2.243082      12.787784       6.039186       0.090267      27.992106 0.32906068E+03  0.72694970E+04                                 8.194229                            6.151535       0.087226       2.046173                    0.999504      26.282150      75.036594       0.642918       0.431243      -1.047149       0.042767       0.020788       0.016249       0.050251       0.017044       0.006005      -0.038423       0.017240       0.009093      -0.047786       0.010799       0.036987              9.783997      11.183954      -0.801621      -0.478766      11.278482       4.324752       6.889555          -0.000005
          171              C       2.883300      11.763513       5.357258      -0.151717      34.907476 0.42958945E+03  0.10125316E+05                                 9.421148                            7.009943      -0.058177       1.957260                    0.999258      29.763967      87.235870       0.605821       0.428950      -1.050522       0.009734       0.010849       0.014230       0.020370       0.021990       0.018832      -0.020808      -0.000390       0.068791      -0.045020       0.010450       0.034570             11.404688      13.077556      -2.151246      -1.424579      12.985601       5.346051       8.150905          -0.000007
          172              C       5.723300      -5.593543      26.757829      -0.026272      38.215749 0.46661418E+03  0.11124056E+05                                 9.955253                            7.231453      -0.109645       1.964230                    0.999411      27.936905      79.892740       0.611331       0.420266      -1.065740       0.003794      -0.004457      -0.051096       0.051430      -0.001684      -0.001124       0.004187      -0.006130      -0.034827      -0.012472       0.002308       0.010165             13.141390       7.972399       2.182443      -0.102598       7.714565       0.556903      23.737204          -0.000001
          173              C       6.320992      -4.784651      25.799993      -0.149313      31.545448 0.45120891E+03  0.10810160E+05                                 8.923774                            7.263018      -0.333845       1.869921                    0.997994      30.485880      91.291284       0.583128       0.438417      -1.040558      -0.002472      -0.016862       0.008512       0.019050      -0.012062       0.001372      -0.000799      -0.023526      -0.122308      -0.040811       0.003557       0.037254             10.246367       7.453926       1.909237      -0.902300       7.695381      -0.889828      15.589795          -0.000001
          174              C       6.255269      -5.136336      24.507873       0.083557      26.250322 0.35559898E+03  0.80653047E+04                                 8.049184                            6.554947      -0.314989       1.915523                    0.997558      27.418539      81.134781       0.595987       0.453116      -1.027131      -0.019648      -0.055226       0.002010       0.058651      -0.017837      -0.001735      -0.017209       0.003037      -0.118623      -0.044938       0.005805       0.039132              9.081941       7.095119       2.341898       0.067845       7.979144       0.297554      12.171558          -0.000000
          175              C       5.001895      -6.972429      24.962104       0.076395      26.769796 0.35472124E+03  0.79965369E+04                                 8.028906                            6.466143      -0.041815       2.004551                    0.998488      26.839003      77.775237       0.614691       0.442013      -1.039194       0.027440       0.037600      -0.009253       0.047459      -0.015127       0.012836      -0.006623       0.001872      -0.121164      -0.043171       0.005339       0.037831              9.128023       7.033380       2.267355      -0.210449       7.765036       1.417472      12.585651           0.000000
          176              C       5.026638      -6.713324      26.315795      -0.146852      31.921799 0.45378118E+03  0.10843004E+05                                 8.885135                            7.215469      -0.102180       1.943713                    0.998559      30.101059      88.830047       0.595784       0.430243      -1.049732       0.008970       0.007015      -0.012246       0.016723      -0.003299      -0.005393      -0.026643      -0.013579      -0.107919      -0.046669       0.011803       0.034866             10.203418       7.684111       2.111319       0.178529       7.275387       1.863741      15.650757           0.000001
          177              C       6.234392      22.608866       1.216899       0.325946      33.407766 0.35924082E+03  0.80958828E+04                                 9.462197                            6.595335      -0.221045       1.947880                    0.999360      25.196888      72.180292       0.598561       0.454066      -1.035825       0.011494      -0.009214      -0.071215       0.072723       0.010600      -0.007263       0.002545      -0.027646       0.151687      -0.043331      -0.007862       0.051193             13.105545       6.898639       2.043292       0.217987       8.061462      -0.973362      24.356535          -0.000002
          178              C       5.652165      21.547861       1.879949      -0.331669      37.030972 0.50655143E+03  0.12367343E+05                                 9.598767                            7.469266       0.020534       1.969432                    0.997949      31.652340      92.594212       0.607421       0.413013      -1.066867      -0.001374      -0.031546      -0.015425       0.035142      -0.007825       0.015739       0.036183      -0.012844      -0.098930      -0.055465       0.014781       0.040684             11.770785       7.159346       2.407611      -1.575247       9.022570      -3.561847      19.130437          -0.000008
          179              C       5.576391      21.600960       3.269362       0.322369      32.172263 0.36486972E+03  0.82496596E+04                                 9.151534                            6.626240      -0.212110       1.948352                    0.999022      25.282971      72.399093       0.600316       0.451261      -1.038072      -0.036589      -0.058956       0.035967       0.078154       0.040712      -0.019423      -0.023870      -0.056279       0.037275      -0.056330      -0.005485       0.061816             11.813152       7.057955       3.600573      -1.624388      12.704117      -4.329167      15.677382          -0.000002
          180              C       6.082843      22.658927       3.992821      -0.320256      36.107155 0.55926812E+03  0.14072813E+05                                 9.609355                            7.987335      -0.399508       1.837106                    0.997774      32.665167      98.746557       0.569024       0.427775      -1.051813       0.008591       0.002257       0.035598       0.036690      -0.027909      -0.001474      -0.004327       0.058853       0.027928      -0.045591       0.009687       0.035904             10.848047       8.043055       3.973883      -0.470433      12.965018      -0.140584      11.536069          -0.000000
          181              C       6.666617      23.688757       3.271976       0.330357      31.541276 0.35878607E+03  0.80998202E+04                                 9.123642                            6.625554      -0.292348       1.927915                    0.999264      25.283168      72.982677       0.591325       0.458818      -1.030997       0.037919       0.052128       0.041294       0.076553       0.032312       0.020677       0.019801      -0.045258       0.021015      -0.044925      -0.007518       0.052443             11.693166       6.623699       2.967001       0.372971      12.682188       3.990090      15.773611           0.000000
          182              C       6.743164      23.695755       1.907249      -0.336392      37.115092 0.51361576E+03  0.12610944E+05                                 9.653076                            7.535646      -0.138335       1.914266                    0.998587      32.126622      94.925567       0.601676       0.414604      -1.063506       0.007196       0.032094      -0.017030       0.037038      -0.002018      -0.018620      -0.030208      -0.009432      -0.123041      -0.057219       0.019038       0.038180             11.876061       6.966122       2.073842       0.855207       8.638206       3.241990      20.023854           0.000001
          183              C       5.748816       9.698229      28.104549       0.514662      25.720592 0.28276353E+03  0.60049540E+04                                 8.105647                            5.954376      -0.011410       2.053117                    0.999120      22.684509      63.176109       0.613394       0.470198      -1.026355       0.003769      -0.003817       0.063032       0.063260       0.059438       0.018406      -0.025457       0.046864      -0.128986      -0.074099      -0.011295       0.085394             10.622006       6.296405      -1.510860       0.294187       5.910494      -0.144950      19.659119           0.000000
          184              C       5.477420      19.694002       4.638155       0.516378      25.980228 0.26451679E+03  0.55167751E+04                                 8.066893                            5.724665       0.105143       2.097866                    0.999354      22.175275      60.921022       0.632115       0.464599      -1.030885       0.026468       0.049667      -0.035126       0.066342      -0.015432       0.011397       0.064787      -0.072303       0.161470      -0.073218      -0.026829       0.100047             10.524449      10.102481       2.775437      -1.737673      12.499787      -6.280702       8.971077          -0.000004
          185              C       6.453211      25.650703       4.507462       0.548281      25.555924 0.25707847E+03  0.53382770E+04                                 8.029959                            5.689998      -0.091721       2.036309                    0.998891      22.077279      61.068319       0.624570       0.472269      -1.023839      -0.014641      -0.050959      -0.029464       0.060657      -0.018538      -0.015486      -0.059426      -0.072275       0.174826      -0.077891      -0.019515       0.097406             10.367551       9.914362       1.817039       1.059547      12.778799       6.059634       8.409492           0.000005
          186              C       5.923562       9.367725      26.660244      -0.016283      37.592400 0.45828377E+03  0.10882485E+05                                 9.864284                            7.176850      -0.120403       1.963201                    0.999253      27.790575      79.463657       0.611995       0.421468      -1.064381      -0.000183      -0.004616      -0.050289       0.050500       0.002078       0.001947       0.005271      -0.004338      -0.032787      -0.012440       0.002462       0.009978             12.987355       8.096626      -2.298143      -0.255140       7.662750       0.331040      23.202689          -0.000001
          187              C       5.318912      10.183874      25.711412      -0.145678      31.794779 0.45437944E+03  0.10905207E+05                                 8.981145                            7.296194      -0.336537       1.869385                    0.998047      30.502276      91.420786       0.580879       0.439345      -1.040007       0.006755      -0.017685       0.008781       0.020869       0.017068      -0.000636       0.001707      -0.020319      -0.117810      -0.039337      -0.000178       0.039516             10.327249       7.719826      -2.067157       0.609435       7.679210      -1.114085      15.582712           0.000001
          188              C       5.434120       9.857525      24.405352       0.076274      26.756039 0.36610803E+03  0.83610674E+04                                 8.146796                            6.648653      -0.320091       1.910386                    0.997391      27.672952      82.065211       0.592331       0.452782      -1.027722       0.020272      -0.051475       0.000996       0.055332       0.021327       0.003734      -0.016903      -0.000461      -0.113338      -0.043925       0.002521       0.041404              9.195960       7.228357      -2.341604      -0.377951       7.991591       0.077813      12.367933           0.000000
          189              C       6.715329       8.002779      24.883108       0.079640      26.947373 0.36044288E+03  0.81526060E+04                                 8.062455                            6.519052      -0.042852       2.004777                    0.998398      26.838198      77.731482       0.612467       0.442144      -1.039816      -0.023580       0.037582      -0.013900       0.046493       0.011064      -0.005425      -0.008169       0.000397      -0.109008      -0.037801       0.007189       0.030612              9.158627       7.112044      -2.304615      -0.119140       7.827324       1.442117      12.536515          -0.000002
          190              C       6.634142       8.268772      26.229247      -0.148809      31.718816 0.44824491E+03  0.10684928E+05                                 8.862378                            7.182548      -0.110604       1.941318                    0.998693      30.086822      88.871963       0.595356       0.431592      -1.048220      -0.007460       0.008000      -0.013972       0.017744       0.004510       0.007145      -0.027262      -0.012229      -0.113799      -0.049193       0.013817       0.035376             10.194081       7.743089      -2.178486      -0.597291       7.248273       1.870796      15.590881          -0.000004
          191              C       4.561166      18.672908       5.364228       0.023791      33.508196 0.37853339E+03  0.85801443E+04                                 9.102016                            6.506394      -0.024507       2.005223                    0.999444      26.505531      74.356128       0.644329       0.419380      -1.064344      -0.020385      -0.041104       0.030965       0.055353      -0.003366      -0.023801       0.023659      -0.023146       0.004188      -0.033853      -0.003407       0.037259             11.689716      11.315601       2.371446      -0.073504      13.122590      -6.840774      10.630956          -0.000003
          192              C       5.162723      17.916756       6.238421      -0.140168      34.095742 0.42690887E+03  0.10107210E+05                                 9.448160                            7.108900      -0.290772       1.891991                    0.998463      29.984831      89.833221       0.582786       0.443916      -1.035287      -0.000763      -0.010178      -0.019817       0.022291      -0.004030       0.001612       0.041397      -0.028005       0.063262      -0.032280      -0.022339       0.054619             11.412727      11.651372       1.448218       0.101746      12.464290      -6.056189      10.122520          -0.000004
          193              C       4.265800      17.089759       6.862843       0.082838      28.709870 0.36431776E+03  0.82709003E+04                                 8.474438                            6.560067       0.007699       2.015192                    0.999042      27.032952      78.707842       0.609068       0.442963      -1.038255      -0.050863       0.004369      -0.038140       0.063725      -0.035961       0.013966       0.023428      -0.034697       0.061997      -0.057935       0.017093       0.040842             10.054038      10.980796       2.602801      -0.144637      10.567506      -4.433444       8.613811          -0.000002
          194              C       2.477365      17.658399       5.669179       0.100237      26.235395 0.32608018E+03  0.71472507E+04                                 7.723989                            6.040302       0.308503       2.119821                    0.999716      25.767128      71.952746       0.665989       0.419589      -1.060251       0.037996      -0.005088       0.021307       0.043859      -0.014660      -0.006071       0.044511       0.003327      -0.016442      -0.047453      -0.000137       0.047590              8.854116      10.371786       1.246479       0.561667       8.857010      -3.799857       7.333551          -0.000007
          195              C       3.341040      18.640360       4.916967      -0.179167      33.422926 0.44397050E+03  0.10481600E+05                                 8.999524                            7.031276       0.233393       2.044391                    0.999741      29.638431      85.091765       0.621280       0.417586      -1.064577      -0.013439      -0.013826       0.004334       0.019762      -0.026336       0.004080       0.010625      -0.013828       0.047228      -0.036915       0.012564       0.024352             10.472355      11.505000       1.928578       0.421080      10.758773      -4.974272       9.153291          -0.000012
          196              C       7.227967      26.707281       5.248638      -0.006600      38.188356 0.41825682E+03  0.96965723E+04                                 9.895442                            6.818909      -0.070734       1.984227                    0.999300      27.101471      76.284460       0.633743       0.416887      -1.068512       0.020585       0.025839       0.025891       0.041973      -0.003833       0.001942      -0.022792      -0.001806       0.020964      -0.021276      -0.004719       0.025996             13.094184      13.038638       2.833211       1.663474      16.036006       7.726295      10.207908           0.000006
          197              C       6.539810      -2.651782       5.977034      -0.135564      35.646565 0.44933468E+03  0.10746006E+05                                 9.678210                            7.241764      -0.211261       1.911417                    0.998702      30.189643      90.102530       0.585166       0.437673      -1.041780       0.021236       0.004385      -0.007277       0.022872      -0.000371       0.001606      -0.043002       0.008857       0.051842      -0.043505      -0.004247       0.047752             11.769100      11.950225       0.916007       0.005511      14.248650       6.243423       9.108423           0.000009
          198              C       7.221781      -1.682099       6.717629       0.084455      29.488066 0.36096410E+03  0.81705593E+04                                 8.607268                            6.523398      -0.026073       2.008196                    0.998884      26.867807      77.946727       0.612073       0.442094      -1.039436       0.042804      -0.012119      -0.017946       0.047970      -0.022604      -0.006156      -0.034313      -0.033145       0.063493      -0.046543      -0.003414       0.049957             10.314083      11.581330       1.344703       0.011051      11.740576       4.651128       7.620344           0.000006
          199              C       1.463687      -2.453371       5.952929       0.084754      28.788932 0.34238967E+03  0.76406239E+04                                 8.361979                            6.288123       0.058045       2.031694                    0.999522      26.648185      76.505731       0.633790       0.433065      -1.045881      -0.044626       0.024403       0.014809       0.052975      -0.017421      -0.008018      -0.034252       0.023634      -0.000078      -0.046558       0.015873       0.030685              9.989709      11.171072       0.629773       0.682464      11.703270       4.527596       7.094786           0.000009
          200              C       0.860583      26.790169       5.241667      -0.153661      35.645498 0.44661118E+03  0.10617185E+05                                 9.534183                            7.136598      -0.050277       1.956703                    0.999261      29.990159      87.949046       0.602479       0.427646      -1.052519      -0.013833       0.007538       0.007882       0.017616      -0.027995      -0.021620      -0.015856       0.013579       0.045445      -0.047210       0.016593       0.030617             11.497568      12.994960       2.000117       1.403649      13.111080       5.485040       8.386666           0.000010
          201              C       1.747455      14.932302      17.892475       0.317310      31.592570 0.36572635E+03  0.82799676E+04                                 9.057091                            6.638973      -0.209118       1.947994                    0.999132      25.410851      72.988625       0.598628       0.451936      -1.036921      -0.040673      -0.053344       0.034431       0.075401       0.041623      -0.020011      -0.024737      -0.045963       0.031438      -0.053193      -0.008520       0.061714             11.595349       7.135761       3.647932      -1.317171      12.527605      -3.915995      15.122681          -0.000001
          202              C       2.291021      15.981100      18.601994      -0.322017      36.354244 0.56079588E+03  0.14123273E+05                                 9.654433                            8.000331      -0.400787       1.835429                    0.997717      32.747838      99.093399       0.568242       0.427999      -1.051498       0.006125       0.003810       0.031435       0.032252      -0.026182      -0.004026      -0.002785       0.057465       0.032114      -0.044522       0.010673       0.033849             10.935607       8.220612       4.097285      -0.253277      12.927824      -0.030030      11.658387          -0.000000
          203              C       2.865516      17.001012      17.864304       0.332073      31.477743 0.35657953E+03  0.80351494E+04                                 9.099924                            6.595948      -0.275760       1.932718                    0.999248      25.228682      72.685706       0.594072       0.457540      -1.032030       0.038634       0.055026       0.035534       0.076047       0.032702       0.019832       0.020249      -0.042950       0.008524      -0.042258      -0.010505       0.052763             11.704005       6.699226       3.075785       0.630239      12.429722       4.026563      15.983066          -0.000002
          204              C       2.914228      17.006720      16.501029      -0.340389      37.072440 0.51351147E+03  0.12604963E+05                                 9.640232                            7.531333      -0.126811       1.918065                    0.998579      32.119110      94.822159       0.602407       0.414214      -1.063992       0.007554       0.031103      -0.018575       0.037006      -0.004688      -0.021326      -0.025783      -0.011731      -0.121350      -0.055970       0.020663       0.035307             11.850969       7.081450       2.157696       1.066080       8.520269       3.049348      19.951188          -0.000006
          205              C       2.371435      15.916873      15.839431       0.325262      33.506870 0.36289561E+03  0.81956625E+04                                 9.471562                            6.623201      -0.218737       1.948309                    0.999298      25.238059      72.279869       0.598299       0.453300      -1.036681       0.012626      -0.010723      -0.070201       0.072129       0.009804      -0.005055       0.004645      -0.027170       0.149609      -0.042112      -0.008320       0.050432             13.071545       7.044241       2.120634       0.377117       8.070834      -1.206326      24.099561          -0.000003
          206              C       1.779929      14.864986      16.518455      -0.330654      36.691141 0.50263471E+03  0.12256712E+05                                 9.553074                            7.449962      -0.024178       1.955960                    0.998141      31.648983      92.744726       0.606593       0.414083      -1.065413      -0.002342      -0.031098      -0.019099       0.036570      -0.010698       0.011668       0.034835      -0.005091      -0.105441      -0.055258       0.017290       0.037968             11.671527       7.212207       2.434530      -1.365923       8.977570      -3.531966      18.824806          -0.000006
          207              C       1.735856      12.960484      19.189532       0.536462      25.711941 0.26162104E+03  0.54435193E+04                                 8.008755                            5.702502       0.074435       2.088924                    0.999411      22.040697      60.557367       0.631553       0.466111      -1.029644       0.019193       0.048529      -0.033441       0.061982      -0.013683       0.016155       0.055191      -0.076687       0.175764      -0.076157      -0.018392       0.094550             10.386656      10.396409       2.541818      -1.720228      12.366712      -5.888993       8.396847          -0.000000
          208              C       2.724019      18.916202      19.200278       0.548102      26.198937 0.25877663E+03  0.53841750E+04                                 8.173707                            5.714970      -0.114089       2.027993                    0.999094      22.127674      61.334601       0.621982       0.473297      -1.022944      -0.018285      -0.046026      -0.028006       0.056895      -0.021711      -0.010355      -0.059612      -0.073276       0.160935      -0.076222      -0.019121       0.095343             10.689020      10.224761       2.421842       1.263919      13.034461       6.336494       8.807838          -0.000002
          209              C       1.875807      16.748847      13.672829       0.533561      24.579981 0.26916508E+03  0.56550721E+04                                 7.901411                            5.837798      -0.070431       2.040080                    0.999038      22.389528      62.340501       0.614011       0.474800      -1.022247       0.002953      -0.004912       0.060313       0.060584       0.055439       0.014719      -0.026693       0.065683      -0.123629      -0.073029      -0.012014       0.085042             10.265668       5.937485      -1.410938       0.427280       5.976474       0.024193      18.883046          -0.000004
          210              C       0.848985      11.950722      19.845322      -0.007794      36.722413 0.41950108E+03  0.97199115E+04                                 9.619909                            6.811174      -0.005368       2.004819                    0.999368      27.003363      75.662572       0.637433       0.414708      -1.071314      -0.019916      -0.036085       0.014646       0.043741      -0.008960      -0.008332       0.016262      -0.003314      -0.012489      -0.017026      -0.006064       0.023090             12.630155      12.409061       3.833028      -1.601508      14.910448      -7.398621      10.570957          -0.000000
          211              C       1.394871      11.084425      20.753494      -0.135067      35.302745 0.46558878E+03  0.11242194E+05                                 9.667371                            7.403848      -0.301700       1.879466                    0.998467      30.555168      91.848663       0.574531       0.441513      -1.038758      -0.015684      -0.004200      -0.020734       0.026334      -0.007189       0.007913       0.038931       0.010243       0.022238      -0.042994       0.003862       0.039132             11.742034      10.979072       1.876687      -0.102113      14.186015      -6.493010      10.061015           0.000001
          212              C       0.603104      10.123625      21.368333       0.077248      28.969064 0.37162509E+03  0.84820162E+04                                 8.550482                            6.649437      -0.062304       1.993784                    0.998323      27.228738      79.589042       0.601473       0.446165      -1.035992      -0.034754      -0.000990      -0.030198       0.046051      -0.021944       0.007076       0.026856      -0.019441       0.064257      -0.042107       0.002036       0.040071             10.147255      10.699786       1.906806       0.179689      11.701893      -4.541942       8.040084           0.000001
          213              C       6.494191      10.895154      20.273995       0.091303      26.844897 0.31640890E+03  0.68996030E+04                                 7.853449                            5.959885       0.235590       2.095298                    0.999799      25.837125      72.521950       0.667225       0.420977      -1.056867       0.037758      -0.023007       0.020696       0.048820      -0.021833       0.001687       0.036978       0.007501       0.021275      -0.045164       0.003378       0.041787              9.212173      10.192562       1.361013       0.198113      10.259375      -4.311356       7.184583          -0.000001
          214              C       7.227967      11.873706      19.626629      -0.147844      33.511602 0.43191617E+03  0.10149649E+05                                 9.076243                            6.968984       0.161867       2.028668                    0.999642      29.312427      84.572871       0.618136       0.421668      -1.059629       0.009794      -0.010251       0.011780       0.018433      -0.030029       0.015364       0.019624      -0.007869       0.046986      -0.047638       0.019316       0.028322             10.743192      11.891790       2.307885      -0.322512      12.032641      -5.133744       8.305145          -0.000003
          215              C       3.525838      19.971260      19.892662      -0.002478      37.702116 0.40559856E+03  0.93360556E+04                                 9.818026                            6.718848      -0.059384       1.991061                    0.999327      26.880063      75.520647       0.637550       0.417373      -1.067639       0.017102       0.028444       0.019535       0.038511      -0.004252       0.003451      -0.018102      -0.010133       0.046257      -0.015440      -0.011847       0.027286             13.063393      13.256842       3.299458       1.909817      15.917654       7.583995      10.015684          -0.000002
          216              C       2.854691      -9.360344      20.643712      -0.132330      35.506835 0.44811813E+03  0.10703789E+05                                 9.637972                            7.215947      -0.186354       1.920410                    0.998749      30.057932      89.494324       0.588485       0.435738      -1.043506       0.020786      -0.001145      -0.009443       0.022859      -0.003321      -0.001267      -0.043709       0.010803       0.047641      -0.045095      -0.002278       0.047373             11.720608      12.165883       1.156247       0.077140      14.100219       6.060905       8.895723          -0.000001
          217              C       3.564498      -8.414490      21.349455       0.086758      28.306071 0.33908844E+03  0.75646469E+04                                 8.370049                            6.316333      -0.019422       2.014834                    0.998934      26.523942      76.665752       0.622275       0.441213      -1.038816       0.040736      -0.010760      -0.014667       0.044613      -0.023822      -0.008820      -0.036745      -0.034937       0.081310      -0.052039      -0.002624       0.054663             10.028071      11.474572       1.312351       0.104987      11.383671       4.411010       7.225969           0.000001
          218              C       5.489018      -9.189836      20.560649       0.090262      27.992155 0.32906133E+03  0.72695212E+04                                 8.194274                            6.151564       0.087229       2.046176                    0.999504      26.282143      75.036834       0.642912       0.431246      -1.047146      -0.042767       0.020790       0.016244       0.050251      -0.017044      -0.006004      -0.038422       0.017238       0.009086      -0.047784       0.010798       0.036986              9.784060      11.184001       0.801639       0.478779      11.278579       4.324796       6.889601          -0.000002
          219              C       4.848800      20.052893      19.878721      -0.151721      34.907638 0.42959128E+03  0.10125383E+05                                 9.421224                            7.009987      -0.058172       1.957262                    0.999258      29.764020      87.236487       0.605815       0.428954      -1.050518      -0.009732       0.010851       0.014227       0.020369      -0.021991      -0.018832      -0.020807      -0.000387       0.068780      -0.045020       0.010453       0.034567             11.404795      13.077667       2.151265       1.424592      12.985741       5.346116       8.150977          -0.000006
          220              C       2.008800      16.384077      12.236366      -0.026271      38.215790 0.46661465E+03  0.11124073E+05                                 9.955268                            7.231462      -0.109669       1.964222                    0.999411      27.936940      79.892937       0.611330       0.420267      -1.065740      -0.003794      -0.004458      -0.051097       0.051432       0.001685       0.001124       0.004186      -0.006126      -0.034834      -0.012474       0.002310       0.010164             13.141416       7.972405      -2.182431       0.102606       7.714562       0.556906      23.737283          -0.000003
          221              C       1.411108      17.192969      11.278530      -0.149315      31.545664 0.45121302E+03  0.10810282E+05                                 8.923828                            7.263069      -0.333864       1.869914                    0.997994      30.485986      91.291671       0.583124       0.438420      -1.040557       0.002471      -0.016863       0.008511       0.019050       0.012063      -0.001372      -0.000800      -0.023526      -0.122309      -0.040811       0.003557       0.037254             10.246430       7.453972      -1.909231       0.902321       7.695405      -0.889851      15.589913          -0.000005
          222              C       1.476831      16.841284       9.986410       0.083560      26.250232 0.35559765E+03  0.80652668E+04                                 8.049169                            6.554938      -0.314993       1.915523                    0.997558      27.418463      81.134508       0.595987       0.453116      -1.027131       0.019648      -0.055225       0.002011       0.058651       0.017837       0.001735      -0.017209       0.003037      -0.118625      -0.044938       0.005806       0.039133              9.081921       7.095108      -2.341893      -0.067837       7.979128       0.297542      12.171526          -0.000002
          223              C       2.730205      15.005191      10.440641       0.076393      26.769840 0.35472213E+03  0.79965613E+04                                 8.028911                            6.466150      -0.041818       2.004550                    0.998489      26.839036      77.775333       0.614691       0.442012      -1.039194      -0.027440       0.037602      -0.009253       0.047460       0.015126      -0.012835      -0.006623       0.001872      -0.121164      -0.043171       0.005340       0.037831              9.128027       7.033386      -2.267355       0.210443       7.765044       1.417480      12.585653          -0.000003
          224              C       2.705462      15.264296      11.794332      -0.146854      31.921864 0.45378277E+03  0.10843050E+05                                 8.885151                            7.215488      -0.102193       1.943709                    0.998559      30.101080      88.830107       0.595783       0.430244      -1.049731      -0.008970       0.007017      -0.012245       0.016723       0.003301       0.005392      -0.026643      -0.013578      -0.107916      -0.046668       0.011802       0.034865             10.203437       7.684121      -2.111314      -0.178550       7.275397       1.863769      15.650794          -0.000006
          225              C       1.497708      -6.030106      27.826027       0.325943      33.407836 0.35924189E+03  0.80959112E+04                                 9.462200                            6.595339      -0.221038       1.947881                    0.999360      25.196921      72.180355       0.598562       0.454065      -1.035826      -0.011495       0.009215       0.071215       0.072723       0.010599      -0.007264       0.002545      -0.027649       0.151701      -0.043334      -0.007864       0.051198             13.105546       6.898647       2.043306       0.217985       8.061484      -0.973358      24.356507          -0.000000
          226              C       2.079935      -4.969101      27.162977      -0.331665      37.030804 0.50654825E+03  0.12367252E+05                                 9.598746                            7.469244       0.020535       1.969434                    0.997949      31.652279      92.594130       0.607421       0.413013      -1.066867       0.001372       0.031548       0.015422       0.035143      -0.007824       0.015737       0.036181      -0.012846      -0.098938      -0.055464       0.014780       0.040684             11.770758       7.159332       2.407618      -1.575231       9.022566      -3.561810      19.130377          -0.000003
          227              C       2.155709      -5.022200      25.773564       0.322371      32.172215 0.36486877E+03  0.82496338E+04                                 9.151531                            6.626235      -0.212108       1.948354                    0.999022      25.282939      72.399010       0.600316       0.451261      -1.038072       0.036588       0.058957      -0.035966       0.078154       0.040711      -0.019423      -0.023868      -0.056279       0.037273      -0.056329      -0.005484       0.061813             11.813155       7.057953       3.600575      -1.624387      12.704115      -4.329160      15.677396          -0.000000
          228              C       1.649257      -6.080167      25.050105      -0.320258      36.107251 0.55926950E+03  0.14072859E+05                                 9.609380                            7.987350      -0.399522       1.837102                    0.997774      32.665216      98.746801       0.569022       0.427775      -1.051813      -0.008591      -0.002257      -0.035599       0.036690      -0.027909      -0.001474      -0.004328       0.058852       0.027923      -0.045590       0.009685       0.035905             10.848083       8.043080       3.973906      -0.470435      12.965073      -0.140585      11.536098           0.000000
          229              C       1.065483      -7.109997      25.770950       0.330358      31.541275 0.35878564E+03  0.80998099E+04                                 9.123652                            6.625555      -0.292355       1.927913                    0.999264      25.283166      72.982725       0.591324       0.458818      -1.030996      -0.037918      -0.052128      -0.041293       0.076552       0.032311       0.020676       0.019800      -0.045258       0.021014      -0.044924      -0.007517       0.052442             11.693186       6.623705       2.967006       0.372967      12.682206       3.990094      15.773647           0.000001
          230              C       0.988936      -7.116995      27.135677      -0.336393      37.115028 0.51361424E+03  0.12610901E+05                                 9.653063                            7.535628      -0.138327       1.914269                    0.998587      32.126629      94.925657       0.601678       0.414604      -1.063507      -0.007196      -0.032094       0.017027       0.037037      -0.002017      -0.018618      -0.030207      -0.009435      -0.123048      -0.057219       0.019038       0.038182             11.876046       6.966113       2.073851       0.855191       8.638209       3.241968      20.023814           0.000003
          231              C       1.983284       6.880531       0.938377       0.514662      25.720591 0.28276358E+03  0.60049535E+04                                 8.105637                            5.954370      -0.011403       2.053119                    0.999120      22.684499      63.176007       0.613395       0.470197      -1.026356      -0.003769       0.003818      -0.063032       0.063259       0.059440       0.018404      -0.025454       0.046865      -0.128979      -0.074096      -0.011300       0.085395             10.621994       6.296398      -1.510857       0.294188       5.910485      -0.144952      19.659100           0.000000
          232              C       2.254680      -3.115242      24.404771       0.516373      25.980318 0.26451766E+03  0.55168003E+04                                 8.066926                            5.724684       0.105139       2.097864                    0.999354      22.175317      60.921269       0.632112       0.464600      -1.030883      -0.026468      -0.049665       0.035129       0.066341      -0.015434       0.011399       0.064787      -0.072304       0.161469      -0.073220      -0.026826       0.100047             10.524497      10.102537       2.775464      -1.737690      12.499839      -6.280730       8.971114          -0.000001
          233              C       1.278889      -9.071943      24.535464       0.548277      25.556032 0.25707946E+03  0.53383054E+04                                 8.029994                            5.690017      -0.091730       2.036305                    0.998891      22.077342      61.068641       0.624567       0.472271      -1.023838       0.014641       0.050957       0.029466       0.060656      -0.018539      -0.015487      -0.059425      -0.072275       0.174824      -0.077891      -0.019514       0.097405             10.367603       9.914412       1.817058       1.059560      12.778863       6.059669       8.409534           0.000002
          234              C       1.808538       7.211035       2.382682      -0.016279      37.592351 0.45828311E+03  0.10882466E+05                                 9.864277                            7.176846      -0.120411       1.963198                    0.999253      27.790556      79.463600       0.611995       0.421468      -1.064381       0.000182       0.004616       0.050288       0.050500       0.002079       0.001947       0.005269      -0.004338      -0.032794      -0.012441       0.002462       0.009979             12.987349       8.096620      -2.298137      -0.255138       7.662739       0.331037      23.202686           0.000000
          235              C       2.413188       6.394886       3.331514      -0.145680      31.794854 0.45438108E+03  0.10905256E+05                                 8.981160                            7.296208      -0.336542       1.869383                    0.998047      30.502313      91.420935       0.580878       0.439345      -1.040007      -0.006754       0.017685      -0.008781       0.020868       0.017070      -0.000636       0.001708      -0.020320      -0.117810      -0.039337      -0.000180       0.039517             10.327269       7.719840      -2.067156       0.609438       7.679217      -1.114093      15.582749           0.000004
          236              C       2.297980       6.721235       4.637574       0.076279      26.755945 0.36610651E+03  0.83610255E+04                                 8.146783                            6.648643      -0.320099       1.910384                    0.997391      27.672904      82.065080       0.592331       0.452783      -1.027722      -0.020272       0.051474      -0.000997       0.055331       0.021327       0.003734      -0.016903      -0.000460      -0.113344      -0.043927       0.002521       0.041405              9.195945       7.228347      -2.341599      -0.377945       7.991579       0.077805      12.367910           0.000003
          237              C       1.016771       8.575981       4.159818       0.079642      26.947350 0.36044250E+03  0.81525961E+04                                 8.062451                            6.519049      -0.042851       2.004776                    0.998399      26.838201      77.731511       0.612467       0.442144      -1.039816       0.023579      -0.037583       0.013899       0.046494       0.011064      -0.005425      -0.008170       0.000397      -0.109011      -0.037802       0.007189       0.030613              9.158624       7.112045      -2.304618      -0.119143       7.827324       1.442121      12.536503           0.000000
          238              C       1.097958       8.309988       2.813679      -0.148811      31.718838 0.44824562E+03  0.10684948E+05                                 8.862382                            7.182554      -0.110606       1.941317                    0.998693      30.086814      88.871930       0.595356       0.431592      -1.048221       0.007460      -0.008000       0.013971       0.017744       0.004512       0.007143      -0.027262      -0.012230      -0.113795      -0.049192       0.013815       0.035377             10.194088       7.743094      -2.178485      -0.597297       7.248272       1.870805      15.590897          -0.000001
          239              C       3.170934      -2.094148      23.678698       0.023787      33.508289 0.37853427E+03  0.85801724E+04                                 9.102041                            6.506406      -0.024503       2.005224                    0.999444      26.505588      74.356413       0.644328       0.419381      -1.064343       0.020384       0.041108      -0.030962       0.055354      -0.003365      -0.023801       0.023657      -0.023145       0.004185      -0.033853      -0.003405       0.037257             11.689753      11.315652       2.371452      -0.073498      13.122621      -6.840794      10.630987          -0.000001
          240              C       2.569377      -1.337996      22.804505      -0.140170      34.095782 0.42690939E+03  0.10107228E+05                                 9.448174                            7.108908      -0.290776       1.891990                    0.998463      29.984857      89.833382       0.582785       0.443917      -1.035286       0.000763       0.010181       0.019820       0.022295      -0.004029       0.001612       0.041397      -0.028005       0.063263      -0.032279      -0.022339       0.054618             11.412745      11.651399       1.448208       0.101758      12.464300      -6.056197      10.122536          -0.000001
          241              C       3.466300      -0.510999      22.180083       0.082840      28.709803 0.36431672E+03  0.82708718E+04                                 8.474429                            6.560061       0.007692       2.015191                    0.999042      27.032909      78.707718       0.609068       0.442964      -1.038255       0.050863      -0.004367       0.038142       0.063725      -0.035961       0.013965       0.023429      -0.034698       0.061999      -0.057935       0.017091       0.040844             10.054028      10.980785       2.602790      -0.144631      10.567492      -4.433441       8.613806           0.000001
          242              C       5.254735      -1.079639      23.373747       0.100234      26.235465 0.32608077E+03  0.71472707E+04                                 7.724014                            6.040313       0.308486       2.119815                    0.999716      25.767171      71.953032       0.665988       0.419590      -1.060250      -0.037996       0.005091      -0.021305       0.043858      -0.014659      -0.006072       0.044510       0.003328      -0.016445      -0.047452      -0.000137       0.047589              8.854152      10.371839       1.246495       0.561664       8.857042      -3.799873       7.333574          -0.000003
          243              C       4.391060      -2.061600      24.125959      -0.179179      33.423397 0.44397750E+03  0.10481816E+05                                 8.999630                            7.031343       0.233379       2.044383                    0.999741      29.638690      85.092961       0.621275       0.417587      -1.064575       0.013438       0.013829      -0.004332       0.019763      -0.026337       0.004081       0.010621      -0.013825       0.047222      -0.036914       0.012567       0.024347             10.472493      11.505145       1.928612       0.421078      10.758922      -4.974356       9.153410          -0.000006
          244              C       0.504133     -10.128521      23.794288      -0.006605      38.188540 0.41825862E+03  0.96966272E+04                                 9.895479                            6.818927      -0.070741       1.984225                    0.999300      27.101551      76.284808       0.633741       0.416887      -1.068511      -0.020585      -0.025841      -0.025890       0.041974      -0.003833       0.001943      -0.022790      -0.001805       0.020961      -0.021275      -0.004718       0.025993             13.094241      13.038704       2.833231       1.663487      16.036071       7.726331      10.207949           0.000003
          245              C       1.192290      19.230542      23.065892      -0.135565      35.646584 0.44933498E+03  0.10746014E+05                                 9.678208                            7.241762      -0.211268       1.911415                    0.998702      30.189663      90.102574       0.585166       0.437673      -1.041781      -0.021236      -0.004386       0.007278       0.022873      -0.000371       0.001607      -0.043002       0.008857       0.051842      -0.043506      -0.004247       0.047752             11.769096      11.950225       0.915995       0.005503      14.248641       6.243420       9.108421           0.000005
          246              C       0.510319      18.260859      22.325297       0.084456      29.488036 0.36096368E+03  0.81705475E+04                                 8.607263                            6.523396      -0.026078       2.008195                    0.998884      26.867786      77.946654       0.612073       0.442095      -1.039436      -0.042804       0.012118       0.017947       0.047970      -0.022603      -0.006156      -0.034314      -0.033146       0.063495      -0.046543      -0.003415       0.049958             10.314076      11.581319       1.344693       0.011046      11.740569       4.651126       7.620341           0.000001
          247              C       6.268413      19.032131      23.089997       0.084752      28.789013 0.34239055E+03  0.76406505E+04                                 8.362001                            6.288136       0.058028       2.031688                    0.999522      26.648231      76.505962       0.633788       0.433065      -1.045880       0.044626      -0.024404      -0.014808       0.052975      -0.017421      -0.008018      -0.034252       0.023633      -0.000079      -0.046559       0.015873       0.030686              9.989742      11.171098       0.629783       0.682473      11.703317       4.527619       7.094811           0.000004
          248              C       6.871517     -10.211409      23.801259      -0.153670      35.645908 0.44661686E+03  0.10617362E+05                                 9.534273                            7.136654      -0.050302       1.956693                    0.999261      29.990381      87.950088       0.602475       0.427647      -1.052517       0.013833      -0.007540      -0.007881       0.017616      -0.027995      -0.021620      -0.015854       0.013582       0.045438      -0.047208       0.016591       0.030617             11.497690      12.995094       2.000143       1.403669      13.111225       5.485109       8.386752           0.000006
          249              C       5.984645       1.646458      11.150451       0.317307      31.592618 0.36572730E+03  0.82799937E+04                                 9.057094                            6.638978      -0.209113       1.947994                    0.999132      25.410889      72.988734       0.598628       0.451935      -1.036922       0.040674       0.053343      -0.034431       0.075401       0.041626      -0.020011      -0.024739      -0.045965       0.031439      -0.053196      -0.008521       0.061717             11.595351       7.135763       3.647927      -1.317172      12.527590      -3.916000      15.122699           0.000002
          250              C       5.441079       0.597660      10.440932      -0.322017      36.354203 0.56079550E+03  0.14123260E+05                                 9.654419                            8.000324      -0.400778       1.835432                    0.997717      32.747836      99.093352       0.568243       0.427998      -1.051498      -0.006126      -0.003811      -0.031434       0.032251      -0.026181      -0.004025      -0.002785       0.057465       0.032119      -0.044522       0.010675       0.033848             10.935583       8.220595       4.097264      -0.253278      12.927764      -0.030035      11.658389           0.000004
          251              C       4.866584      -0.422252      11.178622       0.332074      31.477726 0.35657980E+03  0.80351559E+04                                 9.099913                            6.595948      -0.275759       1.932718                    0.999248      25.228681      72.685672       0.594073       0.457540      -1.032031      -0.038634      -0.055025      -0.035535       0.076047       0.032703       0.019833       0.020251      -0.042950       0.008523      -0.042258      -0.010507       0.052765             11.703976       6.699220       3.075777       0.630238      12.429684       4.026538      15.983025           0.000001
          252              C       4.817872      -0.427960      12.541897      -0.340391      37.072554 0.51351403E+03  0.12605037E+05                                 9.640250                            7.531355      -0.126820       1.918062                    0.998579      32.119130      94.822133       0.602406       0.414214      -1.063992      -0.007554      -0.031103       0.018577       0.037007      -0.004689      -0.021327      -0.025784      -0.011728      -0.121343      -0.055970       0.020664       0.035306             11.850985       7.081462       2.157686       1.066096       8.520258       3.049353      19.951235           0.000001
          253              C       5.360665       0.661887      13.203495       0.325265      33.506786 0.36289461E+03  0.81956354E+04                                 9.471553                            6.623196      -0.218741       1.948308                    0.999298      25.238027      72.279790       0.598299       0.453300      -1.036680      -0.012625       0.010722       0.070201       0.072128       0.009805      -0.005054       0.004645      -0.027169       0.149596      -0.042110      -0.008318       0.050428             13.071534       7.044231       2.120621       0.377114       8.070813      -1.206358      24.099559           0.000000
          254              C       5.952171       1.713774      12.524471      -0.330659      36.691260 0.50263690E+03  0.12256779E+05                                 9.553095                            7.449979      -0.024171       1.955962                    0.998141      31.649049      92.744987       0.606593       0.414083      -1.065413       0.002343       0.031097       0.019102       0.036570      -0.010699       0.011669       0.034836      -0.005090      -0.105431      -0.055258       0.017289       0.037968             11.671560       7.212222       2.434531      -1.365929       8.977584      -3.531993      18.824874           0.000004
          255              C       5.996244       3.618276       9.853394       0.536467      25.711789 0.26161937E+03  0.54434763E+04                                 8.008731                            5.702488       0.074449       2.088930                    0.999411      22.040614      60.557108       0.631553       0.466112      -1.029643      -0.019193      -0.048530       0.033440       0.061982      -0.013681       0.016153       0.055192      -0.076688       0.175765      -0.076156      -0.018395       0.094551             10.386620      10.396385       2.541803      -1.720218      12.366656      -5.888967       8.396821           0.000005
          256              C       5.008081      -2.337442       9.842648       0.548110      26.198807 0.25877575E+03  0.53841461E+04                                 8.173646                            5.714940      -0.114087       2.027994                    0.999094      22.127606      61.334131       0.621988       0.473294      -1.022947       0.018285       0.046027       0.028004       0.056895      -0.021710      -0.010353      -0.059613      -0.073276       0.160937      -0.076221      -0.019123       0.095344             10.688920      10.224671       2.421798       1.263892      13.034331       6.336422       8.807759           0.000003
          257              C       5.856293      -0.170087      15.370097       0.533560      24.579880 0.26916386E+03  0.56550428E+04                                 7.901400                            5.837793      -0.070433       2.040079                    0.999038      22.389509      62.340520       0.614010       0.474801      -1.022246      -0.002953       0.004912      -0.060312       0.060584       0.055437       0.014720      -0.026697       0.065680      -0.123637      -0.073032      -0.012010       0.085042             10.265649       5.937479      -1.410938       0.427281       5.976468       0.024173      18.883001          -0.000001
          258              C       6.883115       4.628038       9.197604      -0.007785      36.722150 0.41949762E+03  0.97198159E+04                                 9.619894                            6.811166      -0.005348       2.004829                    0.999368      27.003206      75.662197       0.637431       0.414710      -1.071312       0.019916       0.036084      -0.014645       0.043740      -0.008961      -0.008331       0.016266      -0.003316      -0.012483      -0.017028      -0.006065       0.023093             12.630133      12.409055       3.833019      -1.601503      14.910405      -7.398600      10.570939           0.000004
          259              C       6.337229       5.494335       8.289432      -0.135065      35.302639 0.46558706E+03  0.11242147E+05                                 9.667375                            7.403852      -0.301688       1.879471                    0.998467      30.555093      91.848545       0.574529       0.441515      -1.038756       0.015683       0.004200       0.020733       0.026334      -0.007189       0.007913       0.038932       0.010241       0.022241      -0.042994       0.003860       0.039133             11.742038      10.979087       1.876690      -0.102114      14.186008      -6.493007      10.061019           0.000006
          260              C       7.128996       6.455135       7.674593       0.077247      28.969058 0.37162505E+03  0.84820150E+04                                 8.550482                            6.649436      -0.062296       1.993786                    0.998323      27.228739      79.589051       0.601473       0.446165      -1.035992       0.034754       0.000988       0.030197       0.046051      -0.021944       0.007076       0.026856      -0.019440       0.064259      -0.042108       0.002037       0.040071             10.147253      10.699794       1.906802       0.179693      11.701882      -4.541937       8.040084           0.000003
          261              C       1.237909       5.683606       8.768931       0.091307      26.844646 0.31640541E+03  0.68995095E+04                                 7.853404                            5.959846       0.235623       2.095312                    0.999799      25.836973      72.521497       0.667228       0.420976      -1.056868      -0.037759       0.023006      -0.020695       0.048819      -0.021834       0.001688       0.036978       0.007500       0.021281      -0.045165       0.003378       0.041787              9.212118      10.192557       1.360997       0.198128      10.259269      -4.311303       7.184527           0.000007
          262              C       0.504133       4.705054       9.416297      -0.147833      33.511213 0.43191033E+03  0.10149483E+05                                 9.076214                            6.968965       0.161902       2.028685                    0.999642      29.312122      84.572024       0.618132       0.421671      -1.059626      -0.009794       0.010252      -0.011777       0.018432      -0.030028       0.015362       0.019627      -0.007871       0.046991      -0.047639       0.019313       0.028326             10.743156      11.891774       2.307887      -0.322516      12.032581      -5.133714       8.305112           0.000007
          263              C       4.206262      -3.392500       9.150264      -0.002480      37.702011 0.40559871E+03  0.93360443E+04                                 9.817943                            6.718809      -0.059386       1.991057                    0.999327      26.880069      75.520192       0.637559       0.417368      -1.067643      -0.017103      -0.028442      -0.019539       0.038513      -0.004252       0.003451      -0.018102      -0.010132       0.046258      -0.015440      -0.011846       0.027287             13.063256      13.256695       3.299404       1.909784      15.917484       7.583905      10.015589           0.000002
          264              C       4.877409      25.939104       8.399214      -0.132329      35.506692 0.44811620E+03  0.10703719E+05                                 9.637895                            7.215896      -0.186366       1.920405                    0.998749      30.057910      89.493819       0.588492       0.435734      -1.043510      -0.020786       0.001148       0.009440       0.022858      -0.003321      -0.001267      -0.043710       0.010804       0.047648      -0.045096      -0.002279       0.047375             11.720502      12.165783       1.156251       0.077149      14.100078       6.060837       8.895646           0.000001
          265              C       4.167602      24.993250       7.693471       0.086757      28.306148 0.33908963E+03  0.75646805E+04                                 8.370068                            6.316350      -0.019439       2.014828                    0.998934      26.523980      76.665916       0.622273       0.441214      -1.038816      -0.040736       0.010761       0.014664       0.044612      -0.023822      -0.008820      -0.036744      -0.034937       0.081309      -0.052039      -0.002624       0.054663             10.028088      11.474604       1.312368       0.104996      11.383681       4.411011       7.225979           0.000002
          266              C       2.243082      25.768596       8.482277       0.090264      27.992114 0.32906103E+03  0.72695049E+04                                 8.194228                            6.151539       0.087222       2.046172                    0.999504      26.282145      75.036517       0.642918       0.431243      -1.047149       0.042767      -0.020789      -0.016249       0.050251      -0.017043      -0.006004      -0.038423       0.017240       0.009094      -0.047785       0.010798       0.036987              9.783992      11.183927       0.801614       0.478762      11.278490       4.324756       6.889558           0.000001
          267              C       2.883300      -3.474133       9.164205      -0.151716      34.907275 0.42958679E+03  0.10125228E+05                                 9.421072                            7.009894      -0.058163       1.957263                    0.999258      29.763908      87.235300       0.605827       0.428947      -1.050525       0.009733      -0.010849      -0.014231       0.020370      -0.021991      -0.018833      -0.020809      -0.000389       0.068789      -0.045022       0.010451       0.034571             11.404585      13.077427       2.151211       1.424555      12.985489       5.345999       8.150838           0.000001
          268              C       5.723300       0.194683      16.806560      -0.026273      38.215742 0.46661412E+03  0.11124055E+05                                 9.955256                            7.231456      -0.109653       1.964227                    0.999411      27.936906      79.892773       0.611330       0.420267      -1.065740       0.003795       0.004457       0.051097       0.051431       0.001685       0.001124       0.004187      -0.006128      -0.034829      -0.012473       0.002308       0.010165             13.141395       7.972400      -2.182439       0.102613       7.714566       0.556879      23.737219          -0.000001
          269              C       6.320992      -0.614209      17.764396      -0.149314      31.545461 0.45120920E+03  0.10810170E+05                                 8.923781                            7.263025      -0.333855       1.869918                    0.997994      30.485894      91.291381       0.583127       0.438418      -1.040558      -0.002472       0.016863      -0.008512       0.019050       0.012062      -0.001372      -0.000800      -0.023527      -0.122308      -0.040811       0.003556       0.037254             10.246376       7.453935      -1.909239       0.902305       7.695394      -0.889840      15.589799          -0.000001
          270              C       6.255269      -0.262524      19.056516       0.083556      26.250317 0.35559903E+03  0.80653061E+04                                 8.049186                            6.554950      -0.314994       1.915522                    0.997558      27.418529      81.134756       0.595986       0.453116      -1.027131      -0.019648       0.055226      -0.002011       0.058651       0.017837       0.001735      -0.017208       0.003035      -0.118624      -0.044938       0.005805       0.039132              9.081941       7.095121      -2.341898      -0.067846       7.979151       0.297555      12.171552           0.000001
          271              C       5.001895       1.573569      18.602285       0.076395      26.769736 0.35472048E+03  0.79965147E+04                                 8.028895                            6.466138      -0.041821       2.004551                    0.998488      26.838947      77.775024       0.614691       0.442013      -1.039194       0.027441      -0.037600       0.009253       0.047459       0.015128      -0.012835      -0.006623       0.001872      -0.121164      -0.043171       0.005338       0.037832              9.128006       7.033370      -2.267351       0.210447       7.765030       1.417467      12.585616           0.000001
          272              C       5.026638       1.314464      17.248594      -0.146852      31.921758 0.45378075E+03  0.10842989E+05                                 8.885129                            7.215470      -0.102188       1.943711                    0.998559      30.101022      88.829871       0.595784       0.430244      -1.049731       0.008970      -0.007016       0.012247       0.016723       0.003300       0.005393      -0.026642      -0.013578      -0.107921      -0.046669       0.011803       0.034866             10.203407       7.684104      -2.111314      -0.178538       7.275385       1.863744      15.650732          -0.000001
          273              C       6.234392      15.947514      13.304564       0.325947      33.407926 0.35924215E+03  0.80959206E+04                                 9.462225                            6.595344      -0.221049       1.947877                    0.999360      25.196961      72.180554       0.598561       0.454066      -1.035825       0.011493       0.009214       0.071214       0.072722      -0.010601       0.007263       0.002545      -0.027648       0.151690      -0.043333      -0.007861       0.051194             13.105608       6.898653      -2.043285      -0.217987       8.061464      -0.973348      24.356707          -0.000003
          274              C       5.652165      17.008519      12.641514      -0.331672      37.031195 0.50655514E+03  0.12367452E+05                                 9.598803                            7.469294       0.020534       1.969431                    0.997949      31.652416      92.594397       0.607420       0.413013      -1.066868      -0.001373       0.031547       0.015424       0.035143       0.007825      -0.015739       0.036183      -0.012850      -0.098933      -0.055465       0.014778       0.040687             11.770840       7.159372      -2.407610       1.575272       9.022589      -3.561890      19.130560          -0.000010
          275              C       5.576391      16.955420      11.252101       0.322371      32.172324 0.36487020E+03  0.82496741E+04                                 9.151544                            6.626243      -0.212114       1.948350                    0.999022      25.283008      72.399238       0.600316       0.451261      -1.038072      -0.036587       0.058956      -0.035966       0.078153      -0.040711       0.019423      -0.023869      -0.056280       0.037276      -0.056330      -0.005484       0.061814             11.813172       7.057967      -3.600586       1.624400      12.704151      -4.329187      15.677398          -0.000003
          276              C       6.082843      15.897453      10.528642      -0.320259      36.107344 0.55927168E+03  0.14072927E+05                                 9.609391                            7.987362      -0.399510       1.837104                    0.997774      32.665301      98.747102       0.569022       0.427775      -1.051813       0.008590      -0.002256      -0.035599       0.036690       0.027908       0.001474      -0.004328       0.058851       0.027933      -0.045590       0.009689       0.035902             10.848092       8.043085      -3.973905       0.470435      12.965078      -0.140580      11.536113          -0.000003
          277              C       6.666617      14.867623      11.249487       0.330356      31.541360 0.35878688E+03  0.80998433E+04                                 9.123656                            6.625558      -0.292345       1.927915                    0.999264      25.283221      72.982863       0.591325       0.458817      -1.030997       0.037917      -0.052128      -0.041293       0.076552      -0.032312      -0.020677       0.019801      -0.045261       0.021016      -0.044927      -0.007517       0.052443             11.693195       6.623712      -2.967012      -0.372984      12.682233       3.990130      15.773641          -0.000002
          278              C       6.743164      14.860625      12.614214      -0.336399      37.115434 0.51362140E+03  0.12611115E+05                                 9.653138                            7.535691      -0.138334       1.914264                    0.998587      32.126768      94.926059       0.601674       0.414605      -1.063506       0.007194      -0.032095       0.017030       0.037038       0.002017       0.018620      -0.030208      -0.009437      -0.123042      -0.057219       0.019036       0.038183             11.876156       6.966163      -2.073845      -0.855231       8.638255       3.242065      20.024051          -0.000007
          279              C       5.748816      15.169911      15.459840       0.514661      25.720706 0.28276495E+03  0.60049889E+04                                 8.105666                            5.954389      -0.011417       2.053114                    0.999120      22.684509      63.176040       0.613394       0.470197      -1.026356       0.003769       0.003817      -0.063032       0.063259      -0.059438      -0.018406      -0.025457       0.046862      -0.128989      -0.074100      -0.011295       0.085395             10.622041       6.296415       1.510858      -0.294194       5.910505      -0.144950      19.659204          -0.000004
          280              C       5.477420      18.862378       9.883308       0.516380      25.980190 0.26451642E+03  0.55167641E+04                                 8.066879                            5.724657       0.105136       2.097863                    0.999354      22.175258      60.920918       0.632116       0.464598      -1.030885       0.026469      -0.049666       0.035127       0.066341       0.015436      -0.011400       0.064787      -0.072304       0.161469      -0.073222      -0.026825       0.100047             10.524427      10.102455      -2.775427       1.737666      12.499766      -6.280688       8.971060          -0.000005
          281              C       6.453211      12.905677      10.014001       0.548282      25.555906 0.25707798E+03  0.53382664E+04                                 8.029970                            5.690001      -0.091713       2.036312                    0.998891      22.077263      61.068358       0.624568       0.472271      -1.023838      -0.014642       0.050957       0.029466       0.060657       0.018540       0.015487      -0.059426      -0.072276       0.174822      -0.077892      -0.019513       0.097405             10.367573       9.914380      -1.817052      -1.059556      12.778828       6.059651       8.409510          -0.000003
          282              C       5.923562      15.500415      16.904145      -0.016283      37.592335 0.45828307E+03  0.10882463E+05                                 9.864270                            7.176842      -0.120401       1.963202                    0.999253      27.790544      79.463512       0.611996       0.421468      -1.064381      -0.000182       0.004615       0.050289       0.050500      -0.002079      -0.001946       0.005271      -0.004338      -0.032788      -0.012440       0.002461       0.009978             12.987339       8.096613       2.298134       0.255127       7.662741       0.331030      23.202662          -0.000003
          283              C       5.318912      14.684266      17.852977      -0.145676      31.794667 0.45437769E+03  0.10905152E+05                                 8.981129                            7.296186      -0.336544       1.869384                    0.998047      30.502167      91.420356       0.580878       0.439345      -1.040007       0.006756       0.017684      -0.008780       0.020867      -0.017070       0.000636       0.001706      -0.020321      -0.117811      -0.039338      -0.000180       0.039518             10.327230       7.719814       2.067148      -0.609442       7.679200      -1.114095      15.582674          -0.000002
          284              C       5.434120      15.010615      19.159037       0.076277      26.755896 0.36610594E+03  0.83610083E+04                                 8.146776                            6.648641      -0.320102       1.910384                    0.997391      27.672845      82.064858       0.592330       0.452783      -1.027722       0.020273       0.051473      -0.000997       0.055330      -0.021328      -0.003733      -0.016903      -0.000462      -0.113345      -0.043926       0.002520       0.041406              9.195934       7.228342       2.341596       0.377945       7.991580       0.077806      12.367881          -0.000000
          285              C       6.715329      16.865361      18.681281       0.079641      26.947268 0.36044136E+03  0.81525636E+04                                 8.062442                            6.519045      -0.042863       2.004775                    0.998398      26.838118      77.731231       0.612466       0.442145      -1.039815      -0.023581      -0.037582       0.013899       0.046494      -0.011065       0.005425      -0.008171       0.000395      -0.109010      -0.037802       0.007188       0.030614              9.158612       7.112032       2.304607       0.119137       7.827314       1.442115      12.536490          -0.000002
          286              C       6.634142      16.599368      17.335142      -0.148809      31.718743 0.44824381E+03  0.10684895E+05                                 8.862366                            7.182540      -0.110604       1.941318                    0.998693      30.086770      88.871773       0.595356       0.431592      -1.048220      -0.007460      -0.007999       0.013972       0.017744      -0.004511      -0.007144      -0.027261      -0.012232      -0.113803      -0.049194       0.013816       0.035378             10.194068       7.743077       2.178480       0.597287       7.248266       1.870794      15.590862          -0.000005
          287              C       4.561166      19.883472       9.157235       0.023785      33.508271 0.37853452E+03  0.85801728E+04                                 9.102011                            6.506392      -0.024492       2.005226                    0.999444      26.505583      74.356189       0.644331       0.419379      -1.064345      -0.020384       0.041108      -0.030963       0.055354       0.003364       0.023802       0.023658      -0.023145       0.004182      -0.033854      -0.003403       0.037258             11.689705      11.315587      -2.371438       0.073498      13.122578      -6.840768      10.630950          -0.000003
          288              C       5.162723      20.639624       8.283042      -0.140172      34.095692 0.42690818E+03  0.10107188E+05                                 9.448143                            7.108889      -0.290766       1.891993                    0.998463      29.984808      89.833081       0.582787       0.443915      -1.035287      -0.000762       0.010183       0.019821       0.022297       0.004030      -0.001612       0.041396      -0.028005       0.063261      -0.032280      -0.022338       0.054618             11.412702      11.651355      -1.448206      -0.101754      12.464254      -6.056170      10.122499          -0.000002
          289              C       4.265800      21.466621       7.658620       0.082838      28.709778 0.36431650E+03  0.82708646E+04                                 8.474423                            6.560060       0.007694       2.015192                    0.999042      27.032881      78.707596       0.609068       0.442964      -1.038255      -0.050862      -0.004365       0.038143       0.063725       0.035961      -0.013964       0.023429      -0.034698       0.061998      -0.057935       0.017091       0.040844             10.054016      10.980776      -2.602796       0.144638      10.567479      -4.433431       8.613794           0.000000
          290              C       2.477365      20.897981       8.852284       0.100233      26.235515 0.32608199E+03  0.71473005E+04                                 7.724016                            6.040326       0.308473       2.119810                    0.999716      25.767196      71.952986       0.665987       0.419590      -1.060250       0.037996       0.005092      -0.021305       0.043858       0.014658       0.006073       0.044512       0.003329      -0.016442      -0.047453      -0.000137       0.047590              8.854146      10.371798      -1.246489      -0.561658       8.857056      -3.799881       7.333585          -0.000005
          291              C       3.341040      19.916020       9.604496      -0.179175      33.423176 0.44397424E+03  0.10481705E+05                                 8.999539                            7.031286       0.233396       2.044387                    0.999741      29.638639      85.092299       0.621282       0.417583      -1.064579      -0.013437       0.013829      -0.004331       0.019763       0.026337      -0.004083       0.010623      -0.013827       0.047230      -0.036917       0.012568       0.024349             10.472372      11.505010      -1.928582      -0.421079      10.758796      -4.974283       9.153310          -0.000011
          292              C       7.227967      11.849099       9.272825      -0.006601      38.188463 0.41825738E+03  0.96965984E+04                                 9.895498                            6.818938      -0.070716       1.984234                    0.999300      27.101494      76.284836       0.633737       0.416890      -1.068509       0.020584      -0.025843      -0.025886       0.041972       0.003832      -0.001942      -0.022791      -0.001807       0.020958      -0.021275      -0.004719       0.025994             13.094271      13.038740      -2.833234      -1.663488      16.036102       7.726348      10.207970          -0.000003
          293              C       6.539810      10.941162       8.544429      -0.135569      35.646792 0.44933796E+03  0.10746117E+05                                 9.678300                            7.241824      -0.211254       1.911420                    0.998702      30.189733      90.103310       0.585158       0.437677      -1.041776       0.021236      -0.004390       0.007283       0.022875       0.000371      -0.001605      -0.043001       0.008857       0.051835      -0.043504      -0.004246       0.047750             11.769216      11.950355      -0.916007      -0.005503      14.248785       6.243486       9.108507          -0.000000
          294              C       7.221781       9.971479       7.803834       0.084455      29.488017 0.36096332E+03  0.81705381E+04                                 8.607263                            6.523392      -0.026068       2.008198                    0.998885      26.867779      77.946657       0.612073       0.442095      -1.039436       0.042803       0.012115       0.017952       0.047970       0.022603       0.006156      -0.034312      -0.033145       0.063496      -0.046542      -0.003415       0.049957             10.314080      11.581329      -1.344698      -0.011048      11.740568       4.651127       7.620342           0.000002
          295              C       1.463687      10.742751       8.568534       0.084748      28.789077 0.34239156E+03  0.76406843E+04                                 8.362041                            6.288162       0.058048       2.031696                    0.999522      26.648251      76.506257       0.633784       0.433068      -1.045878      -0.044626      -0.024408      -0.014803       0.052975       0.017421       0.008017      -0.034251       0.023634      -0.000080      -0.046557       0.015872       0.030685              9.989791      11.171164      -0.629792      -0.682478      11.703368       4.527640       7.094841          -0.000000
          296              C       0.860583      11.766211       9.279796      -0.153663      35.645728 0.44661400E+03  0.10617283E+05                                 9.534276                            7.136654      -0.050257       1.956710                    0.999261      29.990237      87.949804       0.602472       0.427650      -1.052515      -0.013833      -0.007544      -0.007876       0.017615       0.027995       0.021620      -0.015855       0.013580       0.045437      -0.047209       0.016593       0.030616             11.497694      12.995109      -2.000143      -1.403667      13.111220       5.485107       8.386751          -0.000005
          297              C       1.747455       9.935838      25.671914       0.317307      31.592574 0.36572689E+03  0.82799821E+04                                 9.057088                            6.638976      -0.209113       1.947995                    0.999132      25.410861      72.988641       0.598628       0.451936      -1.036921      -0.040674       0.053343      -0.034432       0.075402      -0.041625       0.020011      -0.024738      -0.045964       0.031438      -0.053195      -0.008521       0.061716             11.595332       7.135754      -3.647918       1.317155      12.527562      -3.915962      15.122680          -0.000000
          298              C       2.291021       8.887040      24.962395      -0.322018      36.354211 0.56079546E+03  0.14123259E+05                                 9.654423                            8.000325      -0.400782       1.835431                    0.997717      32.747828      99.093334       0.568242       0.427998      -1.051498       0.006125      -0.003810      -0.031434       0.032251       0.026182       0.004026      -0.002785       0.057465       0.032114      -0.044522       0.010673       0.033849             10.935588       8.220602      -4.097271       0.253274      12.927778      -0.030028      11.658384          -0.000000
          299              C       2.865516       7.867128      25.700085       0.332073      31.477719 0.35657955E+03  0.80351498E+04                                 9.099919                            6.595950      -0.275762       1.932717                    0.999248      25.228676      72.685689       0.594072       0.457540      -1.032030       0.038635      -0.055025      -0.035535       0.076047      -0.032703      -0.019833       0.020251      -0.042949       0.008523      -0.042258      -0.010507       0.052765             11.703985       6.699222      -3.075778      -0.630234      12.429689       4.026541      15.983044          -0.000002
          300              C       2.914228       7.861420      27.063360      -0.340388      37.072365 0.51351046E+03  0.12604931E+05                                 9.640219                            7.531326      -0.126815       1.918064                    0.998579      32.119066      94.821977       0.602407       0.414214      -1.063992       0.007554      -0.031102       0.018577       0.037007       0.004689       0.021326      -0.025784      -0.011727      -0.121344      -0.055969       0.020664       0.035305             11.850941       7.081441      -2.157691      -1.066078       8.520246       3.049325      19.951136          -0.000006
          301              C       2.371435       8.951267      27.724958       0.325264      33.506717 0.36289422E+03  0.81956231E+04                                 9.471536                            6.623192      -0.218734       1.948311                    0.999298      25.237993      72.279643       0.598299       0.453300      -1.036680       0.012626       0.010722       0.070202       0.072129      -0.009803       0.005055       0.004645      -0.027169       0.149601      -0.042110      -0.008320       0.050430             13.071492       7.044227      -2.120633      -0.377114       8.070820      -1.206337      24.099428          -0.000002
          302              C       1.779929      10.003154      27.045934      -0.330650      36.690892 0.50263067E+03  0.12256593E+05                                 9.553030                            7.449928      -0.024175       1.955963                    0.998141      31.648901      92.744507       0.606595       0.414082      -1.065413      -0.002343       0.031097       0.019101       0.036570       0.010698      -0.011668       0.034835      -0.005088      -0.105433      -0.055257       0.017290       0.037966             11.671459       7.212176      -2.434528       1.365893       8.977534      -3.531904      18.824667           0.000001
          303              C       1.735856      11.907656      24.374857       0.536464      25.711823 0.26162009E+03  0.54434929E+04                                 8.008724                            5.702489       0.074437       2.088925                    0.999411      22.040642      60.557128       0.631554       0.466111      -1.029644       0.019192      -0.048530       0.033440       0.061982       0.013680      -0.016153       0.055193      -0.076688       0.175767      -0.076156      -0.018396       0.094552             10.386602      10.396360      -2.541789       1.720208      12.366638      -5.888956       8.396808           0.000003
          304              C       2.724019       5.951938      24.364111       0.548107      26.198886 0.25877646E+03  0.53841671E+04                                 8.173675                            5.714955      -0.114095       2.027991                    0.999094      22.127654      61.334394       0.621985       0.473295      -1.022946      -0.018285       0.046027       0.028004       0.056895       0.021708       0.010353      -0.059612      -0.073276       0.160938      -0.076220      -0.019124       0.095344             10.688964      10.224713      -2.421814      -1.263902      13.034385       6.336451       8.807793          -0.000003
          305              C       1.875807      21.807533       0.848634       0.533559      24.579837 0.26916336E+03  0.56550296E+04                                 7.901389                            5.837786      -0.070434       2.040080                    0.999038      22.389492      62.340452       0.614010       0.474801      -1.022246       0.002953       0.004913      -0.060312       0.060584      -0.055438      -0.014719      -0.026694       0.065683      -0.123631      -0.073030      -0.012013       0.085042             10.265629       5.937472       1.410938      -0.427278       5.976460       0.024184      18.882956          -0.000003
          306              C       0.848985      12.917418      23.719067      -0.007784      36.722021 0.41949682E+03  0.97197815E+04                                 9.619824                            6.811129      -0.005370       2.004821                    0.999368      27.003193      75.661809       0.637437       0.414707      -1.071316      -0.019916       0.036082      -0.014647       0.043739       0.008962       0.008332       0.016266      -0.003316      -0.012479      -0.017028      -0.006066       0.023094             12.630023      12.408924      -3.832964       1.601476      14.910286      -7.398536      10.570858           0.000003
          307              C       1.394871      13.783715      22.810895      -0.135065      35.302578 0.46558643E+03  0.11242115E+05                                 9.667313                            7.403809      -0.301701       1.879466                    0.998467      30.555080      91.848094       0.574536       0.441511      -1.038760      -0.015684       0.004197       0.020730       0.026331       0.007189      -0.007913       0.038932       0.010242       0.022243      -0.042994       0.003860       0.039134             11.741955      10.978998      -1.876682       0.102117      14.185918      -6.492959      10.060949           0.000004
          308              C       0.603104      14.744515      22.196056       0.077248      28.969068 0.37162548E+03  0.84820250E+04                                 8.550471                            6.649434      -0.062309       1.993781                    0.998323      27.228755      79.589026       0.601474       0.446165      -1.035993      -0.034754       0.000987       0.030195       0.046050       0.021944      -0.007076       0.026856      -0.019440       0.064257      -0.042108       0.002038       0.040070             10.147234      10.699760      -1.906807      -0.179684      11.701874      -4.541928       8.040067           0.000002
          309              C       6.494191      13.972986      23.290394       0.091312      26.844582 0.31640507E+03  0.68994909E+04                                 7.853366                            5.959838       0.235621       2.095310                    0.999799      25.836927      72.520989       0.667230       0.420975      -1.056869       0.037758       0.023003      -0.020698       0.048819       0.021834      -0.001688       0.036980       0.007501       0.021284      -0.045167       0.003378       0.041789              9.212063      10.192416      -1.360979      -0.198117      10.259260      -4.311303       7.184512           0.000005
          310              C       7.227967      12.994434      23.937760      -0.147838      33.511176 0.43191038E+03  0.10149472E+05                                 9.076151                            6.968928       0.161873       2.028673                    0.999642      29.312186      84.571814       0.618140       0.421667      -1.059631       0.009794       0.010249      -0.011781       0.018432       0.030028      -0.015362       0.019628      -0.007871       0.046995      -0.047639       0.019311       0.028328             10.743067      11.891640      -2.307826       0.322489      12.032499      -5.133680       8.305063           0.000006
          311              C       3.525838       4.896880      23.671727      -0.002476      37.701997 0.40559804E+03  0.93360301E+04                                 9.817964                            6.718818      -0.059398       1.991055                    0.999327      26.880041      75.520257       0.637556       0.417370      -1.067642       0.017103      -0.028441      -0.019539       0.038512       0.004253      -0.003451      -0.018103      -0.010132       0.046263      -0.015442      -0.011846       0.027289             13.063290      13.256735      -3.299417      -1.909792      15.917526       7.583926      10.015610          -0.000002
          312              C       2.854691       3.961484      22.920677      -0.132327      35.506690 0.44811614E+03  0.10703717E+05                                 9.637895                            7.215895      -0.186363       1.920406                    0.998749      30.057908      89.493820       0.588493       0.435734      -1.043510       0.020786       0.001150       0.009438       0.022858       0.003321       0.001266      -0.043710       0.010803       0.047649      -0.045096      -0.002279       0.047375             11.720504      12.165784      -1.156246      -0.077144      14.100084       6.060838       8.895643          -0.000003
          313              C       3.564498       3.015630      22.214934       0.086759      28.306132 0.33908937E+03  0.75646722E+04                                 8.370057                            6.316341      -0.019429       2.014831                    0.998934      26.523978      76.665855       0.622274       0.441213      -1.038816       0.040737       0.010763       0.014663       0.044613       0.023821       0.008820      -0.036744      -0.034937       0.081308      -0.052039      -0.002624       0.054663             10.028075      11.474584      -1.312360      -0.104991      11.383673       4.411006       7.225968           0.000001
          314              C       5.489018       3.790976      23.003740       0.090266      27.992080 0.32906054E+03  0.72694918E+04                                 8.194225                            6.151536       0.087227       2.046174                    0.999504      26.282120      75.036457       0.642918       0.431243      -1.047149      -0.042767      -0.020787      -0.016250       0.050251       0.017044       0.006005      -0.038422       0.017239       0.009091      -0.047785       0.010799       0.036986              9.783990      11.183922      -0.801618      -0.478766      11.278495       4.324757       6.889554          -0.000003
          315              C       4.848800       4.815247      23.685668      -0.151717      34.907416 0.42958866E+03  0.10125292E+05                                 9.421132                            7.009932      -0.058189       1.957256                    0.999258      29.763945      87.235745       0.605822       0.428949      -1.050522      -0.009733      -0.010847      -0.014232       0.020370       0.021990       0.018832      -0.020809      -0.000389       0.068789      -0.045020       0.010450       0.034570             11.404666      13.077520      -2.151230      -1.424569      12.985588       5.346043       8.150890          -0.000008
          316              C       2.008800      22.172303       2.285097      -0.026273      38.215726 0.46661369E+03  0.11124045E+05                                 9.955263                            7.231459      -0.109667       1.964223                    0.999411      27.936904      79.892833       0.611329       0.420267      -1.065739      -0.003795       0.004458       0.051096       0.051431      -0.001685      -0.001124       0.004187      -0.006125      -0.034834      -0.012474       0.002310       0.010164             13.141401       7.972405       2.182440      -0.102610       7.714565       0.556893      23.737234          -0.000002
          317              C       1.411108      21.363411       3.242933      -0.149321      31.545716 0.45121353E+03  0.10810299E+05                                 8.923829                            7.263062      -0.333855       1.869915                    0.997994      30.486067      91.291986       0.583125       0.438418      -1.040557       0.002469       0.016865      -0.008513       0.019052      -0.012061       0.001372      -0.000799      -0.023524      -0.122307      -0.040810       0.003558       0.037252             10.246432       7.453972       1.909244      -0.902317       7.695416      -0.889845      15.589908          -0.000003
          318              C       1.476831      21.715096       4.535053       0.083554      26.250339 0.35559903E+03  0.80653064E+04                                 8.049185                            6.554945      -0.314983       1.915524                    0.997558      27.418563      81.134863       0.595987       0.453115      -1.027131       0.019646       0.055228      -0.002010       0.058652      -0.017836      -0.001736      -0.017209       0.003039      -0.118622      -0.044938       0.005807       0.039131              9.081942       7.095121       2.341903       0.067836       7.979145       0.297544      12.171559          -0.000001
          319              C       2.730205      23.551189       4.080822       0.076391      26.769833 0.35472186E+03  0.79965533E+04                                 8.028909                            6.466146      -0.041812       2.004551                    0.998489      26.839030      77.775301       0.614691       0.442012      -1.039194      -0.027440      -0.037601       0.009253       0.047459      -0.015126       0.012835      -0.006623       0.001874      -0.121164      -0.043171       0.005340       0.037830              9.128023       7.033383       2.267359      -0.210446       7.765041       1.417473      12.585645           0.000000
          320              C       2.705462      23.292084       2.727131      -0.146855      31.921810 0.45378157E+03  0.10843015E+05                                 8.885139                            7.215476      -0.102192       1.943710                    0.998559      30.101057      88.830028       0.595784       0.430244      -1.049731      -0.008970      -0.007017       0.012245       0.016722      -0.003300      -0.005393      -0.026643      -0.013576      -0.107914      -0.046668       0.011804       0.034864             10.203420       7.684114       2.111318       0.178537       7.275389       1.863748      15.650758          -0.000000
          321             Br       4.029971       0.056008       6.894500      -0.588602     254.035673 0.87666810E+04  0.40298532E+06                                25.880864                           24.275154       1.733113       2.034412                    0.999464     109.671992     338.968023       0.528606       0.252069      -1.307594       0.044562      -0.005881      -0.027922       0.052915      -0.000799      -0.051480       0.018376       0.242121      -0.451844      -0.160927      -0.042965       0.203892             28.208308      42.212767      -0.028225      -2.459101      23.718176       0.242602      18.693980           0.000026
          322             Br       0.348640      -6.699361      21.548109      -0.584024     253.954562 0.87539907E+04  0.40208702E+06                                25.846134                           24.237370       1.749598       2.040287                    0.999448     109.273417     337.140159       0.529902       0.251650      -1.308690       0.052138      -0.004735      -0.009158       0.053148      -0.000605      -0.049666       0.010421       0.233735      -0.462756      -0.162054      -0.038902       0.200956             28.275646      42.317396       0.246924      -2.534482      23.723345       0.029604      18.786198           0.000003
          323             Br       3.702129       8.345388      21.415963      -0.588616     254.038950 0.87668191E+04  0.40299335E+06                                25.881125                           24.275374       1.733095       2.034406                    0.999464     109.672383     338.970196       0.528602       0.252070      -1.307593      -0.044552      -0.005872      -0.027935       0.052912       0.000799       0.051480       0.018376       0.242132      -0.451894      -0.160943      -0.042962       0.203905             28.208624      42.213347       0.028232       2.459145      23.718391       0.242595      18.694135          -0.000002
          324             Br       7.383460      15.278259       7.026646      -0.584014     253.950566 0.87538124E+04  0.40207663E+06                                25.845784                           24.237053       1.749579       2.040283                    0.999448     109.273123     337.137905       0.529908       0.251648      -1.308692      -0.052137      -0.004728      -0.009127       0.053141       0.000603       0.049663       0.010418       0.233725      -0.462741      -0.162048      -0.038900       0.200948             28.275238      42.316744      -0.246935       2.534448      23.723009       0.029605      18.785962          -0.000008
          325             Br       4.029971       8.233372       7.626963      -0.588603     254.038867 0.87668228E+04  0.40299363E+06                                25.881165                           24.275424       1.733142       2.034421                    0.999464     109.672086     338.969507       0.528600       0.252071      -1.307592       0.044561       0.005867       0.027944       0.052924       0.000799       0.051480       0.018379       0.242129      -0.451839      -0.160927      -0.042968       0.203895             28.208658      42.213338       0.028233       2.459137      23.718452       0.242598      18.694185           0.000014
          326             Br       0.348640       1.300501      22.016280      -0.584019     253.951119 0.87538390E+04  0.40207817E+06                                25.845822                           24.237092       1.749572       2.040280                    0.999448     109.273231     337.138386       0.529908       0.251648      -1.308692       0.052137       0.004741       0.009133       0.053143       0.000603       0.049664       0.010418       0.233727      -0.462757      -0.162053      -0.038898       0.200951             28.275282      42.316810      -0.246930       2.534448      23.723061       0.029601      18.785977           0.000002
          327             Br       3.702129      16.522752      22.148426      -0.588599     254.033785 0.87665991E+04  0.40298054E+06                                25.880698                           24.275009       1.733115       2.034413                    0.999464     109.671844     338.966936       0.528609       0.252069      -1.307595      -0.044562       0.005871       0.027927       0.052917      -0.000799      -0.051480       0.018374       0.242116      -0.451858      -0.160931      -0.042961       0.203892             28.208116      42.212458      -0.028217      -2.459079      23.718037       0.242591      18.693854           0.000008
          328             Br       7.383460      23.278121       7.494817      -0.584033     253.952405 0.87538943E+04  0.40208137E+06                                25.845917                           24.237173       1.749569       2.040278                    0.999448     109.273470     337.139469       0.529907       0.251648      -1.308692      -0.052136       0.004736       0.009132       0.053142      -0.000606      -0.049664       0.010423       0.233732      -0.462755      -0.162053      -0.038901       0.200954             28.275383      42.316973       0.246933      -2.534472      23.723115       0.029612      18.786060          -0.000003
          329              N       4.769159      -5.075510      21.110722      -0.176383      34.326857 0.48068814E+03  0.11410356E+05                                 8.867438                            7.120139      -0.004714       2.026709                    0.999345      27.292213      74.952780       0.652417       0.395498      -1.094819      -0.070503       0.063129      -0.065147       0.114892       0.030240      -0.031177       0.027044       0.020350      -0.019905      -0.059596       0.020278       0.039319             10.291703      11.131788      -1.486893      -0.816749      11.095709      -4.446801       8.647611           0.000000
          330              N       6.928735       6.769075      21.148187      -0.182655      36.852669 0.49014406E+03  0.11691659E+05                                 9.280188                            7.153126       0.095768       2.052718                    0.999616      27.570172      75.901764       0.655925       0.391471      -1.097620       0.053866      -0.076363      -0.072964       0.118560       0.027857       0.030367      -0.022753       0.025831      -0.009805      -0.054648       0.015038       0.039609             11.186883      12.388062      -0.237216       0.258444      13.787704       4.680162       7.384884          -0.000001
          331              N       1.609050       0.492157       9.436918      -0.188838      35.103237 0.54376111E+03  0.13333008E+05                                 9.027156                            7.603281      -0.102984       1.986311                    0.998991      28.285952      79.367367       0.626557       0.398681      -1.090873       0.019071       0.027658       0.118144       0.122828       0.021528      -0.014556      -0.019929       0.003282      -0.135868      -0.051819       0.001424       0.050396             10.032200       7.945260       2.702237       0.129007       9.196662       0.601917      12.954678           0.000003
          332              N       0.704394       1.738212       6.580546      -0.183739      35.542561 0.49541222E+03  0.11847198E+05                                 9.082663                            7.227850       0.033334       2.035130                    0.999405      27.542510      75.884734       0.647701       0.395442      -1.095016      -0.072706       0.081920      -0.064817       0.127272       0.041221      -0.023990       0.022813       0.020057       0.025114      -0.061926       0.022468       0.039458             10.676171      11.232725      -1.053753      -0.838376      12.408788      -4.769244       8.386999           0.000005
          333              N       2.880980      13.680923       6.746962      -0.178092      35.760953 0.47092851E+03  0.11138380E+05                                 9.119563                            7.031954       0.090114       2.052347                    0.999720      27.393153      75.467023       0.657674       0.393757      -1.094367       0.062536      -0.077049      -0.069531       0.121169       0.027948       0.030556      -0.031877       0.016587       0.002710      -0.060863       0.025728       0.035135             10.951870      12.402176      -0.140789       0.296359      13.116155       4.550282       7.337278          -0.000001
          334              N       5.604226      -6.222356      24.053932      -0.185586      34.530167 0.52582215E+03  0.12796835E+05                                 8.940242                            7.484566      -0.079218       1.996498                    0.999026      28.107256      78.799312       0.629965       0.399508      -1.089339       0.015028       0.023919       0.117288       0.120642       0.018970      -0.010484      -0.021687       0.007344      -0.146151      -0.055238       0.006521       0.048717              9.956328       7.817806       2.692651      -0.074554       9.186014       0.768908      12.865165           0.000000
          335              N       2.962941      16.902110       6.589259      -0.176383      34.326906 0.48068955E+03  0.11410397E+05                                 8.867440                            7.120149      -0.004729       2.026704                    0.999345      27.292256      74.952920       0.652417       0.395498      -1.094819       0.070503       0.063133      -0.065143       0.114892      -0.030241       0.031177       0.027043       0.020347      -0.019907      -0.059596       0.020277       0.039318             10.291697      11.131776       1.486930       0.816714      11.095719      -4.446791       8.647596          -0.000002
          336              N       0.803365      -1.520305       6.626724      -0.182663      36.852923 0.49014846E+03  0.11691789E+05                                 9.280226                            7.153156       0.095763       2.052715                    0.999615      27.570299      75.902155       0.655924       0.391470      -1.097620      -0.053866      -0.076367      -0.072960       0.118561      -0.027857      -0.030367      -0.022753       0.025830      -0.009802      -0.054647       0.015039       0.039608             11.186926      12.388117       0.237215      -0.258445      13.787751       4.680179       7.384909           0.000006
          337              N       6.123050       8.781537      23.958381      -0.188834      35.103178 0.54375974E+03  0.13332967E+05                                 9.027149                            7.603273      -0.102989       1.986310                    0.998991      28.285929      79.367320       0.626558       0.398681      -1.090872      -0.019071       0.027659       0.118142       0.122826      -0.021528       0.014557      -0.019930       0.003282      -0.135868      -0.051820       0.001423       0.050397             10.032192       7.945254      -2.702234      -0.129003       9.196653       0.601913      12.954669           0.000001
          338              N       7.027706      10.027592      21.102009      -0.183734      35.542390 0.49540890E+03  0.11847102E+05                                 9.082644                            7.227832       0.033337       2.035133                    0.999405      27.542413      75.884471       0.647701       0.395443      -1.095015       0.072705       0.081916      -0.064818       0.127270      -0.041221       0.023990       0.022813       0.020058       0.025110      -0.061925       0.022467       0.039458             10.676153      11.232699       1.053750       0.838375      12.408774      -4.769242       8.386986           0.000001
          339              N       4.851120      -8.296697      21.268425      -0.178093      35.760899 0.47092771E+03  0.11138355E+05                                 9.119553                            7.031944       0.090134       2.052354                    0.999720      27.393127      75.466910       0.657675       0.393757      -1.094367      -0.062536      -0.077045      -0.069534       0.121168      -0.027948      -0.030556      -0.031876       0.016588       0.002708      -0.060862       0.025727       0.035135             10.951864      12.402148       0.140796      -0.296354      13.116166       4.550290       7.337277           0.000001
          340              N       2.127874      15.755264       9.532469      -0.185584      34.529942 0.52581812E+03  0.12796710E+05                                 8.940199                            7.484536      -0.079207       1.996504                    0.999026      28.107132      78.798834       0.629967       0.399508      -1.089339      -0.015028       0.023919       0.117288       0.120642      -0.018969       0.010484      -0.021686       0.007345      -0.146149      -0.055237       0.006521       0.048716              9.956275       7.817768      -2.692635       0.074553       9.185968       0.768902      12.865090          -0.000001
          341              N       4.769159      -0.323350      22.453667      -0.176382      34.326869 0.48068872E+03  0.11410373E+05                                 8.867437                            7.120145      -0.004728       2.026705                    0.999345      27.292227      74.952840       0.652417       0.395499      -1.094818      -0.070503      -0.063131       0.065145       0.114892      -0.030241       0.031178       0.027044       0.020348      -0.019905      -0.059597       0.020278       0.039319             10.291698      11.131771       1.486921       0.816720      11.095720      -4.446797       8.647601           0.000000
          342              N       6.928735      18.099065      22.416202      -0.182660      36.852810 0.49014660E+03  0.11691733E+05                                 9.280207                            7.153142       0.095764       2.052716                    0.999615      27.570241      75.901946       0.655925       0.391470      -1.097620       0.053867       0.076366       0.072962       0.118562      -0.027857      -0.030367      -0.022754       0.025829      -0.009801      -0.054648       0.015040       0.039608             11.186903      12.388085       0.237208      -0.258448      13.787727       4.680171       7.384897           0.000001
          343              N       1.609050       7.797223       5.084545      -0.188839      35.103343 0.54376315E+03  0.13333072E+05                                 9.027177                            7.603297      -0.102992       1.986308                    0.998991      28.286016      79.367625       0.626556       0.398681      -1.090872       0.019070      -0.027659      -0.118144       0.122828      -0.021528       0.014556      -0.019929       0.003283      -0.135867      -0.051819       0.001423       0.050396             10.032226       7.945279      -2.702242      -0.129003       9.196677       0.601918      12.954721           0.000001
          344              N       0.704394       6.551168       7.940917      -0.183739      35.542473 0.49541056E+03  0.11847150E+05                                 9.082658                            7.227843       0.033352       2.035137                    0.999405      27.542455      75.884583       0.647700       0.395443      -1.095015      -0.072706      -0.081918       0.064818       0.127271      -0.041220       0.023990       0.022813       0.020057       0.025113      -0.061925       0.022468       0.039457             10.676167      11.232733       1.053732       0.838393      12.408771      -4.769243       8.386997           0.000002
          345              N       2.880980      24.875457       7.774501      -0.178093      35.760905 0.47092787E+03  0.11138360E+05                                 9.119552                            7.031947       0.090118       2.052349                    0.999720      27.393134      75.466938       0.657675       0.393757      -1.094367       0.062535       0.077047       0.069531       0.121167      -0.027948      -0.030556      -0.031876       0.016588       0.002710      -0.060862       0.025727       0.035135             10.951852      12.402151       0.140793      -0.296357      13.116135       4.550275       7.337270           0.000001
          346              N       5.604226       0.823496      19.510457      -0.185584      34.529970 0.52581858E+03  0.12796724E+05                                 8.940205                            7.484539      -0.079207       1.996503                    0.999026      28.107145      78.798883       0.629967       0.399508      -1.089339       0.015029      -0.023918      -0.117288       0.120642      -0.018969       0.010484      -0.021686       0.007344      -0.146152      -0.055238       0.006522       0.048716              9.956282       7.817774      -2.692641       0.074552       9.185984       0.768903      12.865087          -0.000001
          347              N       2.962941      21.654270       7.932204      -0.176381      34.326787 0.48068752E+03  0.11410338E+05                                 8.867421                            7.120137      -0.004733       2.026704                    0.999345      27.292190      74.952711       0.652417       0.395499      -1.094818       0.070502      -0.063130       0.065145       0.114890       0.030242      -0.031178       0.027044       0.020351      -0.019904      -0.059597       0.020277       0.039320             10.291673      11.131745      -1.486932      -0.816704      11.095693      -4.446780       8.647581          -0.000001
          348              N       0.803365       9.809685       7.894739      -0.182660      36.852789 0.49014619E+03  0.11691722E+05                                 9.280211                            7.153143       0.095779       2.052721                    0.999616      27.570226      75.901940       0.655924       0.391471      -1.097620      -0.053867       0.076363       0.072965       0.118561       0.027857       0.030367      -0.022752       0.025830      -0.009802      -0.054647       0.015039       0.039609             11.186911      12.388102      -0.237216       0.258445      13.787730       4.680174       7.384901           0.000000
          349              N       6.123050      16.086603      19.606008      -0.188838      35.103198 0.54376048E+03  0.13332988E+05                                 9.027149                            7.603277      -0.102982       1.986312                    0.998991      28.285932      79.367290       0.626558       0.398681      -1.090873      -0.019070      -0.027659      -0.118143       0.122827       0.021527      -0.014556      -0.019930       0.003281      -0.135870      -0.051820       0.001425       0.050396             10.032190       7.945252       2.702230       0.129002       9.196657       0.601914      12.954661           0.000000
          350              N       7.027706      14.840548      22.462380      -0.183740      35.542556 0.49541242E+03  0.11847203E+05                                 9.082657                            7.227849       0.033333       2.035130                    0.999405      27.542518      75.884729       0.647701       0.395442      -1.095016       0.072705      -0.081920       0.064816       0.127271       0.041221      -0.023989       0.022813       0.020056       0.025111      -0.061925       0.022467       0.039457             10.676161      11.232705      -1.053764      -0.838366      12.408789      -4.769238       8.386988           0.000003
          351              N       4.851120       2.897837      22.295964      -0.178092      35.760909 0.47092799E+03  0.11138363E+05                                 9.119552                            7.031947       0.090119       2.052349                    0.999720      27.393135      75.466928       0.657675       0.393757      -1.094367      -0.062535       0.077049       0.069530       0.121167       0.027948       0.030556      -0.031877       0.016587       0.002709      -0.060862       0.025727       0.035134             10.951854      12.402148      -0.140792       0.296356      13.116148       4.550276       7.337267           0.000001
          352              N       2.127874      22.801116       4.988994      -0.185586      34.530009 0.52581904E+03  0.12796740E+05                                 8.940216                            7.484545      -0.079212       1.996501                    0.999026      28.107166      78.798985       0.629966       0.399508      -1.089339      -0.015029      -0.023918      -0.117288       0.120642       0.018969      -0.010484      -0.021686       0.007347      -0.146150      -0.055237       0.006521       0.048716              9.956295       7.817786       2.692648      -0.074554       9.185989       0.768904      12.865110           0.000000
          353              O       1.377860       0.496587      14.370440      -0.248380      34.636214 0.36697848E+03  0.80252251E+04                                 8.705173                            5.924289       0.246968       2.207781                    0.997470      23.005462      57.829273       0.780956       0.358644      -1.138351       0.044427       0.070358       0.075339       0.112250       0.012860      -0.020638      -0.042680      -0.028609       0.271906      -0.064716      -0.042725       0.107441             12.564803       6.410051       0.786316      -1.883701       5.520905      -2.427031      25.763452           0.000000
          354              O       2.833041      -1.384054      18.469849      -0.229184      32.109998 0.35028045E+03  0.75855106E+04                                 8.197524                            5.805899       0.139079       2.176411                    0.996608      22.724623      57.191359       0.783760       0.360873      -1.134475      -0.125769       0.031036      -0.005021       0.129639      -0.015693       0.014378      -0.055482      -0.118113       0.032297      -0.067452      -0.027049       0.094500             10.841929       6.926733      -1.558399       1.158594      14.538659      -8.076141      11.060395           0.000000
          355              O       0.465472       2.784130      18.472172      -0.255175      33.438561 0.37996603E+03  0.83959498E+04                                 8.464472                            6.068686      -0.048520       2.105219                    0.995304      23.333526      59.284846       0.762615       0.363476      -1.132636       0.102155      -0.045304      -0.015802       0.112862       0.002173      -0.003546       0.074764      -0.117117      -0.034578      -0.059877      -0.050353       0.110230             11.120098       7.167283      -0.323912      -0.414621      15.396342       8.071998      10.796668           0.000000
          356              O       2.609584       2.350281      13.993172      -0.445862      21.103049 0.33557435E+03  0.71672944E+04                                 5.853859                            5.555836       0.840219       2.348543                    0.999143      25.159824      62.250750       0.831377       0.344938      -1.150916       0.005417      -0.004634      -0.004139       0.008243      -0.033419       0.017071       0.028691       0.041345      -0.269369      -0.100310       0.016114       0.084196              5.868944       5.621517       1.291353       0.654413       5.413170       0.903148       6.572146           0.000003
          357              O       1.032235      -2.254483      19.261559      -0.484996      27.154071 0.40158180E+03  0.89427047E+04                                 7.034117                            6.112887       1.171709       2.458549                    0.999219      25.596886      64.005903       0.788245       0.348939      -1.151223       0.003860       0.021343       0.000055       0.021689      -0.009556       0.006517       0.085201       0.093142       0.003556      -0.112396       0.046804       0.065592              7.745057      12.129704      -1.067503       0.298624       6.007605      -1.338055       5.097864           0.000000
          358              O       2.452622       3.609369      19.010628      -0.453061      24.496680 0.34968292E+03  0.75398909E+04                                 6.556914                            5.707089       1.107979       2.451534                    0.999164      24.852360      61.621514       0.813260       0.349290      -1.148232      -0.008036       0.000460       0.007054       0.010703      -0.010187      -0.001489      -0.082322       0.049911       0.091108      -0.095267       0.010344       0.084923              7.138018      10.870258      -1.146837      -0.266781       5.675019       1.166875       4.868778           0.000001
          359              O       6.695999       5.632767       4.046260      -0.261128      33.097460 0.38274707E+03  0.84586145E+04                                 8.373331                            6.072712       0.144095       2.171806                    0.995833      23.229551      58.701938       0.767068       0.361314      -1.136234      -0.108415       0.036329      -0.017444       0.115663      -0.010680       0.010226      -0.075272      -0.112816      -0.032165      -0.059286      -0.051081       0.110367             11.021348       7.288379      -1.350583       1.123508      14.957015      -7.942407      10.818649           0.000003
          360              O       4.244150       9.775637       4.014313      -0.255761      33.062159 0.37344324E+03  0.82164927E+04                                 8.398537                            6.009669      -0.019952       2.115284                    0.995593      23.276888      59.021692       0.767603       0.362667      -1.133224       0.109963      -0.046025      -0.007554       0.119446      -0.002880      -0.003903       0.077372      -0.113672       0.001887      -0.057846      -0.053119       0.110965             11.079566       7.064907      -0.661789      -0.532262      15.042662       8.195080      11.131129          -0.000000
          361              O       5.284890      -6.177824      28.981355      -0.265258      35.514756 0.37854945E+03  0.83400225E+04                                 8.849135                            6.015515       0.247725       2.202610                    0.997561      23.254302      58.609562       0.775545       0.358471      -1.138861       0.038358       0.071764       0.078811       0.113281       0.017233      -0.021129      -0.047033      -0.037185       0.269851      -0.070384      -0.040002       0.110385             12.797379       6.466122       0.802760      -2.166259       5.676641      -2.630693      26.249374           0.000000
          362              O       4.805500       4.651149       4.723251      -0.439899      25.200147 0.35583329E+03  0.76937774E+04                                 6.691167                            5.753041       1.198760       2.487367                    0.999076      24.660342      60.912873       0.812145       0.348802      -1.150461       0.003037       0.007624       0.003941       0.009104      -0.006454       0.002040       0.080383       0.072260       0.077764      -0.100633       0.023458       0.077175              7.396237      11.703337      -1.028608       0.570245       5.684438      -1.230784       4.800937           0.000010
          363              O       6.188773      10.552587       4.668069      -0.461328      25.048084 0.35849064E+03  0.77759408E+04                                 6.661143                            5.780053       1.088978       2.443911                    0.999152      24.983270      62.076348       0.808005       0.349476      -1.148387      -0.006487      -0.004529      -0.001344       0.008024      -0.010585      -0.005418      -0.086200       0.045747       0.065624      -0.097810       0.013146       0.084664              7.294275      11.105492      -1.262132      -0.146492       5.797940       1.202759       4.979393          -0.000003
          364              O       6.403725      -4.280682      28.604378      -0.439839      20.454078 0.31941039E+03  0.67455881E+04                                 5.736014                            5.425891       0.822738       2.348899                    0.999102      24.864607      61.388511       0.839095       0.345640      -1.149102       0.001163      -0.009387      -0.003006       0.009924      -0.042747       0.015013       0.022148       0.061196      -0.241607      -0.089707      -0.003193       0.092900              5.744810       5.241515       1.204902       0.585786       5.519677       0.981703       6.473239          -0.000012
          365              O       6.354240       8.785967      28.891903      -0.248379      34.636085 0.36697745E+03  0.80251972E+04                                 8.705151                            5.924283       0.246974       2.207785                    0.997470      23.005414      57.829135       0.780956       0.358644      -1.138350      -0.044427       0.070358       0.075335       0.112247      -0.012859       0.020637      -0.042679      -0.028607       0.271914      -0.064716      -0.042726       0.107442             12.564750       6.410039      -0.786319       1.883700       5.520892      -2.427013      25.763320          -0.000003
          366              O       4.899059      20.593566       3.948386      -0.229182      32.109801 0.35027848E+03  0.75854545E+04                                 8.197478                            5.805875       0.139072       2.176409                    0.996608      22.724585      57.191145       0.783763       0.360872      -1.134476       0.125769       0.031041      -0.005021       0.129640       0.015690      -0.014376      -0.055482      -0.118111       0.032299      -0.067450      -0.027049       0.094499             10.841851       6.926688       1.558366      -1.158570      14.538547      -8.076072      11.060320          -0.000002
          367              O       7.266628      24.761750       3.950709      -0.255174      33.438380 0.37996438E+03  0.83959027E+04                                 8.464434                            6.068669      -0.048514       2.105221                    0.995304      23.333493      59.284686       0.762617       0.363476      -1.132637      -0.102156      -0.045307      -0.015802       0.112864      -0.002175       0.003545       0.074764      -0.117117      -0.034577      -0.059877      -0.050353       0.110230             11.120032       7.167252       0.323896       0.414610      15.396232       8.071938      10.796611           0.000001
          368              O       5.122516      10.639661      28.514635      -0.445879      21.103852 0.33559117E+03  0.71677521E+04                                 5.854052                            5.556014       0.840169       2.348523                    0.999143      25.160120      62.252157       0.831354       0.344943      -1.150911      -0.005418      -0.004633      -0.004147       0.008248       0.033419      -0.017071       0.028688       0.041354      -0.269366      -0.100308       0.016109       0.084198              5.869144       5.621703      -1.291403      -0.654438       5.413334       0.903184       6.572394           0.000006
          369              O       6.699865      19.723137       4.740096      -0.484994      27.154002 0.40158074E+03  0.89426748E+04                                 7.034097                            6.112875       1.171679       2.458538                    0.999219      25.596913      64.005933       0.788247       0.348939      -1.151223      -0.003859       0.021357       0.000053       0.021703       0.009560      -0.006519       0.085204       0.093145       0.003565      -0.112400       0.046805       0.065595              7.745028      12.129639       1.067501      -0.298624       6.007591      -1.338052       5.097854          -0.000005
          370              O       5.279478      25.586989       4.489165      -0.453056      24.496535 0.34968048E+03  0.75398243E+04                                 6.556885                            5.707068       1.107986       2.451538                    0.999165      24.852295      61.621276       0.813262       0.349290      -1.148232       0.008036       0.000453       0.007053       0.010702       0.010189       0.001490      -0.082324       0.049911       0.091114      -0.095269       0.010343       0.084926              7.137984      10.870203       1.146828       0.266777       5.674992       1.166869       4.868759           0.000007
          371              O       1.036101      13.922147      18.567723      -0.261128      33.097499 0.38274720E+03  0.84586179E+04                                 8.373340                            6.072713       0.144095       2.171806                    0.995833      23.229551      58.701938       0.767068       0.361314      -1.136234       0.108414       0.036327      -0.017443       0.115661       0.010682      -0.010227      -0.075272      -0.112816      -0.032165      -0.059287      -0.051081       0.110368             11.021369       7.288385       1.350595      -1.123515      14.957063      -7.942427      10.818660          -0.000001
          372              O       3.487950      18.065017      18.535776      -0.255764      33.062320 0.37344483E+03  0.82165385E+04                                 8.398577                            6.009688      -0.019947       2.115286                    0.995593      23.276911      59.021844       0.767600       0.362668      -1.133223      -0.109962      -0.046021      -0.007553       0.119443       0.002883       0.003905       0.077372      -0.113674       0.001887      -0.057847      -0.053120       0.110966             11.079637       7.064941       0.661805       0.532272      15.042778       8.195146      11.131192          -0.000003
          373              O       2.447210      15.799796      14.459892      -0.265259      35.514902 0.37855062E+03  0.83400544E+04                                 8.849159                            6.015521       0.247721       2.202607                    0.997561      23.254357      58.609718       0.775546       0.358471      -1.138861      -0.038357       0.071765       0.078818       0.113286      -0.017234       0.021131      -0.047036      -0.037186       0.269838      -0.070383      -0.040002       0.110385             12.797429       6.466132      -0.802753       2.166260       5.676648      -2.630681      26.249507          -0.000004
          374              O       2.926600      12.940529      19.244714      -0.439900      25.200148 0.35583318E+03  0.76937742E+04                                 6.691166                            5.753038       1.198758       2.487366                    0.999076      24.660348      60.912877       0.812146       0.348802      -1.150461      -0.003037       0.007619       0.003943       0.009100       0.006452      -0.002039       0.080382       0.072261       0.077763      -0.100632       0.023458       0.077173              7.396236      11.703336       1.028610      -0.570246       5.684439      -1.230781       4.800933          -0.000001
          375              O       1.543327      18.841967      19.189532      -0.461332      25.048187 0.35849242E+03  0.77759907E+04                                 6.661173                            5.780075       1.088993       2.443917                    0.999152      24.983270      62.076440       0.808001       0.349477      -1.148386       0.006486      -0.004520      -0.001341       0.008019       0.010582       0.005416      -0.086198       0.045748       0.065619      -0.097808       0.013147       0.084661              7.294310      11.105551       1.262140       0.146494       5.797968       1.202766       4.979411          -0.000004
          376              O       1.328375      17.696938      14.082915      -0.439822      20.453094 0.31939002E+03  0.67450379E+04                                 5.735761                            5.425657       0.822759       2.348908                    0.999102      24.864309      61.386860       0.839128       0.345633      -1.149111      -0.001162      -0.009388      -0.002991       0.009922       0.042746      -0.015015       0.022153       0.061185      -0.241609      -0.089710      -0.003185       0.092896              5.744552       5.241290      -1.204843      -0.585760       5.519458       0.981660       6.472909          -0.000022
          377              O       1.377860       7.792793       0.151023      -0.248379      34.636094 0.36697775E+03  0.80252051E+04                                 8.705150                            5.924285       0.246980       2.207786                    0.997470      23.005427      57.829170       0.780956       0.358644      -1.138350       0.044427      -0.070358      -0.075340       0.112250      -0.012860       0.020638      -0.042680      -0.028610       0.271905      -0.064716      -0.042725       0.107441             12.564750       6.410041      -0.786318       1.883701       5.520890      -2.427013      25.763318          -0.000001
          378              O       2.833041      -4.014806      25.094540      -0.229182      32.109891 0.35027936E+03  0.75854805E+04                                 8.197503                            5.805890       0.139075       2.176411                    0.996608      22.724588      57.191231       0.783760       0.360873      -1.134475      -0.125768      -0.031038       0.005021       0.129638       0.015692      -0.014377      -0.055482      -0.118111       0.032296      -0.067450      -0.027050       0.094500             10.841892       6.926711       1.558384      -1.158583      14.538600      -8.076108      11.060364          -0.000000
          379              O       0.465472      -8.182990      25.092217      -0.255173      33.438572 0.37996639E+03  0.83959617E+04                                 8.464481                            6.068695      -0.048526       2.105218                    0.995304      23.333514      59.284874       0.762613       0.363477      -1.132635       0.102155       0.045305       0.015803       0.112862      -0.002174       0.003545       0.074764      -0.117116      -0.034580      -0.059877      -0.050353       0.110230             11.120104       7.167290       0.323906       0.414618      15.396335       8.072004      10.796688           0.000001
          380              O       2.609584       5.939099       0.528291      -0.445866      21.103645 0.33558693E+03  0.71676393E+04                                 5.854020                            5.555985       0.840200       2.348537                    0.999143      25.159943      62.251634       0.831355       0.344944      -1.150910       0.005417       0.004633       0.004137       0.008241       0.033419      -0.017072       0.028690       0.041353      -0.269361      -0.100308       0.016110       0.084198              5.869111       5.621673      -1.291395      -0.654433       5.413304       0.903178       6.572356           0.000012
          381              O       1.032235      -3.144377      24.302830      -0.484995      27.154012 0.40158083E+03  0.89426773E+04                                 7.034102                            6.112877       1.171692       2.458543                    0.999219      25.596887      64.005875       0.788246       0.348939      -1.151223       0.003859      -0.021350      -0.000054       0.021696       0.009558      -0.006518       0.085202       0.093145       0.003561      -0.112398       0.046805       0.065593              7.745036      12.129663       1.067502      -0.298624       6.007591      -1.338051       5.097855          -0.000001
          382              O       2.452622      -9.008229      24.553761      -0.453057      24.496669 0.34968276E+03  0.75398874E+04                                 6.556918                            5.707094       1.107975       2.451534                    0.999164      24.852313      61.621424       0.813258       0.349291      -1.148231      -0.008035      -0.000456      -0.007053       0.010701       0.010188       0.001489      -0.082322       0.049912       0.091109      -0.095268       0.010344       0.084923              7.138024      10.870271       1.146836       0.266779       5.675019       1.166876       4.868782           0.000005
          383              O       6.695999       2.656613      10.475203      -0.261128      33.097445 0.38274675E+03  0.84586053E+04                                 8.373329                            6.072708       0.144100       2.171807                    0.995833      23.229547      58.701913       0.767069       0.361314      -1.136234      -0.108415      -0.036330       0.017444       0.115663       0.010680      -0.010226      -0.075271      -0.112817      -0.032162      -0.059285      -0.051082       0.110367             11.021351       7.288380       1.350587      -1.123511      14.957024      -7.942412      10.818650           0.000003
          384              O       4.244150      -1.486257      10.507150      -0.255765      33.062083 0.37344252E+03  0.82164702E+04                                 8.398513                            6.009654      -0.019951       2.115284                    0.995593      23.276901      59.021638       0.767606       0.362666      -1.133225       0.109963       0.046023       0.007552       0.119444       0.002881       0.003904       0.077372      -0.113672       0.001888      -0.057847      -0.053119       0.110966             11.079527       7.064887       0.661788       0.532258      15.042617       8.195041      11.131077           0.000002
          385              O       5.284890       0.778964      14.583034      -0.265259      35.514838 0.37854987E+03  0.83400336E+04                                 8.849151                            6.015515       0.247717       2.202606                    0.997561      23.254332      58.609635       0.775546       0.358471      -1.138861       0.038358      -0.071765      -0.078812       0.113282      -0.017233       0.021129      -0.047034      -0.037185       0.269847      -0.070383      -0.040002       0.110385             12.797417       6.466127      -0.802758       2.166258       5.676651      -2.630708      26.249473           0.000000
          386              O       4.805500       3.638231       9.798212      -0.439898      25.200213 0.35583435E+03  0.76938072E+04                                 6.691189                            5.753056       1.198762       2.487368                    0.999076      24.660324      60.912886       0.812142       0.348803      -1.150460       0.003037      -0.007623      -0.003941       0.009103       0.006453      -0.002040       0.080383       0.072261       0.077764      -0.100633       0.023458       0.077175              7.396266      11.703389       1.028616      -0.570250       5.684459      -1.230790       4.800951           0.000008
          387              O       6.188773      -2.263207       9.853394      -0.461333      25.047934 0.35848807E+03  0.77758687E+04                                 6.661103                            5.780021       1.088985       2.443913                    0.999152      24.983272      62.076229       0.808009       0.349474      -1.148389      -0.006486       0.004524       0.001340       0.008021       0.010583       0.005417      -0.086200       0.045746       0.065623      -0.097810       0.013145       0.084664              7.294226      11.105410       1.262118       0.146489       5.797905       1.202746       4.979363           0.000003
          388              O       6.403725      -1.118178      14.960011      -0.439832      20.453520 0.31939883E+03  0.67452751E+04                                 5.735864                            5.425753       0.822750       2.348903                    0.999102      24.864469      61.387623       0.839115       0.345635      -1.149108       0.001163       0.009387       0.003003       0.009924       0.042746      -0.015014       0.022150       0.061190      -0.241612      -0.089709      -0.003189       0.092898              5.744656       5.241380      -1.204866      -0.585770       5.519546       0.981673       6.473041          -0.000005
          389              O       6.354240      16.082173      14.672486      -0.248380      34.636229 0.36697849E+03  0.80252260E+04                                 8.705177                            5.924290       0.246962       2.207780                    0.997470      23.005458      57.829275       0.780955       0.358644      -1.138350      -0.044428      -0.070358      -0.075334       0.112247       0.012858      -0.020637      -0.042679      -0.028608       0.271914      -0.064716      -0.042726       0.107442             12.564810       6.410052       0.786313      -1.883700       5.520903      -2.427004      25.763474          -0.000004
          390              O       4.899059      17.962814      10.573077      -0.229186      32.109969 0.35028033E+03  0.75855044E+04                                 8.197504                            5.805888       0.139067       2.176405                    0.996608      22.724653      57.191348       0.783763       0.360872      -1.134476       0.125768      -0.031037       0.005020       0.129639      -0.015693       0.014378      -0.055482      -0.118112       0.032297      -0.067451      -0.027049       0.094500             10.841892       6.926707      -1.558381       1.158580      14.538610      -8.076107      11.060357          -0.000004
          391              O       7.266628      13.794630      10.570754      -0.255176      33.438502 0.37996546E+03  0.83959334E+04                                 8.464460                            6.068679      -0.048505       2.105224                    0.995304      23.333521      59.284801       0.762616       0.363476      -1.132637      -0.102157       0.045305       0.015804       0.112865       0.002174      -0.003545       0.074763      -0.117119      -0.034577      -0.059876      -0.050354       0.110230             11.120080       7.167274      -0.323909      -0.414619      15.396308       8.071985      10.796658          -0.000003
          392              O       5.122516      14.228479      15.049754      -0.445869      21.103107 0.33557553E+03  0.71673253E+04                                 5.853865                            5.555842       0.840216       2.348540                    0.999143      25.159888      62.250917       0.831378       0.344938      -1.150917      -0.005417       0.004631       0.004150       0.008247      -0.033419       0.017069       0.028687       0.041345      -0.269377      -0.100310       0.016112       0.084198              5.868952       5.621525       1.291356       0.654414       5.413178       0.903153       6.572152          -0.000015
          393              O       6.699865      18.833243       9.781367      -0.485000      27.153892 0.40157885E+03  0.89426196E+04                                 7.034064                            6.112850       1.171702       2.458545                    0.999219      25.596926      64.005862       0.788250       0.348938      -1.151225      -0.003860      -0.021345      -0.000057       0.021692      -0.009556       0.006517       0.085203       0.093140       0.003560      -0.112397       0.046803       0.065594              7.744987      12.129567      -1.067486       0.298617       6.007562      -1.338042       5.097831          -0.000006
          394              O       5.279478      12.969391      10.032298      -0.453056      24.496657 0.34968260E+03  0.75398826E+04                                 6.556915                            5.707091       1.108007       2.451545                    0.999165      24.852311      61.621398       0.813259       0.349291      -1.148232       0.008037      -0.000459      -0.007052       0.010702      -0.010187      -0.001489      -0.082323       0.049910       0.091111      -0.095268       0.010343       0.084925              7.138020      10.870261      -1.146838      -0.266781       5.675020       1.166878       4.868781          -0.000006
          395              O       1.036101      10.945993      24.996666      -0.261126      33.097372 0.38274614E+03  0.84585885E+04                                 8.373316                            6.072705       0.144096       2.171807                    0.995833      23.229518      58.701830       0.767068       0.361314      -1.136234       0.108414      -0.036330       0.017445       0.115663      -0.010681       0.010226      -0.075271      -0.112816      -0.032164      -0.059286      -0.051081       0.110367             11.021321       7.288365      -1.350574       1.123501      14.956980      -7.942382      10.818619           0.000001
          396              O       3.487950       6.803123      25.028613      -0.255762      33.062208 0.37344385E+03  0.82165099E+04                                 8.398549                            6.009676      -0.019958       2.115282                    0.995593      23.276900      59.021751       0.767602       0.362667      -1.133223      -0.109962       0.046024       0.007553       0.119444      -0.002881      -0.003904       0.077372      -0.113672       0.001888      -0.057846      -0.053119       0.110966             11.079582       7.064918      -0.661792      -0.532263      15.042692       8.195091      11.131136          -0.000003
          397              O       2.447210      22.756584       0.061571      -0.265261      35.514829 0.37855016E+03  0.83400423E+04                                 8.849150                            6.015521       0.247729       2.202610                    0.997561      23.254320      58.609627       0.775545       0.358471      -1.138861      -0.038357      -0.071764      -0.078816       0.113284       0.017234      -0.021130      -0.047035      -0.037185       0.269842      -0.070383      -0.040001       0.110385             12.797401       6.466131       0.802759      -2.166261       5.676646      -2.630696      26.249428          -0.000001
          398              O       2.926600      11.927611      24.319675      -0.439899      25.200096 0.35583248E+03  0.76937553E+04                                 6.691156                            5.753032       1.198747       2.487363                    0.999076      24.660334      60.912829       0.812146       0.348802      -1.150461      -0.003036      -0.007625      -0.003941       0.009105      -0.006454       0.002040       0.080384       0.072261       0.077767      -0.100634       0.023458       0.077175              7.396221      11.703308      -1.028605       0.570244       5.684429      -1.230780       4.800928           0.000004
          399              O       1.543327       6.026173      24.374857      -0.461330      25.048070 0.35849042E+03  0.77759348E+04                                 6.661140                            5.780050       1.088970       2.443909                    0.999152      24.983277      62.076361       0.808005       0.349476      -1.148387       0.006486       0.004528       0.001342       0.008023      -0.010584      -0.005417      -0.086199       0.045748       0.065624      -0.097810       0.013146       0.084664              7.294270      11.105485      -1.262128      -0.146490       5.797937       1.202756       4.979388          -0.000005
          400              O       1.328375      20.859442       0.438548      -0.439838      20.453585 0.31940018E+03  0.67453110E+04                                 5.735879                            5.425767       0.822734       2.348896                    0.999102      24.864503      61.387754       0.839114       0.345636      -1.149107      -0.001163       0.009390       0.002994       0.009924      -0.042747       0.015014       0.022152       0.061191      -0.241606      -0.089709      -0.003189       0.092898              5.744672       5.241395       1.204871       0.585773       5.519560       0.981679       6.473062          -0.000020

******************************************************
Auxiliary information for the entire system
The total spin magnetic moment of the unit cell is   -0.000001
The total net atomic charge of the unit cell is   -0.000006
Accuracy of reproducing the electrostatic potential in the unit cell:
  The inner radius (bohr) =    5.0000
  The outer radius (bohr) =   12.0000
  Valid grid points have density less than (e/(bohr^3)) =    0.0001
  The number of valid grid points were=       460092
  The rms potential error without charges in kcal/mol is=      3.67860
  The rms potential error with partial charges in kcal/mol is=      0.54073
  The RRMSE value at monopole order=      0.14699
  The rms potential error with partial charges and cloud penetration in kcal/mol is=      0.53322
  The RRMSE value at monopole order with cloud penetration is=      0.14495
  The rms potential error with partial charges and atomic dipoles in kcal/mol is=      0.39879
  The RRMSE value at dipole order=      0.10841
  The rms potential error with partial charges, atomic dipoles and cloud penetration in kcal/mol is=      0.38130
  The RRMSE value at dipole order with cloud penetration=      0.10365

******************************************************
The electron densities and ab initio electrostatic potential were computed in VASP using the PBE functional and
projector augmented wave method. See the main text of the journal article for a description of computational details.
The atomic charges, dipoles, and quadrupoles were computed with the DDEC6 method as described in
(a) T. A. Manz and N. Gabaldon Limas, RSC Adv. 6 (2016) 47771-47801 DOI: 10.1039/c6ra04656h
(b) N. Gabaldon Limas and T. A. Manz, RSC Adv. 8 (2018) 2678-2707 DOI: 10.1039/c7ra11829e.
For each atom in the material, the electron cloud parameters were fit to the spherically averaged atom-in-material
electron density using radial positions for which this density was between 10^-4 and 10^-2 electrons per cubic bohr.
The polarizabilities, dispersion coefficients, and quantum Drude oscillator (QDO) parameters were fit using the MCLF method.
The magnetic structure of the system was optimized in VASP from the default ferromagnetic initial guess using spin polarization.
The atomic spin moments (ASMs) were computed on this optimized magnetic structure using the DDEC6 partition as inputs
to the method of T. A. Manz and D. S. Sholl, J. Chem. Theory Comput. 7 (2011) 4146-4164 DOI: 10.1021/ct200539n.
The RMSE and RRMSE were computed using a uniform grid with Ewald summation.
