# Supplementary material for: A collection of forcefield precursors for metal–organic frameworks
Source: RSC Adv. 2019 Nov 13;9(63):36492–507. doi: 10.1039/c9ra07327b (PMC9075174; doi:10.1039/c9ra07327b)
Supplement: RA-009-C9RA07327B-s3385 [file RA-009-C9RA07327B-s3385.xyz]

   58
jmolscript: load "" {1 1 1} spacegroup "x,y,z" unitcell [{     10.527000     0.000000     0.000000 }, {     -3.396665     9.963955     0.000000 }, {     -5.034564    -3.930333     8.816846 }]
Gd    -1.299895     3.169272     1.061636     2.113105
Gd     2.768726     7.791004     3.346787     2.112871
Gd     3.395666     2.864350     7.755210     2.113110
Gd    -0.672955    -1.757382     5.470059     2.112874
H      3.062023     3.488897     3.103530     0.158042
H      2.440803     3.074636     1.551765     0.178712
H     -2.846393     0.560498     7.079927     0.200007
H      5.060467     2.058759     1.304893     0.158126
H      4.868829     1.337128     2.856658     0.178518
H     -4.236164     1.555023     6.145342     0.199161
H     -0.966252     2.544725     5.713316     0.158042
H     -0.345032     2.958986     7.265081     0.178711
H      4.942164     5.473124     1.736919     0.200006
H     -2.964696     3.974863     7.511953     0.158125
H     -2.773058     4.696494     5.960188     0.178518
H      6.331935     4.478599     2.671504     0.199161
C      2.212638     3.367499     2.461663    -0.526701
C      1.527831     4.701278     2.258700     0.804532
C      1.375504     2.196255     2.922520     0.737834
C     -3.912370    -0.230056     5.506826     0.716878
C      5.219636     1.215645     1.946760    -0.526034
C      6.703040     0.997830     2.149723     0.802555
C      4.381142     0.045361     1.485903     0.737228
C     -4.640462     0.291008     7.718443     0.720482
C     -0.116867     2.666123     6.355183    -0.526699
C      0.567940     1.332344     6.558146     0.804532
C      0.720267     3.837367     5.894326     0.737833
C     -4.518859     6.263678     3.310020     0.716877
C     -3.123865     4.817977     6.870086    -0.526035
C     -4.607269     5.035792     6.667123     0.802555
C     -2.285371     5.988261     7.330943     0.737229
C      6.736233     5.742614     1.098403     0.720481
C     -3.734510     0.787737     6.612635    -0.493392
C      5.830281     5.245885     2.204211    -0.493390
O      0.357626     4.746639     1.827027    -0.677537
O      0.228735     2.011652     2.421547    -0.760965
O      5.507745    -0.305191     4.923679    -0.602138
O      1.869041     1.426797     3.774668    -0.579996
O      2.223355     5.710659     2.508745    -0.751751
O     -2.971588    -1.025786     5.216046    -0.762875
O      7.123562    -0.095142     2.581396    -0.677056
O      1.179773     8.864328     1.986876    -0.760967
O     -4.354421    -0.780907     8.301590    -0.603718
O      3.493582     0.264210     0.633755    -0.579363
O      7.434011     1.981838     1.899678    -0.750670
O     -5.697183     0.924725     8.009223    -0.764892
O      1.738145     1.286983     6.989819    -0.677537
O      1.867036     4.021970     6.395299    -0.760966
O     -3.411974     6.338813     3.893167    -0.602138
O      0.226730     4.606825     5.042178    -0.579995
O     -0.127584     0.322963     6.308101    -0.751751
O      5.067359     7.059408     3.600800    -0.762874
O     -5.027791     6.128764     6.235450    -0.677055
O      0.915998    -2.830706     6.829970    -0.760968
O      6.450192     6.814529     0.515256    -0.603718
O     -1.397811     5.769412     8.183091    -0.579363
O     -5.338240     4.051784     6.917168    -0.750670
O      7.792954     5.108897     0.807623    -0.764891

The following XYZ coordinates are in angstroms. Other properties are in atomic units.
The sperically averaged electron density of each atom fit to a function of the form exp(a - br)
eigen_1, eigen_2 and eigen_3 are the three eigenvalues of traceless quadrupole moment tensor
  atom number  atomic symbol              X              Y              Z     net charge C6 coefficient C8 coefficient C10 coefficient fluctuating dipole atomic polarizability isotropic forcefield polarizability              a              b squared Pearson coefficient          <r^3>          <r^4>         wp_QDO          m_QDO          q_QDO       dipole_x       dipole_y       dipole_z         dipole            Qxy            Qxz            Qyz     Q(x^2-y^2)  Q(3z^2 - R^2)        eigen_1        eigen_2        eigen_3 static polarizability      alpha(xx)      alpha(xy)      alpha(xz)      alpha(yy)      alpha(yz)      alpha(zz) atomic spin moment
            1             Gd      -1.299895       3.169272       1.061636       2.113105     131.281258 0.29856197E+04  0.10146164E+06                                17.333072                           15.011323       1.871300       2.335739                    0.998581      76.344469     182.282239       0.636801       0.283031      -1.312595      -0.028263      -0.010548       0.021852       0.037250      -0.023220       0.006677       0.170949      -0.298248       0.428710      -0.223823      -0.060682       0.284505             19.248974      25.177735       3.459039      -0.623934      16.970451      -3.621813      15.598736           0.000020
            2             Gd       2.768726       7.791004       3.346787       2.112871     131.437026 0.29896557E+04  0.10163463E+06                                17.348227                           15.022634       1.865551       2.334110                    0.998541      76.369761     182.383634       0.636478       0.283075      -1.312525      -0.001731      -0.031205      -0.020194       0.037209       0.072810      -0.159582      -0.061208       0.264961       0.430005      -0.224248      -0.060383       0.284631             19.267471      15.723125       0.234861       3.229652      26.467211       1.762349      15.612076           0.000020
            3             Gd       3.395666       2.864350       7.755210       2.113110     131.280425 0.29855960E+04  0.10146062E+06                                17.332983                           15.011249       1.871328       2.335747                    0.998581      76.344361     182.281692       0.636804       0.283031      -1.312596       0.028263       0.010548      -0.021853       0.037250      -0.023220       0.006676       0.170948      -0.298248       0.428708      -0.223823      -0.060681       0.284504             19.248872      25.177594       3.459016      -0.623937      16.970366      -3.621794      15.598657           0.000020
            4             Gd      -0.672955      -1.757382       5.470059       2.112874     131.436384 0.29896377E+04  0.10163385E+06                                17.348160                           15.022578       1.865570       2.334116                    0.998541      76.369675     182.383212       0.636480       0.283075      -1.312525       0.001731       0.031205       0.020194       0.037209       0.072810      -0.159582      -0.061208       0.264960       0.430004      -0.224247      -0.060383       0.284630             19.267394      15.723064       0.234862       3.229636      26.467103       1.762342      15.612015           0.000019
            5              H       3.062023       3.488897       3.103530       0.158042       1.283282 0.10802175E+02  0.11536213E+03                                 2.018748                            1.970242      -1.476114       2.173265                    0.994134       4.002369      12.039604       0.425593       1.347594      -0.693481       0.011358       0.004440       0.022215       0.025342       0.002690       0.013129       0.006478       0.009995       0.004036      -0.012189      -0.005588       0.017777              2.029427       2.387407       0.073638       0.399710       1.750846       0.040830       1.950029           0.000008
            6              H       2.440803       3.074636       1.551765       0.178712       0.997051 0.79469141E+01  0.79216499E+02                                 1.761523                            1.735153      -1.367836       2.252823                    0.993643       3.688539      10.996791       0.432494       1.420720      -0.679053      -0.002301      -0.014097      -0.023367       0.027387       0.002915      -0.000362       0.000611      -0.005407       0.018848      -0.007142       0.000803       0.006339              1.769262       1.598172      -0.116937      -0.174503       1.601890       0.161714       2.107725           0.000006
            7              H      -2.846393       0.560498       7.079927       0.200007       1.040463 0.79856104E+01  0.79130611E+02                                 1.763531                            1.700903      -1.461957       2.210581                    0.995238       3.532454      10.257586       0.454975       1.358571      -0.691621       0.013374      -0.023984       0.021821       0.035075      -0.005717       0.013852      -0.000943      -0.000415       0.023587      -0.014927      -0.002770       0.017698              1.790307       2.220377      -0.007321       0.213069       1.468157      -0.023196       1.682386           0.000008
            8              H       5.060467       2.058759       1.304893       0.158126       1.282089 0.10788778E+02  0.11517827E+03                                 2.017097                            1.968703      -1.470290       2.175732                    0.994055       4.000354      12.029694       0.425881       1.347160      -0.693567       0.000271       0.012070      -0.022338       0.025392      -0.001000      -0.001899      -0.014627      -0.011452       0.003679      -0.012316      -0.005620       0.017936              2.027745       1.770794      -0.136039       0.090240       2.363987      -0.390988       1.948454           0.000008
            9              H       4.868829       1.337128       2.856658       0.178518       0.997294 0.79475105E+01  0.79207098E+02                                 1.760191                            1.733903      -1.356857       2.257361                    0.993625       3.686997      10.983503       0.433235       1.418566      -0.679455      -0.012591      -0.006739       0.023498       0.027498       0.003955      -0.000794       0.000192       0.000918       0.018890      -0.007163       0.000794       0.006369              1.767899       1.671707      -0.091380      -0.209105       1.526081       0.112883       2.105908           0.000006
           10              H      -4.236164       1.555023       6.145342       0.199161       1.041031 0.79877735E+01  0.79124276E+02                                 1.761064                            1.698623      -1.440358       2.219295                    0.995242       3.530750      10.236832       0.456481       1.354564      -0.692422      -0.027194       0.005377      -0.022034       0.035411      -0.004288       0.005376      -0.012769       0.007517       0.023338      -0.014942      -0.002647       0.017590              1.787753       1.549031      -0.235079       0.090581       2.134171      -0.193755       1.680057           0.000008
           11              H      -0.966252       2.544725       5.713316       0.158042       1.283281 0.10802162E+02  0.11536194E+03                                 2.018747                            1.970240      -1.476113       2.173266                    0.994134       4.002366      12.039591       0.425594       1.347594      -0.693481      -0.011358      -0.004440      -0.022215       0.025342       0.002690       0.013129       0.006478       0.009995       0.004036      -0.012189      -0.005588       0.017777              2.029426       2.387405       0.073638       0.399710       1.750845       0.040830       1.950028           0.000008
           12              H      -0.345032       2.958986       7.265081       0.178711       0.997053 0.79469290E+01  0.79216681E+02                                 1.761524                            1.735155      -1.367836       2.252823                    0.993643       3.688542      10.996801       0.432494       1.420719      -0.679053       0.002301       0.014097       0.023367       0.027387       0.002915      -0.000362       0.000611      -0.005407       0.018848      -0.007142       0.000803       0.006339              1.769264       1.598174      -0.116937      -0.174503       1.601891       0.161714       2.107727           0.000006
           13              H       4.942164       5.473124       1.736919       0.200006       1.040463 0.79856157E+01  0.79130676E+02                                 1.763532                            1.700904      -1.461956       2.210581                    0.995238       3.532455      10.257589       0.454975       1.358571      -0.691621      -0.013374       0.023984      -0.021821       0.035075      -0.005717       0.013852      -0.000943      -0.000415       0.023587      -0.014928      -0.002770       0.017698              1.790307       2.220379      -0.007321       0.213070       1.468157      -0.023197       1.682386           0.000008
           14              H      -2.964696       3.974863       7.511953       0.158125       1.282091 0.10788806E+02  0.11517864E+03                                 2.017099                            1.968704      -1.470290       2.175732                    0.994056       4.000359      12.029708       0.425881       1.347159      -0.693567      -0.000271      -0.012070       0.022338       0.025392      -0.001000      -0.001899      -0.014627      -0.011452       0.003679      -0.012316      -0.005620       0.017936              2.027747       1.770795      -0.136039       0.090240       2.363989      -0.390988       1.948456           0.000008
           15              H      -2.773058       4.696494       5.960188       0.178518       0.997294 0.79475067E+01  0.79207054E+02                                 1.760191                            1.733902      -1.356857       2.257361                    0.993625       3.686996      10.983501       0.433235       1.418566      -0.679455       0.012591       0.006739      -0.023498       0.027498       0.003955      -0.000794       0.000192       0.000918       0.018890      -0.007163       0.000794       0.006369              1.767899       1.671707      -0.091380      -0.209105       1.526081       0.112883       2.105908           0.000006
           16              H       6.331935       4.478599       2.671504       0.199161       1.041032 0.79877870E+01  0.79124435E+02                                 1.761065                            1.698623      -1.440359       2.219294                    0.995242       3.530752      10.236836       0.456481       1.354562      -0.692422       0.027194      -0.005377       0.022034       0.035411      -0.004288       0.005376      -0.012769       0.007517       0.023338      -0.014942      -0.002647       0.017590              1.787754       1.549031      -0.235079       0.090581       2.134172      -0.193756       1.680057           0.000008
           17              C       2.212638       3.367499       2.461663      -0.526701      34.937966 0.59848573E+03  0.15212750E+05                                 9.033756                            7.877947      -0.297732       1.868695                    0.996901      33.681824     100.079016       0.619653       0.388869      -1.084568       0.001028      -0.007851       0.024935       0.026162       0.005262       0.007746       0.022901      -0.017560       0.071427      -0.022245      -0.016141       0.038385              9.642155       8.805009       0.195531       0.086591      12.419337      -1.412385       7.702120           0.000018
           18              C       1.527831       4.701278       2.258700       0.804532      19.210615 0.21123694E+03  0.42514059E+04                                 6.954754                            5.422290      -0.534056       1.908423                    0.997911      21.085222      60.866956       0.583064       0.521948      -0.980892      -0.009850       0.053946       0.001897       0.054870      -0.014680      -0.052236      -0.018819       0.015329       0.249403      -0.072470      -0.031600       0.104070              7.738392       8.624235       1.036379       1.898873       9.642008       0.211960       4.948932           0.000012
           19              C       1.375504       2.196255       2.922520       0.737834      19.071090 0.23314094E+03  0.48111868E+04                                 6.940057                            5.708951      -0.493292       1.916175                    0.998603      22.048245      64.525534       0.566170       0.524234      -0.979463      -0.032074      -0.023887      -0.018146       0.043916      -0.007922      -0.063709       0.065855      -0.017043       0.087211      -0.082634      -0.022273       0.104907              7.449091       8.022541       0.813321       1.290300       7.533816      -2.406995       6.790916           0.000014
           20              C      -3.912370      -0.230056       5.506826       0.716878      20.055750 0.23175856E+03  0.47370578E+04                                 6.984302                            5.523984      -0.123283       2.027065                    0.999686      21.605060      61.284520       0.606922       0.493742      -1.002327       0.019978       0.000089      -0.020173       0.028391       0.028104      -0.042860      -0.090322      -0.060837       0.021925      -0.079182      -0.044361       0.123543              7.847790       7.692080      -1.689704       0.289785       7.014827       3.097869       8.836462           0.000002
           21              C       5.219636       1.215645       1.946760      -0.526034      34.922479 0.59816071E+03  0.15202950E+05                                 9.033623                            7.878126      -0.299303       1.868284                    0.996948      33.672980     100.058992       0.619351       0.389098      -1.084371      -0.006692      -0.001073      -0.024733       0.025645       0.009532      -0.019738      -0.014257       0.008620       0.071202      -0.022419      -0.016136       0.038555              9.641750      11.924471       1.257037       1.366081       9.299214       0.374227       7.701565           0.000019
           22              C       6.703040       0.997830       2.149723       0.802555      19.261988 0.21191553E+03  0.42684146E+04                                 6.964835                            5.429486      -0.534344       1.907686                    0.997858      21.123796      60.998982       0.582930       0.521658      -0.981044       0.054796       0.007840      -0.001249       0.055369      -0.016230       0.000869       0.056598       0.006416       0.251025      -0.073335      -0.031856       0.105191              7.749877       8.916312       1.134472       0.412735       9.377555      -1.868883       4.955763           0.000012
           23              C       4.381142       0.045361       1.485903       0.737228      19.066934 0.23307925E+03  0.48095366E+04                                 6.938616                            5.707835      -0.491884       1.916518                    0.998662      22.045701      64.512985       0.566286       0.524168      -0.979506      -0.012299      -0.038545       0.018343       0.044424      -0.000700      -0.082653       0.039670       0.022830       0.087529      -0.083006      -0.021797       0.104803              7.447472       7.086785       0.494088       2.694162       8.465878      -0.445014       6.789754           0.000014
           24              C      -4.640462       0.291008       7.718443       0.720482      20.011668 0.23115420E+03  0.47218278E+04                                 6.976350                            5.518304      -0.121339       2.028218                    0.999700      21.574243      61.187182       0.606956       0.494016      -1.002144      -0.007813       0.019032       0.021439       0.029713       0.040601       0.071152       0.068920       0.012307       0.023770      -0.078040      -0.044516       0.122556              7.838490       8.108654      -1.542950      -2.834522       6.582198      -1.271806       8.824619           0.000002
           25              C      -0.116867       2.666123       6.355183      -0.526699      34.937933 0.59848498E+03  0.15212726E+05                                 9.033750                            7.877941      -0.297731       1.868695                    0.996901      33.681802     100.078929       0.619653       0.388869      -1.084568      -0.001028       0.007851      -0.024935       0.026162       0.005262       0.007746       0.022901      -0.017561       0.071427      -0.022245      -0.016141       0.038386              9.642148       8.805002       0.195531       0.086590      12.419327      -1.412383       7.702116           0.000017
           26              C       0.567940       1.332344       6.558146       0.804532      19.210626 0.21123711E+03  0.42514103E+04                                 6.954756                            5.422292      -0.534058       1.908422                    0.997911      21.085234      60.867002       0.583064       0.521948      -0.980892       0.009850      -0.053946      -0.001898       0.054871      -0.014680      -0.052236      -0.018819       0.015329       0.249403      -0.072470      -0.031599       0.104070              7.738395       8.624238       1.036379       1.898873       9.642012       0.211960       4.948934           0.000012
           27              C       0.720267       3.837367       5.894326       0.737833      19.071100 0.23314111E+03  0.48111912E+04                                 6.940059                            5.708953      -0.493293       1.916175                    0.998603      22.048255      64.525572       0.566170       0.524234      -0.979463       0.032074       0.023887       0.018146       0.043916      -0.007921      -0.063709       0.065856      -0.017043       0.087211      -0.082634      -0.022273       0.104907              7.449093       8.022543       0.813321       1.290299       7.533819      -2.406996       6.790918           0.000015
           28              C      -4.518859       6.263678       3.310020       0.716877      20.055763 0.23175873E+03  0.47370620E+04                                 6.984304                            5.523985      -0.123283       2.027065                    0.999686      21.605068      61.284540       0.606922       0.493742      -1.002327      -0.019978      -0.000089       0.020173       0.028391       0.028104      -0.042860      -0.090322      -0.060837       0.021925      -0.079182      -0.044361       0.123543              7.847791       7.692081      -1.689704       0.289785       7.014829       3.097870       8.836464           0.000002
           29              C      -3.123865       4.817977       6.870086      -0.526035      34.922484 0.59816081E+03  0.15202954E+05                                 9.033624                            7.878127      -0.299304       1.868284                    0.996948      33.672986     100.059020       0.619351       0.389098      -1.084371       0.006692       0.001074       0.024733       0.025645       0.009532      -0.019738      -0.014257       0.008620       0.071202      -0.022419      -0.016137       0.038555              9.641752      11.924474       1.257037       1.366081       9.299215       0.374226       7.701566           0.000017
           30              C      -4.607269       5.035792       6.667123       0.802555      19.261985 0.21191551E+03  0.42684144E+04                                 6.964835                            5.429487      -0.534345       1.907686                    0.997858      21.123802      60.999016       0.582930       0.521658      -0.981044      -0.054796      -0.007840       0.001249       0.055368      -0.016230       0.000869       0.056598       0.006416       0.251025      -0.073335      -0.031856       0.105191              7.749877       8.916313       1.134470       0.412736       9.377555      -1.868883       4.955764           0.000013
           31              C      -2.285371       5.988261       7.330943       0.737229      19.066926 0.23307913E+03  0.48095335E+04                                 6.938613                            5.707833      -0.491883       1.916519                    0.998662      22.045688      64.512927       0.566286       0.524168      -0.979506       0.012299       0.038545      -0.018343       0.044424      -0.000700      -0.082652       0.039670       0.022830       0.087528      -0.083006      -0.021796       0.104803              7.447469       7.086782       0.494089       2.694161       8.465874      -0.445013       6.789751           0.000015
           32              C       6.736233       5.742614       1.098403       0.720481      20.011679 0.23115435E+03  0.47218315E+04                                 6.976353                            5.518306      -0.121338       2.028218                    0.999700      21.574250      61.187205       0.606956       0.494016      -1.002144       0.007813      -0.019033      -0.021439       0.029714       0.040601       0.071152       0.068920       0.012307       0.023770      -0.078040      -0.044516       0.122556              7.838494       8.108658      -1.542952      -2.834524       6.582201      -1.271806       8.824622           0.000002
           33              C      -3.734510       0.787737       6.612635      -0.493392      33.907828 0.54093789E+03  0.13341183E+05                                 8.812706                            7.456674      -0.047387       1.971053                    0.996509      31.692890      91.284478       0.644295       0.385455      -1.092307       0.031545       0.045233      -0.000602       0.055150       0.001144      -0.017808       0.012790      -0.000876       0.112797      -0.027417      -0.017575       0.044993              9.742574       8.738003      -0.422519      -1.449560       8.448678       1.038488      12.041041           0.000013
           34              C       5.830281       5.245885       2.204211      -0.493390      33.907800 0.54093733E+03  0.13341166E+05                                 8.812700                            7.456669      -0.047386       1.971054                    0.996509      31.692875      91.284418       0.644296       0.385455      -1.092307      -0.031545      -0.045233       0.000602       0.055150       0.001144      -0.017807       0.012790      -0.000876       0.112798      -0.027417      -0.017576       0.044993              9.742567       8.737998      -0.422519      -1.449558       8.448672       1.038486      12.041032           0.000013
           35              O       0.357626       4.746639       1.827027      -0.677537      41.984466 0.68110534E+03  0.17417706E+05                                 9.675002                            8.193063       0.059517       2.039788                    0.995068      30.015049      82.092460       0.648067       0.369581      -1.127711       0.051323       0.059008       0.024968       0.082094       0.001646      -0.021781      -0.001551       0.108272       0.222928      -0.091325       0.009656       0.081669             10.578886      15.315898       1.060190       4.371762       7.222139       0.210792       9.198622           0.000019
           36              O       0.228735       2.011652       2.421547      -0.760965      42.905643 0.74060691E+03  0.19349856E+05                                 9.707679                            8.469716       0.119007       2.026017                    0.997529      31.955999      88.489504       0.645409       0.363230      -1.132035       0.097479      -0.061700       0.068329       0.134082      -0.009080      -0.010155       0.061746       0.065063       0.057411      -0.080457       0.018408       0.062049             10.268992      14.732799       0.910426       4.030733       7.260957      -0.494902       8.813218           0.000034
           37              O       5.507745      -0.305191       4.923679      -0.602138      30.517314 0.50211989E+03  0.11839578E+05                                 7.619884                            6.866921       0.750755       2.292223                    0.997850      27.544797      71.181887       0.737614       0.352166      -1.147055      -0.033790       0.071573       0.019464       0.081506       0.034336       0.025025      -0.075431       0.095153       0.028364      -0.114396       0.053905       0.060491              7.976680       9.264436      -0.311643       2.572408       5.515835       0.665052       9.149769           0.000007
           38              O       1.869041       1.426797       3.774668      -0.579996      32.051032 0.52487046E+03  0.12520275E+05                                 7.883631                            7.035178       0.786312       2.293423                    0.997548      27.860832      72.537873       0.726131       0.353614      -1.145295      -0.015314       0.002882      -0.006732       0.016974      -0.113556      -0.027252       0.009055      -0.003582       0.275040      -0.160096       0.051699       0.108397              8.244454       6.801339      -1.735493       1.220517       8.262845      -3.290324       9.669178           0.000031
           39              O       2.223355       5.710659       2.508745      -0.751751      48.081717 0.67880963E+03  0.17252264E+05                                10.350031                            7.959915       0.405015       2.133500                    0.998234      30.395824      81.449191       0.688506       0.350026      -1.149244      -0.045464      -0.100582      -0.052707       0.122319       0.032045      -0.025660       0.006354       0.016255       0.121315      -0.057845       0.006368       0.051476             11.974997      10.856456       6.489685       1.668728      18.083410       2.497387       6.985124           0.000033
           40              O      -2.971588      -1.025786       5.216046      -0.762875      51.837964 0.80441833E+03  0.21422215E+05                                11.084887                            8.870279      -0.047175       1.982504                    0.996427      31.802682      88.455418       0.627047       0.366795      -1.131046      -0.042610       0.045844       0.018715       0.065326      -0.027445      -0.068181      -0.049665      -0.093495       0.001878      -0.112311       0.031789       0.080522             12.598951      15.055330      -6.508286      -1.660415      12.922226       3.143917       9.819298           0.000008
           41              O       7.123562      -0.095142       2.581396      -0.677056      42.015756 0.68169485E+03  0.17437768E+05                                 9.682497                            8.198998       0.054548       2.038213                    0.994996      30.021562      82.140725       0.647504       0.369797      -1.127468       0.038629       0.067213      -0.024923       0.081431      -0.031699      -0.005767       0.021681      -0.086295       0.223912      -0.090868       0.008623       0.082245             10.587266       7.422876      -1.634111       1.212538      15.132412      -4.209852       9.206510           0.000020
           42              O       1.179773       8.864328       1.986876      -0.760967      42.901928 0.74052389E+03  0.19346888E+05                                 9.706314                            8.468495       0.115219       2.024738                    0.997516      31.957697      88.488539       0.645549       0.363166      -1.132100      -0.089679       0.072754      -0.068105       0.134066      -0.026662      -0.062244      -0.010115      -0.041246       0.055957      -0.080837       0.018676       0.062161             10.267574       7.482005      -1.561433       1.769104      14.508297      -3.655697       8.812419           0.000035
           43              O      -4.354421      -0.780907       8.301590      -0.603718      30.539279 0.50259065E+03  0.11853104E+05                                 7.621957                            6.868847       0.751823       2.292063                    0.997822      27.561182      71.224632       0.737741       0.352034      -1.147197       0.079459      -0.010744      -0.019134       0.082433      -0.001282       0.078950       0.001024      -0.115619       0.030967      -0.113381       0.052661       0.060720              7.978857       6.098538      -1.392344       0.200469       8.685811      -2.649823       9.152221           0.000007
           44              O       3.493582       0.264210       0.633755      -0.579363      32.078502 0.52545155E+03  0.12538347E+05                                 7.890784                            7.041350       0.783423       2.292453                    0.997472      27.864442      72.573523       0.725417       0.353843      -1.145041       0.008726      -0.013527       0.007379       0.017708      -0.088792      -0.016544       0.022921       0.142392       0.275052      -0.160384       0.052550       0.107835              8.252061       9.179177      -0.929160       3.511756       5.898465      -0.094026       9.678542           0.000031
           45              O       7.434011       1.981838       1.899678      -0.750670      47.970859 0.67688451E+03  0.17190109E+05                                10.331632                            7.946424       0.409160       2.135008                    0.998286      30.367253      81.325631       0.689417       0.349832      -1.149471      -0.080979      -0.075904       0.052340       0.122713       0.020639      -0.013994       0.022833      -0.050782       0.119370      -0.057280       0.005956       0.051323             11.952872      13.340154       7.330440      -1.821679      15.544940      -2.380746       6.973522           0.000034
           46              O      -5.697183       0.924725       8.009223      -0.764892      51.915699 0.80596378E+03  0.21473769E+05                                11.095951                            8.878665      -0.052120       1.980848                    0.996426      31.830674      88.556016       0.626761       0.366785      -1.131050       0.055365      -0.024500      -0.018308       0.063251       0.008121       0.025301       0.080561       0.107586       0.005079      -0.112215       0.030653       0.081561             12.612097      17.138002      -5.811382      -3.515883      10.868933       0.557888       9.829356           0.000008
           47              O       1.738145       1.286983       6.989819      -0.677537      41.984486 0.68110578E+03  0.17417720E+05                                 9.675005                            8.193066       0.059516       2.039788                    0.995068      30.015057      82.092493       0.648067       0.369581      -1.127711      -0.051323      -0.059008      -0.024968       0.082094       0.001646      -0.021781      -0.001551       0.108271       0.222928      -0.091324       0.009656       0.081669             10.578890      15.315902       1.060189       4.371763       7.222141       0.210791       9.198625           0.000020
           48              O       1.867036       4.021970       6.395299      -0.760966      42.905717 0.74060862E+03  0.19349913E+05                                 9.707692                            8.469728       0.119004       2.026016                    0.997529      31.956027      88.489624       0.645408       0.363230      -1.132035      -0.097479       0.061701      -0.068330       0.134082      -0.009080      -0.010155       0.061746       0.065063       0.057412      -0.080457       0.018408       0.062049             10.269005      14.732818       0.910429       4.030737       7.260968      -0.494903       8.813229           0.000034
           49              O      -3.411974       6.338813       3.893167      -0.602138      30.517321 0.50212003E+03  0.11839582E+05                                 7.619885                            6.866923       0.750755       2.292223                    0.997850      27.544802      71.181904       0.737614       0.352166      -1.147055       0.033790      -0.071573      -0.019465       0.081507       0.034336       0.025025      -0.075431       0.095153       0.028364      -0.114396       0.053905       0.060491              7.976681       9.264438      -0.311643       2.572408       5.515836       0.665051       9.149770           0.000008
           50              O       0.226730       4.606825       5.042178      -0.579995      32.050990 0.52486956E+03  0.12520247E+05                                 7.883623                            7.035171       0.786315       2.293425                    0.997548      27.860815      72.537805       0.726132       0.353614      -1.145295       0.015314      -0.002882       0.006732       0.016975      -0.113555      -0.027252       0.009056      -0.003582       0.275040      -0.160096       0.051699       0.108397              8.244446       6.801333      -1.735492       1.220516       8.262836      -3.290321       9.669168           0.000031
           51              O      -0.127584       0.322963       6.308101      -0.751751      48.081747 0.67881016E+03  0.17252281E+05                                10.350037                            7.959919       0.405012       2.133498                    0.998234      30.395833      81.449233       0.688506       0.350026      -1.149244       0.045464       0.100582       0.052707       0.122319       0.032045      -0.025660       0.006354       0.016255       0.121314      -0.057845       0.006368       0.051476             11.975003      10.856463       6.489689       1.668730      18.083418       2.497388       6.985128           0.000033
           52              O       5.067359       7.059408       3.600800      -0.762874      51.837948 0.80441796E+03  0.21422202E+05                                11.084884                            8.870276      -0.047175       1.982504                    0.996427      31.802678      88.455399       0.627047       0.366795      -1.131046       0.042610      -0.045844      -0.018715       0.065326      -0.027445      -0.068181      -0.049665      -0.093495       0.001878      -0.112311       0.031789       0.080522             12.598948      15.055328      -6.508288      -1.660417      12.922224       3.143915       9.819293           0.000008
           53              O      -5.027791       6.128764       6.235450      -0.677055      42.015797 0.68169564E+03  0.17437793E+05                                 9.682504                            8.199003       0.054547       2.038213                    0.994996      30.021576      82.140780       0.647504       0.369797      -1.127468      -0.038629      -0.067213       0.024923       0.081431      -0.031699      -0.005767       0.021680      -0.086295       0.223912      -0.090869       0.008623       0.082245             10.587273       7.422880      -1.634113       1.212540      15.132423      -4.209857       9.206517           0.000020
           54              O       0.915998      -2.830706       6.829970      -0.760968      42.901889 0.74052315E+03  0.19346863E+05                                 9.706307                            8.468490       0.115222       2.024739                    0.997516      31.957688      88.488489       0.645550       0.363165      -1.132100       0.089679      -0.072754       0.068105       0.134066      -0.026661      -0.062244      -0.010115      -0.041246       0.055955      -0.080836       0.018676       0.062160             10.267566       7.481999      -1.561429       1.769100      14.508287      -3.655692       8.812412           0.000034
           55              O       6.450192       6.814529       0.515256      -0.603718      30.539287 0.50259082E+03  0.11853109E+05                                 7.621959                            6.868848       0.751823       2.292063                    0.997822      27.561188      71.224653       0.737741       0.352034      -1.147197      -0.079459       0.010744       0.019134       0.082433      -0.001282       0.078950       0.001024      -0.115620       0.030967      -0.113381       0.052661       0.060720              7.978858       6.098538      -1.392344       0.200469       8.685813      -2.649824       9.152223           0.000007
           56              O      -1.397811       5.769412       8.183091      -0.579363      32.078448 0.52545045E+03  0.12538314E+05                                 7.890773                            7.041341       0.783427       2.292455                    0.997473      27.864424      72.573440       0.725418       0.353843      -1.145042      -0.008726       0.013527      -0.007379       0.017708      -0.088792      -0.016544       0.022921       0.142392       0.275051      -0.160384       0.052549       0.107834              8.252049       9.179164      -0.929158       3.511750       5.898457      -0.094025       9.678527           0.000031
           57              O      -5.338240       4.051784       6.917168      -0.750670      47.970959 0.67688626E+03  0.17190166E+05                                10.331650                            7.946437       0.409155       2.135006                    0.998286      30.367280      81.325756       0.689416       0.349833      -1.149470       0.080979       0.075903      -0.052340       0.122713       0.020639      -0.013994       0.022833      -0.050782       0.119369      -0.057279       0.005956       0.051323             11.952893      13.340178       7.330453      -1.821682      15.544967      -2.380751       6.973533           0.000034
           58              O       7.792954       5.108897       0.807623      -0.764891      51.915664 0.80596302E+03  0.21473744E+05                                11.095947                            8.878661      -0.052121       1.980848                    0.996426      31.830661      88.555968       0.626762       0.366785      -1.131050      -0.055365       0.024499       0.018307       0.063251       0.008121       0.025301       0.080561       0.107585       0.005080      -0.112215       0.030653       0.081561             12.612093      17.137996      -5.811384      -3.515883      10.868930       0.557890       9.829351           0.000008

******************************************************
Auxiliary information for the entire system
The total spin magnetic moment of the unit cell is   0.000912
The total net atomic charge of the unit cell is   0.000000
Accuracy of reproducing the electrostatic potential in the unit cell:
  The inner radius (bohr) =    5.0000
  The outer radius (bohr) =   12.0000
  Valid grid points have density less than (e/(bohr^3)) =    0.0001
  The number of valid grid points were=         6198
  The rms potential error without charges in kcal/mol is=      5.71762
  The rms potential error with partial charges in kcal/mol is=      0.62831
  The RRMSE value at monopole order=      0.10989
  The rms potential error with partial charges and cloud penetration in kcal/mol is=      0.63093
  The RRMSE value at monopole order with cloud penetration is=      0.11035
  The rms potential error with partial charges and atomic dipoles in kcal/mol is=      0.31899
  The RRMSE value at dipole order=      0.05579
  The rms potential error with partial charges, atomic dipoles and cloud penetration in kcal/mol is=      0.32432
  The RRMSE value at dipole order with cloud penetration=      0.05672

******************************************************
The electron densities and ab initio electrostatic potential were computed in VASP using the PBE functional and
projector augmented wave method. See the main text of the journal article for a description of computational details.
The atomic charges, dipoles, and quadrupoles were computed with the DDEC6 method as described in
(a) T. A. Manz and N. Gabaldon Limas, RSC Adv. 6 (2016) 47771-47801 DOI: 10.1039/c6ra04656h
(b) N. Gabaldon Limas and T. A. Manz, RSC Adv. 8 (2018) 2678-2707 DOI: 10.1039/c7ra11829e.
For each atom in the material, the electron cloud parameters were fit to the spherically averaged atom-in-material
electron density using radial positions for which this density was between 10^-4 and 10^-2 electrons per cubic bohr.
The polarizabilities, dispersion coefficients, and quantum Drude oscillator (QDO) parameters were fit using the MCLF method.
The magnetic structure of the system was optimized in VASP from the default ferromagnetic initial guess using spin polarization.
The atomic spin moments (ASMs) were computed on this optimized magnetic structure using the DDEC6 partition as inputs
to the method of T. A. Manz and D. S. Sholl, J. Chem. Theory Comput. 7 (2011) 4146-4164 DOI: 10.1021/ct200539n.
The RMSE and RRMSE were computed using a uniform grid with Ewald summation.
