# Supplementary material for: A collection of forcefield precursors for metal–organic frameworks
Source: RSC Adv. 2019 Nov 13;9(63):36492–507. doi: 10.1039/c9ra07327b (PMC9075174; doi:10.1039/c9ra07327b)
Supplement: RA-009-C9RA07327B-s3386 [file RA-009-C9RA07327B-s3386.xyz]

   58
jmolscript: load "" {1 1 1} spacegroup "x,y,z" unitcell [{     10.512500     0.000000     0.000000 }, {     -3.393723     9.949638     0.000000 }, {      5.024676     3.926410     8.797073 }]
Gd     3.725944     7.090643     7.737641     2.110513
Gd     7.788941    11.705145     5.457968     2.109875
Gd     8.417509     6.785405     1.059432     2.110514
Gd     4.354512     2.170903     3.339105     2.109880
H      7.640193     7.041812     7.196885     0.186389
H      7.955277     7.413586     5.713699     0.164188
H     11.063994     8.315289     6.325095     0.189235
H      9.872820     5.444413     5.998724     0.186031
H     10.122968     5.862640     7.481911     0.165501
H      9.972813     9.096007     6.870514     0.187833
H      4.503260     6.834236     1.600188     0.186389
H      4.188176     6.462462     3.083374     0.164188
H      1.079459     5.560759     2.471978     0.189235
H      2.270633     8.431635     2.798349     0.186030
H      2.020485     8.013408     1.315162     0.165501
H      2.170640     4.780041     1.926559     0.187833
C      6.554940     8.614066     6.539744     0.807039
C      7.234681     7.288326     6.351487    -0.546621
C      6.395587     6.118123     5.880843     0.743748
C     11.755980     9.653923     7.699198     0.746604
C     11.711240     4.924831     6.655865     0.807802
C     10.237044     5.140191     6.844123    -0.548785
C      9.400377     3.968249     7.314766     0.746883
C      0.503885    10.183095     5.496411     0.745061
C      5.588513     5.261982     2.257329     0.807038
C      4.908772     6.587722     2.445586    -0.546620
C      5.747866     7.757925     2.916230     0.743747
C      0.387473     4.222125     1.097875     0.746603
C      0.432213     8.951217     2.141208     0.807802
C      1.906409     8.735857     1.952950    -0.548783
C      2.743076     9.907799     1.482307     0.746883
C      1.127068     3.692953     3.300662     0.745061
C     10.850139     9.169301     6.597805    -0.515380
C      1.293314     4.706747     2.199268    -0.515379
O      5.379051     8.667138     6.975199    -0.679437
O      7.244516     9.634013     6.292546    -0.749892
O      5.251085     5.930616     6.381397    -0.763982
O      6.889421     5.357132     5.036324    -0.576324
O     12.811435     9.028134     7.986863    -0.763717
O     11.467947    10.732497     8.283324    -0.609436
O     12.141081     3.829036     6.220410    -0.679314
O     12.453962     5.906751     6.903063    -0.750087
O      6.198664    12.774133     6.814213    -0.764748
O      8.520705     4.189970     8.159285    -0.577857
O     10.083374    10.980017     5.208747    -0.763498
O      1.617697    10.258679     4.912286    -0.607627
O      6.764402     5.208910     1.821874    -0.679436
O      4.898937     4.242035     2.504527    -0.749893
O      6.892368     7.945432     2.415676    -0.763981
O      5.254032     8.518916     3.760749    -0.576324
O     -0.667982     4.847914     0.810210    -0.763717
O      0.675506     3.143551     0.513749    -0.609435
O      0.002372    10.047012     2.576663    -0.679315
O     -0.310509     7.969297     1.894010    -0.750087
O      5.944789     1.101915     1.982860    -0.764749
O      3.622748     9.686078     0.637788    -0.577856
O      2.060079     2.896031     3.588326    -0.763498
O     10.525756     3.617369     3.884787    -0.607627

The following XYZ coordinates are in angstroms. Other properties are in atomic units.
The sperically averaged electron density of each atom fit to a function of the form exp(a - br)
eigen_1, eigen_2 and eigen_3 are the three eigenvalues of traceless quadrupole moment tensor
  atom number  atomic symbol              X              Y              Z     net charge C6 coefficient C8 coefficient C10 coefficient fluctuating dipole atomic polarizability isotropic forcefield polarizability              a              b squared Pearson coefficient          <r^3>          <r^4>         wp_QDO          m_QDO          q_QDO       dipole_x       dipole_y       dipole_z         dipole            Qxy            Qxz            Qyz     Q(x^2-y^2)  Q(3z^2 - R^2)        eigen_1        eigen_2        eigen_3 static polarizability      alpha(xx)      alpha(xy)      alpha(xz)      alpha(yy)      alpha(yz)      alpha(zz) atomic spin moment
            1             Gd       3.725944       7.090643       7.737641       2.110513     131.610949 0.29956289E+04  0.10189532E+06                                17.362760                           15.041247       1.853486       2.330748                    0.998482      76.397331     182.540916       0.635812       0.283212      -1.312279      -0.027296      -0.010761      -0.025796       0.039067      -0.023380      -0.007881      -0.166751      -0.300777       0.422127      -0.224108      -0.055912       0.280019             19.269191      25.077307       3.412101       0.539370      17.067994       3.675871      15.662273           0.000008
            2             Gd       7.788941      11.705145       5.457968       2.109875     131.763552 0.29999220E+04  0.10207939E+06                                17.376922                           15.052741       1.850263       2.329639                    0.998475      76.433331     182.669694       0.635515       0.283239      -1.312229      -0.002054      -0.030871       0.024062       0.039194       0.073901       0.155454       0.061166       0.267125       0.421903      -0.224466      -0.055851       0.280317             19.285497      15.829090       0.254516      -3.308177      26.351798      -1.699967      15.675602           0.000008
            3             Gd       8.417509       6.785405       1.059432       2.110514     131.610639 0.29956202E+04  0.10189495E+06                                17.362727                           15.041221       1.853495       2.330751                    0.998482      76.397287     182.540707       0.635813       0.283211      -1.312280       0.027296       0.010761       0.025796       0.039068      -0.023380      -0.007881      -0.166751      -0.300777       0.422127      -0.224108      -0.055911       0.280019             19.269153      25.077251       3.412091       0.539377      17.067964       3.675865      15.662244           0.000008
            4             Gd       4.354512       2.170903       3.339105       2.109880     131.762638 0.29998960E+04  0.10207826E+06                                17.376825                           15.052660       1.850295       2.329649                    0.998475      76.433214     182.669095       0.635517       0.283238      -1.312230       0.002053       0.030871      -0.024062       0.039194       0.073901       0.155453       0.061166       0.267125       0.421902      -0.224465      -0.055851       0.280316             19.285387      15.829002       0.254515      -3.308155      26.351645      -1.699959      15.675515           0.000008
            5              H       7.640193       7.041812       7.196885       0.186389       0.904736 0.68890273E+01  0.65951302E+02                                 1.630214                            1.600933      -1.055289       2.410029                    0.996738       3.371950       9.701712       0.458586       1.395146      -0.685358       0.007852      -0.010006       0.017871       0.021935       0.001993       0.003793       0.000897      -0.000065       0.012417      -0.004723      -0.001548       0.006271              1.638936       1.555094      -0.135404       0.247558       1.459277      -0.149703       1.902437           0.000005
            6              H       7.955277       7.413586       5.713699       0.164188       0.990805 0.77518550E+01  0.76428180E+02                                 1.726076                            1.693269      -1.182592       2.336308                    0.996676       3.570389      10.422636       0.447900       1.387003      -0.686408       0.010082       0.003231      -0.017554       0.020499       0.002633      -0.006003      -0.005184       0.005498       0.004177      -0.006934      -0.003075       0.010009              1.731713       1.922443       0.062131      -0.308381       1.522299      -0.039213       1.750398           0.000006
            7              H      11.063994       8.315289       6.325095       0.189235       0.756243 0.52552431E+01  0.46806599E+02                                 1.422941                            1.380243      -0.811201       2.536947                    0.999935       3.027387       8.278613       0.505874       1.359406      -0.692939      -0.002107      -0.017414      -0.004618       0.018139       0.004175       0.000138       0.004336      -0.003643       0.013552      -0.007305      -0.000201       0.007506              1.440933       1.257661      -0.125284      -0.033742       1.810078       0.136151       1.255060           0.000006
            8              H       9.872820       5.444413       5.998724       0.186031       0.904037 0.68787566E+01  0.65794071E+02                                 1.625769                            1.596836      -1.037231       2.417267                    0.996909       3.366301       9.664636       0.460667       1.390088      -0.686339      -0.012021       0.004240      -0.018211       0.022229       0.001471       0.000418      -0.003980      -0.002079       0.012055      -0.004607      -0.001628       0.006235              1.634380       1.548032      -0.135870       0.220339       1.458875      -0.184977       1.896232           0.000005
            9              H      10.122968       5.862640       7.481911       0.165501       0.985953 0.77032985E+01  0.75827657E+02                                 1.720301                            1.687897      -1.181539       2.337585                    0.996534       3.559727      10.382025       0.448651       1.386904      -0.686444      -0.000322       0.010265       0.017370       0.020179       0.000462       0.003041       0.007383      -0.007774       0.004485      -0.007001      -0.003133       0.010133              1.725849       1.521522      -0.072734      -0.062019       1.911741       0.302475       1.744283           0.000007
           10              H       9.972813       9.096007       6.870514       0.187833       0.758977 0.52774710E+01  0.47037340E+02                                 1.424124                            1.381338      -0.815747       2.533348                    0.999899       3.031393       8.282755       0.506855       1.355830      -0.693644      -0.016317      -0.007818       0.004722       0.018699       0.004394      -0.003972      -0.001576      -0.002168       0.014099      -0.007315      -0.000239       0.007554              1.442150       1.830808       0.069821      -0.139918       1.239600      -0.012069       1.256041           0.000006
           11              H       4.503260       6.834236       1.600188       0.186389       0.904736 0.68890347E+01  0.65951396E+02                                 1.630215                            1.600934      -1.055291       2.410028                    0.996738       3.371952       9.701722       0.458586       1.395147      -0.685358      -0.007852       0.010006      -0.017871       0.021935       0.001993       0.003793       0.000897      -0.000065       0.012417      -0.004723      -0.001548       0.006271              1.638937       1.555095      -0.135404       0.247558       1.459278      -0.149703       1.902438           0.000005
           12              H       4.188176       6.462462       3.083374       0.164188       0.990806 0.77518622E+01  0.76428277E+02                                 1.726077                            1.693270      -1.182593       2.336308                    0.996676       3.570391      10.422647       0.447899       1.387004      -0.686408      -0.010082      -0.003231       0.017554       0.020499       0.002634      -0.006003      -0.005184       0.005498       0.004177      -0.006934      -0.003075       0.010009              1.731715       1.922445       0.062131      -0.308381       1.522300      -0.039213       1.750399           0.000006
           13              H       1.079459       5.560759       2.471978       0.189235       0.756244 0.52552509E+01  0.46806686E+02                                 1.422942                            1.380243      -0.811200       2.536947                    0.999935       3.027389       8.278620       0.505874       1.359406      -0.692939       0.002106       0.017414       0.004618       0.018139       0.004175       0.000138       0.004336      -0.003644       0.013551      -0.007305      -0.000201       0.007506              1.440934       1.257662      -0.125284      -0.033742       1.810080       0.136151       1.255061           0.000006
           14              H       2.270633       8.431635       2.798349       0.186030       0.904039 0.68787679E+01  0.65794209E+02                                 1.625771                            1.596838      -1.037233       2.417266                    0.996909       3.366304       9.664648       0.460667       1.390088      -0.686338       0.012021      -0.004240       0.018211       0.022229       0.001471       0.000418      -0.003980      -0.002079       0.012055      -0.004607      -0.001628       0.006235              1.634382       1.548034      -0.135870       0.220339       1.458877      -0.184978       1.896234           0.000005
           15              H       2.020485       8.013408       1.315162       0.165501       0.985953 0.77033008E+01  0.75827685E+02                                 1.720301                            1.687897      -1.181539       2.337585                    0.996534       3.559727      10.382026       0.448651       1.386904      -0.686444       0.000322      -0.010265      -0.017370       0.020179       0.000462       0.003041       0.007383      -0.007774       0.004486      -0.007001      -0.003133       0.010133              1.725849       1.521522      -0.072734      -0.062019       1.911742       0.302476       1.744283           0.000007
           16              H       2.170640       4.780041       1.926559       0.187833       0.758978 0.52774766E+01  0.47037403E+02                                 1.424125                            1.381339      -0.815748       2.533348                    0.999899       3.031395       8.282762       0.506855       1.355830      -0.693644       0.016317       0.007818      -0.004722       0.018699       0.004394      -0.003972      -0.001576      -0.002168       0.014099      -0.007315      -0.000239       0.007554              1.442150       1.830809       0.069821      -0.139918       1.239601      -0.012069       1.256042           0.000006
           17              C       6.554940       8.614066       6.539744       0.807039      19.257766 0.21191600E+03  0.42636108E+04                                 6.952985                            5.419177      -0.532014       1.910368                    0.998082      20.951196      60.243898       0.585812       0.519678      -0.983087      -0.009933       0.052308      -0.004175       0.053406      -0.014702       0.049505       0.021666       0.012465       0.241983      -0.071661      -0.029002       0.100663              7.737440       8.610867       0.929220      -1.906366       9.665414      -0.155339       4.936040           0.000008
           18              C       7.234681       7.288326       6.351487      -0.546621      33.163502 0.55841155E+03  0.13977544E+05                                 8.814366                            7.681318      -0.332789       1.863524                    0.996898      33.297888      98.808277       0.617563       0.396231      -1.077391      -0.014820      -0.013888      -0.007569       0.021674       0.005911      -0.012798      -0.021495       0.012342       0.045133      -0.025213      -0.007188       0.032401              9.419536       8.666676       0.071426       0.341332      12.161361       1.481986       7.430572           0.000014
           19              C       6.395587       6.118123       5.880843       0.743748      18.807607 0.22804215E+03  0.46792634E+04                                 6.881655                            5.651086      -0.508863       1.915668                    0.998643      21.801286      63.587813       0.568413       0.525146      -0.979196      -0.031059      -0.019669       0.016936       0.040477      -0.004131       0.059982      -0.066899      -0.025248       0.072863      -0.083666      -0.016837       0.100503              7.392000       8.016337       0.814000      -1.345062       7.472457       2.328957       6.687207           0.000010
           20              C      11.755980       9.653923       7.699198       0.746604      19.507295 0.22292677E+03  0.45120655E+04                                 6.882029                            5.439100      -0.176327       2.020407                    0.999430      21.051222      59.402910       0.608093       0.497649      -1.000449       0.007059      -0.016021       0.009922       0.020123       0.034000      -0.062247      -0.060378       0.013327       0.055513      -0.065744      -0.042862       0.108606              7.720489       7.992496      -1.441018       2.795866       6.555593       1.308991       8.613379           0.000001
           21              C      11.711240       4.924831       6.655865       0.807802      19.255148 0.21187645E+03  0.42627980E+04                                 6.953571                            5.419461      -0.531762       1.910544                    0.998026      20.950484      60.250131       0.585643       0.519829      -0.982973       0.052650       0.008047       0.004311       0.053435      -0.015454      -0.005413      -0.053277       0.007272       0.242085      -0.071380      -0.028980       0.100360              7.738167       8.987707       1.059187      -0.468257       9.289975       1.854727       4.936819           0.000009
           22              C      10.237044       5.140191       6.844123      -0.548785      33.237583 0.56003483E+03  0.14028551E+05                                 8.831284                            7.696355      -0.336963       1.861929                    0.996817      33.338510      98.969997       0.616484       0.396631      -1.077104      -0.008262      -0.018406       0.005746       0.020978       0.000500       0.016309       0.018203      -0.015292       0.046580      -0.024843      -0.006917       0.031760              9.437827      11.782569       1.128883      -1.298051       9.091091      -0.804784       7.439821           0.000013
           23              C       9.400377       3.968249       7.314766       0.746883      18.767970 0.22744856E+03  0.46643549E+04                                 6.874491                            5.645368      -0.506948       1.916378                    0.998631      21.773426      63.501840       0.568414       0.525451      -0.978988      -0.009063      -0.035593      -0.016504       0.040267       0.004517       0.081581      -0.035714       0.024761       0.071056      -0.083197      -0.016143       0.099340              7.384214       7.025004       0.476844      -2.635518       8.446882       0.521517       6.680756           0.000010
           24              C       0.503885      10.183095       5.496411       0.745061      19.542686 0.22340836E+03  0.45241541E+04                                 6.888798                            5.443912      -0.180072       2.018766                    0.999463      21.075891      59.483665       0.608015       0.497455      -1.000568      -0.019002       0.002355      -0.008500       0.020949       0.022931       0.038151       0.078019      -0.052826       0.054199      -0.066212      -0.042542       0.108754              7.728390       7.593279      -1.581408      -0.336544       6.968962      -3.072783       8.622928           0.000001
           25              C       5.588513       5.261982       2.257329       0.807038      19.257775 0.21191613E+03  0.42636143E+04                                 6.952989                            5.419180      -0.532015       1.910367                    0.998082      20.951211      60.243967       0.585811       0.519678      -0.983087       0.009933      -0.052308       0.004175       0.053406      -0.014702       0.049505       0.021667       0.012465       0.241984      -0.071661      -0.029002       0.100664              7.737444       8.610871       0.929219      -1.906367       9.665420      -0.155339       4.936042           0.000009
           26              C       4.908772       6.587722       2.445586      -0.546620      33.163497 0.55841141E+03  0.13977539E+05                                 8.814365                            7.681316      -0.332789       1.863524                    0.996898      33.297888      98.808280       0.617563       0.396231      -1.077391       0.014820       0.013888       0.007569       0.021674       0.005911      -0.012798      -0.021494       0.012341       0.045133      -0.025212      -0.007188       0.032401              9.419535       8.666674       0.071426       0.341332      12.161359       1.481985       7.430571           0.000012
           27              C       5.747866       7.757925       2.916230       0.743747      18.807619 0.22804232E+03  0.46792675E+04                                 6.881657                            5.651088      -0.508862       1.915668                    0.998643      21.801292      63.587826       0.568413       0.525146      -0.979196       0.031059       0.019669      -0.016936       0.040477      -0.004131       0.059982      -0.066899      -0.025248       0.072863      -0.083667      -0.016836       0.100503              7.392002       8.016338       0.814001      -1.345062       7.472459       2.328958       6.687208           0.000010
           28              C       0.387473       4.222125       1.097875       0.746603      19.507300 0.22292683E+03  0.45120672E+04                                 6.882031                            5.439101      -0.176327       2.020407                    0.999430      21.051225      59.402920       0.608093       0.497649      -1.000449      -0.007059       0.016021      -0.009922       0.020123       0.034000      -0.062247      -0.060378       0.013327       0.055513      -0.065744      -0.042862       0.108606              7.720490       7.992497      -1.441017       2.795867       6.555594       1.308992       8.613380           0.000001
           29              C       0.432213       8.951217       2.141208       0.807802      19.255143 0.21187639E+03  0.42627966E+04                                 6.953570                            5.419461      -0.531763       1.910544                    0.998026      20.950481      60.250122       0.585643       0.519829      -0.982973      -0.052650      -0.008047      -0.004311       0.053435      -0.015455      -0.005413      -0.053277       0.007272       0.242084      -0.071380      -0.028980       0.100360              7.738166       8.987706       1.059186      -0.468257       9.289973       1.854726       4.936818           0.000008
           30              C       1.906409       8.735857       1.952950      -0.548783      33.237551 0.56003415E+03  0.14028529E+05                                 8.831277                            7.696349      -0.336963       1.861929                    0.996817      33.338489      98.969912       0.616485       0.396631      -1.077104       0.008262       0.018406      -0.005746       0.020977       0.000500       0.016309       0.018203      -0.015292       0.046580      -0.024842      -0.006918       0.031760              9.437819      11.782557       1.128881      -1.298048       9.091084      -0.804783       7.439817           0.000013
           31              C       2.743076       9.907799       1.482307       0.746883      18.767969 0.22744857E+03  0.46643551E+04                                 6.874491                            5.645369      -0.506949       1.916378                    0.998631      21.773427      63.501851       0.568414       0.525452      -0.978988       0.009063       0.035593       0.016504       0.040267       0.004517       0.081581      -0.035714       0.024762       0.071057      -0.083197      -0.016143       0.099340              7.384215       7.025004       0.476845      -2.635519       8.446883       0.521516       6.680757           0.000011
           32              C       1.127068       3.692953       3.300662       0.745061      19.542686 0.22340837E+03  0.45241544E+04                                 6.888798                            5.443912      -0.180072       2.018767                    0.999463      21.075890      59.483661       0.608015       0.497455      -1.000568       0.019002      -0.002356       0.008500       0.020949       0.022931       0.038151       0.078019      -0.052826       0.054199      -0.066212      -0.042542       0.108754              7.728390       7.593279      -1.581408      -0.336544       6.968963      -3.072783       8.622928           0.000001
           33              C      10.850139       9.169301       6.597805      -0.515380      30.999085 0.47304406E+03  0.11335758E+05                                 8.518869                            7.138901      -0.231570       1.930603                    0.995345      30.841924      88.933999       0.632652       0.404010      -1.074426       0.001418       0.003720       0.000586       0.004024       0.002263      -0.003988       0.002780       0.000660       0.053266      -0.011920      -0.006640       0.018559              9.472470       8.488158       0.578387       2.165826       8.881602      -1.550273      11.047650           0.000012
           34              C       1.293314       4.706747       2.199268      -0.515379      30.999082 0.47304399E+03  0.11335756E+05                                 8.518868                            7.138900      -0.231570       1.930603                    0.995345      30.841925      88.934006       0.632652       0.404010      -1.074426      -0.001418      -0.003720      -0.000586       0.004024       0.002263      -0.003988       0.002780       0.000660       0.053266      -0.011919      -0.006640       0.018559              9.472469       8.488158       0.578387       2.165826       8.881601      -1.550273      11.047648           0.000012
           35              O       5.379051       8.667138       6.975199      -0.679437      42.121630 0.68509034E+03  0.17538347E+05                                 9.691262                            8.211041       0.075132       2.044350                    0.994997      30.041237      82.103433       0.648314       0.369045      -1.128559       0.050597       0.058422      -0.023064       0.080654       0.001609       0.019800       0.002371       0.114062       0.219779      -0.093711       0.013813       0.079898             10.595684      15.313690       1.031952      -4.411426       7.237775      -0.199599       9.235587           0.000013
           36              O       7.244516       9.634013       6.292546      -0.749892      46.786147 0.66043430E+03  0.16658393E+05                                10.143320                            7.828084       0.457733       2.153231                    0.998218      30.155017      80.307514       0.697895       0.347947      -1.151792      -0.045825      -0.098358       0.055680       0.121961       0.030398       0.026156      -0.005443       0.011516       0.098324      -0.052685       0.006474       0.046212             11.716150      10.523453       6.282360      -1.622401      17.760537      -2.441424       6.864458           0.000030
           37              O       5.251085       5.930616       6.381397      -0.763982      42.851083 0.73617167E+03  0.19199963E+05                                 9.688856                            8.434008       0.143922       2.033820                    0.997459      31.916254      88.223904       0.648134       0.362343      -1.133031       0.098333      -0.062739      -0.063459       0.132788      -0.010396       0.006642      -0.063265       0.063894       0.056208      -0.081584       0.019658       0.061926             10.263553      14.684208       0.874160      -4.089748       7.253780       0.498024       8.852672           0.000028
           38              O       6.889421       5.357132       5.036324      -0.576324      31.571616 0.51309061E+03  0.12170667E+05                                 7.803257                            6.951975       0.794622       2.299442                    0.997461      27.679024      71.874733       0.731025       0.353227      -1.145547      -0.016377       0.000533       0.011526       0.020034      -0.110545       0.025884      -0.011368      -0.011710       0.265787      -0.155496       0.049352       0.106144              8.168320       6.757709      -1.732567      -1.248165       8.174827       3.246254       9.572423           0.000025
           39              O      12.811435       9.028134       7.986863      -0.763717      51.255414 0.79328500E+03  0.21047263E+05                                10.993913                            8.800946       0.006206       2.001919                    0.996422      31.644685      87.784428       0.630491       0.366151      -1.131811      -0.050552       0.021812      -0.019319       0.058348       0.006587      -0.022209      -0.076692       0.109998       0.024235      -0.109472       0.032288       0.077184             12.482524      17.011105      -5.756986       3.343336      10.767225      -0.480027       9.669241           0.000004
           40              O      11.467947      10.732497       8.283324      -0.609436      30.561164 0.50455882E+03  0.11904020E+05                                 7.610877                            6.869312       0.776616       2.299261                    0.997626      27.599447      71.197533       0.740250       0.350708      -1.148968      -0.086611       0.014359      -0.013690       0.088854      -0.003993      -0.079264       0.002088      -0.115453       0.047499      -0.114058       0.048871       0.065187              7.956393       6.097730      -1.437925      -0.192457       8.735655       2.577593       9.035793           0.000005
           41              O      12.141081       3.829036       6.220410      -0.679314      42.109167 0.68485988E+03  0.17531020E+05                                 9.689582                            8.209753       0.074161       2.044110                    0.994991      30.036137      82.086868       0.648352       0.369054      -1.128550       0.038510       0.066022       0.023016       0.079823      -0.033155       0.004530      -0.019654      -0.090938       0.221105      -0.093144       0.012798       0.080345             10.593728       7.447851      -1.650608      -1.235151      15.098898       4.238610       9.234437           0.000013
           42              O      12.453962       5.906751       6.903063      -0.750087      46.754806 0.65990639E+03  0.16641161E+05                                10.137446                            7.823520       0.452380       2.151680                    0.998250      30.149882      80.275105       0.698315       0.347819      -1.151938      -0.077801      -0.074833      -0.055493       0.121377       0.020672       0.014045      -0.023328      -0.046256       0.098386      -0.053046       0.006525       0.046521             11.709358      13.158975       7.179750       1.785478      15.108291       2.322057       6.860808           0.000030
           43              O       6.198664      12.774133       6.814213      -0.764748      42.876917 0.73676992E+03  0.19219310E+05                                 9.692287                            8.436909       0.143049       2.033385                    0.997433      31.927829      88.262123       0.648088       0.362298      -1.133075      -0.090955       0.072124       0.062697       0.131930      -0.027931       0.062082       0.013557      -0.037132       0.054899      -0.081304       0.019292       0.062012             10.267295       7.496705      -1.579064      -1.792818      14.448942       3.712000       8.856240           0.000029
           44              O       8.520705       4.189970       8.159285      -0.577857      31.615231 0.51400177E+03  0.12197854E+05                                 7.811116                            6.958544       0.793723       2.298966                    0.997399      27.697053      71.941167       0.730607       0.353267      -1.145499       0.004752      -0.015272      -0.009996       0.018861      -0.084164       0.020148      -0.020692       0.143870       0.263691      -0.155113       0.048545       0.106568              8.176811       9.095424      -0.940035      -3.479480       5.852619       0.133999       9.582390           0.000025
           45              O      10.083374      10.980017       5.208747      -0.763498      51.197955 0.79217798E+03  0.21010137E+05                                10.985131                            8.794226      -0.043092       1.986550                    0.996237      31.626386      87.711788       0.630807       0.366103      -1.131871       0.036874      -0.040766       0.019704       0.058393      -0.028181       0.064994       0.045552      -0.094979       0.023447      -0.108885       0.032028       0.076857             12.472135      14.923395      -6.458779       1.532705      12.831731      -3.006878       9.661280           0.000004
           46              O       1.617697      10.258679       4.912286      -0.607627      30.536599 0.50401517E+03  0.11888259E+05                                 7.607852                            6.866613       0.779169       2.300471                    0.997637      27.582348      71.149926       0.740216       0.350811      -1.148858       0.039536      -0.077754       0.013674       0.088293       0.032599      -0.027533       0.073744       0.097948       0.044734      -0.114157       0.049982       0.064175              7.953133       9.335825      -0.331573      -2.500939       5.491814      -0.649849       9.031760           0.000005
           47              O       6.764402       5.208910       1.821874      -0.679436      42.121662 0.68509093E+03  0.17538367E+05                                 9.691268                            8.211045       0.075130       2.044349                    0.994997      30.041246      82.103476       0.648314       0.369045      -1.128559      -0.050597      -0.058422       0.023064       0.080654       0.001610       0.019800       0.002371       0.114063       0.219780      -0.093711       0.013813       0.079898             10.595691      15.313700       1.031953      -4.411430       7.237779      -0.199599       9.235593           0.000014
           48              O       4.898937       4.242035       2.504527      -0.749893      46.786256 0.66043615E+03  0.16658453E+05                                10.143338                            7.828097       0.457727       2.153229                    0.998218      30.155048      80.307649       0.697894       0.347947      -1.151792       0.045825       0.098358      -0.055680       0.121962       0.030398       0.026156      -0.005443       0.011516       0.098324      -0.052685       0.006474       0.046212             11.716172      10.523474       6.282373      -1.622405      17.760571      -2.441428       6.864470           0.000029
           49              O       6.892368       7.945432       2.415676      -0.763981      42.851069 0.73617142E+03  0.19199955E+05                                 9.688853                            8.434006       0.143922       2.033820                    0.997459      31.916252      88.223892       0.648134       0.362343      -1.133031      -0.098333       0.062739       0.063460       0.132788      -0.010396       0.006642      -0.063265       0.063894       0.056208      -0.081584       0.019658       0.061926             10.263550      14.684204       0.874161      -4.089746       7.253779       0.498023       8.852668           0.000028
           50              O       5.254032       8.518916       3.760749      -0.576324      31.571581 0.51308987E+03  0.12170644E+05                                 7.803250                            6.951970       0.794624       2.299443                    0.997461      27.679009      71.874674       0.731025       0.353227      -1.145548       0.016378      -0.000532      -0.011526       0.020034      -0.110545       0.025884      -0.011368      -0.011711       0.265787      -0.155496       0.049352       0.106144              8.168313       6.757703      -1.732565      -1.248164       8.174821       3.246251       9.572415           0.000026
           51              O      -0.667982       4.847914       0.810210      -0.763717      51.255419 0.79328514E+03  0.21047267E+05                                10.993914                            8.800947       0.006205       2.001919                    0.996422      31.644687      87.784438       0.630491       0.366151      -1.131811       0.050552      -0.021811       0.019318       0.058348       0.006587      -0.022209      -0.076692       0.109998       0.024236      -0.109472       0.032289       0.077184             12.482524      17.011107      -5.756983       3.343333      10.767223      -0.480026       9.669240           0.000004
           52              O       0.675506       3.143551       0.513749      -0.609435      30.561140 0.50455831E+03  0.11904005E+05                                 7.610873                            6.869308       0.776618       2.299261                    0.997626      27.599436      71.197491       0.740250       0.350708      -1.148968       0.086611      -0.014359       0.013690       0.088854      -0.003993      -0.079264       0.002088      -0.115453       0.047499      -0.114058       0.048871       0.065187              7.956388       6.097727      -1.437924      -0.192457       8.735649       2.577592       9.035787           0.000005
           53              O       0.002372      10.047012       2.576663      -0.679315      42.109181 0.68486024E+03  0.17531031E+05                                 9.689584                            8.209755       0.074162       2.044111                    0.994991      30.036144      82.086891       0.648352       0.369054      -1.128550      -0.038510      -0.066022      -0.023016       0.079823      -0.033155       0.004530      -0.019654      -0.090938       0.221105      -0.093144       0.012798       0.080345             10.593730       7.447853      -1.650609      -1.235152      15.098899       4.238610       9.234439           0.000013
           54              O      -0.310509       7.969297       1.894010      -0.750087      46.754810 0.65990654E+03  0.16641166E+05                                10.137447                            7.823521       0.452379       2.151680                    0.998250      30.149885      80.275117       0.698315       0.347819      -1.151938       0.077801       0.074833       0.055493       0.121378       0.020672       0.014045      -0.023328      -0.046256       0.098385      -0.053046       0.006525       0.046521             11.709359      13.158976       7.179750       1.785478      15.108292       2.322057       6.860809           0.000030
           55              O       5.944789       1.101915       1.982860      -0.764749      42.876965 0.73677105E+03  0.19219348E+05                                 9.692296                            8.436917       0.143047       2.033384                    0.997433      31.927846      88.262199       0.648088       0.362298      -1.133075       0.090955      -0.072124      -0.062697       0.131930      -0.027932       0.062082       0.013557      -0.037131       0.054900      -0.081304       0.019292       0.062012             10.267305       7.496711      -1.579064      -1.792819      14.448956       3.712002       8.856247           0.000028
           56              O       3.622748       9.686078       0.637788      -0.577856      31.615201 0.51400114E+03  0.12197835E+05                                 7.811111                            6.958539       0.793724       2.298966                    0.997399      27.697040      71.941116       0.730607       0.353267      -1.145499      -0.004752       0.015272       0.009996       0.018861      -0.084163       0.020148      -0.020692       0.143870       0.263691      -0.155113       0.048545       0.106568              8.176805       9.095417      -0.940035      -3.479477       5.852615       0.133999       9.582382           0.000025
           57              O       2.060079       2.896031       3.588326      -0.763498      51.197966 0.79217831E+03  0.21010149E+05                                10.985134                            8.794228      -0.043094       1.986550                    0.996237      31.626390      87.711808       0.630806       0.366103      -1.131871      -0.036874       0.040765      -0.019704       0.058393      -0.028181       0.064994       0.045552      -0.094979       0.023446      -0.108885       0.032027       0.076857             12.472137      14.923396      -6.458776       1.532703      12.831731      -3.006880       9.661284           0.000004
           58              O      10.525756       3.617369       3.884787      -0.607627      30.536556 0.50401428E+03  0.11888233E+05                                 7.607843                            6.866605       0.779172       2.300473                    0.997637      27.582332      71.149855       0.740217       0.350810      -1.148858      -0.039535       0.077753      -0.013675       0.088293       0.032599      -0.027533       0.073744       0.097948       0.044733      -0.114157       0.049982       0.064175              7.953124       9.335814      -0.331572      -2.500935       5.491809      -0.649848       9.031748           0.000005

******************************************************
Auxiliary information for the entire system
The total spin magnetic moment of the unit cell is   0.000686
The total net atomic charge of the unit cell is   0.000001
Accuracy of reproducing the electrostatic potential in the unit cell:
  The inner radius (bohr) =    5.0000
  The outer radius (bohr) =   12.0000
  Valid grid points have density less than (e/(bohr^3)) =    0.0001
  The number of valid grid points were=         6122
  The rms potential error without charges in kcal/mol is=      5.68848
  The rms potential error with partial charges in kcal/mol is=      0.68086
  The RRMSE value at monopole order=      0.11969
  The rms potential error with partial charges and cloud penetration in kcal/mol is=      0.68363
  The RRMSE value at monopole order with cloud penetration is=      0.12018
  The rms potential error with partial charges and atomic dipoles in kcal/mol is=      0.33056
  The RRMSE value at dipole order=      0.05811
  The rms potential error with partial charges, atomic dipoles and cloud penetration in kcal/mol is=      0.33668
  The RRMSE value at dipole order with cloud penetration=      0.05919

******************************************************
The electron densities and ab initio electrostatic potential were computed in VASP using the PBE functional and
projector augmented wave method. See the main text of the journal article for a description of computational details.
The atomic charges, dipoles, and quadrupoles were computed with the DDEC6 method as described in
(a) T. A. Manz and N. Gabaldon Limas, RSC Adv. 6 (2016) 47771-47801 DOI: 10.1039/c6ra04656h
(b) N. Gabaldon Limas and T. A. Manz, RSC Adv. 8 (2018) 2678-2707 DOI: 10.1039/c7ra11829e.
For each atom in the material, the electron cloud parameters were fit to the spherically averaged atom-in-material
electron density using radial positions for which this density was between 10^-4 and 10^-2 electrons per cubic bohr.
The polarizabilities, dispersion coefficients, and quantum Drude oscillator (QDO) parameters were fit using the MCLF method.
The magnetic structure of the system was optimized in VASP from the default ferromagnetic initial guess using spin polarization.
The atomic spin moments (ASMs) were computed on this optimized magnetic structure using the DDEC6 partition as inputs
to the method of T. A. Manz and D. S. Sholl, J. Chem. Theory Comput. 7 (2011) 4146-4164 DOI: 10.1021/ct200539n.
The RMSE and RRMSE were computed using a uniform grid with Ewald summation.
