# Supplementary material for: A collection of forcefield precursors for metal–organic frameworks
Source: RSC Adv. 2019 Nov 13;9(63):36492–507. doi: 10.1039/c9ra07327b (PMC9075174; doi:10.1039/c9ra07327b)
Supplement: RA-009-C9RA07327B-s3387 [file RA-009-C9RA07327B-s3387.xyz]

   58
jmolscript: load "" {1 1 1} spacegroup "x,y,z" unitcell [{     10.641200     0.000000     0.000000 }, {     -3.386188    10.088056     0.000000 }, {      5.080427     3.999187     8.918229 }]
Pr     2.082181    12.230843     7.848755     2.176694
Pr     9.604975     6.820672     5.528589     2.176803
Pr    10.253258     1.856400     1.069474     2.176695
Pr     2.730464     7.266571     3.389640     2.176805
H      5.949727    12.205353     7.286193     0.186917
H      6.397307    12.602824     5.787931     0.165881
H      0.541070     9.819748     1.988765     0.184805
H      8.350103    10.479072     6.091150     0.186961
H      8.584494    11.029878     7.589413     0.167037
H     -0.656965    10.681340     2.470349     0.184714
H      6.385712     1.881890     1.632036     0.186917
H      5.938132     1.484419     3.130298     0.165881
H     11.794369     4.267495     6.929464     0.184805
H      3.985336     3.608171     2.827079     0.186961
H      3.750945     3.057365     1.328816     0.167037
H     12.992404     3.405903     6.447880     0.184714
C      4.819856    11.242460     5.960052     0.743164
C      5.648978    12.420107     6.417558    -0.542453
C      8.356493     3.663473     6.617326     0.798882
C     -1.257840     9.315051     1.112995     0.735079
C      7.796812     9.101536     7.417291     0.745108
C      8.649401    10.262300     6.959786    -0.543950
C     10.127576    10.042583     6.760018     0.797781
C     -0.562982     8.815344     3.346120     0.734804
C      7.515583     2.844783     2.958177     0.743164
C      6.686461     1.667136     2.500671    -0.542454
C      3.978946    10.423770     2.300903     0.798883
C     13.593279     4.772192     7.805234     0.735080
C      4.538627     4.985707     1.500938     0.745108
C      3.686038     3.824943     1.958443    -0.543951
C      2.207863     4.044660     2.158211     0.797782
C      2.257221     5.271899     5.572109     0.734805
C     -0.361932     9.827855     2.229557    -0.502269
C     12.697371     4.259388     6.688672    -0.502269
O      3.689993    11.041333     6.477310    -0.769073
O      9.054156     4.678522     6.370291    -0.762333
O      7.182152     3.725907     7.044509    -0.687855
O     -2.313409     9.939644     0.812986    -0.782048
O     -0.952189     8.242709     0.544101    -0.611786
O      5.315031    10.489924     5.103011    -0.584652
O      7.965675     7.966399     6.900034    -0.769115
O     10.867857    11.026986     7.007053    -0.762003
O     10.560455     8.949149     6.332834    -0.687550
O      0.365043     8.013403     3.646129    -0.781457
O      8.964359     8.763876     3.915013    -0.612260
O      6.925826     9.331511     8.274333    -0.585829
O      8.645446     3.045910     2.440919    -0.769073
O      3.281283     9.408721     2.547938    -0.762333
O      5.153287    10.361336     1.873720    -0.687855
O     14.648848     4.147599     8.105243    -0.782049
O     13.287628     5.844534     8.374128    -0.611786
O      7.020408     3.597319     3.815218    -0.584651
O      4.369764     6.120844     2.018195    -0.769115
O      1.467582     3.060257     1.911176    -0.762003
O      1.774984     5.138094     2.585395    -0.687550
O     11.970396     6.073840     5.272100    -0.781458
O      3.371080     5.323367     5.003216    -0.612260
O      5.409613     4.755732     0.643896    -0.585829

The following XYZ coordinates are in angstroms. Other properties are in atomic units.
The sperically averaged electron density of each atom fit to a function of the form exp(a - br)
eigen_1, eigen_2 and eigen_3 are the three eigenvalues of traceless quadrupole moment tensor
  atom number  atomic symbol              X              Y              Z     net charge C6 coefficient C8 coefficient C10 coefficient fluctuating dipole atomic polarizability isotropic forcefield polarizability              a              b squared Pearson coefficient          <r^3>          <r^4>         wp_QDO          m_QDO          q_QDO       dipole_x       dipole_y       dipole_z         dipole            Qxy            Qxz            Qyz     Q(x^2-y^2)  Q(3z^2 - R^2)        eigen_1        eigen_2        eigen_3 static polarizability      alpha(xx)      alpha(xy)      alpha(xz)      alpha(yy)      alpha(yz)      alpha(zz) atomic spin moment
            1             Pr       2.082181      12.230843       7.848755       2.176694     121.646808 0.28070723E+04  0.93723847E+05                                15.701150                           13.823587       3.288432       2.678228                    0.998179      83.285577     195.665447       0.718605       0.255281      -1.349927      -0.010819       0.003500      -0.046393       0.047766      -0.023332       0.002645      -0.140976      -0.297055       0.358746      -0.210403      -0.036251       0.246654             17.270004      22.488636       2.994152       0.472971      15.201118       2.981179      14.120258           0.000065
            2             Pr       9.604975       6.820672       5.528589       2.176803     121.666550 0.28075189E+04  0.93742342E+05                                15.702962                           13.824556       3.295522       2.680040                    0.998161      83.289338     195.677016       0.718591       0.255277      -1.349936       0.007911      -0.007138       0.045873       0.047094       0.070381       0.134408       0.042230       0.265959       0.359224      -0.210606      -0.036024       0.246630             17.272623      14.132521       0.189984      -2.675293      23.563814      -1.397489      14.121535           0.000090
            3             Pr      10.253258       1.856400       1.069474       2.176695     121.646763 0.28070711E+04  0.93723796E+05                                15.701144                           13.823582       3.288439       2.678230                    0.998179      83.285581     195.665439       0.718606       0.255281      -1.349927       0.010819      -0.003500       0.046393       0.047766      -0.023331       0.002646      -0.140977      -0.297057       0.358747      -0.210404      -0.036252       0.246656             17.269997      22.488624       2.994148       0.472973      15.201113       2.981179      14.120254           0.000077
            4             Pr       2.730464       7.266571       3.389640       2.176805     121.666429 0.28075156E+04  0.93742203E+05                                15.702951                           13.824547       3.295526       2.680041                    0.998161      83.289314     195.676923       0.718592       0.255277      -1.349936      -0.007911       0.007138      -0.045873       0.047094       0.070380       0.134407       0.042231       0.265959       0.359225      -0.210606      -0.036024       0.246629             17.272610      14.132511       0.189982      -2.675291      23.563793      -1.397486      14.121525           0.000081
            5              H       5.949727      12.205353       7.286193       0.186917       0.870374 0.65856151E+01  0.62475815E+02                                 1.602944                            1.577124      -1.077807       2.405926                    0.996497       3.343616       9.644525       0.455852       1.416337      -0.681303       0.002293      -0.008847       0.022132       0.023945       0.003878       0.001485       0.001361      -0.001644       0.016276      -0.006684       0.000455       0.006229              1.610401       1.477957      -0.107439       0.195727       1.447709      -0.129249       1.905538           0.000005
            6              H       6.397307      12.602824       5.787931       0.165881       1.061381 0.84312511E+01  0.84785595E+02                                 1.799450                            1.759733      -1.228405       2.311561                    0.996460       3.632985      10.667305       0.442225       1.377313      -0.688467       0.008625       0.007616      -0.018182       0.021517       0.004175      -0.006894      -0.006030       0.006478       0.007513      -0.007971      -0.004314       0.012284              1.806846       2.035761       0.091369      -0.344051       1.595181      -0.059077       1.789597           0.000005
            7              H       0.541070       9.819748       1.988765       0.184805       0.804916 0.56954221E+01  0.51798909E+02                                 1.486017                            1.438549      -0.974625       2.453868                    0.999011       3.137886       8.693626       0.494262       1.362556      -0.691985       0.017364       0.000298      -0.004596       0.017964       0.002421      -0.005506       0.000364      -0.001761       0.012631      -0.006906      -0.000369       0.007275              1.506782       1.938009       0.048253      -0.118149       1.279753      -0.017006       1.302584           0.000005
            8              H       8.350103      10.479072       6.091150       0.186961       0.869206 0.65714373E+01  0.62281755E+02                                 1.598731                            1.573184      -1.064257       2.411506                    0.996666       3.337148       9.608172       0.457589       1.412309      -0.682072      -0.008931      -0.000519      -0.022216       0.023949       0.003573      -0.000801      -0.001922      -0.002570       0.016447      -0.006556       0.000268       0.006288              1.606103       1.511806      -0.094434       0.183908       1.406792      -0.143759       1.899711           0.000005
            9              H       8.584494      11.029878       7.589413       0.167037       1.056586 0.83834843E+01  0.84191801E+02                                 1.794787                            1.755411      -1.228018       2.312788                    0.996402       3.623474      10.634782       0.442483       1.378365      -0.688285       0.004410       0.010352       0.018010       0.021236       0.001262       0.003368       0.008185      -0.010173       0.007338      -0.007811      -0.004128       0.011938              1.802100       1.580976      -0.059867      -0.053217       2.040522       0.343287       1.784804           0.000005
           10              H      -0.656965      10.681340       2.470349       0.184714       0.804820 0.56957737E+01  0.51813254E+02                                 1.487207                            1.439655      -0.976686       2.453191                    0.999013       3.139386       8.704395       0.493427       1.364568      -0.691591      -0.005280       0.016538       0.004614       0.017964       0.002506      -0.002043       0.004990      -0.001569       0.013313      -0.006907      -0.000414       0.007321              1.508011       1.318259      -0.160249      -0.021457       1.902208       0.117553       1.303565           0.000005
           11              H       6.385712       1.881890       1.632036       0.186917       0.870375 0.65856191E+01  0.62475857E+02                                 1.602944                            1.577124      -1.077807       2.405926                    0.996497       3.343617       9.644526       0.455852       1.416336      -0.681303      -0.002293       0.008847      -0.022132       0.023945       0.003878       0.001485       0.001361      -0.001644       0.016276      -0.006684       0.000455       0.006229              1.610401       1.477957      -0.107439       0.195727       1.447709      -0.129249       1.905538           0.000004
           12              H       5.938132       1.484419       3.130298       0.165881       1.061381 0.84312551E+01  0.84785646E+02                                 1.799450                            1.759733      -1.228405       2.311561                    0.996460       3.632986      10.667309       0.442225       1.377313      -0.688467      -0.008625      -0.007616       0.018182       0.021517       0.004175      -0.006894      -0.006031       0.006478       0.007513      -0.007971      -0.004314       0.012284              1.806847       2.035762       0.091369      -0.344051       1.595181      -0.059077       1.789597           0.000005
           13              H      11.794369       4.267495       6.929464       0.184805       0.804916 0.56954215E+01  0.51798901E+02                                 1.486016                            1.438549      -0.974626       2.453867                    0.999011       3.137886       8.693625       0.494262       1.362556      -0.691985      -0.017364      -0.000298       0.004596       0.017964       0.002421      -0.005506       0.000364      -0.001761       0.012631      -0.006906      -0.000369       0.007275              1.506782       1.938009       0.048253      -0.118149       1.279753      -0.017006       1.302584           0.000005
           14              H       3.985336       3.608171       2.827079       0.186961       0.869205 0.65714333E+01  0.62281709E+02                                 1.598730                            1.573183      -1.064256       2.411506                    0.996666       3.337147       9.608169       0.457589       1.412309      -0.682072       0.008931       0.000519       0.022216       0.023949       0.003573      -0.000801      -0.001922      -0.002570       0.016447      -0.006556       0.000268       0.006288              1.606102       1.511805      -0.094434       0.183907       1.406792      -0.143759       1.899710           0.000004
           15              H       3.750945       3.057365       1.328816       0.167037       1.056586 0.83834856E+01  0.84191824E+02                                 1.794787                            1.755411      -1.228019       2.312788                    0.996402       3.623475      10.634788       0.442483       1.378365      -0.688285      -0.004410      -0.010352      -0.018010       0.021236       0.001262       0.003368       0.008185      -0.010173       0.007338      -0.007811      -0.004128       0.011938              1.802101       1.580976      -0.059867      -0.053217       2.040523       0.343287       1.784804           0.000005
           16              H      12.992404       3.405903       6.447880       0.184714       0.804819 0.56957661E+01  0.51813173E+02                                 1.487207                            1.439654      -0.976686       2.453191                    0.999013       3.139384       8.704391       0.493426       1.364569      -0.691591       0.005281      -0.016538      -0.004614       0.017964       0.002506      -0.002043       0.004990      -0.001569       0.013313      -0.006907      -0.000414       0.007321              1.508010       1.318259      -0.160249      -0.021457       1.902208       0.117553       1.303564           0.000005
           17              C       4.819856      11.242460       5.960052       0.743164      18.751718 0.22720483E+03  0.46685498E+04                                 6.914243                            5.671903      -0.502172       1.917485                    0.998599      21.976192      64.627374       0.561397       0.530972      -0.974250      -0.026653      -0.020865       0.019523       0.039076      -0.007907       0.065672      -0.065600      -0.017487       0.079993      -0.084299      -0.020769       0.105068              7.428502       7.894643       0.859987      -1.338641       7.618650       2.354260       6.772214           0.000015
           18              C       5.648978      12.420107       6.417558      -0.542453      32.886840 0.55076114E+03  0.13741515E+05                                 8.757145                            7.613760      -0.320893       1.868709                    0.996792      33.192047      98.403533       0.621969       0.394699      -1.078205      -0.005980      -0.022078      -0.017560       0.028837       0.000719      -0.005946      -0.019110       0.001311       0.062529      -0.020365      -0.010219       0.030585              9.366942       8.381790       0.368726       0.155536      12.250820       1.472572       7.468216           0.000017
           19              C       8.356493       3.663473       6.617326       0.798882      19.148381 0.21316961E+03  0.43020075E+04                                 6.947438                            5.447956      -0.586356       1.894333                    0.998671      21.191792      61.347570       0.581282       0.522123      -0.980371      -0.008041       0.051237      -0.000940       0.051873      -0.016389       0.053367       0.017986       0.018645       0.256943      -0.075098      -0.031726       0.106824              7.702259       8.598061       0.806006      -1.860834       9.592926      -0.087577       4.915789           0.000011
           20              C      -1.257840       9.315051       1.112995       0.735079      19.592365 0.22640514E+03  0.46075368E+04                                 6.922273                            5.496008      -0.188280       2.013196                    0.999547      21.373336      60.790522       0.601567       0.500311      -0.997533      -0.010347       0.019778      -0.011800       0.025248       0.033942      -0.063568      -0.060609       0.014899       0.056978      -0.066719      -0.043151       0.109870              7.741020       7.896025      -1.462796       2.675049       6.679241       1.378449       8.647795           0.000005
           21              C       7.796812       9.101536       7.417291       0.745108      18.718648 0.22672245E+03  0.46566068E+04                                 6.909881                            5.668588      -0.499148       1.918673                    0.998564      21.953661      64.567119       0.561106       0.531479      -0.973924      -0.011061      -0.031202      -0.018521       0.037934      -0.000041       0.082864      -0.041236       0.025498       0.080018      -0.084382      -0.020441       0.104823              7.423676       7.123768       0.601295      -2.656079       8.378890       0.520310       6.768369           0.000015
           22              C       8.649401      10.262300       6.959786      -0.543950      32.930286 0.55172061E+03  0.13770335E+05                                 8.764080                            7.620338      -0.317781       1.869422                    0.996766      33.209433      98.446602       0.621756       0.394694      -1.078295      -0.018194      -0.013230       0.015752       0.027463      -0.000219       0.017150       0.011714       0.001277       0.060560      -0.020667      -0.010089       0.030756              9.374304      11.649923       1.462844      -1.349474       9.002637      -0.617658       7.470352           0.000017
           23              C      10.127576      10.042583       6.760018       0.797781      19.149807 0.21318362E+03  0.43023475E+04                                 6.947499                            5.447929      -0.516216       1.913102                    0.998202      21.194091      61.354003       0.581318       0.522084      -0.980393       0.051181       0.009503       0.000687       0.052060      -0.018478       0.000350      -0.056720       0.003533       0.258317      -0.074846      -0.032727       0.107573              7.702362       9.005218       0.944455      -0.508854       9.185709       1.791989       4.916158           0.000011
           24              C      -0.562982       8.815344       3.346120       0.734804      19.595514 0.22644599E+03  0.46086642E+04                                 6.923775                            5.497052      -0.188902       2.012981                    0.999544      21.375485      60.802383       0.601408       0.500410      -0.997464       0.021213      -0.003529       0.012557       0.024902       0.022842       0.037063       0.079551      -0.052796       0.056726      -0.066505      -0.043374       0.109879              7.742814       7.686837      -1.534469      -0.455014       6.892089      -2.975704       8.649517           0.000005
           25              C       7.515583       2.844783       2.958177       0.743164      18.751714 0.22720478E+03  0.46685485E+04                                 6.914243                            5.671903      -0.502172       1.917485                    0.998599      21.976191      64.627375       0.561397       0.530972      -0.974250       0.026654       0.020865      -0.019523       0.039076      -0.007907       0.065672      -0.065600      -0.017487       0.079993      -0.084299      -0.020769       0.105068              7.428502       7.894643       0.859988      -1.338641       7.618650       2.354260       6.772214           0.000014
           26              C       6.686461       1.667136       2.500671      -0.542454      32.886853 0.55076143E+03  0.13741524E+05                                 8.757149                            7.613763      -0.320894       1.868709                    0.996792      33.192059      98.403586       0.621968       0.394699      -1.078205       0.005980       0.022078       0.017560       0.028837       0.000719      -0.005946      -0.019110       0.001311       0.062529      -0.020365      -0.010219       0.030585              9.366946       8.381793       0.368726       0.155536      12.250825       1.472573       7.468219           0.000018
           27              C       3.978946      10.423770       2.300903       0.798883      19.148379 0.21316959E+03  0.43020068E+04                                 6.947437                            5.447955      -0.586356       1.894333                    0.998671      21.191787      61.347545       0.581282       0.522123      -0.980371       0.008041      -0.051237       0.000940       0.051873      -0.016389       0.053367       0.017986       0.018645       0.256943      -0.075098      -0.031726       0.106823              7.702257       8.598059       0.806005      -1.860834       9.592924      -0.087576       4.915788           0.000011
           28              C      13.593279       4.772192       7.805234       0.735080      19.592359 0.22640506E+03  0.46075347E+04                                 6.922271                            5.496007      -0.188279       2.013196                    0.999547      21.373330      60.790494       0.601567       0.500311      -0.997533       0.010347      -0.019777       0.011800       0.025248       0.033942      -0.063568      -0.060609       0.014899       0.056978      -0.066719      -0.043151       0.109870              7.741017       7.896022      -1.462796       2.675048       6.679239       1.378449       8.647791           0.000005
           29              C       4.538627       4.985707       1.500938       0.745108      18.718650 0.22672247E+03  0.46566073E+04                                 6.909881                            5.668588      -0.499148       1.918673                    0.998564      21.953664      64.567132       0.561106       0.531479      -0.973924       0.011060       0.031202       0.018521       0.037934      -0.000041       0.082864      -0.041236       0.025498       0.080018      -0.084382      -0.020441       0.104823              7.423676       7.123769       0.601295      -2.656079       8.378891       0.520310       6.768369           0.000015
           30              C       3.686038       3.824943       1.958443      -0.543951      32.930309 0.55172109E+03  0.13770350E+05                                 8.764085                            7.620342      -0.317782       1.869421                    0.996766      33.209450      98.446676       0.621756       0.394694      -1.078295       0.018194       0.013230      -0.015752       0.027462      -0.000219       0.017150       0.011714       0.001278       0.060561      -0.020667      -0.010089       0.030756              9.374310      11.649931       1.462846      -1.349476       9.002643      -0.617658       7.470356           0.000018
           31              C       2.207863       4.044660       2.158211       0.797782      19.149808 0.21318363E+03  0.43023477E+04                                 6.947498                            5.447929      -0.516217       1.913101                    0.998202      21.194092      61.354004       0.581319       0.522084      -0.980393      -0.051180      -0.009503      -0.000687       0.052060      -0.018478       0.000350      -0.056720       0.003533       0.258317      -0.074846      -0.032727       0.107573              7.702361       9.005218       0.944454      -0.508854       9.185708       1.791988       4.916158           0.000011
           32              C       2.257221       5.271899       5.572109       0.734805      19.595508 0.22644591E+03  0.46086620E+04                                 6.923772                            5.497051      -0.188901       2.012982                    0.999544      21.375479      60.802354       0.601408       0.500410      -0.997465      -0.021212       0.003529      -0.012557       0.024902       0.022842       0.037063       0.079551      -0.052796       0.056726      -0.066505      -0.043374       0.109879              7.742811       7.686834      -1.534468      -0.455014       6.892086      -2.975702       8.649513           0.000005
           33              C      -0.361932       9.827855       2.229557      -0.502269      31.136875 0.48368592E+03  0.11651196E+05                                 8.520398                            7.195348      -0.206988       1.934941                    0.995485      31.012038      89.551272       0.633472       0.401395      -1.076562       0.006404       0.008717       0.000190       0.010818       0.002505      -0.007065       0.004560      -0.002209       0.071719      -0.016444      -0.009215       0.025659              9.434670       8.587552       0.339876       2.018227       8.816174      -1.451304      10.900284           0.000006
           34              C      12.697371       4.259388       6.688672      -0.502269      31.136874 0.48368591E+03  0.11651196E+05                                 8.520397                            7.195347      -0.206988       1.934941                    0.995485      31.012035      89.551254       0.633472       0.401394      -1.076562      -0.006404      -0.008717      -0.000190       0.010818       0.002505      -0.007066       0.004560      -0.002209       0.071719      -0.016444      -0.009215       0.025659              9.434668       8.587551       0.339876       2.018227       8.816172      -1.451304      10.900282           0.000007
           35              O       3.689993      11.041333       6.477310      -0.769073      44.335620 0.77725022E+03  0.20596161E+05                                10.011163                            8.756297      -0.012030       1.980003                    0.996886      32.523236      91.309303       0.624841       0.369923      -1.124567       0.103024      -0.051272      -0.059133       0.129381      -0.019370       0.001439      -0.058174       0.071729       0.058062      -0.082082       0.024438       0.057643             10.572171      14.995077       1.067764      -4.174271       7.572347       0.373706       9.149089           0.000017
           36              O       9.054156       4.678522       6.370291      -0.762333      48.482877 0.70340943E+03  0.18063818E+05                                10.468888                            8.154581       0.296460       2.092492                    0.997841      30.902408      83.637591       0.672788       0.354508      -1.143911      -0.044147      -0.101344       0.052518       0.122384       0.035655       0.027730      -0.014348       0.004514       0.086307      -0.060020       0.016968       0.043052             12.023806      10.987321       6.434311      -1.600404      18.029219      -2.352676       7.054878           0.000016
           37              O       7.182152       3.725907       7.044509      -0.687855      42.750760 0.70425780E+03  0.18175428E+05                                 9.826472                            8.362423       0.024820       2.022776                    0.994922      30.428985      83.824935       0.637366       0.372361      -1.124701       0.053822       0.050871      -0.025501       0.078326       0.008664       0.019784      -0.003573       0.116708       0.221474      -0.096057       0.015598       0.080460             10.702152      15.477475       0.836430      -4.372334       7.290474      -0.100300       9.338508           0.000013
           38              O      -2.313409       9.939644       0.812986      -0.782048      52.553351 0.82965207E+03  0.22292322E+05                                11.246470                            9.057028      -0.093371       1.962565                    0.996372      32.295319      90.583339       0.614809       0.370772      -1.126643       0.055959      -0.021201       0.020158       0.063145      -0.002662      -0.019565      -0.068060       0.109497       0.015626      -0.102049       0.035883       0.066167             12.731855      17.283012      -5.755401       3.564416      10.933623      -0.599563       9.978929           0.000004
           39              O      -0.952189       8.242709       0.544101      -0.611786      31.444426 0.52017224E+03  0.12390367E+05                                 7.818864                            7.026321       0.695007       2.269888                    0.997114      27.916384      72.822530       0.722485       0.355910      -1.142518       0.082142      -0.004518       0.011902       0.083123      -0.009210      -0.079028      -0.003150      -0.106592       0.051603      -0.111297       0.045051       0.066245              8.189839       6.265989      -1.595224      -0.337448       9.081082       2.696210       9.222447           0.000008
           40              O       5.315031      10.489924       5.103011      -0.584652      32.499990 0.53153398E+03  0.12731855E+05                                 7.986215                            7.097384       0.743626       2.277390                    0.997205      28.047910      73.412940       0.719530       0.355383      -1.142737      -0.013482       0.004964       0.011651       0.018497      -0.119461       0.030204      -0.010909       0.000221       0.281620      -0.167119       0.052500       0.114620              8.372070       6.906102      -1.781135      -1.294555       8.327729       3.334438       9.882379           0.000025
           41              O       7.965675       7.966399       6.900034      -0.769115      44.367307 0.77805156E+03  0.20623172E+05                                10.017127                            8.761688      -0.016243       1.978702                    0.996893      32.532294      91.354256       0.624540       0.369997      -1.124485      -0.081429       0.081808       0.059545       0.129880      -0.037053       0.055543       0.017563      -0.034815       0.057605      -0.082365       0.025124       0.057241             10.578409       7.684741      -1.388374      -1.684082      14.895662       3.840596       9.154825           0.000016
           42              O      10.867857      11.026986       7.007053      -0.762003      48.443117 0.70266240E+03  0.18039373E+05                                10.462329                            8.149350       0.295877       2.092531                    0.997827      30.890881      83.587133       0.673133       0.354430      -1.144004      -0.081992      -0.074824      -0.052402       0.122749       0.027386       0.022134      -0.021877      -0.047262       0.085599      -0.060220       0.017160       0.043059             12.016284      13.423604       7.250434       1.719918      15.574327       2.264831       7.050921           0.000016
           43              O      10.560455       8.949149       6.332834      -0.687550      42.801032 0.70533175E+03  0.18211119E+05                                 9.836415                            8.370750       0.021523       2.021558                    0.994914      30.444747      83.902356       0.636790       0.372535      -1.124506       0.031062       0.067464       0.025643       0.078574      -0.028757       0.009535      -0.017697      -0.103796       0.221150      -0.096329       0.015906       0.080423             10.713127       7.622584      -1.803612      -1.297425      15.168337       4.181698       9.348460           0.000012
           44              O       0.365043       8.013403       3.646129      -0.781457      52.490540 0.82843386E+03  0.22250506E+05                                11.236113                            9.049015      -0.092129       1.963203                    0.996376      32.275414      90.496978       0.615245       0.370660      -1.126774      -0.038150       0.046988      -0.019989       0.063741      -0.035139       0.058242       0.039928      -0.084289       0.015533      -0.101931       0.035970       0.065961             12.719808      15.035420      -6.498878       1.700890      13.155073      -3.184302       9.968930           0.000004
           45              O       8.964359       8.763876       3.915013      -0.612260      31.458854 0.52049311E+03  0.12399951E+05                                 7.821055                            7.028398       0.696471       2.270220                    0.997171      27.924099      72.848923       0.722391       0.355901      -1.142523      -0.031061       0.076861      -0.012169       0.083788       0.024996      -0.022840       0.076198       0.095892       0.053327      -0.111731       0.044666       0.067065              8.192082       9.760749      -0.422722      -2.663862       5.590054      -0.538917       9.225442           0.000008
           46              O       6.925826       9.331511       8.274333      -0.585829      32.505939 0.53166185E+03  0.12735285E+05                                 7.985847                            7.096869       0.743929       2.277391                    0.997240      28.055202      73.425589       0.719786       0.355246      -1.142883       0.007851      -0.010725      -0.010802       0.017128      -0.094959       0.020264      -0.025854       0.142695       0.281712      -0.166500       0.051490       0.115009              8.371814       9.257936      -0.992130      -3.572845       5.975405       0.166855       9.882099           0.000024
           47              O       8.645446       3.045910       2.440919      -0.769073      44.335633 0.77725051E+03  0.20596170E+05                                10.011164                            8.756299      -0.012029       1.980003                    0.996886      32.523242      91.309324       0.624841       0.369923      -1.124567      -0.103024       0.051272       0.059133       0.129381      -0.019370       0.001439      -0.058174       0.071729       0.058062      -0.082082       0.024438       0.057643             10.572173      14.995080       1.067765      -4.174272       7.572348       0.373706       9.149090           0.000016
           48              O       3.281283       9.408721       2.547938      -0.762333      48.482832 0.70340873E+03  0.18063794E+05                                10.468881                            8.154575       0.296462       2.092492                    0.997841      30.902399      83.637545       0.672789       0.354508      -1.143912       0.044147       0.101344      -0.052518       0.122384       0.035655       0.027730      -0.014348       0.004514       0.086307      -0.060020       0.016968       0.043052             12.023796      10.987312       6.434304      -1.600402      18.029204      -2.352674       7.054873           0.000015
           49              O       5.153287      10.361336       1.873720      -0.687855      42.750726 0.70425712E+03  0.18175406E+05                                 9.826467                            8.362419       0.024821       2.022776                    0.994922      30.428973      83.824886       0.637367       0.372361      -1.124701      -0.053822      -0.050871       0.025501       0.078326       0.008664       0.019785      -0.003573       0.116708       0.221474      -0.096057       0.015598       0.080459             10.702145      15.477465       0.836427      -4.372331       7.290469      -0.100299       9.338502           0.000012
           50              O      14.648848       4.147599       8.105243      -0.782049      52.553383 0.82965270E+03  0.22292343E+05                                11.246475                            9.057032      -0.093373       1.962564                    0.996372      32.295329      90.583381       0.614809       0.370772      -1.126643      -0.055959       0.021201      -0.020157       0.063144      -0.002662      -0.019565      -0.068060       0.109497       0.015626      -0.102049       0.035883       0.066166             12.731861      17.283020      -5.755404       3.564418      10.933629      -0.599563       9.978934           0.000004
           51              O      13.287628       5.844534       8.374128      -0.611786      31.444409 0.52017186E+03  0.12390356E+05                                 7.818860                            7.026318       0.695008       2.269888                    0.997114      27.916378      72.822503       0.722486       0.355910      -1.142518      -0.082142       0.004518      -0.011902       0.083123      -0.009210      -0.079028      -0.003150      -0.106592       0.051602      -0.111297       0.045052       0.066245              8.189836       6.265987      -1.595224      -0.337448       9.081078       2.696209       9.222442           0.000008
           52              O       7.020408       3.597319       3.815218      -0.584651      32.499994 0.53153406E+03  0.12731857E+05                                 7.986216                            7.097384       0.743624       2.277390                    0.997205      28.047910      73.412942       0.719530       0.355383      -1.142737       0.013482      -0.004964      -0.011651       0.018497      -0.119461       0.030204      -0.010908       0.000221       0.281620      -0.167120       0.052500       0.114620              8.372071       6.906103      -1.781135      -1.294555       8.327729       3.334439       9.882380           0.000025
           53              O       4.369764       6.120844       2.018195      -0.769115      44.367303 0.77805144E+03  0.20623168E+05                                10.017126                            8.761687      -0.016244       1.978702                    0.996893      32.532292      91.354248       0.624540       0.369997      -1.124485       0.081429      -0.081808      -0.059545       0.129880      -0.037053       0.055542       0.017563      -0.034816       0.057605      -0.082366       0.025125       0.057241             10.578408       7.684740      -1.388374      -1.684082      14.895661       3.840596       9.154824           0.000016
           54              O       1.467582       3.060257       1.911176      -0.762003      48.443120 0.70266244E+03  0.18039375E+05                                10.462330                            8.149351       0.295877       2.092531                    0.997827      30.890882      83.587138       0.673133       0.354430      -1.144004       0.081992       0.074824       0.052401       0.122749       0.027386       0.022134      -0.021877      -0.047262       0.085599      -0.060220       0.017161       0.043059             12.016285      13.423605       7.250434       1.719917      15.574328       2.264831       7.050921           0.000016
           55              O       1.774984       5.138094       2.585395      -0.687550      42.801040 0.70533192E+03  0.18211124E+05                                 9.836416                            8.370751       0.021523       2.021559                    0.994914      30.444751      83.902369       0.636790       0.372535      -1.124506      -0.031062      -0.067464      -0.025643       0.078573      -0.028757       0.009535      -0.017697      -0.103796       0.221151      -0.096329       0.015906       0.080423             10.713128       7.622585      -1.803613      -1.297426      15.168338       4.181698       9.348461           0.000012
           56              O      11.970396       6.073840       5.272100      -0.781458      52.490549 0.82843405E+03  0.22250512E+05                                11.236115                            9.049017      -0.092129       1.963203                    0.996376      32.275417      90.496991       0.615245       0.370660      -1.126774       0.038150      -0.046988       0.019989       0.063741      -0.035139       0.058242       0.039928      -0.084289       0.015533      -0.101931       0.035970       0.065961             12.719810      15.035423      -6.498880       1.700890      13.155075      -3.184302       9.968932           0.000004
           57              O       3.371080       5.323367       5.003216      -0.612260      31.458849 0.52049300E+03  0.12399948E+05                                 7.821053                            7.028397       0.696471       2.270220                    0.997171      27.924098      72.848916       0.722391       0.355901      -1.142523       0.031061      -0.076861       0.012169       0.083788       0.024996      -0.022840       0.076198       0.095892       0.053326      -0.111732       0.044666       0.067065              8.192080       9.760748      -0.422722      -2.663861       5.590053      -0.538917       9.225441           0.000008
           58              O       5.409613       4.755732       0.643896      -0.585829      32.505958 0.53166226E+03  0.12735298E+05                                 7.985851                            7.096873       0.743927       2.277390                    0.997240      28.055208      73.425618       0.719786       0.355246      -1.142883      -0.007851       0.010725       0.010802       0.017128      -0.094959       0.020264      -0.025854       0.142696       0.281712      -0.166500       0.051491       0.115009              8.371818       9.257941      -0.992130      -3.572847       5.975408       0.166855       9.882105           0.000025

******************************************************
Auxiliary information for the entire system
The total spin magnetic moment of the unit cell is   0.000902
The total net atomic charge of the unit cell is   -0.000002
Accuracy of reproducing the electrostatic potential in the unit cell:
  The inner radius (bohr) =    5.0000
  The outer radius (bohr) =   12.0000
  Valid grid points have density less than (e/(bohr^3)) =    0.0001
  The number of valid grid points were=         7170
  The rms potential error without charges in kcal/mol is=      6.49830
  The rms potential error with partial charges in kcal/mol is=      0.79316
  The RRMSE value at monopole order=      0.12206
  The rms potential error with partial charges and cloud penetration in kcal/mol is=      0.79322
  The RRMSE value at monopole order with cloud penetration is=      0.12207
  The rms potential error with partial charges and atomic dipoles in kcal/mol is=      0.33505
  The RRMSE value at dipole order=      0.05156
  The rms potential error with partial charges, atomic dipoles and cloud penetration in kcal/mol is=      0.33792
  The RRMSE value at dipole order with cloud penetration=      0.05200

******************************************************
The electron densities and ab initio electrostatic potential were computed in VASP using the PBE functional and
projector augmented wave method. See the main text of the journal article for a description of computational details.
The atomic charges, dipoles, and quadrupoles were computed with the DDEC6 method as described in
(a) T. A. Manz and N. Gabaldon Limas, RSC Adv. 6 (2016) 47771-47801 DOI: 10.1039/c6ra04656h
(b) N. Gabaldon Limas and T. A. Manz, RSC Adv. 8 (2018) 2678-2707 DOI: 10.1039/c7ra11829e.
For each atom in the material, the electron cloud parameters were fit to the spherically averaged atom-in-material
electron density using radial positions for which this density was between 10^-4 and 10^-2 electrons per cubic bohr.
The polarizabilities, dispersion coefficients, and quantum Drude oscillator (QDO) parameters were fit using the MCLF method.
The magnetic structure of the system was optimized in VASP from the default ferromagnetic initial guess using spin polarization.
The atomic spin moments (ASMs) were computed on this optimized magnetic structure using the DDEC6 partition as inputs
to the method of T. A. Manz and D. S. Sholl, J. Chem. Theory Comput. 7 (2011) 4146-4164 DOI: 10.1021/ct200539n.
The RMSE and RRMSE were computed using a uniform grid with Ewald summation.
