# Supplementary material for: A collection of forcefield precursors for metal–organic frameworks
Source: RSC Adv. 2019 Nov 13;9(63):36492–507. doi: 10.1039/c9ra07327b (PMC9075174; doi:10.1039/c9ra07327b)
Supplement: RA-009-C9RA07327B-s3388 [file RA-009-C9RA07327B-s3388.xyz]

  150
jmolscript: load "" {1 1 1} spacegroup "x,y,z" unitcell [{     18.794000     0.000000     0.000000 }, {      9.397000    16.276081     0.000000 }, {      9.397004     5.425363    16.723336 }]
Cu    14.739480    13.191603    15.620432     0.876893
Cu    22.848527    13.191603    15.620432     0.870366
Cu    18.794004     6.168963    15.620432     0.869858
Cu    22.848524     8.509841     1.102904     0.877217
Cu    18.794000    15.532481     1.102904     0.870431
Cu    14.739477     8.509841     1.102904     0.870914
H     30.256464    11.919519    13.271639     0.157687
H     23.385377    16.665624    13.271639     0.155699
H     30.931168    20.243107    13.271639     0.156188
H      4.591375     5.035820     3.451697     0.155938
H     12.137166     1.458337     3.451697     0.157943
H     11.462461     9.781925     3.451697     0.155672
H      7.331540     9.781925     3.451697     0.157677
H     14.202627     5.035820     3.451697     0.155697
H      6.656836     1.458337     3.451697     0.156179
H     32.996629    16.665624    13.271639     0.155949
H     25.450838    20.243107    13.271639     0.157944
H     26.125543    11.919519    13.271639     0.155685
H     28.191004    12.987230    16.638047     0.152040
H     25.342773    17.920510    16.638047     0.152320
H     31.039235    17.920510    16.638047     0.152336
H      6.548769     3.780934     0.085289     0.152321
H     12.245231     3.780934     0.085289     0.152319
H      9.397000     8.714214     0.085289     0.152034
H     11.770684    10.850722     8.361668     0.143329
H     22.305661    16.933093     8.361668     0.143330
H     22.305661     4.768351     8.361668     0.143306
H     25.817320    10.850722     8.361668     0.143332
H     15.282343     4.768351     8.361668     0.143341
H     15.282343    16.933093     8.361668     0.143299
C     29.365629    12.492437    15.034112     0.010517
C     29.447382    12.057866    13.710125    -0.178886
C     30.689666    12.813076    15.715922     0.580057
C     29.221854    11.117108    11.008972     0.449182
C      9.923234    10.907146     9.518923    -0.055250
C     24.326957    17.150651    15.034112     0.015509
C     23.909730    17.297136    13.710125    -0.176572
C     23.942620    15.843682    15.715922     0.578741
C     23.207774    17.962827    11.008972     0.450073
C     23.278251    18.504821     9.518923    -0.056186
C     30.880425    19.185162    15.034112     0.014748
C     31.215898    19.473248    13.710125    -0.176467
C     29.940725    20.171492    15.715922     0.579217
C     32.143381    19.748313    11.008972     0.450389
C     23.180522     3.140200     9.518923    -0.056849
C      5.532954     4.550793     1.689224     0.011479
C      5.115728     4.404308     3.013211    -0.175987
C      5.148617     5.857762     1.007414     0.580266
C      4.413772     3.738617     5.714364     0.450452
C     23.278250     3.196623     7.204413    -0.056843
C     12.086422     2.516282     1.689224     0.013933
C     12.421895     2.228196     3.013211    -0.179338
C     11.146722     1.529952     1.007414     0.579077
C     13.349380     1.953131     5.714364     0.449095
C     23.180521    18.561244     7.204413    -0.055241
C     10.571625     9.209007     1.689224     0.015365
C     10.653380     9.643578     3.013211    -0.176652
C     11.895663     8.888368     1.007414     0.578713
C     10.427852    10.584336     5.714364     0.450105
C      9.923234    10.794298     7.204413    -0.056199
C      8.222375     9.209007     1.689224     0.010475
C      8.140622     9.643578     3.013211    -0.178890
C      6.898338     8.888368     1.007414     0.580066
C      8.366150    10.584336     5.714364     0.449168
C     27.664770    10.794298     7.204413    -0.055021
C     13.261047     4.550793     1.689224     0.015512
C     13.678274     4.404308     3.013211    -0.176583
C     13.645384     5.857762     1.007414     0.578740
C     14.380230     3.738617     5.714364     0.450060
C     14.309753     3.196623     7.204413    -0.055958
C      6.707579     2.516282     1.689224     0.014747
C      6.372106     2.228196     3.013211    -0.176486
C      7.647279     1.529952     1.007414     0.579257
C      5.444623     1.953131     5.714364     0.450374
C     14.407482    18.561244     7.204413    -0.056547
C     32.055050    17.150651    15.034112     0.011519
C     32.472276    17.297136    13.710125    -0.175982
C     32.439387    15.843682    15.715922     0.580257
C     33.174232    17.962827    11.008972     0.450428
C     14.309754    18.504821     9.518923    -0.056543
C     25.501582    19.185162    15.034112     0.013930
C     25.166109    19.473248    13.710125    -0.179331
C     26.441282    20.171492    15.715922     0.579078
C     24.238624    19.748313    11.008972     0.449078
C     14.407483     3.140200     9.518923    -0.055011
C     27.016379    12.492437    15.034112     0.015366
C     26.934624    12.057866    13.710125    -0.176626
C     25.692341    12.813076    15.715922     0.578673
C     27.160152    11.117108    11.008972     0.450089
C     27.664770    10.907146     9.518923    -0.055974
C     28.191004    12.713792    15.747028    -0.116078
C     28.191003    11.851159    13.091027     0.184463
C     25.105969    18.057229    15.747028    -0.116568
C     24.358907    18.488545    13.091027     0.184598
C     31.276039    18.057229    15.747028    -0.116794
C     32.023100    18.488545    13.091027     0.182445
C      6.311965     3.644215     0.976308    -0.116808
C      5.564904     3.212899     3.632309     0.182429
C     12.482035     3.644215     0.976308    -0.116535
C     13.229097     3.212899     3.632309     0.184601
C      9.397000     8.987652     0.976308    -0.116092
C      9.397001     9.850285     3.632309     0.184446
C     10.840381    10.850722     8.361668    -0.085912
C     22.770812    17.738759     8.361668    -0.085896
C     22.770812     3.962685     8.361668    -0.084285
C     26.747623    10.850722     8.361668    -0.085960
C     14.817192     3.962685     8.361668    -0.085945
C     14.817192    17.738759     8.361668    -0.084349
N     28.191003    11.522382    11.570876    -0.152065
N     24.074177    18.652933    11.570876    -0.151997
N     32.307828    18.652933    11.570876    -0.152509
N      5.280176     3.048511     5.152460    -0.152523
N     13.513827     3.048511     5.152460    -0.151997
N      9.397001    10.179062     5.152460    -0.152079
O     12.941552    12.645432    15.015047    -0.512235
O     21.241919     7.856464     0.179107    -0.522252
O     11.652283    11.284751    11.204635    -0.429577
O     23.274493    15.021740    15.015047    -0.512925
O     14.976939    10.227889     0.179107    -0.522415
O     22.740743    16.818619    11.204635    -0.430297
O     20.165966     4.884997    15.015047    -0.512280
O     20.163143    14.467808     0.179107    -0.522982
O     21.988983     4.448797    11.204635    -0.429867
O      4.480490     6.679704     1.708289    -0.512518
O     14.976943    11.473555    16.544229    -0.522840
O     22.740741     4.882825     5.518701    -0.430125
O     10.768962     0.540366     1.708289    -0.512355
O     20.163147     7.233636    16.544229    -0.522321
O     21.988981    17.252647     5.518701    -0.429350
O     12.941549     9.056012     1.708289    -0.512867
O     21.241922    13.844980    16.544229    -0.522574
O     11.652281    10.416693     5.518701    -0.430287
O      5.852452     9.056012     1.708289    -0.512369
O     16.346085    13.844980    16.544229    -0.522293
O     25.935721    10.416693     5.518701    -0.429591
O     14.313511     6.679704     1.708289    -0.512920
O     22.611065    11.473555    16.544229    -0.522398
O     14.847261     4.882825     5.518701    -0.430304
O      8.025038     0.540366     1.708289    -0.512448
O     17.424861     7.233636    16.544229    -0.523043
O     15.599021    17.252647     5.518701    -0.429871
O     14.313514    15.021740    15.015047    -0.512384
O     22.611061    10.227889     0.179107    -0.522799
O     14.847263    16.818619    11.204635    -0.430122
O     17.422042     4.884997    15.015047    -0.512344
O     17.424857    14.467808     0.179107    -0.522354
O     15.599023     4.448797    11.204635    -0.429352
O     24.646455    12.645432    15.015047    -0.512715
O     16.346082     7.856464     0.179107    -0.522497
O     25.935723    11.284751    11.204635    -0.430273

The following XYZ coordinates are in angstroms. Other properties are in atomic units.
The sperically averaged electron density of each atom fit to a function of the form exp(a - br)
eigen_1, eigen_2 and eigen_3 are the three eigenvalues of traceless quadrupole moment tensor
  atom number  atomic symbol              X              Y              Z     net charge C6 coefficient C8 coefficient C10 coefficient fluctuating dipole atomic polarizability isotropic forcefield polarizability              a              b squared Pearson coefficient          <r^3>          <r^4>         wp_QDO          m_QDO          q_QDO       dipole_x       dipole_y       dipole_z         dipole            Qxy            Qxz            Qyz     Q(x^2-y^2)  Q(3z^2 - R^2)        eigen_1        eigen_2        eigen_3 static polarizability      alpha(xx)      alpha(xy)      alpha(xz)      alpha(yy)      alpha(yz)      alpha(zz) atomic spin moment
            1             Cu      14.739480      13.191603      15.620432       0.876893      48.166102 0.71129483E+03  0.17703814E+05                                11.518262                            9.177660       1.238475       2.330951                    0.997080      39.327544      93.753621       0.554170       0.444064      -1.118748       0.080257      -0.046486      -0.140790       0.168594       0.018820       0.066802      -0.038634      -0.021573      -0.160494      -0.106757       0.048441       0.058316             15.324054      17.346711      -0.335706       6.018971      16.959779      -3.475066      11.665672           0.719653
            2             Cu      22.848527      13.191603      15.620432       0.870366      48.732300 0.72095602E+03  0.18011891E+05                                11.626623                            9.256780       1.193900       2.316742                    0.996827      39.450695      94.343767       0.550064       0.445700      -1.117286      -0.078595      -0.045339      -0.138632       0.165685      -0.019025      -0.067739      -0.039180      -0.022100      -0.162509      -0.108217       0.049085       0.059132             15.481103      17.527918       0.343168      -6.089793      17.133144      -3.515734      11.782248          -0.675103
            3             Cu      18.794004       6.168963      15.620432       0.869858      48.773882 0.72169432E+03  0.18035002E+05                                11.632466                            9.261083       1.202959       2.318977                    0.996871      39.470285      94.403699       0.549973       0.445658      -1.117309      -0.000162       0.091251      -0.138421       0.165793       0.000126       0.000004       0.077767       0.043685      -0.161658      -0.107564       0.048784       0.058780             15.489489      16.943536       0.000335      -0.000188      17.735949       7.036385      11.788980          -0.674611
            4             Cu      22.848524       8.509841       1.102904       0.877217      48.142442 0.71089455E+03  0.17691132E+05                                11.513932                            9.174557       1.239508       2.331337                    0.997085      39.321255      93.727457       0.554318       0.444014      -1.118794      -0.080222       0.046466       0.140788       0.168570       0.018834       0.066816      -0.038642      -0.021589      -0.160440      -0.106768       0.048448       0.058320             15.317704      17.339460      -0.335430       6.015966      16.952798      -3.473312      11.660854           0.720929
            5             Cu      18.794000      15.532481       1.102904       0.870431      48.727102 0.72091296E+03  0.18010133E+05                                11.623874                            9.255010       1.204706       2.319636                    0.996881      39.458578      94.353762       0.550262       0.445556      -1.117402       0.000134      -0.091201       0.138394       0.165743       0.000074      -0.000052       0.077796       0.043717      -0.161668      -0.107598       0.048803       0.058795             15.476772      16.929910       0.000305      -0.000113      17.720833       7.029452      11.779571           0.659598
            6             Cu      14.739477       8.509841       1.102904       0.870914      48.691401 0.72026518E+03  0.17989933E+05                                11.619216                            9.251493       1.195442       2.317337                    0.996836      39.439713      94.298577       0.550309       0.445618      -1.117361       0.078538       0.045338       0.138604       0.165635      -0.019057      -0.067768      -0.039131      -0.022019      -0.162449      -0.108210       0.049083       0.059127             15.470217      17.515358       0.342592      -6.084659      17.121125      -3.512832      11.774167           0.660101
            7              H      30.256464      11.919519      13.271639       0.157687       1.031514 0.74891547E+01  0.72300001E+02                                 1.670951                            1.586179      -1.412462       2.226251                    0.995490       3.452545       9.576217       0.503614       1.259803      -0.711910       0.038137      -0.003368      -0.011599       0.040004      -0.001560      -0.001182      -0.004116       0.013407      -0.027529      -0.011202      -0.000295       0.011496              1.708002       1.942138      -0.052149      -0.144370       1.362010       0.181445       1.819858           0.000295
            8              H      23.385377      16.665624      13.271639       0.155699       1.034733 0.75119352E+01  0.72515682E+02                                 1.668214                            1.583654      -1.392879       2.232694                    0.995718       3.455175       9.557666       0.506787       1.251988      -0.713602      -0.022463      -0.031851      -0.011869       0.040743       0.006679      -0.003082       0.003304      -0.004050      -0.027421      -0.011372      -0.000212       0.011584              1.705113       1.549813       0.276786       0.228849       1.749062       0.034510       1.816465          -0.000258
            9              H      30.931168      20.243107      13.271639       0.156188       1.035824 0.75234627E+01  0.72670409E+02                                 1.670901                            1.586062      -1.402427       2.228851                    0.995592       3.457634       9.574041       0.505723       1.253874      -0.713180      -0.016133       0.035230      -0.011839       0.040517      -0.005118       0.004215       0.000979      -0.009204      -0.027673      -0.011261      -0.000268       0.011530              1.707905       1.461708      -0.225238      -0.084826       1.842389      -0.215937       1.819619          -0.000278
           10              H       4.591375       5.035820       3.451697       0.155938       1.035478 0.75199080E+01  0.72625978E+02                                 1.670459                            1.585640      -1.398793       2.230479                    0.995611       3.456880       9.570636       0.505823       1.253799      -0.713206      -0.022446       0.031602       0.011800       0.040519      -0.006623       0.002959       0.003064      -0.004385      -0.027558      -0.011204      -0.000395       0.011599              1.707459       1.551828      -0.277423      -0.229400       1.751476       0.034647       1.819072           0.000294
           11              H      12.137166       1.458337       3.451697       0.157943       1.031922 0.74931933E+01  0.72351343E+02                                 1.671576                            1.586739      -1.416181       2.224604                    0.995466       3.453452       9.580676       0.503444       1.260014      -0.711855      -0.016146      -0.034698       0.011636       0.040000       0.004930      -0.004238       0.000986      -0.009321      -0.027636      -0.011258      -0.000163       0.011421              1.708667       1.462414       0.225276       0.085072       1.842959      -0.215810       1.820629           0.000252
           12              H      11.462461       9.781925       3.451697       0.155672       1.034796 0.75127189E+01  0.72525316E+02                                 1.668289                            1.583747      -1.392897       2.232664                    0.995717       3.455428       9.558579       0.506767       1.252004      -0.713598       0.038816       0.003530       0.011867       0.040743       0.001586       0.001316      -0.004314       0.013613      -0.027410      -0.011365      -0.000226       0.011592              1.705164       1.938942       0.052094       0.144240       1.359995       0.180941       1.816555           0.000237
           13              H       7.331540       9.781925       3.451697       0.157677       1.031547 0.74894837E+01  0.72304244E+02                                 1.671011                            1.586233      -1.412498       2.226231                    0.995489       3.452665       9.576738       0.503595       1.259834      -0.711903      -0.038138       0.003365       0.011597       0.040004      -0.001559      -0.001180      -0.004114       0.013409      -0.027518      -0.011197      -0.000299       0.011495              1.708065       1.942208      -0.052151      -0.144375       1.362055       0.181458       1.819932           0.000293
           14              H      14.202627       5.035820       3.451697       0.155697       1.034732 0.75119535E+01  0.72516064E+02                                 1.668231                            1.583670      -1.392856       2.232707                    0.995718       3.455193       9.557799       0.506777       1.252010      -0.713597       0.022461       0.031852       0.011868       0.040742       0.006679      -0.003082       0.003301      -0.004054      -0.027421      -0.011371      -0.000214       0.011585              1.705130       1.549828       0.276788       0.228854       1.749076       0.034510       1.816485           0.000253
           15              H       6.656836       1.458337       3.451697       0.156179       1.035857 0.75237636E+01  0.72673985E+02                                 1.670926                            1.586085      -1.402452       2.228832                    0.995591       3.457731       9.574329       0.505724       1.253859      -0.713183       0.016134      -0.035230       0.011838       0.040517      -0.005119       0.004212       0.000979      -0.009209      -0.027663      -0.011258      -0.000273       0.011530              1.707930       1.461727      -0.225239      -0.084830       1.842413      -0.215941       1.819651           0.000237
           16              H      32.996629      16.665624      13.271639       0.155949       1.035431 0.75194524E+01  0.72620230E+02                                 1.670387                            1.585575      -1.398744       2.230506                    0.995612       3.456742       9.570058       0.505843       1.253772      -0.713212       0.022448      -0.031600      -0.011803       0.040519      -0.006623       0.002960       0.003067      -0.004382      -0.027568      -0.011208      -0.000391       0.011599              1.707382       1.551765      -0.277409      -0.229383       1.751402       0.034648       1.818981           0.000297
           17              H      25.450838      20.243107      13.271639       0.157944       1.031909 0.74930839E+01  0.72350130E+02                                 1.671575                            1.586738      -1.416183       2.224604                    0.995466       3.453436       9.580668       0.503439       1.260030      -0.711852       0.016144       0.034700      -0.011637       0.040001       0.004928      -0.004240       0.000984      -0.009322      -0.027635      -0.011259      -0.000161       0.011420              1.708667       1.462415       0.225280       0.085072       1.842961      -0.215806       1.820626          -0.000257
           18              H      26.125543      11.919519      13.271639       0.155685       1.034753 0.75122943E+01  0.72519970E+02                                 1.668224                            1.583687      -1.392872       2.232683                    0.995718       3.455287       9.558011       0.506785       1.251981      -0.713604      -0.038815      -0.003530      -0.011869       0.040743       0.001585       0.001318      -0.004316       0.013608      -0.027420      -0.011369      -0.000222       0.011591              1.705095       1.938868       0.052092       0.144236       1.359946       0.180927       1.816472          -0.000277
           19              H      28.191004      12.987230      16.638047       0.152040       1.046171 0.75850620E+01  0.72599669E+02                                 1.630465                            1.556330      -1.138331       2.367770                    0.997330       3.164790       8.410808       0.534386       1.197500      -0.729531      -0.000073       0.012163       0.043481       0.045150      -0.000023       0.000177       0.004797      -0.004696       0.046078      -0.010029      -0.006389       0.016418              1.654614       1.646193      -0.000014      -0.000031       1.353582       0.188773       1.964068           0.000541
           20              H      25.342773      17.920510      16.638047       0.152320       1.046735 0.75907427E+01  0.72671891E+02                                 1.631414                            1.557192      -1.142489       2.365967                    0.997298       3.165746       8.415989       0.534063       1.197930      -0.729423       0.010479      -0.006186       0.043493       0.045164      -0.002159       0.004177      -0.002289       0.002421       0.046122      -0.010163      -0.006259       0.016422              1.655602       1.427519       0.126892       0.163607       1.574047      -0.094474       1.965242           0.000528
           21              H      31.039235      17.920510      16.638047       0.152336       1.045248 0.75766487E+01  0.72496522E+02                                 1.629187                            1.555210      -1.129695       2.371293                    0.997373       3.163504       8.405131       0.534729       1.197105      -0.729616      -0.010391      -0.006051       0.043191       0.044834       0.002048      -0.004158      -0.002483       0.002345       0.046534      -0.010116      -0.006463       0.016579              1.653311       1.425791      -0.126578      -0.163230       1.571925      -0.094221       1.962216           0.000541
           22              H       6.548769       3.780934       0.085289       0.152321       1.045538 0.75794052E+01  0.72530540E+02                                 1.629576                            1.555562      -1.130081       2.371094                    0.997368       3.164062       8.407453       0.534625       1.197211      -0.729589       0.010386       0.006050      -0.043175       0.044816       0.002045      -0.004149      -0.002482       0.002336       0.046485      -0.010103      -0.006457       0.016560              1.653715       1.426111      -0.126639      -0.163290       1.572315      -0.094252       1.962719           0.000006
           23              H      12.245231       3.780934       0.085289       0.152319       1.046741 0.75908030E+01  0.72672820E+02                                 1.631443                            1.557217      -1.142537       2.365946                    0.997298       3.165753       8.416107       0.534048       1.197958      -0.729416      -0.010483       0.006189      -0.043495       0.045167      -0.002165       0.004177      -0.002289       0.002428       0.046125      -0.010171      -0.006253       0.016424              1.655634       1.427541       0.126897       0.163614       1.574074      -0.094477       1.965286          -0.000539
           24              H       9.397000       8.714214       0.085289       0.152034       1.046422 0.75874327E+01  0.72628683E+02                                 1.630772                            1.556608      -1.138703       2.367577                    0.997325       3.165273       8.412703       0.534316       1.197553      -0.729516       0.000072      -0.012159      -0.043463       0.045132      -0.000021       0.000180       0.004788      -0.004685       0.046031      -0.010016      -0.006384       0.016400              1.654933       1.646530      -0.000013      -0.000032       1.353806       0.188825       1.964462           0.000008
           25              H      11.770684      10.850722       8.361668       0.143329       1.345271 0.99726768E+01  0.10199294E+03                                 1.922763                            1.787665      -1.144907       2.354840                    0.997006       3.334089       9.095416       0.498375       1.201689      -0.730457       0.049076       0.000128      -0.000135       0.049076      -0.000097       0.000097       0.001579       0.043389      -0.027712      -0.017382      -0.008932       0.026313              1.939090       2.549132       0.000015       0.000037       1.517677       0.052593       1.750462          -0.000002
           26              H      22.305661      16.933093       8.361668       0.143330       1.345141 0.99714390E+01  0.10197678E+03                                 1.922614                            1.787535      -1.144891       2.354858                    0.997007       3.333923       9.094711       0.498402       1.201663      -0.730464      -0.024652      -0.042439       0.000134       0.049080       0.018740       0.001415      -0.000708      -0.021860      -0.027729      -0.017380      -0.008937       0.026316              1.938941       1.775425       0.446595       0.045571       2.291065      -0.026249       1.750332          -0.000004
           27              H      22.305661       4.768351       8.361668       0.143306       1.358053 0.10088845E+02  0.10351390E+03                                 1.938232                            1.800647      -1.170141       2.344039                    0.996741       3.345079       9.149833       0.495338       1.205167      -0.729692      -0.024382       0.042228      -0.000000       0.048761      -0.018871      -0.001461      -0.000844      -0.021789      -0.028489      -0.017402      -0.009136       0.026538              1.954986       1.789192      -0.453083      -0.046148       2.312354      -0.026618       1.763411           0.000003
           28              H      25.817320      10.850722       8.361668       0.143332       1.345273 0.99727527E+01  0.10199401E+03                                 1.922770                            1.787677      -1.144945       2.354826                    0.997006       3.334108       9.095513       0.498370       1.201695      -0.730456      -0.049077      -0.000129       0.000134       0.049077      -0.000096       0.000095       0.001579       0.043389      -0.027717      -0.017382      -0.008933       0.026314              1.939096       2.549122       0.000014       0.000033       1.517688       0.052595       1.750478           0.000000
           29              H      15.282343       4.768351       8.361668       0.143341       1.345089 0.99710149E+01  0.10197131E+03                                 1.922554                            1.787489      -1.144909       2.354854                    0.997007       3.333885       9.094541       0.498412       1.201652      -0.730466       0.024653       0.042441      -0.000134       0.049081       0.018741       0.001415      -0.000707      -0.021861      -0.027734      -0.017380      -0.008938       0.026318              1.938878       1.775373       0.446561       0.045570       2.290971      -0.026247       1.750289           0.000000
           30              H      15.282343      16.933093       8.361668       0.143299       1.358181 0.10090142E+02  0.10353122E+03                                 1.938414                            1.800812      -1.170221       2.344004                    0.996740       3.345229       9.150620       0.495292       1.205232      -0.729677       0.024383      -0.042229      -0.000000       0.048763      -0.018871      -0.001461      -0.000845      -0.021788      -0.028492      -0.017402      -0.009137       0.026539              1.955170       1.789351      -0.453132      -0.046155       2.312574      -0.026627       1.763586          -0.000002
           31              C      29.365629      12.492437      15.034112       0.010517      38.848756 0.41723618E+03  0.96029358E+04                                 9.872545                            6.703360       0.068756       2.030838                    0.999129      26.496821      72.715544       0.658946       0.403863      -1.084209      -0.036668      -0.009232      -0.030211       0.048399      -0.005327      -0.010909       0.000357      -0.006540       0.018330      -0.014068       0.000889       0.013179             13.418409      20.598907       1.757787       3.806518       6.258231       2.978252      13.398090           0.012716
           32              C      29.447382      12.057866      13.710125      -0.178886      37.387450 0.47389836E+03  0.11407930E+05                                 9.844799                            7.359495      -0.185733       1.905967                    0.999079      30.551049      89.483420       0.593666       0.428590      -1.054356       0.018554       0.012272       0.021470       0.030916      -0.003768      -0.006950      -0.032935      -0.061446      -0.070920      -0.040147      -0.016002       0.056148             12.065363      13.053205       1.315273       3.911419       6.510124       3.958854      16.632761           0.000376
           33              C      30.689666      12.813076      15.715922       0.580057      23.768685 0.26847847E+03  0.56310265E+04                                 7.674076                            5.787751       0.047911       2.071576                    0.999694      22.317002      61.869252       0.624146       0.467888      -1.027099       0.049221       0.010365       0.024992       0.056168      -0.030526      -0.024347      -0.055323      -0.175431      -0.040681      -0.100891      -0.018713       0.119604              9.797166      15.099572       1.866331       4.121540       5.292732       1.739535       8.999195           0.001279
           34              C      29.221854      11.117108      11.008972       0.449182      25.872134 0.26950050E+03  0.56276221E+04                                 7.894228                            5.721409       0.236254       2.135659                    0.999775      22.299395      60.615018       0.643966       0.455489      -1.039569       0.004591       0.023108       0.067332       0.071334       0.019767      -0.008325      -0.048486      -0.145098      -0.061496      -0.065061      -0.039683       0.104744              9.647249      10.920402      -0.241105       0.921215       4.817963       2.374437      13.203381           0.000026
           35              C       9.923234      10.907146       9.518923      -0.055250      30.863117 0.33360188E+03  0.73566470E+04                                 8.782213                            6.169009      -0.012831       2.001241                    0.999406      26.800312      75.156198       0.649264       0.427793      -1.054740       0.038335       0.007452      -0.054556       0.067093      -0.000299       0.014134       0.011594      -0.139934       0.007149      -0.073823       0.003050       0.070773             11.998577       8.957645      -0.246345      -1.462347       5.249268       3.232085      21.788819           0.000054
           36              C      24.326957      17.150651      15.034112       0.015509      38.815445 0.41669081E+03  0.95883900E+04                                 9.873343                            6.703089       0.071176       2.031580                    0.999130      26.470466      72.663922       0.658274       0.404359      -1.083748       0.010234       0.034568      -0.029031       0.046287       0.000873       0.006113       0.008343       0.011462       0.017246      -0.012655      -0.000400       0.013054             13.422870       8.322005       5.334591       0.672345      18.548847      -4.792159      13.397758          -0.000531
           37              C      23.909730      17.297136      13.710125      -0.176572      37.274173 0.47214235E+03  0.11354571E+05                                 9.826635                            7.347177      -0.185545       1.906864                    0.999038      30.492048      89.253082       0.594031       0.428745      -1.054311      -0.000162      -0.023130       0.019366       0.030167      -0.024109      -0.024042       0.023586       0.036345      -0.072265      -0.041102      -0.014291       0.055393             12.042375       6.994153       2.172479       1.467868      12.535939      -5.357108      16.597032           0.000582
           38              C      23.942620      15.843682      15.715922       0.578741      23.808722 0.26897223E+03  0.56441041E+04                                 7.682756                            5.792692       0.051574       2.072203                    0.999668      22.342730      61.960155       0.623927       0.467826      -1.027109      -0.015709      -0.049347       0.025246       0.057613      -0.060426      -0.036727       0.048120       0.138119      -0.040823      -0.099233      -0.019943       0.119176              9.812065       6.135163       3.321222      -0.557139      14.291795      -4.449308       9.009237          -0.000296
           39              C      23.207774      17.962827      11.008972       0.450073      25.830670 0.26899870E+03  0.56142973E+04                                 7.885227                            5.715462       0.235852       2.136037                    0.999763      22.277935      60.533239       0.644432       0.455390      -1.039668       0.017310      -0.016228       0.067468       0.071518      -0.071819      -0.038287       0.030894       0.037518      -0.060384      -0.064204      -0.039609       0.103813              9.635150       6.545942       2.760938       1.593565       9.176572      -1.980455      13.182934           0.000022
           40              C      23.278251      18.504821       9.518923      -0.056186      30.913649 0.33418128E+03  0.73731746E+04                                 8.794359                            6.176333      -0.019659       1.998915                    0.999398      26.824050      75.260347       0.648520       0.428066      -1.054493      -0.012735      -0.037262      -0.054663       0.067369      -0.059922       0.002605      -0.019043       0.071412       0.007362      -0.074066       0.003490       0.070576             12.017255       6.398553       1.731408       3.537343       7.827102      -0.350023      21.826111           0.000043
           41              C      30.880425      19.185162      15.034112       0.014748      38.816690 0.41670243E+03  0.95885212E+04                                 9.872450                            6.702438       0.069205       2.031096                    0.999161      26.472518      72.664016       0.658430       0.404269      -1.083831       0.025303      -0.025929      -0.029419       0.046669       0.004235       0.004497      -0.009155      -0.007639       0.016614      -0.012489      -0.000279       0.012769             13.421107      11.370298      -7.092072      -4.487761      15.492203       1.813928      13.400819           0.000649
           42              C      31.215898      19.473248      13.710125      -0.176467      37.271194 0.47205750E+03  0.11352399E+05                                 9.826017                            7.346313      -0.186982       1.906414                    0.999091      30.493763      89.267295       0.594071       0.428721      -1.054291      -0.019782       0.010619       0.020039       0.030094       0.027658       0.032535       0.009381       0.024405      -0.071441      -0.040815      -0.014753       0.055568             12.041756       9.267913      -3.484503      -5.373269      10.258993       1.406235      16.598363          -0.000374
           43              C      29.940725      20.171492      15.715922       0.579217      23.799193 0.26884714E+03  0.56406656E+04                                 7.679798                            5.790724       0.051331       2.072251                    0.999652      22.337124      61.934489       0.624151       0.467726      -1.027192      -0.034834       0.037668       0.025646       0.057359       0.089794       0.060362       0.007772       0.035432      -0.039839      -0.099290      -0.019776       0.119066              9.807616       9.371925      -5.188755      -3.573533      11.043922       2.705758       9.007002           0.000049
           44              C      32.143381      19.748313      11.008972       0.450389      25.842258 0.26914211E+03  0.56181434E+04                                 7.887664                            5.717110       0.235251       2.135755                    0.999806      22.284269      60.558727       0.644306       0.455410      -1.039637      -0.022785      -0.007576       0.067705       0.071837       0.052090       0.045904       0.017073       0.106194      -0.061267      -0.064258      -0.039615       0.103873              9.638542       6.129919      -2.520005      -2.514319       9.595932      -0.388462      13.189776           0.000033
           45              C      23.180522       3.140200       9.518923      -0.056849      30.941072 0.33447590E+03  0.73811616E+04                                 8.798872                            6.178346      -0.017370       1.999403                    0.999433      26.839019      75.305285       0.648538       0.427968      -1.054574      -0.025530       0.029368      -0.054471       0.066943       0.061349      -0.017507       0.007461       0.068874       0.005370      -0.074353       0.003001       0.071351             12.024709       5.973603      -1.486021      -2.071993       8.261114      -2.892354      21.839411           0.000059
           46              C       5.532954       4.550793       1.689224       0.011479      38.831188 0.41697877E+03  0.95961139E+04                                 9.873085                            6.703678       0.067000       2.030434                    0.999139      26.483731      72.690647       0.658538       0.404151      -1.083950       0.010416      -0.036468       0.030072       0.048402      -0.000971      -0.006353       0.009391       0.012464       0.018594      -0.013966      -0.000147       0.014113             13.419657       8.321242      -5.331033      -0.675168      18.538390      -4.787895      13.399340           0.013768
           47              C       5.115728       4.404308       3.013211      -0.175987      37.254799 0.47186644E+03  0.11346593E+05                                 9.822998                            7.344839      -0.186529       1.906621                    0.999087      30.486940      89.240945       0.594132       0.428723      -1.054296       0.000691       0.022757      -0.020525       0.030653       0.023923       0.024243       0.023058       0.035046      -0.070660      -0.040249      -0.014514       0.054763             12.035980       6.992402      -2.170996      -1.469992      12.525844      -5.349206      16.589693           0.000417
           48              C       5.148617       5.857762       1.007414       0.580266      23.770826 0.26852610E+03  0.56322363E+04                                 7.674057                            5.787787       0.049780       2.072076                    0.999652      22.319993      61.877304       0.624226       0.467810      -1.027148      -0.015268       0.048529      -0.025529       0.056920       0.060443       0.035775       0.049713       0.139424      -0.036917      -0.101367      -0.017665       0.119032              9.797065       6.128410      -3.313728       0.554293      14.264511      -4.438368       8.998273           0.001600
           49              C       4.413772       3.738617       5.714364       0.450452      25.843777 0.26915271E+03  0.56184802E+04                                 7.888261                            5.717422       0.234867       2.135630                    0.999806      22.284839      60.563016       0.644248       0.455442      -1.039608       0.017932       0.015970      -0.067688       0.071821       0.072027       0.037740       0.031239       0.037155      -0.061362      -0.064247      -0.039648       0.103896              9.639323       6.548037      -2.761416      -1.594450       9.179297      -1.982107      13.190636          -0.000005
           50              C      23.278250       3.196623       7.204413      -0.056843      30.940768 0.33446978E+03  0.73809962E+04                                 8.798838                            6.178291      -0.017256       1.999445                    0.999434      26.838772      75.304543       0.648540       0.427968      -1.054573      -0.012668       0.036796       0.054460       0.066935       0.060493      -0.002288      -0.018900       0.071821       0.005365      -0.074351       0.003004       0.071347             12.024804       6.402621      -1.733759      -3.541557       7.832307      -0.347054      21.839486          -0.000031
           51              C      12.086422       2.516282       1.689224       0.013933      38.824341 0.41682273E+03  0.95913901E+04                                 9.870624                            6.701220       0.070265       2.031356                    0.999149      26.480453      72.671536       0.658853       0.404006      -1.084074       0.025226       0.025899       0.029361       0.046575      -0.004896      -0.004740      -0.008697      -0.005711       0.016686      -0.012745       0.000750       0.011995             13.418656      11.367086       7.090862       4.484135      15.491911       1.809796      13.396972           0.000547
           52              C      12.421895       2.228196       3.013211      -0.179338      37.397140 0.47399251E+03  0.11410688E+05                                 9.846183                            7.359840      -0.185880       1.905891                    0.999082      30.554633      89.493939       0.593703       0.428545      -1.054391      -0.019682      -0.009786      -0.020963       0.030374      -0.029017      -0.032450       0.010371       0.024710      -0.071737      -0.040721      -0.016251       0.056971             12.068890       9.288395       3.493316       5.387638      10.280874       1.410656      16.637402          -0.000607
           53              C      11.146722       1.529952       1.007414       0.579077      23.793177 0.26875396E+03  0.56382274E+04                                 7.678860                            5.790106       0.049681       2.071854                    0.999694      22.332006      61.917849       0.624121       0.467788      -1.027157      -0.034035      -0.037658      -0.025013       0.056588      -0.090405      -0.059474       0.008180       0.035295      -0.043546      -0.098806      -0.020774       0.119579              9.806620       9.370966       5.188310       3.573255      11.042687       2.705315       9.006206           0.000158
           54              C      13.349380       1.953131       5.714364       0.449095      25.871426 0.26949746E+03  0.56274912E+04                                 7.893856                            5.721221       0.236586       2.135764                    0.999775      22.299101      60.612033       0.644009       0.455464      -1.039593      -0.022300       0.007610      -0.067333       0.071337      -0.052925      -0.046128       0.017038       0.106811      -0.061415      -0.065065      -0.039651       0.104717              9.646899       6.134768       2.521891       2.517373       9.602831      -0.388678      13.203097          -0.000022
           55              C      23.180521      18.561244       7.204413      -0.055241      30.862455 0.33359816E+03  0.73565373E+04                                 8.782069                            6.168979      -0.012910       2.001218                    0.999406      26.800054      75.155094       0.649265       0.427794      -1.054741      -0.025629      -0.029476       0.054555       0.067097      -0.060743       0.017105       0.006438       0.069455       0.007149      -0.073822       0.003047       0.070775             11.998371       5.963068       1.482652       2.068257       8.243627      -2.881822      21.788418          -0.000042
           56              C      10.571625       9.209007       1.689224       0.015365      38.826436 0.41682857E+03  0.95924278E+04                                 9.875087                            6.704165       0.071443       2.031600                    0.999133      26.475455      72.682768       0.658221       0.404355      -1.083742      -0.034973       0.008459       0.029183       0.046328       0.005367       0.010164       0.001122      -0.004171       0.017048      -0.012522      -0.000397       0.012919             13.424788      20.612812      -1.762189      -3.817070       6.260083       2.979403      13.401467           0.000719
           57              C      10.653380       9.643578       3.013211      -0.176652      37.284045 0.47227983E+03  0.11358882E+05                                 9.828816                            7.348585      -0.185829       1.906723                    0.999038      30.497003      89.276085       0.593924       0.428785      -1.054271       0.020082      -0.011420      -0.019382       0.030155       0.003683       0.008393      -0.032565      -0.059807      -0.072175      -0.041046      -0.014251       0.055297             12.045377      13.033837      -1.314394      -3.908356       6.499876       3.951196      16.602418          -0.001628
           58              C      11.895663       8.888368       1.007414       0.578713      23.811344 0.26900104E+03  0.56449294E+04                                 7.683568                            5.793166       0.051225       2.072065                    0.999668      22.344652      61.969191       0.623867       0.467853      -1.027081       0.050638      -0.011076      -0.025200       0.057636       0.029605       0.023296      -0.055861      -0.173777      -0.040788      -0.099249      -0.019946       0.119195              9.812940      15.128886      -1.871704      -4.133086       5.298776       1.742723       9.011160           0.000194
           59              C      10.427852      10.584336       5.714364       0.450105      25.830242 0.26899349E+03  0.56141738E+04                                 7.885179                            5.715428       0.235835       2.136038                    0.999763      22.277793      60.533213       0.644429       0.455394      -1.039664       0.005400      -0.023106      -0.067488       0.071538      -0.019659       0.007602      -0.048606      -0.143178      -0.060344      -0.064221      -0.039597       0.103818              9.634971      10.909558       0.241213      -0.918856       4.812520       2.370226      13.182835           0.000021
           60              C       9.923234      10.794298       7.204413      -0.056199      30.914833 0.33419131E+03  0.73734656E+04                                 8.794634                            6.176448      -0.019697       1.998897                    0.999398      26.824559      75.262603       0.648509       0.428069      -1.054489       0.038630      -0.007602       0.054674       0.067374       0.000962      -0.015179       0.011775      -0.139512       0.007337      -0.074068       0.003480       0.070588             12.017576       8.969426       0.247004       1.464976       5.256387       3.238540      21.826915           0.000062
           61              C       8.222375       9.209007       1.689224       0.010475      38.850306 0.41724960E+03  0.96033405E+04                                 9.872849                            6.703487       0.068635       2.030799                    0.999128      26.497302      72.717694       0.658935       0.403866      -1.084206       0.036664       0.009219       0.030172       0.048369      -0.005340      -0.010921       0.000352      -0.006639       0.018429      -0.014123       0.000926       0.013197             13.418907      20.599674       1.757900       3.806611       6.258428       2.978426      13.398619           0.013778
           62              C       8.140622       9.643578       3.013211      -0.178890      37.388782 0.47391443E+03  0.11408438E+05                                 9.845085                            7.359650      -0.185757       1.905955                    0.999079      30.551652      89.486297       0.593655       0.428594      -1.054352      -0.018562      -0.012286      -0.021473       0.030929      -0.003761      -0.006941      -0.032920      -0.061403      -0.070893      -0.040125      -0.015992       0.056117             12.065770      13.053565       1.315340       3.911535       6.510331       3.959073      16.633414           0.000420
           63              C       6.898338       8.888368       1.007414       0.580066      23.768325 0.26847297E+03  0.56308973E+04                                 7.674044                            5.787715       0.047860       2.071562                    0.999694      22.317028      61.869785       0.624143       0.467891      -1.027094      -0.049243      -0.010375      -0.024961       0.056174      -0.030526      -0.024360      -0.055308      -0.175449      -0.040650      -0.100906      -0.018691       0.119598              9.797134      15.099449       1.866399       4.121557       5.292748       1.739579       8.999205           0.001600
           64              C       8.366150      10.584336       5.714364       0.449168      25.872786 0.26950874E+03  0.56278457E+04                                 7.894393                            5.721527       0.236214       2.135641                    0.999775      22.299762      60.616591       0.643953       0.455494      -1.039565      -0.004591      -0.023111      -0.067339       0.071342       0.019771      -0.008318      -0.048485      -0.145099      -0.061478      -0.065064      -0.039677       0.104742              9.647409      10.920675      -0.241098       0.921298       4.818042       2.374475      13.203510          -0.000005
           65              C      27.664770      10.794298       7.204413      -0.055021      30.855328 0.33351663E+03  0.73542245E+04                                 8.780390                            6.167977      -0.012494       2.001396                    0.999406      26.796656      75.140750       0.649363       0.427759      -1.054772      -0.038332      -0.007454       0.054555       0.067091      -0.000297       0.014127       0.011593      -0.139908       0.007149      -0.073808       0.003048       0.070760             11.995620       8.955988      -0.246269      -1.461968       5.248193       3.231064      21.782679          -0.000033
           66              C      13.261047       4.550793       1.689224       0.015512      38.815105 0.41668790E+03  0.95883038E+04                                 9.873282                            6.703065       0.071213       2.031593                    0.999130      26.470349      72.663465       0.658276       0.404359      -1.083748      -0.010248      -0.034561       0.029032       0.046285       0.000871       0.006116       0.008345       0.011459       0.017229      -0.012655      -0.000400       0.013055             13.422730       8.321883       5.334406       0.672413      18.548534      -4.792130      13.397772           0.000548
           67              C      13.678274       4.404308       3.013211      -0.176583      37.274325 0.47214490E+03  0.11354652E+05                                 9.826675                            7.347205      -0.185502       1.906879                    0.999038      30.492110      89.253452       0.594029       0.428746      -1.054310       0.000154       0.023136      -0.019358       0.030167      -0.024107      -0.024038       0.023583       0.036332      -0.072275      -0.041099      -0.014287       0.055386             12.042412       6.994169       2.172420       1.467936      12.535915      -5.357134      16.597153          -0.000609
           68              C      13.645384       5.857762       1.007414       0.578740      23.808683 0.26897245E+03  0.56441087E+04                                 7.682739                            5.792691       0.051573       2.072202                    0.999668      22.342727      61.960106       0.623928       0.467826      -1.027109       0.015706       0.049365      -0.025206       0.057610      -0.060427      -0.036724       0.048118       0.138123      -0.040839      -0.099232      -0.019945       0.119177              9.812007       6.135043       3.321025      -0.557095      14.291611      -4.449400       9.009367           0.000164
           69              C      14.380230       3.738617       5.714364       0.450060      25.831254 0.26900700E+03  0.56145175E+04                                 7.885360                            5.715571       0.235836       2.136026                    0.999763      22.278265      60.534517       0.644422       0.455394      -1.039665      -0.017313       0.016229      -0.067472       0.071523      -0.071818      -0.038289       0.030893       0.037514      -0.060387      -0.064202      -0.039611       0.103813              9.635253       6.546030       2.761006       1.593506       9.176778      -1.980571      13.182951          -0.000021
           70              C      14.309753       3.196623       7.204413      -0.055958      30.905822 0.33409669E+03  0.73707676E+04                                 8.792513                            6.175300      -0.019316       1.999072                    0.999398      26.820445      75.244990       0.648620       0.428031      -1.054525       0.012733       0.037258       0.054664       0.067368      -0.059908       0.002608      -0.019041       0.071390       0.007378      -0.074051       0.003493       0.070557             12.014228       6.397236       1.731111       3.536208       7.825643      -0.349871      21.819805          -0.000041
           71              C       6.707579       2.516282       1.689224       0.014747      38.817497 0.41670580E+03  0.95886467E+04                                 9.872695                            6.702527       0.069042       2.031049                    0.999161      26.472573      72.665056       0.658415       0.404277      -1.083822      -0.025288       0.025909       0.029412       0.046646       0.004240       0.004487      -0.009152      -0.007652       0.016663      -0.012490      -0.000285       0.012775             13.421527      11.370578      -7.092260      -4.487985      15.492609       1.813978      13.401394           0.000716
           72              C       6.372106       2.228196       3.013211      -0.176486      37.272743 0.47207712E+03  0.11353001E+05                                 9.826298                            7.346466      -0.187022       1.906393                    0.999090      30.494546      89.270403       0.594064       0.428722      -1.054290       0.019789      -0.010615      -0.020046       0.030102       0.027638       0.032516       0.009375       0.024374      -0.071402      -0.040794      -0.014735       0.055529             12.042152       9.268154      -3.484552      -5.373516      10.259215       1.406245      16.599088          -0.001628
           73              C       7.647279       1.529952       1.007414       0.579257      23.798301 0.26883458E+03  0.56403590E+04                                 7.679703                            5.790646       0.051236       2.072227                    0.999652      22.336851      61.934311       0.624143       0.467735      -1.027183       0.034826      -0.037710      -0.025570       0.057347       0.089795       0.060329       0.007762       0.035433      -0.039768      -0.099284      -0.019753       0.119037              9.807498       9.371794      -5.188613      -3.573593      11.043640       2.705800       9.007059           0.000193
           74              C       5.444623       1.953131       5.714364       0.450374      25.843108 0.26915376E+03  0.56184556E+04                                 7.887869                            5.717271       0.235203       2.135731                    0.999806      22.284741      60.560669       0.644290       0.455416      -1.039632       0.022787       0.007577      -0.067714       0.071846       0.052088       0.045900       0.017080       0.106195      -0.061249      -0.064260      -0.039611       0.103871              9.638733       6.130064      -2.520092      -2.514393       9.596189      -0.388415      13.189947           0.000021
           75              C      14.407482      18.561244       7.204413      -0.056547      30.930796 0.33436353E+03  0.73779662E+04                                 8.796468                            6.176985      -0.016917       1.999611                    0.999434      26.834221      75.284977       0.648669       0.427923      -1.054615       0.025529      -0.029364       0.054470       0.066940       0.061332      -0.017504       0.007455       0.068858       0.005376      -0.074333       0.003001       0.071332             12.020802       5.972062      -1.485737      -2.071014       8.259054      -2.891325      21.831291           0.000062
           76              C      32.055050      17.150651      15.034112       0.011519      38.829683 0.41696631E+03  0.95957348E+04                                 9.872779                            6.703552       0.067122       2.030473                    0.999139      26.483290      72.688579       0.658550       0.404148      -1.083955      -0.010407       0.036479      -0.030111       0.048433      -0.001007      -0.006351       0.009377       0.012390       0.018493      -0.013912      -0.000184       0.014097             13.419161       8.320988      -5.330843      -0.675019      18.537717      -4.787786      13.398779           0.012707
           77              C      32.472276      17.297136      13.710125      -0.175982      37.253411 0.47184978E+03  0.11346068E+05                                 9.822708                            7.344684      -0.186507       1.906634                    0.999087      30.486283      89.237898       0.594143       0.428720      -1.054300      -0.000682      -0.022742       0.020520       0.030639       0.023939       0.024249       0.023074       0.035081      -0.070682      -0.040270      -0.014523       0.054793             12.035567       6.992209      -2.170978      -1.469826      12.525511      -5.349026      16.588981           0.000375
           78              C      32.439387      15.843682      15.715922       0.580257      23.771240 0.26853212E+03  0.56323789E+04                                 7.674104                            5.787830       0.049826       2.072088                    0.999652      22.319972      61.876783       0.624229       0.467807      -1.027153       0.015265      -0.048506       0.025560       0.056914       0.060436       0.035795       0.049709       0.139416      -0.036947      -0.101352      -0.017687       0.119039              9.797124       6.128495      -3.313826       0.554330      14.264584      -4.438362       8.998292           0.001280
           79              C      33.174232      17.962827      11.008972       0.450428      25.844306 0.26916237E+03  0.56187235E+04                                 7.888320                            5.717510       0.234874       2.135622                    0.999806      22.285195      60.563902       0.644246       0.455440      -1.039611      -0.017932      -0.015968       0.067691       0.071824       0.072022       0.037744       0.031243       0.037150      -0.061374      -0.064239      -0.039656       0.103895              9.639299       6.548062      -2.761485      -1.594320       9.179443      -1.982187      13.190392           0.000027
           80              C      14.309754      18.504821       9.518923      -0.056543      30.930306 0.33435731E+03  0.73777898E+04                                 8.796351                            6.176905      -0.016798       1.999653                    0.999434      26.833980      75.283934       0.648677       0.427920      -1.054617       0.012668      -0.036790      -0.054461       0.066933       0.060471      -0.002289      -0.018902       0.071791       0.005396      -0.074331       0.003012       0.071318             12.020706       6.400855      -1.733390      -3.540051       7.830346      -0.346725      21.830918           0.000056
           81              C      25.501582      19.185162      15.034112       0.013930      38.824662 0.41682521E+03  0.95914643E+04                                 9.870683                            6.701242       0.070231       2.031344                    0.999149      26.480558      72.671962       0.658851       0.404006      -1.084074      -0.025238      -0.025890      -0.029361       0.046576      -0.004896      -0.004740      -0.008694      -0.005715       0.016702      -0.012745       0.000750       0.011995             13.418797      11.367181       7.091056       4.484079      15.492302       1.809829      13.396909          -0.000533
           82              C      25.166109      19.473248      13.710125      -0.179331      37.397168 0.47399230E+03  0.11410686E+05                                 9.846205                            7.359850      -0.185919       1.905879                    0.999082      30.554581      89.493898       0.593701       0.428546      -1.054390       0.019672       0.009790       0.020968       0.030372      -0.029024      -0.032454       0.010370       0.024709      -0.071719      -0.040722      -0.016255       0.056977             12.068946       9.288440       3.493418       5.387635      10.281017       1.410742      16.637382           0.000578
           83              C      26.441282      20.171492      15.715922       0.579078      23.793203 0.26875362E+03  0.56382192E+04                                 7.678871                            5.790104       0.049684       2.071856                    0.999694      22.332002      61.917855       0.624121       0.467789      -1.027157       0.034018       0.037653       0.025052       0.056591      -0.090404      -0.059476       0.008181       0.035296      -0.043527      -0.098807      -0.020771       0.119578              9.806670       9.370952       5.188448       3.573121      11.043027       2.705289       9.006030          -0.000292
           84              C      24.238624      19.748313      11.008972       0.449078      25.871819 0.26950389E+03  0.56276547E+04                                 7.893909                            5.721280       0.236590       2.135759                    0.999775      22.299364      60.612755       0.644008       0.455463      -1.039594       0.022298      -0.007611       0.067339       0.071342      -0.052921      -0.046128       0.017042       0.106809      -0.061408      -0.065063      -0.039651       0.104713              9.646909       6.134829       2.521969       2.517401       9.602930      -0.388548      13.202969           0.000021
           85              C      14.407483       3.140200       9.518923      -0.055011      30.854486 0.33351217E+03  0.73540875E+04                                 8.780175                            6.167920      -0.012572       2.001373                    0.999406      26.796373      75.139293       0.649369       0.427757      -1.054775       0.025625       0.029474      -0.054555       0.067095      -0.060728       0.017104       0.006434       0.069442       0.007162      -0.073807       0.003050       0.070757             11.995276       5.961871       1.482440       2.067534       8.241973      -2.880884      21.781984           0.000043
           86              C      27.016379      12.492437      15.034112       0.015366      38.825656 0.41682548E+03  0.95923094E+04                                 9.874844                            6.704077       0.071609       2.031649                    0.999133      26.475406      72.681725       0.658237       0.404348      -1.083750       0.034997      -0.008462      -0.029189       0.046351       0.005359       0.010171       0.001115      -0.004171       0.017003      -0.012522      -0.000390       0.012913             13.424374      20.612229      -1.762161      -3.816952       6.259942       2.979255      13.400951           0.000651
           87              C      26.934624      12.057866      13.710125      -0.176626      37.282135 0.47225507E+03  0.11358113E+05                                 9.828440                            7.348370      -0.185778       1.906748                    0.999039      30.496077      89.272080       0.593936       0.428782      -1.054274      -0.020083       0.011411       0.019374       0.030148       0.003680       0.008397      -0.032583      -0.059856      -0.072214      -0.041067      -0.014268       0.055335             12.044852      13.033392      -1.314347      -3.908193       6.499627       3.950948      16.601537          -0.000371
           88              C      25.692341      12.813076      15.715922       0.578673      23.812222 0.26901347E+03  0.56452336E+04                                 7.683662                            5.793244       0.051321       2.072089                    0.999668      22.344938      61.969442       0.623875       0.467844      -1.027090      -0.050605       0.011105       0.025278       0.057647       0.029604       0.023304      -0.055897      -0.173773      -0.040863      -0.099254      -0.019970       0.119224              9.813057      15.129228      -1.871714      -4.133034       5.298823       1.742697       9.011120           0.000051
           89              C      27.160152      11.117108      11.008972       0.450089      25.830659 0.26900140E+03  0.56143703E+04                                 7.885216                            5.715493       0.235846       2.136033                    0.999763      22.278061      60.533768       0.644429       0.455391      -1.039667      -0.005398       0.023106       0.067490       0.071540      -0.019659       0.007604      -0.048609      -0.143168      -0.060359      -0.064214      -0.039605       0.103818              9.634944      10.909682       0.241185      -0.918988       4.812514       2.370169      13.182636           0.000033
           90              C      27.664770      10.907146       9.518923      -0.055974      30.906960 0.33410721E+03  0.73710670E+04                                 8.792754                            6.175405      -0.019354       1.999052                    0.999398      26.820983      75.247158       0.648612       0.428032      -1.054523      -0.038626       0.007599      -0.054676       0.067373       0.000960      -0.015181       0.011777      -0.139472       0.007366      -0.074053       0.003488       0.070565             12.014471       8.967725       0.246917       1.464563       5.255260       3.237428      21.820427           0.000058
           91              C      28.191004      12.713792      15.747028      -0.116078      34.552438 0.42306519E+03  0.98854369E+04                                 9.304438                            6.926161      -0.093875       1.947593                    0.999328      29.100772      83.589204       0.616465       0.425216      -1.057936       0.001105       0.001328       0.000023       0.001728       0.000426       0.000054      -0.013351      -0.083680       0.015126      -0.044363       0.000456       0.043907             11.469520      19.600920      -0.001373      -0.003425       5.385632       1.340963       9.422006          -0.000328
           92              C      28.191003      11.851159      13.091027       0.184463      37.456409 0.40444827E+03  0.92553295E+04                                 9.836530                            6.743344       0.093198       2.048053                    0.999480      25.441425      70.084886       0.634831       0.421618      -1.070423       0.000486      -0.001077      -0.062428       0.062439      -0.000243       0.000468       0.043380       0.051696       0.265694      -0.081216      -0.018434       0.099650             13.442513      12.420477      -0.000691      -0.002129       6.700418       5.100854      21.206644           0.001209
           93              C      25.105969      18.057229      15.747028      -0.116568      34.563868 0.42318216E+03  0.98888633E+04                                 9.306386                            6.926875      -0.094179       1.947466                    0.999330      29.105465      83.605884       0.616465       0.425186      -1.057953       0.001432      -0.000212       0.000098       0.001451      -0.036659      -0.011883       0.006678       0.043236       0.014979      -0.045055       0.000318       0.044737             11.473768       8.942122       6.159165       1.160725      16.055391      -0.672188       9.423790          -0.001498
           94              C      24.358907      18.488545      13.091027       0.184598      37.446407 0.40432031E+03  0.92516215E+04                                 9.834972                            6.742365       0.092785       2.047987                    0.999478      25.436808      70.068025       0.634868       0.421629      -1.070421      -0.000595       0.001110      -0.062451       0.062464       0.022340       0.037782      -0.021278      -0.026363       0.265395      -0.081250      -0.018294       0.099544             13.440695       8.129811       2.477347       4.416932      10.989788      -2.549399      21.202486           0.001011
           95              C      31.276039      18.057229      15.747028      -0.116794      34.586112 0.42352794E+03  0.98993161E+04                                 9.312257                            6.931423      -0.093294       1.947531                    0.999332      29.113955      83.650001       0.616012       0.425397      -1.057784      -0.001116      -0.001293       0.000049       0.001709       0.035684       0.011706       0.006514       0.041125       0.014388      -0.043584       0.000153       0.043431             11.480470       8.948924      -6.163376      -1.162841      16.063872      -0.669439       9.428613          -0.000324
           96              C      32.023100      18.488545      13.091027       0.182445      37.550159 0.40563260E+03  0.92891989E+04                                 9.850912                            6.752197       0.089779       2.046445                    0.999428      25.482172      70.222205       0.634559       0.421491      -1.070506       0.001248       0.000926      -0.062705       0.062724      -0.022140      -0.037982      -0.021930      -0.025568       0.263527      -0.080888      -0.018355       0.099243             13.463787       8.142669      -2.480105      -4.427478      11.004271      -2.553098      21.244421           0.001210
           97              C       6.311965       3.644215       0.976308      -0.116808      34.588444 0.42355378E+03  0.99001605E+04                                 9.312929                            6.931801      -0.093811       1.947368                    0.999331      29.115041      83.656607       0.615967       0.425417      -1.057762       0.001120       0.001315      -0.000039       0.001728       0.035695       0.011719       0.006526       0.041135       0.014308      -0.043582       0.000121       0.043461             11.481401       8.949554      -6.163888      -1.163061      16.065124      -0.669460       9.429524           0.001175
           98              C       5.564904       3.212899       3.632309       0.182429      37.551858 0.40564953E+03  0.92896966E+04                                 9.851220                            6.752342       0.089733       2.046420                    0.999428      25.482795      70.224659       0.634551       0.421492      -1.070504      -0.001243      -0.000923       0.062711       0.062730      -0.022154      -0.037995      -0.021936      -0.025595       0.263585      -0.080919      -0.018346       0.099266             13.464316       8.142918      -2.480115      -4.427767      11.004542      -2.553225      21.245488           0.000195
           99              C      12.482035       3.644215       0.976308      -0.116535      34.562857 0.42316855E+03  0.98884664E+04                                 9.306212                            6.926767      -0.094220       1.947459                    0.999330      29.104921      83.604004       0.616469       0.425186      -1.057953      -0.001447       0.000222      -0.000089       0.001467      -0.036674      -0.011886       0.006678       0.043251       0.014937      -0.045065       0.000307       0.044758             11.473505       8.941914       6.158946       1.160753      16.054897      -0.672161       9.423703           0.001445
          100              C      13.229097       3.212899       3.632309       0.184601      37.446389 0.40432049E+03  0.92516281E+04                                 9.834975                            6.742370       0.092766       2.047981                    0.999478      25.436810      70.068078       0.634867       0.421629      -1.070421       0.000589      -0.001105       0.062450       0.062463       0.022340       0.037784      -0.021278      -0.026361       0.265396      -0.081250      -0.018295       0.099545             13.440689       8.129801       2.477296       4.416948      10.989745      -2.549459      21.202521          -0.001025
          101              C       9.397000       8.987652       0.976308      -0.116092      34.554703 0.42309084E+03  0.98862641E+04                                 9.305072                            6.926525      -0.094390       1.947429                    0.999327      29.101834      83.595369       0.616423       0.425234      -1.057916      -0.001122      -0.001342      -0.000013       0.001749       0.000427       0.000049      -0.013369      -0.083705       0.015051      -0.044363       0.000426       0.043938             11.470394      19.602402      -0.001341      -0.003460       5.385958       1.341137       9.422822           0.001179
          102              C       9.397001       9.850285       3.632309       0.184446      37.458046 0.40446454E+03  0.92558094E+04                                 9.836833                            6.743488       0.093150       2.048028                    0.999480      25.442025      70.087304       0.634822       0.421619      -1.070421      -0.000487       0.001072       0.062434       0.062445      -0.000239       0.000465       0.043394       0.051732       0.265751      -0.081248      -0.018425       0.099672             13.443024      12.420792      -0.000670      -0.002097       6.700652       5.101146      21.207628           0.000195
          103              C      10.840381      10.850722       8.361668      -0.085912      36.304812 0.45491189E+03  0.10792286E+05                                 9.563229                            7.171582       0.083232       2.007246                    0.999203      28.963439      83.024390       0.608956       0.423969      -1.061843      -0.033696      -0.000285      -0.000220       0.033698      -0.000085       0.000557       0.013869       0.034671      -0.069058      -0.030744       0.001893       0.028851             11.511725      11.256115       0.000072      -0.000096       5.433234       2.022439      17.845825           0.000013
          104              C      22.770812      17.738759       8.361668      -0.085896      36.303152 0.45489096E+03  0.10791640E+05                                 9.562906                            7.171399       0.083226       2.007255                    0.999203      28.962620      83.020823       0.608968       0.423967      -1.061847       0.017089       0.029040       0.000216       0.033696       0.014965       0.012289      -0.006456      -0.017463      -0.069087      -0.030750       0.001904       0.028847             11.511407       6.888909       2.521397       1.751714       9.799952      -1.010836      17.845359           0.000001
          105              C      22.770812       3.962685       8.361668      -0.084285      36.180794 0.45279332E+03  0.10729017E+05                                 9.536405                            7.149379       0.087112       2.009019                    0.999197      28.916672      82.828006       0.610630       0.423319      -1.062298       0.017453      -0.030235       0.000003       0.034910      -0.015433      -0.011873      -0.006860      -0.017811      -0.068423      -0.030587       0.001365       0.029222             11.476393       6.872587      -2.523346      -1.742748       9.786004      -1.005470      17.770587           0.000006
          106              C      26.747623      10.850722       8.361668      -0.085960      36.307238 0.45495830E+03  0.10793662E+05                                 9.563661                            7.171993       0.083180       2.007211                    0.999203      28.964678      83.028968       0.608933       0.423974      -1.061840       0.033692       0.000283       0.000218       0.033694      -0.000083       0.000559       0.013873       0.034704      -0.069071      -0.030755       0.001885       0.028870             11.512120      11.256641       0.000057      -0.000148       5.433451       2.022487      17.846268           0.000006
          107              C      14.817192       3.962685       8.361668      -0.085945      36.305526 0.45493767E+03  0.10793016E+05                                 9.563314                            7.171807       0.083181       2.007221                    0.999203      28.963830      83.025094       0.608946       0.423971      -1.061845      -0.017088      -0.029036      -0.000214       0.033692       0.014980       0.012293      -0.006457      -0.017481      -0.069101      -0.030760       0.001894       0.028866             11.511771       6.889185       2.521503       1.751764       9.800335      -1.010839      17.845792           0.000002
          108              C      14.817192      17.738759       8.361668      -0.084349      36.184196 0.45285528E+03  0.10730869E+05                                 9.537039                            7.149937       0.087035       2.008970                    0.999197      28.918429      82.834954       0.610597       0.423327      -1.062291      -0.017448       0.030231      -0.000004       0.034905      -0.015453      -0.011878      -0.006862      -0.017833      -0.068433      -0.030599       0.001353       0.029246             11.476994       6.873014      -2.523590      -1.742766       9.786753      -1.005558      17.771216           0.000013
          109              N      28.191003      11.522382      11.570876      -0.152065      31.431962 0.30943473E+03  0.65639790E+04                                 8.281675                            5.556023       0.200269       2.146009                    0.998768      23.819957      61.370377       0.771823       0.374102      -1.112743      -0.000403       0.034241       0.046491       0.057741      -0.000540       0.000238      -0.015612      -0.005145      -0.017261      -0.016740       0.000285       0.016455             11.503490       8.696254       0.000231       0.000582       5.964000       4.978214      19.850215           0.000430
          110              N      24.074177      18.652933      11.570876      -0.151997      31.426315 0.30938427E+03  0.65625742E+04                                 8.280450                            5.555413       0.200536       2.146125                    0.998768      23.817966      61.361637       0.771906       0.374081      -1.112770       0.029455      -0.017438       0.046494       0.057736      -0.002474      -0.013365       0.008024       0.001638      -0.017174      -0.016708       0.000290       0.016418             11.501725       6.646875       1.183453       4.311666       8.011582      -2.486665      19.846720           0.000386
          111              N      32.307828      18.652933      11.570876      -0.152509      31.421817 0.30930055E+03  0.65604431E+04                                 8.280325                            5.555011       0.202508       2.146884                    0.998758      23.814814      61.354560       0.771850       0.374128      -1.112720      -0.030506      -0.017583       0.046782       0.058552       0.002938       0.013467       0.007804       0.003421      -0.016091      -0.016224      -0.000718       0.016942             11.502030       6.646437      -1.182947      -4.311570       8.011253      -2.487596      19.848399           0.000431
          112              N       5.280176       3.048511       5.152460      -0.152523      31.422836 0.30930862E+03  0.65606694E+04                                 8.280557                            5.555113       0.202442       2.146858                    0.998758      23.815121      61.355989       0.771836       0.374132      -1.112715       0.030511       0.017583      -0.046781       0.058554       0.002938       0.013468       0.007809       0.003417      -0.016122      -0.016234      -0.000711       0.016945             11.502459       6.646667      -1.182972      -4.311874       8.011422      -2.487571      19.849287           0.000053
          113              N      13.513827       3.048511       5.152460      -0.151997      31.426260 0.30938361E+03  0.65625569E+04                                 8.280439                            5.555405       0.200552       2.146132                    0.998768      23.817935      61.361548       0.771907       0.374081      -1.112770      -0.029457       0.017441      -0.046493       0.057736      -0.002474      -0.013366       0.008022       0.001639      -0.017178      -0.016707       0.000290       0.016418             11.501710       6.646835       1.183419       4.311588       8.011609      -2.486824      19.846686          -0.000391
          114              N       9.397001      10.179062       5.152460      -0.152079      31.432931 0.30944228E+03  0.65641909E+04                                 8.281895                            5.556119       0.200208       2.145986                    0.998768      23.820233      61.371685       0.771809       0.374106      -1.112738       0.000401      -0.034245      -0.046490       0.057743      -0.000539       0.000239      -0.015616      -0.005142      -0.017293      -0.016749       0.000291       0.016458             11.503887       8.696475       0.000273       0.000736       5.964177       4.978440      19.851009           0.000053
          115              O      12.941552      12.645432      15.015047      -0.512235      30.938101 0.47309786E+03  0.11007552E+05                                 7.843586                            6.692425       0.470226       2.201908                    0.999182      26.895201      69.392952       0.741513       0.355016      -1.142969      -0.021424      -0.005859      -0.007628       0.023485      -0.011785      -0.032231      -0.029987      -0.000083      -0.103835      -0.062920       0.028971       0.033949              9.222955      15.032036       0.985117       1.815867       5.937765       0.453404       6.699064           0.063397
          116              O      21.241919       7.856464       0.179107      -0.522252      30.227915 0.46370168E+03  0.10732203E+05                                 7.679351                            6.590403       0.444918       2.186137                    0.999290      27.082667      69.634268       0.753424       0.351250      -1.146314      -0.011737      -0.008004      -0.012821       0.019137       0.001527       0.019213       0.006151      -0.094458       0.096078      -0.066972       0.026762       0.040210              8.901110      10.447571       1.591271       3.917997       6.299309       1.676052       9.956450           0.065093
          117              O      11.652283      11.284751      11.204635      -0.429577      23.221482 0.31704934E+03  0.66544031E+04                                 6.225246                            5.337979       1.037978       2.413436                    0.999629      24.861219      60.329946       0.865896       0.337022      -1.161404      -0.019048       0.029468      -0.008604       0.036128       0.020447       0.018995      -0.055959       0.022955      -0.198826      -0.098237       0.039193       0.059044              6.590937       9.154214       0.338131       1.405889       4.278681       0.689442       6.339915          -0.000014
          118              O      23.274493      15.021740      15.015047      -0.512925      30.974427 0.47369042E+03  0.11024809E+05                                 7.849323                            6.695905       0.467209       2.200970                    0.999133      26.906443      69.433305       0.741437       0.354940      -1.143027       0.004616       0.020083      -0.007012       0.021767       0.006732      -0.011525       0.044020       0.019128      -0.105991      -0.064637       0.029146       0.035492              9.231866       7.362092       3.450483      -0.516353      13.629096      -1.804597       6.704410          -0.056646
          119              O      14.976939      10.227889       0.179107      -0.522415      30.242909 0.46391024E+03  0.10738014E+05                                 7.680790                            6.590713       0.435106       2.183266                    0.999257      27.084922      69.638528       0.753623       0.351125      -1.146440      -0.001223       0.012080      -0.011797       0.016929      -0.042169      -0.005391      -0.021311       0.046560       0.098642      -0.068993       0.027840       0.041152              8.904363       5.958186       1.003519      -0.508382      10.797064      -4.234924       9.957839           0.056666
          120              O      22.740743      16.818619      11.204635      -0.430297      23.233028 0.31724573E+03  0.66596136E+04                                 6.227821                            5.340019       1.037532       2.413322                    0.999603      24.866204      60.348682       0.865629       0.337071      -1.161352       0.034655       0.000539      -0.008348       0.035650      -0.000646      -0.057680       0.011451      -0.046264      -0.196564      -0.097408       0.038848       0.058560              6.593883       5.206777       1.943390      -0.106262       8.232412      -1.563637       6.342461           0.000032
          121              O      20.165966       4.884997      15.015047      -0.512280      30.951211 0.47325734E+03  0.11012037E+05                                 7.844960                            6.692590       0.474551       2.203423                    0.999200      26.896154      69.394688       0.741675       0.354913      -1.143067       0.015114      -0.013807      -0.006661       0.021527       0.004768       0.044066      -0.011968      -0.021437      -0.106055      -0.064801       0.029147       0.035654              9.225803       9.068009      -4.434742      -1.303793      11.908273       1.348268       6.701127          -0.056550
          122              O      20.163143      14.467808       0.179107      -0.522982      30.274467 0.46447627E+03  0.10754687E+05                                 7.687058                            6.595477       0.433648       2.182701                    0.999281      27.096962      69.687282       0.753202       0.351205      -1.146344       0.010529      -0.005241      -0.011395       0.016376       0.041382      -0.015448       0.015477       0.050101       0.097841      -0.069060       0.028293       0.040768              8.912516       8.726438      -2.600099      -3.417503       8.044100       2.561205       9.967009           0.056646
          123              O      21.988983       4.448797      11.204635      -0.429867      23.233342 0.31725828E+03  0.66600252E+04                                 6.228278                            5.340565       1.040785       2.414325                    0.999615      24.863236      60.344591       0.865467       0.337126      -1.161289      -0.016144      -0.030759      -0.008232       0.035700      -0.020313       0.038924       0.044324       0.024096      -0.198461      -0.098103       0.038976       0.059127              6.594241       5.793186      -2.281652      -1.301514       7.645887       0.874129       6.343650           0.000029
          124              O       4.480490       6.679704       1.708289      -0.512518      30.940627 0.47316914E+03  0.11009745E+05                                 7.844342                            6.693210       0.472326       2.202584                    0.999211      26.897669      69.403472       0.741415       0.355045      -1.142932       0.004962      -0.021707       0.007361       0.023452      -0.005631       0.010403       0.043204       0.018933      -0.102076      -0.062746       0.027955       0.034791              9.223492       7.358931      -3.445410       0.514885      13.612130      -1.798468       6.699415           0.063726
          125              O      14.976943      11.473555      16.544229      -0.522840      30.241250 0.46394633E+03  0.10739447E+05                                 7.682234                            6.592620       0.432416       2.182417                    0.999290      27.087119      69.654351       0.753203       0.351301      -1.146255      -0.000222      -0.013501       0.012223       0.018214       0.041625       0.004875      -0.019276       0.044714       0.094992      -0.066779       0.027451       0.039327              8.904964       5.960529      -1.001650       0.508224      10.794231      -4.233527       9.960132           0.065042
          126              O      22.740741       4.882825       5.518701      -0.430125      23.242323 0.31740901E+03  0.66639966E+04                                 6.229830                            5.341797       1.039820       2.413877                    0.999615      24.868422      60.361302       0.865374       0.337122      -1.161291       0.034731      -0.001488       0.008334       0.035748       0.000263       0.057802       0.011599      -0.047207      -0.198460      -0.098069       0.038944       0.059126              6.595882       5.208285      -1.943892       0.106109       8.234454      -1.564101       6.344908          -0.000042
          127              O      10.768962       0.540366       1.708289      -0.512355      30.959081 0.47339557E+03  0.11016008E+05                                 7.846128                            6.693456       0.472080       2.202523                    0.999172      26.899238      69.403996       0.741648       0.354902      -1.143082       0.014579       0.014392       0.006880       0.021610      -0.005306      -0.043560      -0.012290      -0.022573      -0.107887      -0.064995       0.030086       0.034909              9.227885       9.070066       4.436473       1.304594      11.911130       1.349267       6.702460           0.055452
          128              O      20.163147       7.233636      16.544229      -0.522321      30.256053 0.46412372E+03  0.10744259E+05                                 7.683264                            6.592415       0.446902       2.186747                    0.999282      27.088837      69.654262       0.753489       0.351145      -1.146416       0.011456       0.004919       0.011882       0.017223      -0.041380       0.016116       0.015176       0.050234       0.098988      -0.069287       0.027632       0.041656              8.907826       8.722064       2.598769       3.415458       8.039820       2.559198       9.961593          -0.057856
          129              O      21.988981      17.252647       5.518701      -0.429350      23.214825 0.31693636E+03  0.66514384E+04                                 6.224184                            5.337125       1.038836       2.413835                    0.999629      24.856852      60.316640       0.865942       0.337034      -1.161393      -0.016080       0.031183       0.008519       0.036104       0.020177      -0.038933       0.044486       0.024010      -0.198823      -0.098262       0.039201       0.059062              6.589877       5.789551       2.279816       1.300118       7.640834       0.872869       6.339245          -0.000036
          130              O      12.941549       9.056012       1.708289      -0.512867      30.972461 0.47367109E+03  0.11024264E+05                                 7.848984                            6.695821       0.467206       2.200973                    0.999132      26.906080      69.432425       0.741432       0.354946      -1.143021      -0.019810       0.006045       0.006997       0.021862       0.011613       0.032282      -0.031929       0.002146      -0.105854      -0.064511       0.029083       0.035429              9.230859      15.047838      -0.988241      -1.820791       5.940599       0.455129       6.704139           0.055533
          131              O      21.241922      13.844980      16.544229      -0.522574      30.254684 0.46411206E+03  0.10743925E+05                                 7.682953                            6.592227       0.434319       2.182947                    0.999255      27.089295      69.655310       0.753517       0.351134      -1.146425      -0.009806       0.007059       0.011777       0.016873      -0.000910      -0.021220       0.005986      -0.096562       0.098817      -0.069162       0.027932       0.041231              8.907161      10.459139      -1.594136      -3.923749       6.300754       1.678009       9.961591          -0.057877
          132              O      11.652281      10.416693       5.518701      -0.430287      23.233055 0.31724753E+03  0.66596600E+04                                 6.227819                            5.340037       1.037514       2.413317                    0.999603      24.866170      60.348616       0.865627       0.337071      -1.161351      -0.017809      -0.029733       0.008315       0.035642      -0.020342      -0.018929      -0.055688       0.022001      -0.196549      -0.097411       0.038865       0.058546              6.593806       9.158822      -0.338452      -1.407399       4.280176       0.689755       6.342419          -0.000008
          133              O       5.852452       9.056012       1.708289      -0.512369      30.942494 0.47318578E+03  0.11010145E+05                                 7.844406                            6.693127       0.470111       2.201834                    0.999182      26.897359      69.400969       0.741459       0.355024      -1.142958       0.021485       0.005832       0.007625       0.023532      -0.011777      -0.032229      -0.029985      -0.000093      -0.103835      -0.062915       0.028965       0.033951              9.223933      15.033616       0.985310       1.816100       5.938426       0.453488       6.699757           0.063769
          134              O      16.346085      13.844980      16.544229      -0.522293      30.230407 0.46374158E+03  0.10733365E+05                                 7.679810                            6.590697       0.444906       2.186130                    0.999290      27.083243      69.636686       0.753405       0.351251      -1.146312       0.011737       0.007964       0.012813       0.019114       0.001527       0.019229       0.006153      -0.094515       0.096125      -0.067012       0.026781       0.040231              8.901773      10.448526       1.591558       3.918495       6.299671       1.676259       9.957123           0.064990
          135              O      25.935721      10.416693       5.518701      -0.429591      23.223015 0.31707478E+03  0.66550821E+04                                 6.225575                            5.338244       1.037890       2.413400                    0.999629      24.861682      60.332074       0.865861       0.337028      -1.161396       0.019054      -0.029477       0.008590       0.036135       0.020451       0.018995      -0.055958       0.022953      -0.198824      -0.098236       0.039189       0.059047              6.591276       9.154717       0.338130       1.405895       4.278881       0.689493       6.340229          -0.000045
          136              O      14.313511       6.679704       1.708289      -0.512920      30.974498 0.47370454E+03  0.11025241E+05                                 7.849385                            6.696083       0.467173       2.200945                    0.999133      26.906944      69.435366       0.741413       0.354948      -1.143019      -0.004673      -0.020138       0.007004       0.021827       0.006733      -0.011526       0.043954       0.019070      -0.105882      -0.064552       0.029102       0.035449              9.231775       7.362088       3.450210      -0.516254      13.628764      -1.804443       6.704474           0.055465
          137              O      22.611065      11.473555      16.544229      -0.522398      30.242251 0.46388731E+03  0.10737332E+05                                 7.680644                            6.590492       0.435180       2.183309                    0.999256      27.084101      69.635550       0.753647       0.351119      -1.146447       0.001180      -0.012029       0.011743       0.016852      -0.042208      -0.005392      -0.021316       0.046669       0.098774      -0.069072       0.027883       0.041189              8.904293       5.957973       1.003494      -0.508369      10.797141      -4.235073       9.957765          -0.057892
          138              O      14.847261       4.882825       5.518701      -0.430304      23.233778 0.31725828E+03  0.66599487E+04                                 6.227979                            5.340147       1.037494       2.413305                    0.999603      24.866467      60.349825       0.865612       0.337074      -1.161348      -0.034659      -0.000539       0.008350       0.035654      -0.000647      -0.057678       0.011457      -0.046264      -0.196572      -0.097409       0.038845       0.058564              6.594038       5.206917       1.943453      -0.106239       8.232616      -1.563634       6.342580          -0.000032
          139              O       8.025038       0.540366       1.708289      -0.512448      30.954941 0.47334103E+03  0.11014501E+05                                 7.845618                            6.693242       0.474308       2.203297                    0.999200      26.898623      69.403292       0.741627       0.354920      -1.143059      -0.015142       0.013874       0.006607       0.021573       0.004742       0.044059      -0.011963      -0.021435      -0.106106      -0.064800       0.029137       0.035663              9.226470       9.068623      -4.434891      -1.303842      11.909058       1.348307       6.701730           0.055483
          140              O      17.424861       7.233636      16.544229      -0.523043      30.279382 0.46455386E+03  0.10756955E+05                                 7.688005                            6.596078       0.433589       2.182683                    0.999280      27.097906      69.691705       0.753158       0.351210      -1.146337      -0.010505       0.005264       0.011328       0.016321       0.041436      -0.015461       0.015519       0.050160       0.097899      -0.069145       0.028348       0.040797              8.913905       8.727838      -2.600914      -3.418347       8.045435       2.561995       9.968441          -0.057894
          141              O      15.599021      17.252647       5.518701      -0.429871      23.234332 0.31727518E+03  0.66604749E+04                                 6.228469                            5.340726       1.040718       2.414295                    0.999615      24.863649      60.346204       0.865449       0.337129      -1.161286       0.016142       0.030768       0.008218       0.035704      -0.020314       0.038923       0.044325       0.024098      -0.198455      -0.098102       0.038975       0.059127              6.594417       5.793318      -2.281709      -1.301496       7.646137       0.874068       6.343796          -0.000009
          142              O      14.313514      15.021740      15.015047      -0.512384      30.936174 0.47308002E+03  0.11007117E+05                                 7.843509                            6.692497       0.472439       2.202658                    0.999211      26.895492      69.395361       0.741471       0.355037      -1.142943      -0.004907       0.021669      -0.007365       0.023406      -0.005639       0.010404       0.043206       0.018941      -0.102076      -0.062750       0.027961       0.034789              9.222501       7.358189      -3.445100       0.514842      13.610604      -1.798229       6.698709           0.063356
          143              O      22.611061      10.227889       0.179107      -0.522799      30.238390 0.46389975E+03  0.10738085E+05                                 7.681686                            6.592257       0.432425       2.182423                    0.999290      27.086513      69.651594       0.753231       0.351298      -1.146259       0.000258       0.013522      -0.012231       0.018235       0.041600       0.004868      -0.019261       0.044685       0.094946      -0.066738       0.027432       0.039306              8.904186       5.960199      -1.001502       0.508136      10.793010      -4.232924       9.959349           0.065148
          144              O      14.847263      16.818619      11.204635      -0.430122      23.241869 0.31740159E+03  0.66637991E+04                                 6.229725                            5.341718       1.039830       2.413880                    0.999615      24.868329      60.360805       0.865385       0.337120      -1.161293      -0.034721       0.001484      -0.008341       0.035739       0.000258       0.057803       0.011605      -0.047205      -0.198473      -0.098073       0.038946       0.059127              6.595760       5.208211      -1.943869       0.106110       8.234329      -1.564028       6.344741          -0.000013
          145              O      17.422042       4.884997      15.015047      -0.512344      30.960022 0.47339722E+03  0.11016051E+05                                 7.846323                            6.693452       0.472110       2.202554                    0.999171      26.898686      69.402484       0.741652       0.354900      -1.143084      -0.014562      -0.014318      -0.006891       0.021553      -0.005326      -0.043615      -0.012328      -0.022603      -0.107976      -0.065075       0.030122       0.034952              9.228353       9.070466       4.437027       1.304789      11.911979       1.349579       6.702616          -0.056642
          146              O      17.424857      14.467808       0.179107      -0.522354      30.255694 0.46413034E+03  0.10744452E+05                                 7.683157                            6.592463       0.446848       2.186704                    0.999282      27.089655      69.656532       0.753486       0.351145      -1.146416      -0.011519      -0.004904      -0.011936       0.017297      -0.041317       0.016108       0.015176       0.050228       0.098851      -0.069213       0.027597       0.041616              8.907537       8.721664       2.598466       3.415123       8.039643       2.558943       9.961304           0.056625
          147              O      15.599023       4.448797      11.204635      -0.429352      23.214935 0.31693787E+03  0.66514812E+04                                 6.224224                            5.337155       1.038833       2.413837                    0.999629      24.856798      60.316659       0.865934       0.337036      -1.161391       0.016082      -0.031176      -0.008510       0.036097       0.020179      -0.038934       0.044487       0.024004      -0.198829      -0.098265       0.039203       0.059062              6.589919       5.789587       2.279849       1.300103       7.640914       0.872853       6.339255           0.000028
          148              O      24.646455      12.645432      15.015047      -0.512715      30.967732 0.47357197E+03  0.11021334E+05                                 7.848069                            6.694997       0.467457       2.201094                    0.999132      26.903672      69.423288       0.741501       0.354933      -1.143037       0.019735      -0.006052      -0.007047       0.021812       0.011628       0.032289      -0.031936       0.002092      -0.105822      -0.064519       0.029099       0.035419              9.229811      15.046243      -0.988151      -1.820531       5.939885       0.455074       6.703306          -0.056595
          149              O      16.346082       7.856464       0.179107      -0.522497      30.251172 0.46405782E+03  0.10742355E+05                                 7.682349                            6.591870       0.434359       2.182966                    0.999256      27.088391      69.651963       0.753533       0.351137      -1.146423       0.009802      -0.007093      -0.011844       0.016931      -0.000911      -0.021177       0.006000      -0.096429       0.098763      -0.069073       0.027869       0.041205              8.906252      10.457782      -1.593837      -3.922984       6.300344       1.677766       9.960630           0.056637
          150              O      25.935723      11.284751      11.204635      -0.430273      23.231924 0.31722874E+03  0.66591591E+04                                 6.227569                            5.339838       1.037549       2.413332                    0.999603      24.865875      60.347190       0.865654       0.337066      -1.161357       0.017799       0.029730      -0.008324       0.035637      -0.020339      -0.018923      -0.055691       0.022007      -0.196573      -0.097417       0.038868       0.058549              6.593533       9.158475      -0.338445      -1.407317       4.280025       0.689703       6.342099           0.000032

******************************************************
Auxiliary information for the entire system
The total spin magnetic moment of the unit cell is   1.982863
The total net atomic charge of the unit cell is   0.000003
Accuracy of reproducing the electrostatic potential in the unit cell:
  The inner radius (bohr) =    5.0000
  The outer radius (bohr) =   12.0000
  Valid grid points have density less than (e/(bohr^3)) =    0.0001
  The number of valid grid points were=      1056507
  The rms potential error without charges in kcal/mol is=      6.33468
  The rms potential error with partial charges in kcal/mol is=      1.19165
  The RRMSE value at monopole order=      0.18812
  The rms potential error with partial charges and cloud penetration in kcal/mol is=      1.19000
  The RRMSE value at monopole order with cloud penetration is=      0.18786
  The rms potential error with partial charges and atomic dipoles in kcal/mol is=      0.79187
  The RRMSE value at dipole order=      0.12501
  The rms potential error with partial charges, atomic dipoles and cloud penetration in kcal/mol is=      0.78086
  The RRMSE value at dipole order with cloud penetration=      0.12327

******************************************************
The electron densities and ab initio electrostatic potential were computed in VASP using the PBE functional and
projector augmented wave method. See the main text of the journal article for a description of computational details.
The atomic charges, dipoles, and quadrupoles were computed with the DDEC6 method as described in
(a) T. A. Manz and N. Gabaldon Limas, RSC Adv. 6 (2016) 47771-47801 DOI: 10.1039/c6ra04656h
(b) N. Gabaldon Limas and T. A. Manz, RSC Adv. 8 (2018) 2678-2707 DOI: 10.1039/c7ra11829e.
For each atom in the material, the electron cloud parameters were fit to the spherically averaged atom-in-material
electron density using radial positions for which this density was between 10^-4 and 10^-2 electrons per cubic bohr.
The polarizabilities, dispersion coefficients, and quantum Drude oscillator (QDO) parameters were fit using the MCLF method.
The magnetic structure of the system was optimized in VASP from the default ferromagnetic initial guess using spin polarization.
The atomic spin moments (ASMs) were computed on this optimized magnetic structure using the DDEC6 partition as inputs
to the method of T. A. Manz and D. S. Sholl, J. Chem. Theory Comput. 7 (2011) 4146-4164 DOI: 10.1021/ct200539n.
The RMSE and RRMSE were computed using a uniform grid with Ewald summation.
