# Supplementary material for: A collection of forcefield precursors for metal–organic frameworks
Source: RSC Adv. 2019 Nov 13;9(63):36492–507. doi: 10.1039/c9ra07327b (PMC9075174; doi:10.1039/c9ra07327b)
Supplement: RA-009-C9RA07327B-s3389 [file RA-009-C9RA07327B-s3389.xyz]

  152
jmolscript: load "" {1 1 1} spacegroup "x,y,z" unitcell [{     10.247000     0.000000     0.000000 }, {      0.000000    15.250000     0.000000 }, {     -3.604828     0.000000    20.633471 }]
Ni     5.241086    11.257397    13.798221     0.957128
Ni     5.232104    13.070623    16.801010     0.946808
Ni    -0.401328     3.632398    17.151985     0.957168
Ni    -0.392346     5.445622    14.149196     0.946842
Ni     1.401086     3.992603     6.835250     0.957137
Ni     1.410068     2.179378     3.832461     0.946818
Ni     7.043500    11.617603     3.481486     0.957159
Ni     7.034518     9.804377     6.484275     0.946840
H      2.755116    14.031525    11.843612     0.128150
H      0.573293     2.112125    12.167558     0.117930
H      2.742560     0.829600    15.299719     0.131329
H      0.639476     0.992775    10.052627     0.137502
H      1.749808    15.164600     9.802962     0.132274
H      0.244217    13.802775     8.420520     0.130974
H      7.634065    11.614400    10.240392     0.128095
H     -0.678717    14.501225    12.260408     0.123103
H      8.946132    11.859925     6.167344     0.419562
H      7.147718    12.489750    15.041800     0.390686
H      2.084642     6.406525    19.106594     0.128151
H      4.266465     9.737125    18.782649     0.117930
H      2.097198     8.454600    15.650488     0.131329
H      7.805110     8.617775     0.264108     0.137502
H      6.694778     7.539600     0.513773     0.132274
H      8.200369     6.177775     1.896216     0.130974
H      0.810521     3.989400     0.076344     0.128098
H      5.518475     6.876225    18.689798     0.123104
H     -0.501546     4.234925     4.149391     0.419561
H     -2.307960     4.864750    15.908406     0.390689
H      3.887056     1.218475     8.789859     0.128149
H      6.068879    13.137875     8.465913     0.117930
H      3.899612    14.420400     5.333752     0.131330
H      6.002696    14.257225    10.580844     0.137502
H      4.892364     0.085400    10.830509     0.132274
H      6.397955     1.447225    12.212951     0.130974
H     -0.991893     3.635600    10.393079     0.128097
H      7.320889     0.748775     8.373063     0.123103
H     -2.303960     3.390075    14.466127     0.419562
H     -0.505546     2.760250     5.591671     0.390686
H      4.557530     8.843475     1.526877     0.128150
H      2.375707     5.512875     1.850822     0.117930
H      4.544974     6.795400     4.982983     0.131329
H     -1.162938     6.632225    20.369363     0.137501
H     -0.052606     7.710400    20.119698     0.132273
H     -1.558197     9.072225    18.737255     0.130974
H      5.831651    11.260600    20.557127     0.128096
H      1.123697     8.373775     1.943673     0.123102
H      7.143718    11.015075    16.484080     0.419560
H      8.950132    10.385250     4.725065     0.390689
C      2.911303    14.919075    13.659358    -0.013993
C      2.458480    14.757425    12.345006    -0.178159
C      1.570163     0.414800    11.775522     0.158481
C      1.152582     1.486875    12.541024    -0.177216
C      1.577434     1.651575    13.851249    -0.006496
C      2.460988     0.728950    14.418670    -0.132839
C      1.021642     0.167750    10.393079    -0.307642
C     -0.055754    14.315175    10.366256     0.158222
C     -0.259021    13.604525     9.177768    -0.172641
C     -1.233474    12.585825     9.136501    -0.047178
C      8.266438    12.297600    10.263088    -0.135592
C     -1.786100    13.032650    11.443323    -0.004689
C     -0.817018    14.023900    11.474273    -0.159457
C      3.842014    13.898850    14.261855     0.634360
C      8.754639    11.834000     7.867542     0.640153
C      7.586182    12.729175    12.631811     0.594617
C      1.039566     2.810575    14.660081     0.638408
C      1.928455     7.294075    17.290849    -0.013993
C      2.381278     7.132425    18.605201    -0.178161
C      3.269595     8.039800    19.174685     0.158481
C      3.687176     9.111875    18.409183    -0.177214
C      3.262324     9.276575    17.098957    -0.006496
C      2.378770     8.353950    16.531537    -0.132839
C      3.818116     7.792750    20.557127    -0.307643
C      4.895512     6.690175    20.583951     0.158222
C      8.703607     5.979525     1.138968    -0.172641
C      9.678060     4.960825     1.180235    -0.047177
C      0.178148     4.672600     0.053647    -0.135593
C      6.625858     5.407650    19.506883    -0.004689
C      5.656776     6.398900    19.475933    -0.159458
C      0.997744     6.273850    16.688351     0.634366
C     -0.310053     4.209000     2.449193     0.640150
C     -2.746424     5.104175    18.318396     0.594622
C      3.800192    10.435575    16.290125     0.638403
C      3.730869     0.330925     6.974113    -0.013993
C      4.183692     0.492575     8.288465    -0.178159
C      5.072009    14.835200     8.857949     0.158480
C      5.489590    13.763125     8.092447    -0.177216
C      5.064738    13.598425     6.782222    -0.006497
C      4.181184    14.521050     6.214801    -0.132840
C      5.620530    15.082250    10.240392    -0.307643
C      6.697926     0.934825    10.267215     0.158222
C      6.901193     1.645475    11.455703    -0.172642
C      7.875646     2.664175    11.496970    -0.047178
C     -1.624266     2.952400    10.370383    -0.135591
C      8.428272     2.217350     9.190148    -0.004688
C      7.459190     1.226100     9.159198    -0.159457
C      2.800158     1.351150     6.371616     0.634361
C     -2.112467     3.416000    12.765929     0.640151
C     -0.944010     2.520825     8.001660     0.594619
C      5.602606    12.439425     5.973390     0.638408
C      4.713717     7.955925     3.342622    -0.013994
C      4.260894     8.117575     2.028270    -0.178161
C      3.372577     7.210200     1.458786     0.158480
C      2.954996     6.138125     2.224288    -0.177216
C      3.379848     5.973425     3.534514    -0.006497
C      4.263402     6.896050     4.101934    -0.132840
C      2.824056     7.457250     0.076344    -0.307643
C      1.746660     8.559825     0.049520     0.158221
C     -2.061435     9.270475    19.494503    -0.172642
C     -3.035888    10.289175    19.453236    -0.047177
C      6.464024    10.577400    20.579824    -0.135592
C      0.016314     9.842350     1.126588    -0.004690
C      0.985396     8.851100     1.157538    -0.159458
C      5.644428     8.976150     3.945120     0.634365
C      6.952225    11.041000    18.184278     0.640148
C      9.388596    10.145825     2.315075     0.594622
C      2.841980     4.814425     4.343346     0.638404
O      4.166689    14.109300    15.470977    -0.573726
O      4.144982    12.916750    13.554127    -0.523393
O     -1.105094    12.350975     6.794602    -0.454957
O      8.143313    10.736000     7.970710    -0.555158
O      6.615444    11.969725    12.446110    -0.581793
O     -2.320472    13.253775    13.733638    -0.551205
O      0.838174     3.855200    14.012190    -0.537455
O      0.837735     2.623000    15.885709    -0.574251
O      6.347247    12.082575    15.359556    -0.879974
O      0.673069     6.484300    15.479230    -0.573728
O      0.694776     5.291750    17.396079    -0.523397
O      9.549680     4.725975     3.522133    -0.454958
O      0.301273     3.111000     2.346026    -0.555157
O     -1.775686     4.344725    18.504097    -0.581796
O      7.160230     5.628775    17.216568    -0.551200
O      4.001584    11.480200    16.938016    -0.537453
O      4.002023    10.248000    15.064497    -0.574249
O     -1.507489     4.457575    15.590651    -0.879984
O      2.475483     1.140700     5.162494    -0.573727
O      2.497190     2.333250     7.079344    -0.523395
O      7.747266     2.899025    13.838869    -0.454955
O     -1.501141     4.514000    12.662761    -0.555157
O      0.026728     3.280275     8.187361    -0.581795
O      8.962644     1.996225     6.899833    -0.551204
O      5.803998    11.394800     6.621281    -0.537453
O      5.804437    12.627000     4.747762    -0.574251
O      0.294925     3.167425     5.273915    -0.879978
O      5.969103     8.765700     5.154241    -0.573727
O      5.947396     9.958250     3.237392    -0.523396
O     -2.907508    10.524025    17.111338    -0.454960
O      6.340899    12.139000    18.287445    -0.555157
O      8.417858    10.905275     2.129374    -0.581797
O     -0.518058     9.621225     3.416903    -0.551204
O      2.640588     3.769800     3.695455    -0.537455
O      2.640149     5.002000     5.568974    -0.574250
O      8.149661    10.792425     5.042820    -0.879981

The following XYZ coordinates are in angstroms. Other properties are in atomic units.
The sperically averaged electron density of each atom fit to a function of the form exp(a - br)
eigen_1, eigen_2 and eigen_3 are the three eigenvalues of traceless quadrupole moment tensor
  atom number  atomic symbol              X              Y              Z     net charge C6 coefficient C8 coefficient C10 coefficient fluctuating dipole atomic polarizability isotropic forcefield polarizability              a              b squared Pearson coefficient          <r^3>          <r^4>         wp_QDO          m_QDO          q_QDO       dipole_x       dipole_y       dipole_z         dipole            Qxy            Qxz            Qyz     Q(x^2-y^2)  Q(3z^2 - R^2)        eigen_1        eigen_2        eigen_3 static polarizability      alpha(xx)      alpha(xy)      alpha(xz)      alpha(yy)      alpha(yz)      alpha(zz) atomic spin moment
            1             Ni       5.241086      11.257397      13.798221       0.957128      89.687453 0.17562087E+04  0.54308423E+05                                15.357967                           12.841377       0.365945       2.028753                    0.996972      42.430446     109.522798       0.562518       0.352110      -1.196139      -0.016604      -0.035488      -0.038971       0.055261       0.010325       0.085655       0.021363      -0.027383       0.060309      -0.090504      -0.002151       0.092654             18.724808      17.959603       3.471989      -6.489280      18.049179      -7.424300      20.165644           1.776548
            2             Ni       5.232104      13.070623      16.801010       0.946808      87.933704 0.17063121E+04  0.52352561E+05                                15.089227                           12.605770       0.499447       2.069268                    0.997595      42.264312     108.435919       0.571630       0.349230      -1.199377      -0.024058       0.040911       0.045305       0.065613       0.011792      -0.071885       0.027208      -0.033676       0.012238      -0.087222       0.018372       0.068850             18.276481      14.950576      -3.719512       4.959240      19.843306      -7.979354      20.035560           1.747403
            3             Ni      -0.401328       3.632398      17.151985       0.957168      89.683019 0.17561040E+04  0.54304293E+05                                15.357365                           12.840904       0.366009       2.028779                    0.996972      42.429785     109.519665       0.562535       0.352105      -1.196145       0.016604      -0.035485       0.038969       0.055258      -0.010326       0.085652      -0.021363      -0.027386       0.060307      -0.090503      -0.002150       0.092652             18.724032      17.958880      -3.471785      -6.488936      18.048445       7.423936      20.164770           1.776556
            4             Ni      -0.392346       5.445622      14.149196       0.946842      87.930053 0.17062266E+04  0.52349218E+05                                15.088730                           12.605380       0.499514       2.069293                    0.997595      42.263773     108.433357       0.571645       0.349226      -1.199382       0.024059       0.040909      -0.045303       0.065610      -0.011789      -0.071884      -0.027209      -0.033679       0.012241      -0.087221       0.018370       0.068851             18.275846      14.950088       3.719332       4.959015      19.842617       7.979029      20.034832           1.747403
            5             Ni       1.401086       3.992603       6.835250       0.957137      89.686350 0.17561831E+04  0.54307418E+05                                15.357825                           12.841269       0.365951       2.028757                    0.996972      42.430254     109.521985       0.562522       0.352109      -1.196140       0.016604       0.035487       0.038971       0.055260       0.010324       0.085654       0.021363      -0.027384       0.060308      -0.090503      -0.002150       0.092653             18.724622      17.959426       3.471933      -6.489194      18.048994      -7.424208      20.165445           1.776554
            6             Ni       1.410068       2.179378       3.832461       0.946818      87.932605 0.17062866E+04  0.52351561E+05                                15.089075                           12.605651       0.499465       2.069275                    0.997595      42.264165     108.435181       0.571635       0.349229      -1.199378       0.024058      -0.040910      -0.045304       0.065611       0.011791      -0.071883       0.027207      -0.033677       0.012235      -0.087220       0.018372       0.068848             18.276285      14.950421      -3.719448       4.959165      19.843086      -7.979254      20.035349           1.747403
            7             Ni       7.043500      11.617603       3.481486       0.957159      89.683334 0.17561134E+04  0.54304659E+05                                15.357396                           12.840938       0.365998       2.028774                    0.996972      42.429889     109.520008       0.562535       0.352105      -1.196145      -0.016603       0.035486      -0.038970       0.055259      -0.010326       0.085654      -0.021365      -0.027389       0.060315      -0.090505      -0.002150       0.092655             18.724058      17.958897      -3.471784      -6.488931      18.048476       7.423938      20.164800           1.776554
            8             Ni       7.034518       9.804377       6.484275       0.946840      87.929927 0.17062250E+04  0.52349141E+05                                15.088690                           12.605354       0.499508       2.069291                    0.997595      42.263850     108.433427       0.571647       0.349225      -1.199383      -0.024057      -0.040908       0.045302       0.065609      -0.011790      -0.071881      -0.027207      -0.033680       0.012240      -0.087218       0.018372       0.068846             18.275789      14.950041       3.719324       4.958999      19.842541       7.978995      20.034783           1.747371
            9              H       2.755116      14.031525      11.843612       0.128150       1.122498 0.86195063E+01  0.85854301E+02                                 1.764390                            1.703978      -1.024834       2.403557                    0.997868       3.413413       9.495459       0.486799       1.263214      -0.714200       0.009956      -0.030287      -0.020523       0.037915      -0.005371      -0.000634       0.011782      -0.007809       0.020543      -0.012083      -0.004397       0.016480              1.782277       1.752811      -0.270663      -0.081012       1.818840       0.215875       1.775180           0.000219
           10              H       0.573293       2.112125      12.167558       0.117930       1.063544 0.78934146E+01  0.77905839E+02                                 1.769690                            1.679334      -1.262069       2.282096                    0.994876       3.698013      10.679097       0.463192       1.339801      -0.694783      -0.018230       0.025216      -0.015884       0.034936      -0.007054       0.002553      -0.004146      -0.009625       0.011541      -0.010471       0.000186       0.010285              1.809548       1.871922      -0.451938       0.288202       1.863260      -0.087188       1.693462          -0.000032
           11              H       2.742560       0.829600      15.299719       0.131329       1.175792 0.87960006E+01  0.87521039E+02                                 1.773322                            1.684768      -1.179457       2.333119                    0.996277       3.377136       9.204135       0.508689       1.210114      -0.726333       0.010998       0.004113       0.039148       0.040871       0.002237       0.006743       0.006322      -0.006087       0.034220      -0.010810      -0.005067       0.015876              1.794547       1.605981      -0.133943       0.270558       1.610922       0.116935       2.166737           0.000075
           12              H       0.639476       0.992775      10.052627       0.137502       0.940727 0.70610924E+01  0.67973269E+02                                 1.660048                            1.607650      -1.018043       2.400535                    0.996610       3.583408      10.317080       0.463551       1.372594      -0.688596      -0.008168       0.024244      -0.007324       0.026611      -0.000148       0.001978      -0.000652      -0.015278       0.007251      -0.009185       0.002637       0.006548              1.694048       1.626296      -0.284056       0.156043       1.866659      -0.254771       1.589189          -0.000041
           13              H       1.749808      15.164600       9.802962       0.132274       0.997943 0.73210464E+01  0.70771256E+02                                 1.698352                            1.613975      -0.945415       2.430438                    0.997527       3.529954      10.024279       0.474865       1.334295      -0.696859       0.017769      -0.007861      -0.012636       0.023178      -0.002496       0.000798       0.002357       0.002188      -0.001298      -0.004111       0.001014       0.003096              1.769626       2.144760      -0.058445      -0.426009       1.377020       0.080676       1.787098           0.000011
           14              H       0.244217      13.802775       8.420520       0.130974       1.027539 0.75755168E+01  0.73153845E+02                                 1.667921                            1.600524      -0.929967       2.451303                    0.998994       3.324583       9.144820       0.500193       1.268071      -0.712591       0.020364       0.011853      -0.030499       0.038540       0.007853      -0.009560      -0.001819       0.000325       0.007688      -0.011822      -0.001606       0.013428              1.691654       1.708956       0.199593      -0.317976       1.446066      -0.027360       1.919939          -0.000035
           15              H       7.634065      11.614400      10.240392       0.128095       1.176175 0.89431974E+01  0.89852800E+02                                 1.809558                            1.726250      -1.186955       2.323328                    0.996490       3.492075       9.738565       0.487890       1.249527      -0.716550      -0.027251      -0.032556      -0.000069       0.042456       0.011243       0.003536      -0.000147      -0.002994      -0.020969      -0.010293      -0.004771       0.015064              1.836186       1.838048       0.390411      -0.040811       1.936176       0.051976       1.734333           0.000012
           16              H      -0.678717      14.501225      12.260408       0.123103       1.099658 0.85301960E+01  0.85880074E+02                                 1.810268                            1.746994      -1.357851       2.237072                    0.995053       3.785775      11.058697       0.453438       1.341699      -0.694210       0.003835       0.016111       0.030161       0.034409       0.001532       0.003164       0.007450      -0.007788       0.016011      -0.007375      -0.004287       0.011662              1.834954       1.719280       0.257381       0.133702       1.736813       0.332633       2.048768           0.000055
           17              H       8.946132      11.859925       6.167344       0.419562       0.395246 0.21065513E+01  0.15259221E+02                                 0.996684                            0.926041      -1.214082       2.471205                    0.999995       2.200709       5.829224       0.553893       1.526581      -0.658569       0.002672      -0.004127      -0.012339       0.013283      -0.003855      -0.007733      -0.004535       0.001415       0.003332      -0.010795       0.002357       0.008439              1.052738       0.846520       0.072446       0.096657       0.980511       0.307653       1.331182           0.000902
           18              H       7.147718      12.489750      15.041800       0.390686       0.773820 0.52773203E+01  0.48052463E+02                                 1.533609                            1.444038      -1.806009       2.120232                    0.997416       3.085910       9.139001       0.453972       1.481751      -0.664057       0.018537       0.004298       0.001622       0.019098      -0.002507       0.012979       0.005341       0.003056      -0.005769      -0.015125       0.001496       0.013629              1.614666       1.661585       0.236469      -0.356881       1.403134      -0.355166       1.779280           0.003585
           19              H       2.084642       6.406525      19.106594       0.128151       1.122496 0.86194872E+01  0.85854056E+02                                 1.764387                            1.703975      -1.024829       2.403559                    0.997868       3.413411       9.495448       0.486800       1.263212      -0.714201      -0.009956      -0.030286       0.020523       0.037915       0.005371      -0.000634      -0.011782      -0.007809       0.020543      -0.012083      -0.004397       0.016480              1.782274       1.752808       0.270662      -0.081012       1.818837      -0.215874       1.775177           0.000218
           20              H       4.266465       9.737125      18.782649       0.117930       1.063543 0.78934030E+01  0.77905668E+02                                 1.769686                            1.679331      -1.262071       2.282096                    0.994876       3.698006      10.679060       0.463193       1.339798      -0.694784       0.018231       0.025216       0.015884       0.034936       0.007054       0.002553       0.004146      -0.009625       0.011540      -0.010471       0.000186       0.010285              1.809544       1.871918       0.451937       0.288201       1.863256       0.087187       1.693458          -0.000032
           21              H       2.097198       8.454600      15.650488       0.131329       1.175784 0.87959181E+01  0.87519948E+02                                 1.773307                            1.684756      -1.179452       2.333121                    0.996277       3.377123       9.204063       0.508694       1.210108      -0.726335      -0.010997       0.004113      -0.039148       0.040871      -0.002237       0.006744      -0.006322      -0.006087       0.034220      -0.010810      -0.005067       0.015877              1.794532       1.605969       0.133941       0.270554       1.610910      -0.116934       2.166717           0.000076
           22              H       7.805110       8.617775       0.264108       0.137502       0.940727 0.70610966E+01  0.67973315E+02                                 1.660048                            1.607650      -1.018043       2.400535                    0.996610       3.583408      10.317078       0.463551       1.372594      -0.688596       0.008169       0.024244       0.007324       0.026611       0.000148       0.001978       0.000652      -0.015278       0.007251      -0.009185       0.002637       0.006548              1.694048       1.626296       0.284057       0.156043       1.866659       0.254771       1.589189          -0.000041
           23              H       6.694778       7.539600       0.513773       0.132274       0.997944 0.73210608E+01  0.70771432E+02                                 1.698354                            1.613977      -0.945417       2.430436                    0.997527       3.529958      10.024294       0.474865       1.334295      -0.696859      -0.017769      -0.007861       0.012636       0.023178       0.002496       0.000798      -0.002357       0.002188      -0.001298      -0.004111       0.001014       0.003096              1.769628       2.144762       0.058445      -0.426010       1.377021      -0.080676       1.787100           0.000011
           24              H       8.200369       6.177775       1.896216       0.130974       1.027540 0.75755218E+01  0.73153908E+02                                 1.667922                            1.600525      -0.929968       2.451302                    0.998994       3.324584       9.144825       0.500193       1.268071      -0.712591      -0.020364       0.011853       0.030498       0.038540      -0.007853      -0.009560       0.001819       0.000325       0.007688      -0.011822      -0.001606       0.013428              1.691655       1.708957      -0.199593      -0.317976       1.446067       0.027360       1.919940          -0.000035
           25              H       0.810521       3.989400       0.076344       0.128098       1.176170 0.89431561E+01  0.89852336E+02                                 1.809557                            1.726249      -1.186946       2.323333                    0.996490       3.492070       9.738568       0.487888       1.249532      -0.716548       0.027251      -0.032556       0.000069       0.042456      -0.011244       0.003535       0.000147      -0.002994      -0.020969      -0.010293      -0.004771       0.015064              1.836185       1.838046      -0.390410      -0.040810       1.936175      -0.051977       1.734333           0.000011
           26              H       5.518475       6.876225      18.689798       0.123104       1.099656 0.85301818E+01  0.85879896E+02                                 1.810267                            1.746992      -1.357847       2.237073                    0.995053       3.785772      11.058686       0.453438       1.341699      -0.694210      -0.003835       0.016111      -0.030161       0.034409      -0.001532       0.003164      -0.007450      -0.007788       0.016011      -0.007375      -0.004287       0.011662              1.834952       1.719278      -0.257381       0.133702       1.736812      -0.332633       2.048766           0.000055
           27              H      -0.501546       4.234925       4.149391       0.419561       0.395246 0.21065542E+01  0.15259248E+02                                 0.996685                            0.926042      -1.214086       2.471203                    0.999995       2.200711       5.829232       0.553892       1.526583      -0.658568      -0.002672      -0.004127       0.012339       0.013283       0.003855      -0.007733       0.004535       0.001415       0.003332      -0.010795       0.002357       0.008439              1.052739       0.846521      -0.072446       0.096657       0.980512      -0.307653       1.331184           0.000902
           28              H      -2.307960       4.864750      15.908406       0.390689       0.773818 0.52773047E+01  0.48052305E+02                                 1.533607                            1.444038      -1.806011       2.120232                    0.997416       3.085910       9.139012       0.453971       1.481754      -0.664057      -0.018537       0.004297      -0.001622       0.019098       0.002507       0.012980      -0.005341       0.003056      -0.005768      -0.015126       0.001496       0.013630              1.614665       1.661582      -0.236467      -0.356878       1.403133       0.355165       1.779279           0.003584
           29              H       3.887056       1.218475       8.789859       0.128149       1.122501 0.86195335E+01  0.85854650E+02                                 1.764394                            1.703981      -1.024836       2.403556                    0.997868       3.413418       9.495481       0.486798       1.263215      -0.714200      -0.009956       0.030287       0.020522       0.037915      -0.005371      -0.000634       0.011782      -0.007809       0.020543      -0.012083      -0.004397       0.016480              1.782281       1.752815      -0.270664      -0.081012       1.818844       0.215876       1.775184           0.000219
           30              H       6.068879      13.137875       8.465913       0.117930       1.063544 0.78934137E+01  0.77905806E+02                                 1.769688                            1.679332      -1.262069       2.282096                    0.994876       3.698010      10.679077       0.463193       1.339799      -0.694784       0.018230      -0.025216       0.015884       0.034936      -0.007054       0.002553      -0.004146      -0.009625       0.011541      -0.010471       0.000186       0.010285              1.809546       1.871920      -0.451937       0.288202       1.863258      -0.087188       1.693460          -0.000032
           31              H       3.899612      14.420400       5.333752       0.131330       1.175783 0.87959030E+01  0.87519711E+02                                 1.773302                            1.684751      -1.179454       2.333120                    0.996277       3.377118       9.204028       0.508696       1.210102      -0.726336      -0.010998      -0.004113      -0.039148       0.040871       0.002237       0.006743       0.006322      -0.006087       0.034220      -0.010810      -0.005067       0.015876              1.794526       1.605964      -0.133940       0.270553       1.610904       0.116933       2.166711           0.000076
           32              H       6.002696      14.257225      10.580844       0.137502       0.940727 0.70610976E+01  0.67973328E+02                                 1.660048                            1.607650      -1.018044       2.400534                    0.996610       3.583409      10.317082       0.463551       1.372594      -0.688596       0.008168      -0.024244       0.007324       0.026611      -0.000148       0.001978      -0.000652      -0.015278       0.007251      -0.009185       0.002637       0.006548              1.694048       1.626296      -0.284057       0.156043       1.866659      -0.254771       1.589189          -0.000041
           33              H       4.892364       0.085400      10.830509       0.132274       0.997943 0.73210495E+01  0.70771293E+02                                 1.698352                            1.613975      -0.945414       2.430438                    0.997527       3.529955      10.024282       0.474865       1.334295      -0.696859      -0.017769       0.007861       0.012636       0.023178      -0.002496       0.000798       0.002357       0.002188      -0.001298      -0.004111       0.001014       0.003096              1.769626       2.144760      -0.058445      -0.426009       1.377020       0.080676       1.787098           0.000011
           34              H       6.397955       1.447225      12.212951       0.130974       1.027538 0.75755084E+01  0.73153773E+02                                 1.667923                            1.600526      -0.929965       2.451304                    0.998995       3.324584       9.144835       0.500192       1.268074      -0.712591      -0.020364      -0.011853       0.030499       0.038540       0.007853      -0.009560      -0.001819       0.000325       0.007688      -0.011822      -0.001606       0.013428              1.691655       1.708958       0.199593      -0.317976       1.446068      -0.027360       1.919941          -0.000035
           35              H      -0.991893       3.635600      10.393079       0.128097       1.176173 0.89431823E+01  0.89852629E+02                                 1.809558                            1.726249      -1.186953       2.323329                    0.996490       3.492073       9.738565       0.487889       1.249528      -0.716549       0.027251       0.032556       0.000069       0.042456       0.011243       0.003536      -0.000147      -0.002994      -0.020969      -0.010293      -0.004771       0.015064              1.836185       1.838047       0.390411      -0.040811       1.936176       0.051976       1.734333           0.000012
           36              H       7.320889       0.748775       8.373063       0.123103       1.099657 0.85301845E+01  0.85879924E+02                                 1.810267                            1.746992      -1.357851       2.237072                    0.995053       3.785771      11.058681       0.453438       1.341698      -0.694210      -0.003835      -0.016111      -0.030161       0.034409       0.001532       0.003164       0.007450      -0.007788       0.016011      -0.007375      -0.004287       0.011662              1.834952       1.719278       0.257381       0.133702       1.736812       0.332633       2.048767           0.000055
           37              H      -2.303960       3.390075      14.466127       0.419562       0.395245 0.21065497E+01  0.15259214E+02                                 0.996685                            0.926043      -1.214082       2.471205                    0.999995       2.200711       5.829240       0.553891       1.526587      -0.658568      -0.002672       0.004127       0.012339       0.013283      -0.003855      -0.007733      -0.004535       0.001415       0.003332      -0.010795       0.002357       0.008439              1.052740       0.846522       0.072446       0.096657       0.980512       0.307654       1.331184           0.000902
           38              H      -0.505546       2.760250       5.591671       0.390686       0.773821 0.52773294E+01  0.48052542E+02                                 1.533607                            1.444037      -1.806010       2.120231                    0.997416       3.085910       9.138986       0.453973       1.481745      -0.664058      -0.018537      -0.004298      -0.001621       0.019098      -0.002507       0.012979       0.005341       0.003056      -0.005769      -0.015125       0.001496       0.013629              1.614664       1.661582       0.236468      -0.356880       1.403132      -0.355165       1.779278           0.003585
           39              H       4.557530       8.843475       1.526877       0.128150       1.122498 0.86194995E+01  0.85854169E+02                                 1.764385                            1.703973      -1.024832       2.403557                    0.997868       3.413411       9.495433       0.486801       1.263208      -0.714201       0.009956       0.030286      -0.020522       0.037915       0.005371      -0.000634      -0.011782      -0.007809       0.020543      -0.012083      -0.004397       0.016480              1.782272       1.752806       0.270662      -0.081011       1.818835      -0.215874       1.775175           0.000219
           40              H       2.375707       5.512875       1.850822       0.117930       1.063544 0.78934158E+01  0.77905844E+02                                 1.769689                            1.679333      -1.262070       2.282096                    0.994876       3.698012      10.679089       0.463192       1.339800      -0.694783      -0.018231      -0.025216      -0.015884       0.034936       0.007054       0.002553       0.004146      -0.009625       0.011541      -0.010471       0.000186       0.010285              1.809547       1.871921       0.451937       0.288201       1.863259       0.087187       1.693461          -0.000032
           41              H       4.544974       6.795400       4.982983       0.131329       1.175778 0.87958521E+01  0.87519024E+02                                 1.773292                            1.684742      -1.179452       2.333121                    0.996277       3.377110       9.203978       0.508700       1.210097      -0.726337       0.010997      -0.004113       0.039148       0.040871      -0.002237       0.006744      -0.006322      -0.006087       0.034221      -0.010810      -0.005067       0.015877              1.794516       1.605955       0.133939       0.270550       1.610896      -0.116932       2.166697           0.000076
           42              H      -1.162938       6.632225      20.369363       0.137501       0.940730 0.70611271E+01  0.67973674E+02                                 1.660050                            1.607652      -1.018042       2.400534                    0.996610       3.583416      10.317102       0.463551       1.372592      -0.688596      -0.008169      -0.024244      -0.007324       0.026611       0.000148       0.001978       0.000652      -0.015278       0.007251      -0.009185       0.002637       0.006548              1.694051       1.626299       0.284057       0.156044       1.866662       0.254771       1.589191          -0.000041
           43              H      -0.052606       7.710400      20.119698       0.132273       0.997947 0.73210892E+01  0.70771776E+02                                 1.698357                            1.613980      -0.945419       2.430435                    0.997527       3.529965      10.024319       0.474865       1.334295      -0.696859       0.017770       0.007862      -0.012636       0.023178       0.002496       0.000798      -0.002357       0.002188      -0.001298      -0.004111       0.001014       0.003096              1.769632       2.144767       0.058446      -0.426011       1.377024      -0.080676       1.787104           0.000011
           44              H      -1.558197       9.072225      18.737255       0.130974       1.027543 0.75755544E+01  0.73154283E+02                                 1.667923                            1.600526      -0.929972       2.451300                    0.998994       3.324591       9.144840       0.500194       1.268068      -0.712592       0.020364      -0.011852      -0.030498       0.038540      -0.007853      -0.009560       0.001819       0.000325       0.007688      -0.011822      -0.001606       0.013427              1.691656       1.708958      -0.199593      -0.317976       1.446068       0.027360       1.919942          -0.000035
           45              H       5.831651      11.260600      20.557127       0.128096       1.176171 0.89431600E+01  0.89852290E+02                                 1.809551                            1.726243      -1.186954       2.323328                    0.996490       3.492067       9.738521       0.487892       1.249523      -0.716551      -0.027251       0.032556      -0.000069       0.042456      -0.011244       0.003535       0.000147      -0.002994      -0.020969      -0.010293      -0.004771       0.015064              1.836178       1.838040      -0.390408      -0.040810       1.936168      -0.051976       1.734326           0.000012
           46              H       1.123697       8.373775       1.943673       0.123102       1.099656 0.85301820E+01  0.85879894E+02                                 1.810267                            1.746993      -1.357850       2.237072                    0.995053       3.785771      11.058681       0.453438       1.341699      -0.694210       0.003835      -0.016111       0.030161       0.034409      -0.001532       0.003164      -0.007450      -0.007788       0.016011      -0.007374      -0.004287       0.011662              1.834952       1.719278      -0.257381       0.133702       1.736812      -0.332633       2.048766           0.000055
           47              H       7.143718      11.015075      16.484080       0.419560       0.395246 0.21065514E+01  0.15259228E+02                                 0.996686                            0.926043      -1.214085       2.471204                    0.999995       2.200712       5.829242       0.553890       1.526588      -0.658568       0.002672       0.004127      -0.012339       0.013283       0.003855      -0.007733       0.004535       0.001415       0.003332      -0.010795       0.002357       0.008439              1.052740       0.846522      -0.072446       0.096657       0.980513      -0.307654       1.331185           0.000902
           48              H       8.950132      10.385250       4.725065       0.390689       0.773817 0.52772992E+01  0.48052216E+02                                 1.533604                            1.444034      -1.806013       2.120231                    0.997416       3.085904       9.138975       0.453973       1.481749      -0.664058       0.018537      -0.004297       0.001622       0.019098       0.002507       0.012980      -0.005341       0.003056      -0.005769      -0.015126       0.001496       0.013630              1.614660       1.661578      -0.236467      -0.356877       1.403130       0.355164       1.779274           0.003585
           49              C       2.911303      14.919075      13.659358      -0.013993      39.074450 0.42791184E+03  0.99199348E+04                                 9.898083                            6.793857       0.077304       2.027836                    0.999132      26.881962      74.256165       0.653193       0.404492      -1.082817      -0.039064       0.024425      -0.017176       0.049169       0.004171       0.002284       0.009113      -0.004583       0.029994      -0.010340      -0.005111       0.015451             12.867573      12.477420      -7.211529       4.104251      13.745692      -1.426197      12.379608           0.012878
           50              C       2.458480      14.757425      12.345006      -0.178159      34.774927 0.46244666E+03  0.11060875E+05                                 9.319037                            7.219859       0.008399       1.970230                    0.999345      30.221325      88.141942       0.605831       0.422695      -1.058349      -0.004677      -0.011703       0.028504       0.031166       0.021321      -0.026553       0.024731      -0.009506      -0.012964      -0.049034       0.022375       0.026658             10.906560      11.732156      -3.769740       4.545050       8.351252      -0.784852      12.636272           0.001674
           51              C       1.570163       0.414800      11.775522       0.158481      32.234875 0.38251836E+03  0.86724230E+04                                 8.923726                            6.588093       0.014954       2.029582                    0.999144      25.317697      70.478826       0.634921       0.425499      -1.063037      -0.029222      -0.011569      -0.035716       0.047576       0.004194       0.016444       0.000358      -0.001075       0.093628      -0.023174      -0.013235       0.036409             10.882488      10.095770      -1.903966       4.214823       9.083555       2.469306      13.468139           0.000592
           52              C       1.152582       1.486875      12.541024      -0.177216      34.665563 0.45378398E+03  0.10823735E+05                                 9.334607                            7.178427       0.058078       1.988699                    0.999249      30.230541      88.613995       0.603028       0.425834      -1.054320       0.007461       0.003774       0.020182       0.021845       0.019746       0.006824      -0.040018       0.009197      -0.050414      -0.052596       0.012294       0.040301             10.824619       7.861440      -2.436472       1.800986      11.116366       4.301521      13.496050           0.000571
           53              C       1.577434       1.651575      13.851249      -0.006496      39.985429 0.43250462E+03  0.10060825E+05                                10.083612                            6.859952       0.030878       2.015067                    0.999168      26.902484      74.624870       0.645328       0.408021      -1.079649       0.013585      -0.036330      -0.028510       0.048138       0.009181      -0.001574      -0.015837      -0.022019       0.022076      -0.018858      -0.005824       0.024683             13.144449      10.086218      -6.122151       0.210583      15.990683       5.124841      13.356448           0.012140
           54              C       2.460988       0.728950      14.418670      -0.132839      35.214758 0.43732008E+03  0.10329696E+05                                 9.433439                            7.053570      -0.098493       1.935772                    0.999445      29.889179      87.037716       0.607810       0.426628      -1.054381      -0.012542      -0.008375      -0.012337       0.019485       0.040531       0.002525      -0.007675       0.017503       0.048256      -0.050368       0.016470       0.033898             11.188849      10.470442      -6.351733       1.177105      13.735406       1.266057       9.360699           0.002361
           55              C       1.021642       0.167750      10.393079      -0.307642      32.819588 0.47221498E+03  0.11367261E+05                                 9.009017                            7.225078      -0.223488       1.915297                    0.996398      30.672891      90.097414       0.613781       0.414550      -1.062241      -0.019966      -0.027874       0.043958       0.055749       0.007181       0.000929       0.009069      -0.017078       0.049132      -0.019500      -0.001366       0.020866             10.735837      12.391262       2.855284       2.437133       8.555777       0.975478      11.260470           0.000331
           56              C      -0.055754      14.315175      10.366256       0.158222      31.458306 0.39554705E+03  0.90510418E+04                                 8.838212                            6.737875       0.002681       2.026680                    0.999505      25.541112      71.632134       0.621909       0.430407      -1.059077       0.028863       0.034314       0.001223       0.044856       0.032976       0.003359       0.001035      -0.002772      -0.055479      -0.024276      -0.018131       0.042406             10.705313      11.894703       5.515511       0.295337       9.510867       2.144585      10.710368           0.000503
           57              C      -0.259021      13.604525       9.177768      -0.172641      33.784206 0.45424003E+03  0.10800596E+05                                 9.096609                            7.129003       0.144222       2.014467                    0.999543      29.963327      86.725401       0.613960       0.419569      -1.061834      -0.021141      -0.008641      -0.003627       0.023124      -0.006801      -0.019211      -0.040015       0.009422      -0.041117      -0.052367       0.015099       0.037268             10.560279      10.056036       4.679803       1.135032      10.028006       3.566838      11.596794           0.000050
           58              C      -1.233474      12.585825       9.136501      -0.047178      38.768552 0.44681305E+03  0.10483633E+05                                 9.853797                            6.966306       0.071297       2.021758                    0.999276      27.512771      76.768093       0.640929       0.407296      -1.079608       0.012731       0.028714       0.055885       0.064107       0.015121      -0.005413      -0.008737      -0.032161      -0.017784      -0.019403      -0.008652       0.028055             12.490845       9.676734       4.086559       0.749913      10.708156       5.251523      17.087646           0.001847
           59              C       8.266438      12.297600      10.263088      -0.135592      33.704190 0.45498292E+03  0.10884863E+05                                 9.243609                            7.260633      -0.144034       1.920268                    0.999434      30.418836      89.982725       0.589241       0.434495      -1.046581       0.020503       0.005926       0.003111       0.021568      -0.008225       0.018557      -0.021844      -0.007368      -0.141475      -0.056426       0.014695       0.041731             10.552811       8.115502       1.956677      -2.043832       7.870643       2.056691      15.672287           0.000488
           60              C      -1.786100      13.032650      11.443323      -0.004689      38.155574 0.43875488E+03  0.10271028E+05                                 9.844694                            6.963529      -0.019048       2.000234                    0.999371      27.164687      76.271418       0.631315       0.414446      -1.072494       0.034405       0.009683      -0.028749       0.045870      -0.000147       0.019042       0.006317      -0.007564      -0.017504      -0.023346       0.005875       0.017471             12.401100      12.579260       4.741095      -4.595804       9.200709      -0.522462      15.423329           0.003984
           61              C      -0.817018      14.023900      11.474273      -0.159457      33.458074 0.46197200E+03  0.11107643E+05                                 9.220639                            7.322416      -0.192415       1.909493                    0.998804      30.608987      91.130511       0.585296       0.435236      -1.044876      -0.016758      -0.018223       0.004904       0.025237      -0.034162       0.028248       0.001266      -0.027115      -0.049072      -0.048226      -0.000521       0.048746             10.601223      12.608112       5.372473      -1.913194       9.237615       0.002769       9.957943           0.001092
           62              C       3.842014      13.898850      14.261855       0.634360      22.946927 0.24479995E+03  0.50353363E+04                                 7.541839                            5.591342      -0.049186       2.055624                    0.999331      21.626949      60.077399       0.621780       0.478908      -1.017468       0.043149      -0.048272       0.036869       0.074507       0.067441      -0.048367      -0.009631       0.075445      -0.079837      -0.072094      -0.034920       0.107014              9.206911       8.527303      -4.718168       2.733456       9.984400      -1.844270       9.109030          -0.003218
           63              C       8.754639      11.834000       7.867542       0.640153      22.132623 0.24394908E+03  0.49976386E+04                                 7.359663                            5.569722      -0.048705       2.061418                    0.999460      21.143718      58.014310       0.626962       0.476869      -1.021781      -0.006903      -0.028401      -0.071500       0.077243      -0.048075      -0.011086      -0.033727       0.078863      -0.125883      -0.076871      -0.006455       0.083326              8.916960       5.519908       2.176628       1.008411       8.365333       3.605756      12.865640          -0.001230
           64              C       7.586182      12.729175      12.631811       0.594617      23.292985 0.25904266E+03  0.54022249E+04                                 7.577948                            5.726766      -0.074368       2.034404                    0.999442      22.329964      62.386013       0.618623       0.474765      -1.020047      -0.052411      -0.020733       0.041953       0.070263      -0.069112       0.014209      -0.013304      -0.047010      -0.132949      -0.053123      -0.044602       0.097725              9.117645       9.518724       2.908172      -3.655219       5.953567      -1.501501      11.880646          -0.002101
           65              C       1.039566       2.810575      14.660081       0.638408      22.625720 0.24268268E+03  0.49881611E+04                                 7.512033                            5.593914      -0.118100       2.037637                    0.999139      21.617790      60.314223       0.616283       0.483531      -1.013562      -0.013440       0.057734       0.043416       0.073476       0.044829       0.052341       0.003779       0.132031      -0.125483      -0.069824      -0.047411       0.117235              9.157281       5.805146      -3.272564      -2.005200      11.545917       3.320335      10.120779          -0.002503
           66              C       1.928455       7.294075      17.290849      -0.013993      39.074513 0.42791277E+03  0.99199612E+04                                 9.898090                            6.793862       0.077306       2.027836                    0.999132      26.881997      74.256273       0.653194       0.404492      -1.082817       0.039065       0.024426       0.017176       0.049170      -0.004170       0.002284      -0.009112      -0.004584       0.029995      -0.010338      -0.005113       0.015451             12.867580      12.477427       7.211533       4.104245      13.745702       1.426189      12.379610           0.012878
           67              C       2.381278       7.132425      18.605201      -0.178161      34.775000 0.46244785E+03  0.11060911E+05                                 9.319050                            7.219869       0.008397       1.970229                    0.999345      30.221376      88.142133       0.605830       0.422695      -1.058349       0.004677      -0.011702      -0.028504       0.031165      -0.021320      -0.026553      -0.024731      -0.009507      -0.012962      -0.049034       0.022374       0.026659             10.906575      11.732176       3.769743       4.545056       8.351261       0.784851      12.636287           0.001673
           68              C       3.269595       8.039800      19.174685       0.158481      32.234887 0.38251841E+03  0.86724243E+04                                 8.923728                            6.588093       0.014953       2.029581                    0.999144      25.317705      70.478851       0.634921       0.425499      -1.063038       0.029222      -0.011569       0.035716       0.047576      -0.004194       0.016444      -0.000358      -0.001074       0.093629      -0.023174      -0.013236       0.036410             10.882491      10.095771       1.903962       4.214826       9.083554      -2.469311      13.468147           0.000592
           69              C       3.687176       9.111875      18.409183      -0.177214      34.665476 0.45378277E+03  0.10823698E+05                                 9.334589                            7.178415       0.058077       1.988699                    0.999249      30.230488      88.613761       0.603029       0.425834      -1.054320      -0.007460       0.003774      -0.020182       0.021846      -0.019746       0.006823       0.040017       0.009198      -0.050416      -0.052595       0.012293       0.040302             10.824597       7.861421       2.436466       1.800975      11.116347      -4.301518      13.496024           0.000572
           70              C       3.262324       9.276575      17.098957      -0.006496      39.985435 0.43250450E+03  0.10060823E+05                                10.083618                            6.859955       0.030870       2.015064                    0.999168      26.902472      74.624852       0.645327       0.408022      -1.079648      -0.013584      -0.036330       0.028509       0.048137      -0.009181      -0.001573       0.015838      -0.022017       0.022074      -0.018858      -0.005825       0.024683             13.144464      10.086223       6.122162       0.210560      15.990708      -5.124870      13.356462           0.012141
           71              C       2.378770       8.353950      16.531537      -0.132839      35.214804 0.43732075E+03  0.10329715E+05                                 9.433448                            7.053578      -0.098495       1.935771                    0.999445      29.889196      87.037767       0.607810       0.426629      -1.054381       0.012543      -0.008375       0.012337       0.019485      -0.040531       0.002525       0.007674       0.017502       0.048257      -0.050369       0.016471       0.033898             11.188862      10.470455       6.351748       1.177086      13.735436      -1.266075       9.360696           0.002362
           72              C       3.818116       7.792750      20.557127      -0.307643      32.819594 0.47221487E+03  0.11367259E+05                                 9.009018                            7.225077      -0.223489       1.915297                    0.996398      30.672900      90.097448       0.613781       0.414550      -1.062241       0.019966      -0.027874      -0.043959       0.055749      -0.007181       0.000929      -0.009069      -0.017077       0.049130      -0.019499      -0.001366       0.020866             10.735840      12.391267      -2.855285       2.437141       8.555778      -0.975487      11.260475           0.000331
           73              C       4.895512       6.690175      20.583951       0.158222      31.458315 0.39554715E+03  0.90510452E+04                                 8.838217                            6.737878       0.002677       2.026679                    0.999505      25.541109      71.632144       0.621908       0.430407      -1.059077      -0.028863       0.034314      -0.001222       0.044856      -0.032976       0.003359      -0.001035      -0.002771      -0.055479      -0.024275      -0.018131       0.042406             10.705321      11.894710      -5.515516       0.295348       9.510875      -2.144597      10.710377           0.000503
           74              C       8.703607       5.979525       1.138968      -0.172641      33.784212 0.45423999E+03  0.10800595E+05                                 9.096613                            7.129004       0.144222       2.014467                    0.999543      29.963323      86.725406       0.613960       0.419569      -1.061833       0.021141      -0.008640       0.003627       0.023124       0.006801      -0.019211       0.040015       0.009422      -0.041118      -0.052367       0.015100       0.037267             10.560286      10.056042      -4.679807       1.135038      10.028014      -3.566846      11.596802           0.000050
           75              C       9.678060       4.960825       1.180235      -0.047177      38.768553 0.44681264E+03  0.10483622E+05                                 9.853804                            6.966307       0.071293       2.021757                    0.999276      27.512752      76.768072       0.640928       0.407297      -1.079608      -0.012731       0.028714      -0.055884       0.064106      -0.015120      -0.005412       0.008737      -0.032160      -0.017785      -0.019402      -0.008652       0.028055             12.490861       9.676739      -4.086565       0.749926      10.708171      -5.251544      17.087674           0.001846
           76              C       0.178148       4.672600       0.053647      -0.135593      33.704297 0.45498470E+03  0.10884919E+05                                 9.243638                            7.260654      -0.144035       1.920267                    0.999434      30.418875      89.982956       0.589239       0.434496      -1.046580      -0.020503       0.005926      -0.003110       0.021568       0.008224       0.018557       0.021843      -0.007367      -0.141475      -0.056426       0.014696       0.041730             10.552847       8.115519      -1.956678      -2.043832       7.870666      -2.056711      15.672357           0.000487
           77              C       6.625858       5.407650      19.506883      -0.004689      38.155622 0.43875536E+03  0.10271044E+05                                 9.844705                            6.963535      -0.019047       2.000234                    0.999371      27.164712      76.271545       0.631314       0.414446      -1.072493      -0.034405       0.009684       0.028750       0.045870       0.000146       0.019042      -0.006317      -0.007564      -0.017502      -0.023344       0.005874       0.017471             12.401113      12.579271      -4.741098      -4.595807       9.200717       0.522458      15.423350           0.003983
           78              C       5.656776       6.398900      19.475933      -0.159458      33.458122 0.46197296E+03  0.11107672E+05                                 9.220650                            7.322426      -0.192417       1.909492                    0.998804      30.609011      91.130621       0.585295       0.435236      -1.044876       0.016758      -0.018222      -0.004903       0.025237       0.034162       0.028248      -0.001266      -0.027115      -0.049071      -0.048226      -0.000520       0.048745             10.601235      12.608126      -5.372480      -1.913191       9.237627      -0.002772       9.957951           0.001091
           79              C       0.997744       6.273850      16.688351       0.634366      22.946905 0.24479976E+03  0.50353319E+04                                 7.541837                            5.591342      -0.049191       2.055622                    0.999331      21.626947      60.077416       0.621780       0.478908      -1.017468      -0.043148      -0.048273      -0.036869       0.074508      -0.067441      -0.048367       0.009630       0.075445      -0.079835      -0.072095      -0.034919       0.107014              9.206905       8.527298       4.718162       2.733451       9.984392       1.844266       9.109025          -0.003219
           80              C      -0.310053       4.209000       2.449193       0.640150      22.132652 0.24394922E+03  0.49976420E+04                                 7.359669                            5.569722      -0.048706       2.061418                    0.999460      21.143734      58.014359       0.626962       0.476869      -1.021781       0.006903      -0.028400       0.071500       0.077243       0.048075      -0.011085       0.033727       0.078863      -0.125882      -0.076870      -0.006456       0.083326              8.916974       5.519915      -2.176636       1.008421       8.365347      -3.605774      12.865659          -0.001230
           81              C      -2.746424       5.104175      18.318396       0.594622      23.292995 0.25904279E+03  0.54022290E+04                                 7.577954                            5.726770      -0.074371       2.034403                    0.999442      22.329963      62.386041       0.618622       0.474766      -1.020046       0.052411      -0.020733      -0.041953       0.070263       0.069112       0.014210       0.013303      -0.047011      -0.132949      -0.053124      -0.044601       0.097725              9.117652       9.518724      -2.908168      -3.655222       5.953566       1.501500      11.880664          -0.002102
           82              C       3.800192      10.435575      16.290125       0.638403      22.625754 0.24268292E+03  0.49881668E+04                                 7.512038                            5.593914      -0.118095       2.037638                    0.999139      21.617802      60.314239       0.616284       0.483530      -1.013562       0.013441       0.057734      -0.043415       0.073476      -0.044828       0.052340      -0.003781       0.132030      -0.125484      -0.069822      -0.047413       0.117235              9.157293       5.805153       3.272571      -2.005210      11.545930      -3.320345      10.120796          -0.002502
           83              C       3.730869       0.330925       6.974113      -0.013993      39.074447 0.42791199E+03  0.99199387E+04                                 9.898080                            6.793857       0.077303       2.027835                    0.999132      26.881969      74.256175       0.653194       0.404492      -1.082817       0.039064      -0.024425       0.017176       0.049169       0.004171       0.002284       0.009113      -0.004583       0.029994      -0.010339      -0.005111       0.015451             12.867565      12.477413      -7.211521       4.104250      13.745679      -1.426198      12.379604           0.012878
           84              C       4.183692       0.492575       8.288465      -0.178159      34.774916 0.46244651E+03  0.11060871E+05                                 9.319033                            7.219857       0.008398       1.970230                    0.999345      30.221326      88.141946       0.605831       0.422695      -1.058349       0.004676       0.011703      -0.028504       0.031166       0.021320      -0.026553       0.024731      -0.009506      -0.012964      -0.049034       0.022375       0.026658             10.906556      11.732151      -3.769738       4.545048       8.351249      -0.784851      12.636267           0.001673
           85              C       5.072009      14.835200       8.857949       0.158480      32.234888 0.38251859E+03  0.86724294E+04                                 8.923728                            6.588095       0.014954       2.029582                    0.999144      25.317705      70.478851       0.634921       0.425499      -1.063038       0.029222       0.011569       0.035716       0.047576       0.004194       0.016444       0.000358      -0.001074       0.093629      -0.023174      -0.013235       0.036410             10.882490      10.095773      -1.903967       4.214825       9.083556       2.469304      13.468141           0.000592
           86              C       5.489590      13.763125       8.092447      -0.177216      34.665523 0.45378346E+03  0.10823719E+05                                 9.334597                            7.178421       0.058077       1.988699                    0.999249      30.230526      88.613910       0.603028       0.425834      -1.054320      -0.007460      -0.003774      -0.020182       0.021845       0.019746       0.006824      -0.040017       0.009197      -0.050415      -0.052596       0.012294       0.040302             10.824605       7.861431      -2.436468       1.800984      11.116350       4.301513      13.496034           0.000572
           87              C       5.064738      13.598425       6.782222      -0.006497      39.985378 0.43250434E+03  0.10060816E+05                                10.083599                            6.859948       0.030876       2.015066                    0.999168      26.902476      74.624813       0.645329       0.408021      -1.079649      -0.013585       0.036330       0.028510       0.048138       0.009181      -0.001573      -0.015837      -0.022020       0.022075      -0.018858      -0.005824       0.024683             13.144426      10.086198      -6.122132       0.210583      15.990647       5.124835      13.356433           0.012141
           88              C       4.181184      14.521050       6.214801      -0.132840      35.214751 0.43732025E+03  0.10329698E+05                                 9.433433                            7.053570      -0.098494       1.935771                    0.999445      29.889177      87.037635       0.607811       0.426628      -1.054381       0.012542       0.008375       0.012337       0.019485       0.040531       0.002525      -0.007675       0.017504       0.048256      -0.050369       0.016470       0.033899             11.188837      10.470431      -6.351725       1.177098      13.735394       1.266057       9.360686           0.002362
           89              C       5.620530      15.082250      10.240392      -0.307643      32.819589 0.47221500E+03  0.11367262E+05                                 9.009018                            7.225079      -0.223489       1.915297                    0.996398      30.672894      90.097429       0.613781       0.414550      -1.062241       0.019965       0.027874      -0.043959       0.055749       0.007181       0.000928       0.009069      -0.017078       0.049131      -0.019500      -0.001366       0.020866             10.735838      12.391265       2.855284       2.437135       8.555779       0.975478      11.260471           0.000331
           90              C       6.697926       0.934825      10.267215       0.158222      31.458288 0.39554676E+03  0.90510335E+04                                 8.838210                            6.737873       0.002680       2.026680                    0.999505      25.541102      71.632106       0.621909       0.430407      -1.059077      -0.028863      -0.034314      -0.001223       0.044856       0.032975       0.003359       0.001035      -0.002772      -0.055478      -0.024275      -0.018130       0.042406             10.705311      11.894700       5.515510       0.295339       9.510865       2.144587      10.710367           0.000503
           91              C       6.901193       1.645475      11.455703      -0.172642      33.784260 0.45424085E+03  0.10800622E+05                                 9.096624                            7.129013       0.144220       2.014466                    0.999543      29.963348      86.725527       0.613959       0.419569      -1.061833       0.021140       0.008640       0.003626       0.023124      -0.006800      -0.019211      -0.040015       0.009422      -0.041117      -0.052367       0.015099       0.037268             10.560299      10.056056       4.679815       1.135039      10.028026       3.566848      11.596814           0.000050
           92              C       7.875646       2.664175      11.496970      -0.047178      38.768583 0.44681326E+03  0.10483640E+05                                 9.853805                            6.966309       0.071297       2.021758                    0.999276      27.512779      76.768147       0.640928       0.407297      -1.079608      -0.012731      -0.028714      -0.055885       0.064107       0.015121      -0.005412      -0.008737      -0.032161      -0.017783      -0.019403      -0.008651       0.028055             12.490859       9.676744       4.086566       0.749919      10.708168       5.251533      17.087665           0.001846
           93              C      -1.624266       2.952400      10.370383      -0.135591      33.704185 0.45498286E+03  0.10884860E+05                                 9.243604                            7.260629      -0.144031       1.920268                    0.999434      30.418835      89.982691       0.589242       0.434495      -1.046581      -0.020503      -0.005926      -0.003111       0.021568      -0.008225       0.018557      -0.021844      -0.007368      -0.141475      -0.056426       0.014695       0.041731             10.552805       8.115497       1.956676      -2.043831       7.870638       2.056689      15.672281           0.000487
           94              C       8.428272       2.217350       9.190148      -0.004688      38.155553 0.43875467E+03  0.10271021E+05                                 9.844686                            6.963525      -0.019048       2.000234                    0.999371      27.164681      76.271365       0.631315       0.414446      -1.072494      -0.034405      -0.009683       0.028749       0.045870      -0.000147       0.019042       0.006317      -0.007564      -0.017505      -0.023346       0.005875       0.017471             12.401089      12.579248       4.741089      -4.595799       9.200700      -0.522461      15.423319           0.003983
           95              C       7.459190       1.226100       9.159198      -0.159457      33.458055 0.46197173E+03  0.11107634E+05                                 9.220634                            7.322413      -0.192416       1.909493                    0.998804      30.608974      91.130443       0.585296       0.435235      -1.044876       0.016758       0.018222      -0.004904       0.025237      -0.034162       0.028248       0.001266      -0.027115      -0.049073      -0.048226      -0.000521       0.048747             10.601216      12.608101       5.372467      -1.913192       9.237607       0.002769       9.957940           0.001092
           96              C       2.800158       1.351150       6.371616       0.634361      22.946929 0.24480002E+03  0.50353377E+04                                 7.541839                            5.591343      -0.049187       2.055623                    0.999331      21.626948      60.077388       0.621780       0.478908      -1.017469      -0.043149       0.048272      -0.036869       0.074508       0.067441      -0.048367      -0.009631       0.075445      -0.079837      -0.072094      -0.034920       0.107014              9.206909       8.527300      -4.718164       2.733456       9.984393      -1.844270       9.109034          -0.003218
           97              C      -2.112467       3.416000      12.765929       0.640151      22.132674 0.24394968E+03  0.49976550E+04                                 7.359679                            5.569732      -0.048706       2.061418                    0.999460      21.143752      58.014466       0.626961       0.476870      -1.021780       0.006903       0.028401       0.071500       0.077243      -0.048075      -0.011086      -0.033728       0.078863      -0.125883      -0.076871      -0.006455       0.083326              8.916983       5.519922       2.176635       1.008418       8.365353       3.605771      12.865674          -0.001230
           98              C      -0.944010       2.520825       8.001660       0.594619      23.292978 0.25904262E+03  0.54022235E+04                                 7.577944                            5.726764      -0.074368       2.034403                    0.999442      22.329962      62.385989       0.618623       0.474765      -1.020047       0.052411       0.020733      -0.041953       0.070263      -0.069112       0.014209      -0.013304      -0.047010      -0.132948      -0.053123      -0.044602       0.097725              9.117639       9.518714       2.908167      -3.655213       5.953561      -1.501498      11.880641          -0.002101
           99              C       5.602606      12.439425       5.973390       0.638408      22.625732 0.24268285E+03  0.49881641E+04                                 7.512033                            5.593915      -0.118100       2.037637                    0.999139      21.617772      60.314121       0.616284       0.483530      -1.013562       0.013441      -0.057734      -0.043415       0.073476       0.044829       0.052341       0.003779       0.132031      -0.125483      -0.069824      -0.047412       0.117235              9.157280       5.805143      -3.272559      -2.005200      11.545910       3.320334      10.120785          -0.002502
          100              C       4.713717       7.955925       3.342622      -0.013994      39.074475 0.42791248E+03  0.99199526E+04                                 9.898082                            6.793859       0.077304       2.027835                    0.999132      26.881987      74.256227       0.653194       0.404491      -1.082817      -0.039064      -0.024426      -0.017176       0.049170      -0.004170       0.002284      -0.009113      -0.004584       0.029995      -0.010338      -0.005113       0.015451             12.867566      12.477416       7.211522       4.104245      13.745682       1.426194      12.379601           0.012878
          101              C       4.260894       8.117575       2.028270      -0.178161      34.774983 0.46244759E+03  0.11060903E+05                                 9.319047                            7.219868       0.008396       1.970229                    0.999345      30.221369      88.142099       0.605830       0.422695      -1.058349      -0.004677       0.011703       0.028504       0.031166      -0.021320      -0.026552      -0.024731      -0.009507      -0.012963      -0.049034       0.022374       0.026659             10.906571      11.732171       3.769742       4.545055       8.351258       0.784853      12.636283           0.001673
          102              C       3.372577       7.210200       1.458786       0.158480      32.234892 0.38251843E+03  0.86724256E+04                                 8.923730                            6.588094       0.014950       2.029581                    0.999144      25.317708      70.478877       0.634921       0.425499      -1.063037      -0.029223       0.011569      -0.035716       0.047576      -0.004194       0.016444      -0.000358      -0.001074       0.093629      -0.023174      -0.013236       0.036410             10.882494      10.095771       1.903964       4.214826       9.083557      -2.469312      13.468154           0.000592
          103              C       2.954996       6.138125       2.224288      -0.177216      34.665544 0.45378384E+03  0.10823731E+05                                 9.334605                            7.178427       0.058074       1.988698                    0.999249      30.230526      88.613941       0.603028       0.425834      -1.054320       0.007460      -0.003774       0.020183       0.021846      -0.019746       0.006823       0.040017       0.009197      -0.050416      -0.052595       0.012294       0.040301             10.824616       7.861433       2.436470       1.800978      11.116366      -4.301528      13.496050           0.000571
          104              C       3.379848       5.973425       3.534514      -0.006497      39.985430 0.43250460E+03  0.10060825E+05                                10.083614                            6.859954       0.030870       2.015064                    0.999168      26.902477      74.624859       0.645328       0.408021      -1.079648       0.013584       0.036330      -0.028510       0.048137      -0.009181      -0.001573       0.015838      -0.022018       0.022074      -0.018858      -0.005825       0.024683             13.144455      10.086215       6.122153       0.210563      15.990694      -5.124866      13.356457           0.012141
          105              C       4.263402       6.896050       4.101934      -0.132840      35.214759 0.43732031E+03  0.10329700E+05                                 9.433435                            7.053572      -0.098494       1.935771                    0.999445      29.889177      87.037623       0.607811       0.426628      -1.054381      -0.012543       0.008375      -0.012337       0.019485      -0.040531       0.002525       0.007675       0.017503       0.048257      -0.050369       0.016471       0.033898             11.188841      10.470437       6.351733       1.177085      13.735408      -1.266069       9.360679           0.002362
          106              C       2.824056       7.457250       0.076344      -0.307643      32.819620 0.47221534E+03  0.11367274E+05                                 9.009023                            7.225081      -0.223491       1.915296                    0.996398      30.672930      90.097573       0.613781       0.414550      -1.062241      -0.019966       0.027875       0.043959       0.055750      -0.007180       0.000928      -0.009069      -0.017078       0.049128      -0.019498      -0.001367       0.020865             10.735846      12.391271      -2.855284       2.437142       8.555783      -0.975489      11.260484           0.000331
          107              C       1.746660       8.559825       0.049520       0.158221      31.458334 0.39554745E+03  0.90510530E+04                                 8.838218                            6.737879       0.002677       2.026678                    0.999505      25.541120      71.632164       0.621909       0.430407      -1.059077       0.028863      -0.034314       0.001223       0.044856      -0.032976       0.003359      -0.001035      -0.002772      -0.055480      -0.024275      -0.018131       0.042406             10.705321      11.894706      -5.515514       0.295349       9.510877      -2.144599      10.710380           0.000503
          108              C      -2.061435       9.270475      19.494503      -0.172642      33.784255 0.45424062E+03  0.10800613E+05                                 9.096615                            7.129005       0.144220       2.014466                    0.999543      29.963360      86.725497       0.613961       0.419569      -1.061834      -0.021140       0.008641      -0.003627       0.023124       0.006801      -0.019211       0.040014       0.009422      -0.041118      -0.052367       0.015100       0.037267             10.560290      10.056043      -4.679809       1.135043      10.028020      -3.566852      11.596806           0.000050
          109              C      -3.035888      10.289175      19.453236      -0.047177      38.768537 0.44681251E+03  0.10483616E+05                                 9.853794                            6.966301       0.071293       2.021757                    0.999276      27.512751      76.768013       0.640929       0.407296      -1.079608       0.012731      -0.028714       0.055884       0.064106      -0.015120      -0.005412       0.008737      -0.032160      -0.017785      -0.019402      -0.008652       0.028054             12.490848       9.676729      -4.086563       0.749931      10.708166      -5.251541      17.087650           0.001847
          110              C       6.464024      10.577400      20.579824      -0.135592      33.704202 0.45498324E+03  0.10884871E+05                                 9.243608                            7.260633      -0.144032       1.920268                    0.999434      30.418833      89.982668       0.589241       0.434495      -1.046581       0.020503      -0.005926       0.003111       0.021568       0.008224       0.018557       0.021843      -0.007367      -0.141475      -0.056426       0.014695       0.041731             10.552809       8.115491      -1.956671      -2.043821       7.870642      -2.056703      15.672293           0.000488
          111              C       0.016314       9.842350       1.126588      -0.004690      38.155558 0.43875484E+03  0.10271026E+05                                 9.844684                            6.963525      -0.019045       2.000234                    0.999371      27.164695      76.271402       0.631316       0.414446      -1.072494       0.034405      -0.009684      -0.028750       0.045870       0.000146       0.019042      -0.006317      -0.007564      -0.017502      -0.023345       0.005874       0.017471             12.401080      12.579235      -4.741083      -4.595788       9.200697       0.522454      15.423308           0.003984
          112              C       0.985396       8.851100       1.157538      -0.159458      33.458070 0.46197216E+03  0.11107646E+05                                 9.220635                            7.322415      -0.192416       1.909493                    0.998804      30.608983      91.130467       0.585296       0.435235      -1.044876      -0.016758       0.018222       0.004904       0.025237       0.034162       0.028248      -0.001266      -0.027115      -0.049070      -0.048225      -0.000520       0.048745             10.601214      12.608096      -5.372465      -1.913188       9.237609      -0.002773       9.957938           0.001092
          113              C       5.644428       8.976150       3.945120       0.634365      22.946915 0.24479988E+03  0.50353347E+04                                 7.541841                            5.591344      -0.049193       2.055621                    0.999331      21.626942      60.077396       0.621779       0.478909      -1.017468       0.043149       0.048272       0.036869       0.074507      -0.067441      -0.048367       0.009630       0.075446      -0.079836      -0.072095      -0.034919       0.107014              9.206909       8.527300       4.718161       2.733455       9.984392       1.844267       9.109035          -0.003218
          114              C       6.952225      11.041000      18.184278       0.640148      22.132659 0.24394928E+03  0.49976438E+04                                 7.359671                            5.569723      -0.048706       2.061418                    0.999460      21.143740      58.014384       0.626962       0.476869      -1.021781      -0.006903       0.028400      -0.071500       0.077243       0.048075      -0.011085       0.033727       0.078863      -0.125882      -0.076870      -0.006456       0.083326              8.916976       5.519918      -2.176640       1.008424       8.365354      -3.605776      12.865656          -0.001230
          115              C       9.388596      10.145825       2.315075       0.594622      23.292980 0.25904267E+03  0.54022246E+04                                 7.577945                            5.726765      -0.074372       2.034402                    0.999442      22.329948      62.385943       0.618623       0.474765      -1.020047      -0.052411       0.020733       0.041953       0.070263       0.069111       0.014209       0.013303      -0.047010      -0.132949      -0.053123      -0.044601       0.097725              9.117637       9.518709      -2.908164      -3.655210       5.953560       1.501495      11.880643          -0.002101
          116              C       2.841980       4.814425       4.343346       0.638404      22.625749 0.24268290E+03  0.49881657E+04                                 7.512036                            5.593914      -0.118097       2.037638                    0.999139      21.617792      60.314190       0.616284       0.483530      -1.013562      -0.013441      -0.057734       0.043415       0.073476      -0.044829       0.052340      -0.003780       0.132030      -0.125484      -0.069823      -0.047412       0.117235              9.157289       5.805149       3.272566      -2.005208      11.545919      -3.320343      10.120798          -0.002502
          117              O       4.166689      14.109300      15.470977      -0.573726      35.058210 0.50028623E+03  0.11792542E+05                                 8.446185                            6.814041       0.542840       2.206687                    0.999351      27.774673      71.903406       0.746612       0.348034      -1.149763      -0.021484      -0.017916      -0.049736       0.057064       0.018781      -0.006408      -0.009612       0.034680       0.050131      -0.034701       0.007698       0.027003             10.022981       8.192055      -2.864409       4.386564       8.558254      -3.580976      13.318635           0.043462
          118              O       4.144982      12.916750      13.554127      -0.523393      31.616869 0.48185146E+03  0.11260099E+05                                 7.873873                            6.740966       0.572807       2.238426                    0.998959      26.883512      69.460900       0.741165       0.353641      -1.144345       0.009113       0.030925       0.030101       0.044107       0.014973      -0.032670       0.012028       0.027347      -0.069487      -0.046592       0.003361       0.043231              8.674843       8.230290      -4.235369      -0.218434      11.214067      -0.031948       6.580173           0.064647
          119              O      -1.105094      12.350975       6.794602      -0.454957      20.601854 0.28576147E+03  0.59073093E+04                                 5.965767                            5.169964       0.487196       2.280462                    0.998247      23.561837      58.779199       0.844729       0.350754      -1.137529      -0.008198      -0.006205       0.031382       0.033023      -0.030392      -0.017449      -0.010679       0.039657       0.204077      -0.072552       0.000806       0.071746              6.504632       4.479993       0.832268      -0.092605       5.108869       1.468019       9.925034           0.001382
          120              O       8.143313      10.736000       7.970710      -0.555158      30.474407 0.44987036E+03  0.10332657E+05                                 7.663955                            6.455482       0.542719       2.215682                    0.999279      27.242723      69.758318       0.767680       0.347377      -1.149596       0.002374       0.017950       0.023022       0.029289      -0.007269       0.003623      -0.021265       0.041384      -0.158550      -0.059769       0.010859       0.048909              8.779913       7.019940       3.110926       2.203481      10.767345       3.163178       8.552454           0.021996
          121              O       6.615444      11.969725      12.446110      -0.581793      35.861697 0.51360646E+03  0.12207949E+05                                 8.616283                            6.944964       0.452023       2.172550                    0.999029      28.138813      73.575685       0.731734       0.352161      -1.144349       0.033121       0.057558       0.013738       0.067814      -0.013846       0.002092       0.004547       0.049570      -0.085431      -0.030018      -0.012622       0.042640             10.270208      13.000533       4.303274      -4.292037       8.138934      -2.527410       9.671156           0.038740
          122              O      -2.320472      13.253775      13.733638      -0.551205      27.170193 0.42504461E+03  0.96034223E+04                                 7.031521                            6.244147       0.817456       2.314972                    0.999506      26.684515      67.277546       0.788082       0.343988      -1.154994      -0.037840      -0.017494      -0.010356       0.042955      -0.023680       0.018913       0.010801      -0.033635       0.131425      -0.055707       0.007122       0.048586              7.547769       6.095047       1.161962      -1.079083       5.321808      -0.439198      11.226453           0.013808
          123              O       0.838174       3.855200      14.012190      -0.537455      30.305499 0.47385922E+03  0.11061939E+05                                 7.704741                            6.727581       0.446813       2.194722                    0.998096      27.267478      71.145440       0.732528       0.358179      -1.137113       0.006972      -0.021336       0.039172       0.045148       0.014447       0.025069      -0.019443       0.032381      -0.094376      -0.050889       0.008790       0.042098              8.358468       6.407622      -2.760627       0.004698      12.426972       0.446707       6.240810           0.064314
          124              O       0.837735       2.623000      15.885709      -0.574251      33.203865 0.48288868E+03  0.11298103E+05                                 8.149424                            6.706900       0.579998       2.220123                    0.999148      27.777894      71.975596       0.749410       0.349324      -1.147082       0.035736       0.024278      -0.040972       0.059541       0.008749       0.008786       0.001743       0.089518       0.054436      -0.054689       0.014544       0.040146              9.505852       6.853236      -2.214362      -3.147532       8.101927       3.726082      13.562393           0.036135
          125              O       6.347247      12.082575      15.359556      -0.879974      45.509449 0.91717074E+03  0.25160643E+05                                10.062433                            9.239548       0.127932       2.006134                    0.998761      33.758317      94.333681       0.639664       0.349046      -1.148732      -0.020967       0.003067      -0.009647       0.023283       0.008434       0.000387      -0.016603       0.092315      -0.042648      -0.047955      -0.006094       0.054049             11.231970      11.057479       0.941455      -1.868174       8.451688      -3.752762      14.186742           0.157135
          126              O       0.673069       6.484300      15.479230      -0.573728      35.058043 0.50028414E+03  0.11792477E+05                                 8.446140                            6.814013       0.542837       2.206685                    0.999351      27.774727      71.903420       0.746616       0.348033      -1.149765       0.021486      -0.017915       0.049737       0.057064      -0.018781      -0.006409       0.009610       0.034678       0.050129      -0.034699       0.007697       0.027002             10.022916       8.192001       2.864376       4.386523       8.558196       3.580936      13.318552           0.043461
          127              O       0.694776       5.291750      17.396079      -0.523397      31.617051 0.48185484E+03  0.11260199E+05                                 7.873909                            6.740994       0.572798       2.238421                    0.998959      26.883612      69.461251       0.741162       0.353641      -1.144344      -0.009112       0.030927      -0.030100       0.044108      -0.014972      -0.032668      -0.012027       0.027349      -0.069484      -0.046590       0.003360       0.043230              8.674888       8.230339       4.235399      -0.218434      11.214124       0.031954       6.580200           0.064646
          128              O       9.549680       4.725975       3.522133      -0.454958      20.601874 0.28576186E+03  0.59073194E+04                                 5.965770                            5.169967       0.487193       2.280461                    0.998247      23.561855      58.779254       0.844729       0.350754      -1.137529       0.008199      -0.006206      -0.031382       0.033024       0.030393      -0.017449       0.010679       0.039657       0.204078      -0.072553       0.000807       0.071746              6.504636       4.479996      -0.832270      -0.092604       5.108872      -1.468022       9.925041           0.001383
          129              O       0.301273       3.111000       2.346026      -0.555157      30.474457 0.44987072E+03  0.10332668E+05                                 7.663969                            6.455489       0.542724       2.215685                    0.999279      27.242696      69.758287       0.767679       0.347378      -1.149595      -0.002374       0.017950      -0.023020       0.029287       0.007269       0.003623       0.021264       0.041384      -0.158556      -0.059769       0.010859       0.048910              8.779937       7.019958      -3.110939       2.203498      10.767369      -3.163200       8.552485           0.021994
          130              O      -1.775686       4.344725      18.504097      -0.581796      35.861714 0.51360759E+03  0.12207982E+05                                 8.616279                            6.944967       0.452017       2.172547                    0.999029      28.138891      73.575883       0.731734       0.352160      -1.144349      -0.033122       0.057559      -0.013736       0.067815       0.013847       0.002092      -0.004548       0.049569      -0.085426      -0.030017      -0.012622       0.042639             10.270196      13.000516      -4.303260      -4.292024       8.138924       2.527400       9.671147           0.038738
          131              O       7.160230       5.628775      17.216568      -0.551200      27.170151 0.42504376E+03  0.96033975E+04                                 7.031511                            6.244138       0.817470       2.314977                    0.999506      26.684492      67.277445       0.788084       0.343987      -1.154994       0.037839      -0.017494       0.010356       0.042954       0.023679       0.018913      -0.010801      -0.033636       0.131424      -0.055707       0.007121       0.048586              7.547761       6.095034      -1.161957      -1.079083       5.321801       0.439199      11.226449           0.013805
          132              O       4.001584      11.480200      16.938016      -0.537453      30.305273 0.47385484E+03  0.11061808E+05                                 7.704690                            6.727540       0.446812       2.194723                    0.998096      27.267395      71.145070       0.732532       0.358178      -1.137114      -0.006971      -0.021335      -0.039173       0.045148      -0.014447       0.025070       0.019444       0.032379      -0.094378      -0.050889       0.008792       0.042098              8.358408       6.407574       2.760598       0.004699      12.426878      -0.446693       6.240772           0.064317
          133              O       4.002023      10.248000      15.064497      -0.574249      33.204068 0.48289133E+03  0.11298185E+05                                 8.149477                            6.706933       0.579999       2.220125                    0.999148      27.777859      71.975663       0.749406       0.349325      -1.147081      -0.035733       0.024280       0.040971       0.059540      -0.008749       0.008786      -0.001746       0.089522       0.054440      -0.054692       0.014545       0.040147              9.505927       6.853289       2.214392      -3.147573       8.101993      -3.726130      13.562500           0.036138
          134              O      -1.507489       4.457575      15.590651      -0.879984      45.510094 0.91718701E+03  0.25161207E+05                                10.062546                            9.239646       0.127922       2.006126                    0.998761      33.758571      94.334680       0.639659       0.349047      -1.148731       0.020966       0.003067       0.009646       0.023282      -0.008433       0.000388       0.016605       0.092319      -0.042646      -0.047958      -0.006092       0.054050             11.232109      11.057595      -0.941463      -1.868193       8.451790       3.752834      14.186942           0.157134
          135              O       2.475483       1.140700       5.162494      -0.573727      35.058058 0.50028400E+03  0.11792474E+05                                 8.446149                            6.814016       0.542838       2.206686                    0.999351      27.774679      71.903316       0.746615       0.348033      -1.149764       0.021484       0.017916       0.049737       0.057064       0.018781      -0.006409      -0.009611       0.034680       0.050130      -0.034700       0.007698       0.027003             10.022933       8.192012      -2.864384       4.386536       8.558207      -3.580948      13.318581           0.043463
          136              O       2.497190       2.333250       7.079344      -0.523395      31.616914 0.48185234E+03  0.11260125E+05                                 7.873882                            6.740973       0.572804       2.238424                    0.998959      26.883539      69.460994       0.741164       0.353641      -1.144345      -0.009113      -0.030925      -0.030101       0.044107       0.014973      -0.032669       0.012028       0.027348      -0.069486      -0.046591       0.003361       0.043230              8.674853       8.230303      -4.235375      -0.218433      11.214075      -0.031950       6.580181           0.064647
          137              O       7.747266       2.899025      13.838869      -0.454955      20.601886 0.28576205E+03  0.59073248E+04                                 5.965776                            5.169971       0.487197       2.280462                    0.998247      23.561836      58.779228       0.844728       0.350754      -1.137529       0.008197       0.006205      -0.031383       0.033024      -0.030392      -0.017449      -0.010678       0.039656       0.204077      -0.072552       0.000806       0.071746              6.504642       4.480000       0.832271      -0.092604       5.108876       1.468024       9.925049           0.001381
          138              O      -1.501141       4.514000      12.662761      -0.555157      30.474457 0.44987119E+03  0.10332681E+05                                 7.663966                            6.455491       0.542726       2.215685                    0.999279      27.242728      69.758368       0.767679       0.347377      -1.149596      -0.002374      -0.017950      -0.023022       0.029290      -0.007269       0.003623      -0.021265       0.041384      -0.158551      -0.059769       0.010860       0.048909              8.779928       7.019953       3.110933       2.203489      10.767360       3.163185       8.552470           0.021992
          139              O       0.026728       3.280275       8.187361      -0.581795      35.861805 0.51360848E+03  0.12208011E+05                                 8.616303                            6.944981       0.452019       2.172548                    0.999029      28.138858      73.575866       0.731732       0.352161      -1.144349      -0.033121      -0.057559      -0.013739       0.067815      -0.013846       0.002092       0.004547       0.049570      -0.085430      -0.030017      -0.012622       0.042640             10.270232      13.000562       4.303281      -4.292049       8.138950      -2.527417       9.671185           0.038739
          140              O       8.962644       1.996225       6.899833      -0.551204      27.170128 0.42504329E+03  0.96033843E+04                                 7.031505                            6.244134       0.817459       2.314973                    0.999506      26.684507      67.277479       0.788084       0.343987      -1.154994       0.037841       0.017494       0.010356       0.042956      -0.023680       0.018913       0.010801      -0.033635       0.131425      -0.055707       0.007122       0.048586              7.547753       6.095031       1.161958      -1.079076       5.321796      -0.439195      11.226430           0.013807
          141              O       5.803998      11.394800       6.621281      -0.537453      30.305218 0.47385391E+03  0.11061779E+05                                 7.704676                            6.727529       0.446806       2.194720                    0.998096      27.267413      71.145059       0.732534       0.358177      -1.137115      -0.006972       0.021337      -0.039173       0.045148       0.014447       0.025067      -0.019442       0.032382      -0.094375      -0.050887       0.008789       0.042097              8.358392       6.407566      -2.760591       0.004702      12.426849       0.446694       6.240760           0.064319
          142              O       5.804437      12.627000       4.747762      -0.574251      33.203608 0.48288425E+03  0.11297969E+05                                 8.149368                            6.706857       0.579999       2.220123                    0.999148      27.777850      71.975311       0.749415       0.349322      -1.147084      -0.035735      -0.024278       0.040971       0.059540       0.008749       0.008787       0.001743       0.089520       0.054437      -0.054691       0.014544       0.040147              9.505780       6.853186      -2.214336      -3.147502       8.101858       3.726043      13.562296           0.036136
          143              O       0.294925       3.167425       5.273915      -0.879978      45.509598 0.91717422E+03  0.25160762E+05                                10.062457                            9.239569       0.127930       2.006132                    0.998761      33.758381      94.333902       0.639663       0.349046      -1.148732       0.020968      -0.003067       0.009647       0.023283       0.008434       0.000387      -0.016604       0.092316      -0.042647      -0.047956      -0.006093       0.054049             11.232001      11.057498       0.941456      -1.868180       8.451706      -3.752778      14.186799           0.157135
          144              O       5.969103       8.765700       5.154241      -0.573727      35.057886 0.50028151E+03  0.11792398E+05                                 8.446108                            6.813989       0.542829       2.206682                    0.999351      27.774699      71.903259       0.746618       0.348032      -1.149766      -0.021485       0.017915      -0.049738       0.057065      -0.018779      -0.006409       0.009611       0.034677       0.050127      -0.034698       0.007696       0.027001             10.022874       8.191966       2.864354       4.386503       8.558149       3.580912      13.318507           0.043465
          145              O       5.947396       9.958250       3.237392      -0.523396      31.616946 0.48185297E+03  0.11260143E+05                                 7.873886                            6.740976       0.572801       2.238422                    0.998959      26.883584      69.461109       0.741164       0.353641      -1.144345       0.009113      -0.030926       0.030099       0.044107      -0.014973      -0.032669      -0.012027       0.027350      -0.069485      -0.046591       0.003360       0.043231              8.674859       8.230309       4.235379      -0.218434      11.214086       0.031951       6.580183           0.064646
          146              O      -2.907508      10.524025      17.111338      -0.454960      20.601937 0.28576302E+03  0.59073500E+04                                 5.965785                            5.169980       0.487189       2.280459                    0.998247      23.561882      58.779373       0.844727       0.350754      -1.137529      -0.008199       0.006207       0.031382       0.033024       0.030393      -0.017449       0.010679       0.039658       0.204078      -0.072553       0.000807       0.071746              6.504651       4.480008      -0.832274      -0.092602       5.108885      -1.468026       9.925062           0.001383
          147              O       6.340899      12.139000      18.287445      -0.555157      30.474429 0.44987004E+03  0.10332649E+05                                 7.663965                            6.455485       0.542728       2.215687                    0.999279      27.242670      69.758209       0.767679       0.347378      -1.149595       0.002374      -0.017949       0.023020       0.029287       0.007268       0.003623       0.021263       0.041384      -0.158554      -0.059769       0.010860       0.048909              8.779934       7.019957      -3.110942       2.203497      10.767369      -3.163197       8.552475           0.021994
          148              O       8.417858      10.905275       2.129374      -0.581797      35.861546 0.51360500E+03  0.12207902E+05                                 8.616240                            6.944941       0.452018       2.172546                    0.999029      28.138874      73.575724       0.731737       0.352159      -1.144350       0.033122      -0.057560       0.013737       0.067815       0.013847       0.002092      -0.004548       0.049569      -0.085427      -0.030018      -0.012622       0.042639             10.270141      13.000445      -4.303235      -4.291985       8.138890       2.527380       9.671089           0.038739
          149              O      -0.518058       9.621225       3.416903      -0.551204      27.170125 0.42504328E+03  0.96033841E+04                                 7.031507                            6.244135       0.817463       2.314974                    0.999506      26.684493      67.277443       0.788084       0.343987      -1.154994      -0.037839       0.017493      -0.010357       0.042955       0.023678       0.018912      -0.010800      -0.033634       0.131422      -0.055705       0.007120       0.048585              7.547756       6.095030      -1.161955      -1.079080       5.321798       0.439198      11.226440           0.013808
          150              O       2.640588       3.769800       3.695455      -0.537455      30.305374 0.47385678E+03  0.11061866E+05                                 7.704712                            6.727557       0.446810       2.194722                    0.998096      27.267436      71.145244       0.732531       0.358178      -1.137114       0.006972       0.021335       0.039174       0.045148      -0.014447       0.025070       0.019443       0.032380      -0.094378      -0.050889       0.008791       0.042098              8.358433       6.407595       2.760610       0.004698      12.426914      -0.446702       6.240790           0.064317
          151              O       2.640149       5.002000       5.568974      -0.574250      33.203778 0.48288662E+03  0.11298042E+05                                 8.149410                            6.706884       0.580001       2.220125                    0.999148      27.777835      71.975395       0.749412       0.349323      -1.147082       0.035733      -0.024280      -0.040971       0.059540      -0.008749       0.008786      -0.001744       0.089520       0.054440      -0.054691       0.014545       0.040146              9.505840       6.853226       2.214358      -3.147533       8.101908      -3.726078      13.562386           0.036138
          152              O       8.149661      10.792425       5.042820      -0.879981      45.509947 0.91718319E+03  0.25161073E+05                                10.062521                            9.239625       0.127923       2.006128                    0.998761      33.758509      94.334415       0.639660       0.349047      -1.148731      -0.020967      -0.003066      -0.009647       0.023282      -0.008432       0.000386       0.016604       0.092317      -0.042649      -0.047956      -0.006094       0.054049             11.232077      11.057562      -0.941459      -1.868183       8.451769       3.752817      14.186899           0.157136

******************************************************
Auxiliary information for the entire system
The total spin magnetic moment of the unit cell is   15.999106
The total net atomic charge of the unit cell is   -0.000002
Accuracy of reproducing the electrostatic potential in the unit cell:
  The inner radius (bohr) =    5.0000
  The outer radius (bohr) =   12.0000
  Valid grid points have density less than (e/(bohr^3)) =    0.0001
  The number of valid grid points were=       267836
  The rms potential error without charges in kcal/mol is=      4.25752
  The rms potential error with partial charges in kcal/mol is=      0.58597
  The RRMSE value at monopole order=      0.13763
  The rms potential error with partial charges and cloud penetration in kcal/mol is=      0.58387
  The RRMSE value at monopole order with cloud penetration is=      0.13714
  The rms potential error with partial charges and atomic dipoles in kcal/mol is=      0.31574
  The RRMSE value at dipole order=      0.07416
  The rms potential error with partial charges, atomic dipoles and cloud penetration in kcal/mol is=      0.30779
  The RRMSE value at dipole order with cloud penetration=      0.07229

******************************************************
The electron densities and ab initio electrostatic potential were computed in VASP using the PBE functional and
projector augmented wave method. See the main text of the journal article for a description of computational details.
The atomic charges, dipoles, and quadrupoles were computed with the DDEC6 method as described in
(a) T. A. Manz and N. Gabaldon Limas, RSC Adv. 6 (2016) 47771-47801 DOI: 10.1039/c6ra04656h
(b) N. Gabaldon Limas and T. A. Manz, RSC Adv. 8 (2018) 2678-2707 DOI: 10.1039/c7ra11829e.
For each atom in the material, the electron cloud parameters were fit to the spherically averaged atom-in-material
electron density using radial positions for which this density was between 10^-4 and 10^-2 electrons per cubic bohr.
The polarizabilities, dispersion coefficients, and quantum Drude oscillator (QDO) parameters were fit using the MCLF method.
The magnetic structure of the system was optimized in VASP from the default ferromagnetic initial guess using spin polarization.
The atomic spin moments (ASMs) were computed on this optimized magnetic structure using the DDEC6 partition as inputs
to the method of T. A. Manz and D. S. Sholl, J. Chem. Theory Comput. 7 (2011) 4146-4164 DOI: 10.1021/ct200539n.
The RMSE and RRMSE were computed using a uniform grid with Ewald summation.
