# Supplementary material for: A collection of forcefield precursors for metal–organic frameworks
Source: RSC Adv. 2019 Nov 13;9(63):36492–507. doi: 10.1039/c9ra07327b (PMC9075174; doi:10.1039/c9ra07327b)
Supplement: RA-009-C9RA07327B-s3390 [file RA-009-C9RA07327B-s3390.xyz]

  160
jmolscript: load "" {1 1 1} spacegroup "x,y,z" unitcell [{      8.138700     0.000000     0.000000 }, {      0.000000    18.460900     0.000000 }, {      0.000000     0.000000    18.655300 }]
Cu     6.435026    17.182667     7.730010     0.837766
Cu     6.435026    10.508683     1.597640     0.837769
Cu     5.773024     1.278233    17.057660     0.837769
Cu     5.773024     7.952217    10.925290     0.837768
Cu     1.703674     1.278233    10.925290     0.837770
Cu     1.703674     7.952217    17.057660     0.837768
Cu     2.365676    17.182667     1.597640     0.837768
Cu     2.365676    10.508683     7.730010     0.837764
Cu     0.000000     9.230450     9.327650     1.079735
Cu     0.000000     0.000000     0.000000     1.079733
Cu     4.069350     9.230450     0.000000     1.079735
Cu     4.069350     0.000000     9.327650     1.079736
H      6.558164    13.114623     9.639194     0.135588
H      4.696030    11.637751    12.877754     0.130200
H      4.746490    15.592076    12.228549     0.125166
H      3.170024    13.072163    14.112734     0.126777
H      8.098006     8.233561    11.734184     0.407957
H      6.558164    14.576727    18.343756     0.135589
H      4.696030    16.053599    15.105196     0.130200
H      4.746490    12.099274    15.754401     0.125167
H      3.170024    14.619187    13.870216     0.126777
H      8.098006     0.996889    16.248766     0.407957
H      5.649886     5.346277     0.311544     0.135587
H      7.512020     6.823149     3.550104     0.130199
H      7.461560     2.868824     2.900899     0.125166
H      0.899326     5.388737     4.785084     0.126776
H      4.110043    10.227339     2.406534     0.407956
H      5.649886     3.884173     9.016106     0.135587
H      7.512020     2.407301     5.777546     0.130199
H      7.461560     6.361626     6.426751     0.125165
H      0.899326     3.841713     4.542566     0.126776
H      4.110043    17.464011     6.921116     0.407959
H      1.580536     5.346277     9.016106     0.135586
H      3.442670     6.823149     5.777546     0.130198
H      3.392210     2.868824     6.426751     0.125165
H      4.968676     5.388737     4.542566     0.126776
H      0.040693    10.227339     6.921116     0.407955
H      1.580536     3.884173     0.311544     0.135587
H      3.442670     2.407301     3.550104     0.130200
H      3.392210     6.361626     2.900899     0.125166
H      4.968676     3.841713     4.785084     0.126776
H      0.040693    17.464011     2.406534     0.407958
H      2.488814    13.114623    18.343756     0.135589
H      0.626680    11.637751    15.105196     0.130200
H      0.677140    15.592076    15.754401     0.125167
H      7.239374    13.072163    13.870216     0.126777
H      4.028656     8.233561    16.248766     0.407957
H      2.488814    14.576727     9.639194     0.135588
H      0.626680    16.053599    12.877754     0.130200
H      0.677140    12.099274    12.228549     0.125166
H      7.239374    14.619187    14.112734     0.126777
H      4.028656     0.996889    11.734184     0.407957
C      5.706043    14.532420    10.791531     0.009919
C      6.069842    13.251234    10.418985    -0.127860
C      5.705229    12.165733    11.206239    -0.013357
C      4.950771    12.366957    12.360815    -0.171702
C      4.577205    13.649989    12.742689     0.155998
C      4.971932    14.729952    11.965509    -0.168300
C      6.068215    15.699149     9.924620     0.593828
C      6.102397    10.773781    10.816343     0.615713
C      5.706043    13.158930    17.191419     0.009920
C      6.069842    14.440116    17.563965    -0.127860
C      5.705229    15.525617    16.776711    -0.013357
C      4.950771    15.324393    15.622135    -0.171702
C      4.577205    14.041361    15.240261     0.155998
C      4.971932    12.961398    16.017441    -0.168300
C      6.068215    11.992201    18.058330     0.593827
C      6.102397    16.917569    17.166607     0.615713
C      6.502007     3.928480     1.463881     0.009919
C      6.138208     5.209666     1.091335    -0.127860
C      6.502821     6.295167     1.878589    -0.013358
C      7.257279     6.093943     3.033165    -0.171700
C      7.630845     4.810911     3.415039     0.155998
C      7.236118     3.730948     2.637859    -0.168300
C      6.139835     2.761751     0.596970     0.593828
C      6.105653     7.687119     1.488693     0.615714
C      6.502007     5.301970     7.863769     0.009919
C      6.138208     4.020784     8.236315    -0.127860
C      6.502821     2.935283     7.449061    -0.013358
C      7.257279     3.136507     6.294485    -0.171701
C      7.630845     4.419539     5.912611     0.155998
C      7.236118     5.499502     6.689791    -0.168299
C      6.139835     6.468699     8.730680     0.593828
C      6.105653     1.543331     7.838957     0.615713
C      2.432657     3.928480     7.863769     0.009918
C      2.068858     5.209666     8.236315    -0.127860
C      2.433471     6.295167     7.449061    -0.013358
C      3.187929     6.093943     6.294485    -0.171700
C      3.561495     4.810911     5.912611     0.155998
C      3.166768     3.730948     6.689791    -0.168300
C      2.070485     2.761751     8.730680     0.593829
C      2.036303     7.687119     7.838957     0.615714
C      2.432657     5.301970     1.463881     0.009919
C      2.068858     4.020784     1.091335    -0.127860
C      2.433471     2.935283     1.878589    -0.013358
C      3.187929     3.136507     3.033165    -0.171702
C      3.561495     4.419539     3.415039     0.155998
C      3.166768     5.499502     2.637859    -0.168300
C      2.070485     6.468699     0.596970     0.593828
C      2.036303     1.543331     1.488693     0.615713
C      1.636693    14.532420    17.191419     0.009920
C      2.000492    13.251234    17.563965    -0.127861
C      1.635879    12.165733    16.776711    -0.013357
C      0.881421    12.366957    15.622135    -0.171702
C      0.507855    13.649989    15.240261     0.155998
C      0.902582    14.729952    16.017441    -0.168301
C      1.998865    15.699149    18.058330     0.593826
C      2.033047    10.773781    17.166607     0.615714
C      1.636693    13.158930    10.791531     0.009920
C      2.000492    14.440116    10.418985    -0.127860
C      1.635879    15.525617    11.206239    -0.013357
C      0.881421    15.324393    12.360815    -0.171702
C      0.507855    14.041361    12.742689     0.155998
C      0.902582    12.961398    11.965509    -0.168301
C      1.998865    11.992201     9.924620     0.593828
C      2.033047    16.917569    10.816343     0.615713
C      3.742174    13.845675    13.991475    -0.317210
C      0.327176     4.615225     4.663825    -0.317210
C      4.396526     4.615225     4.663825    -0.317210
C      7.811524    13.845675    13.991475    -0.317209
O      6.124372    16.846864    10.392308    -0.593704
O      6.288773    15.447712     8.682736    -0.538574
O      6.907315    10.665970     9.844588    -0.548920
O      5.633608     9.834306    11.477300    -0.545650
O      7.704907     8.174671    10.878838    -0.812107
O      6.124372    10.844486    17.590642    -0.593705
O      6.288773    12.243638     0.644914    -0.538574
O      6.907315    17.025380    18.138362    -0.548920
O      5.633608    17.857044    16.505650    -0.545649
O      7.704907     1.055779    17.104112    -0.812107
O      6.083678     1.614036     1.064658    -0.593704
O      5.919277     3.013188    18.010386    -0.538573
O      5.300735     7.794930     0.516938    -0.548920
O      6.574442     8.626594     2.149650    -0.545649
O      4.503143    10.286229     1.551188    -0.812108
O      6.083678     7.616414     8.262992    -0.593704
O      5.919277     6.217262     9.972564    -0.538574
O      5.300735     1.435520     8.810712    -0.548921
O      6.574442     0.603856     7.178000    -0.545648
O      4.503143    17.405121     7.776462    -0.812108
O      2.014328     1.614036     8.262992    -0.593706
O      1.849927     3.013188     9.972564    -0.538575
O      1.231385     7.794930     8.810712    -0.548919
O      2.505092     8.626594     7.178000    -0.545649
O      0.433793    10.286229     7.776462    -0.812107
O      2.014328     7.616414     1.064658    -0.593704
O      1.849927     6.217262    18.010386    -0.538574
O      1.231385     1.435520     0.516938    -0.548920
O      2.505092     0.603856     2.149650    -0.545649
O      0.433793    17.405121     1.551188    -0.812108
O      2.055022    16.846864    17.590642    -0.593704
O      2.219423    15.447712     0.644914    -0.538574
O      2.837965    10.665970    18.138362    -0.548921
O      1.564258     9.834306    16.505650    -0.545650
O      3.635557     8.174671    17.104112    -0.812108
O      2.055022    10.844486    10.392308    -0.593705
O      2.219423    12.243638     8.682736    -0.538574
O      2.837965    17.025380     9.844588    -0.548921
O      1.564258    17.857044    11.477300    -0.545650
O      3.635557     1.055779    10.878838    -0.812108

The following XYZ coordinates are in angstroms. Other properties are in atomic units.
The sperically averaged electron density of each atom fit to a function of the form exp(a - br)
eigen_1, eigen_2 and eigen_3 are the three eigenvalues of traceless quadrupole moment tensor
  atom number  atomic symbol              X              Y              Z     net charge C6 coefficient C8 coefficient C10 coefficient fluctuating dipole atomic polarizability isotropic forcefield polarizability              a              b squared Pearson coefficient          <r^3>          <r^4>         wp_QDO          m_QDO          q_QDO       dipole_x       dipole_y       dipole_z         dipole            Qxy            Qxz            Qyz     Q(x^2-y^2)  Q(3z^2 - R^2)        eigen_1        eigen_2        eigen_3 static polarizability      alpha(xx)      alpha(xy)      alpha(xz)      alpha(yy)      alpha(yz)      alpha(zz) atomic spin moment
            1             Cu       6.435026      17.182667       7.730010       0.837766      52.886058 0.92178733E+03  0.24679939E+05                                12.684658                           10.831166       0.495914       2.055514                    0.999608      42.271237     107.345321       0.479338       0.477256      -1.089820       0.009870       0.005608       0.017195       0.020604       0.019911      -0.031715      -0.069134       0.117713      -0.359628      -0.152852       0.022568       0.130284             14.898741      11.425348      -0.715178      -0.211646      21.241199      -7.532468      12.029674           0.633304
            2             Cu       6.435026      10.508683       1.597640       0.837769      52.885744 0.92178047E+03  0.24679708E+05                                12.684607                           10.831124       0.495914       2.055515                    0.999608      42.271121     107.344898       0.479339       0.477255      -1.089820       0.009870      -0.005608      -0.017194       0.020603      -0.019911       0.031715      -0.069134       0.117714      -0.359627      -0.152853       0.022568       0.130284             14.898681      11.425298       0.715172       0.211645      21.241120      -7.532437      12.029627           0.633320
            3             Cu       5.773024       1.278233      17.057660       0.837769      52.886077 0.92178732E+03  0.24679939E+05                                12.684661                           10.831166       0.495914       2.055514                    0.999608      42.271236     107.345322       0.479338       0.477256      -1.089820      -0.009868      -0.005608       0.017194       0.020602       0.019911       0.031715       0.069133       0.117710      -0.359620      -0.152850       0.022568       0.130282             14.898749      11.425349      -0.715178       0.211645      21.241221       7.532477      12.029677           0.633325
            4             Cu       5.773024       7.952217      10.925290       0.837768      52.885552 0.92177688E+03  0.24679588E+05                                12.684583                           10.831109       0.495903       2.055512                    0.999608      42.271027     107.344624       0.479339       0.477256      -1.089820      -0.009870       0.005607      -0.017192       0.020602      -0.019911      -0.031715       0.069129       0.117712      -0.359609      -0.152844       0.022564       0.130281             14.898646      11.425277       0.715170      -0.211645      21.241061       7.532410      12.029600           0.633306
            5             Cu       1.703674       1.278233      10.925290       0.837770      52.885585 0.92177750E+03  0.24679605E+05                                12.684570                           10.831097       0.495918       2.055516                    0.999608      42.271121     107.344797       0.479340       0.477255      -1.089821      -0.009871      -0.005608      -0.017196       0.020605       0.019910      -0.031715      -0.069134       0.117716      -0.359633      -0.152854       0.022568       0.130286             14.898631      11.425268      -0.715170      -0.211644      21.241037      -7.532402      12.029588           0.633317
            6             Cu       1.703674       7.952217      17.057660       0.837768      52.885754 0.92178070E+03  0.24679711E+05                                12.684595                           10.831114       0.495918       2.055515                    0.999608      42.271193     107.345025       0.479340       0.477254      -1.089821      -0.009868       0.005608       0.017193       0.020601      -0.019911       0.031716      -0.069132       0.117708      -0.359616      -0.152848       0.022568       0.130281             14.898666      11.425285       0.715171       0.211645      21.241102      -7.532428      12.029612           0.633313
            7             Cu       2.365676      17.182667       1.597640       0.837768      52.886096 0.92178782E+03  0.24679959E+05                                12.684677                           10.831180       0.495906       2.055512                    0.999608      42.271187     107.345265       0.479337       0.477256      -1.089820       0.009872       0.005607      -0.017195       0.020605       0.019910       0.031715       0.069135       0.117717      -0.359638      -0.152856       0.022569       0.130287             14.898767      11.425368      -0.715181       0.211645      21.241242       7.532484      12.029691           0.633328
            8             Cu       2.365676      10.508683       7.730010       0.837764      52.886328 0.92179255E+03  0.24680108E+05                                12.684675                           10.831175       0.495929       2.055517                    0.999608      42.271459     107.345867       0.479339       0.477254      -1.089822       0.009870      -0.005609       0.017198       0.020607      -0.019910      -0.031714       0.069140       0.117716      -0.359650      -0.152862       0.022574       0.130289             14.898769      11.425352       0.715176      -0.211647      21.241257       7.532495      12.029698           0.633307
            9             Cu       0.000000       9.230450       9.327650       1.079735      47.643606 0.78204023E+03  0.19748290E+05                                11.187833                            9.509658       1.185453       2.357539                    0.998397      36.227816      84.405554       0.559337       0.433643      -1.135853      -0.000000       0.000000      -0.000000       0.000000      -0.038694      -0.046137      -0.096190      -0.175059      -0.013773      -0.135542      -0.014550       0.150093             13.201169      12.647643      -3.533759      -4.786230      15.172098       3.952908      11.783766           0.783736
           10             Cu       0.000000       0.000000       0.000000       1.079733      47.643722 0.78204238E+03  0.19748357E+05                                11.187846                            9.509666       1.185456       2.357540                    0.998397      36.227876      84.405717       0.559337       0.433642      -1.135853       0.000000      -0.000000      -0.000000       0.000000       0.038693       0.046137      -0.096191      -0.175059      -0.013776      -0.135542      -0.014551       0.150093             13.201185      12.647658       3.533763       4.786242      15.172112       3.952906      11.783786           0.783715
           11             Cu       4.069350       9.230450       0.000000       1.079735      47.643633 0.78204065E+03  0.19748302E+05                                11.187833                            9.509656       1.185455       2.357540                    0.998397      36.227837      84.405590       0.559338       0.433642      -1.135853      -0.000000       0.000000      -0.000000       0.000000      -0.038694       0.046137       0.096190      -0.175059      -0.013773      -0.135542      -0.014550       0.150093             13.201171      12.647643      -3.533762       4.786230      15.172104      -3.952909      11.783765           0.783712
           12             Cu       4.069350       0.000000       9.327650       1.079736      47.643637 0.78204073E+03  0.19748303E+05                                11.187829                            9.509653       1.185458       2.357541                    0.998397      36.227849      84.405600       0.559338       0.433642      -1.135854      -0.000000       0.000000       0.000000       0.000000       0.038692      -0.046136       0.096190      -0.175059      -0.013777      -0.135540      -0.014552       0.150092             13.201164      12.647635       3.533758      -4.786230      15.172089      -3.952903      11.783768           0.783779
           13              H       6.558164      13.114623       9.639194       0.135588       1.058118 0.80939885E+01  0.80126732E+02                                 1.756598                            1.699415      -1.122791       2.365160                    0.996745       3.487621       9.979971       0.462406       1.338035      -0.697280       0.021666      -0.005932      -0.036861       0.043167      -0.000074      -0.012114       0.003599       0.003534       0.027264      -0.011097      -0.005958       0.017056              1.763379       1.706399      -0.121782      -0.329358       1.667421       0.108664       1.916318           0.000435
           14              H       4.696030      11.637751      12.877754       0.130200       0.990366 0.75188321E+01  0.72548911E+02                                 1.635271                            1.602055      -0.918959       2.455353                    0.998993       3.321004       9.163766       0.495895       1.280077      -0.710144      -0.012383      -0.029721       0.019467       0.037625       0.003859      -0.008530      -0.008113      -0.006872       0.009294      -0.010524      -0.004194       0.014718              1.632683       1.473839       0.101296      -0.169163       1.758498      -0.147770       1.665712           0.000118
           15              H       4.746490      15.592076      12.228549       0.125166       1.007448 0.78397456E+01  0.76992294E+02                                 1.696463                            1.669732      -1.053174       2.391463                    0.997073       3.504384       9.987632       0.467669       1.333591      -0.697867      -0.007530       0.034508       0.010034       0.036718      -0.006545      -0.007050       0.006812      -0.016759       0.003114      -0.012996      -0.002628       0.015624              1.692274       1.546962      -0.188234      -0.070280       1.960067       0.050611       1.569794          -0.000035
           16              H       3.170024      13.072163      14.112734       0.126777       1.065156 0.85252628E+01  0.86074297E+02                                 1.803009                            1.764894      -1.271887       2.272579                    0.993005       3.848019      11.366663       0.442771       1.370127      -0.688524      -0.009979      -0.023585       0.002167       0.025701       0.004894       0.001316       0.001604      -0.016603      -0.018318      -0.007295      -0.005584       0.012879              1.846046       2.102317       0.366872      -0.116277       1.748025      -0.077891       1.687797           0.000030
           17              H       8.098006       8.233561      11.734184       0.407957       0.682113 0.47072510E+01  0.41157455E+02                                 1.402154                            1.373108      -1.341814       2.412962                    0.998888       2.348771       6.554339       0.466393       1.502011      -0.669793       0.021633      -0.005749       0.028897       0.036553      -0.001046       0.008743       0.001241       0.008295       0.026675      -0.009249      -0.004937       0.014186              1.406562       1.322792       0.013400       0.203541       1.256242       0.069962       1.640653           0.004130
           18              H       6.558164      14.576727      18.343756       0.135589       1.058117 0.80939749E+01  0.80126585E+02                                 1.756598                            1.699415      -1.122788       2.365161                    0.996745       3.487621       9.979979       0.462405       1.338038      -0.697279       0.021666       0.005932       0.036861       0.043167       0.000074       0.012114       0.003599       0.003534       0.027264      -0.011097      -0.005958       0.017056              1.763379       1.706399       0.121782       0.329358       1.667421       0.108664       1.916318           0.000439
           19              H       4.696030      16.053599      15.105196       0.130200       0.990365 0.75188150E+01  0.72548709E+02                                 1.635269                            1.602054      -0.918958       2.455353                    0.998993       3.321001       9.163757       0.495895       1.280077      -0.710144      -0.012383       0.029721      -0.019467       0.037625      -0.003859       0.008530      -0.008113      -0.006872       0.009294      -0.010524      -0.004194       0.014718              1.632681       1.473838      -0.101296       0.169163       1.758496      -0.147770       1.665711           0.000121
           20              H       4.746490      12.099274      15.754401       0.125167       1.007446 0.78397305E+01  0.76992109E+02                                 1.696462                            1.669730      -1.053172       2.391464                    0.997073       3.504381       9.987621       0.467669       1.333591      -0.697867      -0.007530      -0.034508      -0.010034       0.036718       0.006545       0.007050       0.006812      -0.016759       0.003114      -0.012996      -0.002628       0.015624              1.692273       1.546960       0.188233       0.070280       1.960065       0.050611       1.569793          -0.000036
           21              H       3.170024      14.619187      13.870216       0.126777       1.065157 0.85252661E+01  0.86074338E+02                                 1.803010                            1.764894      -1.271888       2.272579                    0.993005       3.848020      11.366666       0.442771       1.370127      -0.688524      -0.009979       0.023585      -0.002167       0.025701      -0.004894      -0.001316       0.001604      -0.016603      -0.018318      -0.007295      -0.005584       0.012879              1.846046       2.102317      -0.366872       0.116277       1.748025      -0.077891       1.687797           0.000031
           22              H       8.098006       0.996889      16.248766       0.407957       0.682121 0.47073227E+01  0.41158282E+02                                 1.402170                            1.373123      -1.341818       2.412959                    0.998888       2.348789       6.554428       0.466387       1.502022      -0.669791       0.021633       0.005749      -0.028897       0.036552       0.001046      -0.008743       0.001241       0.008296       0.026675      -0.009249      -0.004936       0.014186              1.406578       1.322807      -0.013400      -0.203544       1.256255       0.069964       1.640673           0.004138
           23              H       5.649886       5.346277       0.311544       0.135587       1.058119 0.80939989E+01  0.80126883E+02                                 1.756602                            1.699418      -1.122790       2.365160                    0.996745       3.487625       9.979995       0.462405       1.338038      -0.697279      -0.021666       0.005932      -0.036861       0.043167      -0.000074       0.012114      -0.003599       0.003534       0.027263      -0.011097      -0.005958       0.017056              1.763383       1.706403      -0.121783       0.329359       1.667424      -0.108665       1.916322           0.000436
           24              H       7.512020       6.823149       3.550104       0.130199       0.990364 0.75188063E+01  0.72548595E+02                                 1.635268                            1.602053      -0.918957       2.455354                    0.998993       3.320998       9.163743       0.495895       1.280077      -0.710144       0.012383       0.029721       0.019467       0.037625       0.003859       0.008530       0.008113      -0.006872       0.009294      -0.010524      -0.004194       0.014718              1.632680       1.473836       0.101296       0.169163       1.758495       0.147770       1.665710           0.000115
           25              H       7.461560       2.868824       2.900899       0.125166       1.007447 0.78397378E+01  0.76992198E+02                                 1.696463                            1.669731      -1.053172       2.391464                    0.997073       3.504383       9.987628       0.467669       1.333591      -0.697867       0.007530      -0.034508       0.010034       0.036718      -0.006545       0.007050      -0.006812      -0.016759       0.003114      -0.012996      -0.002628       0.015624              1.692274       1.546961      -0.188234       0.070280       1.960066      -0.050611       1.569794          -0.000037
           26              H       0.899326       5.388737       4.785084       0.126776       1.065156 0.85252579E+01  0.86074233E+02                                 1.803009                            1.764894      -1.271887       2.272579                    0.993005       3.848017      11.366655       0.442771       1.370127      -0.688524       0.009979       0.023585       0.002167       0.025701       0.004894      -0.001316      -0.001604      -0.016603      -0.018318      -0.007295      -0.005584       0.012879              1.846046       2.102316       0.366872       0.116277       1.748024       0.077891       1.687796           0.000028
           27              H       4.110043      10.227339       2.406534       0.407956       0.682115 0.47072688E+01  0.41157684E+02                                 1.402162                            1.373115      -1.341815       2.412962                    0.998888       2.348775       6.554374       0.466389       1.502021      -0.669791      -0.021633       0.005749       0.028897       0.036553      -0.001046      -0.008743      -0.001241       0.008295       0.026675      -0.009249      -0.004937       0.014186              1.406570       1.322800       0.013400      -0.203543       1.256248      -0.069963       1.640662           0.004131
           28              H       5.649886       3.884173       9.016106       0.135587       1.058120 0.80940063E+01  0.80126962E+02                                 1.756601                            1.699418      -1.122791       2.365160                    0.996745       3.487625       9.979990       0.462405       1.338037      -0.697280      -0.021666      -0.005932       0.036861       0.043167       0.000074      -0.012114      -0.003599       0.003534       0.027264      -0.011097      -0.005958       0.017056              1.763382       1.706402       0.121783      -0.329359       1.667423      -0.108665       1.916322           0.000434
           29              H       7.512020       2.407301       5.777546       0.130199       0.990365 0.75188201E+01  0.72548767E+02                                 1.635270                            1.602054      -0.918957       2.455354                    0.998993       3.321002       9.163759       0.495895       1.280077      -0.710144       0.012383      -0.029721      -0.019467       0.037625      -0.003859      -0.008530       0.008113      -0.006872       0.009294      -0.010524      -0.004194       0.014718              1.632682       1.473838      -0.101296      -0.169163       1.758497       0.147770       1.665712           0.000117
           30              H       7.461560       6.361626       6.426751       0.125165       1.007445 0.78397179E+01  0.76991944E+02                                 1.696460                            1.669728      -1.053170       2.391465                    0.997073       3.504377       9.987603       0.467669       1.333591      -0.697867       0.007530       0.034508      -0.010034       0.036718       0.006545      -0.007050      -0.006812      -0.016759       0.003114      -0.012996      -0.002628       0.015624              1.692271       1.546959       0.188233      -0.070280       1.960063      -0.050611       1.569791          -0.000040
           31              H       0.899326       3.841713       4.542566       0.126776       1.065158 0.85252765E+01  0.86074468E+02                                 1.803011                            1.764896      -1.271888       2.272578                    0.993005       3.848022      11.366673       0.442771       1.370127      -0.688524       0.009979      -0.023585      -0.002167       0.025701      -0.004894       0.001316      -0.001604      -0.016603      -0.018318      -0.007295      -0.005584       0.012879              1.846047       2.102319      -0.366872      -0.116277       1.748026       0.077891       1.687798           0.000029
           32              H       4.110043      17.464011       6.921116       0.407959       0.682118 0.47073029E+01  0.41158076E+02                                 1.402168                            1.373121      -1.341817       2.412960                    0.998888       2.348785       6.554420       0.466387       1.502024      -0.669791      -0.021634      -0.005749      -0.028897       0.036552       0.001046       0.008743      -0.001242       0.008296       0.026675      -0.009250      -0.004936       0.014186              1.406576       1.322806      -0.013400       0.203544       1.256254      -0.069963       1.640670           0.004134
           33              H       1.580536       5.346277       9.016106       0.135586       1.058121 0.80940187E+01  0.80127109E+02                                 1.756602                            1.699419      -1.122792       2.365159                    0.996745       3.487627       9.979995       0.462405       1.338036      -0.697280      -0.021666       0.005932       0.036861       0.043167      -0.000074      -0.012114       0.003599       0.003534       0.027264      -0.011097      -0.005958       0.017056              1.763384       1.706403      -0.121783      -0.329359       1.667424       0.108665       1.916323           0.000433
           34              H       3.442670       6.823149       5.777546       0.130198       0.990365 0.75188137E+01  0.72548685E+02                                 1.635269                            1.602054      -0.918958       2.455353                    0.998993       3.321000       9.163750       0.495895       1.280077      -0.710144       0.012383       0.029721      -0.019467       0.037625       0.003859      -0.008530      -0.008113      -0.006872       0.009294      -0.010524      -0.004194       0.014718              1.632681       1.473837       0.101296      -0.169163       1.758496      -0.147770       1.665711           0.000114
           35              H       3.392210       2.868824       6.426751       0.125165       1.007449 0.78397529E+01  0.76992383E+02                                 1.696464                            1.669732      -1.053174       2.391462                    0.997073       3.504386       9.987639       0.467668       1.333591      -0.697867       0.007530      -0.034508      -0.010034       0.036718      -0.006545      -0.007050       0.006812      -0.016759       0.003114      -0.012996      -0.002628       0.015624              1.692275       1.546963      -0.188234      -0.070280       1.960069       0.050611       1.569795          -0.000039
           36              H       4.968676       5.388737       4.542566       0.126776       1.065156 0.85252633E+01  0.86074301E+02                                 1.803010                            1.764895      -1.271887       2.272579                    0.993005       3.848018      11.366659       0.442771       1.370127      -0.688524       0.009979       0.023585      -0.002167       0.025701       0.004894       0.001316       0.001604      -0.016603      -0.018318      -0.007295      -0.005584       0.012879              1.846046       2.102317       0.366872      -0.116277       1.748025      -0.077891       1.687797           0.000028
           37              H       0.040693      10.227339       6.921116       0.407955       0.682113 0.47072490E+01  0.41157460E+02                                 1.402158                            1.373112      -1.341813       2.412964                    0.998888       2.348771       6.554355       0.466390       1.502020      -0.669792      -0.021634       0.005749      -0.028897       0.036553      -0.001046       0.008743       0.001241       0.008295       0.026675      -0.009249      -0.004937       0.014186              1.406566       1.322797       0.013400       0.203542       1.256245       0.069963       1.640657           0.004130
           38              H       1.580536       3.884173       0.311544       0.135587       1.058119 0.80939985E+01  0.80126889E+02                                 1.756602                            1.699419      -1.122790       2.365161                    0.996745       3.487626       9.980003       0.462404       1.338040      -0.697279      -0.021666      -0.005932      -0.036861       0.043167       0.000074       0.012114       0.003599       0.003534       0.027263      -0.011097      -0.005958       0.017056              1.763384       1.706403       0.121783       0.329359       1.667425       0.108665       1.916323           0.000437
           39              H       3.442670       2.407301       3.550104       0.130200       0.990365 0.75188200E+01  0.72548771E+02                                 1.635270                            1.602055      -0.918958       2.455353                    0.998993       3.321002       9.163761       0.495895       1.280077      -0.710144       0.012383      -0.029721       0.019467       0.037625      -0.003859       0.008530      -0.008113      -0.006872       0.009294      -0.010524      -0.004194       0.014718              1.632682       1.473838      -0.101296       0.169163       1.758497      -0.147770       1.665712           0.000118
           40              H       3.392210       6.361626       2.900899       0.125166       1.007445 0.78397121E+01  0.76991878E+02                                 1.696460                            1.669728      -1.053170       2.391465                    0.997073       3.504376       9.987602       0.467669       1.333591      -0.697867       0.007530       0.034508       0.010034       0.036718       0.006545       0.007050       0.006812      -0.016759       0.003114      -0.012996      -0.002628       0.015624              1.692271       1.546959       0.188233       0.070280       1.960063       0.050611       1.569791          -0.000039
           41              H       4.968676       3.841713       4.785084       0.126776       1.065158 0.85252820E+01  0.86074537E+02                                 1.803011                            1.764896      -1.271889       2.272578                    0.993005       3.848023      11.366677       0.442771       1.370127      -0.688524       0.009979      -0.023585       0.002167       0.025701      -0.004894      -0.001316       0.001604      -0.016603      -0.018318      -0.007295      -0.005584       0.012879              1.846048       2.102320      -0.366873       0.116277       1.748026      -0.077891       1.687798           0.000029
           42              H       0.040693      17.464011       2.406534       0.407958       0.682124 0.47073557E+01  0.41158664E+02                                 1.402177                            1.373130      -1.341820       2.412958                    0.998888       2.348797       6.554469       0.466385       1.502026      -0.669790      -0.021634      -0.005749       0.028897       0.036552       0.001046      -0.008743       0.001242       0.008296       0.026675      -0.009249      -0.004936       0.014186              1.406586       1.322814      -0.013400      -0.203546       1.256261       0.069964       1.640681           0.004137
           43              H       2.488814      13.114623      18.343756       0.135589       1.058118 0.80939872E+01  0.80126727E+02                                 1.756599                            1.699416      -1.122790       2.365161                    0.996745       3.487622       9.979979       0.462406       1.338036      -0.697280       0.021666      -0.005932       0.036861       0.043167      -0.000074       0.012114      -0.003599       0.003534       0.027264      -0.011097      -0.005958       0.017056              1.763380       1.706400      -0.121782       0.329358       1.667421      -0.108664       1.916318           0.000438
           44              H       0.626680      11.637751      15.105196       0.130200       0.990365 0.75188165E+01  0.72548724E+02                                 1.635269                            1.602054      -0.918958       2.455353                    0.998993       3.321001       9.163756       0.495895       1.280077      -0.710144      -0.012383      -0.029721      -0.019467       0.037625       0.003859       0.008530       0.008113      -0.006872       0.009294      -0.010524      -0.004194       0.014718              1.632681       1.473837       0.101296       0.169163       1.758496       0.147770       1.665711           0.000118
           45              H       0.677140      15.592076      15.754401       0.125167       1.007448 0.78397426E+01  0.76992256E+02                                 1.696463                            1.669731      -1.053173       2.391463                    0.997073       3.504384       9.987631       0.467669       1.333590      -0.697867      -0.007530       0.034508      -0.010034       0.036718      -0.006545       0.007050      -0.006812      -0.016759       0.003114      -0.012996      -0.002628       0.015624              1.692274       1.546961      -0.188234       0.070280       1.960066      -0.050611       1.569794          -0.000033
           46              H       7.239374      13.072163      13.870216       0.126777       1.065157 0.85252668E+01  0.86074349E+02                                 1.803010                            1.764895      -1.271888       2.272579                    0.993005       3.848020      11.366667       0.442771       1.370127      -0.688524      -0.009979      -0.023585      -0.002167       0.025701       0.004894      -0.001316      -0.001604      -0.016603      -0.018318      -0.007295      -0.005584       0.012879              1.846046       2.102318       0.366872       0.116277       1.748025       0.077891       1.687797           0.000030
           47              H       4.028656       8.233561      16.248766       0.407957       0.682113 0.47072526E+01  0.41157489E+02                                 1.402157                            1.373110      -1.341814       2.412962                    0.998888       2.348772       6.554352       0.466391       1.502016      -0.669792       0.021633      -0.005749      -0.028897       0.036553      -0.001046      -0.008743      -0.001241       0.008295       0.026675      -0.009249      -0.004937       0.014186              1.406565       1.322795       0.013400      -0.203541       1.256244      -0.069962       1.640655           0.004132
           48              H       2.488814      14.576727       9.639194       0.135588       1.058117 0.80939783E+01  0.80126619E+02                                 1.756598                            1.699415      -1.122790       2.365160                    0.996745       3.487621       9.979976       0.462406       1.338037      -0.697280       0.021666       0.005932      -0.036861       0.043167       0.000074      -0.012114      -0.003599       0.003534       0.027264      -0.011097      -0.005958       0.017056              1.763379       1.706399       0.121782      -0.329358       1.667421      -0.108664       1.916318           0.000436
           49              H       0.626680      16.053599      12.877754       0.130200       0.990366 0.75188247E+01  0.72548819E+02                                 1.635270                            1.602054      -0.918958       2.455353                    0.998993       3.321003       9.163761       0.495895       1.280076      -0.710144      -0.012383       0.029721       0.019467       0.037625      -0.003859      -0.008530       0.008113      -0.006872       0.009294      -0.010524      -0.004194       0.014718              1.632682       1.473838      -0.101296      -0.169163       1.758496       0.147770       1.665711           0.000121
           50              H       0.677140      12.099274      12.228549       0.125166       1.007447 0.78397401E+01  0.76992228E+02                                 1.696463                            1.669731      -1.053173       2.391463                    0.997073       3.504383       9.987629       0.467669       1.333591      -0.697867      -0.007530      -0.034508       0.010034       0.036718       0.006545      -0.007050      -0.006812      -0.016759       0.003114      -0.012996      -0.002628       0.015624              1.692274       1.546961       0.188234      -0.070280       1.960066      -0.050611       1.569794          -0.000037
           51              H       7.239374      14.619187      14.112734       0.126777       1.065157 0.85252716E+01  0.86074407E+02                                 1.803010                            1.764895      -1.271888       2.272579                    0.993005       3.848021      11.366670       0.442771       1.370127      -0.688524      -0.009978       0.023585       0.002167       0.025701      -0.004894       0.001316      -0.001604      -0.016603      -0.018318      -0.007295      -0.005584       0.012879              1.846047       2.102318      -0.366872      -0.116277       1.748025       0.077891       1.687797           0.000031
           52              H       4.028656       0.996889      11.734184       0.407957       0.682116 0.47072825E+01  0.41157821E+02                                 1.402161                            1.373115      -1.341816       2.412960                    0.998888       2.348780       6.554383       0.466390       1.502016      -0.669792       0.021634       0.005749       0.028897       0.036553       0.001046       0.008743      -0.001241       0.008296       0.026675      -0.009250      -0.004936       0.014186              1.406570       1.322799      -0.013400       0.203542       1.256248      -0.069963       1.640662           0.004134
           53              C       5.706043      14.532420      10.791531       0.009919      35.021504 0.44017973E+03  0.10339455E+05                                 9.394173                            7.049722      -0.001153       2.018028                    0.999123      26.941050      76.415202       0.615876       0.423394      -1.064025      -0.017651      -0.026820       0.024881       0.040619      -0.001082       0.006518       0.020013       0.004933       0.028621      -0.021631      -0.002132       0.023762             11.209573       7.352564      -0.099050      -2.934513      14.953856      -3.738373      11.322299           0.002406
           54              C       6.069842      13.251234      10.418985      -0.127860      31.096048 0.45133828E+03  0.10784426E+05                                 8.781979                            7.241009      -0.154427       1.924466                    0.999286      30.113291      89.252323       0.588415       0.435639      -1.045074      -0.014500      -0.000398       0.009226       0.017191       0.005142       0.008609       0.010202       0.068517       0.068338      -0.047351       0.014409       0.032941              9.667868       6.838971      -1.107762      -1.693644      14.558360      -0.526585       7.606273           0.000660
           55              C       5.705229      12.165733      11.206239      -0.013357      37.137778 0.44756508E+03  0.10535315E+05                                 9.716986                            7.049485       0.083491       2.037251                    0.999280      27.164861      76.621522       0.624921       0.416380      -1.070653      -0.020349       0.041190       0.009505       0.046915       0.008712      -0.008988      -0.006572       0.012888       0.015092      -0.013604      -0.004224       0.017828             12.113201       8.325501      -2.834691      -3.639873      17.601758       3.407885      10.412346           0.012941
           56              C       4.950771      12.366957      12.360815      -0.171702      31.874826 0.46112267E+03  0.11034603E+05                                 8.845320                            7.246624       0.020047       1.980887                    0.998780      30.058473      88.034481       0.599349       0.427057      -1.054364       0.001877      -0.015145      -0.023271       0.027829       0.027377       0.016263      -0.023422       0.034145       0.020303      -0.049883       0.020230       0.029653             10.040415       8.055201      -2.081856      -3.768832      10.818413       3.261745      11.247632           0.000294
           57              C       4.577205      13.649989      12.742689       0.155998      30.853424 0.40905418E+03  0.94714327E+04                                 8.818081                            6.909841      -0.178024       1.968757                    0.999381      25.981842      74.125601       0.604345       0.437710      -1.051022      -0.025774       0.004977       0.034404       0.043275      -0.002514      -0.029832       0.007789       0.004373       0.059197      -0.027113      -0.012947       0.040060             10.466189       8.203497      -0.925749      -4.624187       8.968546       0.740892      14.226525           0.000953
           58              C       4.971932      14.729952      11.965509      -0.168300      30.822802 0.46899653E+03  0.11290061E+05                                 8.669897                            7.335451      -0.080746       1.949605                    0.997946      30.316513      89.557537       0.591377       0.430244      -1.050595       0.013462       0.007242      -0.021687       0.026533      -0.010051       0.024456       0.027108       0.006698      -0.016149      -0.043092       0.012931       0.030161              9.475692       7.702746       0.120716      -3.352311       8.969356      -2.175064      11.754973          -0.000472
           59              C       6.068215      15.699149       9.924620       0.593828      21.691280 0.26353962E+03  0.55552103E+04                                 7.366211                            5.867022      -0.285088       1.964565                    0.998670      22.886082      65.643682       0.593240       0.489802      -1.005657       0.007913       0.028373      -0.046454       0.055006      -0.032180       0.036696       0.021295       0.169250      -0.107895      -0.088607      -0.026962       0.115569              8.440920       4.770099       0.854909      -0.818297      11.394426      -3.643051       9.158236          -0.002619
           60              C       6.102397      10.773781      10.816343       0.615713      23.206824 0.24967079E+03  0.51903244E+04                                 7.676790                            5.695911      -0.137851       2.017003                    0.999535      22.408804      63.754265       0.604630       0.487293      -1.007317       0.010262      -0.057350      -0.014272       0.059984       0.012460       0.069146      -0.019563       0.119988       0.109035      -0.087313      -0.021085       0.108398              9.264398       7.164539      -1.965233      -2.796056      13.488200       2.863204       7.140454           0.001099
           61              C       5.706043      13.158930      17.191419       0.009920      35.021501 0.44017958E+03  0.10339451E+05                                 9.394174                            7.049721      -0.001153       2.018028                    0.999123      26.941046      76.415197       0.615876       0.423395      -1.064025      -0.017651       0.026819      -0.024881       0.040619       0.001082      -0.006518       0.020014       0.004934       0.028621      -0.021631      -0.002132       0.023763             11.209576       7.352564       0.099049       2.934513      14.953864      -3.738375      11.322299           0.002407
           62              C       6.069842      14.440116      17.563965      -0.127860      31.096070 0.45133863E+03  0.10784436E+05                                 8.781983                            7.241011      -0.154427       1.924466                    0.999286      30.113301      89.252366       0.588415       0.435639      -1.045074      -0.014500       0.000398      -0.009226       0.017191      -0.005142      -0.008609       0.010201       0.068517       0.068338      -0.047351       0.014409       0.032941              9.667875       6.838974       1.107764       1.693644      14.558375      -0.526587       7.606274           0.000668
           63              C       5.705229      15.525617      16.776711      -0.013357      37.137797 0.44756518E+03  0.10535317E+05                                 9.716988                            7.049484       0.083491       2.037251                    0.999280      27.164866      76.621532       0.624921       0.416380      -1.070653      -0.020349      -0.041190      -0.009505       0.046915      -0.008712       0.008988      -0.006572       0.012888       0.015092      -0.013604      -0.004224       0.017828             12.113207       8.325503       2.834694       3.639874      17.601773       3.407888      10.412347           0.012944
           64              C       4.950771      15.324393      15.622135      -0.171702      31.874843 0.46112292E+03  0.11034610E+05                                 8.845323                            7.246625       0.020047       1.980887                    0.998780      30.058479      88.034500       0.599349       0.427057      -1.054364       0.001877       0.015145       0.023271       0.027829      -0.027377      -0.016262      -0.023422       0.034145       0.020303      -0.049883       0.020230       0.029652             10.040420       8.055204       2.081859       3.768834      10.818420       3.261749      11.247636           0.000300
           65              C       4.577205      14.041361      15.240261       0.155998      30.853429 0.40905422E+03  0.94714339E+04                                 8.818082                            6.909841      -0.178024       1.968756                    0.999381      25.981844      74.125607       0.604345       0.437710      -1.051023      -0.025774      -0.004977      -0.034404       0.043275       0.002514       0.029832       0.007789       0.004373       0.059197      -0.027113      -0.012947       0.040060             10.466191       8.203499       0.925750       4.624189       8.968547       0.740893      14.226527           0.000954
           66              C       4.971932      12.961398      16.017441      -0.168300      30.822807 0.46899660E+03  0.11290063E+05                                 8.669897                            7.335452      -0.080746       1.949605                    0.997946      30.316512      89.557529       0.591377       0.430244      -1.050595       0.013462      -0.007242       0.021687       0.026533       0.010050      -0.024456       0.027108       0.006698      -0.016149      -0.043092       0.012931       0.030161              9.475693       7.702747      -0.120717       3.352311       8.969358      -2.175065      11.754973          -0.000471
           67              C       6.068215      11.992201      18.058330       0.593827      21.691278 0.26353959E+03  0.55552100E+04                                 7.366211                            5.867022      -0.285090       1.964564                    0.998670      22.886095      65.643742       0.593240       0.489802      -1.005657       0.007913      -0.028373       0.046454       0.055006       0.032180      -0.036696       0.021294       0.169249      -0.107894      -0.088606      -0.026961       0.115568              8.440920       4.770099      -0.854910       0.818297      11.394429      -3.643050       9.158233          -0.002616
           68              C       6.102397      16.917569      17.166607       0.615713      23.206831 0.24967083E+03  0.51903256E+04                                 7.676790                            5.695910      -0.137851       2.017003                    0.999535      22.408815      63.754300       0.604630       0.487292      -1.007317       0.010262       0.057350       0.014272       0.059984      -0.012460      -0.069146      -0.019563       0.119988       0.109035      -0.087313      -0.021085       0.108398              9.264400       7.164539       1.965235       2.796055      13.488206       2.863206       7.140453           0.001103
           69              C       6.502007       3.928480       1.463881       0.009919      35.021494 0.44017948E+03  0.10339448E+05                                 9.394173                            7.049721      -0.001152       2.018029                    0.999123      26.941040      76.415172       0.615876       0.423395      -1.064025       0.017651       0.026819       0.024881       0.040619      -0.001082      -0.006518      -0.020014       0.004933       0.028622      -0.021631      -0.002132       0.023763             11.209575       7.352564      -0.099050       2.934513      14.953863       3.738374      11.322298           0.002404
           70              C       6.138208       5.209666       1.091335      -0.127860      31.096040 0.45133802E+03  0.10784418E+05                                 8.781977                            7.241006      -0.154427       1.924466                    0.999286      30.113283      89.252296       0.588416       0.435639      -1.045074       0.014500       0.000398       0.009226       0.017191       0.005142      -0.008609      -0.010201       0.068517       0.068337      -0.047351       0.014410       0.032941              9.667868       6.838969      -1.107763       1.693644      14.558365       0.526587       7.606271           0.000662
           71              C       6.502821       6.295167       1.878589      -0.013358      37.137794 0.44756526E+03  0.10535319E+05                                 9.716986                            7.049484       0.083494       2.037252                    0.999280      27.164864      76.621512       0.624921       0.416380      -1.070653       0.020348      -0.041190       0.009505       0.046915       0.008712       0.008988       0.006572       0.012887       0.015092      -0.013604      -0.004224       0.017828             12.113204       8.325500      -2.834691       3.639871      17.601768      -3.407882      10.412342           0.012940
           72              C       7.257279       6.093943       3.033165      -0.171700      31.874765 0.46112157E+03  0.11034569E+05                                 8.845306                            7.246613       0.020050       1.980889                    0.998780      30.058426      88.034281       0.599350       0.427057      -1.054364      -0.001878       0.015145      -0.023271       0.027829       0.027377      -0.016263       0.023423       0.034146       0.020303      -0.049883       0.020230       0.029653             10.040399       8.055188      -2.081852       3.768824      10.818398      -3.261737      11.247610           0.000288
           73              C       7.630845       4.810911       3.415039       0.155998      30.853406 0.40905394E+03  0.94714251E+04                                 8.818076                            6.909838      -0.178022       1.968757                    0.999381      25.981826      74.125530       0.604345       0.437710      -1.051023       0.025774      -0.004977       0.034405       0.043275      -0.002514       0.029832      -0.007789       0.004373       0.059196      -0.027112      -0.012947       0.040060             10.466183       8.203493      -0.925749       4.624184       8.968543      -0.740890      14.226513           0.000951
           74              C       7.236118       3.730948       2.637859      -0.168300      30.822777 0.46899603E+03  0.11290046E+05                                 8.669892                            7.335447      -0.080745       1.949606                    0.997946      30.316491      89.557449       0.591377       0.430244      -1.050595      -0.013462      -0.007242      -0.021687       0.026533      -0.010050      -0.024457      -0.027108       0.006699      -0.016149      -0.043092       0.012931       0.030161              9.475687       7.702742       0.120716       3.352309       8.969353       2.175063      11.754965          -0.000475
           75              C       6.139835       2.761751       0.596970       0.593828      21.691255 0.26353929E+03  0.55552024E+04                                 7.366208                            5.867019      -0.285091       1.964564                    0.998670      22.886083      65.643710       0.593240       0.489802      -1.005657      -0.007913      -0.028373      -0.046454       0.055005      -0.032180      -0.036697      -0.021295       0.169249      -0.107893      -0.088607      -0.026961       0.115568              8.440916       4.770097       0.854909       0.818296      11.394423       3.643048       9.158229          -0.002617
           76              C       6.105653       7.687119       1.488693       0.615714      23.206811 0.24967062E+03  0.51903199E+04                                 7.676786                            5.695908      -0.137849       2.017004                    0.999535      22.408798      63.754238       0.604630       0.487293      -1.007317      -0.010263       0.057350      -0.014272       0.059983       0.012460      -0.069146       0.019563       0.119988       0.109035      -0.087314      -0.021084       0.108398              9.264393       7.164534      -1.965231       2.796052      13.488198      -2.863201       7.140447           0.001099
           77              C       6.502007       5.301970       7.863769       0.009919      35.021487 0.44017953E+03  0.10339449E+05                                 9.394170                            7.049721      -0.001151       2.018029                    0.999123      26.941039      76.415160       0.615876       0.423395      -1.064025       0.017651      -0.026819      -0.024881       0.040619       0.001082       0.006518      -0.020014       0.004933       0.028621      -0.021631      -0.002132       0.023763             11.209569       7.352562       0.099051      -2.934511      14.953855       3.738368      11.322289           0.002402
           78              C       6.138208       4.020784       8.236315      -0.127860      31.096028 0.45133786E+03  0.10784413E+05                                 8.781975                            7.241005      -0.154427       1.924466                    0.999286      30.113279      89.252279       0.588416       0.435639      -1.045074       0.014500      -0.000398      -0.009226       0.017191      -0.005142       0.008609      -0.010201       0.068517       0.068337      -0.047351       0.014410       0.032941              9.667863       6.838968       1.107762      -1.693644      14.558353       0.526584       7.606270           0.000656
           79              C       6.502821       2.935283       7.449061      -0.013358      37.137802 0.44756540E+03  0.10535323E+05                                 9.716987                            7.049485       0.083493       2.037252                    0.999280      27.164870      76.621534       0.624921       0.416380      -1.070653       0.020349       0.041191      -0.009506       0.046916      -0.008712      -0.008988       0.006572       0.012888       0.015091      -0.013604      -0.004224       0.017828             12.113204       8.325501       2.834690      -3.639873      17.601764      -3.407884      10.412346           0.012939
           80              C       7.257279       3.136507       6.294485      -0.171701      31.874802 0.46112222E+03  0.11034589E+05                                 8.845314                            7.246619       0.020049       1.980888                    0.998780      30.058453      88.034394       0.599349       0.427057      -1.054364      -0.001878      -0.015145       0.023271       0.027829      -0.027377       0.016263       0.023422       0.034146       0.020303      -0.049883       0.020230       0.029653             10.040409       8.055196       2.081855      -3.768829      10.818406      -3.261741      11.247623           0.000290
           81              C       7.630845       4.419539       5.912611       0.155998      30.853400 0.40905385E+03  0.94714227E+04                                 8.818076                            6.909838      -0.178023       1.968757                    0.999381      25.981823      74.125523       0.604345       0.437710      -1.051023       0.025774       0.004977      -0.034405       0.043275       0.002514      -0.029832      -0.007789       0.004373       0.059196      -0.027112      -0.012947       0.040059             10.466182       8.203493       0.925749      -4.624183       8.968541      -0.740891      14.226511           0.000950
           82              C       7.236118       5.499502       6.689791      -0.168299      30.822733 0.46899523E+03  0.11290021E+05                                 8.669883                            7.335441      -0.080744       1.949606                    0.997946      30.316457      89.557309       0.591377       0.430244      -1.050595      -0.013462       0.007242       0.021687       0.026533       0.010050       0.024457      -0.027108       0.006699      -0.016149      -0.043092       0.012931       0.030161              9.475676       7.702734      -0.120715      -3.352304       8.969344       2.175059      11.754949          -0.000481
           83              C       6.139835       6.468699       8.730680       0.593828      21.691266 0.26353945E+03  0.55552056E+04                                 7.366207                            5.867020      -0.285089       1.964565                    0.998670      22.886070      65.643634       0.593241       0.489802      -1.005657      -0.007913       0.028373       0.046454       0.055005       0.032180       0.036696      -0.021295       0.169249      -0.107893      -0.088607      -0.026961       0.115568              8.440914       4.770096      -0.854909      -0.818296      11.394421       3.643044       9.158226          -0.002621
           84              C       6.105653       1.543331       7.838957       0.615713      23.206816 0.24967070E+03  0.51903216E+04                                 7.676784                            5.695907      -0.137847       2.017005                    0.999535      22.408802      63.754236       0.604630       0.487292      -1.007317      -0.010262      -0.057350       0.014272       0.059984      -0.012460       0.069146       0.019563       0.119989       0.109035      -0.087314      -0.021084       0.108398              9.264391       7.164533       1.965231      -2.796052      13.488192      -2.863201       7.140448           0.001097
           85              C       2.432657       3.928480       7.863769       0.009918      35.021499 0.44017966E+03  0.10339453E+05                                 9.394173                            7.049722      -0.001151       2.018029                    0.999123      26.941045      76.415184       0.615876       0.423395      -1.064025       0.017651       0.026819      -0.024881       0.040619      -0.001082       0.006518       0.020014       0.004934       0.028621      -0.021631      -0.002132       0.023762             11.209572       7.352564      -0.099052      -2.934513      14.953860      -3.738367      11.322293           0.002401
           86              C       2.068858       5.209666       8.236315      -0.127860      31.096032 0.45133787E+03  0.10784414E+05                                 8.781976                            7.241005      -0.154428       1.924466                    0.999286      30.113282      89.252291       0.588416       0.435639      -1.045074       0.014500       0.000398      -0.009226       0.017191       0.005142       0.008608       0.010201       0.068517       0.068338      -0.047351       0.014410       0.032941              9.667865       6.838968      -1.107762      -1.693645      14.558358      -0.526583       7.606270           0.000655
           87              C       2.433471       6.295167       7.449061      -0.013358      37.137798 0.44756527E+03  0.10535320E+05                                 9.716987                            7.049485       0.083493       2.037252                    0.999280      27.164864      76.621517       0.624921       0.416380      -1.070653       0.020349      -0.041190      -0.009506       0.046915       0.008712      -0.008988      -0.006572       0.012887       0.015091      -0.013604      -0.004224       0.017828             12.113206       8.325499      -2.834690      -3.639871      17.601774       3.407885      10.412344           0.012937
           88              C       3.187929       6.093943       6.294485      -0.171700      31.874760 0.46112142E+03  0.11034565E+05                                 8.845306                            7.246612       0.020050       1.980889                    0.998780      30.058422      88.034269       0.599350       0.427057      -1.054364      -0.001878       0.015145       0.023271       0.027829       0.027377       0.016263      -0.023422       0.034145       0.020303      -0.049883       0.020230       0.029653             10.040399       8.055186      -2.081853      -3.768824      10.818401       3.261739      11.247610           0.000286
           89              C       3.561495       4.810911       5.912611       0.155998      30.853402 0.40905387E+03  0.94714232E+04                                 8.818076                            6.909838      -0.178022       1.968758                    0.999381      25.981823      74.125520       0.604345       0.437710      -1.051023       0.025774      -0.004977      -0.034405       0.043275      -0.002514      -0.029832       0.007789       0.004373       0.059196      -0.027112      -0.012947       0.040060             10.466182       8.203492      -0.925750      -4.624183       8.968544       0.740893      14.226511           0.000950
           90              C       3.166768       3.730948       6.689791      -0.168300      30.822769 0.46899588E+03  0.11290041E+05                                 8.669890                            7.335446      -0.080745       1.949606                    0.997946      30.316489      89.557445       0.591377       0.430244      -1.050595      -0.013462      -0.007242       0.021687       0.026533      -0.010050       0.024456       0.027108       0.006699      -0.016149      -0.043092       0.012931       0.030161              9.475685       7.702741       0.120715      -3.352308       8.969353      -2.175060      11.754961          -0.000480
           91              C       2.070485       2.761751       8.730680       0.593829      21.691248 0.26353919E+03  0.55551994E+04                                 7.366206                            5.867019      -0.285091       1.964564                    0.998670      22.886065      65.643641       0.593240       0.489803      -1.005657      -0.007913      -0.028373       0.046454       0.055006      -0.032180       0.036696       0.021295       0.169249      -0.107893      -0.088607      -0.026961       0.115568              8.440914       4.770096       0.854909      -0.818296      11.394419      -3.643044       9.158227          -0.002621
           92              C       2.036303       7.687119       7.838957       0.615714      23.206793 0.24967039E+03  0.51903143E+04                                 7.676784                            5.695906      -0.137851       2.017004                    0.999535      22.408792      63.754227       0.604630       0.487293      -1.007317      -0.010263       0.057350       0.014272       0.059983       0.012460       0.069146      -0.019563       0.119989       0.109036      -0.087314      -0.021084       0.108398              9.264390       7.164531      -1.965229      -2.796051      13.488194       2.863201       7.140446           0.001097
           93              C       2.432657       5.301970       1.463881       0.009919      35.021487 0.44017945E+03  0.10339447E+05                                 9.394170                            7.049719      -0.001149       2.018030                    0.999123      26.941036      76.415142       0.615876       0.423394      -1.064025       0.017651      -0.026819       0.024881       0.040619       0.001082      -0.006518       0.020014       0.004933       0.028622      -0.021631      -0.002132       0.023763             11.209570       7.352561       0.099050       2.934511      14.953859      -3.738370      11.322290           0.002404
           94              C       2.068858       4.020784       1.091335      -0.127860      31.096025 0.45133778E+03  0.10784411E+05                                 8.781974                            7.241004      -0.154426       1.924466                    0.999286      30.113274      89.252263       0.588416       0.435639      -1.045074       0.014500      -0.000398       0.009226       0.017191      -0.005142      -0.008609       0.010201       0.068517       0.068337      -0.047351       0.014409       0.032941              9.667864       6.838967       1.107762       1.693644      14.558357      -0.526586       7.606269           0.000663
           95              C       2.433471       2.935283       1.878589      -0.013358      37.137813 0.44756540E+03  0.10535324E+05                                 9.716992                            7.049487       0.083491       2.037251                    0.999280      27.164872      76.621562       0.624921       0.416380      -1.070653       0.020348       0.041190       0.009505       0.046915      -0.008712       0.008988      -0.006572       0.012888       0.015092      -0.013604      -0.004224       0.017828             12.113213       8.325506       2.834695       3.639876      17.601781       3.407888      10.412351           0.012940
           96              C       3.187929       3.136507       3.033165      -0.171702      31.874819 0.46112248E+03  0.11034597E+05                                 8.845318                            7.246621       0.020048       1.980888                    0.998780      30.058463      88.034435       0.599349       0.427057      -1.054364      -0.001878      -0.015145      -0.023271       0.027829      -0.027377      -0.016263      -0.023422       0.034146       0.020303      -0.049883       0.020230       0.029653             10.040414       8.055200       2.081858       3.768832      10.818414       3.261746      11.247629           0.000292
           97              C       3.561495       4.419539       3.415039       0.155998      30.853401 0.40905384E+03  0.94714222E+04                                 8.818076                            6.909837      -0.178023       1.968757                    0.999381      25.981823      74.125520       0.604345       0.437710      -1.051023       0.025774       0.004977       0.034405       0.043275       0.002514       0.029832       0.007789       0.004373       0.059196      -0.027112      -0.012947       0.040059             10.466183       8.203494       0.925750       4.624184       8.968543       0.740893      14.226512           0.000951
           98              C       3.166768       5.499502       2.637859      -0.168300      30.822746 0.46899546E+03  0.11290028E+05                                 8.669885                            7.335442      -0.080744       1.949606                    0.997946      30.316464      89.557330       0.591377       0.430244      -1.050595      -0.013462       0.007243      -0.021687       0.026533       0.010050      -0.024457       0.027108       0.006699      -0.016148      -0.043092       0.012931       0.030161              9.475678       7.702736      -0.120716       3.352305       8.969347      -2.175060      11.754952          -0.000479
           99              C       2.070485       6.468699       0.596970       0.593828      21.691259 0.26353935E+03  0.55552035E+04                                 7.366207                            5.867019      -0.285090       1.964565                    0.998670      22.886078      65.643678       0.593240       0.489802      -1.005657      -0.007913       0.028373      -0.046454       0.055005       0.032180      -0.036696       0.021295       0.169249      -0.107893      -0.088607      -0.026961       0.115568              8.440915       4.770097      -0.854909       0.818296      11.394423      -3.643045       9.158225          -0.002618
          100              C       2.036303       1.543331       1.488693       0.615713      23.206835 0.24967091E+03  0.51903277E+04                                 7.676792                            5.695911      -0.137852       2.017003                    0.999535      22.408820      63.754324       0.604630       0.487293      -1.007317      -0.010262      -0.057350      -0.014272       0.059983      -0.012460      -0.069146      -0.019563       0.119988       0.109035      -0.087314      -0.021084       0.108398              9.264401       7.164541       1.965235       2.796055      13.488210       2.863206       7.140453           0.001101
          101              C       1.636693      14.532420      17.191419       0.009920      35.021504 0.44017959E+03  0.10339452E+05                                 9.394175                            7.049722      -0.001154       2.018028                    0.999123      26.941048      76.415211       0.615876       0.423395      -1.064025      -0.017651      -0.026819      -0.024881       0.040619      -0.001082      -0.006518      -0.020014       0.004933       0.028621      -0.021631      -0.002132       0.023763             11.209578       7.352565      -0.099049       2.934514      14.953867       3.738378      11.322302           0.002407
          102              C       2.000492      13.251234      17.563965      -0.127861      31.096079 0.45133875E+03  0.10784440E+05                                 8.781986                            7.241014      -0.154428       1.924465                    0.999286      30.113308      89.252401       0.588415       0.435640      -1.045074      -0.014500      -0.000398      -0.009226       0.017191       0.005142      -0.008609      -0.010201       0.068517       0.068338      -0.047351       0.014409       0.032941              9.667878       6.838976      -1.107764       1.693645      14.558381       0.526588       7.606277           0.000666
          103              C       1.635879      12.165733      16.776711      -0.013357      37.137791 0.44756517E+03  0.10535317E+05                                 9.716985                            7.049483       0.083493       2.037252                    0.999280      27.164865      76.621518       0.624921       0.416380      -1.070653      -0.020349       0.041190      -0.009505       0.046916       0.008712       0.008988       0.006572       0.012887       0.015092      -0.013604      -0.004224       0.017828             12.113203       8.325500      -2.834691       3.639872      17.601766      -3.407884      10.412343           0.012943
          104              C       0.881421      12.366957      15.622135      -0.171702      31.874841 0.46112292E+03  0.11034610E+05                                 8.845321                            7.246625       0.020048       1.980887                    0.998780      30.058479      88.034494       0.599349       0.427057      -1.054364       0.001878      -0.015145       0.023271       0.027829       0.027377      -0.016263       0.023422       0.034145       0.020303      -0.049883       0.020230       0.029653             10.040417       8.055202      -2.081858       3.768832      10.818417      -3.261746      11.247633           0.000295
          105              C       0.507855      13.649989      15.240261       0.155998      30.853427 0.40905420E+03  0.94714333E+04                                 8.818082                            6.909841      -0.178024       1.968756                    0.999381      25.981844      74.125611       0.604345       0.437710      -1.051022      -0.025774       0.004977      -0.034404       0.043275      -0.002514       0.029832      -0.007789       0.004373       0.059197      -0.027113      -0.012947       0.040060             10.466191       8.203499      -0.925749       4.624189       8.968547      -0.740891      14.226528           0.000953
          106              C       0.902582      14.729952      16.017441      -0.168301      30.822814 0.46899671E+03  0.11290067E+05                                 8.669899                            7.335453      -0.080746       1.949605                    0.997946      30.316519      89.557560       0.591376       0.430245      -1.050595       0.013462       0.007242       0.021687       0.026533      -0.010050      -0.024456      -0.027108       0.006698      -0.016148      -0.043092       0.012931       0.030161              9.475695       7.702749       0.120717       3.352312       8.969360       2.175067      11.754978          -0.000469
          107              C       1.998865      15.699149      18.058330       0.593826      21.691299 0.26353988E+03  0.55552175E+04                                 7.366215                            5.867024      -0.285091       1.964564                    0.998670      22.886107      65.643778       0.593240       0.489802      -1.005657       0.007913       0.028373       0.046454       0.055006      -0.032180      -0.036696      -0.021294       0.169249      -0.107894      -0.088606      -0.026962       0.115568              8.440926       4.770101       0.854910       0.818297      11.394436       3.643056       9.158241          -0.002614
          108              C       2.033047      10.773781      17.166607       0.615714      23.206815 0.24967065E+03  0.51903209E+04                                 7.676787                            5.695909      -0.137849       2.017004                    0.999535      22.408803      63.754261       0.604630       0.487293      -1.007317       0.010262      -0.057350       0.014272       0.059984       0.012460      -0.069146       0.019563       0.119988       0.109035      -0.087313      -0.021085       0.108398              9.264395       7.164536      -1.965232       2.796053      13.488200      -2.863203       7.140450           0.001101
          109              C       1.636693      13.158930      10.791531       0.009920      35.021500 0.44017953E+03  0.10339450E+05                                 9.394173                            7.049721      -0.001153       2.018028                    0.999123      26.941043      76.415182       0.615876       0.423395      -1.064025      -0.017651       0.026819       0.024881       0.040619       0.001082       0.006518      -0.020014       0.004934       0.028621      -0.021631      -0.002132       0.023763             11.209576       7.352564       0.099047      -2.934514      14.953860       3.738377      11.322303           0.002404
          110              C       2.000492      14.440116      10.418985      -0.127860      31.096061 0.45133845E+03  0.10784431E+05                                 8.781980                            7.241009      -0.154427       1.924466                    0.999286      30.113295      89.252332       0.588415       0.435639      -1.045074      -0.014500       0.000398       0.009226       0.017191      -0.005142       0.008609      -0.010201       0.068517       0.068338      -0.047351       0.014409       0.032941              9.667871       6.838971       1.107762      -1.693644      14.558366       0.526588       7.606274           0.000661
          111              C       1.635879      15.525617      11.206239      -0.013357      37.137794 0.44756521E+03  0.10535318E+05                                 9.716985                            7.049484       0.083493       2.037252                    0.999280      27.164866      76.621521       0.624921       0.416380      -1.070653      -0.020349      -0.041190       0.009505       0.046916      -0.008712      -0.008988       0.006572       0.012888       0.015092      -0.013604      -0.004224       0.017828             12.113202       8.325500       2.834691      -3.639873      17.601761      -3.407884      10.412346           0.012942
          112              C       0.881421      15.324393      12.360815      -0.171702      31.874840 0.46112288E+03  0.11034609E+05                                 8.845321                            7.246625       0.020047       1.980887                    0.998780      30.058479      88.034495       0.599349       0.427057      -1.054364       0.001878       0.015145      -0.023271       0.027829      -0.027377       0.016262       0.023422       0.034145       0.020303      -0.049883       0.020230       0.029652             10.040418       8.055203       2.081857      -3.768833      10.818415      -3.261746      11.247635           0.000297
          113              C       0.507855      14.041361      12.742689       0.155998      30.853427 0.40905419E+03  0.94714332E+04                                 8.818082                            6.909841      -0.178024       1.968757                    0.999381      25.981843      74.125605       0.604345       0.437710      -1.051022      -0.025774      -0.004977       0.034404       0.043275       0.002514      -0.029832      -0.007789       0.004373       0.059197      -0.027113      -0.012947       0.040060             10.466191       8.203499       0.925749      -4.624189       8.968546      -0.740890      14.226528           0.000953
          114              C       0.902582      12.961398      11.965509      -0.168301      30.822803 0.46899649E+03  0.11290060E+05                                 8.669897                            7.335451      -0.080746       1.949605                    0.997946      30.316510      89.557522       0.591377       0.430244      -1.050595       0.013462      -0.007242      -0.021687       0.026533       0.010050       0.024456      -0.027108       0.006698      -0.016149      -0.043092       0.012931       0.030161              9.475693       7.702747      -0.120717      -3.352312       8.969357       2.175066      11.754975          -0.000474
          115              C       1.998865      11.992201       9.924620       0.593828      21.691268 0.26353943E+03  0.55552059E+04                                 7.366209                            5.867020      -0.285090       1.964564                    0.998670      22.886090      65.643726       0.593240       0.489802      -1.005657       0.007913      -0.028373      -0.046454       0.055006       0.032180       0.036696      -0.021295       0.169249      -0.107894      -0.088607      -0.026962       0.115568              8.440919       4.770098      -0.854910      -0.818297      11.394425       3.643051       9.158234          -0.002619
          116              C       2.033047      16.917569      10.816343       0.615713      23.206822 0.24967075E+03  0.51903233E+04                                 7.676787                            5.695909      -0.137849       2.017004                    0.999535      22.408808      63.754267       0.604630       0.487292      -1.007317       0.010262       0.057350      -0.014272       0.059984      -0.012460       0.069146       0.019563       0.119989       0.109035      -0.087314      -0.021085       0.108398              9.264394       7.164536       1.965232      -2.796054      13.488194      -2.863203       7.140452           0.001099
          117              C       3.742174      13.845675      13.991475      -0.317210      33.463273 0.47756138E+03  0.11584934E+05                                 9.187537                            7.277597      -0.484240       1.823969                    0.995911      31.654369      94.843937       0.607105       0.415890      -1.056201       0.060667       0.000000      -0.000000       0.060667       0.000000       0.000000       0.000640      -0.077982      -0.000062      -0.038981      -0.000031       0.039012             11.141225      11.309827       0.000000       0.000001       6.065147       1.138061      16.048700           0.000650
          118              C       0.327176       4.615225       4.663825      -0.317210      33.463236 0.47756086E+03  0.11584917E+05                                 9.187529                            7.277593      -0.484240       1.823969                    0.995911      31.654347      94.843844       0.607105       0.415890      -1.056201      -0.060667       0.000000       0.000000       0.060667      -0.000000       0.000000      -0.000640      -0.077981      -0.000062      -0.038980      -0.000031       0.039011             11.141213      11.309817      -0.000000       0.000000       6.065144      -1.138057      16.048677           0.000645
          119              C       4.396526       4.615225       4.663825      -0.317210      33.463235 0.47756084E+03  0.11584917E+05                                 9.187529                            7.277593      -0.484240       1.823969                    0.995911      31.654348      94.843849       0.607105       0.415890      -1.056201      -0.060667       0.000000       0.000000       0.060667       0.000000       0.000000       0.000640      -0.077982      -0.000062      -0.038980      -0.000031       0.039012             11.141213      11.309817      -0.000000       0.000001       6.065144       1.138059      16.048677           0.000645
          120              C       7.811524      13.845675      13.991475      -0.317209      33.463270 0.47756133E+03  0.11584932E+05                                 9.187536                            7.277597      -0.484241       1.823969                    0.995911      31.654369      94.843940       0.607105       0.415890      -1.056201       0.060667       0.000000      -0.000000       0.060667       0.000000       0.000000      -0.000640      -0.077982      -0.000062      -0.038981      -0.000031       0.039012             11.141224      11.309827      -0.000000      -0.000000       6.065147      -1.138059      16.048699           0.000651
          121              O       6.124372      16.846864      10.392308      -0.593704      32.137547 0.57144672E+03  0.13977119E+05                                 7.970268                            7.416693       0.535790       2.179630                    0.998942      29.277631      78.150917       0.693726       0.360974      -1.135093       0.017362      -0.030673       0.029809       0.046161       0.008790       0.053977       0.072927       0.030774      -0.166289      -0.113156       0.021266       0.091891              8.314957       6.549545      -0.113332       0.544386      12.148449      -1.137616       6.246878           0.028831
          122              O       6.288773      15.447712       8.682736      -0.538574      31.594701 0.51470043E+03  0.12275771E+05                                 7.987528                            7.026910       0.340621       2.143260                    0.998636      28.041716      74.141356       0.713849       0.359754      -1.134988      -0.035574      -0.011875       0.043908       0.057745      -0.035825       0.011193      -0.005502       0.001863       0.067988      -0.047388       0.011828       0.035560              8.666817       5.495022      -0.232503      -0.545205       8.990633      -3.182482      11.514795           0.062251
          123              O       6.907315      10.665970       9.844588      -0.548920      40.209428 0.57226686E+03  0.13998865E+05                                 9.461057                            7.465498       0.274516       2.128640                    0.997850      28.081958      74.905557       0.685586       0.365216      -1.132051      -0.023401       0.027249       0.002837       0.036030      -0.007427      -0.015872      -0.011768       0.088250       0.119752      -0.066344       0.016247       0.050098             11.410625      11.873606      -4.505023      -5.460648      11.641672       4.983984      10.716596           0.059486
          124              O       5.633608       9.834306      11.477300      -0.545650      34.476692 0.53243431E+03  0.12816333E+05                                 8.498945                            7.174766       0.200123       2.097814                    0.998367      28.164291      74.992904       0.701823       0.362561      -1.131936       0.022730       0.035776      -0.011607       0.043947       0.008204       0.024269      -0.011989       0.013251      -0.040207      -0.033926       0.006219       0.027707              9.389925       6.552292       0.771997      -1.047321      15.118320       1.003066       6.499164           0.052206
          125              O       7.704907       8.174671      10.878838      -0.812107      36.680984 0.74118996E+03  0.19320570E+05                                 8.608118                            8.296722       0.123654       2.023062                    0.998462      32.137118      88.166235       0.674685       0.348269      -1.146863       0.025193      -0.044245      -0.029928       0.059060      -0.015720       0.040569       0.016627       0.094483       0.060809      -0.066995      -0.003150       0.070145              8.673132       9.130329       0.470414       0.390363       7.511785       0.794365       9.377284           0.178612
          126              O       6.124372      10.844486      17.590642      -0.593705      32.137633 0.57144869E+03  0.13977180E+05                                 7.970288                            7.416710       0.535787       2.179629                    0.998942      29.277656      78.151053       0.693725       0.360975      -1.135092       0.017361       0.030673      -0.029809       0.046161      -0.008789      -0.053977       0.072927       0.030774      -0.166286      -0.113156       0.021265       0.091890              8.314979       6.549561       0.113333      -0.544388      12.148485      -1.137619       6.246891           0.028834
          127              O       6.288773      12.243638       0.644914      -0.538574      31.594841 0.51470332E+03  0.12275860E+05                                 7.987559                            7.026936       0.340617       2.143258                    0.998636      28.041759      74.141570       0.713847       0.359755      -1.134987      -0.035574       0.011875      -0.043909       0.057746       0.035826      -0.011193      -0.005503       0.001860       0.067985      -0.047388       0.011827       0.035561              8.666851       5.495041       0.232504       0.545207       8.990673      -3.182499      11.514838           0.062263
          128              O       6.907315      17.025380      18.138362      -0.548920      40.209501 0.57226802E+03  0.13998901E+05                                 9.461069                            7.465506       0.274517       2.128640                    0.997850      28.081978      74.905639       0.685585       0.365216      -1.132051      -0.023401      -0.027250      -0.002837       0.036030       0.007427       0.015872      -0.011768       0.088251       0.119754      -0.066345       0.016247       0.050098             11.410641      11.873623       4.505032       5.460658      11.641691       4.983992      10.716610           0.059492
          129              O       5.633608      17.857044      16.505650      -0.545649      34.476844 0.53243695E+03  0.12816415E+05                                 8.498973                            7.174787       0.200117       2.097811                    0.998367      28.164341      74.993119       0.701821       0.362561      -1.131936       0.022730      -0.035776       0.011607       0.043947      -0.008204      -0.024269      -0.011989       0.013251      -0.040206      -0.033925       0.006219       0.027707              9.389961       6.552313      -0.771995       1.047325      15.118386       1.003078       6.499184           0.052222
          130              O       7.704907       1.055779      17.104112      -0.812107      36.681202 0.74119578E+03  0.19320766E+05                                 8.608160                            8.296759       0.123649       2.023060                    0.998462      32.137204      88.166661       0.674682       0.348269      -1.146862       0.025193       0.044246       0.029929       0.059060       0.015719      -0.040569       0.016629       0.094483       0.060809      -0.066996      -0.003149       0.070145              8.673176       9.130377      -0.470418      -0.390369       7.511817       0.794371       9.377334           0.178625
          131              O       6.083678       1.614036       1.064658      -0.593704      32.137626 0.57144860E+03  0.13977177E+05                                 7.970285                            7.416708       0.535788       2.179629                    0.998942      29.277651      78.151029       0.693725       0.360974      -1.135092      -0.017361       0.030674       0.029810       0.046162       0.008789      -0.053977      -0.072927       0.030774      -0.166284      -0.113155       0.021265       0.091890              8.314976       6.549559      -0.113334      -0.544387      12.148479       1.137618       6.246890           0.028836
          132              O       5.919277       3.013188      18.010386      -0.538573      31.594893 0.51470430E+03  0.12275890E+05                                 7.987572                            7.026947       0.340615       2.143258                    0.998636      28.041758      74.141614       0.713845       0.359755      -1.134987       0.035574       0.011876       0.043909       0.057746      -0.035826      -0.011193       0.005503       0.001860       0.067984      -0.047388       0.011827       0.035561              8.666867       5.495050      -0.232505       0.545207       8.990694       3.182509      11.514857           0.062258
          133              O       5.300735       7.794930       0.516938      -0.548920      40.209469 0.57226757E+03  0.13998888E+05                                 9.461065                            7.465504       0.274514       2.128639                    0.997850      28.081970      74.905614       0.685585       0.365217      -1.132051       0.023401      -0.027250       0.002837       0.036030      -0.007427       0.015872       0.011768       0.088250       0.119752      -0.066344       0.016246       0.050098             11.410635      11.873614      -4.505028       5.460651      11.641689      -4.983989      10.716601           0.059487
          134              O       6.574442       8.626594       2.149650      -0.545649      34.476745 0.53243517E+03  0.12816360E+05                                 8.498957                            7.174775       0.200119       2.097812                    0.998367      28.164300      74.992966       0.701822       0.362561      -1.131936      -0.022730      -0.035776      -0.011606       0.043946       0.008204      -0.024269       0.011989       0.013251      -0.040206      -0.033926       0.006219       0.027707              9.389942       6.552301       0.771997       1.047323      15.118352      -1.003070       6.499173           0.052204
          135              O       4.503143      10.286229       1.551188      -0.812108      36.681077 0.74119248E+03  0.19320654E+05                                 8.608135                            8.296737       0.123652       2.023062                    0.998462      32.137149      88.166390       0.674684       0.348269      -1.146863      -0.025192       0.044245      -0.029928       0.059059      -0.015719      -0.040570      -0.016628       0.094482       0.060809      -0.066995      -0.003150       0.070146              8.673150       9.130350       0.470416      -0.390369       7.511798      -0.794369       9.377303           0.178615
          136              O       6.083678       7.616414       8.262992      -0.593704      32.137527 0.57144620E+03  0.13977104E+05                                 7.970270                            7.416694       0.535789       2.179630                    0.998942      29.277598      78.150842       0.693725       0.360975      -1.135092      -0.017361      -0.030673      -0.029810       0.046162      -0.008789       0.053977      -0.072927       0.030774      -0.166282      -0.113155       0.021265       0.091890              8.314960       6.549546       0.113333       0.544386      12.148457       1.137614       6.246877           0.028824
          137              O       5.919277       6.217262       9.972564      -0.538574      31.594666 0.51469987E+03  0.12275755E+05                                 7.987521                            7.026906       0.340621       2.143260                    0.998636      28.041710      74.141325       0.713849       0.359754      -1.134988       0.035574      -0.011876      -0.043909       0.057746       0.035826       0.011193       0.005503       0.001860       0.067986      -0.047389       0.011828       0.035561              8.666807       5.495018       0.232502      -0.545206       8.990621       3.182473      11.514781           0.062240
          138              O       5.300735       1.435520       8.810712      -0.548921      40.209444 0.57226719E+03  0.13998875E+05                                 9.461058                            7.465499       0.274513       2.128639                    0.997850      28.081971      74.905592       0.685586       0.365216      -1.132051       0.023400       0.027251      -0.002836       0.036031       0.007426      -0.015872       0.011768       0.088254       0.119757      -0.066347       0.016248       0.050099             11.410625      11.873604       4.505022      -5.460647      11.641674      -4.983983      10.716596           0.059487
          139              O       6.574442       0.603856       7.178000      -0.545648      34.476779 0.53243575E+03  0.12816378E+05                                 8.498964                            7.174780       0.200119       2.097813                    0.998367      28.164303      74.992994       0.701822       0.362561      -1.131935      -0.022730       0.035776       0.011607       0.043946      -0.008204       0.024269       0.011989       0.013252      -0.040206      -0.033925       0.006219       0.027707              9.389949       6.552306      -0.771995      -1.047324      15.118364      -1.003074       6.499178           0.052210
          140              O       4.503143      17.405121       7.776462      -0.812108      36.681221 0.74119632E+03  0.19320782E+05                                 8.608160                            8.296760       0.123649       2.023060                    0.998462      32.137216      88.166677       0.674683       0.348269      -1.146863      -0.025192      -0.044247       0.029929       0.059061       0.015721       0.040570      -0.016631       0.094485       0.060808      -0.066999      -0.003148       0.070147              8.673176       9.130379      -0.470417       0.390369       7.511817      -0.794371       9.377333           0.178622
          141              O       2.014328       1.614036       8.262992      -0.593706      32.137615 0.57144829E+03  0.13977168E+05                                 7.970284                            7.416706       0.535788       2.179629                    0.998942      29.277646      78.151007       0.693725       0.360974      -1.135092      -0.017362       0.030674      -0.029809       0.046162       0.008790       0.053977       0.072927       0.030774      -0.166285      -0.113155       0.021265       0.091890              8.314975       6.549558      -0.113334       0.544387      12.148478      -1.137619       6.246889           0.028827
          142              O       1.849927       3.013188       9.972564      -0.538575      31.594691 0.51470037E+03  0.12275769E+05                                 7.987524                            7.026908       0.340619       2.143259                    0.998636      28.041729      74.141382       0.713849       0.359754      -1.134988       0.035574       0.011876      -0.043910       0.057746      -0.035825       0.011193      -0.005502       0.001860       0.067985      -0.047388       0.011828       0.035560              8.666810       5.495020      -0.232502      -0.545206       8.990624      -3.182475      11.514787           0.062241
          143              O       1.231385       7.794930       8.810712      -0.548919      40.209408 0.57226668E+03  0.13998860E+05                                 9.461054                            7.465497       0.274514       2.128639                    0.997850      28.081955      74.905548       0.685586       0.365216      -1.132051       0.023401      -0.027250      -0.002837       0.036031      -0.007428      -0.015872      -0.011768       0.088250       0.119752      -0.066344       0.016247       0.050098             11.410619      11.873598      -4.505018      -5.460643      11.641670       4.983979      10.716590           0.059483
          144              O       2.505092       8.626594       7.178000      -0.545649      34.476916 0.53243814E+03  0.12816452E+05                                 8.498989                            7.174799       0.200112       2.097810                    0.998367      28.164354      74.993204       0.701820       0.362561      -1.131935      -0.022730      -0.035776       0.011606       0.043946       0.008204       0.024269      -0.011988       0.013252      -0.040206      -0.033925       0.006218       0.027707              9.389982       6.552323       0.771997      -1.047327      15.118426       1.003084       6.499197           0.052201
          145              O       0.433793      10.286229       7.776462      -0.812107      36.681084 0.74119275E+03  0.19320663E+05                                 8.608136                            8.296739       0.123649       2.023061                    0.998462      32.137154      88.166409       0.674684       0.348269      -1.146863      -0.025192       0.044245       0.029928       0.059059      -0.015719       0.040571       0.016628       0.094481       0.060808      -0.066995      -0.003151       0.070147              8.673151       9.130354       0.470416       0.390367       7.511799       0.794368       9.377301           0.178612
          146              O       2.014328       7.616414       1.064658      -0.593704      32.137586 0.57144760E+03  0.13977147E+05                                 7.970281                            7.416704       0.535787       2.179629                    0.998942      29.277625      78.150953       0.693725       0.360975      -1.135092      -0.017361      -0.030674       0.029810       0.046162      -0.008789      -0.053978       0.072927       0.030774      -0.166281      -0.113155       0.021265       0.091890              8.314972       6.549555       0.113334      -0.544387      12.148476      -1.137616       6.246886           0.028830
          147              O       1.849927       6.217262      18.010386      -0.538574      31.594819 0.51470289E+03  0.12275847E+05                                 7.987556                            7.026934       0.340613       2.143257                    0.998636      28.041746      74.141532       0.713846       0.359755      -1.134987       0.035574      -0.011876       0.043909       0.057746       0.035826      -0.011193      -0.005503       0.001859       0.067984      -0.047389       0.011828       0.035561              8.666847       5.495040       0.232504       0.545207       8.990671      -3.182496      11.514831           0.062255
          148              O       1.231385       1.435520       0.516938      -0.548920      40.209500 0.57226804E+03  0.13998902E+05                                 9.461071                            7.465508       0.274515       2.128639                    0.997850      28.081975      74.905641       0.685585       0.365217      -1.132051       0.023401       0.027250       0.002837       0.036031       0.007427       0.015872      -0.011768       0.088250       0.119752      -0.066344       0.016246       0.050098             11.410642      11.873624       4.505032       5.460658      11.641693       4.983991      10.716609           0.059490
          149              O       2.505092       0.603856       2.149650      -0.545649      34.476836 0.53243684E+03  0.12816411E+05                                 8.498972                            7.174787       0.200122       2.097813                    0.998367      28.164332      74.993095       0.701821       0.362561      -1.131935      -0.022730       0.035776      -0.011607       0.043947      -0.008204      -0.024269      -0.011989       0.013251      -0.040207      -0.033925       0.006219       0.027707              9.389960       6.552313      -0.771994       1.047325      15.118385       1.003077       6.499184           0.052215
          150              O       0.433793      17.405121       1.551188      -0.812108      36.681292 0.74119821E+03  0.19320847E+05                                 8.608178                            8.296775       0.123647       2.023059                    0.998462      32.137234      88.166823       0.674681       0.348270      -1.146862      -0.025192      -0.044246      -0.029929       0.059060       0.015720      -0.040569       0.016629       0.094485       0.060806      -0.066997      -0.003149       0.070146              8.673195       9.130399      -0.470419      -0.390373       7.511831       0.794373       9.377354           0.178625
          151              O       2.055022      16.846864      17.590642      -0.593704      32.137631 0.57144869E+03  0.13977180E+05                                 7.970285                            7.416708       0.535789       2.179629                    0.998942      29.277660      78.151053       0.693725       0.360974      -1.135092       0.017361      -0.030673      -0.029809       0.046161       0.008789      -0.053977      -0.072927       0.030774      -0.166288      -0.113156       0.021265       0.091890              8.314976       6.549559      -0.113334      -0.544388      12.148479       1.137620       6.246891           0.028840
          152              O       2.219423      15.447712       0.644914      -0.538574      31.594797 0.51470236E+03  0.12275830E+05                                 7.987549                            7.026927       0.340623       2.143260                    0.998636      28.041742      74.141492       0.713847       0.359754      -1.134988      -0.035574      -0.011875      -0.043909       0.057745      -0.035825      -0.011193       0.005503       0.001860       0.067986      -0.047388       0.011827       0.035561              8.666840       5.495035      -0.232504       0.545206       8.990662       3.182496      11.514824           0.062264
          153              O       2.837965      10.665970      18.138362      -0.548921      40.209475 0.57226765E+03  0.13998890E+05                                 9.461066                            7.465504       0.274514       2.128639                    0.997850      28.081973      74.905620       0.685585       0.365216      -1.132051      -0.023401       0.027249      -0.002837       0.036030      -0.007427       0.015872       0.011768       0.088251       0.119753      -0.066345       0.016247       0.050098             11.410636      11.873615      -4.505028       5.460653      11.641688      -4.983989      10.716604           0.059489
          154              O       1.564258       9.834306      16.505650      -0.545650      34.476811 0.53243639E+03  0.12816397E+05                                 8.498968                            7.174784       0.200115       2.097811                    0.998367      28.164330      74.993077       0.701822       0.362561      -1.131935       0.022731       0.035776       0.011607       0.043946       0.008204      -0.024269       0.011990       0.013251      -0.040206      -0.033926       0.006219       0.027707              9.389955       6.552309       0.771997       1.047324      15.118375      -1.003074       6.499181           0.052210
          155              O       3.635557       8.174671      17.104112      -0.812108      36.681069 0.74119231E+03  0.19320648E+05                                 8.608134                            8.296737       0.123650       2.023061                    0.998462      32.137153      88.166391       0.674684       0.348269      -1.146863       0.025193      -0.044246       0.029928       0.059060      -0.015719      -0.040570      -0.016628       0.094481       0.060811      -0.066995      -0.003150       0.070145              8.673149       9.130347       0.470415      -0.390364       7.511800      -0.794368       9.377298           0.178614
          156              O       2.055022      10.844486      10.392308      -0.593705      32.137639 0.57144893E+03  0.13977188E+05                                 7.970289                            7.416711       0.535784       2.179628                    0.998942      29.277662      78.151075       0.693725       0.360975      -1.135092       0.017361       0.030673       0.029809       0.046161      -0.008789       0.053977      -0.072927       0.030774      -0.166288      -0.113156       0.021266       0.091891              8.314979       6.549561       0.113333       0.544388      12.148483       1.137620       6.246895           0.028829
          157              O       2.219423      12.243638       8.682736      -0.538574      31.594914 0.51470461E+03  0.12275898E+05                                 7.987570                            7.026944       0.340612       2.143256                    0.998636      28.041794      74.141693       0.713846       0.359754      -1.134987      -0.035574       0.011875       0.043909       0.057745       0.035825       0.011193       0.005503       0.001861       0.067984      -0.047388       0.011827       0.035561              8.666866       5.495048       0.232504      -0.545208       8.990691       3.182509      11.514859           0.062250
          158              O       2.837965      17.025380       9.844588      -0.548921      40.209501 0.57226804E+03  0.13998902E+05                                 9.461068                            7.465505       0.274514       2.128639                    0.997850      28.081985      74.905648       0.685585       0.365216      -1.132051      -0.023401      -0.027250       0.002836       0.036031       0.007426      -0.015872       0.011768       0.088254       0.119757      -0.066347       0.016248       0.050099             11.410639      11.873618       4.505030      -5.460656      11.641687      -4.983992      10.716611           0.059490
          159              O       1.564258      17.857044      11.477300      -0.545650      34.476799 0.53243629E+03  0.12816394E+05                                 8.498964                            7.174782       0.200119       2.097812                    0.998367      28.164332      74.993072       0.701822       0.362561      -1.131936       0.022730      -0.035776      -0.011607       0.043947      -0.008204       0.024269       0.011989       0.013252      -0.040206      -0.033926       0.006219       0.027707              9.389948       6.552307      -0.771996      -1.047324      15.118359      -1.003071       6.499179           0.052214
          160              O       3.635557       1.055779      10.878838      -0.812108      36.681148 0.74119431E+03  0.19320713E+05                                 8.608143                            8.296745       0.123652       2.023061                    0.998462      32.137205      88.166562       0.674684       0.348269      -1.146863       0.025192       0.044247      -0.029929       0.059061       0.015721       0.040570      -0.016630       0.094486       0.060809      -0.066999      -0.003149       0.070147              8.673159       9.130356      -0.470415       0.390365       7.511805      -0.794369       9.377315           0.178620

******************************************************
Auxiliary information for the entire system
The total spin magnetic moment of the unit cell is   11.414750
The total net atomic charge of the unit cell is   0.000004
Accuracy of reproducing the electrostatic potential in the unit cell:
  The inner radius (bohr) =    5.0000
  The outer radius (bohr) =   12.0000
  Valid grid points have density less than (e/(bohr^3)) =    0.0001
  The number of valid grid points were=       109283
  The rms potential error without charges in kcal/mol is=      5.95737
  The rms potential error with partial charges in kcal/mol is=      0.62080
  The RRMSE value at monopole order=      0.10421
  The rms potential error with partial charges and cloud penetration in kcal/mol is=      0.61994
  The RRMSE value at monopole order with cloud penetration is=      0.10406
  The rms potential error with partial charges and atomic dipoles in kcal/mol is=      0.36481
  The RRMSE value at dipole order=      0.06124
  The rms potential error with partial charges, atomic dipoles and cloud penetration in kcal/mol is=      0.35755
  The RRMSE value at dipole order with cloud penetration=      0.06002

******************************************************
The electron densities and ab initio electrostatic potential were computed in VASP using the PBE functional and
projector augmented wave method. See the main text of the journal article for a description of computational details.
The atomic charges, dipoles, and quadrupoles were computed with the DDEC6 method as described in
(a) T. A. Manz and N. Gabaldon Limas, RSC Adv. 6 (2016) 47771-47801 DOI: 10.1039/c6ra04656h
(b) N. Gabaldon Limas and T. A. Manz, RSC Adv. 8 (2018) 2678-2707 DOI: 10.1039/c7ra11829e.
For each atom in the material, the electron cloud parameters were fit to the spherically averaged atom-in-material
electron density using radial positions for which this density was between 10^-4 and 10^-2 electrons per cubic bohr.
The polarizabilities, dispersion coefficients, and quantum Drude oscillator (QDO) parameters were fit using the MCLF method.
The magnetic structure of the system was optimized in VASP from the default ferromagnetic initial guess using spin polarization.
The atomic spin moments (ASMs) were computed on this optimized magnetic structure using the DDEC6 partition as inputs
to the method of T. A. Manz and D. S. Sholl, J. Chem. Theory Comput. 7 (2011) 4146-4164 DOI: 10.1021/ct200539n.
The RMSE and RRMSE were computed using a uniform grid with Ewald summation.
