# Supplementary material for: A collection of forcefield precursors for metal–organic frameworks
Source: RSC Adv. 2019 Nov 13;9(63):36492–507. doi: 10.1039/c9ra07327b (PMC9075174; doi:10.1039/c9ra07327b)
Supplement: RA-009-C9RA07327B-s3391 [file RA-009-C9RA07327B-s3391.xyz]

  312
jmolscript: load "" {1 1 1} spacegroup "x,y,z" unitcell [{     11.106800     0.000000     0.000000 }, {      5.114600    17.020862     0.000000 }, {      5.231552     0.225183    28.755106 }]
La     7.437273     5.059443    17.843406     1.936018
La    13.269146     6.857962    27.744939     1.929288
La     7.484154     8.745967    19.861727     1.951766
La    11.674797     2.091958    27.724235     1.956728
La     8.976127    13.686472    20.430503     1.938117
La     5.639814     0.378398    18.499597     1.954702
La    14.015679    12.186602    10.911700     1.936018
La     8.183806    10.388083     1.010167     1.929287
La    13.968798     8.500078     8.893379     1.951766
La     9.778155    15.154087     1.030871     1.956729
La    12.476825     3.559573     8.324603     1.938118
La    15.813138    16.867647    10.255509     1.954703
H     17.312664     4.702393    27.325977     0.117005
H      8.207363     3.764751    28.004598     0.115161
H      0.958533     0.650694     1.150204     0.116192
H     10.063527     1.584818     0.457206     0.115863
H      9.188672     0.226265    19.981923     0.113326
H     16.201931    16.264430    20.775564     0.114897
H     13.306880     1.613490    18.463654     0.106083
H     11.409633     2.609737    17.661386     0.118253
H     14.549652    10.761319    20.306856     0.116137
H     12.529558    11.739144    19.760509     0.120357
H     14.461060    15.016303    18.538417     0.115684
H     16.481120    14.066409    19.173905     0.113042
H     11.470425    14.523439    23.849485     0.112764
H     12.553793    14.849071    25.873844     0.113606
H      9.258205     1.064035    24.372828     0.110522
H      8.130792     0.771058    22.388726     0.114077
H      3.825508     4.082903    12.120277     0.118960
H      4.932240     4.461097    14.118757     0.114565
H     14.004272     1.442787    15.792304     0.110247
H     12.899948     1.086968    13.825455     0.111943
H     11.684172     4.966735    18.480907     0.113383
H     13.948564     4.685482    18.863350     0.112869
H     14.326033     8.632796    19.320556     0.114551
H     12.066225     8.893895    18.972619     0.118964
H      8.864895     5.098222     3.755417     0.115978
H     10.722025     8.562853     2.999158     0.112315
H      9.795923     5.036296     5.845913     0.116557
H     11.760317     8.442877     5.066650     0.115085
H     11.059255     6.696625    23.987509     0.106458
H     10.076435     6.845447    21.908515     0.117602
H      8.003535     3.486593    22.696405     0.117218
H      8.921074     3.440211    24.815656     0.112474
H      6.211309    10.466644    15.280463     0.113063
H     16.347846    10.603529    13.198594     0.106180
H      3.823280    10.360933     0.477335     0.110812
H     12.676726    10.584630     0.135149     0.114368
H      4.628364     2.614247    19.976172     0.468453
H      5.786712     2.263825    20.654793     0.464414
H      6.137942     5.010240     0.345061     0.452771
H      6.827866     4.042028     1.032308     0.462097
H      4.140288    12.543652     1.429129     0.117005
H     13.245589    13.481294     0.750508     0.115161
H     20.494419    16.595351    27.604902     0.116192
H     11.389425    15.661227    28.297900     0.115862
H     12.264280    17.019780     8.773183     0.113326
H      5.251021     0.981615     7.979542     0.114897
H      8.146072    15.632555    10.291452     0.106083
H     10.043319    14.636308    11.093720     0.118253
H      6.903300     6.484726     8.448250     0.116137
H      8.923394     5.506901     8.994597     0.120357
H      6.991892     2.229742    10.216689     0.115684
H      4.971832     3.179636     9.581201     0.113042
H      9.982527     2.722606     4.905621     0.112764
H      8.899159     2.396974     2.881262     0.113606
H     12.194747    16.182010     4.382278     0.110522
H     13.322160    16.474987     6.366380     0.114077
H     17.627444    13.163142    16.634829     0.118960
H     16.520712    12.784948    14.636349     0.114565
H      7.448680    15.803258    12.962802     0.110247
H      8.553004    16.159077    14.929651     0.111943
H      9.768780    12.279310    10.274199     0.113383
H      7.504388    12.560563     9.891756     0.112869
H      7.126919     8.613249     9.434550     0.114551
H      9.386727     8.352150     9.782487     0.118964
H     12.588057    12.147823    24.999689     0.115978
H     10.730927     8.683192    25.755948     0.112315
H     11.657029    12.209749    22.909193     0.116557
H      9.692635     8.803168    23.688456     0.115085
H     10.393697    10.549420     4.767597     0.106458
H     11.376517    10.400598     6.846591     0.117602
H     13.449417    13.759452     6.058701     0.117218
H     12.531878    13.805834     3.939450     0.112474
H     15.241643     6.779401    13.474643     0.113063
H      5.105106     6.642516    15.556512     0.106180
H     17.629672     6.885112    28.277771     0.110812
H      8.776226     6.661415    28.619957     0.114368
H     16.824588    14.631798     8.778934     0.468453
H     15.666240    14.982220     8.100313     0.464414
H     15.315010    12.235805    28.410045     0.452771
H     14.625086    13.204017    27.722798     0.462097
C     16.115573     3.320086    28.168214    -0.022281
C      6.205434     3.921694    27.832067    -0.116261
C      7.400287     3.366653    28.246141    -0.106309
C      2.164438     1.985047     0.270298    -0.028760
C      0.965137     1.415916     0.623986    -0.098092
C     10.871594     1.970913     0.204161    -0.105919
C     14.828237     3.863791    27.610653     0.663890
C      3.463492     1.351710     0.684372     0.656379
C     10.096327     1.508286    18.722450    -0.023460
C     10.019061     0.504655    19.668493    -0.101259
C     16.265787    16.943715    20.142952    -0.094354
C     12.384196     0.321077    19.700123    -0.027303
C     12.472776     1.333309    18.765582    -0.114445
C     11.343272     1.923576    18.285372    -0.101445
C      8.846215     2.124976    18.138721     0.647411
C     18.741549    16.639447    20.194711     0.640162
C     14.533000    11.631945    19.981923    -0.105357
C     13.321885    12.207929    19.633986    -0.102336
C     13.295397    13.483732    19.102017    -0.022520
C     14.474309    14.168232    18.917984    -0.104525
C     15.687236    13.595877    19.294676    -0.103073
C     15.711831    12.330455    19.848212    -0.029520
C     11.986570    14.144821    18.754080     0.639351
C     17.023930    11.775871    20.320658     0.669062
C     12.041391    15.249383    23.958754    -0.105941
C     12.702371    15.439285    25.169344    -0.110096
C     13.583881    16.502692    25.336124    -0.023591
C      8.667214     0.353545    24.280812    -0.104695
C      7.993561     0.173991    23.087475    -0.108613
C     12.233831    16.136603    22.927309    -0.024533
C     14.317799    16.691567    26.632979     0.657040
C     11.461022    15.976815    21.649719     0.650695
C      3.644041     3.547426    12.859283    -0.105156
C      4.312634     3.771257    14.055496    -0.104582
C      4.052653     2.957819    15.162567    -0.040699
C     14.202575     1.971455    15.053298    -0.105853
C     13.540713     1.757995    13.877214    -0.099534
C     13.815651     2.532240    12.764392    -0.022712
C      4.845307     3.105506    16.416290     0.649357
C     13.094657     2.246436    11.479038     0.658894
C     12.219613     5.711831    18.644811    -0.109780
C     13.578841     5.538295    18.871976    -0.113415
C     14.377045     6.634628    19.113519    -0.023422
C     13.797909     7.887633    19.148025    -0.108667
C     12.446166     8.045940    18.932362    -0.103049
C     11.657322     6.945933    18.656313    -0.020339
C     10.184677     7.107082    18.368762     0.650995
C     15.848691     6.485101    19.363688     0.635991
C      9.430669     5.784577     4.025715    -0.103141
C      9.684945     6.829742     3.167087    -0.016833
C     10.550472     7.845605     3.565633    -0.117112
C      9.995735     5.738159     5.270811    -0.107435
C      9.068420     6.866741     1.805821     0.627117
C     11.536666     6.684480     7.004744     0.650007
C     11.157595     7.782188     4.813605    -0.096091
C     10.874311     6.748969     5.676258    -0.030962
C     10.748759     4.979306    25.954646     0.648886
C     10.087728     5.060748    24.617534    -0.039566
C     10.428663     6.061468    23.734464    -0.094067
C      9.855509     6.145264    22.480742    -0.115720
C      8.944281     5.171923    22.078170    -0.018007
C      8.605094     4.145647    22.958077    -0.108705
C      9.167918     4.113003    24.223301    -0.101209
C      8.335041     5.215716    20.715178     0.623294
C      5.790823     9.719995    14.918149    -0.089550
C     16.319451     9.802135    13.670177    -0.108654
C      5.751655     8.539316    15.642778    -0.020486
C      6.352460     8.476822    17.008645     0.638907
C      3.312783     9.607124     0.287551    -0.098023
C     13.072223     9.745029     0.074763    -0.107822
C      5.402921     8.250548     0.503214     0.657662
C      3.922156     8.381154     0.227740    -0.035312
C      5.337379    13.925959     0.586892    -0.022281
C      4.140718    13.324351     0.923039    -0.116261
C     14.052665    13.879392     0.508965    -0.106309
C     19.288514    15.260998    28.484808    -0.028760
C     20.487815    15.830129    28.131120    -0.098092
C     10.581358    15.275132    28.550945    -0.105919
C      6.624715    13.382254     1.144453     0.663891
C     17.989460    15.894335    28.070734     0.656379
C     11.356625    15.737759    10.032656    -0.023460
C     11.433891    16.741390     9.086613    -0.101259
C      5.187165     0.302330     8.612154    -0.094354
C      9.068756    16.924968     9.054983    -0.027303
C      8.980176    15.912736     9.989524    -0.114446
C     10.109680    15.322469    10.469734    -0.101445
C     12.606737    15.121069    10.616385     0.647411
C      2.711403     0.606598     8.560395     0.640162
C      6.919952     5.614100     8.773183    -0.105357
C      8.131067     5.038116     9.121120    -0.102336
C      8.157555     3.762313     9.653089    -0.022520
C      6.978643     3.077813     9.837122    -0.104525
C      5.765716     3.650168     9.460430    -0.103073
C      5.741121     4.915590     8.906894    -0.029520
C      9.466382     3.101224    10.001026     0.639351
C      4.429022     5.470174     8.434448     0.669062
C      9.411561     1.996662     4.796352    -0.105940
C      8.750581     1.806760     3.585762    -0.110096
C      7.869071     0.743353     3.418982    -0.023591
C     12.785738    16.892500     4.474294    -0.104694
C      8.344791     0.051192     5.667631    -0.108613
C      9.219121     1.109442     5.827797    -0.024534
C      7.135153     0.554478     2.122127     0.657040
C      9.991930     1.269230     7.105387     0.650695
C     17.808911    13.698619    15.895823    -0.105156
C     17.140318    13.474788    14.699610    -0.104582
C     17.400299    14.288226    13.592539    -0.040699
C      7.250377    15.274590    13.701808    -0.105853
C      7.912239    15.488050    14.877892    -0.099533
C      7.637301    14.713805    15.990714    -0.022712
C     16.607645    14.140539    12.338816     0.649357
C      8.358295    14.999609    17.276068     0.658894
C      9.233339    11.534214    10.110295    -0.109780
C      7.874111    11.707750     9.883130    -0.113415
C      7.075907    10.611417     9.641587    -0.023422
C      7.655043     9.358412     9.607081    -0.108667
C      9.006786     9.200105     9.822744    -0.103050
C      9.795630    10.300112    10.098793    -0.020339
C     11.268275    10.138963    10.386344     0.650995
C      5.604261    10.760944     9.391418     0.635991
C     12.022283    11.461468    24.729391    -0.103140
C     11.768007    10.416303    25.588019    -0.016833
C     10.902480     9.400440    25.189473    -0.117112
C     11.457217    11.507886    23.484295    -0.107435
C     12.384532    10.379304    26.949285     0.627117
C      9.916286    10.561565    21.750362     0.650007
C     10.295357     9.463857    23.941501    -0.096091
C     10.578641    10.497076    23.078848    -0.030962
C     10.704193    12.266739     2.800460     0.648886
C     11.365224    12.185297     4.137572    -0.039567
C     11.024289    11.184577     5.020642    -0.094066
C     11.597443    11.100781     6.274364    -0.115720
C     12.508671    12.074122     6.676936    -0.018007
C     12.847858    13.100398     5.797029    -0.108705
C     12.285034    13.133042     4.531805    -0.101208
C     13.117911    12.030329     8.039928     0.623294
C     15.662129     7.526050    13.836957    -0.089551
C      5.133501     7.443910    15.084929    -0.108650
C     15.701297     8.706729    13.112328    -0.020483
C     15.100492     8.769223    11.746461     0.638906
C     18.140169     7.638921    28.467555    -0.098023
C      8.380729     7.501016    28.680343    -0.107822
C     16.050031     8.995497    28.251892     0.657663
C     17.530796     8.864891    28.527366    -0.035313
O     13.863919     3.058207    27.547104    -0.667335
O     14.783077     5.017826    27.178464    -0.635174
O      4.505363     1.977777     0.428739    -0.657055
O      3.411315     0.267047     1.281040    -0.643014
O      8.948999     3.151013    17.445723    -0.636302
O      7.774959     1.551542    18.377676    -0.658144
O      8.745181    17.074178    19.849362    -0.677847
O     18.609019    15.637610    20.935155    -0.633132
O     12.028853    15.303691    18.287385    -0.640731
O     10.925866    13.487701    18.956804    -0.640261
O     17.085306    10.545265    20.538334    -0.654271
O     17.950796    12.555544    20.553000    -0.658991
O     11.647299    16.837797    20.745371    -0.641720
O      9.980774     0.636457    26.718382    -0.662006
O     14.089228    15.868117    27.548254    -0.639071
O     12.284026     1.306853    11.475013    -0.654010
O     13.368238     2.977515    10.505103    -0.640269
O      4.600614     2.295710    17.336453    -0.646058
O      5.724101     3.996098    16.467474    -0.656320
O      9.641843     8.202289    18.683918    -0.650911
O      9.616294     6.168193    17.801423    -0.630227
O      5.299448     5.405552    19.091953    -0.622613
O     16.421911     7.494999    19.870066    -0.658301
O      8.921205     5.799896     1.200238    -0.578745
O      8.722159     7.979492     1.318422    -0.699096
O     11.365140     5.660224     7.707806    -0.658570
O     12.240132     7.652349     7.360444    -0.655682
O     11.544075     5.883898    26.272103    -0.659874
O     10.459370     3.999491    26.681575    -0.639162
O      8.083645     4.157616    20.139501    -0.568387
O      8.093762     6.336654    20.186372    -0.703943
O      6.429579     9.516971    17.682952    -0.587956
O      6.799509     7.377212    17.435371    -0.701939
O      5.943859     7.175946     0.211062    -0.655101
O      5.959863     9.226479     1.019081    -0.629060
O     10.692259    15.005829    21.547926    -0.660961
O      5.442610     2.387169    19.886744    -0.853936
O      6.646368     4.335502     0.254195    -0.879257
O      7.589033    14.187838     1.208002    -0.667335
O      6.669875    12.228219     1.576642    -0.635174
O     16.947589    15.268268    28.326367    -0.657055
O     18.041637    16.978998    27.474066    -0.643014
O     12.503953    14.095032    11.309383    -0.636302
O     13.677993    15.694503    10.377430    -0.658144
O     12.707771     0.171867     8.905744    -0.677847
O      2.843933     1.608435     7.819951    -0.633132
O      9.424099     1.942354    10.467721    -0.640731
O     10.527086     3.758344     9.798302    -0.640261
O      4.367646     6.700780     8.216772    -0.654271
O      3.502156     4.690501     8.202106    -0.658991
O      9.805653     0.408248     8.009735    -0.641720
O     11.472178    16.609588     2.036724    -0.662006
O      7.363724     1.377928     1.206852    -0.639071
O      9.168926    15.939192    17.280093    -0.654010
O      8.084714    14.268530    18.250003    -0.640269
O     16.852338    14.950335    11.418653    -0.646058
O     15.728851    13.249947    12.287632    -0.656320
O     11.811109     9.043756    10.071188    -0.650911
O     11.836658    11.077852    10.953683    -0.630227
O     16.153504    11.840493     9.663153    -0.622613
O      5.031041     9.751046     8.885040    -0.658301
O     12.531747    11.446149    27.554868    -0.578745
O     12.730793     9.266553    27.436684    -0.699096
O     10.087812    11.585821    21.047300    -0.658570
O      9.212820     9.593696    21.394662    -0.655682
O      9.908877    11.362147     2.483003    -0.659874
O     10.993582    13.246554     2.073531    -0.639162
O     13.369307    13.088429     8.615605    -0.568387
O     13.359190    10.909391     8.568734    -0.703943
O     15.023373     7.729074    11.072154    -0.587956
O     14.653443     9.868833    11.319735    -0.701939
O     15.509093    10.070099    28.544044    -0.655101
O     15.493089     8.019566    27.736025    -0.629060
O     10.760693     2.240216     7.207180    -0.660961
O     16.010342    14.858876     8.868362    -0.853936
O     14.806584    12.910543    28.500911    -0.879258

The following XYZ coordinates are in angstroms. Other properties are in atomic units.
The sperically averaged electron density of each atom fit to a function of the form exp(a - br)
eigen_1, eigen_2 and eigen_3 are the three eigenvalues of traceless quadrupole moment tensor
  atom number  atomic symbol              X              Y              Z     net charge C6 coefficient C8 coefficient C10 coefficient fluctuating dipole atomic polarizability isotropic forcefield polarizability              a              b squared Pearson coefficient          <r^3>          <r^4>         wp_QDO          m_QDO          q_QDO       dipole_x       dipole_y       dipole_z         dipole            Qxy            Qxz            Qyz     Q(x^2-y^2)  Q(3z^2 - R^2)        eigen_1        eigen_2        eigen_3 static polarizability      alpha(xx)      alpha(xy)      alpha(xz)      alpha(yy)      alpha(yz)      alpha(zz) atomic spin moment
            1             La       7.437273       5.059443      17.843406       1.936018     222.881765 0.57696020E+04  0.23507525E+06                                26.321320                           22.274606       1.200148       1.984323                    0.999114     103.457836     285.667301       0.466165       0.322482      -1.249388       0.002894      -0.005560      -0.038389       0.038897       0.014805      -0.085588      -0.083544       0.059639       0.278404      -0.115650      -0.050992       0.166642             30.981838      35.066000      -1.539236       8.363800      33.378009       1.813640      24.501507           0.000119
            2             La      13.269146       6.857962      27.744939       1.929288     231.098293 0.59431621E+04  0.24386271E+06                                26.902476                           22.598304       1.288167       2.000939                    0.999634     104.156140     288.284736       0.463247       0.322230      -1.250068       0.021683       0.013177      -0.043921       0.050723      -0.009036      -0.076019      -0.065569       0.083913       0.250877      -0.117873      -0.023189       0.141062             31.717911      34.274168      -0.668672       7.751999      35.981847       2.994105      24.897719           0.000121
            3             La       7.484154       8.745967      19.861727       1.951766     230.183219 0.58132604E+04  0.23700278E+06                                26.818132                           22.345973       1.311518       2.013949                    0.999590     102.977498     283.264867       0.466404       0.322114      -1.251316      -0.006469       0.002025       0.032498       0.033198       0.035171      -0.109946      -0.146223       0.036630       0.193835      -0.160100      -0.057603       0.217704             31.490073      34.427946      -2.005995       8.621663      34.575989       4.698425      25.466284           0.000108
            4             La      11.674797       2.091958      27.724235       1.956728     233.241380 0.56111994E+04  0.22688782E+06                                26.904782                           21.891971       1.297709       2.009845                    0.999884     102.699628     281.895869       0.472939       0.320291      -1.252335       0.015398       0.007094       0.002151       0.017089      -0.029468      -0.028010       0.086829       0.118269       0.328749      -0.146113      -0.002333       0.148446             32.300965      37.211901       2.462274       5.858273      35.738880      -2.985057      23.952116           0.000133
            5             La       8.976127      13.686472      20.430503       1.938117     232.475167 0.57412513E+04  0.23358235E+06                                26.927598                           22.203281       1.211258       1.983099                    0.999929     103.494729     285.363615       0.467534       0.322002      -1.250120      -0.010544      -0.017951      -0.003643       0.021135      -0.025267      -0.039480       0.081369       0.083799       0.454275      -0.142156      -0.041236       0.183392             31.874831      37.943117       0.422731       6.832910      33.223407      -4.562223      24.457969           0.000118
            6             La       5.639814       0.378398      18.499597       1.954702     239.749485 0.56573621E+04  0.22911278E+06                                27.281962                           21.928617       1.266101       2.002396                    0.999924     102.565052     281.302855       0.474494       0.318742      -1.254459       0.017433       0.018118       0.011490       0.027644      -0.032131      -0.033416       0.065996       0.132195       0.283661      -0.135690       0.006445       0.129245             32.941458      37.245436       2.733382       5.311396      36.278939      -3.398774      25.299997           0.000150
            7             La      14.015679      12.186602      10.911700       1.936018     222.881733 0.57696009E+04  0.23507519E+06                                26.321316                           22.274603       1.200150       1.984324                    0.999114     103.457833     285.667276       0.466165       0.322482      -1.249388      -0.002893       0.005561       0.038389       0.038897       0.014805      -0.085588      -0.083544       0.059639       0.278405      -0.115650      -0.050993       0.166642             30.981834      35.065997      -1.539233       8.363798      33.378005       1.813638      24.501501           0.000117
            8             La       8.183806      10.388083       1.010167       1.929287     231.098465 0.59431681E+04  0.24386302E+06                                26.902490                           22.598316       1.288166       2.000938                    0.999634     104.156179     288.284899       0.463247       0.322230      -1.250068      -0.021683      -0.013177       0.043921       0.050723      -0.009035      -0.076019      -0.065570       0.083912       0.250878      -0.117873      -0.023189       0.141062             31.717927      34.274185      -0.668671       7.752004      35.981864       2.994106      24.897733           0.000116
            9             La      13.968798       8.500078       8.893379       1.951766     230.183277 0.58132622E+04  0.23700287E+06                                26.818136                           22.345976       1.311518       2.013948                    0.999590     102.977513     283.264921       0.466404       0.322114      -1.251316       0.006469      -0.002025      -0.032499       0.033198       0.035171      -0.109945      -0.146223       0.036629       0.193835      -0.160100      -0.057604       0.217704             31.490079      34.427952      -2.006000       8.621663      34.575994       4.698427      25.466289           0.000112
           10             La       9.778155      15.154087       1.030871       1.956729     233.241167 0.56111932E+04  0.22688750E+06                                26.904765                           21.891957       1.297709       2.009846                    0.999884     102.699592     281.895711       0.472939       0.320291      -1.252335      -0.015397      -0.007094      -0.002151       0.017089      -0.029468      -0.028010       0.086829       0.118269       0.328747      -0.146113      -0.002333       0.148446             32.300943      37.211874       2.462271       5.858269      35.738855      -2.985056      23.952101           0.000142
           11             La      12.476825       3.559573       8.324603       1.938118     232.474978 0.57412451E+04  0.23358204E+06                                26.927584                           22.203269       1.211258       1.983099                    0.999929     103.494683     285.363439       0.467535       0.322002      -1.250120       0.010543       0.017951       0.003643       0.021135      -0.025267      -0.039479       0.081369       0.083800       0.454274      -0.142156      -0.041236       0.183391             31.874815      37.943101       0.422732       6.832906      33.223386      -4.562219      24.457956           0.000133
           12             La      15.813138      16.867647      10.255509       1.954703     239.749308 0.56573571E+04  0.22911252E+06                                27.281948                           21.928606       1.266102       2.002397                    0.999924     102.565019     281.302721       0.474494       0.318742      -1.254459      -0.017432      -0.018119      -0.011490       0.027644      -0.032131      -0.033417       0.065995       0.132193       0.283658      -0.135688       0.006444       0.129244             32.941440      37.245416       2.733380       5.311394      36.278920      -3.398772      25.299985           0.000156
           13              H      17.312664       4.702393      27.325977       0.117005       1.123277 0.81782553E+01  0.80301517E+02                                 1.754474                            1.649923      -0.900247       2.454213                    0.998761       3.392907       9.335147       0.499741       1.248239      -0.717176       0.001609       0.032477      -0.020056       0.038204       0.005659      -0.000651      -0.012959      -0.000203      -0.019445      -0.015826       0.001275       0.014552              1.791590       1.553992       0.022915      -0.033492       2.220477      -0.375991       1.600300          -0.000008
           14              H       8.207363       3.764751      28.004598       0.115161       1.005911 0.70416456E+01  0.67487283E+02                                 1.697843                            1.579420      -1.114059       2.346540                    0.997195       3.609952      10.245052       0.481067       1.328472      -0.696837       0.031600       0.018076      -0.010869       0.037993       0.005875      -0.000583      -0.010026      -0.003152      -0.020878      -0.013055      -0.000280       0.013335              1.763414       2.221797       0.317136      -0.264947       1.626553      -0.153833       1.441892          -0.000006
           15              H       0.958533       0.650694       1.150204       0.116192       1.155906 0.87130752E+01  0.87003336E+02                                 1.791235                            1.706509      -1.051225       2.383143                    0.997351       3.483327       9.695674       0.489401       1.253363      -0.715744      -0.001624      -0.032269       0.022612       0.039436       0.004005      -0.003323      -0.014124      -0.000536      -0.004102      -0.014385      -0.001343       0.015728              1.813261       1.606453       0.004416      -0.026886       2.170735      -0.385937       1.662597          -0.000012
           16              H      10.063527       1.584818       0.457206       0.115863       1.005904 0.71198182E+01  0.68833936E+02                                 1.735385                            1.617013      -1.241275       2.291865                    0.994583       3.737368      10.862322       0.460027       1.377176      -0.686490      -0.032191      -0.017672       0.010933       0.038316       0.003650      -0.004086      -0.011253       0.000032      -0.017614      -0.013668       0.000324       0.013344              1.804356       2.283005       0.314783      -0.286648       1.640005      -0.131845       1.490058          -0.000006
           17              H       9.188672       0.226265      19.981923       0.113326       0.999318 0.70217649E+01  0.67738458E+02                                 1.734997                            1.610649      -1.256214       2.282624                    0.994392       3.775744      11.008279       0.458279       1.385437      -0.684580      -0.031176      -0.012713       0.013662       0.036334       0.002387      -0.005522      -0.010755       0.000717      -0.010921      -0.012737       0.000024       0.012713              1.811925       2.329648       0.218203      -0.354195       1.552170      -0.120577       1.553957           0.000000
           18              H      16.201931      16.264430      20.775564       0.114897       1.155733 0.87208937E+01  0.87047044E+02                                 1.787054                            1.704271      -1.028940       2.393139                    0.997470       3.476752       9.655922       0.491321       1.248957      -0.716817      -0.004727      -0.029015       0.026429       0.039531       0.003869      -0.004120      -0.013985       0.003705       0.003416      -0.014742      -0.000932       0.015674              1.806269       1.606304       0.033806      -0.080799       1.988413      -0.416126       1.824091          -0.000003
           19              H      13.306880       1.613490      18.463654       0.106083       1.028421 0.71937384E+01  0.69479180E+02                                 1.734879                            1.604201      -1.216501       2.291264                    0.996174       3.740553      10.739799       0.472729       1.341511      -0.693487       0.028590       0.013063      -0.014733       0.034714       0.003569      -0.001228      -0.009965      -0.001210      -0.010723      -0.011106      -0.000014       0.011120              1.813242       2.342627       0.228782      -0.335163       1.549416      -0.148190       1.547681           0.000002
           20              H      11.409633       2.609737      17.661386       0.118253       1.076139 0.78103272E+01  0.75918010E+02                                 1.712587                            1.618221      -0.871576       2.469536                    0.999123       3.374172       9.279325       0.501179       1.257296      -0.714876       0.004771       0.028722      -0.026251       0.039203       0.005365      -0.002947      -0.012842       0.003364      -0.006598      -0.014405      -0.000092       0.014497              1.742783       1.531304       0.044860      -0.087992       1.978964      -0.413968       1.718081           0.000004
           21              H      14.549652      10.761319      20.306856       0.116137       1.134618 0.81473220E+01  0.80022348E+02                                 1.773992                            1.651492      -0.958403       2.427576                    0.998208       3.420854       9.452134       0.496753       1.255363      -0.715259      -0.000106      -0.036059       0.011411       0.037822       0.005465       0.001665      -0.009441      -0.005925      -0.032052      -0.015350       0.001395       0.013955              1.828232       1.546747       0.011514      -0.014034       2.477770      -0.249653       1.460178           0.000001
           22              H      12.529558      11.739144      19.760509       0.120357       1.004736 0.70573530E+01  0.67406432E+02                                 1.676567                            1.567300      -1.002975       2.405808                    0.998060       3.471921       9.709274       0.491307       1.305249      -0.702710      -0.033816      -0.020993       0.005718       0.040211       0.008062       0.000051      -0.008071      -0.004266      -0.032566      -0.014431      -0.000962       0.015394              1.727582       2.114621       0.357158      -0.172333       1.701155      -0.109282       1.366972           0.000002
           23              H      14.461060      15.016303      18.538417       0.115684       1.153847 0.86298382E+01  0.86215428E+02                                 1.803001                            1.707673      -1.144537       2.335872                    0.996483       3.566310      10.023695       0.483822       1.267179      -0.711717       0.000599       0.033790      -0.017687       0.038144       0.003320      -0.003083      -0.011317      -0.002766      -0.011140      -0.012098      -0.001099       0.013197              1.837212       1.611218       0.005262      -0.003753       2.384828      -0.291103       1.515591           0.000003
           24              H      16.481120      14.066409      19.173905       0.113042       1.023973 0.73209354E+01  0.71389555E+02                                 1.765169                            1.646445      -1.311113       2.257897                    0.993556       3.818088      11.204412       0.452354       1.388542      -0.683962       0.030840       0.021171      -0.006056       0.037895       0.005395      -0.001362      -0.009334      -0.001676      -0.024588      -0.013150       0.000292       0.012858              1.829525       2.268420       0.403938      -0.161534       1.792321      -0.089944       1.427833           0.000001
           25              H      11.470425      14.523439      23.849485       0.112764       1.184564 0.86741896E+01  0.86540038E+02                                 1.815668                            1.695632      -1.114700       2.347643                    0.996255       3.557129       9.904954       0.493915       1.242985      -0.717052      -0.021431      -0.028213      -0.001543       0.035464       0.009008      -0.001483      -0.005428      -0.008401      -0.001020      -0.010102      -0.002297       0.012399              1.866779       1.726755       0.498828       0.140100       2.254646       0.092689       1.618935          -0.000007
           26              H      12.553793      14.849071      25.873844       0.113606       1.026945 0.73052774E+01  0.70321097E+02                                 1.693611                            1.588422      -1.023579       2.392732                    0.997713       3.526375       9.873395       0.491282       1.295169      -0.704656      -0.010148      -0.023900       0.029333       0.039174       0.009896       0.000816      -0.008399      -0.009799       0.005399      -0.013848      -0.000270       0.014118              1.745611       1.401101       0.141386      -0.076171       1.783810      -0.395672       2.051920          -0.000007
           27              H       9.258205       1.064035      24.372828       0.110522       1.180956 0.86633385E+01  0.86391734E+02                                 1.811269                            1.694323      -1.082017       2.361437                    0.996849       3.553255       9.887013       0.494289       1.242620      -0.717213       0.023225       0.027363       0.000511       0.035894       0.009541      -0.000978      -0.005436      -0.004615      -0.002121      -0.010264      -0.001812       0.012076              1.860701       1.754971       0.505561       0.132027       2.203276       0.078861       1.623856          -0.000007
           28              H       8.130792       0.771058      22.388726       0.114077       1.003770 0.70731579E+01  0.67604229E+02                                 1.674104                            1.567349      -1.020002       2.393892                    0.997755       3.514517       9.836101       0.492035       1.302415      -0.702997       0.009359       0.023615      -0.027714       0.037594       0.009320      -0.000275      -0.008289      -0.010596       0.005598      -0.012898      -0.001396       0.014294              1.728199       1.388929       0.142227      -0.076602       1.768787      -0.390886       2.026881          -0.000001
           29              H       3.825508       4.082903      12.120277       0.118960       1.038574 0.74134569E+01  0.71601144E+02                                 1.706735                            1.601054      -1.024537       2.397943                    0.997569       3.497030       9.796850       0.489085       1.296649      -0.704691       0.008456       0.023177      -0.029133       0.038176       0.010416      -0.000040      -0.008397      -0.007036       0.007452      -0.013881      -0.000236       0.014117              1.756054       1.423567       0.171595      -0.134087       1.717474      -0.373916       2.127121           0.000003
           30              H       4.932240       4.461097      14.118757       0.114565       1.181146 0.85909081E+01  0.85447570E+02                                 1.813035                            1.688761      -1.061874       2.378105                    0.996669       3.495446       9.697881       0.494671       1.244883      -0.717241       0.024424       0.029161       0.000032       0.038038       0.011605      -0.002928      -0.005405      -0.006574       0.001003      -0.012305      -0.002201       0.014506              1.865471       1.775832       0.528261       0.108703       2.218751       0.075309       1.601829           0.000005
           31              H      14.004272       1.442787      15.792304       0.110247       1.053530 0.75100251E+01  0.73152404E+02                                 1.748803                            1.628871      -1.225004       2.295236                    0.994608       3.712417      10.625387       0.474631       1.324839      -0.697237      -0.012932      -0.021715       0.028106       0.037798       0.011184      -0.004679      -0.005330      -0.003781       0.007555      -0.012603      -0.001734       0.014337              1.816509       1.443836       0.174605      -0.140529       1.791416      -0.392880       2.214277           0.000002
           32              H      12.899948       1.086968      13.825455       0.111943       1.192860 0.88754164E+01  0.88833268E+02                                 1.804888                            1.701399      -1.209679       2.301257                    0.995729       3.548582       9.816182       0.500339       1.223081      -0.721763      -0.026190      -0.025409       0.001656       0.036527       0.010068      -0.003356      -0.004604       0.005810      -0.001672      -0.010522      -0.002450       0.012972              1.844124       1.800945       0.484423       0.113875       2.101216       0.048399       1.630209           0.000005
           33              H      11.684172       4.966735      18.480907       0.113383       1.045145 0.74620048E+01  0.72347100E+02                                 1.723633                            1.612250      -1.108573       2.350996                    0.996491       3.604594      10.190724       0.483616       1.306292      -0.701837      -0.020757      -0.028420      -0.008438       0.036190       0.002476      -0.000311       0.003732      -0.006818      -0.033848      -0.011985       0.001575       0.010411              1.772099       1.843909       0.431231       0.071219       2.147750       0.137270       1.324639           0.000002
           34              H      13.948564       4.685482      18.863350       0.112869       1.027271 0.73079439E+01  0.70271938E+02                                 1.691998                            1.588325      -0.875972       2.463325                    0.998965       3.459657       9.644968       0.492044       1.294539      -0.705556       0.014393      -0.034631      -0.003858       0.037701      -0.002466       0.004532       0.002612      -0.013462      -0.037822      -0.014496       0.000894       0.013602              1.734986       1.669765      -0.331410      -0.018365       2.225187       0.063549       1.310006           0.000002
           35              H      14.326033       8.632796      19.320556       0.114551       1.035745 0.73191607E+01  0.70638617E+02                                 1.715923                            1.598445      -1.075796       2.368296                    0.996796       3.582521      10.113861       0.484797       1.309077      -0.701280       0.020753       0.029610       0.006301       0.036703       0.002384       0.000231       0.003308      -0.009895      -0.033128      -0.011541       0.000051       0.011490              1.770157       1.813692       0.425654       0.075679       2.166545       0.170271       1.330234           0.000002
           36              H      12.066225       8.893895      18.972619       0.118964       1.068467 0.76604424E+01  0.74014063E+02                                 1.696547                            1.596412      -0.861199       2.474468                    0.999218       3.339780       9.121980       0.508134       1.247577      -0.717108      -0.015120       0.036449       0.002822       0.039561      -0.002546       0.003930       0.004725      -0.015578      -0.035411      -0.014182      -0.000562       0.014744              1.730374       1.655617      -0.289424      -0.032920       2.213044       0.097387       1.322460           0.000005
           37              H       8.864895       5.098222       3.755417       0.115978       1.119394 0.81147013E+01  0.79214409E+02                                 1.720668                            1.620212      -0.962627       2.424134                    0.998042       3.361078       9.104582       0.517216       1.213116      -0.725119      -0.020927      -0.028511      -0.009702       0.036674       0.009657       0.005852      -0.003302      -0.005578      -0.005807      -0.013078       0.001988       0.011090              1.755485       1.637322       0.435328       0.207950       2.037243       0.156459       1.591889          -0.000008
           38              H      10.722025       8.562853       2.999158       0.112315       1.078678 0.78461539E+01  0.77441811E+02                                 1.796599                            1.681871      -1.229141       2.297018                    0.994451       3.734791      10.839603       0.459016       1.351947      -0.692156       0.012175       0.029493      -0.021337       0.038384       0.014090       0.004318      -0.005500      -0.007396       0.011495      -0.018545       0.005508       0.013037              1.853106       1.443784       0.179464      -0.055639       2.109951      -0.467222       2.005582          -0.000004
           39              H       9.795923       5.036296       5.845913       0.116557       1.107874 0.79042797E+01  0.77739373E+02                                 1.791658                            1.659279      -1.217607       2.303741                    0.994958       3.644233      10.373741       0.476782       1.306194      -0.701913      -0.012963      -0.027927       0.023206       0.038555       0.012762      -0.000246      -0.005161      -0.011085       0.005380      -0.015232       0.000639       0.014593              1.864345       1.447455       0.220832      -0.086420       2.154475      -0.489182       1.991106          -0.000001
           40              H      11.760317       8.442877       5.066650       0.115085       1.192372 0.88318587E+01  0.88386099E+02                                 1.813055                            1.703837      -1.215766       2.300552                    0.995558       3.546883       9.846278       0.496523       1.232637      -0.719566       0.024313       0.025704       0.007527       0.036173       0.010333      -0.001187      -0.003930       0.002255      -0.004360      -0.010223      -0.001824       0.012047              1.854149       1.735954       0.449581       0.230709       2.153505       0.192330       1.672990          -0.000003
           41              H      11.059255       6.696625      23.987509       0.106458       1.234893 0.92355736E+01  0.93405874E+02                                 1.851437                            1.738714      -1.242485       2.284411                    0.995000       3.603433      10.035392       0.493369       1.227507      -0.720772       0.025810       0.025598       0.006083       0.036856       0.010698      -0.002382      -0.004663       0.001698      -0.005034      -0.010326      -0.002882       0.013208              1.893854       1.808279       0.463161       0.249023       2.145480       0.191690       1.727803          -0.000003
           42              H      10.076435       6.845447      21.908515       0.117602       1.074266 0.78155973E+01  0.76933810E+02                                 1.781878                            1.671490      -1.191480       2.317116                    0.994992       3.671891      10.583712       0.464167       1.340530      -0.694808       0.012973       0.029375      -0.022514       0.039218       0.014909       0.003488      -0.006130      -0.006210       0.011267      -0.019021       0.004940       0.014081              1.833774       1.454791       0.202672      -0.091830       2.052756      -0.440695       1.993774           0.000001
           43              H       8.003535       3.486593      22.696405       0.117218       1.089939 0.78481107E+01  0.76089889E+02                                 1.700467                            1.601429      -0.891089       2.457585                    0.998954       3.342553       9.068198       0.515540       1.225411      -0.722200      -0.022715      -0.028005      -0.009288       0.037236       0.011558       0.006722      -0.003603      -0.003488      -0.004514      -0.015057       0.002385       0.012672              1.737742       1.676760       0.437758       0.216238       1.950245       0.157022       1.586220          -0.000004
           44              H       8.921074       3.440211      24.815656       0.112474       1.106586 0.79112858E+01  0.77688649E+02                                 1.778978                            1.651365      -1.094202       2.357691                    0.996613       3.620795      10.240050       0.482531       1.292618      -0.704988      -0.013988      -0.026714       0.023615       0.038301       0.011603      -0.002016      -0.005211      -0.008543       0.004190      -0.013194      -0.000819       0.014013              1.845654       1.462090       0.252248      -0.119755       2.084985      -0.458493       1.989887          -0.000006
           45              H       6.211309      10.466644      15.280463       0.113063       1.110689 0.80137273E+01  0.78252617E+02                                 1.729635                            1.622620      -1.030752       2.392139                    0.997283       3.440518       9.426396       0.509110       1.232056      -0.719838       0.017901       0.032510       0.015063       0.040053       0.006026       0.006659       0.001458      -0.012722      -0.007363      -0.011395       0.000186       0.011209              1.766275       1.478649       0.349700       0.197339       2.192728       0.226550       1.627447           0.000006
           46              H      16.347846      10.603529      13.198594       0.106180       1.112344 0.79607310E+01  0.78549194E+02                                 1.801829                            1.668052      -1.232915       2.286063                    0.995189       3.748921      10.740453       0.473609       1.310682      -0.700283       0.006097       0.031977      -0.017767       0.037086       0.009233       0.002691      -0.003234      -0.013280       0.011043      -0.014063       0.004052       0.010011              1.874441       1.388896       0.081708       0.057051       2.353743      -0.479911       1.880684           0.000003
           47              H       3.823280      10.360933       0.477335       0.110812       1.035407 0.73362345E+01  0.70748585E+02                                 1.705464                            1.592728      -1.075372       2.365860                    0.996875       3.578632      10.054305       0.489802       1.296705      -0.703901       0.019823       0.030513       0.007956       0.037246       0.002182      -0.000490       0.004528      -0.006840      -0.032079      -0.011762       0.001499       0.010263              1.755754       1.793448       0.412813       0.078812       2.154939       0.173874       1.318875          -0.000006
           48              H      12.676726      10.584630       0.135149       0.114368       1.042145 0.74073998E+01  0.71240648E+02                                 1.689948                            1.585298      -0.844420       2.478414                    0.999338       3.400113       9.381038       0.500561       1.272294      -0.710896      -0.014192       0.035416       0.004728       0.038446      -0.003063       0.003746       0.005182      -0.014974      -0.035753      -0.014373      -0.000424       0.014797              1.733856       1.703589      -0.343088      -0.040815       2.187749       0.106314       1.310230          -0.000008
           49              H       4.628364       2.614247      19.976172       0.468453       0.391766 0.22484706E+01  0.16497860E+02                                 0.998990                            0.970902      -1.351562       2.471934                    0.999899       1.898242       5.003734       0.530971       1.572153      -0.656003      -0.021336       0.010774      -0.005478       0.024522      -0.008049      -0.001118       0.001484       0.022206       0.008175      -0.015141       0.002554       0.012587              1.015652       1.224427      -0.100768       0.065127       0.931565      -0.019444       0.890964           0.000000
           50              H       5.786712       2.263825      20.654793       0.464414       0.394121 0.22520686E+01  0.16495222E+02                                 0.993216                            0.963604      -1.327937       2.476784                    0.999964       1.902424       4.975147       0.540857       1.546134      -0.660169       0.017565       0.000144       0.015892       0.023687      -0.004090       0.001818       0.002236       0.018658       0.030802      -0.015575       0.004754       0.010821              1.011147       1.028714      -0.045737       0.194929       0.912018      -0.060382       1.092708          -0.000001
           51              H       6.137942       5.010240       0.345061       0.452771       0.398476 0.22740886E+01  0.16906025E+02                                 1.038047                            0.995627      -1.407723       2.411734                    0.999593       2.146481       5.889753       0.504028       1.634623      -0.643001      -0.013571       0.008964      -0.003563       0.016650      -0.005363      -0.001230       0.000140       0.009870       0.026801      -0.011761       0.002600       0.009161              1.066296       1.041310      -0.205101       0.055618       1.242640      -0.044527       0.914936          -0.000005
           52              H       6.827866       4.042028       1.032308       0.462097       0.397427 0.23056995E+01  0.17093852E+02                                 1.024458                            0.995744      -1.318077       2.481990                    0.999952       1.961395       5.266611       0.512324       1.612590      -0.649203       0.008488      -0.011798       0.018227       0.023312      -0.008071      -0.001803      -0.001082       0.004468       0.032921      -0.014014       0.002815       0.011199              1.042581       0.965206      -0.073406       0.126130       1.050467      -0.154673       1.112071          -0.000008
           53              H       4.140288      12.543652       1.429129       0.117005       1.123276 0.81782514E+01  0.80301464E+02                                 1.754474                            1.649922      -0.900246       2.454213                    0.998761       3.392906       9.335141       0.499742       1.248238      -0.717176      -0.001609      -0.032477       0.020056       0.038204       0.005659      -0.000651      -0.012960      -0.000203      -0.019445      -0.015826       0.001275       0.014552              1.791589       1.553991       0.022915      -0.033492       2.220476      -0.375991       1.600299          -0.000008
           54              H      13.245589      13.481294       0.750508       0.115161       1.005911 0.70416417E+01  0.67487240E+02                                 1.697842                            1.579420      -1.114059       2.346540                    0.997195       3.609951      10.245050       0.481067       1.328473      -0.696836      -0.031600      -0.018076       0.010869       0.037993       0.005875      -0.000583      -0.010026      -0.003152      -0.020878      -0.013055      -0.000280       0.013335              1.763414       2.221797       0.317136      -0.264947       1.626553      -0.153833       1.441891          -0.000006
           55              H      20.494419      16.595351      27.604902       0.116192       1.155906 0.87130779E+01  0.87003370E+02                                 1.791235                            1.706509      -1.051225       2.383143                    0.997351       3.483328       9.695677       0.489401       1.253362      -0.715744       0.001624       0.032269      -0.022612       0.039436       0.004005      -0.003323      -0.014124      -0.000536      -0.004103      -0.014385      -0.001343       0.015728              1.813262       1.606453       0.004416      -0.026886       2.170735      -0.385937       1.662597          -0.000012
           56              H      11.389425      15.661227      28.297900       0.115862       1.005904 0.71198223E+01  0.68833982E+02                                 1.735385                            1.617014      -1.241275       2.291865                    0.994583       3.737369      10.862324       0.460027       1.377176      -0.686490       0.032191       0.017672      -0.010933       0.038316       0.003650      -0.004086      -0.011253       0.000032      -0.017614      -0.013668       0.000324       0.013344              1.804357       2.283006       0.314783      -0.286649       1.640005      -0.131845       1.490059          -0.000006
           57              H      12.264280      17.019780       8.773183       0.113326       0.999318 0.70217640E+01  0.67738450E+02                                 1.734997                            1.610649      -1.256214       2.282624                    0.994392       3.775744      11.008280       0.458279       1.385437      -0.684580       0.031176       0.012713      -0.013662       0.036334       0.002387      -0.005522      -0.010755       0.000717      -0.010921      -0.012737       0.000024       0.012713              1.811925       2.329648       0.218203      -0.354195       1.552170      -0.120577       1.553957           0.000000
           58              H       5.251021       0.981615       7.979542       0.114897       1.155733 0.87208937E+01  0.87047042E+02                                 1.787053                            1.704271      -1.028940       2.393139                    0.997470       3.476752       9.655921       0.491321       1.248957      -0.716818       0.004727       0.029015      -0.026429       0.039531       0.003869      -0.004120      -0.013985       0.003705       0.003416      -0.014742      -0.000932       0.015674              1.806269       1.606304       0.033806      -0.080799       1.988413      -0.416126       1.824090          -0.000003
           59              H       8.146072      15.632555      10.291452       0.106083       1.028422 0.71937409E+01  0.69479204E+02                                 1.734879                            1.604201      -1.216501       2.291264                    0.996174       3.740553      10.739796       0.472729       1.341510      -0.693487      -0.028590      -0.013063       0.014733       0.034714       0.003569      -0.001228      -0.009965      -0.001210      -0.010723      -0.011106      -0.000014       0.011120              1.813241       2.342627       0.228782      -0.335163       1.549416      -0.148190       1.547681           0.000002
           60              H      10.043319      14.636308      11.093720       0.118253       1.076139 0.78103281E+01  0.75918025E+02                                 1.712588                            1.618221      -0.871576       2.469535                    0.999123       3.374172       9.279327       0.501179       1.257296      -0.714876      -0.004771      -0.028722       0.026251       0.039203       0.005365      -0.002947      -0.012842       0.003364      -0.006598      -0.014405      -0.000092       0.014497              1.742783       1.531304       0.044860      -0.087992       1.978965      -0.413968       1.718081           0.000004
           61              H       6.903300       6.484726       8.448250       0.116137       1.134618 0.81473286E+01  0.80022429E+02                                 1.773993                            1.651493      -0.958403       2.427576                    0.998208       3.420855       9.452138       0.496753       1.255363      -0.715259       0.000106       0.036059      -0.011411       0.037822       0.005465       0.001665      -0.009441      -0.005925      -0.032052      -0.015350       0.001395       0.013955              1.828233       1.546748       0.011514      -0.014034       2.477771      -0.249653       1.460179           0.000001
           62              H       8.923394       5.506901       8.994597       0.120357       1.004736 0.70573566E+01  0.67406476E+02                                 1.676567                            1.567300      -1.002975       2.405808                    0.998060       3.471922       9.709278       0.491307       1.305249      -0.702710       0.033816       0.020993      -0.005718       0.040211       0.008062       0.000051      -0.008071      -0.004266      -0.032566      -0.014431      -0.000962       0.015394              1.727583       2.114621       0.357158      -0.172333       1.701156      -0.109282       1.366972           0.000002
           63              H       6.991892       2.229742      10.216689       0.115684       1.153848 0.86298449E+01  0.86215513E+02                                 1.803002                            1.707673      -1.144538       2.335871                    0.996483       3.566311      10.023699       0.483822       1.267179      -0.711717      -0.000599      -0.033790       0.017687       0.038144       0.003320      -0.003083      -0.011317      -0.002766      -0.011140      -0.012098      -0.001099       0.013197              1.837213       1.611218       0.005262      -0.003753       2.384829      -0.291103       1.515592           0.000003
           64              H       4.971832       3.179636       9.581201       0.113042       1.023974 0.73209404E+01  0.71389610E+02                                 1.765169                            1.646445      -1.311113       2.257897                    0.993556       3.818089      11.204413       0.452355       1.388541      -0.683962      -0.030840      -0.021171       0.006056       0.037895       0.005395      -0.001362      -0.009334      -0.001676      -0.024588      -0.013150       0.000292       0.012858              1.829525       2.268420       0.403938      -0.161534       1.792321      -0.089944       1.427833           0.000001
           65              H       9.982527       2.722606       4.905621       0.112764       1.184564 0.86741956E+01  0.86540106E+02                                 1.815668                            1.695632      -1.114700       2.347643                    0.996255       3.557130       9.904955       0.493915       1.242984      -0.717053       0.021431       0.028213       0.001543       0.035464       0.009008      -0.001483      -0.005428      -0.008401      -0.001020      -0.010102      -0.002297       0.012399              1.866779       1.726755       0.498829       0.140100       2.254646       0.092689       1.618935          -0.000007
           66              H       8.899159       2.396974       2.881262       0.113606       1.026945 0.73052769E+01  0.70321092E+02                                 1.693611                            1.588422      -1.023580       2.392731                    0.997713       3.526375       9.873396       0.491282       1.295169      -0.704656       0.010148       0.023900      -0.029333       0.039174       0.009896       0.000816      -0.008398      -0.009799       0.005399      -0.013848      -0.000270       0.014118              1.745611       1.401101       0.141386      -0.076171       1.783810      -0.395672       2.051920          -0.000007
           67              H      12.194747      16.182010       4.382278       0.110522       1.180956 0.86633400E+01  0.86391750E+02                                 1.811269                            1.694322      -1.082017       2.361437                    0.996849       3.553255       9.887012       0.494289       1.242619      -0.717213      -0.023225      -0.027363      -0.000511       0.035894       0.009541      -0.000978      -0.005436      -0.004615      -0.002121      -0.010264      -0.001812       0.012076              1.860701       1.754971       0.505561       0.132027       2.203276       0.078861       1.623856          -0.000007
           68              H      13.322160      16.474987       6.366380       0.114077       1.003770 0.70731579E+01  0.67604229E+02                                 1.674104                            1.567349      -1.020002       2.393892                    0.997755       3.514517       9.836101       0.492035       1.302415      -0.702997      -0.009359      -0.023615       0.027714       0.037594       0.009320      -0.000275      -0.008289      -0.010596       0.005598      -0.012898      -0.001396       0.014294              1.728199       1.388929       0.142227      -0.076602       1.768787      -0.390886       2.026881          -0.000001
           69              H      17.627444      13.163142      16.634829       0.118960       1.038574 0.74134581E+01  0.71601158E+02                                 1.706735                            1.601054      -1.024538       2.397943                    0.997569       3.497030       9.796850       0.489085       1.296649      -0.704691      -0.008456      -0.023177       0.029133       0.038176       0.010416      -0.000040      -0.008397      -0.007036       0.007452      -0.013881      -0.000236       0.014117              1.756054       1.423567       0.171595      -0.134087       1.717474      -0.373916       2.127121           0.000003
           70              H      16.520712      12.784948      14.636349       0.114565       1.181145 0.85908996E+01  0.85447469E+02                                 1.813035                            1.688761      -1.061873       2.378105                    0.996669       3.495444       9.697876       0.494671       1.244884      -0.717241      -0.024424      -0.029161      -0.000032       0.038038       0.011605      -0.002928      -0.005405      -0.006574       0.001003      -0.012305      -0.002201       0.014506              1.865470       1.775832       0.528261       0.108703       2.218750       0.075309       1.601829           0.000005
           71              H       7.448680      15.803258      12.962802       0.110247       1.053530 0.75100219E+01  0.73152365E+02                                 1.748803                            1.628870      -1.225004       2.295236                    0.994608       3.712416      10.625384       0.474631       1.324839      -0.697237       0.012932       0.021715      -0.028106       0.037798       0.011184      -0.004679      -0.005330      -0.003781       0.007555      -0.012603      -0.001734       0.014337              1.816509       1.443836       0.174605      -0.140529       1.791416      -0.392880       2.214276           0.000002
           72              H       8.553004      16.159077      14.929651       0.111943       1.192860 0.88754177E+01  0.88833284E+02                                 1.804888                            1.701400      -1.209679       2.301257                    0.995729       3.548582       9.816182       0.500339       1.223081      -0.721763       0.026190       0.025409      -0.001656       0.036527       0.010068      -0.003356      -0.004604       0.005810      -0.001672      -0.010522      -0.002450       0.012972              1.844124       1.800945       0.484423       0.113875       2.101216       0.048399       1.630210           0.000005
           73              H       9.768780      12.279310      10.274199       0.113383       1.045146 0.74620067E+01  0.72347123E+02                                 1.723633                            1.612250      -1.108574       2.350995                    0.996491       3.604595      10.190727       0.483616       1.306292      -0.701837       0.020757       0.028420       0.008438       0.036190       0.002476      -0.000311       0.003732      -0.006818      -0.033848      -0.011985       0.001575       0.010411              1.772100       1.843910       0.431231       0.071219       2.147750       0.137270       1.324639           0.000002
           74              H       7.504388      12.560563       9.891756       0.112869       1.027271 0.73079410E+01  0.70271903E+02                                 1.691998                            1.588325      -0.875972       2.463325                    0.998965       3.459656       9.644965       0.492044       1.294539      -0.705556      -0.014393       0.034631       0.003858       0.037701      -0.002466       0.004532       0.002612      -0.013462      -0.037822      -0.014496       0.000894       0.013602              1.734986       1.669765      -0.331410      -0.018365       2.225187       0.063549       1.310006           0.000002
           75              H       7.126919       8.613249       9.434550       0.114551       1.035744 0.73191571E+01  0.70638572E+02                                 1.715922                            1.598445      -1.075795       2.368296                    0.996796       3.582520      10.113857       0.484797       1.309077      -0.701280      -0.020753      -0.029610      -0.006301       0.036703       0.002384       0.000231       0.003308      -0.009895      -0.033128      -0.011541       0.000051       0.011490              1.770157       1.813692       0.425654       0.075679       2.166545       0.170271       1.330234           0.000002
           76              H       9.386727       8.352150       9.782487       0.118964       1.068468 0.76604461E+01  0.74014111E+02                                 1.696547                            1.596413      -0.861199       2.474468                    0.999218       3.339781       9.121985       0.508134       1.247577      -0.717108       0.015120      -0.036449      -0.002822       0.039561      -0.002546       0.003930       0.004725      -0.015578      -0.035411      -0.014182      -0.000562       0.014744              1.730375       1.655618      -0.289424      -0.032920       2.213045       0.097387       1.322461           0.000005
           77              H      12.588057      12.147823      24.999689       0.115978       1.119394 0.81147066E+01  0.79214476E+02                                 1.720668                            1.620212      -0.962627       2.424134                    0.998042       3.361079       9.104586       0.517216       1.213116      -0.725119       0.020927       0.028511       0.009702       0.036674       0.009656       0.005852      -0.003302      -0.005578      -0.005807      -0.013078       0.001988       0.011090              1.755485       1.637323       0.435329       0.207950       2.037244       0.156459       1.591889          -0.000008
           78              H      10.730927       8.683192      25.755948       0.112315       1.078678 0.78461552E+01  0.77441827E+02                                 1.796599                            1.681871      -1.229141       2.297018                    0.994451       3.734791      10.839603       0.459016       1.351947      -0.692156      -0.012175      -0.029493       0.021337       0.038384       0.014090       0.004318      -0.005500      -0.007396       0.011495      -0.018545       0.005508       0.013037              1.853106       1.443784       0.179464      -0.055639       2.109951      -0.467222       2.005582          -0.000004
           79              H      11.657029      12.209749      22.909193       0.116557       1.107874 0.79042803E+01  0.77739378E+02                                 1.791658                            1.659279      -1.217607       2.303741                    0.994958       3.644233      10.373740       0.476782       1.306194      -0.701913       0.012963       0.027927      -0.023206       0.038555       0.012762      -0.000246      -0.005161      -0.011085       0.005380      -0.015232       0.000639       0.014593              1.864345       1.447455       0.220832      -0.086420       2.154475      -0.489182       1.991105          -0.000001
           80              H       9.692635       8.803168      23.688456       0.115085       1.192372 0.88318587E+01  0.88386099E+02                                 1.813055                            1.703837      -1.215766       2.300552                    0.995558       3.546883       9.846278       0.496523       1.232637      -0.719566      -0.024313      -0.025704      -0.007527       0.036173       0.010333      -0.001187      -0.003930       0.002255      -0.004360      -0.010223      -0.001824       0.012047              1.854149       1.735954       0.449581       0.230709       2.153505       0.192330       1.672990          -0.000003
           81              H      10.393697      10.549420       4.767597       0.106458       1.234894 0.92355805E+01  0.93405962E+02                                 1.851437                            1.738715      -1.242486       2.284410                    0.995000       3.603434      10.035396       0.493369       1.227507      -0.720772      -0.025810      -0.025598      -0.006083       0.036856       0.010698      -0.002382      -0.004663       0.001698      -0.005034      -0.010326      -0.002882       0.013208              1.893855       1.808280       0.463161       0.249024       2.145481       0.191690       1.727804          -0.000003
           82              H      11.376517      10.400598       6.846591       0.117602       1.074266 0.78155942E+01  0.76933772E+02                                 1.781878                            1.671489      -1.191480       2.317116                    0.994992       3.671890      10.583709       0.464167       1.340530      -0.694808      -0.012973      -0.029375       0.022514       0.039218       0.014909       0.003488      -0.006130      -0.006210       0.011267      -0.019021       0.004940       0.014081              1.833773       1.454790       0.202672      -0.091830       2.052756      -0.440695       1.993774           0.000001
           83              H      13.449417      13.759452       6.058701       0.117218       1.089939 0.78481078E+01  0.76089856E+02                                 1.700467                            1.601429      -0.891090       2.457584                    0.998954       3.342552       9.068196       0.515540       1.225411      -0.722200       0.022715       0.028005       0.009288       0.037236       0.011558       0.006722      -0.003603      -0.003488      -0.004514      -0.015057       0.002385       0.012672              1.737742       1.676760       0.437758       0.216238       1.950245       0.157022       1.586220          -0.000004
           84              H      12.531878      13.805834       3.939450       0.112474       1.106586 0.79112871E+01  0.77688663E+02                                 1.778978                            1.651365      -1.094203       2.357690                    0.996613       3.620795      10.240050       0.482531       1.292618      -0.704988       0.013988       0.026714      -0.023615       0.038301       0.011603      -0.002016      -0.005211      -0.008543       0.004189      -0.013194      -0.000819       0.014013              1.845654       1.462090       0.252248      -0.119755       2.084985      -0.458493       1.989887          -0.000006
           85              H      15.241643       6.779401      13.474643       0.113063       1.110689 0.80137296E+01  0.78252650E+02                                 1.729635                            1.622621      -1.030753       2.392139                    0.997283       3.440519       9.426401       0.509109       1.232056      -0.719838      -0.017901      -0.032510      -0.015063       0.040053       0.006026       0.006659       0.001458      -0.012722      -0.007363      -0.011395       0.000186       0.011209              1.766275       1.478650       0.349700       0.197339       2.192728       0.226550       1.627447           0.000006
           86              H       5.105106       6.642516      15.556512       0.106180       1.112346 0.79607481E+01  0.78549401E+02                                 1.801830                            1.668053      -1.232917       2.286062                    0.995189       3.748924      10.740462       0.473609       1.310681      -0.700283      -0.006097      -0.031977       0.017767       0.037086       0.009233       0.002691      -0.003234      -0.013280       0.011043      -0.014063       0.004052       0.010011              1.874443       1.388897       0.081708       0.057051       2.353746      -0.479912       1.880686           0.000003
           87              H      17.629672       6.885112      28.277771       0.110812       1.035406 0.73362290E+01  0.70748523E+02                                 1.705463                            1.592728      -1.075372       2.365861                    0.996875       3.578631      10.054304       0.489802       1.296706      -0.703901      -0.019823      -0.030513      -0.007956       0.037246       0.002182      -0.000490       0.004528      -0.006840      -0.032079      -0.011762       0.001499       0.010263              1.755754       1.793448       0.412813       0.078812       2.154939       0.173874       1.318875          -0.000006
           88              H       8.776226       6.661415      28.619957       0.114368       1.042145 0.74073952E+01  0.71240590E+02                                 1.689948                            1.585297      -0.844420       2.478415                    0.999338       3.400112       9.381033       0.500561       1.272293      -0.710896       0.014192      -0.035416      -0.004728       0.038446      -0.003063       0.003746       0.005182      -0.014974      -0.035753      -0.014373      -0.000424       0.014797              1.733855       1.703588      -0.343088      -0.040815       2.187748       0.106314       1.310229          -0.000008
           89              H      16.824588      14.631798       8.778934       0.468453       0.391766 0.22484711E+01  0.16497862E+02                                 0.998989                            0.970902      -1.351562       2.471934                    0.999899       1.898242       5.003732       0.530972       1.572152      -0.656003       0.021336      -0.010774       0.005478       0.024522      -0.008049      -0.001118       0.001484       0.022206       0.008175      -0.015141       0.002554       0.012587              1.015652       1.224427      -0.100768       0.065127       0.931565      -0.019444       0.890964           0.000000
           90              H      15.666240      14.982220       8.100313       0.464414       0.394121 0.22520688E+01  0.16495223E+02                                 0.993216                            0.963604      -1.327936       2.476784                    0.999964       1.902424       4.975146       0.540857       1.546134      -0.660169      -0.017565      -0.000144      -0.015892       0.023687      -0.004090       0.001818       0.002236       0.018658       0.030802      -0.015575       0.004754       0.010821              1.011146       1.028714      -0.045737       0.194929       0.912018      -0.060382       1.092708          -0.000001
           91              H      15.315010      12.235805      28.410045       0.452771       0.398476 0.22740878E+01  0.16906017E+02                                 1.038047                            0.995627      -1.407723       2.411734                    0.999593       2.146481       5.889753       0.504028       1.634623      -0.643001       0.013571      -0.008964       0.003563       0.016650      -0.005363      -0.001230       0.000140       0.009870       0.026801      -0.011761       0.002600       0.009161              1.066295       1.041310      -0.205101       0.055618       1.242640      -0.044527       0.914936          -0.000005
           92              H      14.625086      13.204017      27.722798       0.462097       0.397427 0.23056995E+01  0.17093850E+02                                 1.024457                            0.995743      -1.318077       2.481990                    0.999952       1.961395       5.266608       0.512325       1.612588      -0.649204      -0.008488       0.011798      -0.018227       0.023312      -0.008071      -0.001803      -0.001082       0.004468       0.032921      -0.014014       0.002815       0.011199              1.042581       0.965205      -0.073406       0.126130       1.050467      -0.154672       1.112070          -0.000008
           93              C      16.115573       3.320086      28.168214      -0.022281      35.590687 0.42622084E+03  0.98921339E+04                                 9.331928                            6.834062       0.070240       2.032388                    0.999334      26.874709      74.800731       0.642239       0.410917      -1.076250       0.048201      -0.020800       0.017511       0.055341       0.006619       0.001920       0.010916      -0.021561      -0.004972      -0.012045      -0.007249       0.019294             11.107363      16.433462      -1.574882       0.927809      10.312835      -3.161087       6.575792          -0.000014
           94              C       6.205434       3.921694      27.832067      -0.116261      32.404195 0.41641859E+03  0.96991946E+04                                 8.824195                            6.815532       0.158342       2.024469                    0.999769      29.095995      83.653831       0.628637       0.418312      -1.061451       0.005163      -0.017444       0.015638       0.023989       0.009236      -0.003503      -0.011074      -0.044506       0.008194      -0.025523      -0.002485       0.028008              9.959937      14.678898      -0.685652      -0.171095       9.417080      -2.242482       5.783833          -0.000018
           95              C       7.400287       3.366653      28.246141      -0.106309      33.154206 0.43684946E+03  0.10309265E+05                                 9.043845                            7.047463       0.048136       1.989464                    0.999687      29.347749      85.245783       0.608759       0.426349      -1.055222      -0.023205      -0.010050       0.001181       0.025316       0.018592      -0.012309       0.006136      -0.000595      -0.006021      -0.025121       0.004522       0.020599             10.154135      13.655333      -1.629496       0.161677      10.437142      -2.951492       6.369930          -0.000021
           96              C       2.164438       1.985047       0.270298      -0.028760      35.641102 0.42902622E+03  0.99693946E+04                                 9.341083                            6.849349       0.098769       2.040312                    0.999370      26.950026      74.953074       0.642799       0.410059      -1.077266      -0.041873       0.023040      -0.015053       0.050108       0.009579       0.002424       0.002945      -0.018947       0.023810      -0.017490       0.005018       0.012471             11.197514      17.011238      -2.244946       0.421750      10.251427      -2.894596       6.329878          -0.000016
           97              C       0.965137       1.415916       0.623986      -0.098092      31.645403 0.41161820E+03  0.95779290E+04                                 8.747409                            6.817707       0.039763       1.991090                    0.999664      28.998222      83.853671       0.621607       0.423461      -1.056189      -0.006436       0.015483      -0.019073       0.025395       0.002762      -0.001317      -0.002764      -0.040528       0.050719      -0.028932       0.010699       0.018233              9.883667      14.960818      -0.870160      -0.224956       8.848097      -2.145395       5.842086          -0.000022
           98              C      10.871594       1.970913       0.204161      -0.105919      33.157774 0.43768071E+03  0.10350624E+05                                 9.090982                            7.084032      -0.018346       1.973675                    0.999425      29.350531      85.798455       0.602368       0.429967      -1.051283       0.025827       0.002668      -0.006125       0.026677       0.015762      -0.011191       0.013026      -0.000833       0.018349      -0.027535       0.012053       0.015482             10.249931      13.825316      -1.466156       0.149908      10.360197      -3.015770       6.564281          -0.000018
           99              C      14.828237       3.863791      27.610653       0.663890      23.253849 0.23686717E+03  0.48557040E+04                                 7.609979                            5.548675      -0.310807       1.968459                    0.998816      21.793123      61.401963       0.612991       0.487422      -1.008094      -0.061074       0.017242      -0.038712       0.074336       0.005891      -0.065817       0.035734      -0.017451       0.288838      -0.088521      -0.038171       0.126692              8.968354      11.560425      -0.578448       1.558101      10.465188      -1.450746       4.879450          -0.000018
          100              C       3.463492       1.351710       0.684372       0.656379      22.014809 0.23659272E+03  0.48494511E+04                                 7.325963                            5.526327      -0.228732       1.988634                    0.999087      21.970553      61.930346       0.617322       0.484064      -1.009675       0.063731      -0.019211       0.039193       0.077245       0.022251      -0.001069       0.065349      -0.045655       0.265826      -0.081733      -0.037659       0.119392              8.513420      11.893828      -0.981962       0.537533       8.537349      -1.940872       5.109081          -0.000017
          101              C      10.096327       1.508286      18.722450      -0.023460      36.002273 0.43199913E+03  0.10057011E+05                                 9.415389                            6.885719       0.054852       2.027513                    0.999294      26.914783      74.953070       0.639253       0.411573      -1.076146       0.041563      -0.019996       0.019176       0.049951       0.007597      -0.003969       0.008264      -0.012321      -0.001130      -0.013821       0.000863       0.012958             11.281622      16.701107      -2.414873       0.545841       9.758979      -3.422983       7.384780           0.000003
          102              C      10.019061       0.504655      19.668493      -0.101259      32.553167 0.42812824E+03  0.10081545E+05                                 9.010837                            7.027995      -0.034142       1.972174                    0.999337      29.216596      85.571472       0.601219       0.432634      -1.048355       0.024841       0.003235      -0.009263       0.026709       0.011941      -0.016140       0.016757      -0.010433       0.006230      -0.030285       0.009996       0.020289             10.147812      13.515316      -1.720159      -0.030901       9.608632      -3.214110       7.319489          -0.000001
          103              C      16.265787      16.943715      20.142952      -0.094354      31.058100 0.39910941E+03  0.92281278E+04                                 8.667166                            6.734683       0.016395       1.988369                    0.999610      28.799407      83.387488       0.621600       0.426161      -1.053068      -0.004744       0.011645      -0.021444       0.024859       0.007664      -0.002215       0.003493      -0.044519       0.057310      -0.033240       0.012574       0.020666              9.817329      14.812209      -1.254206      -0.549566       8.105366      -2.282150       6.534411          -0.000004
          104              C      12.384196       0.321077      19.700123      -0.027303      35.389412 0.42479397E+03  0.98503379E+04                                 9.302707                            6.819295       0.111515       2.045135                    0.999433      26.906676      74.846349       0.643430       0.410518      -1.076557      -0.043953       0.019670      -0.023026       0.053375       0.007048       0.000913       0.005861      -0.009475       0.019964      -0.012045       0.000392       0.011653             11.156278      16.869489      -2.522011       0.135935       9.410160      -3.167407       7.189186          -0.000001
          105              C      12.472776       1.333309      18.765582      -0.114445      32.692695 0.42847991E+03  0.10072652E+05                                 8.954508                            6.972686       0.065397       1.994115                    0.999709      29.390524      85.472971       0.612339       0.425501      -1.054732      -0.026232      -0.008282      -0.002153       0.027593       0.016453      -0.019013       0.009041      -0.007192      -0.003914      -0.030700       0.010742       0.019959             10.057589      13.457427      -1.824027      -0.090706       9.444581      -3.239830       7.270758           0.000003
          106              C      11.343272       1.923576      18.285372      -0.101445      31.622524 0.40471425E+03  0.93617865E+04                                 8.695673                            6.728838       0.149875       2.027442                    0.999758      28.698874      82.289933       0.631151       0.419530      -1.060436       0.004722      -0.016984       0.015922       0.023754       0.009850      -0.007605      -0.005529      -0.041675       0.033858      -0.029658       0.007382       0.022276              9.840280      14.538477      -1.317866      -0.533687       8.469070      -2.463271       6.513292           0.000004
          107              C       8.846215       2.124976      18.138721       0.647411      23.285524 0.24080360E+03  0.49544334E+04                                 7.576194                            5.564056      -0.308195       1.959563                    0.998724      22.131375      62.372135       0.617481       0.482116      -1.011335      -0.057449       0.021610      -0.032752       0.069571       0.005734      -0.039836       0.067958      -0.044627       0.232975      -0.083966      -0.035293       0.119258              8.896513      11.906259      -0.688626       0.822361       9.239003      -2.328073       5.544277           0.000004
          108              C      18.741549      16.639447      20.194711       0.640162      22.535606 0.24435007E+03  0.50457329E+04                                 7.423653                            5.602195      -0.241410       1.979430                    0.999051      22.248384      62.813002       0.615827       0.481654      -1.011593       0.060527      -0.021444       0.037530       0.074376       0.027651       0.001279       0.073907      -0.043197       0.229589      -0.082832      -0.035667       0.118499              8.634615      12.391578      -1.294229       0.377043       7.820492      -2.157536       5.691775          -0.000003
          109              C      14.533000      11.631945      19.981923      -0.105357      32.425167 0.41377052E+03  0.96232818E+04                                 8.840375                            6.804819       0.121402       2.014607                    0.999712      28.956924      83.224241       0.627535       0.419667      -1.060470      -0.000848       0.023591      -0.017692       0.029501       0.005852      -0.001562      -0.005572      -0.044973      -0.006488      -0.022191      -0.003311       0.025503              9.930499      14.105504      -0.509567       0.194262      10.618904      -1.613509       5.067088           0.000002
          110              C      13.321885      12.207929      19.633986      -0.102336      32.516794 0.42235002E+03  0.98757881E+04                                 8.899843                            6.909899       0.089514       2.005990                    0.999698      28.986263      83.600339       0.617881       0.423938      -1.057527       0.021939       0.008156      -0.004398       0.023815       0.020862      -0.008192       0.007706       0.006405      -0.007388      -0.025347       0.002944       0.022403              9.971736      12.910926      -1.639677       0.259901      11.549087      -2.305567       5.455194           0.000004
          111              C      13.295397      13.483732      19.102017      -0.022520      35.442913 0.42291017E+03  0.97897549E+04                                 9.294649                            6.792579       0.114272       2.046252                    0.999355      26.823869      74.402372       0.646740       0.409122      -1.078136       0.041498      -0.022857       0.010208       0.048464       0.007844       0.000512       0.004781      -0.013345       0.030717      -0.015513       0.002532       0.012982             11.117639      16.283954      -2.280094       0.586750      11.576404      -2.339336       5.492558           0.000004
          112              C      14.474309      14.168232      18.917984      -0.104525      32.118512 0.42026511E+03  0.98315820E+04                                 8.844608                            6.896592       0.005754       1.978417                    0.999640      29.206886      84.725190       0.616920       0.424402      -1.055443       0.004455      -0.021320       0.009687       0.023838      -0.002032      -0.004786       0.001157      -0.036850       0.057883      -0.028648       0.008710       0.019938              9.952819      14.716654      -0.621263       0.108130       9.945426      -1.720956       5.196377           0.000004
          113              C      15.687236      13.595877      19.294676      -0.103073      33.540261 0.44251442E+03  0.10494479E+05                                 9.164217                            7.120976      -0.048636       1.962365                    0.999382      29.457499      86.253267       0.601021       0.429717      -1.051359      -0.027786      -0.007080       0.001509       0.028714       0.017636      -0.007208       0.009980       0.005662       0.031890      -0.027164       0.012186       0.014977             10.337682      13.602641      -1.350231       0.399501      11.723085      -2.444014       5.687319           0.000002
          114              C      15.711831      12.330455      19.848212      -0.029520      35.621826 0.42442032E+03  0.98346179E+04                                 9.314249                            6.807294       0.106851       2.044788                    0.999379      26.847133      74.532806       0.645596       0.409434      -1.077804      -0.044873       0.015716      -0.013958       0.049552       0.001704       0.005597       0.011606      -0.027374       0.009946      -0.016987      -0.003675       0.020663             11.017665      15.889773      -1.427318       1.239878      11.467752      -2.512240       5.695469          -0.000000
          115              C      11.986570      14.144821      18.754080       0.639351      22.720684 0.24864352E+03  0.51494578E+04                                 7.456140                            5.645898      -0.193582       1.997824                    0.999122      22.145360      62.323149       0.615179       0.480751      -1.013510      -0.060552       0.023246      -0.038948       0.075656       0.024688       0.003908       0.057273      -0.042392       0.288199      -0.083590      -0.035892       0.119482              8.648300      12.045342      -1.353976       0.494608       9.045529      -1.654342       4.854028           0.000006
          116              C      17.023930      11.775871      20.320658       0.669062      23.404242 0.23271652E+03  0.47445193E+04                                 7.600329                            5.478793      -0.220345       1.997158                    0.999100      21.622301      60.542648       0.621108       0.483698      -1.011106       0.056231      -0.023398       0.039232       0.072447       0.016879      -0.062478       0.013031      -0.024595       0.320046      -0.093609      -0.033651       0.127261              8.942779      11.199390      -0.512756       1.793101      10.982697      -0.627501       4.646251          -0.000004
          117              C      12.041391      15.249383      23.958754      -0.105941      33.374451 0.41838680E+03  0.97696458E+04                                 9.063469                            6.872556       0.039089       1.987819                    0.999671      29.192761      84.407455       0.619606       0.423341      -1.056865       0.015521       0.020657       0.009739       0.027613       0.005758      -0.013884       0.008105      -0.003754      -0.062397      -0.028619       0.012009       0.016610             10.418245       7.243088       2.477440       3.038627       9.240727      -0.952438      14.770919          -0.000017
          118              C      12.702371      15.439285      25.169344      -0.110096      33.873940 0.43323976E+03  0.10184363E+05                                 9.115666                            6.965268       0.074232       1.994677                    0.999721      29.273007      84.360959       0.620472       0.419932      -1.061158      -0.008623       0.020817      -0.019837       0.030020      -0.003376      -0.019737      -0.015850      -0.008750       0.005642      -0.027442       0.003273       0.024169             10.462070       8.197602       3.292340       3.343437       9.231459       0.353910      13.957147          -0.000019
          119              C      13.583881      16.502692      25.336124      -0.023591      36.639159 0.42591931E+03  0.98667880E+04                                 9.489314                            6.796110       0.070304       2.029917                    0.999315      26.834201      74.210060       0.650179       0.406654      -1.080875      -0.025554      -0.003028      -0.045052       0.051883      -0.001598      -0.010434      -0.000251       0.007948      -0.020360      -0.012397      -0.000624       0.013022             11.616444       8.821042       3.156141       4.598112       9.197436      -0.149284      16.830853          -0.000016
          120              C       8.667214       0.353545      24.280812      -0.104695      33.350309 0.41745908E+03  0.97437657E+04                                 9.061052                            6.867228       0.031848       1.985602                    0.999708      29.173223      84.366400       0.619459       0.423624      -1.056559      -0.013038      -0.018464      -0.008550       0.024166       0.005164      -0.013445       0.007631      -0.003711      -0.067672      -0.029345       0.012456       0.016889             10.430608       7.367637       2.502374       3.043480       8.968231      -0.905895      14.955955          -0.000018
          121              C       7.993561       0.173991      23.087475      -0.108613      33.673325 0.42479107E+03  0.99419034E+04                                 9.090455                            6.906104       0.103092       2.006362                    0.999723      29.104453      83.833735       0.621570       0.421039      -1.059906       0.008244      -0.021177       0.019678       0.030061      -0.003326      -0.023067      -0.013695      -0.006088       0.005125      -0.028831       0.003520       0.025312             10.465628       8.301890       3.342626       3.368286       9.199378       0.333956      13.895615          -0.000010
          122              C      12.233831      16.136603      22.927309      -0.024533      36.371135 0.42032824E+03  0.97079437E+04                                 9.434997                            6.747022       0.064601       2.027947                    0.999324      26.796756      74.064384       0.652981       0.406132      -1.080911       0.029409       0.004638       0.043029       0.052325      -0.002038      -0.010206       0.004762       0.005870      -0.013379      -0.011767      -0.001236       0.013003             11.540404       8.956446       3.134035       4.630112       9.246119      -0.406390      16.418647          -0.000008
          123              C      14.317799      16.691567      26.632979       0.657040      22.451166 0.23393966E+03  0.47848105E+04                                 7.432971                            5.493946      -0.230557       1.990695                    0.999003      21.937293      61.907177       0.618941       0.483834      -1.009112       0.035105       0.010076       0.064731       0.074323      -0.066099      -0.062559       0.024871       0.027979      -0.143133      -0.082030      -0.034864       0.116894              8.800921       7.212763       2.396370       2.828390       7.807981      -0.328891      11.382018          -0.000016
          124              C      11.461022      15.976815      21.649719       0.650695      22.698595 0.23715692E+03  0.48637921E+04                                 7.472781                            5.521242      -0.209928       1.996033                    0.999105      21.996734      62.016900       0.619581       0.482024      -1.010766      -0.039556      -0.014159      -0.063625       0.076245      -0.063030      -0.067963       0.028766       0.031600      -0.126149      -0.081935      -0.036233       0.118168              8.848498       7.329480       2.270724       3.067032       7.803842      -0.471368      11.412171          -0.000006
          125              C       3.644041       3.547426      12.859283      -0.105156      33.111084 0.42314132E+03  0.98946787E+04                                 8.990308                            6.894920       0.066339       1.996912                    0.999729      29.059031      83.694555       0.621707       0.421312      -1.059625      -0.001809      -0.014158       0.020185       0.024722      -0.005740      -0.015776      -0.012006      -0.007411      -0.003762      -0.023609       0.007026       0.016583             10.248244       8.284489       3.523637       2.898695       8.903789       0.458565      13.556453           0.000010
          126              C       4.312634       3.771257      14.055496      -0.104582      33.582727 0.42386744E+03  0.99227784E+04                                 9.090327                            6.910793       0.067885       1.996196                    0.999667      29.205819      84.355149       0.619221       0.422529      -1.058128      -0.018523      -0.018534      -0.008304       0.027487       0.011592      -0.012418       0.002675      -0.007523      -0.068925      -0.028361       0.004057       0.024305             10.418914       7.445750       2.838283       2.686629       9.149459      -0.712558      14.661535           0.000010
          127              C       4.052653       2.957819      15.162567      -0.040699      37.595526 0.43385470E+03  0.10102237E+05                                 9.634725                            6.855296       0.064275       2.022832                    0.999305      27.162351      75.435219       0.647580       0.406199      -1.080628      -0.029274      -0.002444      -0.046155       0.054710       0.001100      -0.011185       0.002225      -0.000669      -0.004573      -0.012203       0.001473       0.010730             11.809016       9.481957       3.494018       4.491268       9.247189      -0.410175      16.697903           0.000005
          128              C      14.202575       1.971455      15.053298      -0.105853      34.215676 0.42692184E+03  0.10031598E+05                                 9.252597                            6.969550      -0.006877       1.972900                    0.999663      29.346996      85.458535       0.610931       0.426670      -1.053515      -0.002630       0.016838      -0.025098       0.030338      -0.010155      -0.028468      -0.005110      -0.003849      -0.011946      -0.033552       0.006242       0.027310             10.735295       8.680605       3.633434       3.181792       9.197567       0.324311      14.327715           0.000007
          129              C      13.540713       1.757995      13.877214      -0.099534      32.843318 0.40809080E+03  0.94817237E+04                                 9.001816                            6.813136      -0.028829       1.970778                    0.999500      28.992719      83.956972       0.618026       0.426549      -1.053573       0.013701       0.017162       0.007051       0.023064      -0.006243      -0.015287       0.008755       0.004080      -0.089646      -0.035359       0.008431       0.026928             10.416218       7.419141       2.577138       2.768118       8.484431      -0.828932      15.345084           0.000008
          130              C      13.815651       2.532240      12.764392      -0.022712      36.357648 0.42024574E+03  0.97015449E+04                                 9.438451                            6.747889       0.120340       2.048297                    0.999347      26.671425      73.601318       0.652987       0.406316      -1.081236       0.022982       0.013218       0.047785       0.054647      -0.008754      -0.007980      -0.004345       0.003888      -0.027772      -0.015804       0.001584       0.014220             11.580133       8.886985       3.490346       4.139283       8.907275       0.194145      16.946140           0.000004
          131              C       4.845307       3.105506      16.416290       0.649357      23.682214 0.23798468E+03  0.48814481E+04                                 7.650190                            5.514452      -0.191896       1.997906                    0.999009      22.044900      62.008623       0.623189       0.479167      -1.013011       0.030701       0.019154       0.071081       0.079762      -0.058407      -0.064089       0.037155       0.002314      -0.089063      -0.075084      -0.035488       0.110573              9.156124       7.759137       2.777657       2.901704       8.330702      -0.597339      11.378532           0.000004
          132              C      13.094657       2.246436      11.479038       0.658894      22.024799 0.23289889E+03  0.47598627E+04                                 7.360738                            5.495982      -0.239837       1.990026                    0.999004      21.871462      61.767420       0.616204       0.486356      -1.007452      -0.037539      -0.011519      -0.062068       0.073446      -0.071944      -0.054840       0.022229       0.016119      -0.159362      -0.081507      -0.035903       0.117410              8.674138       7.106170       2.402560       2.499384       7.211819      -0.150660      11.704427           0.000003
          133              C      12.219613       5.711831      18.644811      -0.109780      32.777612 0.42230936E+03  0.98921759E+04                                 8.978471                            6.925194       0.041504       1.988146                    0.999732      29.285394      85.029700       0.614017       0.425858      -1.054457       0.024722       0.020168      -0.003047       0.032050       0.021843      -0.000716       0.007470      -0.015955       0.035740      -0.029789       0.008731       0.021058             10.110867      15.030809      -1.114654       0.535628      10.656274       0.541485       4.645518           0.000006
          134              C      13.578841       5.538295      18.871976      -0.113415      32.969489 0.42460870E+03  0.99405260E+04                                 8.954102                            6.898474       0.118624       2.008645                    0.999690      29.268517      84.428328       0.622497       0.420289      -1.059956      -0.017252       0.018266      -0.011522       0.027641      -0.018183      -0.002079       0.008888      -0.035623      -0.009874      -0.023930      -0.005637       0.029567             10.114311      15.227958       0.423989       0.734528      10.423555       0.706074       4.691421           0.000003
          135              C      14.377045       6.634628      19.113519      -0.023422      35.678068 0.42600396E+03  0.98857692E+04                                 9.355155                            6.828129       0.075678       2.032284                    0.999316      26.937037      74.967351       0.643114       0.410413      -1.076588      -0.049018       0.009140      -0.008199       0.050533       0.001968       0.001732       0.008727      -0.008780       0.037248      -0.011020      -0.005752       0.016772             11.156452      18.000101      -0.385068       1.052878      10.649263       0.659621       4.819992           0.000002
          136              C      13.797909       7.887633      19.148025      -0.108667      33.071144 0.42695699E+03  0.10023057E+05                                 9.028251                            6.962148       0.039645       1.986876                    0.999699      29.301200      85.019787       0.612853       0.425729      -1.055103      -0.013398      -0.020843      -0.004973       0.025272       0.018493      -0.000192       0.006269      -0.020756       0.016401      -0.024321       0.003925       0.020396             10.145696      14.919927      -0.945872       0.516429      10.827879       0.659816       4.689282           0.000006
          137              C      12.446166       8.045940      18.932362      -0.103049      31.925551 0.40764506E+03  0.94399488E+04                                 8.740188                            6.743963       0.136181       2.019147                    0.999698      28.807888      82.457786       0.632178       0.418388      -1.061907       0.012317      -0.021117      -0.002970       0.024626      -0.017102      -0.003284       0.003706      -0.042497       0.002154      -0.027759       0.000060       0.027699              9.807301      14.658800       0.749367       0.712800      10.122509       0.814551       4.640595           0.000009
          138              C      11.657322       6.945933      18.656313      -0.020339      35.064493 0.41709016E+03  0.96258073E+04                                 9.246934                            6.755758       0.105379       2.045402                    0.999357      26.712756      74.086684       0.646769       0.410345      -1.076865       0.049084      -0.001773      -0.000844       0.049123       0.000276      -0.002260       0.008007      -0.011539       0.049839      -0.014317      -0.005325       0.019642             11.011884      17.714087      -0.320123       1.235749      10.470115       0.639518       4.851451           0.000006
          139              C      10.184677       7.107082      18.368762       0.650995      22.323876 0.24291259E+03  0.50015377E+04                                 7.382710                            5.587298      -0.220266       1.991848                    0.999040      21.923941      61.520945       0.617259       0.481931      -1.012887      -0.066716       0.014016      -0.031650       0.075162       0.015976      -0.033241      -0.062666      -0.075591       0.247141      -0.085775      -0.036407       0.122182              8.535906      12.583792      -0.520497       0.994450       8.075059       1.464155       4.948866           0.000008
          140              C      15.848691       6.485101      19.363688       0.635991      22.848047 0.24575579E+03  0.50780704E+04                                 7.469692                            5.600491      -0.187988       1.996678                    0.999159      22.222119      62.599178       0.619343       0.478608      -1.013992       0.066598      -0.005087       0.029011       0.072820       0.010797      -0.020559      -0.059343      -0.070497       0.259854      -0.081313      -0.036618       0.117931              8.703474      12.566688      -0.806361       0.824560       8.803574       1.348961       4.740161           0.000001
          141              C       9.430669       5.784577       4.025715      -0.103141      32.362558 0.39973055E+03  0.92206084E+04                                 8.845573                            6.696267       0.109475       2.015091                    0.999725      28.723060      82.322646       0.631225       0.420658      -1.059414       0.022953       0.015099       0.009889       0.029199       0.009024      -0.010486       0.014146      -0.004535      -0.066252      -0.031243       0.010116       0.021128             10.134419       6.541887       1.775601       2.680531       9.649037      -2.601507      14.212334          -0.000015
          142              C       9.684945       6.829742       3.167087      -0.016833      36.772228 0.42376306E+03  0.98121540E+04                                 9.535927                            6.799360       0.027699       2.019568                    0.999176      26.737060      74.115205       0.646578       0.409114      -1.078392       0.023841      -0.012034       0.037741       0.046234      -0.017533      -0.006164       0.010748      -0.002388      -0.019398      -0.015829      -0.009572       0.025401             11.645282       7.927199       2.011365       4.479430       9.814852      -2.183736      17.193793          -0.000010
          143              C      10.550472       7.845605       3.565633      -0.117112      34.068075 0.44301880E+03  0.10501118E+05                                 9.222171                            7.091531       0.040948       1.986353                    0.999474      29.635909      86.529649       0.607021       0.425686      -1.054674       0.009470      -0.022382       0.021759       0.032621       0.010080      -0.016224      -0.009071      -0.016191      -0.015359      -0.021577      -0.002745       0.024321             10.494536       7.700212       2.507119       3.634036       9.618044      -0.837867      14.165352          -0.000013
          144              C       9.995735       5.738159       5.270811      -0.107435      34.056862 0.43098536E+03  0.10143562E+05                                 9.209115                            6.997410      -0.022595       1.966983                    0.999567      29.398297      85.470103       0.610850       0.426033      -1.054691      -0.007205       0.022799      -0.018115       0.029998       0.001386      -0.024360      -0.001373      -0.012523      -0.010697      -0.028387       0.007742       0.020644             10.515479       7.640998       2.680905       3.253042       9.910859      -1.143022      13.994579          -0.000008
          145              C       9.068420       6.866741       1.805821       0.627117      22.998388 0.23701870E+03  0.48615197E+04                                 7.534393                            5.512046      -0.168099       2.009968                    0.999231      22.103297      62.374184       0.621216       0.480700      -1.011197      -0.021103       0.011315      -0.055946       0.060855       0.025326      -0.081785      -0.020958       0.128209      -0.177288      -0.096083      -0.038988       0.135071              8.998071       5.812787      -0.508332       3.487349       9.269822      -0.444848      11.911604          -0.000010
          146              C      11.536666       6.684480       7.004744       0.650007      24.102996 0.23735957E+03  0.48667999E+04                                 7.732888                            5.511137      -0.225956       1.986333                    0.999107      22.052083      62.074413       0.622533       0.479852      -1.012364       0.010533       0.014611       0.081077       0.083054      -0.039035      -0.084437       0.027977       0.069201      -0.082050      -0.082159      -0.037226       0.119385              9.242689       6.681646       2.047770       2.927224       9.901316      -1.136303      11.145105          -0.000002
          147              C      11.157595       7.782188       4.813605      -0.096091      33.081721 0.41423926E+03  0.96637047E+04                                 9.068099                            6.878896      -0.037493       1.967354                    0.999475      29.109686      84.554751       0.612909       0.428368      -1.052118      -0.016035      -0.015006      -0.014932       0.026557       0.000621      -0.017558       0.019478       0.008161      -0.052527      -0.034100       0.009140       0.024960             10.395310       6.922898       1.993765       2.957083       9.922513      -2.237766      14.340519          -0.000009
          148              C      10.874311       6.748969       5.676258      -0.030962      36.532837 0.42453086E+03  0.98298879E+04                                 9.450748                            6.779904       0.101003       2.038723                    0.999342      26.868926      74.369453       0.651475       0.406040      -1.080921      -0.032200       0.003946      -0.044587       0.055140       0.003807      -0.009683       0.007761      -0.002073      -0.006257      -0.014908       0.004981       0.009927             11.414419       8.074001       2.405120       4.232107      10.068273      -1.934147      16.100982          -0.000005
          149              C      10.748759       4.979306      25.954646       0.648886      23.674516 0.23469722E+03  0.47956172E+04                                 7.640914                            5.471269      -0.100378       2.031031                    0.999379      21.891343      61.388282       0.626715       0.478299      -1.013827       0.021246       0.011397       0.076905       0.080596      -0.046876      -0.068092       0.031292       0.052127      -0.070519      -0.067543      -0.040290       0.107833              9.184333       6.927598       2.160860       2.935269       8.839200      -1.253849      11.786201          -0.000012
          150              C      10.087728       5.060748      24.617534      -0.039566      37.229313 0.42531606E+03  0.98568137E+04                                 9.576901                            6.787324       0.057751       2.022731                    0.999332      27.018226      74.919976       0.650676       0.406178      -1.080369      -0.024967       0.004319      -0.044591       0.051287       0.000383      -0.011735       0.006084       0.000996      -0.006485      -0.013881       0.001100       0.012781             11.726304       8.386847       2.540565       4.316098       9.758667      -1.936711      17.033396          -0.000011
          151              C      10.428663       6.061468      23.734464      -0.094067      33.238023 0.41252358E+03  0.96169372E+04                                 9.092943                            6.857672      -0.025579       1.969740                    0.999549      29.164462      84.777366       0.614585       0.427500      -1.052297      -0.015604      -0.014973      -0.014694       0.026146       0.004303      -0.013665       0.018130       0.004108      -0.068357      -0.035118       0.015942       0.019176             10.489493       7.016550       2.074168       2.839618       9.586991      -2.249748      14.864937          -0.000007
          152              C       9.855509       6.145264      22.480742      -0.115720      34.017061 0.43891195E+03  0.10384886E+05                                 9.232679                            7.074377      -0.003200       1.974869                    0.999502      29.556199      86.362719       0.605413       0.427593      -1.052957       0.004881      -0.021994       0.017510       0.028534       0.009886      -0.015800      -0.007369      -0.011960      -0.022190      -0.020869      -0.001887       0.022756             10.560947       7.850600       2.584935       3.597351       9.312969      -0.735200      14.519273          -0.000002
          153              C       8.944281       5.171923      22.078170      -0.018007      36.997330 0.43248224E+03  0.10067332E+05                                 9.590828                            6.878681       0.023220       2.016115                    0.999193      26.908360      74.840882       0.641338       0.410273      -1.077397       0.024306      -0.009631       0.039092       0.047029      -0.015868      -0.001703       0.005539      -0.009243      -0.018565      -0.013990      -0.006741       0.020730             11.710053       8.207531       2.232803       4.521248       9.428234      -1.763974      17.494395          -0.000002
          154              C       8.605094       4.145647      22.958077      -0.108705      32.939641 0.41636835E+03  0.96913334E+04                                 8.936176                            6.824234       0.127490       2.015737                    0.999741      28.989094      83.138289       0.627392       0.419432      -1.061443       0.022324       0.009601       0.010632       0.026525       0.012668      -0.001480       0.008563      -0.007692      -0.057282      -0.022050      -0.001606       0.023657             10.221033       6.844166       2.014418       2.635521       9.277845      -2.221826      14.541088          -0.000009
          155              C       9.167918       4.113003      24.223301      -0.101209      33.877221 0.42627381E+03  0.10003794E+05                                 9.169578                            6.952476      -0.003395       1.972947                    0.999663      29.296310      85.013570       0.613774       0.425228      -1.055332       0.000898       0.022654      -0.018904       0.029519      -0.000121      -0.025342      -0.004851      -0.017278      -0.013680      -0.031104       0.010035       0.021069             10.512185       7.864357       2.853346       3.228589       9.433011      -0.867070      14.239187          -0.000016
          156              C       8.335041       5.215716      20.715178       0.623294      22.841469 0.23545929E+03  0.48257599E+04                                 7.509655                            5.498019      -0.164367       2.010519                    0.999210      22.174192      62.727464       0.620766       0.481424      -1.009940      -0.025136       0.015581      -0.053259       0.060919       0.015013      -0.082336      -0.014692       0.137956      -0.173401      -0.094352      -0.041184       0.135535              8.975353       5.773822      -0.132726       3.469737       9.249124      -0.385650      11.903114          -0.000000
          157              C       5.790823       9.719995      14.918149      -0.089550      32.957220 0.40548822E+03  0.93879241E+04                                 8.992670                            6.763296       0.074931       2.005223                    0.999690      28.686724      82.398745       0.625381       0.423029      -1.057813      -0.011574      -0.017212      -0.014986       0.025589       0.008876      -0.008209       0.019561      -0.002919      -0.046770      -0.029991       0.008778       0.021213             10.386630       6.042423       0.896728       3.176867      11.017268      -2.785325      14.100199           0.000014
          158              C      16.319451       9.802135      13.670177      -0.108654      33.593638 0.42741951E+03  0.10049567E+05                                 9.158634                            6.985229      -0.007616       1.973155                    0.999539      29.429642      85.819346       0.608520       0.428093      -1.052287       0.009173      -0.022681       0.014987       0.028691       0.002673      -0.018473      -0.012069      -0.013523      -0.028386      -0.026243       0.003613       0.022629             10.438664       6.617249       1.528176       3.727742      10.598608      -1.072727      14.100135           0.000012
          159              C       5.751655       8.539316      15.642778      -0.020486      36.525211 0.41874904E+03  0.96668882E+04                                 9.495061                            6.754994       0.071975       2.035600                    0.999241      26.647455      73.746725       0.649301       0.408627      -1.078753      -0.020518       0.006649      -0.039971       0.045419      -0.013391      -0.007795       0.005919       0.009024      -0.024875      -0.011545      -0.009946       0.021491             11.623708       6.990451       0.903007       4.695976      10.817496      -2.445240      17.063177           0.000008
          160              C       6.352460       8.476822      17.008645       0.638907      23.122583 0.23935016E+03  0.49198397E+04                                 7.588952                            5.558940      -0.203110       1.999981                    0.999269      22.014450      62.126757       0.615471       0.484152      -1.009704       0.022876      -0.011915       0.057486       0.063008       0.035538      -0.078421      -0.023449       0.107472      -0.176815      -0.094501      -0.034955       0.129456              9.042992       5.797792      -1.168030       3.384075       9.049991      -0.806503      12.281193           0.000005
          161              C       3.312783       9.607124       0.287551      -0.098023      32.635912 0.41532628E+03  0.96869749E+04                                 8.954752                            6.871778       0.032991       1.987634                    0.999710      29.050795      84.134943       0.615924       0.426364      -1.054270      -0.017325      -0.018775      -0.003482       0.025783       0.019412      -0.001269       0.006788      -0.024962       0.026001      -0.027941       0.006823       0.021119             10.145129      15.139138      -1.173446       0.413019      10.618423       0.767051       4.677827          -0.000017
          162              C      13.072223       9.745029       0.074763      -0.107822      32.268265 0.41173701E+03  0.95610149E+04                                 8.802109                            6.777397       0.126710       2.014060                    0.999671      28.962185      83.083816       0.630499       0.418348      -1.061659       0.015600      -0.021317       0.000405       0.026419      -0.015029      -0.004129       0.007667      -0.044997       0.007235      -0.028364      -0.000271       0.028635              9.951468      15.079607       0.399385       0.660143      10.084078       0.910840       4.690720          -0.000018
          163              C       5.402921       8.250548       0.503214       0.657662      22.164487 0.23308934E+03  0.47560186E+04                                 7.342267                            5.471727      -0.237916       1.987778                    0.998999      21.804201      61.160827       0.623200       0.481679      -1.011739       0.069521      -0.013609       0.024580       0.074984       0.009198      -0.028651      -0.062053      -0.063596       0.257730      -0.079760      -0.040937       0.120697              8.592590      12.321346      -0.711679       0.822648       8.703997       1.417831       4.752427          -0.000012
          164              C       3.922156       8.381154       0.227740      -0.035312      36.031504 0.42962813E+03  0.99825765E+04                                 9.399032                            6.844668       0.112248       2.042979                    0.999376      26.995147      74.969896       0.644633       0.408925      -1.078476      -0.051358       0.004867      -0.005019       0.051832       0.001515      -0.001312       0.007390      -0.009840       0.038122      -0.011793      -0.004085       0.015878             11.292723      18.379733      -0.684420       1.076293      10.554465       0.808965       4.943971          -0.000011
          165              C       5.337379      13.925959       0.586892      -0.022281      35.590682 0.42622079E+03  0.98921324E+04                                 9.331927                            6.834062       0.070240       2.032388                    0.999334      26.874707      74.800723       0.642239       0.410917      -1.076250      -0.048201       0.020800      -0.017511       0.055341       0.006619       0.001920       0.010917      -0.021561      -0.004972      -0.012045      -0.007249       0.019294             11.107361      16.433459      -1.574881       0.927808      10.312834      -3.161087       6.575791          -0.000014
          166              C       4.140718      13.324351       0.923039      -0.116261      32.404193 0.41641857E+03  0.96991938E+04                                 8.824195                            6.815532       0.158342       2.024469                    0.999769      29.095994      83.653822       0.628637       0.418312      -1.061451      -0.005163       0.017444      -0.015638       0.023989       0.009236      -0.003503      -0.011074      -0.044506       0.008194      -0.025523      -0.002485       0.028008              9.959936      14.678896      -0.685651      -0.171095       9.417079      -2.242482       5.783833          -0.000019
          167              C      14.052665      13.879392       0.508965      -0.106309      33.154208 0.43684951E+03  0.10309267E+05                                 9.043845                            7.047464       0.048136       1.989464                    0.999687      29.347750      85.245785       0.608759       0.426349      -1.055223       0.023205       0.010050      -0.001181       0.025316       0.018592      -0.012309       0.006136      -0.000595      -0.006021      -0.025121       0.004522       0.020599             10.154135      13.655332      -1.629495       0.161677      10.437142      -2.951492       6.369930          -0.000021
          168              C      19.288514      15.260998      28.484808      -0.028760      35.641092 0.42902608E+03  0.99693905E+04                                 9.341082                            6.849348       0.098769       2.040312                    0.999370      26.950021      74.953057       0.642799       0.410059      -1.077266       0.041873      -0.023040       0.015053       0.050108       0.009579       0.002424       0.002945      -0.018947       0.023810      -0.017490       0.005018       0.012471             11.197512      17.011234      -2.244945       0.421750      10.251426      -2.894596       6.329877          -0.000016
          169              C      20.487815      15.830129      28.131120      -0.098092      31.645406 0.41161826E+03  0.95779305E+04                                 8.747410                            6.817708       0.039764       1.991091                    0.999664      28.998224      83.853679       0.621607       0.423461      -1.056189       0.006436      -0.015483       0.019073       0.025395       0.002762      -0.001317      -0.002764      -0.040528       0.050719      -0.028932       0.010699       0.018233              9.883668      14.960820      -0.870160      -0.224956       8.848098      -2.145395       5.842086          -0.000022
          170              C      10.581358      15.275132      28.550945      -0.105919      33.157772 0.43768069E+03  0.10350623E+05                                 9.090981                            7.084031      -0.018346       1.973675                    0.999425      29.350531      85.798455       0.602368       0.429967      -1.051283      -0.025827      -0.002668       0.006125       0.026677       0.015762      -0.011191       0.013026      -0.000832       0.018349      -0.027535       0.012053       0.015482             10.249931      13.825316      -1.466155       0.149908      10.360196      -3.015770       6.564281          -0.000018
          171              C       6.624715      13.382254       1.144453       0.663891      23.253845 0.23686713E+03  0.48557029E+04                                 7.609978                            5.548674      -0.310807       1.968460                    0.998816      21.793118      61.401943       0.612991       0.487422      -1.008094       0.061074      -0.017242       0.038712       0.074336       0.005891      -0.065817       0.035734      -0.017451       0.288839      -0.088521      -0.038171       0.126692              8.968353      11.560422      -0.578449       1.558101      10.465187      -1.450746       4.879450          -0.000018
          172              C      17.989460      15.894335      28.070734       0.656379      22.014809 0.23659274E+03  0.48494514E+04                                 7.325963                            5.526327      -0.228731       1.988634                    0.999087      21.970554      61.930347       0.617322       0.484064      -1.009675      -0.063731       0.019211      -0.039193       0.077245       0.022251      -0.001069       0.065349      -0.045655       0.265825      -0.081733      -0.037659       0.119392              8.513419      11.893828      -0.981962       0.537532       8.537349      -1.940872       5.109081          -0.000017
          173              C      11.356625      15.737759      10.032656      -0.023460      36.002274 0.43199916E+03  0.10057012E+05                                 9.415389                            6.885719       0.054852       2.027513                    0.999294      26.914784      74.953072       0.639253       0.411573      -1.076146      -0.041564       0.019996      -0.019176       0.049951       0.007597      -0.003969       0.008264      -0.012321      -0.001130      -0.013821       0.000863       0.012958             11.281621      16.701105      -2.414873       0.545840       9.758979      -3.422983       7.384780           0.000002
          174              C      11.433891      16.741390       9.086613      -0.101259      32.553167 0.42812824E+03  0.10081545E+05                                 9.010837                            7.027995      -0.034142       1.972174                    0.999337      29.216596      85.571475       0.601219       0.432634      -1.048355      -0.024841      -0.003235       0.009263       0.026709       0.011941      -0.016140       0.016757      -0.010433       0.006230      -0.030285       0.009996       0.020289             10.147812      13.515316      -1.720158      -0.030901       9.608633      -3.214110       7.319489          -0.000001
          175              C       5.187165       0.302330       8.612154      -0.094354      31.058100 0.39910942E+03  0.92281280E+04                                 8.667167                            6.734683       0.016395       1.988369                    0.999610      28.799407      83.387489       0.621600       0.426161      -1.053068       0.004744      -0.011645       0.021444       0.024859       0.007664      -0.002215       0.003493      -0.044519       0.057311      -0.033240       0.012574       0.020666              9.817329      14.812209      -1.254206      -0.549566       8.105366      -2.282150       6.534411          -0.000004
          176              C       9.068756      16.924968       9.054983      -0.027303      35.389402 0.42479385E+03  0.98503343E+04                                 9.302705                            6.819294       0.111515       2.045135                    0.999433      26.906672      74.846331       0.643430       0.410518      -1.076557       0.043953      -0.019669       0.023026       0.053375       0.007048       0.000913       0.005861      -0.009475       0.019965      -0.012045       0.000392       0.011653             11.156275      16.869484      -2.522010       0.135934       9.410158      -3.167407       7.189184          -0.000001
          177              C       8.980176      15.912736       9.989524      -0.114446      32.692696 0.42847993E+03  0.10072652E+05                                 8.954509                            6.972686       0.065398       1.994115                    0.999709      29.390525      85.472972       0.612339       0.425501      -1.054732       0.026232       0.008282       0.002153       0.027593       0.016453      -0.019013       0.009041      -0.007192      -0.003914      -0.030701       0.010742       0.019959             10.057589      13.457426      -1.824027      -0.090706       9.444582      -3.239830       7.270758           0.000003
          178              C      10.109680      15.322469      10.469734      -0.101445      31.622523 0.40471425E+03  0.93617864E+04                                 8.695673                            6.728838       0.149875       2.027442                    0.999758      28.698874      82.289935       0.631151       0.419530      -1.060436      -0.004722       0.016984      -0.015922       0.023754       0.009850      -0.007605      -0.005529      -0.041675       0.033859      -0.029658       0.007382       0.022276              9.840279      14.538476      -1.317866      -0.533687       8.469071      -2.463271       6.513292           0.000004
          179              C      12.606737      15.121069      10.616385       0.647411      23.285520 0.24080356E+03  0.49544322E+04                                 7.576194                            5.564056      -0.308194       1.959563                    0.998724      22.131372      62.372126       0.617481       0.482116      -1.011335       0.057449      -0.021610       0.032752       0.069571       0.005734      -0.039836       0.067958      -0.044627       0.232975      -0.083966      -0.035293       0.119258              8.896512      11.906257      -0.688626       0.822361       9.239002      -2.328073       5.544277           0.000004
          180              C       2.711403       0.606598       8.560395       0.640162      22.535607 0.24435008E+03  0.50457331E+04                                 7.423653                            5.602195      -0.241409       1.979431                    0.999051      22.248384      62.812995       0.615828       0.481654      -1.011593      -0.060526       0.021444      -0.037530       0.074376       0.027651       0.001279       0.073907      -0.043197       0.229589      -0.082832      -0.035667       0.118499              8.634614      12.391576      -1.294228       0.377043       7.820491      -2.157535       5.691775          -0.000003
          181              C       6.919952       5.614100       8.773183      -0.105357      32.425167 0.41377049E+03  0.96232810E+04                                 8.840375                            6.804818       0.121402       2.014607                    0.999712      28.956924      83.224243       0.627535       0.419667      -1.060470       0.000848      -0.023591       0.017692       0.029501       0.005852      -0.001562      -0.005572      -0.044973      -0.006488      -0.022191      -0.003311       0.025503              9.930499      14.105505      -0.509567       0.194262      10.618904      -1.613509       5.067088           0.000003
          182              C       8.131067       5.038116       9.121120      -0.102336      32.516796 0.42235003E+03  0.98757883E+04                                 8.899843                            6.909899       0.089514       2.005990                    0.999698      28.986264      83.600345       0.617881       0.423938      -1.057527      -0.021939      -0.008156       0.004398       0.023815       0.020862      -0.008192       0.007706       0.006405      -0.007389      -0.025347       0.002944       0.022403              9.971737      12.910928      -1.639677       0.259901      11.549088      -2.305567       5.455194           0.000004
          183              C       8.157555       3.762313       9.653089      -0.022520      35.442927 0.42291035E+03  0.97897601E+04                                 9.294652                            6.792580       0.114271       2.046251                    0.999355      26.823875      74.402398       0.646740       0.409122      -1.078136      -0.041498       0.022857      -0.010208       0.048464       0.007843       0.000512       0.004781      -0.013345       0.030716      -0.015513       0.002532       0.012981             11.117643      16.283961      -2.280095       0.586751      11.576408      -2.339337       5.492560           0.000003
          184              C       6.978643       3.077813       9.837122      -0.104525      32.118514 0.42026512E+03  0.98315823E+04                                 8.844608                            6.896591       0.005754       1.978417                    0.999640      29.206888      84.725197       0.616920       0.424401      -1.055443      -0.004455       0.021320      -0.009687       0.023838      -0.002032      -0.004786       0.001157      -0.036850       0.057883      -0.028648       0.008710       0.019938              9.952819      14.716655      -0.621263       0.108130       9.945426      -1.720956       5.196377           0.000005
          185              C       5.765716       3.650168       9.460430      -0.103073      33.540260 0.44251436E+03  0.10494478E+05                                 9.164217                            7.120976      -0.048636       1.962365                    0.999382      29.457498      86.253264       0.601021       0.429717      -1.051359       0.027787       0.007080      -0.001510       0.028714       0.017636      -0.007208       0.009980       0.005662       0.031890      -0.027164       0.012186       0.014978             10.337682      13.602642      -1.350232       0.399501      11.723084      -2.444014       5.687319           0.000002
          186              C       5.741121       4.915590       8.906894      -0.029520      35.621833 0.42442038E+03  0.98346199E+04                                 9.314250                            6.807295       0.106851       2.044787                    0.999379      26.847135      74.532817       0.645596       0.409434      -1.077804       0.044873      -0.015716       0.013958       0.049552       0.001704       0.005597       0.011606      -0.027374       0.009946      -0.016987      -0.003675       0.020663             11.017667      15.889777      -1.427319       1.239879      11.467754      -2.512241       5.695470          -0.000001
          187              C       9.466382       3.101224      10.001026       0.639351      22.720684 0.24864352E+03  0.51494577E+04                                 7.456141                            5.645898      -0.193582       1.997824                    0.999122      22.145361      62.323156       0.615179       0.480751      -1.013510       0.060552      -0.023246       0.038948       0.075656       0.024688       0.003908       0.057273      -0.042392       0.288199      -0.083590      -0.035893       0.119482              8.648300      12.045343      -1.353976       0.494608       9.045530      -1.654343       4.854028           0.000006
          188              C       4.429022       5.470174       8.434448       0.669062      23.404244 0.23271653E+03  0.47445197E+04                                 7.600330                            5.478794      -0.220345       1.997158                    0.999100      21.622303      60.542662       0.621108       0.483698      -1.011106      -0.056231       0.023398      -0.039232       0.072447       0.016879      -0.062478       0.013031      -0.024595       0.320046      -0.093609      -0.033652       0.127261              8.942781      11.199392      -0.512757       1.793102      10.982698      -0.627501       4.646252          -0.000004
          189              C       9.411561       1.996662       4.796352      -0.105940      33.374441 0.41838664E+03  0.97696410E+04                                 9.063467                            6.872554       0.039089       1.987819                    0.999671      29.192756      84.407433       0.619606       0.423340      -1.056865      -0.015521      -0.020657      -0.009739       0.027613       0.005758      -0.013884       0.008105      -0.003754      -0.062397      -0.028619       0.012009       0.016610             10.418242       7.243086       2.477439       3.038627       9.240725      -0.952437      14.770915          -0.000017
          190              C       8.750581       1.806760       3.585762      -0.110096      33.873940 0.43323977E+03  0.10184363E+05                                 9.115666                            6.965268       0.074231       1.994677                    0.999721      29.273007      84.360959       0.620472       0.419932      -1.061158       0.008623      -0.020817       0.019837       0.030020      -0.003376      -0.019737      -0.015850      -0.008750       0.005642      -0.027442       0.003273       0.024169             10.462069       8.197602       3.292339       3.343437       9.231459       0.353910      13.957148          -0.000019
          191              C       7.869071       0.743353       3.418982      -0.023591      36.639161 0.42591934E+03  0.98667889E+04                                 9.489314                            6.796110       0.070304       2.029917                    0.999315      26.834202      74.210063       0.650179       0.406654      -1.080875       0.025554       0.003028       0.045052       0.051883      -0.001598      -0.010434      -0.000251       0.007948      -0.020360      -0.012397      -0.000624       0.013022             11.616444       8.821042       3.156141       4.598112       9.197436      -0.149284      16.830854          -0.000017
          192              C      12.785738      16.892500       4.474294      -0.104694      33.350301 0.41745896E+03  0.97437623E+04                                 9.061050                            6.867227       0.031848       1.985602                    0.999708      29.173219      84.366384       0.619460       0.423624      -1.056559       0.013038       0.018464       0.008550       0.024166       0.005164      -0.013445       0.007631      -0.003711      -0.067672      -0.029345       0.012456       0.016889             10.430606       7.367635       2.502374       3.043480       8.968230      -0.905895      14.955953          -0.000018
          193              C       8.344791       0.051192       5.667631      -0.108613      33.673330 0.42479115E+03  0.99419058E+04                                 9.090456                            6.906105       0.103092       2.006362                    0.999723      29.104456      83.833746       0.621570       0.421039      -1.059906      -0.008244       0.021177      -0.019678       0.030061      -0.003326      -0.023067      -0.013695      -0.006088       0.005125      -0.028831       0.003520       0.025312             10.465629       8.301891       3.342626       3.368287       9.199379       0.333956      13.895617          -0.000010
          194              C       9.219121       1.109442       5.827797      -0.024534      36.371137 0.42032826E+03  0.97079442E+04                                 9.434997                            6.747022       0.064601       2.027947                    0.999324      26.796757      74.064385       0.652981       0.406132      -1.080911      -0.029409      -0.004638      -0.043029       0.052325      -0.002038      -0.010207       0.004762       0.005870      -0.013379      -0.011767      -0.001236       0.013003             11.540404       8.956446       3.134035       4.630112       9.246119      -0.406389      16.418647          -0.000008
          195              C       7.135153       0.554478       2.122127       0.657040      22.451166 0.23393966E+03  0.47848106E+04                                 7.432971                            5.493946      -0.230557       1.990695                    0.999003      21.937293      61.907175       0.618941       0.483834      -1.009112      -0.035105      -0.010076      -0.064731       0.074323      -0.066099      -0.062559       0.024871       0.027979      -0.143133      -0.082030      -0.034864       0.116894              8.800920       7.212762       2.396370       2.828390       7.807981      -0.328891      11.382017          -0.000016
          196              C       9.991930       1.269230       7.105387       0.650695      22.698595 0.23715693E+03  0.48637923E+04                                 7.472781                            5.521242      -0.209929       1.996032                    0.999105      21.996735      62.016903       0.619581       0.482024      -1.010766       0.039555       0.014159       0.063625       0.076245      -0.063030      -0.067963       0.028766       0.031600      -0.126149      -0.081935      -0.036233       0.118168              8.848498       7.329480       2.270724       3.067031       7.803842      -0.471368      11.412171          -0.000006
          197              C      17.808911      13.698619      15.895823      -0.105156      33.111080 0.42314127E+03  0.98946770E+04                                 8.990307                            6.894919       0.066339       1.996912                    0.999729      29.059029      83.694543       0.621707       0.421312      -1.059625       0.001809       0.014158      -0.020185       0.024722      -0.005740      -0.015776      -0.012006      -0.007411      -0.003762      -0.023609       0.007026       0.016583             10.248242       8.284488       3.523637       2.898694       8.903788       0.458565      13.556450           0.000009
          198              C      17.140318      13.474788      14.699610      -0.104582      33.582714 0.42386726E+03  0.99227730E+04                                 9.090323                            6.910790       0.067886       1.996196                    0.999667      29.205812      84.355112       0.619222       0.422529      -1.058128       0.018523       0.018534       0.008304       0.027487       0.011592      -0.012418       0.002675      -0.007523      -0.068925      -0.028361       0.004057       0.024305             10.418910       7.445747       2.838282       2.686627       9.149455      -0.712558      14.661527           0.000010
          199              C      17.400299      14.288226      13.592539      -0.040699      37.595516 0.43385461E+03  0.10102234E+05                                 9.634723                            6.855295       0.064276       2.022832                    0.999305      27.162348      75.435202       0.647580       0.406199      -1.080628       0.029274       0.002444       0.046155       0.054710       0.001100      -0.011185       0.002225      -0.000669      -0.004573      -0.012203       0.001473       0.010730             11.809013       9.481955       3.494017       4.491265       9.247187      -0.410175      16.697897           0.000005
          200              C       7.250377      15.274590      13.701808      -0.105853      34.215674 0.42692184E+03  0.10031598E+05                                 9.252596                            6.969549      -0.006876       1.972900                    0.999663      29.346995      85.458526       0.610931       0.426670      -1.053515       0.002630      -0.016838       0.025099       0.030338      -0.010155      -0.028468      -0.005110      -0.003849      -0.011946      -0.033552       0.006242       0.027310             10.735294       8.680604       3.633433       3.181791       9.197566       0.324311      14.327712           0.000006
          201              C       7.912239      15.488050      14.877892      -0.099533      32.843306 0.40809062E+03  0.94817184E+04                                 9.001814                            6.813134      -0.028829       1.970779                    0.999500      28.992712      83.956942       0.618026       0.426549      -1.053574      -0.013701      -0.017162      -0.007051       0.023064      -0.006243      -0.015287       0.008755       0.004080      -0.089647      -0.035359       0.008431       0.026928             10.416215       7.419139       2.577137       2.768117       8.484428      -0.828932      15.345078           0.000008
          202              C       7.637301      14.713805      15.990714      -0.022712      36.357636 0.42024560E+03  0.97015407E+04                                 9.438449                            6.747887       0.120340       2.048298                    0.999347      26.671420      73.601295       0.652987       0.406316      -1.081236      -0.022981      -0.013218      -0.047785       0.054647      -0.008754      -0.007980      -0.004345       0.003889      -0.027772      -0.015804       0.001584       0.014220             11.580130       8.886982       3.490345       4.139280       8.907273       0.194144      16.946133           0.000005
          203              C      16.607645      14.140539      12.338816       0.649357      23.682214 0.23798469E+03  0.48814482E+04                                 7.650188                            5.514451      -0.191895       1.997906                    0.999009      22.044899      62.008611       0.623189       0.479167      -1.013011      -0.030701      -0.019155      -0.071081       0.079762      -0.058407      -0.064089       0.037155       0.002314      -0.089063      -0.075084      -0.035488       0.110573              9.156122       7.759136       2.777656       2.901703       8.330701      -0.597339      11.378529           0.000004
          204              C       8.358295      14.999609      17.276068       0.658894      22.024795 0.23289886E+03  0.47598617E+04                                 7.360737                            5.495982      -0.239837       1.990026                    0.999004      21.871460      61.767411       0.616204       0.486356      -1.007452       0.037539       0.011519       0.062068       0.073446      -0.071944      -0.054840       0.022229       0.016119      -0.159362      -0.081507      -0.035903       0.117410              8.674137       7.106169       2.402559       2.499383       7.211818      -0.150660      11.704424           0.000003
          205              C       9.233339      11.534214      10.110295      -0.109780      32.777623 0.42230952E+03  0.98921808E+04                                 8.978474                            6.925196       0.041503       1.988146                    0.999732      29.285400      85.029728       0.614017       0.425858      -1.054457      -0.024723      -0.020168       0.003047       0.032050       0.021843      -0.000716       0.007470      -0.015956       0.035740      -0.029789       0.008731       0.021058             10.110870      15.030814      -1.114655       0.535628      10.656278       0.541485       4.645519           0.000005
          206              C       7.874111      11.707750       9.883130      -0.113415      32.969490 0.42460870E+03  0.99405260E+04                                 8.954102                            6.898473       0.118625       2.008645                    0.999690      29.268517      84.428325       0.622497       0.420289      -1.059956       0.017252      -0.018266       0.011521       0.027641      -0.018183      -0.002079       0.008888      -0.035623      -0.009874      -0.023930      -0.005637       0.029567             10.114311      15.227958       0.423989       0.734528      10.423554       0.706073       4.691421           0.000003
          207              C       7.075907      10.611417       9.641587      -0.023422      35.678055 0.42600379E+03  0.98857641E+04                                 9.355152                            6.828127       0.075678       2.032284                    0.999316      26.937031      74.967324       0.643115       0.410413      -1.076588       0.049018      -0.009140       0.008199       0.050533       0.001968       0.001732       0.008727      -0.008780       0.037248      -0.011020      -0.005752       0.016772             11.156448      18.000095      -0.385068       1.052878      10.649260       0.659621       4.819991           0.000002
          208              C       7.655043       9.358412       9.607081      -0.108667      33.071139 0.42695690E+03  0.10023054E+05                                 9.028250                            6.962147       0.039646       1.986876                    0.999699      29.301196      85.019770       0.612853       0.425729      -1.055103       0.013398       0.020843       0.004973       0.025272       0.018493      -0.000192       0.006269      -0.020756       0.016402      -0.024321       0.003926       0.020396             10.145695      14.919925      -0.945871       0.516429      10.827878       0.659816       4.689281           0.000006
          209              C       9.006786       9.200105       9.822744      -0.103050      31.925564 0.40764524E+03  0.94399542E+04                                 8.740191                            6.743965       0.136181       2.019147                    0.999698      28.807895      82.457818       0.632178       0.418388      -1.061907      -0.012317       0.021117       0.002970       0.024626      -0.017102      -0.003284       0.003706      -0.042497       0.002154      -0.027759       0.000060       0.027699              9.807305      14.658806       0.749368       0.712800      10.122512       0.814551       4.640596           0.000009
          210              C       9.795630      10.300112      10.098793      -0.020339      35.064500 0.41709022E+03  0.96258090E+04                                 9.246936                            6.755759       0.105379       2.045402                    0.999357      26.712758      74.086699       0.646769       0.410345      -1.076865      -0.049084       0.001773       0.000844       0.049123       0.000276      -0.002260       0.008007      -0.011539       0.049838      -0.014317      -0.005325       0.019642             11.011887      17.714093      -0.320123       1.235750      10.470118       0.639519       4.851452           0.000005
          211              C      11.268275      10.138963      10.386344       0.650995      22.323882 0.24291264E+03  0.50015394E+04                                 7.382712                            5.587299      -0.220266       1.991848                    0.999040      21.923947      61.520976       0.617259       0.481931      -1.012887       0.066716      -0.014016       0.031650       0.075162       0.015976      -0.033241      -0.062666      -0.075591       0.247141      -0.085775      -0.036407       0.122181              8.535908      12.583797      -0.520497       0.994450       8.075061       1.464155       4.948867           0.000008
          212              C       5.604261      10.760944       9.391418       0.635991      22.848044 0.24575576E+03  0.50780696E+04                                 7.469691                            5.600490      -0.187988       1.996678                    0.999159      22.222116      62.599162       0.619343       0.478608      -1.013992      -0.066598       0.005087      -0.029011       0.072820       0.010797      -0.020559      -0.059343      -0.070497       0.259854      -0.081313      -0.036618       0.117931              8.703473      12.566685      -0.806360       0.824560       8.803572       1.348961       4.740160           0.000001
          213              C      12.022283      11.461468      24.729391      -0.103140      32.362554 0.39973049E+03  0.92206066E+04                                 8.845572                            6.696266       0.109475       2.015091                    0.999725      28.723058      82.322640       0.631225       0.420658      -1.059414      -0.022953      -0.015099      -0.009889       0.029199       0.009024      -0.010486       0.014147      -0.004536      -0.066252      -0.031243       0.010116       0.021128             10.134418       6.541887       1.775601       2.680531       9.649037      -2.601507      14.212332          -0.000015
          214              C      11.768007      10.416303      25.588019      -0.016833      36.772223 0.42376301E+03  0.98121523E+04                                 9.535926                            6.799359       0.027699       2.019568                    0.999176      26.737058      74.115196       0.646578       0.409114      -1.078392      -0.023840       0.012034      -0.037741       0.046234      -0.017533      -0.006164       0.010748      -0.002389      -0.019398      -0.015829      -0.009572       0.025401             11.645280       7.927198       2.011365       4.479429       9.814852      -2.183736      17.193791          -0.000010
          215              C      10.902480       9.400440      25.189473      -0.117112      34.068068 0.44301869E+03  0.10501114E+05                                 9.222169                            7.091530       0.040949       1.986353                    0.999474      29.635905      86.529630       0.607021       0.425686      -1.054674      -0.009470       0.022382      -0.021759       0.032621       0.010080      -0.016224      -0.009071      -0.016191      -0.015359      -0.021577      -0.002745       0.024321             10.494534       7.700210       2.507119       3.634035       9.618042      -0.837867      14.165349          -0.000012
          216              C      11.457217      11.507886      23.484295      -0.107435      34.056860 0.43098533E+03  0.10143561E+05                                 9.209115                            6.997409      -0.022594       1.966983                    0.999567      29.398296      85.470097       0.610850       0.426033      -1.054691       0.007205      -0.022799       0.018115       0.029998       0.001386      -0.024360      -0.001374      -0.012523      -0.010697      -0.028387       0.007742       0.020644             10.515478       7.640998       2.680904       3.253042       9.910858      -1.143021      13.994577          -0.000008
          217              C      12.384532      10.379304      26.949285       0.627117      22.998392 0.23701875E+03  0.48615208E+04                                 7.534393                            5.512046      -0.168098       2.009968                    0.999231      22.103299      62.374187       0.621216       0.480700      -1.011197       0.021103      -0.011315       0.055946       0.060855       0.025326      -0.081785      -0.020958       0.128209      -0.177288      -0.096083      -0.038988       0.135071              8.998071       5.812787      -0.508332       3.487349       9.269822      -0.444848      11.911603          -0.000011
          218              C       9.916286      10.561565      21.750362       0.650007      24.102993 0.23735954E+03  0.48667991E+04                                 7.732888                            5.511137      -0.225956       1.986333                    0.999107      22.052081      62.074405       0.622533       0.479852      -1.012364      -0.010533      -0.014611      -0.081077       0.083054      -0.039035      -0.084437       0.027977       0.069201      -0.082051      -0.082159      -0.037226       0.119385              9.242688       6.681645       2.047770       2.927224       9.901315      -1.136303      11.145104          -0.000002
          219              C      10.295357       9.463857      23.941501      -0.096091      33.081715 0.41423917E+03  0.96637020E+04                                 9.068098                            6.878895      -0.037493       1.967354                    0.999475      29.109682      84.554737       0.612909       0.428368      -1.052118       0.016035       0.015006       0.014932       0.026557       0.000621      -0.017558       0.019478       0.008161      -0.052528      -0.034100       0.009139       0.024960             10.395308       6.922897       1.993765       2.957082       9.922512      -2.237766      14.340516          -0.000009
          220              C      10.578641      10.497076      23.078848      -0.030962      36.532839 0.42453090E+03  0.98298888E+04                                 9.450748                            6.779904       0.101003       2.038723                    0.999342      26.868927      74.369456       0.651475       0.406040      -1.080921       0.032200      -0.003946       0.044587       0.055140       0.003807      -0.009683       0.007761      -0.002073      -0.006257      -0.014908       0.004982       0.009927             11.414419       8.074001       2.405120       4.232107      10.068274      -1.934147      16.100981          -0.000004
          221              C      10.704193      12.266739       2.800460       0.648886      23.674515 0.23469722E+03  0.47956171E+04                                 7.640914                            5.471270      -0.100378       2.031031                    0.999379      21.891343      61.388283       0.626715       0.478299      -1.013827      -0.021246      -0.011397      -0.076905       0.080596      -0.046876      -0.068092       0.031292       0.052127      -0.070519      -0.067543      -0.040290       0.107833              9.184333       6.927597       2.160860       2.935268       8.839200      -1.253849      11.786201          -0.000012
          222              C      11.365224      12.185297       4.137572      -0.039567      37.229319 0.42531615E+03  0.98568163E+04                                 9.576903                            6.787326       0.057750       2.022731                    0.999332      27.018229      74.919988       0.650676       0.406178      -1.080369       0.024967      -0.004319       0.044591       0.051287       0.000383      -0.011735       0.006084       0.000996      -0.006485      -0.013881       0.001100       0.012781             11.726305       8.386848       2.540566       4.316098       9.758670      -1.936712      17.033398          -0.000010
          223              C      11.024289      11.184577       5.020642      -0.094066      33.238020 0.41252354E+03  0.96169360E+04                                 9.092942                            6.857671      -0.025579       1.969740                    0.999549      29.164462      84.777363       0.614586       0.427500      -1.052297       0.015604       0.014973       0.014694       0.026146       0.004303      -0.013665       0.018130       0.004108      -0.068357      -0.035118       0.015942       0.019176             10.489491       7.016549       2.074168       2.839618       9.586990      -2.249748      14.864934          -0.000007
          224              C      11.597443      11.100781       6.274364      -0.115720      34.017056 0.43891189E+03  0.10384883E+05                                 9.232677                            7.074375      -0.003199       1.974869                    0.999502      29.556196      86.362698       0.605413       0.427593      -1.052957      -0.004881       0.021994      -0.017510       0.028534       0.009886      -0.015800      -0.007369      -0.011960      -0.022190      -0.020869      -0.001887       0.022756             10.560945       7.850598       2.584934       3.597350       9.312967      -0.735200      14.519270          -0.000002
          225              C      12.508671      12.074122       6.676936      -0.018007      36.997319 0.43248212E+03  0.10067328E+05                                 9.590825                            6.878679       0.023221       2.016115                    0.999193      26.908356      74.840859       0.641338       0.410273      -1.077397      -0.024306       0.009631      -0.039092       0.047029      -0.015868      -0.001703       0.005539      -0.009243      -0.018565      -0.013990      -0.006741       0.020730             11.710049       8.207528       2.232803       4.521246       9.428231      -1.763973      17.494387          -0.000002
          226              C      12.847858      13.100398       5.797029      -0.108705      32.939630 0.41636821E+03  0.96913289E+04                                 8.936173                            6.824232       0.127491       2.015737                    0.999741      28.989089      83.138261       0.627392       0.419432      -1.061443      -0.022324      -0.009601      -0.010632       0.026525       0.012668      -0.001480       0.008563      -0.007692      -0.057282      -0.022050      -0.001606       0.023657             10.221029       6.844164       2.014417       2.635520       9.277842      -2.221825      14.541082          -0.000009
          227              C      12.285034      13.133042       4.531805      -0.101208      33.877214 0.42627372E+03  0.10003791E+05                                 9.169576                            6.952475      -0.003394       1.972947                    0.999663      29.296307      85.013553       0.613774       0.425228      -1.055332      -0.000898      -0.022654       0.018904       0.029519      -0.000121      -0.025342      -0.004851      -0.017278      -0.013680      -0.031104       0.010035       0.021069             10.512183       7.864356       2.853345       3.228588       9.433010      -0.867070      14.239183          -0.000016
          228              C      13.117911      12.030329       8.039928       0.623294      22.841469 0.23545930E+03  0.48257598E+04                                 7.509654                            5.498019      -0.164367       2.010519                    0.999210      22.174191      62.727454       0.620767       0.481424      -1.009940       0.025136      -0.015581       0.053259       0.060919       0.015013      -0.082336      -0.014692       0.137956      -0.173401      -0.094352      -0.041184       0.135535              8.975351       5.773820      -0.132726       3.469736       9.249123      -0.385650      11.903111          -0.000000
          229              C      15.662129       7.526050      13.836957      -0.089551      32.957263 0.40548889E+03  0.93879436E+04                                 8.992678                            6.763302       0.074930       2.005222                    0.999690      28.686747      82.398832       0.625381       0.423029      -1.057813       0.011574       0.017212       0.014986       0.025589       0.008876      -0.008209       0.019561      -0.002919      -0.046770      -0.029991       0.008778       0.021213             10.386640       6.042427       0.896729       3.176870      11.017279      -2.785329      14.100212           0.000014
          230              C       5.133501       7.443910      15.084929      -0.108650      33.593552 0.42741817E+03  0.10049526E+05                                 9.158615                            6.985215      -0.007613       1.973156                    0.999539      29.429598      85.819159       0.608521       0.428093      -1.052288      -0.009173       0.022681      -0.014987       0.028691       0.002673      -0.018473      -0.012069      -0.013524      -0.028386      -0.026242       0.003613       0.022629             10.438642       6.617235       1.528172       3.727731      10.598589      -1.072727      14.100101           0.000012
          231              C      15.701297       8.706729      13.112328      -0.020483      36.525175 0.41874856E+03  0.96668742E+04                                 9.495055                            6.754990       0.071976       2.035601                    0.999241      26.647440      73.746673       0.649301       0.408627      -1.078753       0.020518      -0.006649       0.039971       0.045419      -0.013391      -0.007795       0.005919       0.009024      -0.024875      -0.011545      -0.009946       0.021491             11.623699       6.990446       0.903007       4.695972      10.817489      -2.445238      17.063161           0.000007
          232              C      15.100492       8.769223      11.746461       0.638906      23.122591 0.23935023E+03  0.49198418E+04                                 7.588954                            5.558942      -0.203109       1.999981                    0.999269      22.014454      62.126773       0.615470       0.484152      -1.009704      -0.022876       0.011915      -0.057486       0.063008       0.035538      -0.078421      -0.023449       0.107472      -0.176816      -0.094501      -0.034955       0.129456              9.042995       5.797794      -1.168030       3.384076       9.049993      -0.806504      12.281197           0.000005
          233              C      18.140169       7.638921      28.467555      -0.098023      32.635902 0.41532614E+03  0.96869707E+04                                 8.954750                            6.871777       0.032992       1.987634                    0.999710      29.050789      84.134922       0.615924       0.426364      -1.054270       0.017325       0.018775       0.003482       0.025783       0.019412      -0.001269       0.006788      -0.024962       0.026001      -0.027941       0.006823       0.021118             10.145127      15.139135      -1.173446       0.413019      10.618421       0.767051       4.677826          -0.000017
          234              C       8.380729       7.501016      28.680343      -0.107822      32.268273 0.41173715E+03  0.95610191E+04                                 8.802111                            6.777399       0.126710       2.014060                    0.999671      28.962189      83.083831       0.630499       0.418348      -1.061658      -0.015600       0.021317      -0.000405       0.026419      -0.015029      -0.004129       0.007667      -0.044997       0.007235      -0.028364      -0.000271       0.028635              9.951470      15.079611       0.399385       0.660144      10.084079       0.910840       4.690720          -0.000018
          235              C      16.050031       8.995497      28.251892       0.657663      22.164486 0.23308933E+03  0.47560185E+04                                 7.342267                            5.471727      -0.237916       1.987778                    0.998999      21.804202      61.160835       0.623200       0.481679      -1.011739      -0.069521       0.013609      -0.024580       0.074984       0.009198      -0.028651      -0.062053      -0.063596       0.257730      -0.079760      -0.040937       0.120697              8.592590      12.321346      -0.711679       0.822648       8.703997       1.417831       4.752427          -0.000012
          236              C      17.530796       8.864891      28.527366      -0.035313      36.031519 0.42962832E+03  0.99825824E+04                                 9.399036                            6.844670       0.112248       2.042978                    0.999376      26.995153      74.969925       0.644633       0.408925      -1.078476       0.051358      -0.004867       0.005019       0.051832       0.001515      -0.001312       0.007390      -0.009840       0.038122      -0.011793      -0.004085       0.015878             11.292728      18.379742      -0.684420       1.076294      10.554470       0.808965       4.943972          -0.000011
          237              O      13.863919       3.058207      27.547104      -0.667335      41.976860 0.59001216E+03  0.14527990E+05                                 9.567885                            7.514094       0.354783       2.139092                    0.996744      29.165723      77.779442       0.693167       0.358859      -1.138251       0.083652       0.031264       0.008938       0.089750       0.041762      -0.046250       0.040455      -0.007850       0.143659      -0.092732       0.017983       0.074749             11.102458      16.153472       5.160053       0.568576      11.104536      -0.077185       6.049367          -0.000032
          238              O      14.783077       5.017826      27.178464      -0.635174      35.648975 0.51543060E+03  0.12284062E+05                                 8.572740                            7.003683       0.278334       2.124454                    0.996149      28.427375      74.864417       0.720145       0.356873      -1.138520       0.050047      -0.066455      -0.020273       0.085626      -0.006939      -0.048719       0.003292      -0.114752       0.121832      -0.095385       0.035956       0.059428              9.654168       7.586918      -2.135141       0.404644      15.197257      -1.727806       6.178329          -0.000030
          239              O       4.505363       1.977777       0.428739      -0.657055      39.607894 0.59778540E+03  0.14786533E+05                                 9.246993                            7.606875       0.201339       2.088905                    0.996898      29.247760      78.503161       0.682160       0.362993      -1.133545      -0.064798       0.006042       0.061336       0.089429       0.041018      -0.012258       0.029883       0.000111       0.159440      -0.074640       0.011516       0.063124             10.500081      16.634449       2.885648      -1.119383       8.288462      -0.871194       6.577332          -0.000029
          240              O       3.411315       0.267047       1.281040      -0.643014      34.295890 0.53223308E+03  0.12780467E+05                                 8.326579                            7.119820       0.337903       2.138523                    0.997047      28.640028      75.589786       0.714157       0.357164      -1.138838      -0.028960       0.073801       0.014042       0.080513       0.015967      -0.003345       0.014823      -0.111679       0.146627      -0.082737       0.025200       0.057537              9.064540       7.550755      -1.600299       0.591353      12.760417      -2.703884       6.882447          -0.000038
          241              O       8.948999       3.151013      17.445723      -0.636302      33.528028 0.50138896E+03  0.11853730E+05                                 8.174445                            6.867353       0.357986       2.148019                    0.997184      28.328549      74.030016       0.734498       0.352724      -1.143149       0.043441      -0.065489      -0.013393       0.079720       0.005132      -0.029434       0.000304      -0.133689       0.118889      -0.093366       0.045712       0.047654              8.975859       7.128941      -1.140109       0.173484      12.691217      -2.812623       7.107418           0.000009
          242              O       7.774959       1.551542      18.377676      -0.658144      44.923042 0.61704949E+03  0.15365019E+05                                10.045487                            7.724549       0.296765       2.125111                    0.995337      29.119106      78.093816       0.678321       0.362625      -1.135274       0.077162       0.040301       0.020041       0.089330       0.029380      -0.048666       0.057638      -0.006227       0.140686      -0.093169       0.005324       0.087845             11.866321      18.844873       4.594312      -0.853201      10.248070      -0.965692       6.506019          -0.000004
          243              O       8.745181      17.074178      19.849362      -0.677847      44.382839 0.67179018E+03  0.17109144E+05                                 9.993354                            8.089218       0.131149       2.052615                    0.996675      30.123940      82.044201       0.658417       0.365267      -1.131773      -0.069485      -0.011391       0.054169       0.088838       0.033146      -0.007485       0.049285       0.015426       0.149558      -0.074889       0.001376       0.073513             11.551135      19.331966       2.358580      -1.591077       8.017269      -0.767189       7.304170          -0.000009
          244              O      18.609019      15.637610      20.935155      -0.633132      31.597850 0.50160744E+03  0.11855844E+05                                 7.819726                            6.863277       0.402006       2.161517                    0.997495      28.311571      73.887686       0.735880       0.352152      -1.144032      -0.031430       0.067408       0.015517       0.075976       0.025357      -0.003447       0.002405      -0.125779       0.104664      -0.085376       0.034824       0.050552              8.297981       7.064166      -0.776233       0.148131      10.513454      -2.766484       7.316325          -0.000020
          245              O      12.028853      15.303691      18.287385      -0.640731      34.984746 0.54306794E+03  0.13103654E+05                                 8.444005                            7.196336       0.333430       2.136100                    0.997171      28.718880      75.926714       0.709852       0.357602      -1.138737       0.028978      -0.075073      -0.010070       0.081099       0.014222       0.003487       0.013203      -0.107670       0.165370      -0.083266       0.022503       0.060763              9.249116       7.854596      -2.031841       0.633801      13.400196      -2.251866       6.492557           0.000003
          246              O      10.925866      13.487701      18.956804      -0.640261      36.724121 0.56568385E+03  0.13799742E+05                                 8.788093                            7.389226       0.269782       2.117925                    0.996343      28.893252      76.997700       0.693671       0.361956      -1.134438       0.061924      -0.013029      -0.063283       0.089493       0.057513      -0.010676       0.017999       0.016242       0.138302      -0.084385       0.034136       0.050249              9.782425      15.119819       2.207182      -0.923032       7.851711      -0.844497       6.375746           0.000005
          247              O      17.085306      10.545265      20.538334      -0.654271      38.000793 0.53363050E+03  0.12812911E+05                                 8.939197                            7.107406       0.372486       2.149684                    0.996579      28.686716      75.526373       0.718598       0.354987      -1.141427      -0.063263       0.060949       0.027841       0.092153       0.002252      -0.050736       0.004520      -0.116718       0.115836      -0.096791       0.038534       0.058257             10.257272       7.699447      -2.515956       0.361416      17.209826      -0.495267       5.862545          -0.000008
          248              O      17.950796      12.555544      20.553000      -0.658991      40.418240 0.55503350E+03  0.13457641E+05                                 9.287024                            7.259600       0.400051       2.153641                    0.997800      28.838719      76.282795       0.709445       0.356072      -1.140628      -0.092299      -0.020750       0.010477       0.095181       0.049153      -0.037114       0.027412      -0.008898       0.208022      -0.096722       0.014383       0.082339             10.670738      15.012168       5.214570       1.698501      10.976859       0.470042       6.023186          -0.000015
          249              O      11.647299      16.837797      20.745371      -0.641720      42.512493 0.65582763E+03  0.16539506E+05                                 9.652582                            7.952734       0.271831       2.121134                    0.995817      28.936683      77.457164       0.671582       0.361638      -1.138923       0.023429      -0.036441       0.043068       0.061088      -0.036168      -0.057759      -0.029302      -0.022608      -0.050822      -0.087759       0.035530       0.052228             10.917322       7.879707       0.246945       1.027374      10.632514      -4.763549      14.239745          -0.000008
          250              O       9.980774       0.636457      26.718382      -0.662006      42.546432 0.64495260E+03  0.16241392E+05                                 9.703372                            7.905805       0.250465       2.100385                    0.996946      29.540745      79.719376       0.669291       0.363409      -1.134451      -0.062190      -0.052693      -0.017199       0.083306      -0.022034      -0.043498       0.036833       0.000451      -0.177891      -0.083414       0.007753       0.075661             11.113190      11.783070       5.294361       2.981227      12.704297       2.356783       8.852204          -0.000024
          251              O      14.089228      15.868117      27.548254      -0.639071      41.300859 0.63777729E+03  0.15975842E+05                                 9.467041                            7.841279       0.297752       2.134420                    0.995589      28.708670      76.640360       0.676356       0.361523      -1.138772      -0.023643       0.029954      -0.047030       0.060565      -0.037142      -0.053920      -0.026593      -0.022176      -0.057372      -0.083915       0.031466       0.052448             10.651130       7.725340       0.562680       0.659659      10.314569      -4.545855      13.913481          -0.000019
          252              O      12.284026       1.306853      11.475013      -0.654010      40.139040 0.62023692E+03  0.15464126E+05                                 9.306749                            7.738352       0.268981       2.109670                    0.996967      29.273297      78.554701       0.678528       0.362052      -1.135736       0.049248       0.052020       0.022471       0.075075      -0.024434      -0.043446       0.028065       0.002495      -0.192687      -0.083656       0.008376       0.075280             10.462959      11.257408       4.682653       2.604979      11.450907       1.745213       8.680561          -0.000003
          253              O      13.368238       2.977515      10.505103      -0.640269      39.541971 0.61489475E+03  0.15295690E+05                                 9.237815                            7.724276       0.241970       2.113287                    0.995863      28.841329      77.271461       0.676693       0.363870      -1.134472       0.020165      -0.030575       0.064307       0.074006      -0.042229      -0.050655      -0.022247      -0.019081      -0.027935      -0.079996       0.025835       0.054161             10.351867       7.575748       0.655683       0.362854       8.708189      -3.906603      14.771664          -0.000002
          254              O       4.600614       2.295710      17.336453      -0.646058      44.060311 0.63866623E+03  0.15992494E+05                                 9.875209                            7.832517       0.304339       2.139928                    0.993789      28.619460      76.214516       0.679053       0.360213      -1.140603      -0.032491       0.082171      -0.011732       0.089137      -0.029719      -0.050561      -0.006662      -0.025523       0.044500      -0.067219       0.013040       0.054179             11.395218       7.568160       0.697090       0.583564      12.139631      -5.591037      14.477864          -0.000006
          255              O       5.724101       3.996098      16.467474      -0.656320      41.258160 0.59230560E+03  0.14583827E+05                                 9.468569                            7.520103       0.341397       2.136766                    0.996532      28.989191      77.051488       0.694780       0.358041      -1.140055      -0.072290      -0.041351      -0.018305       0.085269      -0.000546      -0.033969       0.031872       0.002462      -0.139625      -0.069722       0.022604       0.047118             10.978382      11.829830       5.535936       3.132024      12.455178       2.205901       8.650137           0.000001
          256              O       9.641843       8.202289      18.683918      -0.650911      35.153055 0.55073051E+03  0.13326092E+05                                 8.458252                            7.234263       0.419931       2.159972                    0.997611      28.898158      76.338508       0.710333       0.356353      -1.140510       0.059084      -0.023197      -0.049067       0.080229      -0.025607      -0.038542      -0.014226      -0.093571       0.119484      -0.086485       0.032641       0.053845              9.215059      10.544737      -3.656574      -0.963243      10.897377       1.543770       6.203062           0.000007
          257              O       9.616294       6.168193      17.801423      -0.630227      33.872796 0.51580549E+03  0.12293257E+05                                 8.273302                            7.014491       0.280865       2.126888                    0.996791      28.308975      74.514294       0.718435       0.357715      -1.138032       0.059127       0.044844      -0.002626       0.074255       0.040311      -0.001804      -0.015830      -0.071963       0.173879      -0.083181       0.019147       0.064033              9.072904      11.162843       3.442045       1.958817       9.449040       1.985896       6.606830           0.000011
          258              O       5.299448       5.405552      19.091953      -0.622613      38.796703 0.60319035E+03  0.14924542E+05                                 9.105296                            7.644274       0.243248       2.115221                    0.995721      28.638572      76.388248       0.681413       0.363287      -1.135541      -0.046487       0.014752       0.048041       0.068459      -0.028432      -0.024357      -0.010088      -0.082610       0.135759      -0.078350       0.027286       0.051064             10.179533      11.432231      -4.369972      -0.690053      12.787944       1.438666       6.318425          -0.000003
          259              O      16.421911       7.494999      19.870066      -0.658301      37.347876 0.58302685E+03  0.14325213E+05                                 8.863863                            7.483592       0.271366       2.107233                    0.997020      29.330845      78.348368       0.692039       0.360216      -1.136232      -0.061282      -0.042990      -0.006814       0.075166       0.039535       0.005372      -0.011677      -0.083558       0.155172      -0.084023       0.028399       0.055624              9.796268      11.489939       3.816149       1.864422      11.100274       2.132326       6.798591          -0.000004
          260              O       8.921205       5.799896       1.200238      -0.578745      35.093881 0.53873019E+03  0.12935258E+05                                 8.453138                            7.169599       0.516008       2.221175                    0.996889      27.468584      71.757637       0.712939       0.357808      -1.141892       0.028770      -0.006601       0.039275       0.049130       0.025503      -0.055320       0.050978       0.011204      -0.095542      -0.096710       0.039036       0.057674              9.356935       6.287780       1.030260       1.702853      12.069279       3.652162       9.713747          -0.000017
          261              O       8.722159       7.979492       1.318422      -0.699096      48.647671 0.76029226E+03  0.19976744E+05                                10.682319                            8.645755      -0.035295       1.991860                    0.996471      30.950708      85.693892       0.632274       0.368686      -1.128847       0.031800      -0.058995       0.027050       0.072273      -0.007489      -0.046001      -0.048716       0.058574      -0.137224      -0.091379       0.019048       0.072331             12.444424       9.400991      -3.112159       3.073302      16.230580      -5.262097      11.701701          -0.000016
          262              O      11.365140       5.660224       7.707806      -0.658570      45.271125 0.63636242E+03  0.15924178E+05                                10.018246                            7.780109       0.394423       2.148281                    0.997676      29.175797      77.730117       0.686207       0.356696      -1.143135      -0.069900       0.082458       0.002859       0.108136      -0.026375      -0.070948      -0.021978      -0.016836      -0.077475      -0.093146       0.029952       0.063194             11.743385       7.508956       0.726407       0.086260      16.475463      -6.371510      11.245738          -0.000005
          263              O      12.240132       7.652349       7.360444      -0.655682      43.660629 0.61389663E+03  0.15240308E+05                                 9.817088                            7.653839       0.314115       2.126199                    0.996405      29.069417      77.399879       0.689466       0.357845      -1.141038      -0.081394      -0.028309      -0.026622       0.090195       0.005586      -0.039614       0.042190       0.028919      -0.108609      -0.075530       0.020617       0.054912             11.440640      10.607898       4.992944       4.030079      13.690072       3.749512      10.023949          -0.000005
          264              O      11.544075       5.883898      26.272103      -0.659874      42.790351 0.61382108E+03  0.15246787E+05                                 9.699592                            7.671511       0.352149       2.140393                    0.996098      29.104415      77.661009       0.685833       0.359543      -1.139028      -0.074181      -0.046138      -0.023620       0.090495      -0.002038      -0.032318       0.033063       0.019316      -0.100515      -0.060849       0.013102       0.047747             11.258556      11.111279       4.847179       4.271720      12.267712       3.083691      10.396676          -0.000017
          265              O      10.459370       3.999491      26.681575      -0.639162      43.830866 0.63243751E+03  0.15792335E+05                                 9.834910                            7.785858       0.361906       2.156678                    0.995101      28.570379      75.892245       0.682418       0.359440      -1.141609      -0.046301       0.077707       0.004888       0.090587      -0.015026      -0.055201      -0.013044      -0.008746      -0.053755      -0.067749       0.017735       0.050014             11.424395       7.581541       1.270758       0.042105      14.266114      -5.941607      12.425530          -0.000017
          266              O       8.083645       4.157616      20.139501      -0.568387      36.059669 0.55059008E+03  0.13292523E+05                                 8.639680                            7.273843       0.446339       2.205772                    0.995515      27.337624      71.617000       0.704038       0.360355      -1.139839       0.006137      -0.006039       0.040056       0.040971       0.025942      -0.047346       0.057532       0.021035      -0.107619      -0.098453       0.043698       0.054755              9.656473       6.480511       1.195188       1.793620      12.679181       3.763212       9.809726          -0.000004
          267              O       8.093762       6.336654      20.186372      -0.703943      48.923793 0.77883173E+03  0.20589640E+05                                10.730935                            8.759895      -0.086372       1.974183                    0.996255      31.121229      86.459794       0.627069       0.369475      -1.128126       0.034814      -0.061978       0.035119       0.079288      -0.006722      -0.048794      -0.046791       0.052393      -0.130837      -0.089468       0.017809       0.071658             12.389427       9.141134      -2.508059       2.717960      16.199163      -5.165242      11.827982          -0.000009
          268              O       6.429579       9.516971      17.682952      -0.587956      31.807271 0.48858899E+03  0.11444892E+05                                 7.846737                            6.766675       0.685506       2.272463                    0.998116      27.306259      70.389075       0.744046       0.351429      -1.147378      -0.031101      -0.000434      -0.044813       0.054550       0.030336      -0.051604       0.049561       0.014527      -0.061499      -0.091956       0.037874       0.054081              8.469834       5.415239       0.151800       1.064623      10.498728       3.063095       9.495535           0.000004
          269              O       6.799509       7.377212      17.435371      -0.701939      48.176301 0.73774861E+03  0.19235029E+05                                10.603292                            8.496309      -0.000687       2.003905                    0.996335      30.806318      84.906288       0.640233       0.366930      -1.130434      -0.035944       0.067345      -0.034044       0.083584      -0.001809      -0.046619      -0.043624       0.054689      -0.153480      -0.088922       0.015134       0.073788             12.439883       9.720074      -4.055432       3.447925      15.872984      -5.385082      11.726591          -0.000003
          270              O       5.943859       7.175946       0.211062      -0.655101      39.932024 0.59583017E+03  0.14698131E+05                                 9.266258                            7.568608       0.237224       2.108183                    0.995917      28.877849      76.925685       0.688693       0.360529      -1.137638      -0.050843       0.040387       0.045721       0.079414      -0.015276      -0.027120      -0.018215      -0.085043       0.132730      -0.074894       0.018214       0.056681             10.508879      11.583634      -4.820001      -0.850531      13.658836       1.533642       6.284167          -0.000024
          271              O       5.959863       9.226479       1.019081      -0.629060      35.072064 0.53173802E+03  0.12769928E+05                                 8.487487                            7.140946       0.272271       2.122403                    0.996774      28.460050      75.201781       0.709203       0.359621      -1.136503      -0.052660      -0.039195      -0.005280       0.065857       0.035839      -0.003026      -0.015842      -0.078646       0.176615      -0.082701       0.017672       0.065029              9.380771      10.996585       3.638080       1.689167      10.608420       2.085791       6.537306          -0.000024
          272              O      10.692259      15.005829      21.547926      -0.660961      41.458212 0.63349244E+03  0.15881209E+05                                 9.526019                            7.828446       0.244467       2.101079                    0.996627      29.413948      79.194884       0.673477       0.362778      -1.134962       0.063425       0.053104       0.016754       0.084401      -0.017486      -0.041878       0.037501       0.004690      -0.164281      -0.080032       0.009740       0.070291             10.798004      11.526672       5.015501       3.042749      12.104473       2.155332       8.762868          -0.000013
          273              O       5.442610       2.387169      19.886744      -0.853936      27.996243 0.48634002E+03  0.11467003E+05                                 7.339626                            6.818869      -0.067470       2.041339                    0.992284      28.448152      75.446187       0.724570       0.358522      -1.132907       0.061114       0.040659      -0.074188       0.104364      -0.045492       0.034585       0.002929       0.112160       0.013664      -0.077223      -0.005685       0.082908              7.777734       8.325396      -0.513506       1.266386       7.688183      -0.190576       7.319624          -0.000008
          274              O       6.646368       4.335502       0.254195      -0.879257      31.707798 0.56666611E+03  0.13905093E+05                                 8.091849                            7.451653      -0.252098       1.962001                    0.991118      29.791990      81.052806       0.679282       0.367459      -1.124038       0.021338      -0.037456      -0.065742       0.078614      -0.069661       0.018814      -0.034525       0.035999       0.065332      -0.085370       0.002532       0.082838              8.676333       7.761194      -0.896897       1.136843      10.563141      -0.502814       7.704664          -0.000024
          275              O       7.589033      14.187838       1.208002      -0.667335      41.976853 0.59001209E+03  0.14527988E+05                                 9.567883                            7.514093       0.354783       2.139092                    0.996744      29.165725      77.779442       0.693167       0.358859      -1.138251      -0.083652      -0.031264      -0.008938       0.089750       0.041762      -0.046250       0.040455      -0.007850       0.143659      -0.092732       0.017983       0.074749             11.102456      16.153469       5.160051       0.568576      11.104533      -0.077185       6.049366          -0.000032
          276              O       6.669875      12.228219       1.576642      -0.635174      35.648923 0.51542972E+03  0.12284035E+05                                 8.572729                            7.003675       0.278336       2.124455                    0.996149      28.427363      74.864354       0.720146       0.356873      -1.138520      -0.050047       0.066455       0.020273       0.085627      -0.006939      -0.048719       0.003292      -0.114752       0.121833      -0.095385       0.035956       0.059429              9.654156       7.586908      -2.135138       0.404643      15.197236      -1.727804       6.178323          -0.000030
          277              O      16.947589      15.268268      28.326367      -0.657055      39.607888 0.59778528E+03  0.14786530E+05                                 9.246992                            7.606874       0.201339       2.088905                    0.996898      29.247758      78.503152       0.682161       0.362993      -1.133545       0.064798      -0.006042      -0.061336       0.089429       0.041018      -0.012258       0.029883       0.000110       0.159440      -0.074640       0.011516       0.063124             10.500079      16.634446       2.885648      -1.119383       8.288461      -0.871194       6.577331          -0.000029
          278              O      18.041637      16.978998      27.474066      -0.643014      34.295904 0.53223334E+03  0.12780475E+05                                 8.326582                            7.119823       0.337903       2.138522                    0.997047      28.640030      75.589802       0.714157       0.357164      -1.138838       0.028960      -0.073801      -0.014042       0.080513       0.015967      -0.003345       0.014822      -0.111679       0.146627      -0.082737       0.025201       0.057537              9.064543       7.550759      -1.600300       0.591353      12.760423      -2.703885       6.882449          -0.000038
          279              O      12.503953      14.095032      11.309383      -0.636302      33.528022 0.50138886E+03  0.11853727E+05                                 8.174443                            6.867352       0.357987       2.148020                    0.997184      28.328547      74.030007       0.734498       0.352724      -1.143149      -0.043441       0.065489       0.013393       0.079720       0.005132      -0.029434       0.000304      -0.133689       0.118890      -0.093366       0.045712       0.047654              8.975858       7.128940      -1.140109       0.173484      12.691216      -2.812622       7.107417           0.000009
          280              O      13.677993      15.694503      10.377430      -0.658144      44.923037 0.61704942E+03  0.15365016E+05                                10.045486                            7.724548       0.296766       2.125111                    0.995337      29.119106      78.093811       0.678321       0.362625      -1.135274      -0.077162      -0.040302      -0.020041       0.089330       0.029380      -0.048666       0.057639      -0.006227       0.140687      -0.093169       0.005324       0.087846             11.866319      18.844869       4.594311      -0.853201      10.248068      -0.965692       6.506018          -0.000003
          281              O      12.707771       0.171867       8.905744      -0.677847      44.382827 0.67178997E+03  0.17109137E+05                                 9.993352                            8.089217       0.131150       2.052615                    0.996675      30.123937      82.044186       0.658417       0.365267      -1.131773       0.069485       0.011391      -0.054168       0.088838       0.033146      -0.007485       0.049285       0.015426       0.149559      -0.074889       0.001376       0.073513             11.551132      19.331961       2.358579      -1.591076       8.017267      -0.767189       7.304168          -0.000010
          282              O       2.843933       1.608435       7.819951      -0.633132      31.597847 0.50160739E+03  0.11855842E+05                                 7.819725                            6.863277       0.402006       2.161516                    0.997495      28.311572      73.887686       0.735880       0.352152      -1.144032       0.031430      -0.067408      -0.015517       0.075976       0.025357      -0.003447       0.002405      -0.125779       0.104664      -0.085376       0.034824       0.050552              8.297981       7.064165      -0.776233       0.148131      10.513452      -2.766483       7.316325          -0.000020
          283              O       9.424099       1.942354      10.467721      -0.640731      34.984746 0.54306792E+03  0.13103653E+05                                 8.444005                            7.196335       0.333430       2.136100                    0.997171      28.718881      75.926714       0.709852       0.357602      -1.138737      -0.028978       0.075073       0.010070       0.081099       0.014221       0.003486       0.013204      -0.107670       0.165370      -0.083266       0.022503       0.060763              9.249116       7.854595      -2.031841       0.633801      13.400195      -2.251866       6.492557           0.000002
          284              O      10.527086       3.758344       9.798302      -0.640261      36.724151 0.56568439E+03  0.13799759E+05                                 8.788099                            7.389230       0.269782       2.117924                    0.996343      28.893260      76.997738       0.693671       0.361956      -1.134438      -0.061924       0.013029       0.063283       0.089494       0.057513      -0.010676       0.017998       0.016242       0.138301      -0.084385       0.034137       0.050248              9.782432      15.119831       2.207183      -0.923033       7.851716      -0.844498       6.375750           0.000004
          285              O       4.367646       6.700780       8.216772      -0.654271      38.000816 0.53363087E+03  0.12812923E+05                                 8.939201                            7.107409       0.372485       2.149683                    0.996579      28.686723      75.526403       0.718598       0.354987      -1.141427       0.063263      -0.060949      -0.027841       0.092153       0.002252      -0.050736       0.004520      -0.116718       0.115835      -0.096791       0.038534       0.058256             10.257277       7.699451      -2.515958       0.361416      17.209834      -0.495267       5.862547          -0.000009
          286              O       3.502156       4.690501       8.202106      -0.658991      40.418254 0.55503373E+03  0.13457648E+05                                 9.287026                            7.259601       0.400050       2.153641                    0.997800      28.838724      76.282814       0.709445       0.356072      -1.140628       0.092299       0.020750      -0.010477       0.095181       0.049153      -0.037114       0.027412      -0.008898       0.208021      -0.096722       0.014383       0.082339             10.670741      15.012173       5.214571       1.698501      10.976861       0.470042       6.023188          -0.000015
          287              O       9.805653       0.408248       8.009735      -0.641720      42.512503 0.65582783E+03  0.16539512E+05                                 9.652583                            7.952735       0.271831       2.121134                    0.995817      28.936688      77.457179       0.671582       0.361638      -1.138923      -0.023429       0.036441      -0.043068       0.061088      -0.036168      -0.057759      -0.029302      -0.022608      -0.050822      -0.087759       0.035530       0.052228             10.917323       7.879708       0.246946       1.027375      10.632515      -4.763549      14.239747          -0.000008
          288              O      11.472178      16.609588       2.036724      -0.662006      42.546430 0.64495257E+03  0.16241391E+05                                 9.703371                            7.905805       0.250464       2.100385                    0.996946      29.540745      79.719375       0.669291       0.363409      -1.134451       0.062190       0.052693       0.017199       0.083306      -0.022033      -0.043498       0.036833       0.000451      -0.177891      -0.083414       0.007753       0.075661             11.113190      11.783070       5.294360       2.981226      12.704297       2.356783       8.852203          -0.000024
          289              O       7.363724       1.377928       1.206852      -0.639071      41.300856 0.63777723E+03  0.15975840E+05                                 9.467041                            7.841279       0.297751       2.134420                    0.995589      28.708668      76.640356       0.676356       0.361523      -1.138772       0.023643      -0.029954       0.047030       0.060565      -0.037142      -0.053920      -0.026593      -0.022176      -0.057372      -0.083915       0.031466       0.052449             10.651130       7.725340       0.562680       0.659659      10.314569      -4.545855      13.913481          -0.000019
          290              O       9.168926      15.939192      17.280093      -0.654010      40.139049 0.62023711E+03  0.15464132E+05                                 9.306750                            7.738353       0.268980       2.109670                    0.996967      29.273301      78.554716       0.678528       0.362052      -1.135736      -0.049248      -0.052020      -0.022471       0.075075      -0.024434      -0.043446       0.028065       0.002495      -0.192687      -0.083656       0.008376       0.075280             10.462960      11.257409       4.682654       2.604979      11.450909       1.745213       8.680562          -0.000003
          291              O       8.084714      14.268530      18.250003      -0.640269      39.541973 0.61489479E+03  0.15295691E+05                                 9.237815                            7.724276       0.241971       2.113287                    0.995863      28.841331      77.271466       0.676693       0.363870      -1.134472      -0.020165       0.030575      -0.064307       0.074006      -0.042229      -0.050655      -0.022247      -0.019081      -0.027935      -0.079996       0.025835       0.054161             10.351867       7.575747       0.655683       0.362854       8.708190      -3.906603      14.771663          -0.000002
          292              O      16.852338      14.950335      11.418653      -0.646058      44.060301 0.63866608E+03  0.15992489E+05                                 9.875208                            7.832516       0.304339       2.139928                    0.993789      28.619457      76.214505       0.679053       0.360213      -1.140603       0.032491      -0.082171       0.011732       0.089137      -0.029719      -0.050561      -0.006662      -0.025523       0.044500      -0.067219       0.013040       0.054179             11.395216       7.568159       0.697090       0.583564      12.139630      -5.591036      14.477861          -0.000006
          293              O      15.728851      13.249947      12.287632      -0.656320      41.258136 0.59230521E+03  0.14583815E+05                                 9.468565                            7.520099       0.341398       2.136766                    0.996532      28.989186      77.051462       0.694781       0.358041      -1.140055       0.072290       0.041351       0.018305       0.085269      -0.000546      -0.033969       0.031872       0.002462      -0.139625      -0.069722       0.022604       0.047119             10.978376      11.829824       5.535933       3.132022      12.455172       2.205900       8.650132           0.000001
          294              O      11.811109       9.043756      10.071188      -0.650911      35.153076 0.55073089E+03  0.13326104E+05                                 8.458256                            7.234266       0.419930       2.159971                    0.997611      28.898162      76.338532       0.710332       0.356353      -1.140510      -0.059084       0.023197       0.049067       0.080229      -0.025607      -0.038542      -0.014226      -0.093571       0.119484      -0.086485       0.032641       0.053844              9.215064      10.544743      -3.656577      -0.963243      10.897384       1.543771       6.203065           0.000006
          295              O      11.836658      11.077852      10.953683      -0.630227      33.872840 0.51580628E+03  0.12293281E+05                                 8.273310                            7.014498       0.280863       2.126888                    0.996791      28.308987      74.514353       0.718434       0.357716      -1.138032      -0.059127      -0.044844       0.002626       0.074255       0.040311      -0.001804      -0.015830      -0.071963       0.173878      -0.083181       0.019147       0.064033              9.072915      11.162857       3.442049       1.958820       9.449050       1.985898       6.606837           0.000012
          296              O      16.153504      11.840493       9.663153      -0.622613      38.796699 0.60319030E+03  0.14924540E+05                                 9.105295                            7.644273       0.243248       2.115221                    0.995721      28.638572      76.388245       0.681413       0.363287      -1.135541       0.046487      -0.014752      -0.048041       0.068459      -0.028432      -0.024357      -0.010088      -0.082610       0.135759      -0.078350       0.027286       0.051064             10.179532      11.432230      -4.369971      -0.690053      12.787942       1.438665       6.318425          -0.000003
          297              O       5.031041       9.751046       8.885040      -0.658301      37.347855 0.58302647E+03  0.14325200E+05                                 8.863858                            7.483589       0.271366       2.107233                    0.997020      29.330842      78.348345       0.692039       0.360216      -1.136232       0.061282       0.042990       0.006814       0.075166       0.039535       0.005372      -0.011677      -0.083558       0.155173      -0.084023       0.028399       0.055624              9.796262      11.489932       3.816146       1.864420      11.100268       2.132325       6.798587          -0.000004
          298              O      12.531747      11.446149      27.554868      -0.578745      35.093878 0.53873014E+03  0.12935257E+05                                 8.453138                            7.169599       0.516008       2.221175                    0.996889      27.468583      71.757634       0.712939       0.357808      -1.141892      -0.028770       0.006601      -0.039275       0.049130       0.025503      -0.055320       0.050978       0.011204      -0.095542      -0.096710       0.039036       0.057674              9.356935       6.287779       1.030260       1.702853      12.069279       3.652161       9.713746          -0.000016
          299              O      12.730793       9.266553      27.436684      -0.699096      48.647662 0.76029208E+03  0.19976738E+05                                10.682317                            8.645754      -0.035295       1.991860                    0.996471      30.950705      85.693880       0.632274       0.368686      -1.128847      -0.031800       0.058995      -0.027050       0.072273      -0.007488      -0.046001      -0.048716       0.058574      -0.137224      -0.091378       0.019048       0.072331             12.444423       9.400991      -3.112159       3.073302      16.230578      -5.262097      11.701700          -0.000016
          300              O      10.087812      11.585821      21.047300      -0.658570      45.271117 0.63636230E+03  0.15924174E+05                                10.018245                            7.780108       0.394424       2.148282                    0.997676      29.175796      77.730109       0.686208       0.356696      -1.143135       0.069899      -0.082458      -0.002859       0.108136      -0.026375      -0.070948      -0.021977      -0.016836      -0.077475      -0.093146       0.029952       0.063194             11.743383       7.508955       0.726406       0.086260      16.475460      -6.371508      11.245735          -0.000005
          301              O       9.212820       9.593696      21.394662      -0.655682      43.660627 0.61389660E+03  0.15240307E+05                                 9.817087                            7.653839       0.314116       2.126199                    0.996405      29.069417      77.399877       0.689466       0.357845      -1.141038       0.081394       0.028309       0.026622       0.090195       0.005586      -0.039614       0.042190       0.028919      -0.108609      -0.075530       0.020617       0.054912             11.440639      10.607897       4.992943       4.030079      13.690072       3.749512      10.023948          -0.000005
          302              O       9.908877      11.362147       2.483003      -0.659874      42.790355 0.61382114E+03  0.15246789E+05                                 9.699593                            7.671512       0.352148       2.140392                    0.996098      29.104416      77.661014       0.685833       0.359543      -1.139028       0.074181       0.046138       0.023620       0.090495      -0.002038      -0.032318       0.033063       0.019316      -0.100515      -0.060848       0.013102       0.047747             11.258557      11.111279       4.847180       4.271720      12.267713       3.083691      10.396677          -0.000017
          303              O      10.993582      13.246554       2.073531      -0.639162      43.830861 0.63243743E+03  0.15792332E+05                                 9.834909                            7.785858       0.361906       2.156678                    0.995101      28.570378      75.892239       0.682418       0.359440      -1.141609       0.046301      -0.077707      -0.004888       0.090587      -0.015026      -0.055201      -0.013044      -0.008746      -0.053755      -0.067749       0.017735       0.050014             11.424394       7.581540       1.270758       0.042104      14.266113      -5.941606      12.425529          -0.000017
          304              O      13.369307      13.088429       8.615605      -0.568387      36.059668 0.55059006E+03  0.13292523E+05                                 8.639680                            7.273843       0.446339       2.205772                    0.995515      27.337624      71.617000       0.704038       0.360355      -1.139839      -0.006137       0.006039      -0.040056       0.040971       0.025942      -0.047346       0.057532       0.021035      -0.107619      -0.098453       0.043698       0.054754              9.656472       6.480511       1.195188       1.793619      12.679181       3.763211       9.809725          -0.000004
          305              O      13.359190      10.909391       8.568734      -0.703943      48.923778 0.77883145E+03  0.20589631E+05                                10.730932                            8.759893      -0.086372       1.974183                    0.996255      31.121225      86.459774       0.627069       0.369475      -1.128126      -0.034814       0.061978      -0.035118       0.079288      -0.006722      -0.048794      -0.046791       0.052393      -0.130837      -0.089468       0.017809       0.071658             12.389423       9.141131      -2.508058       2.717958      16.199159      -5.165240      11.827978          -0.000009
          306              O      15.023373       7.729074      11.072154      -0.587956      31.807270 0.48858897E+03  0.11444891E+05                                 7.846737                            6.766675       0.685507       2.272464                    0.998116      27.306257      70.389071       0.744046       0.351429      -1.147378       0.031101       0.000434       0.044813       0.054550       0.030336      -0.051604       0.049561       0.014527      -0.061499      -0.091956       0.037874       0.054081              8.469834       5.415239       0.151800       1.064623      10.498728       3.063095       9.495535           0.000004
          307              O      14.653443       9.868833      11.319735      -0.701939      48.176301 0.73774857E+03  0.19235028E+05                                10.603293                            8.496309      -0.000687       2.003905                    0.996335      30.806316      84.906284       0.640233       0.366930      -1.130434       0.035944      -0.067345       0.034044       0.083584      -0.001809      -0.046619      -0.043624       0.054689      -0.153479      -0.088922       0.015133       0.073788             12.439884       9.720075      -4.055432       3.447926      15.872984      -5.385082      11.726592          -0.000003
          308              O      15.509093      10.070099      28.544044      -0.655101      39.932035 0.59583037E+03  0.14698137E+05                                 9.266259                            7.568609       0.237224       2.108182                    0.995917      28.877853      76.925700       0.688693       0.360529      -1.137638       0.050843      -0.040387      -0.045721       0.079414      -0.015276      -0.027119      -0.018215      -0.085043       0.132730      -0.074894       0.018214       0.056681             10.508881      11.583636      -4.820002      -0.850531      13.658839       1.533643       6.284168          -0.000024
          309              O      15.493089       8.019566      27.736025      -0.629060      35.072085 0.53173840E+03  0.12769940E+05                                 8.487492                            7.140950       0.272271       2.122403                    0.996774      28.460053      75.201804       0.709202       0.359621      -1.136503       0.052660       0.039195       0.005280       0.065857       0.035839      -0.003026      -0.015842      -0.078646       0.176615      -0.082701       0.017672       0.065029              9.380776      10.996593       3.638083       1.689168      10.608427       2.085792       6.537309          -0.000024
          310              O      10.760693       2.240216       7.207180      -0.660961      41.458221 0.63349262E+03  0.15881215E+05                                 9.526021                            7.828447       0.244466       2.101079                    0.996627      29.413952      79.194899       0.673477       0.362778      -1.134962      -0.063425      -0.053104      -0.016754       0.084401      -0.017486      -0.041878       0.037501       0.004690      -0.164281      -0.080032       0.009740       0.070291             10.798006      11.526674       5.015502       3.042750      12.104475       2.155333       8.762869          -0.000013
          311              O      16.010342      14.858876       8.868362      -0.853936      27.996237 0.48633988E+03  0.11466999E+05                                 7.339625                            6.818869      -0.067470       2.041339                    0.992284      28.448149      75.446176       0.724570       0.358522      -1.132907      -0.061114      -0.040659       0.074188       0.104364      -0.045492       0.034585       0.002929       0.112160       0.013665      -0.077223      -0.005685       0.082908              7.777734       8.325395      -0.513506       1.266386       7.688182      -0.190576       7.319623          -0.000009
          312              O      14.806584      12.910543      28.500911      -0.879258      31.707794 0.56666601E+03  0.13905090E+05                                 8.091848                            7.451652      -0.252098       1.962001                    0.991118      29.791988      81.052796       0.679282       0.367459      -1.124038      -0.021338       0.037456       0.065742       0.078614      -0.069661       0.018814      -0.034525       0.035999       0.065332      -0.085370       0.002532       0.082838              8.676333       7.761194      -0.896897       1.136843      10.563141      -0.502814       7.704663          -0.000024

******************************************************
Auxiliary information for the entire system
The total spin magnetic moment of the unit cell is   0.000006
The total net atomic charge of the unit cell is   -0.000008
Accuracy of reproducing the electrostatic potential in the unit cell:
  The inner radius (bohr) =    5.0000
  The outer radius (bohr) =   12.0000
  Valid grid points have density less than (e/(bohr^3)) =    0.0001
  The number of valid grid points were=       250562
  The rms potential error without charges in kcal/mol is=      5.44947
  The rms potential error with partial charges in kcal/mol is=      1.38862
  The RRMSE value at monopole order=      0.25482
  The rms potential error with partial charges and cloud penetration in kcal/mol is=      1.39161
  The RRMSE value at monopole order with cloud penetration is=      0.25537
  The rms potential error with partial charges and atomic dipoles in kcal/mol is=      0.58783
  The RRMSE value at dipole order=      0.10787
  The rms potential error with partial charges, atomic dipoles and cloud penetration in kcal/mol is=      0.58936
  The RRMSE value at dipole order with cloud penetration=      0.10815

******************************************************
The electron densities and ab initio electrostatic potential were computed in VASP using the PBE functional and
projector augmented wave method. See the main text of the journal article for a description of computational details.
The atomic charges, dipoles, and quadrupoles were computed with the DDEC6 method as described in
(a) T. A. Manz and N. Gabaldon Limas, RSC Adv. 6 (2016) 47771-47801 DOI: 10.1039/c6ra04656h
(b) N. Gabaldon Limas and T. A. Manz, RSC Adv. 8 (2018) 2678-2707 DOI: 10.1039/c7ra11829e.
For each atom in the material, the electron cloud parameters were fit to the spherically averaged atom-in-material
electron density using radial positions for which this density was between 10^-4 and 10^-2 electrons per cubic bohr.
The polarizabilities, dispersion coefficients, and quantum Drude oscillator (QDO) parameters were fit using the MCLF method.
The magnetic structure of the system was optimized in VASP from the default ferromagnetic initial guess using spin polarization.
The atomic spin moments (ASMs) were computed on this optimized magnetic structure using the DDEC6 partition as inputs
to the method of T. A. Manz and D. S. Sholl, J. Chem. Theory Comput. 7 (2011) 4146-4164 DOI: 10.1021/ct200539n.
The RMSE and RRMSE were computed using a uniform grid with Ewald summation.
