# Supplementary material for: A collection of forcefield precursors for metal–organic frameworks
Source: RSC Adv. 2019 Nov 13;9(63):36492–507. doi: 10.1039/c9ra07327b (PMC9075174; doi:10.1039/c9ra07327b)
Supplement: RA-009-C9RA07327B-s3392 [file RA-009-C9RA07327B-s3392.xyz]

  300
jmolscript: load "" {1 1 1} spacegroup "x,y,z" unitcell [{     11.143600     0.000000     0.000000 }, {      5.157428    17.088693     0.000000 }, {      5.263186     0.208830    28.863313 }]
Nd     7.475819     5.071833    17.914304     2.122794
Nd    13.337825     6.868827    27.850499     2.133243
Nd     7.530172     8.769611    19.939354     2.137787
Nd    11.730379     2.083842    27.829718     2.170972
Nd     9.034879    13.731142    20.506229     2.166561
Nd     5.667043     0.370327    18.566615     2.196960
Nd    14.088395    12.225690    10.949009     2.122790
Nd     8.226389    10.428696     1.012814     2.133245
Nd    14.034095     8.527914     8.924248     2.137790
Nd     9.833835    15.213681     1.033595     2.170972
Nd    12.529335     3.566381     8.357084     2.166560
Nd    15.897171    16.927196    10.296698     2.196960
H     17.388192     4.698029    27.446124     0.117164
H      8.248931     3.766268    28.095549     0.122802
H      0.953649     0.674917     1.168964     0.117782
H     10.109698     1.584024     0.458927     0.118833
H      9.225423     0.244397    20.080207     0.116334
H     16.275478    16.316721    20.845085     0.118982
H     13.364364     1.634602    18.550451     0.114114
H     11.453251     2.606207    17.739392     0.120630
H     14.622189    10.817760    20.397703     0.115125
H     12.616036    11.753357    19.806005     0.123276
H     14.547524    15.059960    18.616837     0.115736
H     16.548448    14.129928    19.269148     0.113297
H     10.022712     2.714987     4.903877     0.112698
H      8.922586     2.398045     2.903649     0.118068
H     12.257561    16.257602     4.407428     0.111098
H     13.391810    16.552224     6.393224     0.115812
H      3.851627     4.098843    12.180318     0.120301
H      4.968575     4.468571    14.154569     0.116080
H     14.080157     1.433937    15.851731     0.113185
H     12.945130     1.089966    13.894799     0.112668
H     11.750751     4.968961    18.599519     0.116274
H     14.016662     4.713365    18.937220     0.120323
H     14.381973     8.641854    19.381715     0.115005
H     12.138637     8.900617    19.009378     0.118280
H     12.676387    12.164148    25.093764     0.119102
H     10.776389     8.714244    25.844210     0.111605
H     11.733810    12.241224    22.992515     0.117220
H      9.774377     8.817162    23.771825     0.114300
H     11.119138     6.700315    24.069117     0.114484
H     10.091378     6.852811    21.999617     0.117140
H      8.035207     3.505753    22.793358     0.121270
H      8.980745     3.440701    24.903266     0.115865
H      6.222421    10.492416    15.346624     0.116499
H     16.432384    10.631116    13.259806     0.108567
H     17.715716     6.890481    28.387068     0.114047
H      8.821825     6.677690    28.736314     0.118082
H      4.176022    12.599494     1.417189     0.117165
H     13.315283    13.531255     0.767764     0.122802
H     20.610565    16.622606    27.694349     0.117782
H     11.454516    15.713499    28.404386     0.118833
H     12.338791    17.053126     8.783106     0.116334
H      5.288736     0.980802     8.018228     0.118983
H      8.199850    15.662921    10.312862     0.114113
H     10.110963    14.691316    11.123921     0.120629
H      6.942025     6.479763     8.465610     0.115125
H      8.948178     5.544166     9.057308     0.123277
H      7.016690     2.237563    10.246476     0.115735
H      5.015766     3.167595     9.594165     0.113297
H     11.541502    14.582536    23.959436     0.112697
H     12.641628    14.899478    25.959664     0.118068
H      9.306653     1.039921    24.455885     0.111098
H      8.172404     0.745299    22.470089     0.115812
H     17.712587    13.198680    16.682995     0.120302
H     16.595639    12.828952    14.708744     0.116080
H      7.484057    15.863586    13.011582     0.113186
H      8.619084    16.207557    14.968514     0.112668
H      9.813463    12.328562    10.263794     0.116275
H      7.547552    12.584158     9.926093     0.120324
H      7.182241     8.655669     9.481598     0.115004
H      9.425577     8.396906     9.853935     0.118281
H      8.887827     5.133375     3.769549     0.119100
H     10.787825     8.583279     3.019103     0.111603
H      9.830404     5.056299     5.870798     0.117219
H     11.789837     8.480361     5.091488     0.114303
H     10.445076    10.597208     4.794196     0.114484
H     11.472836    10.444712     6.863696     0.117144
H     13.529007    13.791770     6.069955     0.121269
H     12.583469    13.856822     3.960047     0.115864
H     15.341793     6.805107    13.516689     0.116498
H      5.131830     6.666407    15.603507     0.108568
H      3.848498    10.407042     0.476245     0.114047
H     12.742389    10.619833     0.126999     0.118082
C     16.195007     3.318088    28.268729    -0.018257
C      6.246696     3.912144    27.945460    -0.104264
C      7.444110     3.371585    28.340887    -0.105341
C      2.165927     1.989378     0.271315    -0.025732
C      0.962669     1.433167     0.629220    -0.096631
C     10.916376     1.973539     0.207816    -0.099444
C     14.895592     3.862584    27.708780     0.683871
C      3.490995     1.368648     0.686947     0.678740
C     10.142315     1.506399    18.781358    -0.022989
C     10.056101     0.505183    19.751165    -0.097814
C     16.343481    17.000863    20.218751    -0.098731
C     12.423053     0.305475    19.782915    -0.022572
C     12.530334     1.344495    18.841971    -0.107630
C     11.388147     1.918626    18.362840    -0.105072
C      8.881567     2.115748    18.209864     0.689135
C     18.842312    16.662862    20.267818     0.670126
C     14.605968    11.681672    20.054230    -0.102452
C     13.405644    12.232777    19.699211    -0.104480
C     13.380779    13.534510    19.168126    -0.023421
C     14.558587    14.209970    18.994946    -0.102195
C     15.758313    13.650487    19.373056    -0.103348
C     15.789244    12.369344    19.915686    -0.022585
C     12.023508    14.183188    18.836198     0.675862
C     17.110778    11.820845    20.394817     0.690877
C      9.446840     1.991384     4.799969    -0.107854
C      8.777552     1.803286     3.602141    -0.102715
C      7.905537     0.756163     3.423189    -0.017829
C     12.855133    16.965722     4.496904    -0.110642
C      8.377259     0.056561     5.691845    -0.098519
C      9.257426     1.096723     5.853480    -0.021113
C      7.147645     0.563959     2.130112     0.678265
C     10.026845     1.276903     7.137897     0.675942
C      3.671321     3.562477    12.919219    -0.095728
C      4.343380     3.782897    14.096842    -0.103110
C      4.081776     2.965595    15.213852    -0.035827
C     14.266118     1.966884    15.112831    -0.102108
C     13.589807     1.758468    13.940980    -0.099282
C     13.860701     2.539842    12.818197    -0.020882
C      4.896854     3.109742    16.478065     0.675192
C     13.135569     2.234894    11.530894     0.674097
C     12.284441     5.716740    18.738063    -0.106375
C     13.637089     5.562778    18.951651    -0.109223
C     14.426928     6.665002    19.188330    -0.014966
C     13.855866     7.893846    19.211421    -0.105075
C     12.512771     8.049433    18.986287    -0.101974
C     11.718081     6.971008    18.732290    -0.016231
C     10.262824     7.143141    18.432112     0.667001
C     15.930192     6.507936    19.445214     0.654519
C     12.099504    11.487161    24.819563    -0.096897
C     11.815215    10.428780    25.682576    -0.008596
C     10.957818     9.427876    25.278490    -0.113867
C     11.531939    11.539617    23.566895    -0.109510
C     12.457464    10.399291    27.039152     0.646311
C      9.960527    10.605861    21.814892     0.668060
C     10.367233     9.483813    24.034481    -0.097773
C     10.657776    10.537068    23.171468    -0.031881
C     10.816748     4.983577    26.052026     0.665318
C     10.135327     5.060998    24.706996    -0.031127
C     10.481798     6.069655    23.820892    -0.096287
C      9.886908     6.146036    22.568224    -0.121031
C      8.993045     5.175934    22.169911    -0.008208
C      8.646884     4.156981    23.050242    -0.100192
C      9.220681     4.118280    24.314455    -0.098553
C      8.364484     5.229117    20.781585     0.641915
C      5.814894     9.742967    14.977173    -0.092345
C     16.396725     9.829642    13.730278    -0.116777
C      5.786202     8.570735    15.692983    -0.008564
C      6.419675     8.488292    17.052445     0.654451
C     18.228699     7.643741    28.574680    -0.104815
C      8.425364     7.515454    28.794041    -0.103302
C     16.133903     9.021149    28.346660     0.665364
C     17.627941     8.889883    28.626634    -0.025202
C      5.369207    13.979435     0.594584    -0.018258
C      4.173918    13.385379     0.917853    -0.104264
C     14.120104    13.925938     0.522426    -0.105340
C     19.398287    15.308145    28.591998    -0.025732
C     20.601545    15.864356    28.234093    -0.096632
C     10.647838    15.323984    28.655497    -0.099445
C      6.668622    13.434939     1.154533     0.683871
C     18.073219    15.928875    28.176366     0.678740
C     11.421899    15.791124    10.081955    -0.022990
C     11.508113    16.792340     9.112148    -0.097813
C      5.220733     0.296660     8.644562    -0.098730
C      9.141161    16.992048     9.080398    -0.022571
C      9.033880    15.953028    10.021342    -0.107631
C     10.176067    15.378897    10.500473    -0.105073
C     12.682647    15.181775    10.653449     0.689135
C      2.721902     0.634661     8.595495     0.670125
C      6.958246     5.615851     8.809083    -0.102455
C      8.158570     5.064746     9.164102    -0.104479
C      8.183435     3.763013     9.695187    -0.023422
C      7.005627     3.087553     9.868367    -0.102196
C      5.805901     3.647036     9.490257    -0.103351
C      5.774970     4.928179     8.947627    -0.022587
C      9.540706     3.114335    10.027115     0.675861
C      4.453436     5.476678     8.468496     0.690866
C     12.117374    15.306139    24.063344    -0.107855
C     12.786662    15.494237    25.261172    -0.102715
C     13.658677    16.541360    25.440124    -0.017828
C      8.709081     0.331801    24.366409    -0.110642
C      8.029527     0.152269    23.171468    -0.098518
C     12.306788    16.200800    23.009833    -0.021113
C     14.416569    16.733564    26.733201     0.678264
C     11.537369    16.020620    21.725416     0.675943
C     17.892893    13.735046    15.944094    -0.095727
C     17.220834    13.514626    14.766471    -0.103110
C     17.482438    14.331928    13.649461    -0.035827
C      7.298096    15.330639    13.750482    -0.102107
C      7.974407    15.539055    14.922333    -0.099281
C      7.703513    14.757681    16.045116    -0.020883
C     16.667360    14.187781    12.385248     0.675193
C      8.428645    15.062629    17.332419     0.674098
C      9.279773    11.580783    10.125250    -0.106373
C      7.927125    11.734745     9.911662    -0.109222
C      7.137286    10.632521     9.674983    -0.014967
C      7.708348     9.403677     9.651892    -0.105074
C      9.051443     9.248090     9.877026    -0.101970
C      9.846133    10.326515    10.131023    -0.016231
C     11.301390    10.154382    10.431201     0.667003
C      5.634022    10.789587     9.418099     0.654516
C      9.464710     5.810362     4.043750    -0.096900
C      9.748999     6.868743     3.180737    -0.008602
C     10.606396     7.869647     3.584823    -0.113870
C     10.032275     5.757906     5.296418    -0.109514
C      9.106750     6.898232     1.824161     0.646313
C     11.603687     6.691662     7.048421     0.668036
C     11.196981     7.813710     4.828832    -0.097773
C     10.906438     6.760455     5.691845    -0.031871
C     10.747466    12.313946     2.811287     0.665319
C     11.428887    12.236525     4.156317    -0.031129
C     11.082416    11.227868     5.042421    -0.096288
C     11.677306    11.151487     6.295089    -0.121021
C     12.571169    12.121589     6.693402    -0.008203
C     12.917330    13.140542     5.813071    -0.100194
C     12.343533    13.179243     4.548858    -0.098556
C     13.199730    12.068406     8.081728     0.641926
C     15.749320     7.554556    13.886140    -0.092344
C      5.167489     7.467881    15.133035    -0.116774
C     15.778012     8.726788    13.170330    -0.008572
C     15.144539     8.809231    11.810868     0.654463
C      3.335515     9.653782     0.288633    -0.104815
C     13.138850     9.782069     0.069272    -0.103300
C      5.430311     8.276374     0.516653     0.665364
C      3.936273     8.407640     0.236679    -0.025200
O     13.928434     3.057268    27.648168    -0.738954
O     14.855451     5.036904    27.281603    -0.684908
O      4.533721     1.976835     0.427177    -0.693786
O      3.413765     0.260330     1.261327    -0.691302
O      8.990899     3.146311    17.517145    -0.683795
O      7.805939     1.567163    18.440771    -0.745605
O      8.808209    17.108038    19.915686    -0.744403
O     18.698574    15.685441    20.983629    -0.654645
O     12.112964    15.338418    18.368612    -0.706107
O     10.995784    13.555786    19.038241    -0.671910
O     17.163919    10.588671    20.619951    -0.700201
O     18.036476    12.605220    20.631496    -0.719489
O      9.833391     0.392972     8.021115    -0.679595
O     11.539785    16.667716     2.043523    -0.717588
O      7.380013     1.396394     1.215145    -0.676083
O     12.330823     1.300143    11.530894    -0.687508
O     13.429779     2.986448    10.537996    -0.696773
O      4.617589     2.297918    17.407464    -0.736597
O      5.754663     3.993604    16.530019    -0.688488
O      9.690825     8.235717    18.752494    -0.691003
O      9.680810     6.183790    17.866391    -0.678838
O      5.352329     5.412088    19.145036    -0.671228
O     16.498971     7.519677    19.930118    -0.678839
O     12.592012    11.473553    27.662599    -0.613964
O     12.803543     9.285238    27.529539    -0.761605
O     10.153697    11.624482    21.125059    -0.717206
O      9.276599     9.636218    21.480078    -0.694105
O     11.600262     5.896723    26.372409    -0.708380
O     10.512833     3.989151    26.779382    -0.718461
O      8.135681     4.160336    20.207205    -0.594858
O      8.131230     6.349669    20.244728    -0.767893
O      6.470246     9.557783    17.724961    -0.634469
O      6.837452     7.406334    17.491168    -0.752602
O     15.584563    10.103389    28.655497    -0.681157
O     15.577432     8.021140    27.830006    -0.675674
O     10.807405     2.249918     7.230260    -0.720042
O      7.635780    14.240255     1.215145    -0.738954
O      6.708763    12.260619     1.581710    -0.684907
O     17.030493    15.320688    28.436136    -0.693786
O     18.150449    17.037193    27.601986    -0.691303
O     12.573315    14.151212    11.346168    -0.683797
O     13.758275    15.730360    10.422542    -0.745604
O     12.756005     0.189485     8.947627    -0.744403
O      2.865640     1.612082     7.879684    -0.654644
O      9.451250     1.959105    10.494701    -0.706110
O     10.568430     3.741737     9.825072    -0.671909
O      4.400295     6.708852     8.243362    -0.700185
O      3.527738     4.692303     8.231817    -0.719489
O     11.730823    16.904551    20.842198    -0.679594
O     10.024429     0.629807    26.819790    -0.717588
O     14.184201    15.901129    27.648168    -0.676082
O      9.233391    15.997380    17.332419    -0.687508
O      8.134435    14.311075    18.325317    -0.696773
O     16.946625    14.999605    11.455849    -0.736595
O     15.809551    13.303919    12.333294    -0.688490
O     11.873389     9.061806    10.110819    -0.690999
O     11.883404    11.113733    10.996922    -0.678840
O     16.211885    11.885435     9.718277    -0.671222
O      5.065243     9.777846     8.933195    -0.678830
O      8.972202     5.823970     1.200714    -0.613966
O      8.760671     8.012285     1.333774    -0.761607
O     11.410517     5.673041     7.738254    -0.717224
O     12.287615     7.661305     7.383235    -0.694061
O      9.963952    11.400800     2.490904    -0.708381
O     11.051381    13.308372     2.083931    -0.718464
O     13.428533    13.137187     8.656108    -0.594865
O     13.432984    10.947854     8.618585    -0.767917
O     15.093968     7.739740    11.138352    -0.634508
O     14.726762     9.891189    11.372145    -0.752600
O      5.979651     7.194134     0.207816    -0.681156
O      5.986782     9.276383     1.033307    -0.675672
O     10.756809    15.047605    21.633053    -0.720045

The following XYZ coordinates are in angstroms. Other properties are in atomic units.
The sperically averaged electron density of each atom fit to a function of the form exp(a - br)
eigen_1, eigen_2 and eigen_3 are the three eigenvalues of traceless quadrupole moment tensor
  atom number  atomic symbol              X              Y              Z     net charge C6 coefficient C8 coefficient C10 coefficient fluctuating dipole atomic polarizability isotropic forcefield polarizability              a              b squared Pearson coefficient          <r^3>          <r^4>         wp_QDO          m_QDO          q_QDO       dipole_x       dipole_y       dipole_z         dipole            Qxy            Qxz            Qyz     Q(x^2-y^2)  Q(3z^2 - R^2)        eigen_1        eigen_2        eigen_3 static polarizability      alpha(xx)      alpha(xy)      alpha(xz)      alpha(yy)      alpha(yz)      alpha(zz) atomic spin moment
            1             Nd       7.475819       5.071833      17.914304       2.122794     148.487870 0.34451497E+04  0.12103969E+06                                18.310869                           15.596800       2.520321       2.448401                    0.999419      84.408362     203.242443       0.658404       0.264785      -1.338003       0.003557       0.011298      -0.021180       0.024267       0.008857      -0.054073      -0.061657       0.050537       0.199954      -0.086285      -0.028902       0.115187             21.516019      24.776466      -1.481073       5.883288      22.522675       1.349272      17.248915           0.000008
            2             Nd      13.337825       6.868827      27.850499       2.133243     150.937105 0.34543904E+04  0.12143007E+06                                18.509931                           15.625246       2.470239       2.432709                    0.999312      84.362242     203.101218       0.657412       0.265041      -1.337852       0.006944       0.018385      -0.017816       0.026526       0.015776      -0.069905      -0.080660       0.049117       0.162093      -0.100263      -0.032904       0.133167             21.715602      24.531530      -1.910169       5.857167      22.790204       2.467305      17.825073           0.000006
            3             Nd       7.530172       8.769611      19.939354       2.137787     151.168620 0.34772415E+04  0.12245450E+06                                18.553874                           15.709023       2.453875       2.425730                    0.999156      84.465030     203.638571       0.653539       0.266131      -1.336267      -0.006835      -0.014618       0.024377       0.029234       0.022631      -0.088019      -0.110044       0.042559       0.149047      -0.127370      -0.038814       0.166184             21.614423      24.165770      -1.610293       5.594180      23.044689       2.937853      17.632810          -0.000000
            4             Nd      11.730379       2.083842      27.829718       2.170972     134.480914 0.28613227E+04  0.95763582E+05                                16.889545                           13.979154       3.052911       2.616457                    0.995866      81.642252     190.535773       0.714573       0.256110      -1.352072       0.006280      -0.007574       0.010204       0.014175      -0.042477      -0.015100       0.127865       0.138742       0.306276      -0.183917       0.016845       0.167072             19.996396      24.569696       0.704565       3.677936      19.707381      -2.863311      15.712111           0.000012
            5             Nd       9.034879      13.731142      20.506229       2.166561     132.285279 0.28557063E+04  0.95507583E+05                                16.684663                           13.953276       3.114384       2.635394                    0.995956      81.582036     190.190244       0.716328       0.255664      -1.352960      -0.006721      -0.017597      -0.010903       0.021764      -0.020866      -0.014976       0.073472       0.104640       0.326271      -0.131256      -0.003257       0.134513             19.652714      23.790227      -0.002054       4.155779      19.777035      -2.497932      15.390879           0.000008
            6             Nd       5.667043       0.370327      18.566615       2.196960     134.899303 0.28010198E+04  0.93210667E+05                                16.916570                           13.827678       3.129563       2.643636                    0.995533      80.966507     188.176299       0.719023       0.255984      -1.352772       0.004747       0.012016       0.013193       0.018465      -0.041717      -0.046670       0.143084       0.132685       0.344067      -0.192406      -0.008165       0.200572             20.165504      24.324847       1.556237       3.391329      20.266738      -3.374762      15.904927           0.000006
            7             Nd      14.088395      12.225690      10.949009       2.122790     148.488147 0.34451644E+04  0.12104034E+06                                18.310889                           15.596833       2.520324       2.448401                    0.999419      84.408450     203.242764       0.658403       0.264785      -1.338003      -0.003559      -0.011289       0.021181       0.024264       0.008856      -0.054072      -0.061670       0.050543       0.199952      -0.086298      -0.028895       0.115193             21.516008      24.776362      -1.481114       5.883240      22.522835       1.349258      17.248827           0.000006
            8             Nd       8.226389      10.428696       1.012814       2.133245     150.936526 0.34543747E+04  0.12142937E+06                                18.509880                           15.625207       2.470240       2.432710                    0.999312      84.362151     203.100856       0.657413       0.265041      -1.337852      -0.006944      -0.018386       0.017819       0.026529       0.015774      -0.069905      -0.080662       0.049118       0.162109      -0.100266      -0.032904       0.133170             21.715542      24.531445      -1.910168       5.857141      22.790153       2.467305      17.825029           0.000008
            9             Nd      14.034095       8.527914       8.924248       2.137790     151.164189 0.34772380E+04  0.12245423E+06                                18.553462                           15.708988       2.454011       2.425774                    0.999156      84.464459     203.636423       0.653542       0.266130      -1.336270       0.006888       0.014624      -0.024343       0.029222       0.022596      -0.088001      -0.110135       0.042436       0.148991      -0.127433      -0.038779       0.166212             21.613711      24.165010      -1.611048       5.593826      23.042713       2.937100      17.633409          -0.000001
           10             Nd       9.833835      15.213681       1.033595       2.170972     134.480847 0.28613212E+04  0.95763518E+05                                16.889539                           13.979150       3.052912       2.616458                    0.995866      81.642238     190.535726       0.714573       0.256110      -1.352072      -0.006279       0.007574      -0.010202       0.014173      -0.042477      -0.015101       0.127864       0.138745       0.306284      -0.183918       0.016845       0.167073             19.996388      24.569688       0.704563       3.677933      19.707363      -2.863309      15.712112           0.000012
           11             Nd      12.529335       3.566381       8.357084       2.166560     132.286661 0.28557389E+04  0.95508960E+05                                16.684795                           13.953370       3.114352       2.635384                    0.995956      81.582156     190.190875       0.716324       0.255665      -1.352959       0.006721       0.017600       0.010899       0.021765      -0.020864      -0.014979       0.073471       0.104643       0.326284      -0.131258      -0.003258       0.134516             19.652890      23.790490      -0.002109       4.155873      19.777153      -2.497966      15.391028           0.000008
           12             Nd      15.897171      16.927196      10.296698       2.196960     134.899369 0.28010217E+04  0.93210750E+05                                16.916575                           13.827682       3.129560       2.643635                    0.995533      80.966524     188.176356       0.719023       0.255984      -1.352772      -0.004747      -0.012015      -0.013194       0.018465      -0.041716      -0.046670       0.143083       0.132684       0.344063      -0.192405      -0.008165       0.200570             20.165504      24.324859       1.556233       3.391331      20.266729      -3.374762      15.904924           0.000006
           13              H      17.388192       4.698029      27.446124       0.117164       1.094905 0.78920475E+01  0.76732629E+02                                 1.719345                            1.616252      -0.856127       2.476305                    0.999157       3.342210       9.122709       0.507523       1.241251      -0.718853       0.000751       0.034177      -0.019579       0.039395       0.004550       0.000147      -0.012658       0.000829      -0.019973      -0.015790       0.002661       0.013129              1.758849       1.517444       0.019761      -0.029503       2.191606      -0.369214       1.567496           0.000000
           14              H       8.248931       3.766268      28.095549       0.122802       0.970482 0.67450176E+01  0.64022027E+02                                 1.668915                            1.555059      -1.071112       2.377339                    0.997289       3.525614       9.992780       0.479974       1.344441      -0.694004       0.033479       0.018539      -0.012472       0.040250       0.006349      -0.001996      -0.010470      -0.002246      -0.019970      -0.013134      -0.001116       0.014250              1.729769       2.153547       0.298519      -0.273512       1.601575      -0.153106       1.434184           0.000000
           15              H       0.953649       0.674917       1.168964       0.117782       1.135374 0.85070861E+01  0.84378595E+02                                 1.767011                            1.683966      -1.018403       2.400944                    0.997684       3.433279       9.501810       0.494012       1.250020      -0.716742      -0.000364      -0.032000       0.023874       0.039926       0.003069      -0.002196      -0.014785       0.001012      -0.004635      -0.015468       0.000287       0.015180              1.789214       1.579816       0.003976      -0.026529       2.122458      -0.391050       1.665366           0.000001
           16              H      10.109698       1.584024       0.458927       0.118833       0.980082 0.68924054E+01  0.66181362E+02                                 1.718222                            1.601220      -1.213491       2.311350                    0.994657       3.678682      10.699903       0.457276       1.394963      -0.683416      -0.033594      -0.017650       0.011089       0.039536       0.004072      -0.003496      -0.011266       0.002825      -0.018080      -0.014120       0.001107       0.013013              1.785175       2.248484       0.324758      -0.278671       1.624661      -0.131557       1.482381           0.000001
           17              H       9.225423       0.244397      20.080207       0.116334       0.968800 0.67789212E+01  0.64921790E+02                                 1.713471                            1.593770      -1.228814       2.301481                    0.994435       3.721290      10.864112       0.455149       1.405149      -0.681127      -0.032895      -0.011210       0.015249       0.037951       0.001176      -0.005973      -0.010394       0.001824      -0.010986      -0.013051       0.001212       0.011839              1.785574       2.266564       0.207909      -0.360103       1.530686      -0.121683       1.559473           0.000000
           18              H      16.275478      16.316721      20.845085       0.118982       1.113999 0.83131913E+01  0.81964888E+02                                 1.743550                            1.663848      -0.983548       2.418919                    0.997914       3.404048       9.386623       0.497456       1.248795      -0.717063      -0.004011      -0.029391       0.026077       0.039496       0.002509      -0.002899      -0.014403       0.004133       0.001680      -0.015370       0.000651       0.014719              1.764648       1.561763       0.032347      -0.077370       1.955501      -0.401173       1.776679           0.000001
           19              H      13.364364       1.634602      18.550451       0.114114       1.033844 0.72531489E+01  0.70161345E+02                                 1.740912                            1.611714      -1.215543       2.301408                    0.995538       3.676937      10.547703       0.471470       1.343015      -0.693647       0.031550       0.016371      -0.012894       0.037811       0.005293      -0.002574      -0.011019      -0.001430      -0.009050      -0.011864      -0.001672       0.013536              1.814679       2.311471       0.228716      -0.348996       1.578989      -0.155550       1.553576          -0.000000
           20              H      11.453251       2.606207      17.739392       0.120630       1.053919 0.76115838E+01  0.73483039E+02                                 1.687310                            1.596155      -0.851509       2.480943                    0.999226       3.334730       9.128286       0.505461       1.255181      -0.715448       0.003640       0.028449      -0.024629       0.037804       0.004633      -0.001774      -0.013359       0.005023      -0.006493      -0.015371       0.001713       0.013658              1.719494       1.505263       0.045588      -0.087017       1.958692      -0.408346       1.694525          -0.000001
           21              H      14.622189      10.817760      20.397703       0.115125       1.109209 0.79437207E+01  0.77365246E+02                                 1.733181                            1.619999      -0.851592       2.475854                    0.999077       3.367161       9.200148       0.507630       1.238901      -0.719156       0.000309      -0.035555       0.013618       0.038075       0.004562       0.002126      -0.010077      -0.004494      -0.031128      -0.015715       0.002617       0.013098              1.781232       1.519111       0.008793      -0.012207       2.380671      -0.258540       1.443914          -0.000001
           22              H      12.616036      11.753357      19.806005       0.123276       0.981548 0.68494324E+01  0.64967567E+02                                 1.658401                            1.550445      -0.976593       2.425562                    0.998073       3.408327       9.514776       0.490653       1.316101      -0.700886      -0.035133      -0.021997       0.005659       0.041836       0.007996       0.001107      -0.008273      -0.001097      -0.034209      -0.015516       0.000627       0.014889              1.710164       2.101403       0.360588      -0.150777       1.682675      -0.093961       1.346413          -0.000001
           23              H      14.547524      15.059960      18.616837       0.115736       1.145546 0.85339358E+01  0.85012299E+02                                 1.794520                            1.698178      -1.101125       2.355253                    0.996825       3.549807       9.960219       0.485205       1.267209      -0.711772      -0.000932       0.032608      -0.017342       0.036944       0.002092      -0.002060      -0.011896      -0.001740      -0.012382      -0.013017       0.000460       0.012557              1.830973       1.603708       0.005556      -0.001397       2.378027      -0.296074       1.511183          -0.000000
           24              H      16.548448      14.129928      19.269148       0.113297       1.015214 0.72381081E+01  0.70411886E+02                                 1.759574                            1.640770      -1.301619       2.264695                    0.993544       3.797851      11.147364       0.451423       1.394766      -0.682902       0.031728       0.021454      -0.004751       0.038594       0.005705      -0.001206      -0.008849      -0.000026      -0.023245      -0.012700       0.000321       0.012380              1.824877       2.266039       0.406536      -0.141142       1.794823      -0.079622       1.413769          -0.000000
           25              H      10.022712       2.714987       4.903877       0.112698       1.211897 0.89165497E+01  0.89701244E+02                                 1.856706                            1.729458      -1.108554       2.352654                    0.996168       3.584275      10.069107       0.484005       1.257925      -0.713891       0.021930       0.028617       0.002159       0.036118       0.008493      -0.000577      -0.005477      -0.007474       0.002286      -0.010302      -0.000954       0.011256              1.914013       1.783489       0.529747       0.146848       2.305387       0.109900       1.653163           0.000000
           26              H       8.922586       2.398045       2.903649       0.118068       1.018811 0.72655668E+01  0.69831291E+02                                 1.686423                            1.586071      -0.983069       2.416433                    0.997977       3.479260       9.728384       0.490816       1.298396      -0.704342       0.006426       0.024159      -0.029101       0.038364       0.009597       0.001208      -0.008173      -0.009577       0.006369      -0.013784       0.000247       0.013537              1.732106       1.396403       0.159233      -0.091552       1.778873      -0.375591       2.021043           0.000000
           27              H      12.257561      16.257602       4.407428       0.111098       1.217291 0.89984790E+01  0.90691365E+02                                 1.857905                            1.734293      -1.079108       2.362454                    0.996748       3.595657      10.095298       0.484844       1.253451      -0.714853      -0.023650      -0.027589      -0.001908       0.036388       0.009320      -0.000472      -0.005565      -0.005088       0.002245      -0.010890      -0.000554       0.011444              1.913081       1.811679       0.531982       0.135107       2.264733       0.087168       1.662830           0.000001
           28              H      13.391810      16.552224       6.393224       0.115812       0.996942 0.70321986E+01  0.67105693E+02                                 1.668747                            1.564993      -0.975998       2.419328                    0.998050       3.472898       9.707371       0.491443       1.306065      -0.702606      -0.006271      -0.024270       0.029781       0.038927       0.008992       0.000818      -0.008206      -0.008807       0.006891      -0.013053      -0.000138       0.013191              1.719462       1.384378       0.162631      -0.102510       1.764177      -0.374434       2.009830           0.000000
           29              H       3.851627       4.098843      12.180318       0.120301       1.015241 0.72219884E+01  0.69342284E+02                                 1.688071                            1.586031      -0.977712       2.421946                    0.997977       3.454391       9.669513       0.488390       1.306164      -0.702946       0.008255       0.024252      -0.030855       0.040104       0.010701       0.001002      -0.007940      -0.007200       0.009903      -0.014727       0.001277       0.013449              1.734910       1.409195       0.164206      -0.126231       1.698775      -0.366840       2.096761          -0.000001
           30              H       4.968575       4.468571      14.154569       0.116080       1.161289 0.84109350E+01  0.83248224E+02                                 1.798464                            1.675827      -0.994447       2.411772                    0.997505       3.453295       9.569609       0.494231       1.252118      -0.715925       0.025758       0.029735      -0.000840       0.039349       0.011305      -0.001930      -0.004802      -0.005062       0.003158      -0.012294      -0.000816       0.013110              1.851800       1.778934       0.528670       0.107614       2.195766       0.077799       1.580700          -0.000001
           31              H      14.080157       1.433937      15.851731       0.113185       1.036965 0.73868148E+01  0.71871188E+02                                 1.753808                            1.633961      -1.223304       2.301488                    0.994294       3.707684      10.710590       0.464463       1.355369      -0.691195      -0.011783      -0.021514       0.030385       0.039050       0.011221      -0.002907      -0.005089      -0.005528       0.011415      -0.013504       0.000273       0.013231              1.822030       1.447833       0.172050      -0.135916       1.816977      -0.403995       2.201281          -0.000000
           32              H      12.945130       1.089966      13.894799       0.112668       1.196354 0.89352504E+01  0.89711853E+02                                 1.821361                            1.717470      -1.128431       2.341565                    0.996390       3.552988       9.890237       0.492788       1.237949      -0.718549      -0.027330      -0.025764       0.001009       0.037573       0.009273      -0.003065      -0.004564       0.006782       0.000169      -0.010335      -0.001732       0.012067              1.862593       1.826749       0.490681       0.106318       2.124339       0.037525       1.636691          -0.000001
           33              H      11.750751       4.968961      18.599519       0.116274       1.015514 0.71822280E+01  0.68982271E+02                                 1.693816                            1.584460      -1.064904       2.375676                    0.997009       3.541840       9.970932       0.486512       1.310794      -0.701134      -0.021342      -0.028848      -0.006401       0.036451       0.002813       0.000013       0.002786      -0.005844      -0.036954      -0.012682       0.002172       0.010510              1.744060       1.808814       0.434854       0.056884       2.119686       0.119264       1.303679          -0.000001
           34              H      14.016662       4.713365      18.937220       0.120323       1.057992 0.75908133E+01  0.73480084E+02                                 1.712935                            1.610297      -0.844846       2.483910                    0.999195       3.384721       9.380468       0.493935       1.281017      -0.709415       0.016420      -0.036014      -0.002579       0.039665      -0.002677       0.003224       0.003682      -0.013694      -0.038499      -0.014270       0.000151       0.014120              1.751816       1.681626      -0.314038      -0.035298       2.242101       0.085677       1.331720          -0.000000
           35              H      14.381973       8.641854      19.381715       0.115005       1.028098 0.72179906E+01  0.69321864E+02                                 1.700010                            1.581768      -1.038740       2.387229                    0.997323       3.530505       9.896697       0.490627       1.299873      -0.703515       0.021131       0.028817       0.006895       0.036393       0.002695       0.000807       0.003126      -0.007712      -0.035222      -0.012199       0.001168       0.011031              1.755720       1.807956       0.433849       0.078831       2.139092       0.168666       1.320114          -0.000001
           36              H      12.138637       8.900617      19.009378       0.118280       1.055549 0.75473333E+01  0.72551466E+02                                 1.675161                            1.578716      -0.840191       2.485271                    0.999363       3.300630       8.952171       0.514526       1.238357      -0.719420      -0.016066       0.035838       0.002183       0.039336      -0.003110       0.003832       0.004264      -0.013267      -0.036973      -0.014371       0.000437       0.013935              1.706353       1.630620      -0.279184      -0.023833       2.183145       0.081395       1.305295          -0.000001
           37              H      12.676387      12.164148      25.093764       0.119102       1.117629 0.81123641E+01  0.79131783E+02                                 1.719100                            1.621109      -0.872246       2.471852                    0.998999       3.309523       8.941556       0.516885       1.214810      -0.725362       0.023823       0.030460       0.010759       0.040139       0.010617       0.006327      -0.002905      -0.003860      -0.002824      -0.013853       0.002273       0.011579              1.751175       1.645731       0.431976       0.192945       2.027825       0.148658       1.579969           0.000000
           38              H      10.776389       8.714244      25.844210       0.111605       1.065617 0.77336003E+01  0.76101249E+02                                 1.789212                            1.675622      -1.193761       2.315890                    0.994644       3.705933      10.760690       0.457187       1.361450      -0.690531      -0.012872      -0.030140       0.022966       0.040020       0.014693       0.004135      -0.005187      -0.010582       0.010669      -0.019185       0.004975       0.014210              1.845123       1.442982       0.185285      -0.066101       2.090547      -0.463563       2.001840          -0.000000
           39              H      11.733810      12.241224      22.992515       0.117220       1.114737 0.79774293E+01  0.78796686E+02                                 1.814549                            1.679150      -1.229235       2.301365                    0.994489       3.668620      10.534021       0.467858       1.325401      -0.697963       0.013320       0.027729      -0.023996       0.039014       0.013671      -0.000105      -0.005191      -0.012223       0.008412      -0.016772       0.001595       0.015177              1.889485       1.470325       0.231526      -0.095258       2.187457      -0.497738       2.010672          -0.000000
           40              H       9.774377       8.817162      23.771825       0.114300       1.196172 0.88410404E+01  0.88641175E+02                                 1.829752                            1.714723      -1.212607       2.304168                    0.995572       3.559878       9.942739       0.489844       1.247142      -0.716330      -0.024814      -0.026769      -0.008947       0.037581       0.009635      -0.000939      -0.003458       0.001644       0.000768      -0.010166      -0.000293       0.010459              1.874354       1.742228       0.454768       0.242771       2.182976       0.210213       1.697859          -0.000000
           41              H      11.119138       6.700315      24.069117       0.114484       1.207921 0.89955472E+01  0.90481277E+02                                 1.835678                            1.725552      -1.187917       2.315740                    0.995567       3.545796       9.883473       0.490586       1.241252      -0.717975       0.026076       0.023970       0.007951       0.036300       0.010626      -0.000889      -0.004630       0.003001      -0.001941      -0.011257      -0.000904       0.012161              1.876239       1.806746       0.460009       0.241197       2.121273       0.184059       1.700697          -0.000000
           42              H      10.091378       6.852811      21.999617       0.117140       1.062210 0.77027166E+01  0.75658881E+02                                 1.780821                            1.669055      -1.191968       2.320080                    0.994761       3.664367      10.601561       0.459792       1.356215      -0.691769       0.011776       0.029863      -0.022636       0.039279       0.015078       0.003863      -0.005978      -0.008573       0.011183      -0.019480       0.005029       0.014451              1.834851       1.447688       0.195748      -0.079004       2.070416      -0.444777       1.986449          -0.000001
           43              H       8.035207       3.505753      22.793358       0.121270       1.106585 0.79991832E+01  0.77682840E+02                                 1.703257                            1.606868      -0.852340       2.481582                    0.999262       3.267029       8.780850       0.521052       1.210447      -0.726681      -0.026501      -0.029122      -0.011115       0.040914       0.011788       0.006582      -0.003454      -0.001073      -0.002380      -0.015028       0.002458       0.012571              1.735524       1.678367       0.434559       0.188272       1.959884       0.136831       1.568322           0.000000
           44              H       8.980745       3.440701      24.903266       0.115865       1.078890 0.76579246E+01  0.74691694E+02                                 1.762135                            1.635105      -1.042573       2.386811                    0.997023       3.568789      10.103094       0.479660       1.309217      -0.701798      -0.011556      -0.026941       0.026054       0.039219       0.011699      -0.000200      -0.005454      -0.008255       0.010209      -0.014626       0.001662       0.012964              1.831339       1.448479       0.250403      -0.123458       2.087822      -0.462575       1.957716           0.000000
           45              H       6.222421      10.492416      15.346624       0.116499       1.082595 0.77485432E+01  0.75057341E+02                                 1.703492                            1.597814      -1.004638       2.406132                    0.997552       3.402994       9.297539       0.511764       1.235559      -0.719059       0.015910       0.030458       0.016407       0.038079       0.005772       0.006549       0.001976      -0.013969      -0.003833      -0.011589       0.000372       0.011217              1.741972       1.451452       0.337164       0.194880       2.162436       0.234536       1.612029          -0.000001
           46              H      16.432384      10.631116      13.259806       0.108567       1.116938 0.80128508E+01  0.79302556E+02                                 1.817866                            1.682182      -1.245930       2.282947                    0.994502       3.760115      10.837826       0.467321       1.324312      -0.697505       0.008066       0.030728      -0.017792       0.036412       0.010765       0.002340      -0.003680      -0.017366       0.012808      -0.016626       0.004231       0.012394              1.890570       1.403029       0.088499       0.052871       2.372500      -0.481649       1.896180          -0.000001
           47              H      17.715716       6.890481      28.387068       0.114047       1.019975 0.71804304E+01  0.68877384E+02                                 1.690175                            1.577215      -1.055750       2.377966                    0.997173       3.538434       9.915785       0.491493       1.299160      -0.703548      -0.020701      -0.030329      -0.007135       0.037407       0.002540       0.000719       0.004555      -0.005310      -0.033363      -0.012142       0.001953       0.010189              1.742189       1.780698       0.422081       0.081020       2.129300       0.171597       1.316569          -0.000000
           48              H       8.821825       6.677690      28.736314       0.118082       1.041070 0.74481495E+01  0.71652403E+02                                 1.684799                            1.587463      -0.821907       2.492901                    0.999446       3.352316       9.217431       0.501804       1.268791      -0.712165       0.016558      -0.035521      -0.004277       0.039423      -0.003369       0.003456       0.005405      -0.013344      -0.033872      -0.013806      -0.000145       0.013951              1.719184       1.665405      -0.303905      -0.044017       2.170699       0.109482       1.321448           0.000000
           49              H       4.176022      12.599494       1.417189       0.117165       1.094898 0.78919912E+01  0.76731931E+02                                 1.719337                            1.616246      -0.856121       2.476309                    0.999157       3.342197       9.122659       0.507525       1.241250      -0.718854      -0.000751      -0.034177       0.019579       0.039395       0.004550       0.000147      -0.012659       0.000829      -0.019973      -0.015790       0.002661       0.013129              1.758841       1.517438       0.019761      -0.029503       2.191595      -0.369211       1.567490           0.000000
           50              H      13.315283      13.531255       0.767764       0.122802       0.970481 0.67450030E+01  0.64021865E+02                                 1.668914                            1.555058      -1.071111       2.377340                    0.997289       3.525612       9.992778       0.479974       1.344443      -0.694004      -0.033479      -0.018539       0.012472       0.040250       0.006349      -0.001996      -0.010470      -0.002246      -0.019970      -0.013134      -0.001116       0.014250              1.729768       2.153546       0.298519      -0.273512       1.601575      -0.153106       1.434184           0.000000
           51              H      20.610565      16.622606      27.694349       0.117782       1.135378 0.85071267E+01  0.84379111E+02                                 1.767016                            1.683970      -1.018408       2.400941                    0.997683       3.433288       9.501846       0.494011       1.250021      -0.716742       0.000364       0.032000      -0.023873       0.039926       0.003069      -0.002196      -0.014785       0.001012      -0.004635      -0.015468       0.000288       0.015180              1.789219       1.579821       0.003976      -0.026529       2.122465      -0.391051       1.665371           0.000001
           52              H      11.454516      15.713499      28.404386       0.118833       0.980084 0.68924205E+01  0.66181547E+02                                 1.718224                            1.601222      -1.213494       2.311348                    0.994657       3.678687      10.699923       0.457276       1.394963      -0.683416       0.033594       0.017650      -0.011089       0.039536       0.004072      -0.003496      -0.011266       0.002825      -0.018080      -0.014120       0.001107       0.013013              1.785177       2.248487       0.324758      -0.278671       1.624662      -0.131557       1.482383           0.000001
           53              H      12.338791      17.053126       8.783106       0.116334       0.968798 0.67789045E+01  0.64921590E+02                                 1.713469                            1.593769      -1.228811       2.301483                    0.994435       3.721285      10.864094       0.455150       1.405149      -0.681127       0.032895       0.011210      -0.015249       0.037951       0.001176      -0.005973      -0.010394       0.001824      -0.010986      -0.013051       0.001212       0.011839              1.785572       2.266561       0.207909      -0.360103       1.530684      -0.121683       1.559471           0.000000
           54              H       5.288736       0.980802       8.018228       0.118983       1.113996 0.83131551E+01  0.81964443E+02                                 1.743547                            1.663845      -0.983546       2.418921                    0.997914       3.404040       9.386597       0.497457       1.248795      -0.717063       0.004011       0.029391      -0.026077       0.039497       0.002509      -0.002899      -0.014403       0.004133       0.001680      -0.015370       0.000651       0.014719              1.764644       1.561760       0.032347      -0.077370       1.955496      -0.401171       1.776676           0.000001
           55              H       8.199850      15.662921      10.312862       0.114113       1.033846 0.72531715E+01  0.70161609E+02                                 1.740914                            1.611716      -1.215545       2.301406                    0.995538       3.676942      10.547717       0.471470       1.343014      -0.693647      -0.031550      -0.016371       0.012894       0.037811       0.005293      -0.002574      -0.011019      -0.001430      -0.009050      -0.011864      -0.001672       0.013536              1.814681       2.311474       0.228716      -0.348997       1.578991      -0.155550       1.553577          -0.000000
           56              H      10.110963      14.691316      11.123921       0.120629       1.053923 0.76116187E+01  0.73483457E+02                                 1.687313                            1.596158      -0.851512       2.480941                    0.999226       3.334737       9.128309       0.505461       1.255181      -0.715449      -0.003640      -0.028449       0.024629       0.037804       0.004632      -0.001774      -0.013359       0.005023      -0.006493      -0.015371       0.001713       0.013658              1.719497       1.505267       0.045587      -0.087017       1.958696      -0.408347       1.694529          -0.000001
           57              H       6.942025       6.479763       8.465610       0.115125       1.109216 0.79437845E+01  0.77365974E+02                                 1.733184                            1.620001      -0.851605       2.475847                    0.999077       3.367168       9.200155       0.507632       1.238895      -0.719157      -0.000308       0.035555      -0.013619       0.038075       0.004563       0.002126      -0.010078      -0.004494      -0.031126      -0.015715       0.002616       0.013098              1.781235       1.519112       0.008794      -0.012208       2.380676      -0.258540       1.443916          -0.000001
           58              H       8.948178       5.544166       9.057308       0.123277       0.981546 0.68494137E+01  0.64967370E+02                                 1.658401                            1.550445      -0.976597       2.425561                    0.998072       3.408326       9.514784       0.490652       1.316105      -0.700886       0.035134       0.021997      -0.005660       0.041837       0.007996       0.001107      -0.008273      -0.001098      -0.034210      -0.015517       0.000627       0.014889              1.710163       2.101402       0.360588      -0.150777       1.682675      -0.093960       1.346413          -0.000001
           59              H       7.016690       2.237563      10.246476       0.115735       1.145550 0.85339753E+01  0.85012802E+02                                 1.794524                            1.698183      -1.101128       2.355251                    0.996825       3.549816       9.960255       0.485204       1.267210      -0.711772       0.000932      -0.032608       0.017342       0.036944       0.002092      -0.002060      -0.011896      -0.001740      -0.012383      -0.013018       0.000460       0.012557              1.830977       1.603712       0.005556      -0.001397       2.378033      -0.296075       1.511187          -0.000000
           60              H       5.015766       3.167595       9.594165       0.113297       1.015217 0.72381370E+01  0.70412239E+02                                 1.759578                            1.640773      -1.301624       2.264692                    0.993544       3.797860      11.147397       0.451423       1.394766      -0.682902      -0.031728      -0.021454       0.004750       0.038594       0.005705      -0.001206      -0.008849      -0.000026      -0.023245      -0.012700       0.000320       0.012380              1.824880       2.266045       0.406538      -0.141143       1.794825      -0.079622       1.413771          -0.000000
           61              H      11.541502      14.582536      23.959436       0.112697       1.211902 0.89165925E+01  0.89701780E+02                                 1.856710                            1.729462      -1.108554       2.352653                    0.996168       3.584284      10.069137       0.484005       1.257924      -0.713892      -0.021930      -0.028617      -0.002159       0.036118       0.008493      -0.000577      -0.005477      -0.007474       0.002286      -0.010302      -0.000954       0.011256              1.914018       1.783494       0.529749       0.146849       2.305394       0.109901       1.653167           0.000000
           62              H      12.641628      14.899478      25.959664       0.118068       1.018811 0.72655678E+01  0.69831315E+02                                 1.686424                            1.586072      -0.983071       2.416432                    0.997977       3.479261       9.728393       0.490815       1.298397      -0.704341      -0.006427      -0.024159       0.029101       0.038364       0.009597       0.001208      -0.008173      -0.009577       0.006369      -0.013784       0.000247       0.013537              1.732108       1.396404       0.159234      -0.091552       1.778875      -0.375591       2.021044           0.000000
           63              H       9.306653       1.039921      24.455885       0.111098       1.217290 0.89984689E+01  0.90691243E+02                                 1.857904                            1.734293      -1.079107       2.362454                    0.996748       3.595655      10.095293       0.484844       1.253451      -0.714853       0.023650       0.027589       0.001908       0.036388       0.009320      -0.000472      -0.005565      -0.005088       0.002245      -0.010890      -0.000554       0.011444              1.913081       1.811679       0.531982       0.135107       2.264733       0.087168       1.662830           0.000001
           64              H       8.172404       0.745299      22.470089       0.115812       0.996942 0.70321921E+01  0.67105611E+02                                 1.668746                            1.564992      -0.975997       2.419329                    0.998050       3.472896       9.707362       0.491443       1.306065      -0.702606       0.006271       0.024270      -0.029782       0.038927       0.008992       0.000818      -0.008206      -0.008807       0.006891      -0.013053      -0.000138       0.013191              1.719461       1.384377       0.162631      -0.102510       1.764177      -0.374434       2.009828           0.000000
           65              H      17.712587      13.198680      16.682995       0.120302       1.015241 0.72219872E+01  0.69342296E+02                                 1.688073                            1.586033      -0.977709       2.421948                    0.997977       3.454389       9.669521       0.488389       1.306168      -0.702945      -0.008254      -0.024253       0.030854       0.040104       0.010701       0.001002      -0.007940      -0.007200       0.009904      -0.014727       0.001278       0.013449              1.734913       1.409197       0.164207      -0.126232       1.698777      -0.366840       2.096765          -0.000001
           66              H      16.595639      12.828952      14.708744       0.116080       1.161290 0.84109415E+01  0.83248308E+02                                 1.798465                            1.675828      -0.994447       2.411772                    0.997505       3.453296       9.569614       0.494231       1.252118      -0.715925      -0.025758      -0.029735       0.000840       0.039349       0.011305      -0.001930      -0.004802      -0.005062       0.003158      -0.012294      -0.000816       0.013110              1.851801       1.778935       0.528671       0.107615       2.195768       0.077799       1.580701          -0.000001
           67              H       7.484057      15.863586      13.011582       0.113186       1.036963 0.73868000E+01  0.71871017E+02                                 1.753807                            1.633960      -1.223304       2.301488                    0.994294       3.707681      10.710583       0.464463       1.355370      -0.691195       0.011783       0.021514      -0.030385       0.039050       0.011221      -0.002907      -0.005089      -0.005528       0.011415      -0.013504       0.000273       0.013231              1.822029       1.447833       0.172050      -0.135916       1.816975      -0.403994       2.201279          -0.000000
           68              H       8.619084      16.207557      14.968514       0.112668       1.196352 0.89352363E+01  0.89711680E+02                                 1.821360                            1.717469      -1.128430       2.341566                    0.996390       3.552985       9.890228       0.492788       1.237950      -0.718548       0.027330       0.025764      -0.001009       0.037573       0.009273      -0.003065      -0.004564       0.006782       0.000169      -0.010335      -0.001732       0.012067              1.862592       1.826748       0.490681       0.106318       2.124338       0.037525       1.636690          -0.000001
           69              H       9.813463      12.328562      10.263794       0.116275       1.015509 0.71821814E+01  0.68981718E+02                                 1.693811                            1.584456      -1.064894       2.375682                    0.997010       3.541827       9.970891       0.486512       1.310796      -0.701134       0.021342       0.028848       0.006400       0.036451       0.002813       0.000013       0.002786      -0.005843      -0.036954      -0.012682       0.002172       0.010510              1.744055       1.808808       0.434852       0.056883       2.119680       0.119264       1.303676          -0.000001
           70              H       7.547552      12.584158       9.926093       0.120324       1.057989 0.75907782E+01  0.73479638E+02                                 1.712929                            1.610292      -0.844842       2.483912                    0.999195       3.384711       9.380425       0.493937       1.281015      -0.709415      -0.016420       0.036015       0.002578       0.039665      -0.002678       0.003224       0.003682      -0.013694      -0.038499      -0.014270       0.000150       0.014120              1.751810       1.681620      -0.314038      -0.035297       2.242093       0.085676       1.331716          -0.000000
           71              H       7.182241       8.655669       9.481598       0.115004       1.028101 0.72180082E+01  0.69322022E+02                                 1.700007                            1.581766      -1.038750       2.387223                    0.997323       3.530501       9.896660       0.490630       1.299866      -0.703516      -0.021130      -0.028817      -0.006897       0.036393       0.002695       0.000807       0.003126      -0.007712      -0.035221      -0.012199       0.001168       0.011031              1.755718       1.807953       0.433849       0.078830       2.139090       0.168666       1.320111          -0.000001
           72              H       9.425577       8.396906       9.853935       0.118281       1.055543 0.75472821E+01  0.72550894E+02                                 1.675161                            1.578715      -0.840177       2.485279                    0.999363       3.300619       8.952154       0.514524       1.238364      -0.719419       0.016066      -0.035839      -0.002185       0.039336      -0.003111       0.003832       0.004264      -0.013268      -0.036972      -0.014371       0.000436       0.013935              1.706353       1.630620      -0.279184      -0.023833       2.183145       0.081395       1.305294          -0.000001
           73              H       8.887827       5.133375       3.769549       0.119100       1.117636 0.81124290E+01  0.79132573E+02                                 1.719106                            1.621115      -0.872246       2.471851                    0.998999       3.309537       8.941602       0.516885       1.214809      -0.725362      -0.023823      -0.030460      -0.010759       0.040138       0.010617       0.006327      -0.002905      -0.003861      -0.002823      -0.013853       0.002273       0.011579              1.751181       1.645736       0.431978       0.192945       2.027832       0.148657       1.579974           0.000000
           74              H      10.787825       8.583279       3.019103       0.111603       1.065624 0.77336509E+01  0.76101834E+02                                 1.789216                            1.675625      -1.193758       2.315890                    0.994644       3.705942      10.760705       0.457189       1.361445      -0.690532       0.012872       0.030140      -0.022966       0.040020       0.014693       0.004135      -0.005187      -0.010582       0.010669      -0.019185       0.004975       0.014210              1.845127       1.442984       0.185287      -0.066102       2.090554      -0.463565       2.001843          -0.000000
           75              H       9.830404       5.056299       5.870798       0.117219       1.114739 0.79774475E+01  0.78796900E+02                                 1.814549                            1.679151      -1.229239       2.301363                    0.994489       3.668624      10.534030       0.467858       1.325399      -0.697963      -0.013320      -0.027728       0.023996       0.039014       0.013671      -0.000105      -0.005191      -0.012223       0.008413      -0.016772       0.001595       0.015177              1.889485       1.470324       0.231524      -0.095257       2.187456      -0.497740       2.010675          -0.000000
           76              H      11.789837       8.480361       5.091488       0.114303       1.196147 0.88408004E+01  0.88638079E+02                                 1.829720                            1.714695      -1.212593       2.304177                    0.995572       3.559826       9.942523       0.489851       1.247135      -0.716332       0.024815       0.026769       0.008947       0.037582       0.009636      -0.000939      -0.003457       0.001645       0.000764      -0.010165      -0.000294       0.010459              1.874320       1.742197       0.454756       0.242761       2.182936       0.210206       1.697827          -0.000000
           77              H      10.445076      10.597208       4.794196       0.114484       1.207926 0.89955900E+01  0.90481799E+02                                 1.835682                            1.725555      -1.187922       2.315737                    0.995567       3.545802       9.883489       0.490586       1.241250      -0.717975      -0.026075      -0.023970      -0.007951       0.036300       0.010626      -0.000888      -0.004630       0.003001      -0.001941      -0.011257      -0.000903       0.012161              1.876243       1.806749       0.460012       0.241198       2.121280       0.184060       1.700701          -0.000000
           78              H      11.472836      10.444712       6.863696       0.117144       1.062180 0.77024510E+01  0.75655711E+02                                 1.780799                            1.669035      -1.191928       2.320103                    0.994761       3.664310      10.601398       0.459790       1.356230      -0.691766      -0.011773      -0.029864       0.022636       0.039279       0.015078       0.003863      -0.005978      -0.008571       0.011184      -0.019480       0.005030       0.014450              1.834828       1.447671       0.195747      -0.079004       2.070388      -0.444768       1.986424          -0.000001
           79              H      13.529007      13.791770       6.069955       0.121269       1.106590 0.79992230E+01  0.77683304E+02                                 1.703260                            1.606870      -0.852342       2.481580                    0.999262       3.267036       8.780866       0.521052       1.210445      -0.726681       0.026501       0.029122       0.011115       0.040914       0.011788       0.006582      -0.003454      -0.001073      -0.002380      -0.015028       0.002458       0.012571              1.735527       1.678370       0.434560       0.188273       1.959886       0.136832       1.568326           0.000000
           80              H      12.583469      13.856822       3.960047       0.115864       1.078894 0.76579587E+01  0.74692098E+02                                 1.762138                            1.635107      -1.042574       2.386810                    0.997023       3.568797      10.103116       0.479660       1.309215      -0.701798       0.011556       0.026941      -0.026054       0.039219       0.011699      -0.000200      -0.005454      -0.008255       0.010210      -0.014626       0.001662       0.012964              1.831342       1.448481       0.250403      -0.123458       2.087825      -0.462576       1.957719           0.000000
           81              H      15.341793       6.805107      13.516689       0.116498       1.082579 0.77484047E+01  0.75055630E+02                                 1.703474                            1.597798      -1.004604       2.406149                    0.997552       3.402965       9.297423       0.511767       1.235557      -0.719059      -0.015909      -0.030459      -0.016407       0.038079       0.005773       0.006549       0.001976      -0.013969      -0.003827      -0.011589       0.000373       0.011216              1.741953       1.451437       0.337157       0.194877       2.162409       0.234531       1.612013          -0.000001
           82              H       5.131830       6.666407      15.603507       0.108568       1.116945 0.80129175E+01  0.79303387E+02                                 1.817874                            1.682189      -1.245951       2.282937                    0.994502       3.760130      10.837884       0.467321       1.324312      -0.697505      -0.008066      -0.030727       0.017792       0.036412       0.010765       0.002339      -0.003679      -0.017367       0.012808      -0.016626       0.004231       0.012395              1.890579       1.403034       0.088499       0.052871       2.372514      -0.481655       1.896190          -0.000001
           83              H       3.848498      10.407042       0.476245       0.114047       1.019976 0.71804406E+01  0.68877487E+02                                 1.690174                            1.577215      -1.055753       2.377965                    0.997173       3.538434       9.915776       0.491494       1.299157      -0.703549       0.020700       0.030329       0.007136       0.037407       0.002540       0.000719       0.004555      -0.005310      -0.033363      -0.012142       0.001953       0.010189              1.742189       1.780698       0.422081       0.081020       2.129299       0.171597       1.316569          -0.000000
           84              H      12.742389      10.619833       0.126999       0.118082       1.041072 0.74481675E+01  0.71652642E+02                                 1.684803                            1.587467      -0.821909       2.492900                    0.999446       3.352321       9.217459       0.501802       1.268794      -0.712164      -0.016558       0.035521       0.004278       0.039423      -0.003369       0.003456       0.005405      -0.013344      -0.033872      -0.013806      -0.000145       0.013951              1.719188       1.665409      -0.303906      -0.044017       2.170705       0.109483       1.321451           0.000000
           85              C      16.195007       3.318088      28.268729      -0.018257      35.282793 0.42487631E+03  0.98417750E+04                                 9.267397                            6.813660       0.136294       2.057768                    0.999306      26.657585      73.845331       0.645306       0.409760      -1.078253       0.043060      -0.019581       0.018358       0.050741       0.008622       0.003399       0.009033      -0.027515      -0.012029      -0.014310      -0.007515       0.021825             10.980038      16.035717      -1.422874       0.994164      10.278399      -3.189742       6.625996           0.000001
           86              C       6.246696       3.912144      27.945460      -0.104264      31.536924 0.40324469E+03  0.93124996E+04                                 8.653645                            6.698983       0.168294       2.032020                    0.999764      28.691826      82.006088       0.635518       0.417331      -1.062607       0.002576      -0.017300       0.017989       0.025090       0.005527      -0.000983      -0.010749      -0.043040       0.012287      -0.024271      -0.001314       0.025586              9.734789      14.255064      -0.623547      -0.161339       9.280369      -2.182995       5.668935           0.000001
           87              C       7.444110       3.371585      28.340887      -0.105341      32.737163 0.43473295E+03  0.10234379E+05                                 8.948862                            7.015955       0.101595       2.009810                    0.999694      29.108154      84.111270       0.612752       0.424602      -1.057595      -0.017985      -0.007332       0.003462       0.019728       0.018194      -0.011638       0.003105      -0.003941      -0.009592      -0.022798       0.001509       0.021290             10.006988      13.327126      -1.552854       0.056871      10.314075      -2.914888       6.379764           0.000001
           88              C       2.165927       1.989378       0.271315      -0.025732      35.736126 0.43539688E+03  0.10139391E+05                                 9.343689                            6.888209       0.164010       2.062168                    0.999341      26.875689      74.457570       0.643607       0.408657      -1.079825      -0.045183       0.015784      -0.015200       0.050216       0.007537       0.001831       0.000210      -0.027616       0.016704      -0.018638       0.005632       0.013006             11.170293      16.902134      -2.250892       0.371662      10.211137      -2.890514       6.397607           0.000001
           89              C       0.962669       1.433167       0.629220      -0.096631      31.089594 0.40422761E+03  0.93598407E+04                                 8.628321                            6.746381       0.035704       1.991742                    0.999684      28.809542      82.999015       0.626494       0.422228      -1.057366      -0.003810       0.015776      -0.016277       0.022985      -0.000507       0.000173      -0.004060      -0.041935       0.040831      -0.027779       0.009819       0.017960              9.701526      14.591331      -0.846151      -0.198204       8.638777      -2.159226       5.874470           0.000002
           90              C      10.916376       1.973539       0.207816      -0.099444      32.683083 0.43196728E+03  0.10173081E+05                                 8.987492                            7.023798       0.038293       1.995434                    0.999479      29.054781      84.514934       0.607267       0.428277      -1.053242       0.021322       0.004189      -0.005973       0.022535       0.015628      -0.008415       0.010840       0.004968       0.012834      -0.024496       0.010699       0.013798             10.099825      13.460838      -1.308267       0.183901      10.242596      -3.042970       6.596040           0.000001
           91              C      14.895592       3.862584      27.708780       0.683871      23.605816 0.23938509E+03  0.49322702E+04                                 7.726990                            5.608683      -0.412030       1.934660                    0.998510      21.988212      62.603408       0.603254       0.492783      -1.002903      -0.056251       0.012407      -0.049192       0.075749       0.017183      -0.062374       0.038042      -0.045918       0.344301      -0.109051      -0.029853       0.138903              9.094026      11.367736      -0.388750       1.693927      10.894888      -1.479969       5.019454           0.000001
           92              C       3.490995       1.368648       0.686947       0.678740      21.464253 0.23461858E+03  0.48079747E+04                                 7.250797                            5.536139      -0.340963       1.956685                    0.998632      21.919511      62.161378       0.610132       0.489872      -1.004774       0.064026      -0.018162       0.046091       0.080954       0.032002       0.006903       0.068876      -0.053982       0.304638      -0.096125      -0.037657       0.133782              8.357339      11.732035      -0.987413       0.486108       8.244180      -1.834255       5.095802           0.000002
           93              C      10.142315       1.506399      18.781358      -0.022989      35.753454 0.42972465E+03  0.99843796E+04                                 9.363197                            6.859679       0.110899       2.048792                    0.999309      26.752547      74.270207       0.641988       0.410628      -1.077464       0.043753      -0.015655       0.021743       0.051305       0.008951      -0.004266       0.002196      -0.019582      -0.005047      -0.014239       0.000115       0.014124             11.178296      16.322832      -2.335931       0.624255       9.762082      -3.484750       7.449974          -0.000001
           94              C      10.056101       0.505183      19.751165      -0.097814      32.482689 0.43064268E+03  0.10143643E+05                                 8.979303                            7.033490       0.031515       1.994618                    0.999332      29.074510      84.840006       0.603633       0.430780      -1.050719       0.022613       0.006098      -0.004972       0.023942       0.011330      -0.014499       0.014743      -0.007225      -0.012673      -0.027712       0.011323       0.016390             10.092743      13.090372      -1.749768      -0.079464       9.713491      -3.308515       7.474366          -0.000000
           95              C      16.343481      17.000863      20.218751      -0.098731      30.749931 0.39948246E+03  0.92315417E+04                                 8.589695                            6.726483       0.017798       1.988755                    0.999588      28.767711      83.055446       0.624051       0.424727      -1.054797      -0.003765       0.012938      -0.018357       0.022772       0.005039       0.000829       0.000693      -0.042431       0.049067      -0.029996       0.013419       0.016576              9.667480      14.321500      -1.323376      -0.527951       8.188484      -2.278292       6.492456           0.000000
           96              C      12.423053       0.305475      19.782915      -0.022572      35.392403 0.43286270E+03  0.10068454E+05                                 9.293705                            6.875858       0.178093       2.067849                    0.999436      26.827567      74.347279       0.642922       0.409576      -1.078921      -0.041377       0.022697      -0.016174       0.049888       0.010755       0.004138       0.001846      -0.010867       0.014454      -0.014802       0.003064       0.011738             11.098302      16.411418      -2.653542       0.078947       9.687414      -3.205291       7.196074          -0.000001
           97              C      12.530334       1.344495      18.841971      -0.107630      32.539959 0.43098884E+03  0.10136803E+05                                 8.922355                            6.991011       0.087682       2.004545                    0.999676      29.222844      84.743834       0.612387       0.425251      -1.055890      -0.021575      -0.000655       0.006123       0.022437       0.015756      -0.014401       0.004257      -0.007675      -0.011002      -0.024211       0.004425       0.019785              9.988021      13.108287      -1.708642      -0.175025       9.592870      -3.259045       7.262904          -0.000001
           98              C      11.388147       1.918626      18.362840      -0.105072      31.413698 0.40446526E+03  0.93496511E+04                                 8.638905                            6.715181       0.147168       2.025632                    0.999703      28.695468      82.110431       0.633762       0.418086      -1.061911       0.002079      -0.015384       0.019740       0.025112       0.008428      -0.003796      -0.007776      -0.039828       0.028843      -0.026568       0.004206       0.022362              9.732924      14.272472      -1.246693      -0.521571       8.458687      -2.445469       6.467613          -0.000001
           99              C       8.881567       2.115748      18.209864       0.689135      22.366035 0.23108677E+03  0.47288614E+04                                 7.486415                            5.523616      -0.481400       1.910704                    0.998363      22.014457      62.870709       0.604535       0.495112      -0.999735      -0.060406       0.018082      -0.033998       0.071636       0.014349      -0.037798       0.071371      -0.055843       0.284126      -0.098071      -0.034761       0.132832              8.757503      11.550744      -0.700012       0.975824       9.211118      -2.279785       5.510647          -0.000000
          100              C      18.842312      16.662862      20.267818       0.670126      21.308072 0.23380254E+03  0.47881784E+04                                 7.215019                            5.524786      -0.351209       1.951980                    0.998754      22.021146      62.476374       0.610903       0.489568      -1.004700       0.063078      -0.013687       0.043660       0.077925       0.041374       0.007267       0.083066      -0.047184       0.268595      -0.101591      -0.035764       0.137355              8.313342      11.618259      -1.375059       0.276365       7.699739      -2.101745       5.622026           0.000001
          101              C      14.605968      11.681672      20.054230      -0.102452      31.787081 0.40397697E+03  0.93363677E+04                                 8.709919                            6.716984       0.124299       2.017649                    0.999717      28.728885      82.220959       0.632793       0.418816      -1.061354       0.000480       0.022086      -0.012466       0.025366       0.002662      -0.001684      -0.007643      -0.049183       0.000808      -0.024937      -0.001910       0.026847              9.783458      14.113416      -0.428420       0.240182      10.196363      -1.601563       5.040594          -0.000001
          102              C      13.405644      12.232777      19.699211      -0.104480      32.055587 0.42010434E+03  0.97969540E+04                                 8.774323                            6.860922       0.148219       2.025090                    0.999749      28.841799      82.706506       0.625077       0.420184      -1.061314       0.017268       0.008820      -0.000257       0.019392       0.022019      -0.008850       0.003284       0.011215      -0.018696      -0.023456      -0.003168       0.026624              9.799973      12.876913      -1.431720       0.326122      11.163588      -2.160561       5.359420          -0.000002
          103              C      13.380779      13.534510      19.168126      -0.023421      35.710770 0.43353693E+03  0.10082818E+05                                 9.333210                            6.869084       0.168353       2.062916                    0.999392      26.850001      74.278350       0.645279       0.408134      -1.080434       0.044848      -0.016888       0.010269       0.049010       0.004841       0.001416      -0.003160      -0.027880       0.025374      -0.019121       0.006528       0.012593             11.162441      16.667153      -2.082757       0.542998      11.336162      -2.214258       5.484008          -0.000001
          104              C      14.558587      14.209970      18.994946      -0.102195      31.769328 0.41121389E+03  0.95723420E+04                                 8.781405                            6.824048      -0.021899       1.971211                    0.999578      29.079639      84.283260       0.619595       0.424666      -1.054758       0.003790      -0.020238       0.011615       0.023640      -0.005941      -0.002750      -0.002526      -0.034491       0.051328      -0.027017       0.009179       0.017838              9.910103      14.718850      -0.587688       0.179676       9.835748      -1.713227       5.175712          -0.000001
          105              C      15.758313      13.650487      19.373056      -0.103348      33.311686 0.43787679E+03  0.10353414E+05                                 9.108835                            7.071612      -0.025877       1.970813                    0.999398      29.332184      85.655915       0.604865       0.428269      -1.052629      -0.024161      -0.005486       0.004230       0.025135       0.019828      -0.005598       0.009309       0.012215       0.036861      -0.029678       0.013819       0.015860             10.294173      13.629494      -1.360065       0.506199      11.629231      -2.374907       5.623794          -0.000001
          106              C      15.789244      12.369344      19.915686      -0.022585      35.542175 0.42306444E+03  0.97857009E+04                                 9.296363                            6.787874       0.156985       2.063802                    0.999370      26.633169      73.635080       0.648378       0.408406      -1.079547      -0.047515       0.011794      -0.013075       0.050673       0.002913       0.005292       0.008663      -0.035898       0.005715      -0.020190      -0.001338       0.021528             11.045448      16.097463      -1.464213       1.282128      11.363180      -2.451390       5.675703          -0.000001
          107              C      12.023508      14.183188      18.836198       0.675862      21.373479 0.23269896E+03  0.47586196E+04                                 7.220258                            5.509863      -0.319118       1.964433                    0.998689      21.906073      62.048080       0.612211       0.489236      -1.005150      -0.059899       0.024766      -0.043827       0.078243       0.034249       0.014022       0.059225      -0.054817       0.334288      -0.100564      -0.035484       0.136049              8.328982      11.747310      -0.830424       0.298641       8.476185      -1.547521       4.763451          -0.000001
          108              C      17.110778      11.820845      20.394817       0.690877      23.031696 0.22965015E+03  0.46831702E+04                                 7.595233                            5.491758      -0.349688       1.959382                    0.998732      21.680364      61.423951       0.609882       0.492478      -1.002986       0.054942      -0.021191       0.048581       0.076340       0.019615      -0.061796       0.011980      -0.032918       0.360867      -0.102732      -0.035550       0.138283              8.935108      11.239361      -0.473862       1.809030      10.884984      -0.631994       4.680978          -0.000001
          109              C       9.446840       1.991384       4.799969      -0.107854      33.267197 0.42093204E+03  0.98355846E+04                                 9.019898                            6.870477       0.071120       1.997771                    0.999734      29.165446      84.121226       0.623340       0.420526      -1.059534      -0.015098      -0.019300      -0.007319       0.025574       0.007552      -0.008696       0.005168      -0.007353      -0.063513      -0.024942       0.005956       0.018986             10.334315       7.341750       2.630191       3.021841       9.194172      -0.648935      14.467023           0.000001
          110              C       8.777552       1.803286       3.602141      -0.102715      33.034035 0.41748903E+03  0.97319143E+04                                 8.984842                            6.850159       0.069703       1.999115                    0.999727      28.954841      83.324497       0.623398       0.421490      -1.059277       0.001720      -0.016991       0.022322       0.028105      -0.009835      -0.015446      -0.016310      -0.008003       0.005556      -0.027995       0.008329       0.019665             10.311080       8.237275       3.464559       3.313954       9.216714       0.660206      13.479252           0.000002
          111              C       7.905537       0.756163       3.423189      -0.017829      36.330444 0.42380268E+03  0.98015351E+04                                 9.443247                            6.779552       0.123802       2.050280                    0.999340      26.667276      73.589364       0.651188       0.406696      -1.081288       0.024248       0.006914       0.039242       0.046645      -0.002821      -0.011346      -0.005130      -0.003854      -0.018867      -0.016083       0.006503       0.009581             11.548144       8.976640       3.398366       4.590523       9.241544       0.255502      16.426249           0.000001
          112              C      12.855133      16.965722       4.496904      -0.110642      33.585858 0.42775398E+03  0.10035259E+05                                 9.081513                            6.930383       0.058572       1.991345                    0.999700      29.332598      84.774133       0.620040       0.421067      -1.059191       0.014741       0.019088       0.005951       0.024841       0.008143      -0.008527       0.005486      -0.006496      -0.065865      -0.025645       0.005899       0.019746             10.412595       7.465596       2.655347       2.965071       9.051566      -0.701456      14.720624           0.000002
          113              C       8.377259       0.056561       5.691845      -0.098519      32.993455 0.41546951E+03  0.96702188E+04                                 8.974801                            6.831299       0.111397       2.013768                    0.999716      28.827729      82.815307       0.624756       0.421210      -1.059769      -0.000594       0.014625      -0.018465       0.023562      -0.007614      -0.015653      -0.017482      -0.005756       0.012937      -0.027267       0.005075       0.022191             10.319940       8.299496       3.501795       3.219095       9.205096       0.542847      13.455229           0.000001
          114              C       9.257426       1.096723       5.853480      -0.021113      36.100534 0.42051107E+03  0.97070986E+04                                 9.391614                            6.747025       0.117079       2.047361                    0.999319      26.661285      73.519119       0.653605       0.405955      -1.081710      -0.022686      -0.010336      -0.040661       0.047695      -0.003098      -0.008134      -0.003620      -0.001370      -0.017117      -0.012218       0.004767       0.007450             11.456913       9.055021       3.377162       4.569452       9.256722       0.017598      16.058996           0.000001
          115              C       7.147645       0.563959       2.130112       0.678265      22.066525 0.23420166E+03  0.48036518E+04                                 7.426709                            5.550735      -0.337603       1.962367                    0.998566      21.919542      62.458276       0.605316       0.493335      -1.001679      -0.037515      -0.008972      -0.061730       0.072790      -0.070339      -0.071800       0.027447       0.023549      -0.171046      -0.096038      -0.032699       0.128738              8.742268       7.286097       2.412429       2.830824       7.626100      -0.125179      11.314607           0.000001
          116              C      10.026845       1.276903       7.137897       0.675942      22.309597 0.23675052E+03  0.48659292E+04                                 7.467403                            5.573637      -0.342606       1.959534                    0.998612      21.950255      62.477514       0.605639       0.492059      -1.002979       0.039900       0.009234       0.062978       0.075123      -0.067775      -0.078515       0.031274       0.022565      -0.154796      -0.098053      -0.032518       0.130570              8.790124       7.460898       2.474706       2.968349       7.744164      -0.152713      11.165311           0.000000
          117              C       3.671321       3.562477      12.919219      -0.095728      32.789581 0.42047866E+03  0.98145246E+04                                 8.934049                            6.876234       0.068001       1.999933                    0.999664      28.883686      83.047835       0.622289       0.421685      -1.059648      -0.003733      -0.014055       0.017865       0.023035      -0.003264      -0.014648      -0.013962      -0.008504       0.002683      -0.022259       0.002930       0.019329             10.135574       8.286760       3.503349       2.891490       8.853671       0.461903      13.266292          -0.000002
          118              C       4.343380       3.782897      14.096842      -0.103110      32.982564 0.41866274E+03  0.97675288E+04                                 8.968734                            6.859343       0.087530       2.004807                    0.999692      29.037546      83.637058       0.622951       0.421436      -1.059159      -0.013577      -0.014008      -0.002431       0.019659       0.013563      -0.010393       0.002677      -0.005519      -0.064025      -0.025916       0.000932       0.024984             10.203757       7.424801       2.831104       2.618726       9.033986      -0.672699      14.152485          -0.000002
          119              C       4.081776       2.965595      15.213852      -0.035827      37.395762 0.44282139E+03  0.10359249E+05                                 9.618556                            6.935286       0.108003       2.038354                    0.999302      27.159351      75.492479       0.642799       0.407316      -1.080371      -0.033372       0.001670      -0.043738       0.055041       0.006004      -0.014157       0.001282      -0.004591       0.013724      -0.016780       0.001468       0.015312             11.645216       9.521218       3.615172       4.277039       9.391667      -0.376671      16.022762          -0.000001
          120              C      14.266118       1.966884      15.112831      -0.102108      34.027975 0.42977002E+03  0.10114918E+05                                 9.228785                            6.996032      -0.005666       1.975189                    0.999614      29.313127      85.417976       0.609370       0.427070      -1.053310      -0.005373       0.017180      -0.019543       0.026569      -0.006046      -0.023847      -0.004523      -0.006899       0.015178      -0.026979       0.002959       0.024020             10.643081       8.697840       3.668030       3.067831       9.340723       0.218238      13.890680          -0.000001
          121              C      13.589807       1.758468      13.940980      -0.099282      32.666322 0.41200750E+03  0.95915014E+04                                 8.962386                            6.835642      -0.015369       1.974752                    0.999527      29.024888      84.014836       0.618643       0.425290      -1.054804       0.010953       0.015900       0.005999       0.020218      -0.003123      -0.012732       0.009763       0.005464      -0.081757      -0.032431       0.009673       0.022758             10.299906       7.441309       2.568659       2.688289       8.500362      -0.905224      14.958047          -0.000002
          122              C      13.860701       2.539842      12.818197      -0.020882      36.543284 0.42887102E+03  0.99419605E+04                                 9.467388                            6.813228       0.155335       2.059692                    0.999266      26.688351      73.580825       0.650954       0.405892      -1.082510       0.024316       0.015642       0.042993       0.051811      -0.003566      -0.008740      -0.008358       0.001978      -0.023298      -0.016477       0.006999       0.009478             11.539425       8.944330       3.522832       4.089539       8.972994       0.198269      16.700951          -0.000001
          123              C       4.896854       3.109742      16.478065       0.675192      23.322917 0.23781890E+03  0.49028735E+04                                 7.684702                            5.592841      -0.434474       1.921560                    0.998509      22.341906      64.093654       0.602354       0.493230      -1.000445       0.021567       0.025234       0.074951       0.081972      -0.061530      -0.083218       0.042743       0.009955      -0.103589      -0.094084      -0.035531       0.129615              9.102967       8.010387       3.062267       2.730557       8.636068      -0.380127      10.662447          -0.000001
          124              C      13.135569       2.234894      11.530894       0.674097      22.009733 0.23647541E+03  0.48622420E+04                                 7.408941                            5.575139      -0.350301       1.955916                    0.998649      22.036191      62.877457       0.604364       0.492897      -1.001855      -0.033448      -0.011964      -0.062368       0.071775      -0.077704      -0.064343       0.019803       0.014509      -0.178073      -0.095208      -0.032812       0.128021              8.671937       7.171437       2.420745       2.379595       7.267546      -0.185014      11.576829          -0.000001
          125              C      12.284441       5.716740      18.738063      -0.106375      32.366143 0.42128462E+03  0.98504297E+04                                 8.883893                            6.903504       0.073261       1.999476                    0.999730      29.087286      84.050576       0.617492       0.424224      -1.056730       0.019051       0.021958       0.000068       0.029070       0.018147       0.002435       0.008706      -0.018248       0.012860      -0.022703       0.000329       0.022374              9.969421      14.724555      -0.844534       0.474536      10.582393       0.469750       4.601315          -0.000002
          126              C      13.637089       5.562778      18.951651      -0.109223      31.899858 0.40934087E+03  0.94919875E+04                                 8.740587                            6.759273       0.143936       2.022421                    0.999702      28.868619      82.770552       0.631085       0.418549      -1.061478      -0.011633       0.019527      -0.005644       0.023420      -0.020551      -0.004042       0.004832      -0.037977      -0.008026      -0.026776      -0.003649       0.030425              9.845683      14.697630       0.657393       0.635908      10.230279       0.749545       4.609139          -0.000000
          127              C      14.426928       6.665002      19.188330      -0.014966      34.763570 0.41710251E+03  0.96191323E+04                                 9.184256                            6.747050       0.146600       2.058296                    0.999351      26.644872      73.695587       0.648928       0.409276      -1.078355      -0.045206       0.006654      -0.004859       0.045950       0.005318       0.000749       0.008071      -0.012019       0.034713      -0.014024      -0.002099       0.016123             10.937829      17.532552      -0.164616       1.009094      10.516414       0.659980       4.764521          -0.000001
          128              C      13.855866       7.893846      19.211421      -0.105075      32.053125 0.40827647E+03  0.94756421E+04                                 8.821903                            6.793609       0.060170       1.997710                    0.999734      28.885708      83.271413       0.622549       0.423914      -1.056484      -0.018123      -0.017453      -0.003614       0.025419       0.021877       0.000876       0.004141      -0.011764       0.024408      -0.026818       0.006978       0.019840              9.924369      14.674791      -0.783679       0.582341      10.492560       0.634626       4.605755          -0.000002
          129              C      12.512771       8.049433      18.986287      -0.101974      31.353946 0.39494289E+03  0.90712909E+04                                 8.621456                            6.627181       0.152444       2.027457                    0.999698      28.516932      81.221094       0.639465       0.417018      -1.063061       0.014619      -0.018630       0.000492       0.023686      -0.020742      -0.003324       0.005068      -0.033821       0.011250      -0.028658       0.002185       0.026474              9.716608      14.708037       0.846187       0.787611       9.866292       0.730696       4.575494          -0.000002
          130              C      11.718081       6.971008      18.732290      -0.016231      34.736682 0.41029644E+03  0.94267962E+04                                 9.182846                            6.694852       0.130900       2.057037                    0.999398      26.480671      73.192162       0.650765       0.409652      -1.077711       0.046408      -0.006721       0.001754       0.046925       0.000102      -0.003353       0.011627      -0.010586       0.038074      -0.012529      -0.007060       0.019589             10.965999      17.787553      -0.169701       1.318595      10.280020       0.573823       4.830422          -0.000002
          131              C      10.262824       7.143141      18.432112       0.667001      22.441476 0.24394134E+03  0.50353472E+04                                 7.448831                            5.623627      -0.282861       1.974491                    0.998877      21.905000      61.838096       0.610356       0.486160      -1.009208      -0.068994       0.016274      -0.035016       0.079064       0.017123      -0.031335      -0.064763      -0.084050       0.257392      -0.090958      -0.035460       0.126419              8.644077      12.887949      -0.601817       1.036209       8.052027       1.437700       4.992256          -0.000002
          132              C      15.930192       6.507936      19.445214       0.654519      22.560518 0.24800259E+03  0.51356512E+04                                 7.437732                            5.647649      -0.220180       1.992395                    0.998922      22.054214      62.173305       0.613277       0.482292      -1.012151       0.070216      -0.013017       0.031243       0.077948       0.011675      -0.019852      -0.065232      -0.088498       0.278368      -0.093090      -0.035319       0.128409              8.628964      12.536769      -0.647659       0.774953       8.536257       1.400488       4.813868          -0.000001
          133              C      12.099504      11.487161      24.819563      -0.096897      32.056959 0.40204164E+03  0.92748201E+04                                 8.774522                            6.697130       0.165490       2.034871                    0.999742      28.554799      81.485855       0.634650       0.418348      -1.062300      -0.017517      -0.011333      -0.008147       0.022398       0.012548      -0.005093       0.015233      -0.003217      -0.056038      -0.027846       0.004016       0.023830             10.021791       6.519711       1.818288       2.505983       9.603312      -2.607270      13.942349           0.000000
          134              C      11.815215      10.428780      25.682576      -0.008596      36.577282 0.42435903E+03  0.98345955E+04                                 9.542954                            6.827016       0.042121       2.027873                    0.999174      26.649712      74.033077       0.641687       0.411870      -1.076016      -0.026832       0.006362      -0.035033       0.044584      -0.014525      -0.004927       0.007737      -0.006877      -0.011336      -0.013170      -0.007111       0.020281             11.648482       7.984574       2.056720       4.432804       9.818453      -2.147786      17.142419          -0.000001
          135              C      10.957818       9.427876      25.278490      -0.113867      33.546892 0.43312853E+03  0.10222496E+05                                 9.159463                            7.033023      -0.003142       1.975363                    0.999421      29.540853      86.441345       0.605993       0.428251      -1.051690      -0.013142       0.019762      -0.018489       0.030085       0.010411      -0.018142      -0.011265      -0.017905      -0.008639      -0.023491      -0.003647       0.027138             10.423462       7.648076       2.503902       3.578461       9.463469      -0.792224      14.158840          -0.000001
          136              C      11.531939      11.539617      23.566895      -0.109510      33.927199 0.43404627E+03  0.10242522E+05                                 9.204091                            7.032428      -0.059293       1.954120                    0.999583      29.588116      86.378209       0.607476       0.427273      -1.053016       0.007235      -0.023221       0.015436       0.028807       0.006806      -0.024761      -0.004756      -0.014916       0.005139      -0.028714       0.003334       0.025380             10.471393       7.629985       2.713033       3.099301       9.973920      -1.220247      13.810272          -0.000001
          137              C      12.457464      10.399291      27.039152       0.646311      23.058161 0.24066525E+03  0.49671819E+04                                 7.625723                            5.606355      -0.291859       1.971436                    0.998983      22.243698      63.465364       0.605941       0.489755      -1.004061       0.026086      -0.006556       0.054750       0.061000       0.025075      -0.092635      -0.023176       0.131626      -0.202797      -0.110405      -0.036250       0.146656              9.091535       5.900235      -0.756606       3.493271       9.190213      -0.547007      12.184157          -0.000001
          138              C       9.960527      10.605861      21.814892       0.668060      23.527880 0.23454064E+03  0.48203337E+04                                 7.713296                            5.552188      -0.403327       1.931480                    0.998487      22.356329      64.113723       0.604652       0.492880      -1.000250      -0.005675      -0.015914      -0.083803       0.085489      -0.040496      -0.100728       0.030731       0.081489      -0.079696      -0.094894      -0.042920       0.137815              9.153590       6.698667       2.132821       2.749357      10.020387      -1.116280      10.741717          -0.000001
          139              C      10.367233       9.483813      24.034481      -0.097773      33.090350 0.41507824E+03  0.96837362E+04                                 9.051774                            6.867500      -0.017292       1.973770                    0.999546      29.095921      84.390313       0.616161       0.426087      -1.054006       0.012512       0.014242       0.012783       0.022864       0.004227      -0.015165       0.018830       0.009204      -0.041505      -0.031528       0.011113       0.020415             10.384397       6.890945       2.024246       2.945967       9.933542      -2.131067      14.328702          -0.000000
          140              C      10.657776      10.537068      23.171468      -0.031881      36.898881 0.43902351E+03  0.10250295E+05                                 9.540723                            6.906541       0.117427       2.042136                    0.999373      27.096914      75.292784       0.643862       0.407441      -1.080079       0.030476      -0.008741       0.043017       0.053438       0.007251      -0.012589       0.005852      -0.005767       0.011316      -0.018283       0.005455       0.012828             11.483308       8.199283       2.494888       4.186092      10.252818      -1.959397      15.997823          -0.000000
          141              C      10.816748       4.983577      26.052026       0.665318      24.207916 0.24265779E+03  0.50244001E+04                                 7.848059                            5.635150      -0.402501       1.928874                    0.998580      22.473325      64.464514       0.602793       0.490736      -1.002409       0.007357       0.016395       0.075466       0.077576      -0.045139      -0.097541       0.040601       0.053104      -0.110943      -0.102786      -0.032315       0.135101              9.352574       7.191862       2.471723       2.747089       9.510076      -1.152994      11.355786           0.000000
          142              C      10.135327       5.060998      24.706996      -0.031127      36.195619 0.42232405E+03  0.97681073E+04                                 9.410103                            6.766553       0.138450       2.053276                    0.999369      26.812269      74.222972       0.651360       0.406556      -1.080351      -0.026473       0.004743      -0.038372       0.046859       0.003192      -0.016163       0.003314      -0.006056       0.002172      -0.018615       0.003642       0.014973             11.377706       8.244255       2.593929       4.034331       9.733162      -1.859876      16.155700           0.000000
          143              C      10.481798       6.069655      23.820892      -0.096287      32.973652 0.41556865E+03  0.96960145E+04                                 9.032482                            6.871082       0.005058       1.980744                    0.999563      29.064469      84.245230       0.616193       0.426029      -1.054263      -0.017058      -0.017202      -0.014216       0.028089       0.004103      -0.010823       0.017829       0.006250      -0.052262      -0.030263       0.013601       0.016662             10.362349       7.044705       2.106314       2.783297       9.576400      -2.202511      14.465942           0.000000
          144              C       9.886908       6.146036      22.568224      -0.121031      33.827238 0.43941570E+03  0.10403378E+05                                 9.203476                            7.080186      -0.003833       1.973574                    0.999440      29.650029      86.762085       0.604731       0.427804      -1.052464       0.008463      -0.018986       0.018404       0.027764       0.008456      -0.015471      -0.010679      -0.014869      -0.003226      -0.019733      -0.003881       0.023614             10.480245       7.788294       2.560129       3.547646       9.402139      -0.777925      14.250301          -0.000000
          145              C       8.993045       5.175934      22.169911      -0.008208      36.289609 0.42844963E+03  0.99485502E+04                                 9.483618                            6.854587       0.068535       2.034273                    0.999196      26.733267      74.222476       0.641434       0.411239      -1.076935       0.025749      -0.010464       0.035229       0.044873      -0.011892      -0.002103       0.007383      -0.012850      -0.014120      -0.011911      -0.006368       0.018278             11.513043       7.978084       2.219636       4.166786       9.502253      -1.928058      17.058794          -0.000001
          146              C       8.646884       4.156981      23.050242      -0.100192      31.937213 0.40457317E+03  0.93414504E+04                                 8.734608                            6.710654       0.164723       2.033271                    0.999723      28.581498      81.414855       0.635514       0.417411      -1.063627       0.018449       0.008597       0.009088       0.022291       0.015576       0.001488       0.011485      -0.000910      -0.044827      -0.020721      -0.004552       0.025272              9.937288       6.672456       1.990352       2.350011       9.206100      -2.345368      13.933307           0.000001
          147              C       9.220681       4.118280      24.314455      -0.098553      33.328925 0.42270874E+03  0.98976818E+04                                 9.075280                            6.926247       0.012035       1.980774                    0.999667      29.129838      84.389103       0.614650       0.425585      -1.055285      -0.000393       0.022444      -0.016401       0.027801       0.001835      -0.022328      -0.007508      -0.016929       0.007873      -0.027036       0.004197       0.022839             10.341610       7.741837       2.829562       3.034060       9.490098      -0.988987      13.792894           0.000001
          148              C       8.364484       5.229117      20.781585       0.641915      22.714326 0.23807012E+03  0.48990534E+04                                 7.532433                            5.564922      -0.242922       1.987889                    0.998884      22.206217      63.211039       0.610175       0.487803      -1.005324      -0.027618       0.014259      -0.052601       0.061098       0.018657      -0.089839      -0.015985       0.143269      -0.218288      -0.110617      -0.037427       0.148044              8.960229       5.703735      -0.342811       3.328546       9.323065      -0.491112      11.853887          -0.000001
          149              C       5.814894       9.742967      14.977173      -0.092345      32.574732 0.39762626E+03  0.91613901E+04                                 8.915171                            6.689722       0.074797       2.006783                    0.999712      28.546127      81.809219       0.629865       0.422058      -1.058370      -0.014711      -0.019196      -0.013462       0.027679       0.008232      -0.011419       0.021647       0.002390      -0.034031      -0.031627       0.012008       0.019619             10.302706       5.964695       0.840491       3.169618      10.916384      -2.707812      14.027040          -0.000003
          150              C      16.396725       9.829642      13.730278      -0.116777      33.755072 0.43012848E+03  0.10130487E+05                                 9.190157                            7.005550      -0.008112       1.972210                    0.999566      29.532655      86.227535       0.607794       0.427876      -1.052292       0.013999      -0.022915       0.015063       0.030789       0.006311      -0.017777      -0.010877      -0.015664      -0.015849      -0.023368      -0.000436       0.023804             10.486897       6.639128       1.555362       3.714943      10.639818      -1.068705      14.181745          -0.000003
          151              C       5.786202       8.570735      15.692983      -0.008564      36.167348 0.41390298E+03  0.95303641E+04                                 9.463621                            6.731197       0.094370       2.047338                    0.999294      26.437708      73.149830       0.648004       0.410504      -1.077166      -0.022971       0.007869      -0.035035       0.042627      -0.011240      -0.010124       0.010106       0.002576      -0.011097      -0.012042      -0.009280       0.021322             11.599218       7.044934       0.844778       4.768588      10.809567      -2.458077      16.943154          -0.000002
          152              C       6.419675       8.488292      17.052445       0.654451      22.923660 0.23764775E+03  0.48901786E+04                                 7.603799                            5.579442      -0.287074       1.974120                    0.998944      22.135505      63.092286       0.605949       0.491223      -1.003162       0.024786      -0.009598       0.057253       0.063122       0.035906      -0.089467      -0.021497       0.116572      -0.203491      -0.108165      -0.034399       0.142563              9.058714       5.880143      -1.260351       3.405528       9.138479      -0.977072      12.157521          -0.000002
          153              C      18.228699       7.643741      28.574680      -0.104815      32.351771 0.41886792E+03  0.97800783E+04                                 8.872397                            6.880243       0.057740       1.994057                    0.999712      29.079673      83.975659       0.618984       0.423801      -1.056968       0.013764       0.016965       0.003294       0.022093       0.018644       0.001610       0.007466      -0.019689       0.012106      -0.023335       0.001341       0.021995              9.952700      14.739710      -0.758640       0.488327      10.432052       0.759950       4.686338          -0.000000
          154              C       8.425364       7.515454      28.794041      -0.103302      31.582456 0.40362673E+03  0.93286393E+04                                 8.681697                            6.714771       0.123072       2.016040                    0.999667      28.774670      82.422526       0.632636       0.418903      -1.061027      -0.012320       0.020499       0.001418       0.023958      -0.019331      -0.003213       0.005842      -0.039119      -0.003685      -0.026909      -0.002632       0.029541              9.757180      14.663288       0.782414       0.723962       9.917795       0.935672       4.690457           0.000000
          155              C      16.133903       9.021149      28.346660       0.665364      22.029611 0.24137120E+03  0.49709574E+04                                 7.346202                            5.590830      -0.263582       1.981561                    0.998910      21.936399      61.930980       0.612425       0.485622      -1.009115      -0.073049       0.012453      -0.032054       0.080739       0.012359      -0.024752      -0.067382      -0.082132       0.267054      -0.089163      -0.038922       0.128085              8.483381      12.314751      -0.497308       0.845977       8.259458       1.424131       4.875932          -0.000001
          156              C      17.627941       8.889883      28.626634      -0.025202      35.584694 0.43097984E+03  0.10014029E+05                                 9.319220                            6.853009       0.144407       2.054805                    0.999347      26.863653      74.414854       0.645086       0.408636      -1.079509       0.046980      -0.003432       0.004283       0.047300      -0.001974      -0.000306       0.008970      -0.012656       0.016000      -0.009420      -0.004193       0.013613             11.098254      17.929884      -0.117697       1.162742      10.398463       0.844317       4.966414          -0.000001
          157              C       5.369207      13.979435       0.594584      -0.018258      35.282795 0.42487638E+03  0.98417768E+04                                 9.267397                            6.813660       0.136294       2.057768                    0.999306      26.657589      73.845338       0.645306       0.409760      -1.078253      -0.043060       0.019582      -0.018357       0.050741       0.008621       0.003398       0.009033      -0.027515      -0.012029      -0.014310      -0.007514       0.021825             10.980037      16.035718      -1.422877       0.994166      10.278397      -3.189741       6.625997           0.000001
          158              C       4.173918      13.385379       0.917853      -0.104264      31.536884 0.40324415E+03  0.93124836E+04                                 8.653639                            6.698979       0.168297       2.032021                    0.999764      28.691795      82.005967       0.635518       0.417331      -1.062607      -0.002576       0.017302      -0.017986       0.025090       0.005527      -0.000983      -0.010749      -0.043039       0.012288      -0.024271      -0.001314       0.025586              9.734781      14.255052      -0.623545      -0.161338       9.280359      -2.182991       5.668932           0.000001
          159              C      14.120104      13.925938       0.522426      -0.105340      32.737155 0.43473287E+03  0.10234378E+05                                 8.948864                            7.015956       0.101593       2.009810                    0.999694      29.108145      84.111265       0.612752       0.424603      -1.057595       0.017985       0.007334      -0.003459       0.019728       0.018194      -0.011638       0.003105      -0.003942      -0.009592      -0.022798       0.001508       0.021290             10.006990      13.327126      -1.552850       0.056869      10.314077      -2.914888       6.379766           0.000001
          160              C      19.398287      15.308145      28.591998      -0.025732      35.736188 0.43539758E+03  0.10139412E+05                                 9.343703                            6.888216       0.164007       2.062167                    0.999341      26.875713      74.457685       0.643607       0.408657      -1.079825       0.045183      -0.015783       0.015202       0.050216       0.007537       0.001831       0.000209      -0.027615       0.016704      -0.018637       0.005632       0.013005             11.170312      16.902170      -2.250896       0.371662      10.211151      -2.890517       6.397615           0.000001
          161              C      20.601545      15.864356      28.234093      -0.096632      31.089666 0.40422861E+03  0.93598708E+04                                 8.628336                            6.746390       0.035699       1.991739                    0.999684      28.809591      82.999224       0.626493       0.422228      -1.057366       0.003810      -0.015775       0.016278       0.022986      -0.000507       0.000173      -0.004060      -0.041934       0.040831      -0.027779       0.009818       0.017961              9.701546      14.591365      -0.846154      -0.198205       8.638792      -2.159230       5.874480           0.000002
          162              C      10.647838      15.323984      28.655497      -0.099445      32.683150 0.43196825E+03  0.10173111E+05                                 8.987505                            7.023807       0.038290       1.995432                    0.999479      29.054824      84.515107       0.607267       0.428277      -1.053242      -0.021322      -0.004188       0.005974       0.022536       0.015628      -0.008416       0.010840       0.004969       0.012834      -0.024496       0.010699       0.013797             10.099841      13.460866      -1.308272       0.183903      10.242609      -3.042973       6.596048           0.000001
          163              C       6.668622      13.434939       1.154533       0.683871      23.605817 0.23938511E+03  0.49322700E+04                                 7.726988                            5.608681      -0.412025       1.934661                    0.998510      21.988201      62.603341       0.603255       0.492783      -1.002903       0.056250      -0.012407       0.049193       0.075749       0.017182      -0.062374       0.038042      -0.045918       0.344301      -0.109051      -0.029853       0.138903              9.094023      11.367733      -0.388752       1.693928      10.894884      -1.479968       5.019453           0.000001
          164              C      18.073219      15.928875      28.176366       0.678740      21.464271 0.23461876E+03  0.48079803E+04                                 7.250805                            5.536143      -0.340967       1.956683                    0.998632      21.919535      62.161499       0.610131       0.489873      -1.004774      -0.064026       0.018162      -0.046090       0.080953       0.032003       0.006903       0.068875      -0.053982       0.304638      -0.096125      -0.037657       0.133782              8.357349      11.732052      -0.987415       0.486109       8.244189      -1.834256       5.095806           0.000002
          165              C      11.421899      15.791124      10.081955      -0.022990      35.753473 0.42972488E+03  0.99843865E+04                                 9.363201                            6.859681       0.110900       2.048792                    0.999309      26.752555      74.270241       0.641987       0.410628      -1.077464      -0.043753       0.015655      -0.021744       0.051305       0.008951      -0.004266       0.002196      -0.019581      -0.005048      -0.014238       0.000115       0.014124             11.178300      16.322848      -2.335933       0.624259       9.762077      -3.484750       7.449976          -0.000000
          166              C      11.508113      16.792340       9.112148      -0.097813      32.482633 0.43064191E+03  0.10143620E+05                                 8.979294                            7.033485       0.031515       1.994619                    0.999332      29.074475      84.839884       0.603633       0.430781      -1.050719      -0.022613      -0.006098       0.004971       0.023942       0.011330      -0.014499       0.014743      -0.007226      -0.012674      -0.027713       0.011323       0.016390             10.092730      13.090358      -1.749763      -0.079462       9.713471      -3.308510       7.474359          -0.000000
          167              C       5.220733       0.296660       8.644562      -0.098730      30.749876 0.39948173E+03  0.92315202E+04                                 8.589685                            6.726478       0.017799       1.988756                    0.999588      28.767672      83.055299       0.624051       0.424727      -1.054797       0.003765      -0.012937       0.018357       0.022771       0.005039       0.000829       0.000693      -0.042431       0.049067      -0.029996       0.013419       0.016576              9.667467      14.321485      -1.323373      -0.527949       8.188466      -2.278287       6.492449           0.000000
          168              C       9.141161      16.992048       9.080398      -0.022571      35.392375 0.43286236E+03  0.10068444E+05                                 9.293701                            6.875856       0.178092       2.067849                    0.999436      26.827554      74.347237       0.642922       0.409576      -1.078921       0.041377      -0.022697       0.016174       0.049888       0.010755       0.004138       0.001847      -0.010868       0.014455      -0.014802       0.003064       0.011739             11.098296      16.411416      -2.653542       0.078951       9.687402      -3.205287       7.196070          -0.000000
          169              C       9.033880      15.953028      10.021342      -0.107631      32.539999 0.43098942E+03  0.10136820E+05                                 8.922361                            6.991015       0.087681       2.004544                    0.999676      29.222873      84.743938       0.612387       0.425251      -1.055890       0.021575       0.000655      -0.006124       0.022437       0.015756      -0.014401       0.004257      -0.007674      -0.011003      -0.024211       0.004425       0.019785              9.988027      13.108306      -1.708649      -0.175021       9.592870      -3.259045       7.262907          -0.000001
          170              C      10.176067      15.378897      10.500473      -0.105073      31.413754 0.40446605E+03  0.93496742E+04                                 8.638914                            6.715187       0.147167       2.025631                    0.999703      28.695509      82.110579       0.633762       0.418086      -1.061911      -0.002079       0.015384      -0.019740       0.025113       0.008428      -0.003796      -0.007777      -0.039828       0.028842      -0.026568       0.004205       0.022363              9.732934      14.272496      -1.246699      -0.521568       8.458691      -2.445472       6.467617          -0.000001
          171              C      12.682647      15.181775      10.653449       0.689135      22.366034 0.23108677E+03  0.47288617E+04                                 7.486418                            5.523618      -0.481403       1.910703                    0.998363      22.014461      62.870742       0.604535       0.495112      -0.999734       0.060406      -0.018082       0.033997       0.071635       0.014349      -0.037798       0.071371      -0.055844       0.284127      -0.098072      -0.034761       0.132832              8.757505      11.550751      -0.700013       0.975826       9.211115      -2.279787       5.510647          -0.000000
          172              C       2.721902       0.634661       8.595495       0.670125      21.308072 0.23380258E+03  0.47881792E+04                                 7.215018                            5.524786      -0.351207       1.951980                    0.998754      22.021143      62.476352       0.610903       0.489568      -1.004700      -0.063078       0.013687      -0.043660       0.077925       0.041374       0.007267       0.083066      -0.047184       0.268593      -0.101590      -0.035765       0.137355              8.313339      11.618261      -1.375062       0.276368       7.699732      -2.101743       5.622025           0.000001
          173              C       6.958246       5.615851       8.809083      -0.102455      31.787185 0.40397890E+03  0.93364240E+04                                 8.709935                            6.716999       0.124286       2.017644                    0.999717      28.728982      82.221300       0.632792       0.418816      -1.061354      -0.000478      -0.022089       0.012461       0.025366       0.002665      -0.001685      -0.007644      -0.049183       0.000815      -0.024939      -0.001909       0.026847              9.783468      14.113423      -0.428393       0.240164      10.196385      -1.601559       5.040598          -0.000001
          174              C       8.158570       5.064746       9.164102      -0.104479      32.055567 0.42010436E+03  0.97969557E+04                                 8.774323                            6.860925       0.148212       2.025088                    0.999749      28.841796      82.706540       0.625076       0.420184      -1.061314      -0.017268      -0.008821       0.000253       0.019392       0.022020      -0.008850       0.003283       0.011216      -0.018693      -0.023456      -0.003168       0.026624              9.799966      12.876903      -1.431714       0.326114      11.163579      -2.160555       5.359417          -0.000002
          175              C       8.183435       3.763013       9.695187      -0.023422      35.710833 0.43353775E+03  0.10082843E+05                                 9.333223                            6.869091       0.168351       2.062915                    0.999392      26.850030      74.278477       0.645278       0.408134      -1.080434      -0.044848       0.016888      -0.010271       0.049010       0.004841       0.001416      -0.003161      -0.027878       0.025373      -0.019120       0.006527       0.012594             11.162454      16.667187      -2.082755       0.542994      11.336162      -2.214257       5.484011          -0.000001
          176              C       7.005627       3.087553       9.868367      -0.102196      31.769394 0.41121499E+03  0.95723750E+04                                 8.781417                            6.824057      -0.021903       1.971209                    0.999578      29.079696      84.283489       0.619595       0.424666      -1.054758      -0.003789       0.020238      -0.011617       0.023641      -0.005941      -0.002750      -0.002527      -0.034491       0.051328      -0.027017       0.009179       0.017838              9.910113      14.718878      -0.587682       0.179671       9.835747      -1.713224       5.175714          -0.000001
          177              C       5.805901       3.647036       9.490257      -0.103351      33.311766 0.43787856E+03  0.10353468E+05                                 9.108848                            7.071626      -0.025883       1.970809                    0.999398      29.332266      85.656234       0.604864       0.428269      -1.052629       0.024162       0.005485      -0.004233       0.025135       0.019828      -0.005598       0.009308       0.012216       0.036863      -0.029679       0.013819       0.015859             10.294179      13.629529      -1.360050       0.506191      11.629217      -2.374895       5.623792          -0.000001
          178              C       5.774970       4.928179       8.947627      -0.022587      35.542217 0.42306657E+03  0.97857620E+04                                 9.296361                            6.787886       0.156966       2.063793                    0.999370      26.633260      73.635367       0.648378       0.408406      -1.079547       0.047516      -0.011797       0.013071       0.050674       0.002914       0.005292       0.008663      -0.035894       0.005724      -0.020189      -0.001336       0.021526             11.045420      16.097448      -1.464144       1.282094      11.363129      -2.451358       5.675683          -0.000001
          179              C       9.540706       3.114335      10.027115       0.675861      21.373488 0.23269905E+03  0.47586229E+04                                 7.220263                            5.509866      -0.319119       1.964432                    0.998689      21.906098      62.048205       0.612210       0.489236      -1.005149       0.059898      -0.024767       0.043826       0.078243       0.034249       0.014021       0.059224      -0.054818       0.334288      -0.100565      -0.035484       0.136048              8.328987      11.747323      -0.830425       0.298641       8.476183      -1.547520       4.763454          -0.000001
          180              C       4.453436       5.476678       8.468496       0.690866      23.031850 0.22965306E+03  0.46832384E+04                                 7.595226                            5.491766      -0.349674       1.959383                    0.998733      21.680461      61.424029       0.609886       0.492474      -1.002990      -0.054941       0.021187      -0.048588       0.076343       0.019612      -0.061794       0.011976      -0.032916       0.360866      -0.102728      -0.035554       0.138282              8.935083      11.239360      -0.473794       1.809016      10.884925      -0.631937       4.680963          -0.000002
          181              C      12.117374      15.306139      24.063344      -0.107855      33.267271 0.42093298E+03  0.98356128E+04                                 9.019911                            6.870485       0.071122       1.997770                    0.999734      29.165491      84.121399       0.623339       0.420526      -1.059534       0.015097       0.019301       0.007320       0.025574       0.007552      -0.008695       0.005168      -0.007353      -0.063513      -0.024942       0.005955       0.018987             10.334334       7.341764       2.630201       3.021848       9.194194      -0.648933      14.467043           0.000001
          182              C      12.786662      15.494237      25.261172      -0.102715      33.034057 0.41748923E+03  0.97319205E+04                                 8.984848                            6.850161       0.069701       1.999114                    0.999727      28.954849      83.324542       0.623398       0.421490      -1.059277      -0.001721       0.016992      -0.022321       0.028105      -0.009836      -0.015446      -0.016310      -0.008003       0.005556      -0.027995       0.008330       0.019665             10.311090       8.237285       3.464566       3.313960       9.216725       0.660210      13.479261           0.000002
          183              C      13.658677      16.541360      25.440124      -0.017828      36.330433 0.42380242E+03  0.98015282E+04                                 9.443249                            6.779552       0.123801       2.050279                    0.999340      26.667264      73.589346       0.651187       0.406696      -1.081288      -0.024249      -0.006914      -0.039242       0.046645      -0.002821      -0.011346      -0.005130      -0.003853      -0.018868      -0.016084       0.006503       0.009581             11.548149       8.976646       3.398371       4.590526       9.241552       0.255504      16.426249           0.000001
          184              C       8.709081       0.331801      24.366409      -0.110642      33.585853 0.42775393E+03  0.10035258E+05                                 9.081511                            6.930382       0.058574       1.991346                    0.999700      29.332594      84.774117       0.620040       0.421067      -1.059191      -0.014741      -0.019088      -0.005951       0.024841       0.008143      -0.008527       0.005486      -0.006495      -0.065865      -0.025645       0.005899       0.019746             10.412594       7.465596       2.655349       2.965068       9.051571      -0.701458      14.720614           0.000002
          185              C       8.029527       0.152269      23.171468      -0.098518      32.993453 0.41546948E+03  0.96702178E+04                                 8.974800                            6.831298       0.111398       2.013768                    0.999716      28.827727      82.815298       0.624756       0.421210      -1.059769       0.000593      -0.014625       0.018465       0.023562      -0.007613      -0.015653      -0.017482      -0.005755       0.012937      -0.027267       0.005075       0.022192             10.319941       8.299497       3.501799       3.219091       9.205105       0.542845      13.455220           0.000001
          186              C      12.306788      16.200800      23.009833      -0.021113      36.100570 0.42051146E+03  0.97071100E+04                                 9.391620                            6.747028       0.117078       2.047360                    0.999319      26.661300      73.519178       0.653605       0.405955      -1.081710       0.022686       0.010336       0.040662       0.047696      -0.003097      -0.008134      -0.003620      -0.001369      -0.017116      -0.012217       0.004767       0.007450             11.456923       9.055029       3.377169       4.569453       9.256737       0.017598      16.059002           0.000001
          187              C      14.416569      16.733564      26.733201       0.678264      22.066533 0.23420174E+03  0.48036541E+04                                 7.426713                            5.550737      -0.337603       1.962367                    0.998566      21.919551      62.458321       0.605316       0.493336      -1.001679       0.037514       0.008972       0.061730       0.072790      -0.070339      -0.071800       0.027447       0.023549      -0.171045      -0.096037      -0.032700       0.128737              8.742273       7.286103       2.412432       2.830826       7.626105      -0.125178      11.314610           0.000001
          188              C      11.537369      16.020620      21.725416       0.675943      22.309603 0.23675054E+03  0.48659301E+04                                 7.467406                            5.573638      -0.342611       1.959533                    0.998612      21.950262      62.477556       0.605638       0.492060      -1.002979      -0.039901      -0.009234      -0.062978       0.075124      -0.067775      -0.078515       0.031274       0.022565      -0.154796      -0.098053      -0.032518       0.130570              8.790130       7.460902       2.474709       2.968349       7.744174      -0.152716      11.165315           0.000001
          189              C      17.892893      13.735046      15.944094      -0.095727      32.789530 0.42047787E+03  0.98145020E+04                                 8.934043                            6.876229       0.068004       1.999934                    0.999664      28.883653      83.047738       0.622289       0.421686      -1.059648       0.003735       0.014053      -0.017865       0.023035      -0.003264      -0.014648      -0.013962      -0.008505       0.002681      -0.022259       0.002931       0.019328             10.135566       8.286755       3.503349       2.891487       8.853662       0.461906      13.266280          -0.000002
          190              C      17.220834      13.514626      14.766471      -0.103110      32.982548 0.41866257E+03  0.97675241E+04                                 8.968732                            6.859342       0.087530       2.004808                    0.999692      29.037538      83.637037       0.622951       0.421436      -1.059158       0.013577       0.014007       0.002432       0.019658       0.013563      -0.010393       0.002676      -0.005519      -0.064025      -0.025916       0.000932       0.024984             10.203752       7.424800       2.831108       2.618724       9.033985      -0.672694      14.152471          -0.000002
          191              C      17.482438      14.331928      13.649461      -0.035827      37.395751 0.44282143E+03  0.10359250E+05                                 9.618554                            6.935286       0.108004       2.038355                    0.999302      27.159352      75.492483       0.642799       0.407316      -1.080371       0.033372      -0.001670       0.043737       0.055041       0.006004      -0.014157       0.001282      -0.004591       0.013723      -0.016779       0.001468       0.015311             11.645206       9.521215       3.615173       4.277033       9.391664      -0.376671      16.022740          -0.000001
          192              C       7.298096      15.330639      13.750482      -0.102107      34.027951 0.42976973E+03  0.10114910E+05                                 9.228783                            6.996031      -0.005668       1.975189                    0.999614      29.313111      85.417933       0.609370       0.427070      -1.053310       0.005373      -0.017180       0.019543       0.026569      -0.006046      -0.023847      -0.004523      -0.006899       0.015177      -0.026979       0.002960       0.024020             10.643076       8.697839       3.668030       3.067828       9.340720       0.218239      13.890668          -0.000001
          193              C       7.974407      15.539055      14.922333      -0.099281      32.666304 0.41200734E+03  0.95914966E+04                                 8.962383                            6.835640      -0.015369       1.974752                    0.999527      29.024879      84.014798       0.618643       0.425290      -1.054804      -0.010953      -0.015900      -0.005999       0.020218      -0.003123      -0.012732       0.009763       0.005463      -0.081757      -0.032431       0.009673       0.022758             10.299900       7.441306       2.568658       2.688285       8.500359      -0.905223      14.958034          -0.000002
          194              C       7.703513      14.757681      16.045116      -0.020883      36.543273 0.42887099E+03  0.99419586E+04                                 9.467382                            6.813225       0.155339       2.059693                    0.999266      26.688352      73.580798       0.650955       0.405892      -1.082511      -0.024316      -0.015642      -0.042994       0.051811      -0.003566      -0.008739      -0.008358       0.001976      -0.023297      -0.016477       0.006999       0.009478             11.539415       8.944324       3.522831       4.089533       8.972988       0.198270      16.700933          -0.000001
          195              C      16.667360      14.187781      12.385248       0.675193      23.322921 0.23781898E+03  0.49028756E+04                                 7.684704                            5.592842      -0.434475       1.921560                    0.998509      22.341906      64.093660       0.602354       0.493231      -1.000445      -0.021567      -0.025234      -0.074950       0.081972      -0.061530      -0.083218       0.042743       0.009956      -0.103589      -0.094084      -0.035531       0.129615              9.102965       8.010389       3.062269       2.730554       8.636069      -0.380129      10.662437          -0.000001
          196              C       8.428645      15.062629      17.332419       0.674098      22.009728 0.23647533E+03  0.48622395E+04                                 7.408939                            5.575137      -0.350302       1.955916                    0.998649      22.036176      62.877388       0.604365       0.492897      -1.001856       0.033448       0.011963       0.062368       0.071775      -0.077704      -0.064344       0.019803       0.014508      -0.178074      -0.095209      -0.032811       0.128021              8.671934       7.171433       2.420745       2.379591       7.267545      -0.185016      11.576825          -0.000001
          197              C       9.279773      11.580783      10.125250      -0.106373      32.366024 0.42128262E+03  0.98503700E+04                                 8.883871                            6.903488       0.073269       1.999479                    0.999730      29.087194      84.050220       0.617493       0.424224      -1.056730      -0.019050      -0.021958      -0.000071       0.029070       0.018147       0.002435       0.008706      -0.018246       0.012860      -0.022702       0.000328       0.022374              9.969397      14.724508      -0.844550       0.474533      10.582379       0.469747       4.601302          -0.000002
          198              C       7.927125      11.734745       9.911662      -0.109222      31.899750 0.40933948E+03  0.94919455E+04                                 8.740564                            6.759261       0.143940       2.022423                    0.999702      28.868553      82.770271       0.631086       0.418549      -1.061478       0.011633      -0.019527       0.005642       0.023419      -0.020551      -0.004041       0.004832      -0.037977      -0.008024      -0.026776      -0.003648       0.030424              9.845651      14.697577       0.657372       0.635898      10.230252       0.749537       4.609123          -0.000001
          199              C       7.137286      10.632521       9.674983      -0.014967      34.763402 0.41710132E+03  0.96190951E+04                                 9.184212                            6.747032       0.146607       2.058298                    0.999351      26.644845      73.695400       0.648930       0.409275      -1.078356       0.045206      -0.006653       0.004856       0.045950       0.005317       0.000750       0.008073      -0.012018       0.034715      -0.014023      -0.002102       0.016125             10.937758      17.532408      -0.164663       1.009047      10.516377       0.659970       4.764490          -0.000001
          200              C       7.708348       9.403677       9.651892      -0.105074      32.053033 0.40827506E+03  0.94755995E+04                                 8.821883                            6.793597       0.060172       1.997711                    0.999734      28.885654      83.271168       0.622550       0.423914      -1.056485       0.018124       0.017453       0.003609       0.025419       0.021875       0.000877       0.004142      -0.011765       0.024413      -0.026818       0.006978       0.019839              9.924347      14.674735      -0.783690       0.582323      10.492565       0.634632       4.605742          -0.000002
          201              C       9.051443       9.248090       9.877026      -0.101970      31.353782 0.39494002E+03  0.90712078E+04                                 8.621429                            6.627159       0.152458       2.027464                    0.999698      28.516797      81.220614       0.639466       0.417018      -1.063061      -0.014619       0.018631      -0.000497       0.023687      -0.020741      -0.003325       0.005069      -0.033823       0.011258      -0.028660       0.002186       0.026473              9.716583      14.708000       0.846177       0.787610       9.866269       0.730698       4.575480          -0.000002
          202              C       9.846133      10.326515      10.131023      -0.016231      34.736660 0.41029506E+03  0.94267551E+04                                 9.182842                            6.694841       0.130913       2.057042                    0.999398      26.480609      73.191915       0.650766       0.409652      -1.077712      -0.046407       0.006723      -0.001757       0.046925       0.000104      -0.003353       0.011629      -0.010586       0.038076      -0.012530      -0.007060       0.019590             10.966010      17.787586      -0.169734       1.318598      10.280026       0.573820       4.830417          -0.000002
          203              C      11.301390      10.154382      10.431201       0.667003      22.441393 0.24393971E+03  0.50353020E+04                                 7.448799                            5.623598      -0.282827       1.974503                    0.998878      21.904897      61.837618       0.610359       0.486158      -1.009210       0.068994      -0.016272       0.035008       0.079060       0.017122      -0.031340      -0.064756      -0.084053       0.257398      -0.090962      -0.035454       0.126416              8.644051      12.887947      -0.601859       1.036199       8.051993       1.437672       4.992213          -0.000003
          204              C       5.634022      10.789587       9.418099       0.654516      22.560690 0.24800575E+03  0.51357345E+04                                 7.437803                            5.647712      -0.220128       1.992412                    0.998922      22.054249      62.173573       0.613268       0.482297      -1.012148      -0.070214       0.013020      -0.031252       0.077950       0.011673      -0.019849      -0.065228      -0.088499       0.278390      -0.093093      -0.035317       0.128410              8.629036      12.536904      -0.647685       0.774931       8.536333       1.400473       4.813870          -0.000001
          205              C       9.464710       5.810362       4.043750      -0.096900      32.057140 0.40204430E+03  0.92748985E+04                                 8.774555                            6.697152       0.165482       2.034867                    0.999742      28.554925      81.486338       0.634648       0.418348      -1.062300       0.017518       0.011334       0.008148       0.022399       0.012550      -0.005092       0.015232      -0.003219      -0.056039      -0.027846       0.004014       0.023832             10.021827       6.519717       1.818284       2.505978       9.603350      -2.607310      13.942414          -0.000000
          206              C       9.748999       6.868743       3.180737      -0.008602      36.577455 0.42436147E+03  0.98346660E+04                                 9.542976                            6.827031       0.042119       2.027871                    0.999174      26.649812      74.033404       0.641687       0.411869      -1.076016       0.026832      -0.006361       0.035035       0.044585      -0.014524      -0.004924       0.007736      -0.006878      -0.011329      -0.013170      -0.007108       0.020277             11.648505       7.984571       2.056717       4.432792       9.818486      -2.147822      17.142457          -0.000001
          207              C      10.606396       7.869647       3.584823      -0.113870      33.546992 0.43313061E+03  0.10222556E+05                                 9.159470                            7.033032      -0.003135       1.975363                    0.999421      29.540957      86.441665       0.605993       0.428250      -1.051691       0.013142      -0.019762       0.018490       0.030086       0.010413      -0.018141      -0.011266      -0.017907      -0.008642      -0.023490      -0.003650       0.027140             10.423460       7.648059       2.503902       3.578425       9.463500      -0.792255      14.158821          -0.000001
          208              C      10.032275       5.757906       5.296418      -0.109514      33.927277 0.43404841E+03  0.10242586E+05                                 9.204104                            7.032446      -0.059293       1.954119                    0.999583      29.588202      86.378541       0.607476       0.427273      -1.053016      -0.007235       0.023221      -0.015435       0.028806       0.006806      -0.024759      -0.004757      -0.014914       0.005145      -0.028712       0.003332       0.025380             10.471395       7.629958       2.712997       3.099290       9.973906      -1.220292      13.810322          -0.000001
          209              C       9.106750       6.898232       1.824161       0.646313      23.058149 0.24066511E+03  0.49671787E+04                                 7.625721                            5.606354      -0.291862       1.971435                    0.998983      22.243695      63.465364       0.605941       0.489755      -1.004061      -0.026087       0.006556      -0.054750       0.061001       0.025075      -0.092635      -0.023176       0.131624      -0.202801      -0.110407      -0.036249       0.146656              9.091531       5.900226      -0.756608       3.493263       9.190212      -0.547016      12.184154          -0.000001
          210              C      11.603687       6.691662       7.048421       0.668036      23.528277 0.23454786E+03  0.48205161E+04                                 7.713347                            5.552250      -0.403335       1.931469                    0.998487      22.356710      64.114907       0.604653       0.492876      -1.000252       0.005670       0.015901       0.083796       0.085479      -0.040498      -0.100732       0.030730       0.081496      -0.079696      -0.094896      -0.042923       0.137820              9.153623       6.698622       2.132732       2.749352      10.020411      -1.116358      10.741835          -0.000001
          211              C      11.196981       7.813710       4.828832      -0.097773      33.090359 0.41507873E+03  0.96837485E+04                                 9.051777                            6.867508      -0.017297       1.973768                    0.999546      29.095899      84.390199       0.616161       0.426088      -1.054006      -0.012509      -0.014242      -0.012782       0.022863       0.004226      -0.015163       0.018830       0.009209      -0.041510      -0.031528       0.011113       0.020415             10.384396       6.890912       2.024234       2.945911       9.933580      -2.131132      14.328695          -0.000000
          212              C      10.906438       6.760455       5.691845      -0.031871      36.898552 0.43902030E+03  0.10250203E+05                                 9.540670                            6.906520       0.117402       2.042129                    0.999373      27.096815      75.292469       0.643862       0.407441      -1.080078      -0.030473       0.008740      -0.043014       0.053434       0.007248      -0.012591       0.005851      -0.005762       0.011310      -0.018282       0.005452       0.012830             11.483220       8.199155       2.494812       4.185991      10.252762      -1.959497      15.997744          -0.000001
          213              C      10.747466      12.313946       2.811287       0.665319      24.207920 0.24265781E+03  0.50244009E+04                                 7.848061                            5.635151      -0.402506       1.928872                    0.998580      22.473332      64.464549       0.602793       0.490736      -1.002409      -0.007357      -0.016395      -0.075467       0.077577      -0.045139      -0.097541       0.040601       0.053103      -0.110948      -0.102788      -0.032314       0.135102              9.352579       7.191865       2.471729       2.747091       9.510082      -1.152984      11.355789           0.000000
          214              C      11.428887      12.236525       4.156317      -0.031129      36.195713 0.42232526E+03  0.97681423E+04                                 9.410117                            6.766561       0.138448       2.053275                    0.999369      26.812317      74.223134       0.651360       0.406556      -1.080351       0.026474      -0.004744       0.038372       0.046859       0.003192      -0.016161       0.003314      -0.006057       0.002171      -0.018613       0.003643       0.014971             11.377727       8.244275       2.593948       4.034342       9.733181      -1.859858      16.155725           0.000000
          215              C      11.082416      11.227868       5.042421      -0.096288      32.973633 0.41556846E+03  0.96960069E+04                                 9.032471                            6.871075       0.005057       1.980743                    0.999563      29.064465      84.245153       0.616194       0.426028      -1.054263       0.017062       0.017199       0.014214       0.028088       0.004102      -0.010821       0.017827       0.006250      -0.052267      -0.030261       0.013602       0.016660             10.362339       7.044702       2.106331       2.783287       9.576400      -2.202485      14.465915           0.000000
          216              C      11.677306      11.151487       6.295089      -0.121021      33.826860 0.43940946E+03  0.10403191E+05                                 9.203419                            7.080143      -0.003825       1.973582                    0.999440      29.649715      86.760943       0.604732       0.427805      -1.052463      -0.008453       0.018979      -0.018407       0.027757       0.008449      -0.015467      -0.010680      -0.014866      -0.003234      -0.019728      -0.003880       0.023608             10.480186       7.788259       2.560133       3.547635       9.402065      -0.777881      14.250235          -0.000000
          217              C      12.571169      12.121589       6.693402      -0.008203      36.289230 0.42844343E+03  0.99483629E+04                                 9.483540                            6.854527       0.068571       2.034287                    0.999196      26.733037      74.221496       0.641439       0.411238      -1.076937      -0.025743       0.010457      -0.035230       0.044869      -0.011896      -0.002101       0.007381      -0.012860      -0.014127      -0.011914      -0.006369       0.018283             11.512966       7.978034       2.219617       4.166772       9.502154      -1.928033      17.058710          -0.000001
          218              C      12.917330      13.140542       5.813071      -0.100194      31.937271 0.40457381E+03  0.93414667E+04                                 8.734611                            6.710653       0.164725       2.033271                    0.999723      28.581530      81.414898       0.635515       0.417410      -1.063628      -0.018447      -0.008598      -0.009090       0.022290       0.015575       0.001490       0.011484      -0.000914      -0.044829      -0.020720      -0.004553       0.025273              9.937297       6.672465       1.990354       2.350027       9.206083      -2.345350      13.933342           0.000001
          219              C      12.343533      13.179243       4.548858      -0.098556      33.329063 0.42271046E+03  0.98977321E+04                                 9.075302                            6.926259       0.012031       1.980772                    0.999667      29.129918      84.389379       0.614650       0.425584      -1.055285       0.000394      -0.022445       0.016401       0.027801       0.001836      -0.022326      -0.007509      -0.016931       0.007872      -0.027035       0.004197       0.022838             10.341641       7.741865       2.829577       3.034082       9.490117      -0.988967      13.792943           0.000001
          220              C      13.199730      12.068406       8.081728       0.641926      22.713950 0.23806564E+03  0.48989371E+04                                 7.532348                            5.564867      -0.242932       1.987890                    0.998884      22.205989      63.210184       0.610179       0.487803      -1.005325       0.027621      -0.014263       0.052599       0.061098       0.018656      -0.089841      -0.015979       0.143262      -0.218292      -0.110618      -0.037424       0.148042              8.960123       5.703686      -0.342804       3.328524       9.322884      -0.491131      11.853800          -0.000001
          221              C      15.749320       7.554556      13.886140      -0.092344      32.574597 0.39762424E+03  0.91613268E+04                                 8.915131                            6.689695       0.074826       2.006792                    0.999712      28.546033      81.808719       0.629868       0.422057      -1.058372       0.014713       0.019197       0.013461       0.027680       0.008234      -0.011418       0.021649       0.002383      -0.034020      -0.031627       0.012004       0.019623             10.302664       5.964670       0.840469       3.169615      10.916307      -2.707821      14.027016          -0.000003
          222              C       5.167489       7.467881      15.133035      -0.116774      33.755049 0.43012832E+03  0.10130485E+05                                 9.190160                            7.005554      -0.008131       1.972205                    0.999566      29.532653      86.227601       0.607793       0.427876      -1.052291      -0.013999       0.022914      -0.015063       0.030788       0.006312      -0.017779      -0.010876      -0.015661      -0.015840      -0.023368      -0.000436       0.023804             10.486899       6.639118       1.555354       3.714924      10.639846      -1.068738      14.181734          -0.000003
          223              C      15.778012       8.726788      13.170330      -0.008572      36.167398 0.41390189E+03  0.95303257E+04                                 9.463608                            6.731171       0.094414       2.047353                    0.999294      26.437666      73.149481       0.648008       0.410502      -1.077168       0.022973      -0.007871       0.035037       0.042630      -0.011238      -0.010118       0.010109       0.002565      -0.011082      -0.012039      -0.009279       0.021318             11.599228       7.044950       0.844776       4.768639      10.809502      -2.458048      16.943233          -0.000002
          224              C      15.144539       8.809231      11.810868       0.654463      22.923232 0.23764280E+03  0.48900529E+04                                 7.603712                            5.579381      -0.287082       1.974120                    0.998943      22.135332      63.091710       0.605952       0.491223      -1.003162      -0.024784       0.009589      -0.057253       0.063120       0.035904      -0.089472      -0.021494       0.116558      -0.203541      -0.108182      -0.034383       0.142565              9.058628       5.880104      -1.260284       3.405571       9.138237      -0.977018      12.157542          -0.000002
          225              C       3.335515       9.653782       0.288633      -0.104815      32.351761 0.41886773E+03  0.97800717E+04                                 8.872392                            6.880239       0.057741       1.994057                    0.999712      29.079668      83.975609       0.618984       0.423801      -1.056968      -0.013765      -0.016965      -0.003289       0.022093       0.018644       0.001609       0.007466      -0.019689       0.012108      -0.023336       0.001341       0.021995              9.952695      14.739701      -0.758635       0.488327      10.432048       0.759951       4.686336          -0.000000
          226              C      13.138850       9.782069       0.069272      -0.103300      31.582437 0.40362636E+03  0.93286294E+04                                 8.681694                            6.714768       0.123072       2.016041                    0.999667      28.774658      82.422502       0.632636       0.418903      -1.061027       0.012319      -0.020500      -0.001413       0.023958      -0.019331      -0.003213       0.005842      -0.039118      -0.003685      -0.026909      -0.002633       0.029541              9.757178      14.663279       0.782417       0.723962       9.917798       0.935674       4.690456           0.000000
          227              C       5.430311       8.276374       0.516653       0.665364      22.029580 0.24137085E+03  0.49709465E+04                                 7.346188                            5.590822      -0.263572       1.981564                    0.998910      21.936357      61.930763       0.612427       0.485621      -1.009115       0.073049      -0.012454       0.032057       0.080739       0.012359      -0.024753      -0.067382      -0.082131       0.267054      -0.089163      -0.038922       0.128085              8.483363      12.314722      -0.497307       0.845976       8.259443       1.424129       4.875924          -0.000001
          228              C       3.936273       8.407640       0.236679      -0.025200      35.584593 0.43097864E+03  0.10013993E+05                                 9.319197                            6.852995       0.144413       2.054807                    0.999347      26.863614      74.414665       0.645087       0.408636      -1.079510      -0.046981       0.003431      -0.004279       0.047300      -0.001974      -0.000306       0.008970      -0.012656       0.016001      -0.009420      -0.004193       0.013613             11.098222      17.929826      -0.117700       1.162739      10.398437       0.844314       4.966404          -0.000001
          229              O      13.928434       3.057268      27.648168      -0.738954      49.040251 0.69863121E+03  0.17993692E+05                                10.678232                            8.244533       0.127743       2.031203                    0.998004      31.518771      86.732683       0.651806       0.364851      -1.130470       0.130756       0.004496      -0.008638       0.131118       0.058153      -0.053833       0.030970      -0.040438       0.228306      -0.119210       0.023095       0.096116             12.467897      17.880195       6.326842       0.992470      12.777290      -0.244104       6.746207           0.000003
          230              O      14.855451       5.036904      27.281603      -0.684908      40.603336 0.59265102E+03  0.14648924E+05                                 9.424120                            7.565759       0.216879       2.079533                    0.996814      29.979414      80.815160       0.684167       0.362191      -1.132549       0.083580      -0.069566      -0.039579       0.115722       0.008514      -0.051005       0.013011      -0.129223       0.173823      -0.110133       0.034119       0.076014             10.738602       8.198189      -2.401730       0.580787      17.288426      -1.885347       6.729191           0.000001
          231              O       4.533721       1.976835       0.427177      -0.693786      40.710388 0.63043582E+03  0.15846953E+05                                 9.486298                            7.871564       0.128585       2.047216                    0.997090      30.394683      82.992013       0.661133       0.368564      -1.126096      -0.077458       0.014920       0.085456       0.116297       0.044915       0.001777       0.038182      -0.003552       0.235740      -0.088252      -0.003532       0.091784             10.675885      16.900772       2.258898      -1.148006       8.105106      -0.876510       7.021779           0.000002
          232              O       3.413765       0.260330       1.261327      -0.691302      37.216428 0.59988759E+03  0.14860794E+05                                 8.833291                            7.600165       0.267626       2.092780                    0.997372      30.062040      80.913363       0.684741       0.361083      -1.134336      -0.049127       0.089597       0.019414       0.104010       0.037863      -0.005234       0.029086      -0.105690       0.157793      -0.092683       0.019289       0.073395              9.574542       8.124954      -1.636389       0.640700      13.296114      -2.812902       7.302558           0.000003
          233              O       8.990899       3.146311      17.517145      -0.683795      37.232876 0.56850990E+03  0.13896068E+05                                 8.838426                            7.370032       0.327223       2.116342                    0.997554      29.717049      79.459613       0.699391       0.358288      -1.136504       0.063158      -0.076137      -0.024419       0.101892       0.023213      -0.036258       0.014535      -0.128798       0.155308      -0.103758       0.039726       0.064032              9.792056       7.701767      -1.286973       0.261339      14.042749      -3.077425       7.631652          -0.000002
          234              O       7.805939       1.567163      18.440771      -0.745605      51.211022 0.73115176E+03  0.19063172E+05                                11.024830                            8.479839       0.021927       1.996601                    0.997451      31.796599      88.283241       0.636971       0.368807      -1.126452       0.114919       0.033372       0.016541       0.120804       0.036480      -0.044863       0.057653      -0.030406       0.233851      -0.105430      -0.003134       0.108564             12.966060      20.070653       5.291563      -0.321125      11.714889      -1.100699       7.112639          -0.000001
          235              O       8.808209      17.108038      19.915686      -0.744403      45.804319 0.71958552E+03  0.18692106E+05                                10.243832                            8.402491       0.044769       1.998955                    0.998138      31.927966      88.563165       0.640863       0.367930      -1.126813      -0.093253       0.009543       0.082556       0.124911       0.047869       0.004102       0.062533       0.011661       0.235548      -0.099641      -0.008746       0.108387             11.704782      19.360059       1.627985      -1.737338       7.903124      -0.818165       7.851163           0.000000
          236              O      18.698574      15.685441      20.983629      -0.654645      32.785857 0.52230066E+03  0.12501944E+05                                 8.074318                            7.061260       0.366322       2.139134                    0.997810      28.962497      76.697147       0.714783       0.357993      -1.136456      -0.048851       0.085591       0.029315       0.102818       0.045951      -0.009783       0.033248      -0.102000       0.139912      -0.095215       0.020302       0.074912              8.585624       7.339113      -0.820927       0.160406      10.850887      -2.855359       7.566873           0.000002
          237              O      12.112964      15.338418      18.368612      -0.706107      38.472154 0.62175087E+03  0.15546049E+05                                 9.034720                            7.745177       0.239940       2.076822                    0.997300      30.486120      82.526394       0.677057       0.361807      -1.133390       0.054434      -0.094442      -0.015857       0.110154       0.038216       0.003731       0.028306      -0.091865       0.192331      -0.092057       0.012679       0.079378              9.851804       8.498111      -1.766268       0.629469      14.042611      -2.544982       7.014690          -0.000002
          238              O      10.995784      13.555786      19.038241      -0.671910      39.795529 0.60768960E+03  0.15142098E+05                                 9.360302                            7.747180       0.098808       2.046477                    0.996490      29.934780      81.495224       0.663690       0.370371      -1.124230       0.072398      -0.027658      -0.080291       0.111593       0.049767       0.002734       0.025489      -0.015971       0.244925      -0.092455       0.003970       0.088486             10.518158      16.387544       2.484594      -1.080633       8.364969      -0.976319       6.801960          -0.000002
          239              O      17.163919      10.588671      20.619951      -0.700201      41.904044 0.60502425E+03  0.15021661E+05                                 9.605110                            7.628577       0.284635       2.097201                    0.996995      30.186158      81.367445       0.683936       0.360699      -1.134514      -0.086483       0.072400       0.043837       0.121008       0.017359      -0.054075       0.011463      -0.118050       0.174051      -0.108782       0.032254       0.076528             11.022434       8.330665      -2.667794       0.416588      18.454111      -0.562151       6.282525          -0.000002
          240              O      18.036476      12.605220      20.631496      -0.719489      46.111937 0.65273818E+03  0.16535451E+05                                10.243797                            7.970145       0.174944       2.050307                    0.997593      30.896583      84.434657       0.662528       0.364943      -1.129926      -0.121399      -0.022844       0.019742       0.125098       0.052197      -0.044635       0.017196      -0.030505       0.251667      -0.107478       0.010616       0.096862             11.833307      16.724295       5.764755       1.899932      12.162565       0.476876       6.613061           0.000000
          241              O       9.833391       0.392972       8.021115      -0.679595      40.718018 0.64254275E+03  0.16172086E+05                                 9.420710                            7.895555       0.326255       2.117045                    0.996964      29.978038      80.984432       0.668879       0.363827      -1.133669      -0.036828       0.028310      -0.074724       0.087986      -0.037719      -0.074607      -0.015585      -0.009173      -0.092847      -0.098226       0.022005       0.076221             10.484980       7.875067       0.785023       0.691573       9.782285      -4.064218      13.797589          -0.000000
          242              O      11.539785      16.667716       2.043523      -0.717588      46.473745 0.73385953E+03  0.19130437E+05                                10.359904                            8.500215       0.116002       2.028696                    0.997457      31.374457      86.791610       0.636379       0.369214      -1.127379       0.083420       0.058359       0.027987       0.105584      -0.037963      -0.050611       0.045327      -0.020558      -0.208454      -0.097225      -0.003295       0.100521             11.819617      12.622019       5.449242       3.205992      13.269054       2.470802       9.567779           0.000001
          243              O       7.380013       1.396394       1.215145      -0.676083      41.039101 0.65184749E+03  0.16466953E+05                                 9.487250                            7.968993       0.312118       2.114830                    0.997084      29.909164      80.973366       0.663662       0.365336      -1.132386       0.035990      -0.027883       0.072039       0.085219      -0.039807      -0.069062      -0.016401      -0.000424      -0.073506      -0.091437       0.017383       0.074054             10.554111       7.981002       0.772390       0.573615       9.543931      -4.078820      14.137401           0.000001
          244              O      12.330823       1.300143      11.530894      -0.687508      42.717357 0.67876207E+03  0.17360159E+05                                 9.783216                            8.174085       0.101873       2.034058                    0.997190      30.656661      84.126975       0.648751       0.369141      -1.126921       0.067850       0.060680       0.034790       0.097447      -0.047514      -0.054584       0.031681      -0.008546      -0.200980      -0.092443      -0.010485       0.102928             10.949255      11.868123       4.788772       2.592025      11.915132       1.563155       9.064510          -0.000002
          245              O      13.429779       2.986448      10.537996      -0.696773      43.655190 0.70442429E+03  0.18139273E+05                                 9.908284                            8.301429       0.186061       2.068247                    0.996180      30.487254      83.267682       0.648362       0.366862      -1.131477       0.042437      -0.031261       0.079974       0.095781      -0.038076      -0.065513      -0.021019      -0.012199      -0.048011      -0.089527       0.024727       0.064800             11.111463       8.206295       0.743606       0.263226       9.341416      -4.170417      15.786678          -0.000002
          246              O       4.617589       2.297918      17.407464      -0.736597      48.810023 0.74993699E+03  0.19610972E+05                                10.602473                            8.528294       0.135544       2.037057                    0.997049      31.448378      86.485892       0.644022       0.363690      -1.134220      -0.089389       0.104818      -0.040852       0.143687      -0.029834      -0.084543      -0.013766      -0.031496      -0.075566      -0.106183       0.030845       0.075337             12.059351       8.512236       1.183416      -0.052511      13.839740      -5.809217      13.826076          -0.000001
          247              O       5.754663       3.993604      16.530019      -0.688488      45.838740 0.65589242E+03  0.16639318E+05                                10.297483                            8.030165       0.117739       2.045018                    0.996347      30.429000      83.280957       0.654871       0.368678      -1.126786      -0.085174      -0.033611      -0.029835       0.096304      -0.024732      -0.054438       0.039934      -0.000341      -0.136073      -0.081304      -0.001242       0.082547             12.093293      13.136803       6.286311       3.556436      13.844993       2.627476       9.298083          -0.000002
          248              O       9.690825       8.235717      18.752494      -0.691003      38.248236 0.61391175E+03  0.15279316E+05                                 8.993284                            7.674593       0.379147       2.126024                    0.997857      30.154405      81.056376       0.684025       0.359779      -1.136626       0.075713      -0.025659      -0.058300       0.098943      -0.014091      -0.033930      -0.020428      -0.103805       0.166297      -0.090666       0.020833       0.069833              9.841239      11.410621      -4.002237      -1.046823      11.503448       1.656898       6.609649          -0.000003
          249              O       9.680810       6.183790      17.866391      -0.678838      37.260705 0.58716016E+03  0.14470031E+05                                 8.866835                            7.524897       0.232773       2.086492                    0.997085      29.793768      80.024552       0.687254       0.361639      -1.133719       0.078867       0.049317       0.000430       0.093018       0.034538      -0.009895      -0.019332      -0.094207       0.186770      -0.089615       0.017112       0.072503              9.756561      12.020781       3.696049       2.118035      10.169291       2.144210       7.079612          -0.000003
          250              O       5.352329       5.412088      19.145036      -0.671228      39.153694 0.62780598E+03  0.15724499E+05                                 9.202804                            7.823978       0.231406       2.088923                    0.996372      29.902225      80.830144       0.668796       0.365646      -1.131196      -0.068815       0.010296       0.064443       0.094839      -0.018539      -0.015942      -0.011691      -0.090756       0.177665      -0.080927       0.017830       0.063097             10.194191      11.792667      -4.197110      -0.799583      12.128328       1.768728       6.661578          -0.000000
          251              O      16.498971       7.519677      19.930118      -0.678839      38.772469 0.61477619E+03  0.15329805E+05                                 9.131080                            7.727855       0.200687       2.072346                    0.997183      30.087087      81.360213       0.674302       0.364277      -1.131358      -0.076999      -0.047095      -0.005109       0.090404       0.024565      -0.005231      -0.024478      -0.103902       0.195993      -0.090132       0.012861       0.077271             10.092207      11.995050       3.886903       1.924456      11.235651       2.159517       7.045919          -0.000001
          252              O      12.592012      11.473553      27.662599      -0.613964      34.917504 0.54485032E+03  0.13135788E+05                                 8.429624                            7.205710       0.607879       2.232610                    0.997743      28.292805      74.368253       0.710918       0.357361      -1.140806      -0.042099       0.017690      -0.062646       0.077523       0.017857      -0.066622       0.047725      -0.002500      -0.116569      -0.102899       0.036360       0.066540              9.232276       5.896686       0.347844       1.273997      11.950699       3.454840       9.849442           0.000000
          253              O      12.803543       9.285238      27.529539      -0.761605      53.869555 0.86555154E+03  0.23531701E+05                                11.484295                            9.269866      -0.148284       1.928217                    0.998263      33.020701      93.515769       0.605146       0.372293      -1.124190      -0.040605       0.069754      -0.037041       0.088806       0.000903      -0.057382      -0.061099       0.095246      -0.172531      -0.113800       0.011487       0.102313             13.441736      10.485550      -3.770496       3.613785      16.885140      -5.747059      12.954519          -0.000000
          254              O      10.153697      11.624482      21.125059      -0.717206      51.038714 0.73703762E+03  0.19211131E+05                                10.969449                            8.485867       0.145940       2.038397                    0.997400      31.230954      86.053973       0.641370       0.366382      -1.130899       0.101767      -0.103070      -0.001125       0.144849      -0.022129      -0.088124      -0.018654      -0.016514      -0.103336      -0.109455       0.030721       0.078734             12.868772       8.282113       1.044745       0.004108      18.155397      -6.923595      12.168807          -0.000001
          255              O       9.276599       9.636218      21.480078      -0.694105      47.592145 0.68187986E+03  0.17449844E+05                                10.511956                            8.172910       0.143090       2.048844                    0.996350      30.617899      83.886660       0.651547       0.367347      -1.128944       0.102053       0.026261       0.039548       0.112554      -0.008572      -0.063138       0.041815       0.024826      -0.113885      -0.086686       0.005828       0.080858             12.248562      11.292981       5.387374       4.193322      14.861900       3.865083      10.590804          -0.000001
          256              O      11.600262       5.896723      26.372409      -0.708380      49.347790 0.71417418E+03  0.18491140E+05                                10.771198                            8.367795       0.096897       2.024351                    0.996723      31.183860      85.971498       0.643424       0.367662      -1.128567      -0.098880      -0.023609      -0.046090       0.111620      -0.011940      -0.060692       0.056094       0.033274      -0.132675      -0.096829       0.007374       0.089455             12.598115      12.614256       5.774708       4.703412      14.187973       3.800107      10.992117           0.000000
          257              O      10.512833       3.989151      26.779382      -0.718461      50.980315 0.75021960E+03  0.19617319E+05                                10.950478                            8.543323       0.091708       2.027462                    0.996997      31.228863      85.838604       0.642034       0.364835      -1.133496      -0.105092       0.089673      -0.025957       0.140568      -0.015238      -0.088538      -0.020638      -0.032530      -0.131253      -0.115273       0.042426       0.072847             12.798929       8.486737       1.664337      -0.533492      16.921956      -6.954473      12.988094           0.000001
          258              O       8.135681       4.160336      20.207205      -0.594858      35.823810 0.55149939E+03  0.13352231E+05                                 8.645039                            7.305174       0.410387       2.176860                    0.996171      28.109876      74.329461       0.697188       0.362867      -1.135112       0.018851      -0.023480       0.062628       0.069490       0.017135      -0.062122       0.050902       0.009449      -0.151725      -0.106452       0.039610       0.066842              9.606281       6.147384       0.631333       1.535254      12.821834       3.701503       9.849624          -0.000001
          259              O       8.131230       6.349669      20.244728      -0.767893      53.860414 0.88044323E+03  0.24032576E+05                                11.465934                            9.347199      -0.142400       1.929140                    0.998275      33.117049      93.896331       0.602996       0.372128      -1.124609       0.047489      -0.067404       0.045384       0.094118       0.003415      -0.057815      -0.053262       0.091312      -0.164065      -0.104908       0.004869       0.100039             13.293217       9.928990      -2.845509       3.026931      17.170378      -5.570898      12.780281          -0.000000
          260              O       6.470246       9.557783      17.724961      -0.634469      34.621133 0.54905810E+03  0.13248852E+05                                 8.326257                            7.188935       0.687214       2.247789                    0.998526      28.630035      75.030901       0.719124       0.352973      -1.145532      -0.053614       0.018053      -0.062559       0.084344       0.019554      -0.068652       0.047546      -0.018951      -0.114599      -0.105770       0.040649       0.065121              8.997020       5.725354       0.088676       1.076832      11.281635       3.236264       9.984071          -0.000002
          261              O       6.837452       7.406334      17.491168      -0.752602      52.853964 0.81976883E+03  0.22006625E+05                                11.347316                            9.030123      -0.077811       1.949964                    0.997652      32.654911      92.174575       0.611670       0.373016      -1.122606      -0.045637       0.076198      -0.042588       0.098502       0.009965      -0.062183      -0.053579       0.098473      -0.178824      -0.108693      -0.001016       0.109710             13.371585      10.454756      -4.379583       3.801409      16.924881      -5.917714      12.735116          -0.000001
          262              O      15.584563      10.103389      28.655497      -0.681157      38.521357 0.61249374E+03  0.15254643E+05                                 9.081106                            7.710911       0.255022       2.092433                    0.997183      29.976106      80.941407       0.675561       0.364033      -1.131848       0.071374      -0.027279      -0.065513       0.100650      -0.007180      -0.021999      -0.023740      -0.086546       0.183945      -0.078748       0.005606       0.073143              9.998832      11.706473      -4.097688      -0.910776      11.670518       1.611680       6.619505           0.000001
          263              O      15.577432       8.021140      27.830006      -0.675674      38.080503 0.60134017E+03  0.14909177E+05                                 9.008267                            7.634456       0.215288       2.080800                    0.996935      29.883515      80.526097       0.679681       0.363469      -1.132213       0.073787       0.042356       0.005583       0.085262       0.023882      -0.012069      -0.020528      -0.107199       0.179803      -0.089039       0.016979       0.072060              9.914382      11.785486       3.718547       1.873797      10.907199       2.182206       7.050462           0.000000
          264              O      10.807405       2.249918       7.230260      -0.720042      45.930660 0.72065458E+03  0.18698878E+05                                10.269440                            8.411363       0.117527       2.030214                    0.997179      31.289063      86.320133       0.641181       0.368160      -1.128320      -0.082808      -0.061783      -0.035759       0.109330      -0.033971      -0.051453       0.048204      -0.011749      -0.191626      -0.094993      -0.002020       0.097013             11.726302      12.695773       5.468386       3.444426      12.894852       2.478508       9.588281          -0.000000
          265              O       7.635780      14.240255       1.215145      -0.738954      49.040163 0.69862987E+03  0.17993648E+05                                10.678218                            8.244524       0.127745       2.031204                    0.998004      31.518752      86.732596       0.651807       0.364851      -1.130470      -0.130756      -0.004496       0.008640       0.131118       0.058153      -0.053833       0.030970      -0.040437       0.228307      -0.119210       0.023095       0.096116             12.467880      17.880174       6.326826       0.992472      12.777264      -0.244101       6.746201           0.000003
          266              O       6.708763      12.260619       1.581710      -0.684907      40.603112 0.59264715E+03  0.14648802E+05                                 9.424080                            7.565729       0.216886       2.079536                    0.996814      29.979356      80.814892       0.684169       0.362190      -1.132550      -0.083581       0.069567       0.039582       0.115724       0.008514      -0.051006       0.013010      -0.129223       0.173826      -0.110134       0.034119       0.076015             10.738555       8.198153      -2.401718       0.580785      17.288343      -1.885338       6.729167           0.000001
          267              O      17.030493      15.320688      28.436136      -0.693786      40.710533 0.63043841E+03  0.15847037E+05                                 9.486325                            7.871584       0.128579       2.047214                    0.997090      30.394721      82.992195       0.661131       0.368564      -1.126096       0.077458      -0.014920      -0.085454       0.116296       0.044916       0.001777       0.038181      -0.003552       0.235740      -0.088252      -0.003532       0.091784             10.675919      16.900828       2.258907      -1.148010       8.105130      -0.876514       7.021798           0.000002
          268              O      18.150449      17.037193      27.601986      -0.691303      37.216573 0.59989038E+03  0.14860882E+05                                 8.833318                            7.600186       0.267620       2.092778                    0.997372      30.062084      80.913561       0.684740       0.361084      -1.134336       0.049128      -0.089597      -0.019413       0.104010       0.037863      -0.005234       0.029086      -0.105689       0.157791      -0.092683       0.019289       0.073394              9.574573       8.124980      -1.636396       0.640703      13.296162      -2.812913       7.302577           0.000003
          269              O      12.573315      14.151212      11.346168      -0.683797      37.232927 0.56851093E+03  0.13896100E+05                                 8.838434                            7.370039       0.327224       2.116342                    0.997554      29.717076      79.459709       0.699391       0.358288      -1.136504      -0.063159       0.076138       0.024417       0.101893       0.023213      -0.036258       0.014535      -0.128798       0.155304      -0.103758       0.039726       0.064032              9.792062       7.701774      -1.286982       0.261341      14.042761      -3.077432       7.631651          -0.000002
          270              O      13.758275      15.730360      10.422542      -0.745604      51.211027 0.73115193E+03  0.19063178E+05                                11.024833                            8.479842       0.021923       1.996601                    0.997451      31.796593      88.283242       0.636970       0.368807      -1.126452      -0.114919      -0.033371      -0.016542       0.120804       0.036481      -0.044863       0.057654      -0.030406       0.233851      -0.105431      -0.003134       0.108564             12.966060      20.070658       5.291564      -0.321129      11.714884      -1.100703       7.112637          -0.000001
          271              O      12.756005       0.189485       8.947627      -0.744403      45.804326 0.71958584E+03  0.18692116E+05                                10.243832                            8.402492       0.044769       1.998955                    0.998138      31.927976      88.563195       0.640863       0.367930      -1.126813       0.093253      -0.009542      -0.082556       0.124911       0.047869       0.004102       0.062534       0.011661       0.235547      -0.099640      -0.008747       0.108387             11.704781      19.360063       1.627976      -1.737334       7.903118      -0.818162       7.851161           0.000000
          272              O       2.865640       1.612082       7.879684      -0.654644      32.785744 0.52229854E+03  0.12501880E+05                                 8.074298                            7.061244       0.366323       2.139135                    0.997810      28.962452      76.696971       0.714784       0.357993      -1.136456       0.048850      -0.085589      -0.029315       0.102816       0.045951      -0.009783       0.033247      -0.102001       0.139914      -0.095215       0.020303       0.074912              8.585598       7.339097      -0.820926       0.160407      10.850843      -2.855346       7.566855           0.000002
          273              O       9.451250       1.959105      10.494701      -0.706110      38.472330 0.62175443E+03  0.15546162E+05                                 9.034750                            7.745201       0.239937       2.076820                    0.997300      30.486185      82.526657       0.677055       0.361808      -1.133390      -0.054434       0.094443       0.015856       0.110154       0.038216       0.003731       0.028306      -0.091864       0.192329      -0.092056       0.012678       0.079377              9.851834       8.498143      -1.766275       0.629472      14.042649      -2.544990       7.014709          -0.000002
          274              O      10.568430       3.741737       9.825072      -0.671909      39.795797 0.60769429E+03  0.15142248E+05                                 9.360357                            7.747220       0.098790       2.046471                    0.996490      29.934833      81.495533       0.663686       0.370372      -1.124229      -0.072398       0.027658       0.080287       0.111591       0.049767       0.002734       0.025488      -0.015971       0.244926      -0.092455       0.003970       0.088485             10.518221      16.387650       2.484610      -1.080641       8.365014      -0.976327       6.802000          -0.000002
          275              O       4.400295       6.708852       8.243362      -0.700185      41.901683 0.60499232E+03  0.15020660E+05                                 9.604731                            7.628363       0.284925       2.097303                    0.997001      30.185576      81.365141       0.683948       0.360698      -1.134516       0.086472      -0.072402      -0.043853       0.121006       0.017352      -0.054083       0.011471      -0.118060       0.174053      -0.108791       0.032255       0.076536             11.021912       8.330194      -2.667388       0.416466      18.453172      -0.561898       6.282370          -0.000002
          276              O       3.527738       4.692303       8.231817      -0.719489      46.111996 0.65273809E+03  0.16535449E+05                                10.243810                            7.970149       0.174940       2.050305                    0.997593      30.896587      84.434685       0.662527       0.364943      -1.129925       0.121399       0.022848      -0.019749       0.125099       0.052196      -0.044631       0.017190      -0.030501       0.251667      -0.107474       0.010614       0.096860             11.833334      16.724420       5.764770       1.899979      12.162499       0.476918       6.613083          -0.000000
          277              O      11.730823      16.904551      20.842198      -0.679594      40.717992 0.64254199E+03  0.16172062E+05                                 9.420707                            7.895551       0.326253       2.117045                    0.996964      29.978018      80.984369       0.668879       0.363827      -1.133669       0.036828      -0.028309       0.074724       0.087985      -0.037719      -0.074607      -0.015585      -0.009173      -0.092848      -0.098227       0.022005       0.076222             10.484981       7.875066       0.785026       0.691568       9.782296      -4.064223      13.797580          -0.000000
          278              O      10.024429       0.629807      26.819790      -0.717588      46.473819 0.73386086E+03  0.19130482E+05                                10.359918                            8.500225       0.115997       2.028695                    0.997457      31.374475      86.791700       0.636379       0.369214      -1.127379      -0.083420      -0.058359      -0.027986       0.105584      -0.037963      -0.050611       0.045327      -0.020557      -0.208454      -0.097225      -0.003295       0.100520             11.819635      12.622041       5.449252       3.205998      13.269076       2.470805       9.567790           0.000001
          279              O      14.184201      15.901129      27.648168      -0.676082      41.039134 0.65184808E+03  0.16466972E+05                                 9.487257                            7.968999       0.312114       2.114829                    0.997084      29.909167      80.973399       0.663661       0.365336      -1.132386      -0.035989       0.027884      -0.072037       0.085218      -0.039807      -0.069062      -0.016401      -0.000424      -0.073506      -0.091437       0.017383       0.074054             10.554121       7.981012       0.772392       0.573617       9.543940      -4.078823      14.137411           0.000001
          280              O       9.233391      15.997380      17.332419      -0.687508      42.717296 0.67876094E+03  0.17360122E+05                                 9.783205                            8.174077       0.101874       2.034059                    0.997190      30.656644      84.126897       0.648751       0.369141      -1.126921      -0.067850      -0.060679      -0.034792       0.097447      -0.047514      -0.054584       0.031681      -0.008546      -0.200981      -0.092444      -0.010485       0.102929             10.949244      11.868109       4.788766       2.592020      11.915121       1.563154       9.064501          -0.000002
          281              O       8.134435      14.311075      18.325317      -0.696773      43.655004 0.70442055E+03  0.18139151E+05                                 9.908250                            8.301402       0.186073       2.068251                    0.996180      30.487208      83.267459       0.648364       0.366862      -1.131477      -0.042438       0.031259      -0.079976       0.095783      -0.038075      -0.065513      -0.021019      -0.012201      -0.048013      -0.089527       0.024728       0.064799             11.111424       8.206260       0.743607       0.263213       9.341388      -4.170409      15.786623          -0.000002
          282              O      16.946625      14.999605      11.455849      -0.736595      48.809916 0.74993523E+03  0.19610914E+05                                10.602459                            8.528285       0.135542       2.037057                    0.997049      31.448344      86.485778       0.644023       0.363690      -1.134220       0.089389      -0.104817       0.040851       0.143686      -0.029834      -0.084543      -0.013766      -0.031496      -0.075565      -0.106183       0.030846       0.075337             12.059327       8.512226       1.183413      -0.052513      13.839713      -5.809207      13.826043          -0.000001
          283              O      15.809551      13.303919      12.333294      -0.688490      45.838692 0.65589170E+03  0.16639293E+05                                10.297469                            8.030154       0.117747       2.045020                    0.996347      30.429004      83.280916       0.654872       0.368678      -1.126787       0.085174       0.033612       0.029835       0.096304      -0.024731      -0.054437       0.039934      -0.000343      -0.136073      -0.081304      -0.001242       0.082545             12.093268      13.136780       6.286304       3.556425      13.844972       2.627471       9.298051          -0.000002
          284              O      11.873389       9.061806      10.110819      -0.690999      38.248653 0.61391295E+03  0.15279368E+05                                 8.993405                            7.674643       0.378909       2.125958                    0.997858      30.154226      81.056197       0.684017       0.359783      -1.136622      -0.075719       0.025679       0.058273       0.098937      -0.014067      -0.033943      -0.020432      -0.103749       0.166281      -0.090638       0.020802       0.069836              9.841431      11.411162      -4.002410      -1.046797      11.503548       1.656848       6.609583          -0.000003
          285              O      11.883404      11.113733      10.996922      -0.678840      37.260230 0.58715293E+03  0.14469800E+05                                 8.866729                            7.524828       0.232780       2.086492                    0.997086      29.793718      80.024112       0.687261       0.361637      -1.133722      -0.078871      -0.049308      -0.000430       0.093017       0.034541      -0.009894      -0.019332      -0.094205       0.186789      -0.089619       0.017112       0.072507              9.756424      12.020582       3.695965       2.117969      10.169187       2.144167       7.079503          -0.000003
          286              O      16.211885      11.885435       9.718277      -0.671222      39.152906 0.62779231E+03  0.15724062E+05                                 9.202655                            7.823871       0.231456       2.088941                    0.996373      29.902019      80.829201       0.668804       0.365644      -1.131199       0.068816      -0.010292      -0.064448       0.094842      -0.018541      -0.015942      -0.011690      -0.090756       0.177678      -0.080929       0.017829       0.063100             10.194011      11.792493      -4.197050      -0.799564      12.128093       1.768651       6.661448          -0.000000
          287              O       5.065243       9.777846       8.933195      -0.678830      38.769293 0.61472215E+03  0.15328081E+05                                 9.130450                            7.727409       0.200771       2.072375                    0.997184      30.086406      81.356694       0.674337       0.364267      -1.131368       0.077002       0.047098       0.005074       0.090406       0.024566      -0.005216      -0.024477      -0.103907       0.196016      -0.090138       0.012865       0.077273             10.091410      11.994042       3.886532       1.924068      11.234836       2.159199       7.045353          -0.000001
          288              O       8.972202       5.823970       1.200714      -0.613966      34.917528 0.54485094E+03  0.13135806E+05                                 8.429625                            7.205712       0.607883       2.232611                    0.997743      28.292829      74.368316       0.710918       0.357361      -1.140806       0.042100      -0.017691       0.062649       0.077526       0.017856      -0.066623       0.047724      -0.002501      -0.116568      -0.102899       0.036359       0.066540              9.232272       5.896683       0.347841       1.273994      11.950690       3.454835       9.849444           0.000000
          289              O       8.760671       8.012285       1.333774      -0.761607      53.869544 0.86555130E+03  0.23531691E+05                                11.484289                            9.269861      -0.148280       1.928218                    0.998263      33.020708      93.515759       0.605147       0.372293      -1.124191       0.040606      -0.069754       0.037044       0.088807       0.000904      -0.057382      -0.061098       0.095247      -0.172530      -0.113799       0.011485       0.102314             13.441729      10.485531      -3.770489       3.613775      16.885141      -5.747063      12.954516          -0.000000
          290              O      11.410517       5.673041       7.738254      -0.717224      51.040348 0.73706719E+03  0.19212108E+05                                10.969692                            8.486050       0.145908       2.038378                    0.997400      31.231537      86.056230       0.641361       0.366383      -1.130898      -0.101766       0.103076       0.001118       0.144853      -0.022132      -0.088128      -0.018659      -0.016510      -0.103333      -0.109460       0.030721       0.078739             12.869055       8.282263       1.044624       0.004190      18.155700      -6.923811      12.169202          -0.000001
          291              O      12.287615       7.661305       7.383235      -0.694061      47.588321 0.68183655E+03  0.17448444E+05                                10.511377                            8.172634       0.143159       2.048868                    0.996353      30.617233      83.883904       0.651560       0.367346      -1.128946      -0.102021      -0.026254      -0.039539       0.112521      -0.008542      -0.063126       0.041829       0.024837      -0.113876      -0.086692       0.005853       0.080838             12.247713      11.291890       5.386656       4.192738      14.861077       3.864634      10.590173          -0.000001
          292              O       9.963952      11.400800       2.490904      -0.708381      49.347794 0.71417390E+03  0.18491130E+05                                10.771198                            8.367792       0.096898       2.024351                    0.996723      31.183862      85.971491       0.643424       0.367662      -1.128567       0.098881       0.023607       0.046093       0.111621      -0.011940      -0.060693       0.056093       0.033273      -0.132678      -0.096830       0.007375       0.089456             12.598122      12.614252       5.774718       4.703410      14.187996       3.800117      10.992117           0.000000
          293              O      11.051381      13.308372       2.083931      -0.718464      50.980467 0.75022235E+03  0.19617409E+05                                10.950498                            8.543338       0.091707       2.027461                    0.996997      31.228919      85.838802       0.642034       0.364835      -1.133496       0.105093      -0.089673       0.025959       0.140569      -0.015238      -0.088539      -0.020638      -0.032530      -0.131256      -0.115274       0.042427       0.072848             12.798953       8.486752       1.664343      -0.533492      16.921986      -6.954483      12.988122           0.000001
          294              O      13.428533      13.137187       8.656108      -0.594865      35.823815 0.55150234E+03  0.13352319E+05                                 8.645030                            7.305187       0.410401       2.176862                    0.996171      28.109965      74.329708       0.697188       0.362866      -1.135113      -0.018851       0.023479      -0.062630       0.069492       0.017134      -0.062122       0.050903       0.009444      -0.151724      -0.106452       0.039611       0.066842              9.606242       6.147377       0.631320       1.535247      12.821766       3.701445       9.849584          -0.000001
          295              O      13.432984      10.947854       8.618585      -0.767917      53.861951 0.88047456E+03  0.24033675E+05                                11.466200                            9.347404      -0.142297       1.929167                    0.998274      33.117706      93.899067       0.602985       0.372132      -1.124605      -0.047497       0.067412      -0.045403       0.094137       0.003433      -0.057823      -0.053266       0.091355      -0.164017      -0.104906       0.004841       0.100064             13.293552       9.929319      -2.845635       3.027203      17.170439      -5.571352      12.780897          -0.000000
          296              O      15.093968       7.739740      11.138352      -0.634508      34.622626 0.54908855E+03  0.13249786E+05                                 8.326535                            7.189162       0.687234       2.247790                    0.998524      28.630556      75.033116       0.719108       0.352976      -1.145529       0.053638      -0.018096       0.062595       0.084395       0.019560      -0.068677       0.047564      -0.018943      -0.114692      -0.105815       0.040669       0.065145              8.997346       5.725571       0.088616       1.077061      11.281879       3.236184       9.984586          -0.000002
          297              O      14.726762       9.891189      11.372145      -0.752600      52.854852 0.81979224E+03  0.22007458E+05                                11.347548                            9.030336      -0.077863       1.949949                    0.997654      32.655147      92.176316       0.611653       0.373023      -1.122598       0.045637      -0.076182       0.042601       0.098495       0.009969      -0.062170      -0.053569       0.098466      -0.178796      -0.108673      -0.001022       0.109695             13.371842      10.454882      -4.379535       3.801514      16.925193      -5.917624      12.735451          -0.000002
          298              O       5.979651       7.194134       0.207816      -0.681156      38.521199 0.61249080E+03  0.15254549E+05                                 9.081076                            7.710888       0.255028       2.092435                    0.997183      29.976064      80.941204       0.675563       0.364033      -1.131848      -0.071374       0.027278       0.065516       0.100651      -0.007180      -0.022000      -0.023740      -0.086546       0.183946      -0.078749       0.005606       0.073143              9.998796      11.706435      -4.097672      -0.910772      11.670470       1.611671       6.619484           0.000001
          299              O       5.986782       9.276383       1.033307      -0.675672      38.080161 0.60133365E+03  0.14908972E+05                                 9.008203                            7.634407       0.215300       2.080805                    0.996935      29.883416      80.525645       0.679685       0.363468      -1.132214      -0.073787      -0.042357      -0.005579       0.085263       0.023882      -0.012070      -0.020528      -0.107199       0.179808      -0.089040       0.016979       0.072061              9.914309      11.785389       3.718513       1.873783      10.907120       2.182189       7.050416           0.000000
          300              O      10.756809      15.047605      21.633053      -0.720045      45.930861 0.72065825E+03  0.18698998E+05                                10.269471                            8.411385       0.117527       2.030212                    0.997179      31.289139      86.320416       0.641180       0.368160      -1.128320       0.082809       0.061786       0.035759       0.109332      -0.033972      -0.051453       0.048204      -0.011748      -0.191623      -0.094992      -0.002021       0.097013             11.726346      12.695818       5.468413       3.444439      12.894908       2.478519       9.588312          -0.000000

******************************************************
Auxiliary information for the entire system
The total spin magnetic moment of the unit cell is   -0.000033
The total net atomic charge of the unit cell is   -0.000000
Accuracy of reproducing the electrostatic potential in the unit cell:
  The inner radius (bohr) =    5.0000
  The outer radius (bohr) =   12.0000
  Valid grid points have density less than (e/(bohr^3)) =    0.0001
  The number of valid grid points were=       296240
  The rms potential error without charges in kcal/mol is=      4.66532
  The rms potential error with partial charges in kcal/mol is=      1.52687
  The RRMSE value at monopole order=      0.32728
  The rms potential error with partial charges and cloud penetration in kcal/mol is=      1.52868
  The RRMSE value at monopole order with cloud penetration is=      0.32767
  The rms potential error with partial charges and atomic dipoles in kcal/mol is=      0.73459
  The RRMSE value at dipole order=      0.15746
  The rms potential error with partial charges, atomic dipoles and cloud penetration in kcal/mol is=      0.73685
  The RRMSE value at dipole order with cloud penetration=      0.15794

******************************************************
The electron densities and ab initio electrostatic potential were computed in VASP using the PBE functional and
projector augmented wave method. See the main text of the journal article for a description of computational details.
The atomic charges, dipoles, and quadrupoles were computed with the DDEC6 method as described in
(a) T. A. Manz and N. Gabaldon Limas, RSC Adv. 6 (2016) 47771-47801 DOI: 10.1039/c6ra04656h
(b) N. Gabaldon Limas and T. A. Manz, RSC Adv. 8 (2018) 2678-2707 DOI: 10.1039/c7ra11829e.
For each atom in the material, the electron cloud parameters were fit to the spherically averaged atom-in-material
electron density using radial positions for which this density was between 10^-4 and 10^-2 electrons per cubic bohr.
The polarizabilities, dispersion coefficients, and quantum Drude oscillator (QDO) parameters were fit using the MCLF method.
The magnetic structure of the system was optimized in VASP from the default ferromagnetic initial guess using spin polarization.
The atomic spin moments (ASMs) were computed on this optimized magnetic structure using the DDEC6 partition as inputs
to the method of T. A. Manz and D. S. Sholl, J. Chem. Theory Comput. 7 (2011) 4146-4164 DOI: 10.1021/ct200539n.
The RMSE and RRMSE were computed using a uniform grid with Ewald summation.
