# Supplementary material for: A collection of forcefield precursors for metal–organic frameworks
Source: RSC Adv. 2019 Nov 13;9(63):36492–507. doi: 10.1039/c9ra07327b (PMC9075174; doi:10.1039/c9ra07327b)
Supplement: RA-009-C9RA07327B-s3393 [file RA-009-C9RA07327B-s3393.xyz]

   50
jmolscript: load "" {1 1 1} spacegroup "x,y,z" unitcell [{      8.613000     0.000000     0.000000 }, {      1.997743     9.922898     0.000000 }, {      3.500472     4.041564     9.721701 }]
Y      4.471929     1.996758     3.292643     1.819800
Y      9.639286    11.967704     6.429058     1.819802
H      7.312796     8.440329     3.052614     0.120934
H      7.725779     7.618821     6.984070     0.128942
H      8.961913     1.967363     1.125773     0.102163
H      8.539563     8.828167     0.128326     0.123342
H      6.477237     8.147935     8.906050     0.115882
H      9.000207     4.605737     2.228214     0.116962
H      6.798419     5.524133     6.669087     0.120934
H      6.385436     6.345641     2.737631     0.128941
H      5.149302    11.997099     8.595928     0.102162
H      5.571652     5.136295     9.593375     0.123342
H      7.633978     5.816527     0.815651     0.115882
H      5.111008     9.358725     7.493487     0.116962
C      8.188105     9.589957     5.285689     0.642728
C      7.606158     8.240286     5.051396    -0.031871
C      7.208791     7.860236     3.772020    -0.110541
C      7.453720     7.356879     6.134393    -0.091122
C      6.461096     1.105161     1.565194     0.587629
C      7.581244     0.524467     0.765098    -0.012114
C      8.832047     1.169320     0.666909    -0.109702
C      9.359482     9.264229     0.081662    -0.111347
C      2.693414     3.410817     1.747962     0.577990
C      1.809483     4.240104     0.859398    -0.010195
C      5.676665     8.498214     9.225894    -0.093585
C      9.246978     4.745603     1.342567    -0.099507
C      5.923110     4.374505     4.436012     0.642728
C      6.505057     5.724176     4.670305    -0.031871
C      6.902424     6.104226     5.949681    -0.110532
C      6.657495     6.607583     3.587308    -0.091112
C      7.650119    12.859301     8.156507     0.587629
C      6.529971    13.439995     8.956603    -0.012114
C      5.279168    12.795142     9.054792    -0.109700
C      4.751733     4.700233     9.640039    -0.111345
C     11.417801    10.553645     7.973739     0.577990
C     12.301732     9.724358     8.862303    -0.010198
C      8.434550     5.466248     0.495807    -0.093577
C      4.864237     9.218859     8.379134    -0.099499
O      7.847032    10.547820     4.553645    -0.684545
O      9.034246     9.728406     6.208278    -0.573500
O      6.693742     2.143902     2.233075    -0.588831
O      7.309790    10.473218     1.598248    -0.606802
O      2.367965     3.188737     2.972896    -0.646852
O      3.743529     2.942588     1.232712    -0.565876
O      6.264183     3.416642     5.168056    -0.684545
O      5.076969     4.236056     3.513423    -0.573499
O      7.417473    11.820560     7.488626    -0.588831
O      6.801425     3.491244     8.123453    -0.606800
O     11.743250    10.775725     6.748805    -0.646853
O     10.367686    11.021874     8.488989    -0.565877

The following XYZ coordinates are in angstroms. Other properties are in atomic units.
The sperically averaged electron density of each atom fit to a function of the form exp(a - br)
eigen_1, eigen_2 and eigen_3 are the three eigenvalues of traceless quadrupole moment tensor
  atom number  atomic symbol              X              Y              Z     net charge C6 coefficient C8 coefficient C10 coefficient fluctuating dipole atomic polarizability isotropic forcefield polarizability              a              b squared Pearson coefficient          <r^3>          <r^4>         wp_QDO          m_QDO          q_QDO       dipole_x       dipole_y       dipole_z         dipole            Qxy            Qxz            Qyz     Q(x^2-y^2)  Q(3z^2 - R^2)        eigen_1        eigen_2        eigen_3 static polarizability      alpha(xx)      alpha(xy)      alpha(xz)      alpha(yy)      alpha(yz)      alpha(zz) atomic spin moment
            1              Y       4.471929       1.996758       3.292643       1.819800     150.075268 0.38785949E+04  0.14634945E+06                                21.712940                           19.246022       0.363099       1.854331                    0.999767      69.546748     198.896220       0.453263       0.358128      -1.189982      -0.065723      -0.059695       0.080365       0.119756       0.220120      -0.082024      -0.001708       0.016723       0.206947      -0.264295       0.051939       0.212356             24.392379      25.415067      -7.210202       5.503921      24.648730      -3.138940      23.113339          -0.000024
            2              Y       9.639286      11.967704       6.429058       1.819802     150.075018 0.38785864E+04  0.14634905E+06                                21.712923                           19.246006       0.363092       1.854330                    0.999767      69.546660     198.895934       0.453263       0.358129      -1.189982       0.065724       0.059694      -0.080365       0.119757       0.220119      -0.082025      -0.001708       0.016726       0.206947      -0.264295       0.051939       0.212356             24.392359      25.415049      -7.210197       5.503917      24.648711      -3.138939      23.113319          -0.000034
            3              H       7.312796       8.440329       3.052614       0.120934       0.992164 0.68962215E+01  0.65528947E+02                                 1.660994                            1.546499      -1.117099       2.349405                    0.997151       3.519740       9.837646       0.495638       1.300526      -0.702909       0.005660       0.017624      -0.033846       0.038577       0.009095       0.005087       0.000727      -0.001074       0.031359      -0.014759       0.002088       0.012671              1.717232       1.308741       0.156282      -0.131142       1.892427      -0.465130       1.950529          -0.000001
            4              H       7.725779       7.618821       6.984070       0.128942       1.004451 0.70873996E+01  0.67167396E+02                                 1.633496                            1.540205      -0.822294       2.504110                    0.999526       3.212630       8.693817       0.514912       1.255167      -0.715934       0.013234       0.008266       0.038935       0.041945       0.003414       0.007097      -0.000962      -0.013910       0.037147      -0.015748       0.001525       0.014223              1.670426       1.395098       0.115345       0.127647       1.522572       0.254338       2.093607          -0.000010
            5              H       8.961913       1.967363       1.125773       0.102163       1.106164 0.80976408E+01  0.80749307E+02                                 1.827907                            1.706087      -1.473550       2.169411                    0.992283       3.999552      11.759096       0.455670       1.347955      -0.691017       0.002854       0.030704       0.016657       0.035047       0.002383      -0.000864       0.010939       0.001212      -0.012898      -0.012992       0.002790       0.010202              1.883748       1.635525       0.211352      -0.002208       2.381367       0.456066       1.634351           0.000005
            6              H       8.539563       8.828167       0.128326       0.123342       0.998220 0.71565889E+01  0.69078110E+02                                 1.708657                            1.608014      -1.265508       2.287699                    0.994422       3.655918      10.517012       0.468346       1.354893      -0.691296      -0.034276      -0.016715       0.003109       0.038261       0.007274      -0.004151       0.003155       0.006424      -0.022353      -0.011095      -0.000755       0.011850              1.752274       2.126350       0.375438      -0.082780       1.709966       0.070263       1.420507          -0.000000
            7              H       6.477237       8.147935       8.906050       0.115882       0.994961 0.70608343E+01  0.67132171E+02                                 1.636062                            1.545379      -0.966340       2.420426                    0.998417       3.403570       9.351923       0.507909       1.268368      -0.711093       0.035470      -0.012324      -0.013337       0.039848      -0.006765      -0.008232      -0.000620       0.013153      -0.002737      -0.010904      -0.002831       0.013735              1.672770       1.937374      -0.314381      -0.256582       1.493198       0.072879       1.587738          -0.000005
            8              H       9.000207       4.605737       2.228214       0.116962       1.129327 0.83553793E+01  0.83201468E+02                                 1.812496                            1.707210      -1.076781       2.372830                    0.996589       3.593458      10.243414       0.470222       1.308093      -0.702692      -0.011120      -0.007546       0.033677       0.036259      -0.003657      -0.005555      -0.003173       0.013889       0.021648      -0.012512       0.001341       0.011171              1.848909       1.628751      -0.046251      -0.281271       1.557115      -0.137202       2.360862           0.000000
            9              H       6.798419       5.524133       6.669087       0.120934       0.992169 0.68962623E+01  0.65529433E+02                                 1.660999                            1.546503      -1.117104       2.349402                    0.997151       3.519749       9.837679       0.495638       1.300526      -0.702909      -0.005660      -0.017624       0.033846       0.038577       0.009095       0.005087       0.000727      -0.001074       0.031359      -0.014759       0.002088       0.012671              1.717238       1.308744       0.156283      -0.131143       1.892434      -0.465133       1.950536          -0.000001
           10              H       6.385436       6.345641       2.737631       0.128941       1.004455 0.70874337E+01  0.67167790E+02                                 1.633500                            1.540208      -0.822296       2.504108                    0.999526       3.212634       8.693828       0.514912       1.255165      -0.715934      -0.013234      -0.008266      -0.038935       0.041945       0.003414       0.007097      -0.000962      -0.013911       0.037147      -0.015748       0.001525       0.014223              1.670430       1.395100       0.115345       0.127648       1.522575       0.254340       2.093615          -0.000010
           11              H       5.149302      11.997099       8.595928       0.102162       1.106166 0.80976611E+01  0.80749557E+02                                 1.827909                            1.706089      -1.473554       2.169409                    0.992283       3.999557      11.759113       0.455670       1.347954      -0.691017      -0.002854      -0.030704      -0.016657       0.035047       0.002383      -0.000864       0.010939       0.001212      -0.012899      -0.012992       0.002791       0.010202              1.883750       1.635527       0.211353      -0.002208       2.381371       0.456067       1.634353           0.000005
           12              H       5.571652       5.136295       9.593375       0.123342       0.998221 0.71565991E+01  0.69078227E+02                                 1.708657                            1.608015      -1.265507       2.287699                    0.994422       3.655920      10.517016       0.468346       1.354892      -0.691296       0.034276       0.016715      -0.003109       0.038261       0.007274      -0.004151       0.003155       0.006424      -0.022353      -0.011095      -0.000755       0.011850              1.752275       2.126351       0.375439      -0.082780       1.709967       0.070263       1.420507          -0.000001
           13              H       7.633978       5.816527       0.815651       0.115882       0.994964 0.70608602E+01  0.67132468E+02                                 1.636064                            1.545381      -0.966342       2.420425                    0.998417       3.403574       9.351933       0.507909       1.268367      -0.711093      -0.035470       0.012324       0.013337       0.039848      -0.006765      -0.008232      -0.000620       0.013153      -0.002737      -0.010904      -0.002831       0.013735              1.672773       1.937378      -0.314382      -0.256584       1.493200       0.072880       1.587740          -0.000005
           14              H       5.111008       9.358725       7.493487       0.116962       1.129331 0.83554134E+01  0.83201883E+02                                 1.812499                            1.707212      -1.076783       2.372829                    0.996589       3.593463      10.243429       0.470222       1.308092      -0.702693       0.011120       0.007546      -0.033677       0.036259      -0.003657      -0.005555      -0.003173       0.013890       0.021649      -0.012513       0.001341       0.011171              1.848913       1.628753      -0.046251      -0.281273       1.557117      -0.137203       2.360868          -0.000000
           15              C       8.188105       9.589957       5.285689       0.642728      23.406001 0.23645944E+03  0.48299074E+04                                 7.575190                            5.479665      -0.050194       2.050323                    0.999457      21.662874      60.296853       0.629711       0.476193      -1.017208       0.026689       0.061562       0.002293       0.067137      -0.037769      -0.089526       0.005780       0.085560       0.164880      -0.092466      -0.038372       0.130838              9.040092       6.569687       2.253443       2.483167      12.697435      -0.119247       7.853154          -0.000020
           16              C       7.606158       8.240286       5.051396      -0.031871      37.070650 0.43618672E+03  0.10159335E+05                                 9.544823                            6.877628       0.071721       2.028288                    0.999217      26.988025      74.701144       0.646662       0.406664      -1.081470      -0.007656      -0.054594      -0.006382       0.055496       0.002308       0.003222      -0.003392       0.008853      -0.000414      -0.007355       0.001177       0.006178             11.617767       6.567854       4.682780       0.817055      17.198232       0.674566      11.087217          -0.000016
           17              C       7.208791       7.860236       3.772020      -0.110541      33.595685 0.42906094E+03  0.10067939E+05                                 9.096944                            6.960852       0.063935       1.995830                    0.999653      29.146311      84.089613       0.616378       0.423484      -1.058272       0.007342      -0.028884       0.005044       0.030227       0.004868       0.002874      -0.013968       0.025321       0.064589      -0.028401       0.002796       0.025604             10.423373       5.983130       3.587314       0.679727      14.408554       0.834280      10.878436          -0.000039
           18              C       7.453720       7.356879       6.134393      -0.091122      32.549101 0.41268027E+03  0.95815453E+04                                 8.905745                            6.824047       0.158955       2.035633                    0.999680      28.527620      81.640311       0.623423       0.423157      -1.059387      -0.005450      -0.015259      -0.018750       0.024781      -0.005453       0.007684       0.003558       0.027086       0.068407      -0.026515       0.001112       0.025403             10.213775       6.046458       3.634926       0.087550      14.510755      -0.324000      10.084113          -0.000033
           19              C       6.461096       1.105161       1.565194       0.587629      23.212935 0.25787026E+03  0.53689029E+04                                 7.481103                            5.670225      -0.031340       2.043297                    0.999638      22.400027      62.424574       0.629204       0.467553      -1.024487      -0.050331       0.023803       0.006548       0.056059       0.002861       0.066995      -0.074437      -0.068421       0.093794      -0.103108      -0.011434       0.114542              8.722574      10.750441      -0.845409      -3.308756       7.802052       2.840058       7.615227          -0.000014
           20              C       7.581244       0.524467       0.765098      -0.012114      36.337770 0.42422465E+03  0.98201656E+04                                 9.431069                            6.788464       0.093027       2.040249                    0.999275      26.685203      73.829911       0.649538       0.407360      -1.080139       0.034439      -0.007972      -0.027040       0.044506      -0.000486       0.003373       0.000067      -0.010885      -0.008831      -0.006882      -0.000055       0.006937             11.326198      14.113976      -0.609157      -4.687756      10.606078       4.008363       9.258539          -0.000022
           21              C       8.832047       1.169320       0.666909      -0.109702      34.896743 0.45672381E+03  0.10942520E+05                                 9.467285                            7.276964      -0.229890       1.897342                    0.998929      30.226196      89.627311       0.587982       0.434789      -1.045872      -0.011858      -0.021746      -0.026719       0.036434      -0.007524       0.011758       0.000890      -0.031765       0.000953      -0.023472       0.005839       0.017634             10.718499      13.900596       0.746774      -3.658950      10.238920       2.863752       8.015980          -0.000034
           22              C       9.359482       9.264229       0.081662      -0.111347      33.237305 0.43306763E+03  0.10220461E+05                                 9.100669                            7.037958      -0.074730       1.952996                    0.999352      29.523969      86.382843       0.605093       0.428913      -1.051309       0.018843       0.008039      -0.000975       0.020510      -0.000458       0.007913      -0.020821       0.019249      -0.023171      -0.028301       0.008405       0.019896             10.252311      11.438030      -0.219706      -3.058997      10.877914       3.976102       8.440990          -0.000041
           23              C       2.693414       3.410817       1.747962       0.577990      24.332065 0.27418874E+03  0.57940949E+04                                 7.765985                            5.873770      -0.051924       2.035175                    0.999438      22.706519      63.649680       0.614263       0.471862      -1.022635       0.027582      -0.013913       0.038553       0.049403       0.080239      -0.013307       0.063267      -0.043647      -0.089642      -0.104609      -0.007334       0.111943              9.169503      10.555649      -3.556971       2.368581       7.138784      -2.523769       9.814076          -0.000010
           24              C       1.809483       4.240104       0.859398      -0.010195      35.343000 0.43062231E+03  0.10026414E+05                                 9.354996                            6.912002       0.064702       2.037515                    0.999126      26.785310      74.828117       0.632287       0.416047      -1.072229      -0.020761       0.023641      -0.029958       0.043445       0.008051      -0.000804       0.002672       0.009236       0.001750      -0.010255       0.001214       0.009041             11.198500      12.290513      -4.859658       1.909100       9.438531      -3.677085      11.866455          -0.000022
           25              C       5.676665       8.498214       9.225894      -0.093585      32.132861 0.43117898E+03  0.10129695E+05                                 8.860983                            7.000673       0.125870       2.022074                    0.999706      28.881501      83.364291       0.611666       0.426239      -1.056600      -0.015406       0.019555       0.010311       0.026946       0.007456      -0.013676       0.006945       0.011260      -0.078610      -0.031982       0.007603       0.024379              9.916942       9.440998      -3.264259       0.715327       8.435115      -3.290682      11.874712          -0.000045
           26              C       9.246978       4.745603       1.342567      -0.099507      31.353948 0.41631455E+03  0.97391410E+04                                 8.771786                            6.917500      -0.053014       1.965558                    0.999321      29.211027      85.392532       0.607434       0.431030      -1.048884      -0.003738      -0.003176      -0.020594       0.021170       0.022014       0.001360       0.001613      -0.008116       0.008680      -0.023831       0.002650       0.021181              9.794107      10.805115      -3.976839       0.272757       8.532983      -2.260752      10.044222          -0.000036
           27              C       5.923110       4.374505       4.436012       0.642728      23.406005 0.23645952E+03  0.48299098E+04                                 7.575192                            5.479667      -0.050197       2.050322                    0.999457      21.662881      60.296890       0.629711       0.476193      -1.017207      -0.026689      -0.061562      -0.002293       0.067137      -0.037769      -0.089526       0.005780       0.085560       0.164880      -0.092466      -0.038372       0.130838              9.040093       6.569689       2.253443       2.483168      12.697435      -0.119246       7.853156          -0.000020
           28              C       6.505057       5.724176       4.670305      -0.031871      37.070736 0.43618794E+03  0.10159371E+05                                 9.544839                            6.877639       0.071719       2.028287                    0.999217      26.988056      74.701251       0.646661       0.406665      -1.081470       0.007657       0.054594       0.006382       0.055496       0.002308       0.003222      -0.003392       0.008853      -0.000414      -0.007355       0.001177       0.006177             11.617788       6.567864       4.682791       0.817058      17.198267       0.674572      11.087232          -0.000016
           29              C       6.902424       6.104226       5.949681      -0.110532      33.595478 0.42905755E+03  0.10067838E+05                                 9.096898                            6.960817       0.063946       1.995834                    0.999653      29.146209      84.089184       0.616381       0.423483      -1.058272      -0.007342       0.028885      -0.005044       0.030227       0.004869       0.002874      -0.013968       0.025320       0.064590      -0.028401       0.002796       0.025605             10.423320       5.983101       3.587295       0.679721      14.408480       0.834265      10.878380          -0.000040
           30              C       6.657495       6.607583       3.587308      -0.091112      32.548804 0.41267573E+03  0.95814103E+04                                 8.905677                            6.823998       0.158970       2.035640                    0.999680      28.527471      81.639671       0.623427       0.423156      -1.059388       0.005451       0.015259       0.018750       0.024781      -0.005453       0.007684       0.003558       0.027085       0.068406      -0.026514       0.001111       0.025403             10.213694       6.046413       3.634891       0.087555      14.510624      -0.323989      10.084046          -0.000033
           31              C       7.650119      12.859301       8.156507       0.587629      23.212955 0.25787052E+03  0.53689097E+04                                 7.481107                            5.670228      -0.031341       2.043296                    0.999638      22.400042      62.424630       0.629203       0.467553      -1.024487       0.050331      -0.023803      -0.006548       0.056059       0.002861       0.066996      -0.074437      -0.068421       0.093794      -0.103108      -0.011434       0.114542              8.722579      10.750448      -0.845409      -3.308759       7.802057       2.840060       7.615232          -0.000014
           32              C       6.529971      13.439995       8.956603      -0.012114      36.337812 0.42422518E+03  0.98201814E+04                                 9.431077                            6.788469       0.093024       2.040248                    0.999275      26.685220      73.829979       0.649538       0.407360      -1.080139      -0.034440       0.007972       0.027040       0.044506      -0.000486       0.003373       0.000067      -0.010885      -0.008830      -0.006882      -0.000055       0.006937             11.326208      14.113990      -0.609159      -4.687762      10.606088       4.008367       9.258547          -0.000021
           33              C       5.279168      12.795142       9.054792      -0.109700      34.896696 0.45672301E+03  0.10942495E+05                                 9.467273                            7.276955      -0.229889       1.897343                    0.998929      30.226175      89.627215       0.587983       0.434788      -1.045872       0.011858       0.021747       0.026719       0.036434      -0.007524       0.011758       0.000890      -0.031764       0.000952      -0.023472       0.005839       0.017633             10.718486      13.900577       0.746774      -3.658944      10.238909       2.863750       8.015971          -0.000034
           34              C       4.751733       4.700233       9.640039      -0.111345      33.237259 0.43306686E+03  0.10220438E+05                                 9.100660                            7.037951      -0.074728       1.952997                    0.999352      29.523945      86.382747       0.605094       0.428913      -1.051309      -0.018843      -0.008040       0.000975       0.020510      -0.000459       0.007913      -0.020821       0.019249      -0.023171      -0.028301       0.008405       0.019896             10.252300      11.438018      -0.219704      -3.058993      10.877903       3.976096       8.440980          -0.000041
           35              C      11.417801      10.553645       7.973739       0.577990      24.332073 0.27418887E+03  0.57940984E+04                                 7.765987                            5.873771      -0.051924       2.035174                    0.999438      22.706529      63.649718       0.614263       0.471862      -1.022635      -0.027582       0.013912      -0.038553       0.049403       0.080239      -0.013307       0.063267      -0.043646      -0.089642      -0.104609      -0.007334       0.111943              9.169504      10.555650      -3.556971       2.368581       7.138784      -2.523768       9.814076          -0.000011
           36              C      12.301732       9.724358       8.862303      -0.010198      35.343098 0.43062375E+03  0.10026456E+05                                 9.355013                            6.912014       0.064699       2.037513                    0.999126      26.785351      74.828260       0.632287       0.416047      -1.072229       0.020761      -0.023641       0.029958       0.043445       0.008050      -0.000804       0.002672       0.009236       0.001751      -0.010254       0.001214       0.009040             11.198522      12.290538      -4.859671       1.909108       9.438552      -3.677096      11.866476          -0.000021
           37              C       8.434550       5.466248       0.495807      -0.093577      32.132652 0.43117548E+03  0.10129591E+05                                 8.860939                            7.000640       0.125878       2.022078                    0.999706      28.881388      83.363834       0.611668       0.426238      -1.056600       0.015407      -0.019555      -0.010311       0.026946       0.007456      -0.013675       0.006946       0.011259      -0.078609      -0.031982       0.007603       0.024379              9.916891       9.440957      -3.264243       0.715320       8.435071      -3.290659      11.874644          -0.000045
           38              C       4.864237       9.218859       8.379134      -0.099499      31.353755 0.41631130E+03  0.97390441E+04                                 8.771742                            6.917465      -0.053002       1.965563                    0.999322      29.210920      85.392075       0.607437       0.431030      -1.048885       0.003738       0.003176       0.020595       0.021171       0.022013       0.001360       0.001612      -0.008114       0.008681      -0.023831       0.002650       0.021181              9.794056      10.805054      -3.976812       0.272753       8.532936      -2.260740      10.044178          -0.000036
           39              O       7.847032      10.547820       4.553645      -0.684545      45.430191 0.66402218E+03  0.16781240E+05                                10.014948                            7.923294       0.360135       2.133912                    0.997694      29.417478      78.566379       0.683604       0.354536      -1.145743       0.057897      -0.062518       0.016476       0.086787      -0.055291      -0.055726      -0.017989       0.022352       0.052685      -0.089479       0.015803       0.073676             11.577325       6.730681      -1.677346       1.989944      15.675247      -5.567876      12.326049          -0.000028
           40              O       9.034246       9.728406       6.208278      -0.573500      33.465701 0.48961558E+03  0.11475831E+05                                 8.184333                            6.787647       0.472026       2.208134                    0.997916      27.138430      69.994840       0.740564       0.352870      -1.146119      -0.024276      -0.054989       0.013960       0.061709      -0.007125       0.001646       0.017668       0.130429       0.138832      -0.091031       0.042390       0.048641              9.170332       9.598086       2.177350       4.581852       8.001652       2.049890       9.911257          -0.000012
           41              O       6.693742       2.143902       2.233075      -0.588831      34.859366 0.55823835E+03  0.13518637E+05                                 8.410977                            7.295187       0.524128       2.213241                    0.997085      27.929489      73.189868       0.707471       0.357507      -1.142533       0.037409      -0.000799      -0.052156       0.064190      -0.005201       0.033379       0.000454      -0.130221       0.093953      -0.090145       0.040409       0.049736              9.176100       7.379588       0.052862      -1.304579      11.130655       3.843734       9.018056          -0.000026
           42              O       7.309790      10.473218       1.598248      -0.606802      31.815488 0.51533130E+03  0.12197922E+05                                 7.787398                            6.904600       0.769624       2.296096                    0.998290      27.499919      70.589914       0.745907       0.346914      -1.154423       0.035337      -0.018301      -0.073851       0.083891       0.028748       0.014190      -0.058965       0.059458      -0.054705      -0.085888       0.032683       0.053205              8.336261      11.451454       1.048839      -1.026758       7.077388       0.285156       6.479941          -0.000041
           43              O       2.367965       3.188737       2.972896      -0.646852      29.476284 0.47429900E+03  0.10996761E+05                                 7.294804                            6.524559       0.905732       2.314024                    0.999614      28.125630      71.464667       0.784896       0.336575      -1.163130      -0.043827       0.074552      -0.040461       0.095477       0.048483      -0.000522      -0.002018      -0.030758       0.154377      -0.076598       0.024992       0.051605              7.707179       7.090148      -0.476675       0.333977       5.469626      -1.411748      10.561763          -0.000033
           44              O       3.743529       2.942588       1.232712      -0.565876      32.098576 0.48745463E+03  0.11405762E+05                                 7.947113                            6.764457       0.572810       2.243658                    0.997320      27.035157      69.533836       0.743623       0.352016      -1.147496      -0.008538       0.041593      -0.054388       0.068999       0.010344      -0.027258       0.055694       0.020608      -0.174179      -0.093616       0.043177       0.050440              8.884642      12.407771      -3.493915       0.706876       7.174090      -0.244436       7.072064          -0.000042
           45              O       6.264183       3.416642       5.168056      -0.684545      45.430219 0.66402274E+03  0.16781258E+05                                10.014952                            7.923298       0.360135       2.133912                    0.997694      29.417489      78.566422       0.683603       0.354536      -1.145743      -0.057898       0.062518      -0.016476       0.086787      -0.055290      -0.055726      -0.017989       0.022352       0.052686      -0.089479       0.015803       0.073677             11.577330       6.730684      -1.677347       1.989945      15.675252      -5.567879      12.326054          -0.000028
           46              O       5.076969       4.236056       3.513423      -0.573499      33.465693 0.48961543E+03  0.11475827E+05                                 8.184333                            6.787647       0.472024       2.208134                    0.997916      27.138423      69.994829       0.740564       0.352870      -1.146118       0.024276       0.054989      -0.013960       0.061709      -0.007125       0.001646       0.017669       0.130430       0.138831      -0.091031       0.042390       0.048641              9.170332       9.598086       2.177349       4.581853       8.001650       2.049890       9.911259          -0.000012
           47              O       7.417473      11.820560       7.488626      -0.588831      34.859398 0.55823898E+03  0.13518656E+05                                 8.410983                            7.295191       0.524126       2.213240                    0.997085      27.929501      73.189917       0.707470       0.357507      -1.142533      -0.037408       0.000799       0.052156       0.064189      -0.005201       0.033379       0.000454      -0.130221       0.093954      -0.090145       0.040409       0.049737              9.176107       7.379593       0.052862      -1.304580      11.130664       3.843738       9.018063          -0.000027
           48              O       6.801425       3.491244       8.123453      -0.606800      31.815489 0.51533128E+03  0.12197921E+05                                 7.787397                            6.904599       0.769625       2.296096                    0.998290      27.499923      70.589919       0.745908       0.346914      -1.154424      -0.035338       0.018301       0.073851       0.083891       0.028748       0.014190      -0.058965       0.059459      -0.054704      -0.085888       0.032683       0.053205              8.336260      11.451453       1.048840      -1.026758       7.077387       0.285156       6.479939          -0.000041
           49              O      11.743250      10.775725       6.748805      -0.646853      29.476304 0.47429941E+03  0.10996773E+05                                 7.294808                            6.524562       0.905730       2.314023                    0.999614      28.125640      71.464703       0.784896       0.336575      -1.163130       0.043827      -0.074552       0.040461       0.095477       0.048483      -0.000522      -0.002018      -0.030759       0.154377      -0.076598       0.024992       0.051605              7.707182       7.090152      -0.476675       0.333977       5.469628      -1.411748      10.561767          -0.000032
           50              O      10.367686      11.021874       8.488989      -0.565877      32.098596 0.48745502E+03  0.11405773E+05                                 7.947117                            6.764460       0.572809       2.243657                    0.997320      27.035167      69.533872       0.743623       0.352016      -1.147495       0.008538      -0.041593       0.054388       0.068999       0.010344      -0.027258       0.055695       0.020608      -0.174179      -0.093616       0.043177       0.050440              8.884646      12.407778      -3.493916       0.706876       7.174093      -0.244435       7.072067          -0.000042

******************************************************
Auxiliary information for the entire system
The total spin magnetic moment of the unit cell is   -0.001110
The total net atomic charge of the unit cell is   0.000001
Accuracy of reproducing the electrostatic potential in the unit cell:
  The inner radius (bohr) =    5.0000
  The outer radius (bohr) =   12.0000
  Valid grid points have density less than (e/(bohr^3)) =    0.0001
  The number of valid grid points were=        25515
  The rms potential error without charges in kcal/mol is=      8.51962
  The rms potential error with partial charges in kcal/mol is=      1.38707
  The RRMSE value at monopole order=      0.16281
  The rms potential error with partial charges and cloud penetration in kcal/mol is=      1.38043
  The RRMSE value at monopole order with cloud penetration is=      0.16203
  The rms potential error with partial charges and atomic dipoles in kcal/mol is=      0.61215
  The RRMSE value at dipole order=      0.07185
  The rms potential error with partial charges, atomic dipoles and cloud penetration in kcal/mol is=      0.58336
  The RRMSE value at dipole order with cloud penetration=      0.06847

******************************************************
The electron densities and ab initio electrostatic potential were computed in VASP using the PBE functional and
projector augmented wave method. See the main text of the journal article for a description of computational details.
The atomic charges, dipoles, and quadrupoles were computed with the DDEC6 method as described in
(a) T. A. Manz and N. Gabaldon Limas, RSC Adv. 6 (2016) 47771-47801 DOI: 10.1039/c6ra04656h
(b) N. Gabaldon Limas and T. A. Manz, RSC Adv. 8 (2018) 2678-2707 DOI: 10.1039/c7ra11829e.
For each atom in the material, the electron cloud parameters were fit to the spherically averaged atom-in-material
electron density using radial positions for which this density was between 10^-4 and 10^-2 electrons per cubic bohr.
The polarizabilities, dispersion coefficients, and quantum Drude oscillator (QDO) parameters were fit using the MCLF method.
The magnetic structure of the system was optimized in VASP from the default ferromagnetic initial guess using spin polarization.
The atomic spin moments (ASMs) were computed on this optimized magnetic structure using the DDEC6 partition as inputs
to the method of T. A. Manz and D. S. Sholl, J. Chem. Theory Comput. 7 (2011) 4146-4164 DOI: 10.1021/ct200539n.
The RMSE and RRMSE were computed using a uniform grid with Ewald summation.
