# Supplementary material for: A collection of forcefield precursors for metal–organic frameworks
Source: RSC Adv. 2019 Nov 13;9(63):36492–507. doi: 10.1039/c9ra07327b (PMC9075174; doi:10.1039/c9ra07327b)
Supplement: RA-009-C9RA07327B-s3394 [file RA-009-C9RA07327B-s3394.xyz]

   50
jmolscript: load "" {1 1 1} spacegroup "x,y,z" unitcell [{      8.522000     0.000000     0.000000 }, {      1.836303     9.986576     0.000000 }, {      3.467985     4.166560     9.648386 }]
Dy     4.439404     2.048642     3.314124     2.008666
Dy     9.386884    12.104494     6.334262     2.008662
H      7.232401     8.517199     3.040206     0.119577
H      7.545731     7.710591     6.946838     0.126634
H      8.874588     1.971261     1.160701     0.108595
H      8.324627     8.885400     0.164987     0.121964
H      6.322430     8.212415     8.846605     0.118136
H      8.859083     4.737150     2.225883     0.115490
H      6.593887     5.635937     6.608180     0.119577
H      6.280557     6.442545     2.701548     0.126633
H      4.951700    12.181875     8.487685     0.108594
H      5.501661     5.267736     9.483399     0.121965
H      7.503858     5.940721     0.801781     0.118136
H      4.967205     9.415986     7.422503     0.115490
C      8.066660     9.679088     5.295999     0.648966
C      7.459994     8.327422     5.033563    -0.023432
C      7.099149     7.941382     3.758046    -0.114686
C      7.284967     7.455281     6.091991    -0.087770
C      6.407028     1.110503     1.602597     0.596751
C      7.511157     0.532474     0.772836    -0.006423
C      8.733748     1.182303     0.688895    -0.109773
C      9.139533     9.328930     0.093589    -0.112664
C      2.611099     3.437203     1.738639     0.607088
C      1.727237     4.256019     0.859671    -0.005970
C      5.538119     8.593088     9.170791    -0.096585
C      9.095188     4.834260     1.331477    -0.095425
C      5.759628     4.474048     4.352387     0.648966
C      6.366294     5.825714     4.614823    -0.023433
C      6.727139     6.211754     5.890340    -0.114675
C      6.541321     6.697855     3.556395    -0.087757
C      7.419260    13.042633     8.045789     0.596751
C      6.315131    13.620662     8.875550    -0.006423
C      5.092540    12.970833     8.959491    -0.109771
C      4.686755     4.824206     9.554797    -0.112662
C     11.215189    10.715933     7.909747     0.607088
C     12.099051     9.897117     8.788715    -0.005971
C      8.288169     5.560048     0.477595    -0.096582
C      4.731100     9.318876     8.316909    -0.095420
O      7.737868    10.668938     4.588772    -0.770379
O      8.897648     9.785301     6.212596    -0.583008
O      6.610688     2.185176     2.248074    -0.628701
O      7.135497    10.516885     1.648909    -0.622781
O      2.306343     3.254809     2.958195    -0.699328
O      3.649190     2.919457     1.254290    -0.614955
O      6.088420     3.484198     5.059614    -0.770379
O      4.928640     4.367835     3.435790    -0.583009
O      7.215600    11.967960     7.400312    -0.628701
O      6.690791     3.636251     7.999477    -0.622780
O     11.519945    10.898327     6.690191    -0.699328
O     10.177098    11.233679     8.394096    -0.614955

The following XYZ coordinates are in angstroms. Other properties are in atomic units.
The sperically averaged electron density of each atom fit to a function of the form exp(a - br)
eigen_1, eigen_2 and eigen_3 are the three eigenvalues of traceless quadrupole moment tensor
  atom number  atomic symbol              X              Y              Z     net charge C6 coefficient C8 coefficient C10 coefficient fluctuating dipole atomic polarizability isotropic forcefield polarizability              a              b squared Pearson coefficient          <r^3>          <r^4>         wp_QDO          m_QDO          q_QDO       dipole_x       dipole_y       dipole_z         dipole            Qxy            Qxz            Qyz     Q(x^2-y^2)  Q(3z^2 - R^2)        eigen_1        eigen_2        eigen_3 static polarizability      alpha(xx)      alpha(xy)      alpha(xz)      alpha(yy)      alpha(yz)      alpha(zz) atomic spin moment
            1             Dy       4.439404       2.048642       3.314124       2.008666      99.503446 0.22900161E+04  0.72744184E+05                                14.331125                           12.984953       2.323446       2.478481                    0.999884      72.888769     167.614648       0.698350       0.276105      -1.322299       0.001658      -0.021758       0.034242       0.040603       0.145800      -0.033717      -0.010093       0.016140       0.158400      -0.173548       0.041354       0.132194             15.858277      16.672973      -4.458747       3.254705      15.969109      -1.634416      14.932750          -0.000017
            2             Dy       9.386884      12.104494       6.334262       2.008662      99.504290 0.22900401E+04  0.72745149E+05                                14.331223                           12.985037       2.323446       2.478480                    0.999884      72.888883     167.615230       0.698346       0.276105      -1.322298      -0.001658       0.021758      -0.034242       0.040604       0.145800      -0.033717      -0.010093       0.016140       0.158401      -0.173549       0.041354       0.132195             15.858391      16.673097      -4.458788       3.254736      15.969222      -1.634434      14.932855          -0.000017
            3              H       7.232401       8.517199       3.040206       0.119577       1.000820 0.69572972E+01  0.66512466E+02                                 1.696090                            1.572500      -1.113378       2.351827                    0.996709       3.595922      10.209610       0.480697       1.332822      -0.695910       0.007756       0.018610      -0.033573       0.039162       0.012502       0.004729       0.000223      -0.002648       0.034612      -0.018721       0.005183       0.013538              1.757981       1.334952       0.178925      -0.160344       1.934860      -0.487482       2.004131          -0.000015
            4              H       7.545731       7.710591       6.946838       0.126634       0.998755 0.70103184E+01  0.66215007E+02                                 1.622198                            1.527561      -0.793597       2.514053                    0.999658       3.210417       8.655998       0.519513       1.248219      -0.717367       0.014022       0.008728       0.038014       0.041447       0.004340       0.006811      -0.001134      -0.013539       0.036508      -0.015808       0.001905       0.013903              1.659654       1.378556       0.110411       0.114021       1.503362       0.251645       2.097045          -0.000014
            5              H       8.874588       1.971261       1.160701       0.108595       1.063705 0.77112299E+01  0.76257518E+02                                 1.813203                            1.690481      -1.442729       2.190232                    0.992521       3.953954      11.724532       0.445676       1.389723      -0.683106       0.002400       0.030055       0.018989       0.035632       0.002523      -0.000706       0.011792       0.002492      -0.007846      -0.013450       0.002613       0.010837              1.869529       1.626985       0.229710       0.009523       2.344123       0.457208       1.637479          -0.000010
            6              H       8.324627       8.885400       0.164987       0.121964       0.980910 0.70315584E+01  0.67653387E+02                                 1.698718                            1.601767      -1.221368       2.308139                    0.994907       3.643568      10.505434       0.465254       1.368291      -0.688777      -0.034885      -0.018005       0.004587       0.039524       0.007873      -0.006131       0.003351       0.007521      -0.026352      -0.013352      -0.000331       0.013683              1.740277       2.085723       0.370754      -0.106380       1.709406       0.058673       1.425703          -0.000013
            7              H       6.322430       8.212415       8.846605       0.118136       0.975077 0.68813973E+01  0.65063456E+02                                 1.620326                            1.530262      -0.974571       2.419967                    0.998260       3.384529       9.300383       0.507644       1.276105      -0.709391       0.033970      -0.013559      -0.011235       0.038262      -0.007651      -0.007344      -0.000375       0.011595      -0.003833      -0.010701      -0.002495       0.013196              1.656733       1.888554      -0.324324      -0.257433       1.496251       0.086880       1.585393          -0.000017
            8              H       8.859083       4.737150       2.225883       0.115490       1.108149 0.81804906E+01  0.81123187E+02                                 1.798828                            1.696182      -1.048395       2.385632                    0.996860       3.583627      10.232472       0.468321       1.318855      -0.700452      -0.008715      -0.006425       0.034319       0.035987      -0.004057      -0.003744      -0.002846       0.013591       0.025317      -0.012808       0.002513       0.010295              1.834023       1.608858      -0.063915      -0.273319       1.534237      -0.097429       2.358974          -0.000011
            9              H       6.593887       5.635937       6.608180       0.119577       1.000825 0.69573343E+01  0.66512900E+02                                 1.696094                            1.572503      -1.113383       2.351824                    0.996709       3.595929      10.209631       0.480697       1.332820      -0.695910      -0.007756      -0.018610       0.033573       0.039162       0.012502       0.004729       0.000222      -0.002648       0.034613      -0.018721       0.005183       0.013538              1.757986       1.334955       0.178926      -0.160345       1.934866      -0.487486       2.004137          -0.000015
           10              H       6.280557       6.442545       2.701548       0.126633       0.998760 0.70103583E+01  0.66215475E+02                                 1.622203                            1.527566      -0.793599       2.514051                    0.999658       3.210423       8.656019       0.519513       1.248219      -0.717367      -0.014022      -0.008728      -0.038014       0.041447       0.004340       0.006811      -0.001134      -0.013539       0.036508      -0.015808       0.001905       0.013903              1.659660       1.378560       0.110412       0.114023       1.503366       0.251647       2.097054          -0.000014
           11              H       4.951700      12.181875       8.487685       0.108594       1.063707 0.77112450E+01  0.76257709E+02                                 1.813206                            1.690483      -1.442730       2.190231                    0.992521       3.953958      11.724549       0.445675       1.389723      -0.683106      -0.002400      -0.030055      -0.018989       0.035632       0.002523      -0.000706       0.011792       0.002492      -0.007846      -0.013450       0.002613       0.010837              1.869532       1.626987       0.229710       0.009523       2.344127       0.457210       1.637482          -0.000010
           12              H       5.501661       5.267736       9.483399       0.121965       0.980911 0.70315678E+01  0.67653500E+02                                 1.698719                            1.601768      -1.221369       2.308138                    0.994907       3.643570      10.505442       0.465254       1.368291      -0.688777       0.034885       0.018004      -0.004586       0.039524       0.007873      -0.006131       0.003351       0.007521      -0.026352      -0.013352      -0.000331       0.013683              1.740279       2.085725       0.370755      -0.106381       1.709407       0.058673       1.425704          -0.000013
           13              H       7.503858       5.940721       0.801781       0.118136       0.975078 0.68814055E+01  0.65063548E+02                                 1.620327                            1.530263      -0.974575       2.419965                    0.998260       3.384530       9.300385       0.507644       1.276104      -0.709391      -0.033970       0.013559       0.011235       0.038262      -0.007651      -0.007344      -0.000375       0.011595      -0.003833      -0.010701      -0.002495       0.013196              1.656734       1.888556      -0.324325      -0.257434       1.496251       0.086880       1.585394          -0.000017
           14              H       4.967205       9.415986       7.422503       0.115490       1.108153 0.81805280E+01  0.81123644E+02                                 1.798832                            1.696185      -1.048397       2.385631                    0.996860       3.583634      10.232495       0.468321       1.318853      -0.700452       0.008715       0.006425      -0.034319       0.035986      -0.004057      -0.003743      -0.002846       0.013592       0.025317      -0.012808       0.002513       0.010295              1.834027       1.608861      -0.063915      -0.273320       1.534239      -0.097429       2.358980          -0.000012
           15              C       8.066660       9.679088       5.295999       0.648966      23.191736 0.23576445E+03  0.48319060E+04                                 7.610345                            5.523393      -0.142505       2.020494                    0.999351      21.947140      62.014314       0.615887       0.485249      -1.008292       0.026670       0.057936      -0.001015       0.063788      -0.046650      -0.100087       0.003126       0.102697       0.181434      -0.109605      -0.037791       0.147395              9.072047       6.660581       2.272869       2.494041      12.790522      -0.017905       7.765037          -0.000011
           16              C       7.459994       8.327422       5.033563      -0.023432      36.559526 0.42603990E+03  0.98783221E+04                                 9.506368                            6.822412       0.094013       2.041118                    0.999316      26.783302      74.299485       0.644787       0.409691      -1.077987      -0.005451      -0.046028      -0.009018       0.047219       0.000448       0.001616      -0.001893       0.012519      -0.005431      -0.006260      -0.001188       0.007448             11.593636       6.591367       4.761141       0.761350      17.044759       0.867095      11.144783          -0.000014
           17              C       7.099149       7.941382       3.758046      -0.114686      34.004936 0.43066789E+03  0.10131409E+05                                 9.216440                            7.001859       0.020878       1.983229                    0.999594      29.305887      85.104532       0.609906       0.426890      -1.054454       0.007795      -0.031445       0.007237       0.033195       0.013397       0.000452      -0.017616       0.025219       0.061640      -0.033695       0.006166       0.027529             10.597361       6.062505       3.712089       0.554468      14.556481       0.885959      11.173097          -0.000035
           18              C       7.284967       7.455281       6.091991      -0.087770      31.911908 0.39973434E+03  0.92104512E+04                                 8.792147                            6.711183       0.172951       2.043740                    0.999698      28.257875      80.650373       0.629128       0.422530      -1.059418      -0.002821      -0.015721      -0.017942       0.024021      -0.002864       0.006420       0.004017       0.033398       0.059026      -0.027232       0.004751       0.022480             10.099055       6.013001       3.677972       0.013278      14.258975      -0.249372      10.025190          -0.000021
           19              C       6.407028       1.110503       1.602597       0.596751      22.649990 0.25166396E+03  0.52177007E+04                                 7.391714                            5.623006      -0.035531       2.045080                    0.999572      22.335680      62.498291       0.627048       0.471137      -1.020607      -0.041423       0.027607       0.008896       0.050568       0.002977       0.080097      -0.077845      -0.070131       0.116295      -0.116074      -0.010782       0.126856              8.589461      10.349737      -0.764218      -3.305252       7.868682       2.744326       7.549963          -0.000007
           20              C       7.511157       0.532474       0.772836      -0.006423      35.397759 0.41158378E+03  0.94559279E+04                                 9.265705                            6.681780       0.135062       2.058911                    0.999244      26.381093      72.717726       0.655395       0.406778      -1.080507       0.026718      -0.012431      -0.031601       0.043209      -0.000359       0.003458      -0.003796      -0.004641      -0.016006      -0.007834       0.001234       0.006600             11.101212      13.679742      -0.456664      -4.598346      10.450080       3.912245       9.173812          -0.000012
           21              C       8.733748       1.182303       0.688895      -0.109773      34.393182 0.44956995E+03  0.10732478E+05                                 9.384351                            7.221735      -0.200467       1.909767                    0.999038      30.047034      89.038603       0.589775       0.435028      -1.045359      -0.008820      -0.016678      -0.023114       0.029836      -0.011730       0.009649       0.000852      -0.027794       0.011937      -0.023392       0.006591       0.016801             10.602284      13.472080       0.900216      -3.577964      10.206283       2.914085       8.128489          -0.000030
           22              C       9.139533       9.328930       0.093589      -0.112664      33.668473 0.43961015E+03  0.10412471E+05                                 9.190736                            7.098465      -0.082519       1.950187                    0.999294      29.596457      86.714764       0.601627       0.429826      -1.050887       0.020814       0.011724       0.000714       0.023899       0.000602       0.003772      -0.018808       0.027378      -0.037525      -0.029163       0.008651       0.020513             10.366155      11.293714      -0.228070      -3.237845      11.061080       4.081336       8.743671          -0.000035
           23              C       2.611099       3.437203       1.738639       0.607088      23.291303 0.25785799E+03  0.53938331E+04                                 7.631347                            5.754536      -0.165908       2.003230                    0.999226      22.607065      64.124493       0.608020       0.481583      -1.012182       0.031641      -0.009207       0.032469       0.046262       0.085897      -0.017737       0.068868      -0.042912      -0.100228      -0.115200      -0.003881       0.119081              9.005602      10.270199      -3.500645       2.413718       7.040975      -2.376543       9.705631           0.000003
           24              C       1.727237       4.256019       0.859671      -0.005970      34.763491 0.41530548E+03  0.95842612E+04                                 9.254172                            6.786787       0.092001       2.052402                    0.999162      26.418233      73.516503       0.638150       0.415903      -1.072139      -0.022249       0.023706      -0.021856       0.039175       0.012520      -0.002683       0.005005       0.007881       0.006702      -0.015980       0.003898       0.012082             11.122269      11.922209      -4.981422       2.091393       9.480085      -3.599384      11.964512          -0.000008
           25              C       5.538119       8.593088       9.170791      -0.096585      31.703999 0.42070997E+03  0.98209711E+04                                 8.765431                            6.900086       0.143220       2.029125                    0.999710      28.681959      82.463916       0.618268       0.424382      -1.057993      -0.013915       0.020670       0.011245       0.027337       0.008000      -0.008967       0.006040       0.009305      -0.088481      -0.032383       0.007919       0.024464              9.831150       9.141342      -3.297071       0.780845       8.348759      -3.152576      12.003350          -0.000040
           26              C       9.095188       4.834260       1.331477      -0.095425      31.386331 0.41444373E+03  0.96688923E+04                                 8.745501                            6.874212       0.011162       1.987447                    0.999423      28.941832      84.046989       0.614021       0.427574      -1.052690      -0.000733      -0.004500      -0.023950       0.024380       0.021493       0.002221      -0.002665      -0.001668       0.023875      -0.025840       0.008295       0.017545              9.798177      10.597551      -4.180654       0.377941       8.665767      -2.160161      10.131212          -0.000032
           27              C       5.759628       4.474048       4.352387       0.648966      23.191752 0.23576463E+03  0.48319109E+04                                 7.610349                            5.523395      -0.142507       2.020493                    0.999351      21.947157      62.014386       0.615887       0.485249      -1.008292      -0.026670      -0.057936       0.001015       0.063788      -0.046650      -0.100087       0.003126       0.102697       0.181434      -0.109605      -0.037791       0.147395              9.072051       6.660584       2.272867       2.494044      12.790526      -0.017907       7.765042          -0.000010
           28              C       6.366294       5.825714       4.614823      -0.023433      36.559649 0.42604162E+03  0.98783712E+04                                 9.506388                            6.822425       0.094012       2.041117                    0.999316      26.783350      74.299637       0.644787       0.409691      -1.077988       0.005450       0.046028       0.009018       0.047219       0.000448       0.001616      -0.001893       0.012518      -0.005430      -0.006260      -0.001188       0.007447             11.593663       6.591380       4.761155       0.761353      17.044806       0.867100      11.144802          -0.000013
           29              C       6.727139       6.211754       5.890340      -0.114675      34.004643 0.43066325E+03  0.10131270E+05                                 9.216377                            7.001812       0.020891       1.983235                    0.999594      29.305739      85.103907       0.609910       0.426888      -1.054455      -0.007795       0.031445      -0.007237       0.033196       0.013397       0.000452      -0.017616       0.025218       0.061639      -0.033695       0.006166       0.027529             10.597286       6.062464       3.712061       0.554461      14.556375       0.885940      11.173020          -0.000035
           30              C       6.541321       6.697855       3.556395      -0.087757      31.911607 0.39972974E+03  0.92103163E+04                                 8.792081                            6.711134       0.172966       2.043747                    0.999698      28.257719      80.649730       0.629131       0.422529      -1.059419       0.002822       0.015721       0.017942       0.024021      -0.002864       0.006419       0.004017       0.033397       0.059025      -0.027231       0.004751       0.022480             10.098976       6.012956       3.677937       0.013284      14.258849      -0.249361      10.025123          -0.000020
           31              C       7.419260      13.042633       8.045789       0.596751      22.650007 0.25166416E+03  0.52177066E+04                                 7.391720                            5.623010      -0.035533       2.045079                    0.999572      22.335693      62.498356       0.627047       0.471137      -1.020607       0.041423      -0.027607      -0.008895       0.050568       0.002977       0.080097      -0.077845      -0.070131       0.116295      -0.116074      -0.010782       0.126856              8.589468      10.349747      -0.764220      -3.305257       7.868689       2.744329       7.549970          -0.000007
           32              C       6.315131      13.620662       8.875550      -0.006423      35.397793 0.41158421E+03  0.94559403E+04                                 9.265711                            6.681784       0.135062       2.058911                    0.999244      26.381107      72.717775       0.655394       0.406778      -1.080507      -0.026718       0.012431       0.031601       0.043209      -0.000359       0.003458      -0.003796      -0.004640      -0.016007      -0.007834       0.001234       0.006600             11.101220      13.679753      -0.456666      -4.598350      10.450087       3.912249       9.173819          -0.000012
           33              C       5.092540      12.970833       8.959491      -0.109771      34.393128 0.44956904E+03  0.10732451E+05                                 9.384339                            7.221726      -0.200465       1.909768                    0.999038      30.047007      89.038489       0.589775       0.435028      -1.045359       0.008820       0.016678       0.023115       0.029836      -0.011730       0.009649       0.000852      -0.027794       0.011937      -0.023392       0.006591       0.016800             10.602271      13.472061       0.900215      -3.577957      10.206272       2.914082       8.128479          -0.000029
           34              C       4.686755       4.824206       9.554797      -0.112662      33.668428 0.43960941E+03  0.10412449E+05                                 9.190725                            7.098457      -0.082516       1.950188                    0.999294      29.596435      86.714665       0.601628       0.429826      -1.050887      -0.020814      -0.011725      -0.000713       0.023899       0.000602       0.003772      -0.018808       0.027378      -0.037527      -0.029164       0.008651       0.020513             10.366143      11.293702      -0.228068      -3.237840      11.061067       4.081330       8.743660          -0.000035
           35              C      11.215189      10.715933       7.909747       0.607088      23.291311 0.25785809E+03  0.53938359E+04                                 7.631349                            5.754538      -0.165909       2.003229                    0.999226      22.607071      64.124522       0.608020       0.481583      -1.012182      -0.031641       0.009207      -0.032469       0.046262       0.085897      -0.017737       0.068869      -0.042913      -0.100228      -0.115200      -0.003881       0.119081              9.005605      10.270204      -3.500647       2.413720       7.040978      -2.376544       9.705634           0.000003
           36              C      12.099051       9.897117       8.788715      -0.005971      34.763531 0.41530605E+03  0.95842774E+04                                 9.254179                            6.786792       0.092001       2.052402                    0.999162      26.418249      73.516553       0.638150       0.415903      -1.072139       0.022249      -0.023706       0.021856       0.039175       0.012520      -0.002683       0.005005       0.007881       0.006702      -0.015980       0.003898       0.012082             11.122277      11.922219      -4.981427       2.091396       9.480093      -3.599388      11.964520          -0.000008
           37              C       8.288169       5.560048       0.477595      -0.096582      31.703910 0.42070850E+03  0.98209269E+04                                 8.765410                            6.900069       0.143225       2.029128                    0.999710      28.681912      82.463705       0.618270       0.424382      -1.057994       0.013915      -0.020670      -0.011245       0.027337       0.008000      -0.008967       0.006040       0.009305      -0.088479      -0.032383       0.007919       0.024464              9.831125       9.141322      -3.297063       0.780841       8.348738      -3.152564      12.003315          -0.000040
           38              C       4.731100       9.318876       8.316909      -0.095420      31.386232 0.41444205E+03  0.96688427E+04                                 8.745479                            6.874195       0.011167       1.987449                    0.999423      28.941779      84.046771       0.614022       0.427574      -1.052691       0.000733       0.004499       0.023950       0.024380       0.021493       0.002221      -0.002665      -0.001668       0.023875      -0.025840       0.008295       0.017545              9.798152      10.597521      -4.180641       0.377939       8.665743      -2.160156      10.131192          -0.000032
           39              O       7.737868      10.668938       4.588772      -0.770379      54.230115 0.83643530E+03  0.22500187E+05                                11.439053                            9.051524       0.025222       1.986869                    0.998581      32.505099      90.956722       0.619883       0.367318      -1.130296       0.058276      -0.080548       0.004699       0.099530      -0.061093      -0.079230      -0.018493      -0.006594       0.091912      -0.113450       0.019129       0.094321             13.254068       7.563321      -1.850891       2.179290      18.325616      -6.065305      13.873269          -0.000032
           40              O       8.897648       9.785301       6.212596      -0.583008      34.159045 0.50260137E+03  0.11868592E+05                                 8.330044                            6.904493       0.479047       2.202400                    0.998335      27.475493      71.346301       0.729221       0.355690      -1.142775      -0.012350      -0.071044       0.017479       0.074198      -0.022240      -0.005434       0.013704       0.148064       0.143248      -0.102264       0.043439       0.058825              9.321593       9.943832       2.028969       4.812098       7.919937       1.817144      10.101010          -0.000011
           41              O       6.610688       2.185176       2.248074      -0.628701      37.914969 0.62156025E+03  0.15482061E+05                                 8.970325                            7.758876       0.369123       2.147373                    0.996640      28.984453      77.360522       0.677041       0.363200      -1.136546       0.056159       0.000572      -0.058110       0.080814      -0.002807       0.034126       0.004672      -0.144667       0.084647      -0.095931       0.036943       0.058987              9.804035       7.813729      -0.099410      -1.496150      12.112390       4.016961       9.485985          -0.000030
           42              O       7.135497      10.516885       1.648909      -0.622781      32.985477 0.53954792E+03  0.12953603E+05                                 8.056044                            7.135363       0.664196       2.249299                    0.998505      28.168774      73.468151       0.720962       0.353862      -1.145610       0.047542      -0.032825      -0.087172       0.104578       0.029825       0.046375      -0.061399       0.013804      -0.010920      -0.094171       0.032373       0.061798              8.603775      11.585843       1.211088      -1.144261       7.529429       0.190147       6.696053          -0.000031
           43              O       2.306343       3.254809       2.958195      -0.699328      36.047343 0.61090245E+03  0.15182207E+05                                 8.585860                            7.616990       0.451994       2.140927                    0.999026      30.469682      81.781603       0.692017       0.356144      -1.139782      -0.057406       0.092505      -0.045047       0.117822       0.065801      -0.010154       0.029370      -0.024269       0.121791      -0.092594       0.030532       0.062063              9.116330       8.401205      -0.536398       0.537802       6.265562      -1.538473      12.682222          -0.000021
           44              O       3.649190       2.919457       1.254290      -0.614955      34.917954 0.53954510E+03  0.12964833E+05                                 8.448639                            7.155085       0.523381       2.206791                    0.997916      28.129654      73.607738       0.716364       0.355822      -1.143030      -0.011662       0.048968      -0.069836       0.086087       0.008935      -0.030885       0.062455       0.018182      -0.176455      -0.100290       0.041888       0.058402              9.461557      13.225305      -3.844932       0.830990       7.702397      -0.133284       7.456969          -0.000038
           45              O       6.088420       3.484198       5.059614      -0.770379      54.230186 0.83643631E+03  0.22500221E+05                                11.439063                            9.051529       0.025223       1.986868                    0.998581      32.505120      90.956801       0.619883       0.367318      -1.130296      -0.058276       0.080548      -0.004699       0.099529      -0.061093      -0.079230      -0.018493      -0.006593       0.091912      -0.113450       0.019129       0.094321             13.254082       7.563329      -1.850899       2.179296      18.325631      -6.065318      13.873285          -0.000032
           46              O       4.928640       4.367835       3.435790      -0.583009      34.159118 0.50260261E+03  0.11868630E+05                                 8.330059                            6.904504       0.479044       2.202398                    0.998335      27.475516      71.346403       0.729220       0.355690      -1.142775       0.012350       0.071044      -0.017479       0.074198      -0.022240      -0.005434       0.013704       0.148065       0.143248      -0.102264       0.043439       0.058826              9.321610       9.943852       2.028971       4.812110       7.919948       1.817147      10.101031          -0.000010
           47              O       7.215600      11.967960       7.400312      -0.628701      37.915005 0.62156100E+03  0.15482084E+05                                 8.970330                            7.758880       0.369122       2.147373                    0.996640      28.984471      77.360586       0.677041       0.363200      -1.136546      -0.056159      -0.000572       0.058110       0.080814      -0.002807       0.034126       0.004672      -0.144666       0.084648      -0.095931       0.036944       0.058987              9.804041       7.813735      -0.099410      -1.496153      12.112397       4.016963       9.485990          -0.000030
           48              O       6.690791       3.636251       7.999477      -0.622780      32.985468 0.53954771E+03  0.12953597E+05                                 8.056041                            7.135360       0.664197       2.249299                    0.998505      28.168774      73.468139       0.720962       0.353861      -1.145610      -0.047542       0.032824       0.087172       0.104578       0.029825       0.046375      -0.061399       0.013804      -0.010919      -0.094171       0.032373       0.061798              8.603772      11.585838       1.211088      -1.144261       7.529427       0.190147       6.696050          -0.000030
           49              O      11.519945      10.898327       6.690191      -0.699328      36.047338 0.61090234E+03  0.15182204E+05                                 8.585858                            7.616989       0.451995       2.140927                    0.999026      30.469687      81.781610       0.692017       0.356144      -1.139782       0.057405      -0.092506       0.045047       0.117822       0.065801      -0.010153       0.029370      -0.024271       0.121790      -0.092594       0.030531       0.062063              9.116327       8.401205      -0.536399       0.537803       6.265561      -1.538472      12.682216          -0.000020
           50              O      10.177098      11.233679       8.394096      -0.614955      34.917945 0.53954493E+03  0.12964828E+05                                 8.448637                            7.155083       0.523381       2.206791                    0.997916      28.129653      73.607731       0.716364       0.355822      -1.143030       0.011662      -0.048968       0.069836       0.086087       0.008935      -0.030885       0.062456       0.018182      -0.176455      -0.100290       0.041888       0.058402              9.461555      13.225302      -3.844931       0.830991       7.702395      -0.133285       7.456968          -0.000038

******************************************************
Auxiliary information for the entire system
The total spin magnetic moment of the unit cell is   -0.000999
The total net atomic charge of the unit cell is   0.000003
Accuracy of reproducing the electrostatic potential in the unit cell:
  The inner radius (bohr) =    5.0000
  The outer radius (bohr) =   12.0000
  Valid grid points have density less than (e/(bohr^3)) =    0.0001
  The number of valid grid points were=        24747
  The rms potential error without charges in kcal/mol is=      8.61918
  The rms potential error with partial charges in kcal/mol is=      2.26765
  The RRMSE value at monopole order=      0.26309
  The rms potential error with partial charges and cloud penetration in kcal/mol is=      2.25941
  The RRMSE value at monopole order with cloud penetration is=      0.26214
  The rms potential error with partial charges and atomic dipoles in kcal/mol is=      0.64203
  The RRMSE value at dipole order=      0.07449
  The rms potential error with partial charges, atomic dipoles and cloud penetration in kcal/mol is=      0.62284
  The RRMSE value at dipole order with cloud penetration=      0.07226

******************************************************
The electron densities and ab initio electrostatic potential were computed in VASP using the PBE functional and
projector augmented wave method. See the main text of the journal article for a description of computational details.
The atomic charges, dipoles, and quadrupoles were computed with the DDEC6 method as described in
(a) T. A. Manz and N. Gabaldon Limas, RSC Adv. 6 (2016) 47771-47801 DOI: 10.1039/c6ra04656h
(b) N. Gabaldon Limas and T. A. Manz, RSC Adv. 8 (2018) 2678-2707 DOI: 10.1039/c7ra11829e.
For each atom in the material, the electron cloud parameters were fit to the spherically averaged atom-in-material
electron density using radial positions for which this density was between 10^-4 and 10^-2 electrons per cubic bohr.
The polarizabilities, dispersion coefficients, and quantum Drude oscillator (QDO) parameters were fit using the MCLF method.
The magnetic structure of the system was optimized in VASP from the default ferromagnetic initial guess using spin polarization.
The atomic spin moments (ASMs) were computed on this optimized magnetic structure using the DDEC6 partition as inputs
to the method of T. A. Manz and D. S. Sholl, J. Chem. Theory Comput. 7 (2011) 4146-4164 DOI: 10.1021/ct200539n.
The RMSE and RRMSE were computed using a uniform grid with Ewald summation.
