# Supplementary material for: A collection of forcefield precursors for metal–organic frameworks
Source: RSC Adv. 2019 Nov 13;9(63):36492–507. doi: 10.1039/c9ra07327b (PMC9075174; doi:10.1039/c9ra07327b)
Supplement: RA-009-C9RA07327B-s3395 [file RA-009-C9RA07327B-s3395.xyz]

  172
jmolscript: load "" {1 1 1} spacegroup "x,y,z" unitcell [{     16.108600     0.000000     0.000000 }, {      7.308441    14.355267     0.000000 }, {      4.865419     2.982631    27.374663 }]
Sm     9.268512     1.093129     1.261972     2.039180
Sm    20.670496     8.082848    12.425360     2.039179
Sm    19.013948    16.244769    26.112691     2.039180
Sm     7.611964     9.255050    14.949303     2.039179
H     11.661721     1.537970     5.551582     0.125740
H     13.408959     2.281223     6.944952     0.124367
H     15.616542     3.198055     3.659992     0.132477
H     13.827000     2.553293     2.340534     0.123544
H     11.729270    12.141678     2.463720     0.119905
H     10.587721    11.491253     4.333409     0.127939
H     13.422700    13.140296     6.635618     0.131424
H     14.566619    13.912648     4.672855     0.129716
H     19.302251    11.495067     1.535719     0.139873
H     20.231484     9.408337     1.171636     0.121791
H     21.963493    11.307504    26.309789     0.122676
H     21.051410    13.400798    26.523311     0.097374
H     19.188280     6.151950     8.135750     0.125737
H     17.733208     4.932102     6.742379     0.124366
H     15.914591     3.380767    10.027339     0.132475
H     17.301086     4.683000    11.346798     0.123544
H      9.708080    10.902635    11.223612     0.119905
H     10.805629    11.624836     9.353922     0.127939
H      8.049851     9.846597     7.051713     0.131423
H      6.842572     9.177602     9.014477     0.129715
H      6.848465     3.860566    12.151613     0.139876
H      8.286474     2.085729    12.515696     0.121788
H     10.673632     4.386520    14.752206     0.122681
H      9.221991     6.149050    14.538684     0.097370
H     16.620739    15.799928    21.823081     0.125740
H     14.873501    15.056675    20.429711     0.124367
H     12.665918    14.139843    23.714671     0.132477
H     14.455460    14.784605    25.034129     0.123544
H     16.553190     5.196220    24.910943     0.119905
H     17.694739     5.846645    23.041254     0.127939
H     14.859760     4.197602    20.739045     0.131424
H     13.715841     3.425250    22.701808     0.129716
H      8.980209     5.842831    25.838944     0.139873
H      8.050976     7.929561    26.203027     0.121792
H      6.318967     6.030394     1.064874     0.122676
H      7.231050     3.937100     0.851352     0.097374
H      9.094180    11.185948    19.238913     0.125737
H     10.549252    12.405796    20.632284     0.124366
H     12.367869    13.957131    17.347324     0.132475
H     10.981374    12.654898    16.027865     0.123544
H     18.574380     6.435263    16.151051     0.119905
H     17.476831     5.713062    18.020741     0.127939
H     20.232609     7.491301    20.322950     0.131423
H     21.439888     8.160296    18.360186     0.129715
H     21.433995    13.477332    15.223050     0.139876
H     19.995986    15.252169    14.858967     0.121788
H     17.608828    12.951378    12.622457     0.122681
H     19.060469    11.188848    12.835979     0.097370
C     11.491911     1.433872     3.003274     0.578512
C     12.712408     1.737694     3.800972    -0.008624
C     12.475629     1.807817     5.191605    -0.096270
C     13.504054     2.300019     6.019962    -0.159030
C     14.654028     2.807484     5.450843     0.201374
C     14.832598     2.865602     4.036942    -0.155840
C     13.799595     2.408118     3.259775    -0.079766
C     13.910843    13.492865     2.107302     0.656096
C     13.224985    13.100066     3.358597    -0.022119
C     12.066022    12.371816     3.300563    -0.085631
C     11.381229    11.967820     4.410879    -0.146006
C     11.879965    12.271583     5.609890     0.218547
C     13.085435    12.973043     5.787004    -0.156457
C     13.778135    13.423361     4.609072    -0.090406
C     17.170160    12.548163     0.519845     0.643630
C     17.670007    11.187682     0.343005    -0.013398
C     18.876988    10.874919     0.986309    -0.089875
C     19.416760     9.625814     0.782915    -0.144515
C     23.588790    11.622479    27.336338     0.214610
C     22.422044    11.950033    26.799795    -0.143996
C     21.858426    13.198345    26.935300    -0.111912
C     19.358090     6.256048    10.684057     0.578515
C     18.533600     5.306239     9.886360    -0.008625
C     18.578535     5.549060     8.495727    -0.096267
C     17.673312     4.855885     7.667369    -0.159026
C     16.699342     4.061315     8.236489     0.201372
C     16.566533     3.928550     9.650390    -0.155841
C     17.442893     4.641556    10.427557    -0.079758
C      7.514188     9.571546    11.580030     0.656094
C      8.175405    10.004540    10.328734    -0.022118
C      9.350208    10.706950    10.386768    -0.085631
C     10.020921    11.133915     9.276452    -0.146006
C      9.523945    10.827280     8.077442     0.218544
C      8.351916    10.071270     7.900328    -0.156457
C      7.636336     9.658276     9.078259    -0.090407
C      6.877318     6.238378    13.167487     0.643635
C      7.862938     5.175690    13.344327    -0.013401
C      7.594054     3.958181    12.701022    -0.089873
C      8.462308     2.910444    12.904416    -0.144515
C      9.655545     3.081030    13.725656     0.214611
C      9.892994     4.269393    14.262199    -0.143995
C      9.036266     5.338021    14.126695    -0.111916
C     16.790549    15.904026    24.371389     0.578512
C     15.570052    15.600204    23.573691    -0.008624
C     15.806831    15.530081    22.183058    -0.096269
C     14.778406    15.037879    21.354701    -0.159030
C     13.628432    14.530414    21.923820     0.201374
C     13.449862    14.472296    23.337721    -0.155840
C     14.482865    14.929780    24.114888    -0.079766
C     14.371617     3.845033    25.267361     0.656096
C     15.057475     4.237832    24.016066    -0.022119
C     16.216438     4.966082    24.074100    -0.085630
C     16.901231     5.370078    22.963784    -0.146006
C     16.402495     5.066315    21.764773     0.218547
C     15.197025     4.364855    21.587659    -0.156457
C     14.504325     3.914537    22.765591    -0.090406
C     11.112300     4.789735    26.854818     0.643630
C     10.612453     6.150216    27.031658    -0.013398
C      9.405472     6.462979    26.388354    -0.089875
C      8.865700     7.712084    26.591748    -0.144515
C      4.693670     5.715419     0.038325     0.214607
C      5.860416     5.387865     0.574868    -0.143997
C      6.424034     4.139553     0.439363    -0.111912
C      8.924370    11.081850    16.690606     0.578515
C      9.748860    12.031659    17.488303    -0.008625
C      9.703925    11.788838    18.878936    -0.096267
C     10.609148    12.482013    19.707294    -0.159026
C     11.583118    13.276583    19.138174     0.201372
C     11.715927    13.409348    17.724273    -0.155841
C     10.839567    12.696342    16.947106    -0.079758
C     20.768272     7.766352    15.794633     0.656094
C     20.107055     7.333358    17.045929    -0.022118
C     18.932252     6.630948    16.987895    -0.085631
C     18.261539     6.203983    18.098211    -0.146006
C     18.758515     6.510618    19.297221     0.218544
C     19.930544     7.266628    19.474335    -0.156457
C     20.646124     7.679622    18.296404    -0.090407
C     21.405142    11.099520    14.207176     0.643635
C     20.419522    12.162208    14.030336    -0.013401
C     20.688406    13.379717    14.673641    -0.089873
C     19.820152    14.427454    14.470247    -0.144515
C     18.626915    14.256868    13.649007     0.214608
C     18.389466    13.068505    13.112464    -0.143995
C     19.246194    11.999877    13.247968    -0.111916
N     15.700891     3.413688     6.164774    -0.184538
N     11.316387    11.858945     6.818755    -0.193504
N     24.004091    10.366195    27.238337    -0.174748
N     15.684160     3.403432     7.522557    -0.184498
N     10.147365    11.142303     6.868577    -0.193500
N     10.586668     2.140959    13.823657    -0.174751
N     12.581569    13.924210    21.209889    -0.184538
N     16.966073     5.478953    20.555908    -0.193504
N      4.278369     6.971703     0.136326    -0.174720
N     12.598300    13.934466    19.852106    -0.184498
N     18.135095     6.195595    20.506086    -0.193500
N     17.695792    15.196939    13.551006    -0.174722
O     10.432641     0.980629     3.449481    -0.627290
O     11.640503     1.674668     1.728436    -0.682550
O     13.431688    13.238828     0.957566    -0.657554
O     15.019916    14.095336     2.356137    -0.679777
O     21.016759    15.836851    27.296371    -0.754665
O     17.835971    13.354088     1.264436    -0.590339
O     20.242589     6.994387    10.237850    -0.627286
O     19.076087     6.232878    11.958895    -0.682556
O      7.957966     9.883291    12.729766    -0.657554
O      6.474108     8.856529    11.331194    -0.679776
O      7.066811     7.285162    13.765623    -0.754660
O      5.857037     6.010683    12.422896    -0.590347
O     17.849819    16.357269    23.925182    -0.627290
O     16.641957    15.663230    25.646227    -0.682550
O     14.850772     4.099070    26.417097    -0.657554
O     13.262544     3.242562    25.018526    -0.679777
O      7.265701     1.501047     0.078292    -0.754665
O     10.446489     3.983810    26.110227    -0.590339
O      8.039871    10.343511    17.136813    -0.627286
O      9.206373    11.105020    15.415768    -0.682556
O     20.324494     7.454607    14.644897    -0.657554
O     21.808352     8.481369    16.043469    -0.679776
O     21.215649    10.052736    13.609040    -0.754660
O     22.425423    11.327215    14.951767    -0.590347

The following XYZ coordinates are in angstroms. Other properties are in atomic units.
The sperically averaged electron density of each atom fit to a function of the form exp(a - br)
eigen_1, eigen_2 and eigen_3 are the three eigenvalues of traceless quadrupole moment tensor
  atom number  atomic symbol              X              Y              Z     net charge C6 coefficient C8 coefficient C10 coefficient fluctuating dipole atomic polarizability isotropic forcefield polarizability              a              b squared Pearson coefficient          <r^3>          <r^4>         wp_QDO          m_QDO          q_QDO       dipole_x       dipole_y       dipole_z         dipole            Qxy            Qxz            Qyz     Q(x^2-y^2)  Q(3z^2 - R^2)        eigen_1        eigen_2        eigen_3 static polarizability      alpha(xx)      alpha(xy)      alpha(xz)      alpha(yy)      alpha(yz)      alpha(zz) atomic spin moment
            1             Sm       9.268512       1.093129       1.261972       2.039180     138.611137 0.30126881E+04  0.10261081E+06                                17.771596                           14.719158       2.430416       2.451350                    0.999686      81.223471     194.136303       0.666844       0.269676      -1.328578       0.000018      -0.025265      -0.010124       0.027218      -0.041362      -0.077020       0.018436      -0.181508      -0.027526      -0.136675       0.020672       0.116003             22.494289      27.596241      -0.509639       5.708377      17.347380      -0.872493      22.539246          -0.000002
            2             Sm      20.670496       8.082848      12.425360       2.039179     138.610494 0.30126714E+04  0.10261009E+06                                17.771532                           14.719109       2.430398       2.451348                    0.999686      81.223349     194.135769       0.666846       0.269676      -1.328579       0.022510      -0.011479       0.010126       0.027222      -0.097723      -0.018515      -0.077004       0.039887      -0.027523      -0.136679       0.020672       0.116007             22.494205      19.044849       3.843926       1.812315      25.898616       5.482851      22.539151          -0.000002
            3             Sm      19.013948      16.244769      26.112691       2.039180     138.611138 0.30126880E+04  0.10261081E+06                                17.771596                           14.719158       2.430416       2.451350                    0.999686      81.223471     194.136300       0.666844       0.269676      -1.328578      -0.000018       0.025265       0.010124       0.027218      -0.041362      -0.077020       0.018436      -0.181508      -0.027526      -0.136675       0.020672       0.116003             22.494290      27.596243      -0.509640       5.708378      17.347380      -0.872493      22.539247          -0.000002
            4             Sm       7.611964       9.255050      14.949303       2.039179     138.610504 0.30126716E+04  0.10261010E+06                                17.771533                           14.719109       2.430398       2.451348                    0.999686      81.223349     194.135772       0.666846       0.269676      -1.328579      -0.022510       0.011479      -0.010126       0.027222      -0.097723      -0.018515      -0.077004       0.039887      -0.027523      -0.136679       0.020672       0.116007             22.494208      19.044851       3.843926       1.812315      25.898620       5.482852      22.539153          -0.000002
            5              H      11.661721       1.537970       5.551582       0.125740       1.123870 0.80366335E+01  0.77406478E+02                                 1.661275                            1.564488      -0.912135       2.456543                    0.998981       3.153449       8.185455       0.556803       1.142093      -0.744283      -0.036805      -0.009485       0.018071       0.042085       0.006085      -0.009256       0.000483       0.017427       0.030437      -0.016160      -0.000875       0.017035              1.705370       2.124539       0.305551      -0.144624       1.420930      -0.036637       1.570642          -0.000000
            6              H      13.408959       2.281223       6.944952       0.124367       1.399216 0.10590814E+02  0.11019403E+03                                 1.986301                            1.844834      -1.291558       2.271188                    0.995353       3.526739       9.772993       0.488496       1.205082      -0.728363      -0.010045      -0.006144       0.035285       0.037198       0.005199      -0.018656      -0.008405       0.011107       0.012602      -0.015676      -0.009640       0.025316              2.055102       1.773526       0.124206       0.083292       1.583810       0.069659       2.807970          -0.000002
            7              H      15.616542       3.198055       3.659992       0.132477       1.319676 0.97049490E+01  0.98755133E+02                                 1.918423                            1.774019      -1.077916       2.383965                    0.997161       3.345894       9.156994       0.494977       1.216059      -0.727012       0.031984       0.008801      -0.022580       0.040129       0.004122      -0.012287      -0.007126       0.018828       0.028741      -0.016208      -0.005281       0.021489              1.979694       2.430600       0.394332      -0.296074       1.653689      -0.106200       1.854795           0.000000
            8              H      13.827000       2.553293       2.340534       0.123544       1.122520 0.79803083E+01  0.76751326E+02                                 1.663475                            1.560605      -0.857126       2.479201                    0.999246       3.150873       8.180565       0.556471       1.144452      -0.743683      -0.000078       0.010721      -0.040268       0.041671       0.009605      -0.005230      -0.006949       0.007951       0.033012      -0.016240      -0.000639       0.016879              1.720486       1.507424       0.090051       0.097941       1.354235      -0.054275       2.299799           0.000001
            9              H      11.729270      12.141678       2.463720       0.119905       1.086226 0.77004574E+01  0.73367588E+02                                 1.621708                            1.527955      -0.852870       2.479756                    0.999333       3.136347       8.092358       0.565434       1.136936      -0.745256      -0.018020      -0.009822      -0.034535       0.040173       0.011572       0.007736       0.003857       0.011093       0.015895      -0.015523      -0.001168       0.016691              1.670872       1.463216       0.113605       0.136104       1.349391       0.094084       2.200009           0.000001
           10              H      10.587721      11.491253       4.333409       0.127939       1.385794 0.10306166E+02  0.10636491E+03                                 1.965906                            1.813576      -1.271762       2.283002                    0.995591       3.465937       9.524696       0.495906       1.196756      -0.730584      -0.028276      -0.015709      -0.010554       0.034025       0.004605       0.017303       0.011364       0.008485       0.015301      -0.016757      -0.008254       0.025011              2.046118       2.464387       0.570835      -0.131910       1.839007      -0.082569       1.834959          -0.000001
           11              H      13.422700      13.140296       6.635618       0.131424       1.352813 0.10102996E+02  0.10373196E+03                                 1.940793                            1.803414      -1.112225       2.365088                    0.996892       3.381770       9.264100       0.494165       1.207179      -0.729131       0.020775       0.010688       0.034032       0.041280       0.010012       0.014289       0.008153       0.013042       0.011341      -0.013859      -0.009806       0.023665              1.992410       1.818390       0.168821       0.261634       1.602089       0.128340       2.556752          -0.000001
           12              H      14.566619      13.912648       4.672855       0.129716       1.071313 0.75220496E+01  0.71720067E+02                                 1.649435                            1.543361      -0.842414       2.492042                    0.999518       3.157992       8.328534       0.540968       1.187490      -0.732353       0.039679       0.021810       0.004545       0.045505       0.011656       0.006959       0.004539       0.015040       0.005673      -0.014846      -0.002516       0.017363              1.718713       2.068961       0.452859      -0.087345       1.570471      -0.043694       1.516708           0.000000
           13              H      19.302251      11.495067       1.535719       0.139873       1.010485 0.70453652E+01  0.65594632E+02                                 1.542111                            1.460079      -0.858412       2.492149                    0.999473       2.992879       7.612392       0.579777       1.134699      -0.746258       0.021323       0.026172       0.025910       0.042555       0.002952       0.013228       0.007118       0.008046      -0.005216      -0.013669      -0.003781       0.017449              1.583265       1.438298       0.123192       0.197814       1.812199       0.335911       1.499300           0.000002
           14              H      20.231484       9.408337       1.171636       0.121791       1.387462 0.10461623E+02  0.10828308E+03                                 1.958037                            1.819974      -1.286280       2.274263                    0.995244       3.497538       9.599091       0.498405       1.187306      -0.732649       0.032865       0.000877       0.020197       0.038585       0.013103       0.018253       0.003807       0.007670       0.000889      -0.019436      -0.006119       0.025555              2.034328       2.415734      -0.418180       0.359190       1.983735      -0.057588       1.703514           0.000001
           15              H      21.963493      11.307504      26.309789       0.122676       1.305626 0.97085386E+01  0.98431027E+02                                 1.874948                            1.750213      -1.022637       2.400359                    0.997748       3.343358       9.022156       0.510586       1.183202      -0.734757      -0.022118      -0.021354      -0.018623       0.035945       0.005761       0.012080       0.007017       0.016196      -0.007724      -0.012641      -0.007061       0.019702              1.921472       1.851936       0.204830       0.298234       2.157860       0.363081       1.754619          -0.000001
           16              H      21.051410      13.400798      26.523311       0.097374       1.325889 0.97612164E+01  0.99135722E+02                                 1.876379                            1.737141      -1.094734       2.338735                    0.997424       3.529024       9.542904       0.520215       1.159304      -0.738242      -0.029200      -0.001264      -0.016459       0.033543       0.005876       0.012635       0.009886       0.002156      -0.012861      -0.015292      -0.003819       0.019112              1.980618       2.403981      -0.445142       0.402439       1.881080      -0.111016       1.656793           0.000001
           17              H      19.188280       6.151950       8.135750       0.125737       1.123902 0.80369295E+01  0.77410187E+02                                 1.661323                            1.564530      -0.912153       2.456531                    0.998980       3.153482       8.185636       0.556787       1.142112      -0.744279       0.025150       0.028496      -0.018071       0.042085       0.010626      -0.003768      -0.008468      -0.000411       0.030436      -0.016160      -0.000875       0.017035              1.705421       1.812896       0.464263      -0.098270       1.732680      -0.112266       1.570687          -0.000000
           18              H      17.733208       4.932102       6.742379       0.124366       1.399184 0.10590472E+02  0.11018925E+03                                 1.986243                            1.844783      -1.291499       2.271213                    0.995355       3.526691       9.772708       0.488512       1.205055      -0.728369       0.010032       0.006164      -0.035285       0.037198       0.007549      -0.015953      -0.012811       0.001875       0.012603      -0.015675      -0.009640       0.025315              2.055041       1.723249       0.149770       0.099859       1.633993       0.042619       2.807881          -0.000002
           19              H      15.914591       3.380767      10.027339       0.132475       1.319737 0.97055132E+01  0.98762553E+02                                 1.918504                            1.774087      -1.077938       2.383952                    0.997161       3.345968       9.157348       0.494960       1.216081      -0.727007      -0.022354      -0.024510       0.022580       0.040128       0.010036      -0.011925      -0.007717      -0.004408       0.028741      -0.016207      -0.005282       0.021489              1.979780       2.132577       0.546148      -0.228984       1.951894      -0.215680       1.854870           0.000000
           20              H      17.301086       4.683000      11.346798       0.123544       1.122540 0.79804922E+01  0.76753696E+02                                 1.663514                            1.560638      -0.857104       2.479211                    0.999247       3.150878       8.180665       0.556455       1.144475      -0.743677      -0.009519       0.004934       0.040268       0.041671       0.008866      -0.008566      -0.001508       0.010858       0.033013      -0.016241      -0.000639       0.016879              1.720527       1.458617       0.114919      -0.003931       1.403102       0.111911       2.299863           0.000001
           21              H       9.708080      10.902635      11.223612       0.119905       1.086239 0.77005793E+01  0.73369162E+02                                 1.621732                            1.527977      -0.852876       2.479754                    0.999333       3.136370       8.092484       0.565424       1.136950      -0.745253       0.016929       0.011602       0.034535       0.040173       0.011293       0.006947       0.005144       0.012193       0.015895      -0.015524      -0.001168       0.016691              1.670898       1.464707       0.112860       0.145595       1.347940       0.078605       2.200048           0.000001
           22              H      10.805629      11.624836       9.353922       0.127939       1.385811 0.10306332E+02  0.10636725E+03                                 1.965939                            1.813603      -1.271751       2.283007                    0.995591       3.465960       9.524844       0.495896       1.196773      -0.730580       0.026829       0.018071       0.010554       0.034025       0.006140       0.017977       0.010263       0.002457       0.015302      -0.016757      -0.008254       0.025011              2.046153       2.429376       0.588698      -0.133433       1.874093      -0.080094       1.834990          -0.000001
           23              H       8.049851       9.846597       7.051713       0.131423       1.352864 0.10103484E+02  0.10373853E+03                                 1.940874                            1.803482      -1.112209       2.365094                    0.996893       3.381806       9.264361       0.494144       1.207213      -0.729124      -0.018951      -0.013664      -0.034032       0.041280       0.011163       0.013749       0.009033       0.008522       0.011341      -0.013859      -0.009806       0.023665              1.992496       1.783197       0.186787       0.233090       1.637414       0.174942       2.556878          -0.000001
           24              H       6.842572       9.177602       9.014477       0.129715       1.071322 0.75221303E+01  0.71721058E+02                                 1.649447                            1.543371      -0.842463       2.492018                    0.999518       3.158006       8.328595       0.540965       1.187494      -0.732352      -0.037438      -0.025465      -0.004545       0.045505       0.012938       0.007202       0.004142       0.010003       0.005674      -0.014847      -0.002516       0.017363              1.718726       2.039293       0.467977      -0.078569       1.600167      -0.058016       1.516719           0.000000
           25              H       6.848465       3.860566      12.151613       0.139876       1.010502 0.70455264E+01  0.65596661E+02                                 1.542145                            1.460109      -0.858403       2.492158                    0.999472       2.992900       7.612534       0.579761       1.134720      -0.746253      -0.032998      -0.007128      -0.025910       0.042555       0.004989       0.012344       0.008559       0.000041      -0.005215      -0.013668      -0.003781       0.017449              1.583301       1.834896      -0.078702       0.389110       1.415676       0.023881       1.499331           0.000002
           26              H       8.286474       2.085729      12.515696       0.121788       1.387478 0.10461777E+02  0.10828516E+03                                 1.958061                            1.819994      -1.286217       2.274288                    0.995246       3.497554       9.599183       0.498398       1.187315      -0.732647      -0.015692      -0.028890      -0.020197       0.038585       0.010808       0.011674       0.014539       0.016679       0.000888      -0.019435      -0.006119       0.025554              2.034353       1.734525      -0.071360       0.111646       2.665003       0.346228       1.703532           0.000001
           27              H      10.673632       4.386520      14.752206       0.122681       1.305589 0.97081971E+01  0.98426667E+02                                 1.874912                            1.750181      -1.022555       2.400407                    0.997748       3.343299       9.021946       0.510591       1.183202      -0.734757       0.029066       0.010022       0.018623       0.035946       0.009938       0.011734       0.007581      -0.000208      -0.007726      -0.012641      -0.007061       0.019702              1.921434       2.260473      -0.003183       0.458857       1.749242       0.101041       1.754587          -0.000001
           28              H       9.221991       6.149050      14.538684       0.097370       1.325891 0.97612217E+01  0.99135594E+02                                 1.876362                            1.737126      -1.094738       2.338727                    0.997424       3.529040       9.542877       0.520225       1.159283      -0.738247       0.014374       0.025448       0.016459       0.033543       0.004328       0.014543       0.006774       0.008236      -0.012861      -0.015293      -0.003819       0.019112              1.980598       1.628746      -0.050465       0.083652       2.656271       0.408997       1.656779           0.000001
           29              H      16.620739      15.799928      21.823081       0.125740       1.123869 0.80366277E+01  0.77406407E+02                                 1.661275                            1.564487      -0.912135       2.456544                    0.998981       3.153448       8.185451       0.556803       1.142093      -0.744283       0.036805       0.009485      -0.018071       0.042085       0.006085      -0.009256       0.000483       0.017427       0.030437      -0.016160      -0.000875       0.017035              1.705370       2.124538       0.305551      -0.144624       1.420930      -0.036637       1.570641          -0.000000
           30              H      14.873501      15.056675      20.429711       0.124367       1.399215 0.10590806E+02  0.11019392E+03                                 1.986299                            1.844833      -1.291558       2.271188                    0.995353       3.526738       9.772987       0.488496       1.205082      -0.728363       0.010045       0.006144      -0.035285       0.037198       0.005199      -0.018656      -0.008404       0.011107       0.012602      -0.015676      -0.009640       0.025316              2.055101       1.773525       0.124206       0.083292       1.583809       0.069659       2.807968          -0.000002
           31              H      12.665918      14.139843      23.714671       0.132477       1.319677 0.97049529E+01  0.98755182E+02                                 1.918424                            1.774019      -1.077915       2.383965                    0.997161       3.345895       9.156997       0.494977       1.216058      -0.727012      -0.031984      -0.008801       0.022580       0.040129       0.004122      -0.012287      -0.007126       0.018828       0.028741      -0.016208      -0.005281       0.021489              1.979695       2.430600       0.394333      -0.296074       1.653689      -0.106200       1.854795           0.000000
           32              H      14.455460      14.784605      25.034129       0.123544       1.122520 0.79803096E+01  0.76751337E+02                                 1.663475                            1.560604      -0.857126       2.479200                    0.999246       3.150874       8.180566       0.556471       1.144451      -0.743683       0.000078      -0.010721       0.040268       0.041671       0.009605      -0.005230      -0.006949       0.007951       0.033012      -0.016240      -0.000639       0.016879              1.720486       1.507424       0.090051       0.097941       1.354235      -0.054275       2.299798           0.000001
           33              H      16.553190       5.196220      24.910943       0.119905       1.086227 0.77004607E+01  0.73367625E+02                                 1.621708                            1.527955      -0.852870       2.479757                    0.999333       3.136348       8.092360       0.565435       1.136936      -0.745256       0.018020       0.009822       0.034535       0.040173       0.011572       0.007736       0.003857       0.011093       0.015895      -0.015523      -0.001168       0.016691              1.670872       1.463216       0.113605       0.136104       1.349391       0.094084       2.200009           0.000001
           34              H      17.694739       5.846645      23.041254       0.127939       1.385794 0.10306172E+02  0.10636499E+03                                 1.965907                            1.813576      -1.271762       2.283002                    0.995591       3.465938       9.524700       0.495906       1.196756      -0.730584       0.028276       0.015709       0.010554       0.034025       0.004605       0.017303       0.011364       0.008485       0.015301      -0.016757      -0.008254       0.025011              2.046118       2.464388       0.570835      -0.131910       1.839007      -0.082569       1.834959          -0.000001
           35              H      14.859760       4.197602      20.739045       0.131424       1.352812 0.10102992E+02  0.10373192E+03                                 1.940793                            1.803414      -1.112224       2.365088                    0.996892       3.381769       9.264099       0.494165       1.207180      -0.729131      -0.020775      -0.010688      -0.034032       0.041280       0.010012       0.014289       0.008153       0.013043       0.011341      -0.013859      -0.009806       0.023665              1.992411       1.818391       0.168821       0.261634       1.602089       0.128340       2.556753          -0.000001
           36              H      13.715841       3.425250      22.701808       0.129716       1.071313 0.75220514E+01  0.71720092E+02                                 1.649436                            1.543361      -0.842414       2.492042                    0.999518       3.157992       8.328536       0.540968       1.187490      -0.732353      -0.039679      -0.021810      -0.004545       0.045505       0.011656       0.006959       0.004539       0.015040       0.005673      -0.014846      -0.002516       0.017363              1.718714       2.068962       0.452859      -0.087345       1.570472      -0.043694       1.516708           0.000000
           37              H       8.980209       5.842831      25.838944       0.139873       1.010486 0.70453699E+01  0.65594687E+02                                 1.542111                            1.460080      -0.858413       2.492149                    0.999473       2.992880       7.612395       0.579777       1.134699      -0.746258      -0.021323      -0.026172      -0.025910       0.042555       0.002952       0.013228       0.007118       0.008046      -0.005216      -0.013669      -0.003781       0.017449              1.583266       1.438299       0.123192       0.197814       1.812199       0.335911       1.499300           0.000002
           38              H       8.050976       7.929561      26.203027       0.121792       1.387448 0.10461495E+02  0.10828140E+03                                 1.958023                            1.819962      -1.286270       2.274268                    0.995244       3.497522       9.599027       0.498407       1.187304      -0.732649      -0.032865      -0.000877      -0.020197       0.038585       0.013103       0.018253       0.003807       0.007669       0.000889      -0.019435      -0.006119       0.025555              2.034313       2.415715      -0.418176       0.359186       1.983721      -0.057588       1.703503           0.000001
           39              H       6.318967       6.030394       1.064874       0.122676       1.305635 0.97086206E+01  0.98432089E+02                                 1.874958                            1.750221      -1.022644       2.400356                    0.997748       3.343369       9.022203       0.510584       1.183204      -0.734757       0.022118       0.021354       0.018623       0.035945       0.005762       0.012080       0.007017       0.016196      -0.007724      -0.012641      -0.007061       0.019702              1.921482       1.851946       0.204832       0.298236       2.157872       0.363084       1.754628          -0.000001
           40              H       7.231050       3.937100       0.851352       0.097374       1.325887 0.97611943E+01  0.99135436E+02                                 1.876376                            1.737138      -1.094733       2.338736                    0.997424       3.529021       9.542891       0.520215       1.159303      -0.738242       0.029200       0.001264       0.016459       0.033543       0.005876       0.012635       0.009886       0.002156      -0.012861      -0.015292      -0.003819       0.019112              1.980615       2.403977      -0.445141       0.402438       1.881077      -0.111016       1.656790           0.000001
           41              H       9.094180      11.185948      19.238913       0.125737       1.123901 0.80369261E+01  0.77410140E+02                                 1.661322                            1.564529      -0.912153       2.456531                    0.998980       3.153482       8.185633       0.556788       1.142111      -0.744279      -0.025150      -0.028496       0.018071       0.042085       0.010626      -0.003768      -0.008468      -0.000411       0.030436      -0.016160      -0.000875       0.017035              1.705420       1.812895       0.464262      -0.098270       1.732679      -0.112266       1.570686          -0.000000
           42              H      10.549252      12.405796      20.632284       0.124366       1.399183 0.10590468E+02  0.11018919E+03                                 1.986243                            1.844783      -1.291498       2.271214                    0.995355       3.526690       9.772706       0.488512       1.205055      -0.728369      -0.010032      -0.006164       0.035285       0.037198       0.007549      -0.015953      -0.012811       0.001875       0.012603      -0.015675      -0.009640       0.025315              2.055041       1.723249       0.149770       0.099859       1.633993       0.042619       2.807881          -0.000002
           43              H      12.367869      13.957131      17.347324       0.132475       1.319738 0.97055175E+01  0.98762612E+02                                 1.918505                            1.774088      -1.077938       2.383951                    0.997161       3.345968       9.157350       0.494959       1.216082      -0.727007       0.022354       0.024510      -0.022580       0.040128       0.010036      -0.011925      -0.007717      -0.004408       0.028741      -0.016207      -0.005282       0.021489              1.979781       2.132578       0.546149      -0.228984       1.951895      -0.215680       1.854871           0.000000
           44              H      10.981374      12.654898      16.027865       0.123544       1.122539 0.79804865E+01  0.76753625E+02                                 1.663513                            1.560638      -0.857104       2.479211                    0.999247       3.150877       8.180661       0.556456       1.144474      -0.743677       0.009519      -0.004934      -0.040268       0.041671       0.008866      -0.008566      -0.001508       0.010858       0.033013      -0.016241      -0.000639       0.016879              1.720527       1.458616       0.114919      -0.003931       1.403102       0.111911       2.299862           0.000001
           45              H      18.574380       6.435263      16.151051       0.119905       1.086239 0.77005767E+01  0.73369135E+02                                 1.621733                            1.527977      -0.852876       2.479754                    0.999333       3.136369       8.092483       0.565424       1.136951      -0.745253      -0.016929      -0.011602      -0.034535       0.040173       0.011293       0.006947       0.005144       0.012193       0.015895      -0.015524      -0.001168       0.016691              1.670898       1.464707       0.112860       0.145595       1.347940       0.078605       2.200048           0.000001
           46              H      17.476831       5.713062      18.020741       0.127939       1.385813 0.10306349E+02  0.10636747E+03                                 1.965941                            1.813605      -1.271751       2.283006                    0.995591       3.465962       9.524854       0.495895       1.196773      -0.730580      -0.026829      -0.018071      -0.010554       0.034025       0.006140       0.017977       0.010263       0.002457       0.015302      -0.016757      -0.008254       0.025011              2.046156       2.429380       0.588699      -0.133433       1.874096      -0.080094       1.834992          -0.000001
           47              H      20.232609       7.491301      20.322950       0.131423       1.352864 0.10103481E+02  0.10373850E+03                                 1.940874                            1.803483      -1.112209       2.365095                    0.996893       3.381805       9.264359       0.494143       1.207214      -0.729123       0.018951       0.013664       0.034032       0.041280       0.011163       0.013749       0.009033       0.008522       0.011341      -0.013859      -0.009806       0.023665              1.992496       1.783197       0.186787       0.233090       1.637414       0.174942       2.556878          -0.000001
           48              H      21.439888       8.160296      18.360186       0.129715       1.071321 0.75221282E+01  0.71721037E+02                                 1.649447                            1.543372      -0.842463       2.492018                    0.999518       3.158005       8.328594       0.540964       1.187494      -0.732352       0.037438       0.025465       0.004545       0.045505       0.012938       0.007202       0.004142       0.010003       0.005674      -0.014847      -0.002516       0.017363              1.718727       2.039293       0.467977      -0.078569       1.600167      -0.058016       1.516719           0.000000
           49              H      21.433995      13.477332      15.223050       0.139876       1.010503 0.70455305E+01  0.65596706E+02                                 1.542145                            1.460109      -0.858403       2.492158                    0.999472       2.992901       7.612536       0.579762       1.134719      -0.746253       0.032998       0.007128       0.025910       0.042555       0.004989       0.012344       0.008559       0.000041      -0.005215      -0.013668      -0.003781       0.017449              1.583301       1.834896      -0.078702       0.389110       1.415677       0.023881       1.499332           0.000002
           50              H      19.995986      15.252169      14.858967       0.121788       1.387463 0.10461638E+02  0.10828333E+03                                 1.958046                            1.819981      -1.286207       2.274293                    0.995246       3.497536       9.599110       0.498401       1.187313      -0.732647       0.015691       0.028891       0.020196       0.038585       0.010808       0.011674       0.014539       0.016679       0.000887      -0.019435      -0.006119       0.025554              2.034338       1.734513      -0.071359       0.111645       2.664980       0.346224       1.703520           0.000001
           51              H      17.608828      12.951378      12.622457       0.122681       1.305602 0.97083170E+01  0.98428232E+02                                 1.874928                            1.750195      -1.022563       2.400403                    0.997748       3.343314       9.022016       0.510587       1.183206      -0.734757      -0.029066      -0.010022      -0.018623       0.035946       0.009938       0.011734       0.007582      -0.000208      -0.007725      -0.012641      -0.007062       0.019702              1.921450       2.260494      -0.003183       0.458863       1.749256       0.101042       1.754601          -0.000001
           52              H      19.060469      11.188848      12.835979       0.097370       1.325889 0.97612055E+01  0.99135384E+02                                 1.876360                            1.737124      -1.094737       2.338728                    0.997424       3.529038       9.542868       0.520225       1.159283      -0.738247      -0.014374      -0.025448      -0.016459       0.033543       0.004328       0.014543       0.006774       0.008236      -0.012861      -0.015293      -0.003819       0.019112              1.980596       1.628744      -0.050465       0.083652       2.656267       0.408996       1.656777           0.000001
           53              C      11.491911       1.433872       3.003274       0.578512      27.487612 0.27316577E+03  0.57809120E+04                                 8.478089                            5.862570      -0.118995       2.002651                    0.999657      23.143093      65.430613       0.613416       0.471825      -1.020210      -0.022099      -0.042270      -0.026019       0.054333      -0.034374      -0.057798       0.025275      -0.179980      -0.080973      -0.115675      -0.003564       0.119238             11.534892      15.591268       4.493611       5.471669       6.722706       1.979271      12.290702           0.000000
           54              C      12.712408       1.737694       3.800972      -0.008624      38.959900 0.42232775E+03  0.97796566E+04                                10.035768                            6.826444       0.006201       2.014293                    0.999126      26.819598      74.571427       0.639236       0.413781      -1.074346       0.049270       0.000746       0.008030       0.049926       0.003968      -0.002739       0.005803      -0.021558       0.061891      -0.022133      -0.000110       0.022243             14.125358      18.524640       5.954441       6.939010       8.115601       3.212981      15.735834           0.000000
           55              C      12.475629       1.807817       5.191605      -0.096270      34.476420 0.42036599E+03  0.97877970E+04                                 9.247395                            6.841530       0.126390       2.012994                    0.999725      28.895768      82.334659       0.629997       0.417552      -1.064805       0.013623       0.013117       0.006245       0.019916       0.007374      -0.014469      -0.010123       0.010633      -0.005290      -0.014925      -0.007695       0.022620             11.687132      13.700322       3.980367       4.900612       6.832139       2.697225      14.528935          -0.000002
           56              C      13.504054       2.300019       6.019962      -0.159030      35.932771 0.43770679E+03  0.10360686E+05                                 9.624652                            7.064143      -0.024586       1.964559                    0.999370      30.057722      88.163824       0.605249       0.427530      -1.051834      -0.020863      -0.009749      -0.004802       0.023524      -0.014766      -0.015616      -0.008215      -0.016931       0.003812      -0.028205       0.011735       0.016470             12.227847      15.372282       4.979435       4.881884       7.606454       2.531200      13.704806          -0.000004
           57              C      14.654028       2.807484       5.450843       0.201374      39.564730 0.39443290E+03  0.90882546E+04                                10.509973                            6.854427      -0.456958       1.869818                    0.999178      26.412337      76.208045       0.595111       0.446684      -1.041320       0.014006       0.007736       0.016188       0.022761      -0.022345       0.023191       0.010439      -0.020230       0.009018      -0.040607       0.015999       0.024608             15.218317      17.202389       6.078492       7.963722       8.833704       4.655119      19.618857          -0.000001
           58              C      14.832598       2.865602       4.036942      -0.155840      37.483768 0.43978956E+03  0.10400183E+05                                 9.828334                            7.031515       0.001070       1.968729                    0.999576      29.968988      87.253286       0.614364       0.421584      -1.057773      -0.008357      -0.009434      -0.021250       0.024706      -0.017408      -0.025771      -0.022722      -0.003751      -0.011133      -0.044553       0.019355       0.025198             12.574925      14.150368       4.056277       4.580403       7.155426       2.535493      16.418981          -0.000001
           59              C      13.799595       2.408118       3.259775      -0.079766      34.025723 0.39856051E+03  0.91826822E+04                                 9.220188                            6.709420       0.010442       1.983417                    0.999619      28.552414      81.662757       0.627659       0.423552      -1.058083      -0.006093       0.003430       0.021261       0.022381      -0.006587      -0.010698      -0.003105      -0.003197       0.050697      -0.018347      -0.002305       0.020652             11.698656      15.200061       4.894431       4.489681       7.301946       1.840089      12.593962           0.000001
           60              C      13.910843      13.492865       2.107302       0.656096      24.362247 0.24611309E+03  0.50846085E+04                                 7.868527                            5.611649      -0.158960       2.011823                    0.999227      21.932683      61.671985       0.617882       0.479819      -1.013887       0.037810       0.022461      -0.062986       0.076821      -0.079443       0.036475       0.004165      -0.057982      -0.224964      -0.097175      -0.026476       0.123651             10.286646       9.717405       2.645286      -3.279809       6.055686      -2.156979      15.086847           0.000001
           61              C      13.224985      13.100066       3.358597      -0.022119      38.773964 0.41649019E+03  0.95916675E+04                                 9.922964                            6.719199       0.060381       2.030207                    0.999298      26.629137      73.355376       0.654267       0.406501      -1.081296      -0.014509      -0.008594       0.048193       0.051058      -0.000827       0.009919      -0.000339       0.018695      -0.044890      -0.017805      -0.001902       0.019707             13.970333      13.564288       4.852972      -6.903465       8.115843      -4.071996      20.230869           0.000001
           62              C      12.066022      12.371816       3.300563      -0.085631      33.913074 0.38418193E+03  0.87493129E+04                                 9.123514                            6.520457       0.129040       2.020815                    0.999666      28.158512      79.441135       0.648065       0.415002      -1.066063      -0.002280       0.003143       0.028503       0.028766      -0.009961       0.024701       0.006710      -0.004914       0.008711      -0.030022       0.005483       0.024539             11.910726      12.098630       4.276079      -5.487404       7.475870      -3.228170      16.157678           0.000001
           63              C      11.381229      11.967820       4.410879      -0.146006      34.371682 0.38949662E+03  0.89643516E+04                                 9.356009                            6.664970       0.036238       1.998390                    0.999376      28.974696      84.105737       0.622253       0.427685      -1.050577       0.000743       0.002636      -0.024219       0.024374      -0.025112       0.012676       0.004952      -0.019255      -0.066453      -0.032692      -0.005446       0.038138             12.283591      11.294450       3.681376      -5.111223       7.225776      -3.074791      18.330548          -0.000002
           64              C      11.879965      12.271583       5.609890       0.218547      37.909011 0.36347298E+03  0.82208992E+04                                10.253849                            6.598637      -0.403250       1.890573                    0.998728      25.862136      74.385922       0.602825       0.449229      -1.037892      -0.014002      -0.005246       0.019383       0.024480      -0.018977      -0.023841      -0.010967      -0.012425      -0.080613      -0.044607       0.010616       0.033991             15.224398      15.378263       5.980244      -7.944369       9.189419      -4.976086      21.105512          -0.000002
           65              C      13.085435      12.973043       5.787004      -0.156457      38.101218 0.45566301E+03  0.10860571E+05                                 9.947038                            7.154796      -0.017295       1.960021                    0.999472      30.176694      87.914518       0.609979       0.421291      -1.059022       0.021982       0.009908      -0.014583       0.028179      -0.006382       0.029035       0.020461      -0.002511      -0.023456      -0.040798       0.010325       0.030473             12.872434      14.107133       5.159668      -4.868344       8.466427      -3.029216      16.043743          -0.000002
           66              C      13.778135      13.423361       4.609072      -0.090406      34.430245 0.42732379E+03  0.99839660E+04                                 9.245678                            6.902248       0.086487       2.000945                    0.999598      28.861440      82.196118       0.627054       0.418076      -1.065192      -0.009009      -0.014389       0.002553       0.017167       0.011035       0.007853       0.004759       0.033236      -0.031731      -0.016107      -0.011223       0.027330             11.662725      11.192555       3.655449      -4.188940       7.203163      -2.496787      16.592457           0.000000
           67              C      17.170160      12.548163       0.519845       0.643630      23.746181 0.23030688E+03  0.46949201E+04                                 7.760051                            5.445159      -0.179903       2.007484                    0.999389      21.942746      61.940854       0.622357       0.482776      -1.009061      -0.026793       0.060943       0.000427       0.066575       0.045439      -0.069328      -0.048545       0.093199       0.204101      -0.102086      -0.032948       0.135034             10.303905       9.636697      -4.340755       1.728317      15.043638       1.187259       6.231380           0.000001
           68              C      17.670007      11.187682       0.343005      -0.013398      39.279591 0.42640338E+03  0.98777952E+04                                10.043767                            6.820318       0.041907       2.025611                    0.999262      26.635528      73.586538       0.646319       0.409091      -1.079591       0.020799      -0.049770      -0.007468       0.054455      -0.000852      -0.003976      -0.008772       0.012790       0.021699      -0.014019       0.001890       0.012129             14.341166      12.400482      -7.658929       1.532116      23.555604       2.012450       7.067412           0.000002
           69              C      18.876988      10.874919       0.986309      -0.089875      33.302580 0.39473500E+03  0.90327005E+04                                 8.974210                            6.592278       0.111526       2.015270                    0.999697      28.203985      79.241181       0.648332       0.412854      -1.069581      -0.006328      -0.006639      -0.008265       0.012346       0.017432       0.003783      -0.000971       0.017428       0.017254      -0.022645       0.005384       0.017261             11.536578      10.908656      -5.721744       1.502683      17.201293       1.500635       6.499785           0.000003
           70              C      19.416760       9.625814       0.782915      -0.144515      36.194532 0.43841700E+03  0.10347834E+05                                 9.619871                            7.034782       0.074058       1.998652                    0.999425      29.606474      85.795326       0.613054       0.423297      -1.057905      -0.009914       0.010022       0.008365       0.016392       0.027718       0.009722      -0.017618       0.022737       0.018178      -0.041455       0.014315       0.027140             12.586161      10.664972      -5.457130       1.017414      20.169771       2.657255       6.923742           0.000001
           71              C      23.588790      11.622479      27.336338       0.214610      40.728188 0.35320866E+03  0.79318512E+04                                10.707330                            6.500236      -0.384953       1.898097                    0.998649      25.714765      73.701660       0.608002       0.448599      -1.038241       0.009736      -0.014404       0.004246       0.017897      -0.013454      -0.025170      -0.012125       0.018690       0.096398      -0.040128      -0.004746       0.044874             16.919352      16.227528     -11.648802       1.740136      27.198675       1.083045       7.331853           0.000000
           72              C      22.422044      11.950033      26.799795      -0.143996      37.857513 0.39909420E+03  0.92402559E+04                                 9.976743                            6.735347      -0.044443       1.963119                    0.999598      29.368069      85.470650       0.620614       0.426261      -1.051573      -0.020429       0.031626       0.000912       0.037661       0.034986      -0.014203      -0.000844       0.038971       0.096057      -0.056539       0.014945       0.041594             13.828823      14.351815      -8.222520       2.127660      20.253380       0.654035       6.881272          -0.000001
           73              C      21.858426      13.198345      26.935300      -0.111912      36.101933 0.42380145E+03  0.99093341E+04                                 9.546025                            6.868901       0.035073       1.975851                    0.999599      29.467074      84.736659       0.627452       0.417487      -1.062542       0.016064      -0.020676       0.005859       0.026830       0.015040       0.017567       0.004907       0.021323      -0.008867      -0.018773      -0.010980       0.029753             12.594015      11.310089      -5.921121       1.436245      19.702493       1.890425       6.769464           0.000001
           74              C      19.358090       6.256048      10.684057       0.578515      27.487500 0.27316481E+03  0.57808869E+04                                 8.478067                            5.862561      -0.119063       2.002629                    0.999657      23.143051      65.430489       0.613416       0.471825      -1.020210       0.047696       0.000516       0.026020       0.054335      -0.092994      -0.003698      -0.062977       0.050292      -0.080976      -0.115678      -0.003564       0.119242             11.534850      12.181865       6.229338       4.246291      10.132040       3.978085      12.290644           0.000000
           75              C      18.533600       5.306239       9.886360      -0.008625      38.959821 0.42232689E+03  0.97796323E+04                                10.035762                            6.826443       0.006212       2.014298                    0.999126      26.819546      74.571286       0.639235       0.413782      -1.074345      -0.023018      -0.043572      -0.008030       0.049928      -0.006381       0.003929      -0.005075       0.019101       0.061888      -0.022133      -0.000109       0.022242             14.125337      15.073152       7.711624       6.011434      11.567066       4.725975      15.735792           0.000000
           76              C      18.578535       5.549060       8.495727      -0.096267      34.476272 0.42036410E+03  0.97877440E+04                                 9.247369                            6.841516       0.126392       2.012995                    0.999725      28.895713      82.334514       0.629998       0.417552      -1.064805      -0.017870      -0.006189      -0.006246       0.019916       0.008635      -0.015586      -0.008300       0.005666      -0.005295      -0.014926      -0.007691       0.022616             11.687085      11.464520       5.118622       4.626979       9.067897       3.143430      14.528838          -0.000001
           77              C      17.673312       4.855885       7.667369      -0.159026      35.931966 0.43769604E+03  0.10360346E+05                                 9.624437                            7.064003      -0.024590       1.964559                    0.999370      30.057350      88.161730       0.605263       0.427524      -1.051840       0.018154       0.014169       0.004801       0.023524      -0.015534      -0.014403      -0.010189      -0.013925       0.003809      -0.028205       0.011731       0.016474             12.227553      13.231198       6.069172       4.470450       9.747003       3.202014      13.704456          -0.000004
           78              C      16.699342       4.061315       8.236489       0.201372      39.565071 0.39443644E+03  0.90883564E+04                                10.510054                            6.854473      -0.456984       1.869809                    0.999178      26.412388      76.208277       0.595107       0.446686      -1.041319      -0.013247      -0.008972      -0.016187       0.022759      -0.021327       0.019823       0.015933      -0.024238       0.009018      -0.040608       0.015997       0.024611             15.218468      15.471711       6.959717       7.761671      10.564583       4.984963      19.619109          -0.000001
           79              C      16.566533       3.928550       9.650390      -0.155841      37.483576 0.43978658E+03  0.10400096E+05                                 9.828278                            7.031469       0.001009       1.968710                    0.999576      29.968987      87.253224       0.614369       0.421581      -1.057774       0.012197       0.003170       0.021249       0.024705      -0.011763      -0.031942      -0.012654      -0.025945      -0.011135      -0.044555       0.019358       0.025197             12.574845      11.875266       5.214537       4.337572       9.430452       2.931459      16.418818          -0.000001
           80              C      17.442893       4.641556      10.427557      -0.079758      34.025404 0.39855523E+03  0.91825327E+04                                 9.220143                            6.709378       0.010444       1.983421                    0.999619      28.552228      81.662176       0.627661       0.423553      -1.058083      -0.000293       0.006987      -0.021259       0.022380      -0.005172      -0.007622      -0.008122      -0.008771       0.050686      -0.018348      -0.002300       0.020648             11.698605      12.885442       6.072785       3.676739       9.616468       3.166146      12.593904           0.000001
           81              C       7.514188       9.571546      11.580030       0.656094      24.362342 0.24611405E+03  0.50846351E+04                                 7.868560                            5.611667      -0.158969       2.011819                    0.999227      21.932731      61.672237       0.617880       0.479820      -1.013886      -0.037170      -0.023505       0.062986       0.076820      -0.070180       0.020259       0.030618      -0.094366      -0.224964      -0.097175      -0.026476       0.123651             10.286698       8.948517       3.036768      -3.410274       6.824639      -1.944218      15.086937           0.000001
           82              C       8.175405      10.004540      10.328734      -0.022118      38.774053 0.41649072E+03  0.95916867E+04                                 9.922994                            6.719211       0.060392       2.030210                    0.999298      26.629155      73.355552       0.654265       0.406502      -1.081295       0.014240       0.009032      -0.048193       0.051058       0.007071       0.004197       0.008993      -0.012335      -0.044891      -0.017805      -0.001901       0.019706             13.970388      13.161675       5.057996      -6.760897       8.518534      -4.304621      20.230956           0.000001
           83              C       9.350208      10.706950      10.386768      -0.085631      33.913277 0.38418399E+03  0.87493778E+04                                 9.123570                            6.520486       0.129030       2.020812                    0.999666      28.158588      79.441613       0.648062       0.415004      -1.066061      -0.001765       0.003455      -0.028504       0.028766      -0.007847       0.017188       0.018965      -0.013215       0.008712      -0.030020       0.005484       0.024536             11.910813      11.885279       4.384774      -5.366474       7.689347      -3.425544      16.157811           0.000001
           84              C      10.020921      11.133915       9.276452      -0.146006      34.371857 0.38949828E+03  0.89644073E+04                                 9.356064                            6.664997       0.036234       1.998388                    0.999376      28.974792      84.106338       0.622249       0.427687      -1.050575      -0.002685       0.000533       0.024219       0.024373      -0.022559       0.010164       0.009047      -0.029277      -0.066453      -0.032691      -0.005445       0.038136             12.283675      11.040243       3.810881      -5.059107       7.480120      -3.159890      18.330661          -0.000002
           85              C       9.523945      10.827280       8.077442       0.218544      37.909215 0.36347498E+03  0.82209584E+04                                10.253894                            6.598661      -0.403264       1.890568                    0.998728      25.862225      74.386324       0.602823       0.449230      -1.037891       0.011027       0.010098      -0.019383       0.024480      -0.016187      -0.020590      -0.016270      -0.023377      -0.080610      -0.044606       0.010618       0.033988             15.224466      15.299238       6.020562      -8.038822       9.268574      -4.822033      21.105586          -0.000002
           86              C       8.351916      10.071270       7.900328      -0.156457      38.101189 0.45566187E+03  0.10860541E+05                                 9.947018                            7.154769      -0.017316       1.960014                    0.999472      30.176747      87.914766       0.609983       0.421289      -1.059023      -0.018804      -0.015093       0.014582       0.028178      -0.004770       0.031410       0.016586      -0.008839      -0.023453      -0.040797       0.010324       0.030473             12.872398      13.799716       5.316108      -4.908192       8.773728      -2.964055      16.043750          -0.000003
           87              C       7.636336       9.658276       9.078259      -0.090407      34.430388 0.42732510E+03  0.99840085E+04                                 9.245716                            6.902266       0.086480       2.000943                    0.999598      28.861497      82.196438       0.627052       0.418077      -1.065190       0.016909       0.001503      -0.002553       0.017166       0.019930       0.007805       0.004838      -0.001704      -0.031728      -0.016107      -0.011222       0.027329             11.662783      10.980297       3.763548      -4.125572       7.415486      -2.600227      16.592565           0.000000
           88              C       6.877318       6.238378      13.167487       0.643635      23.746098 0.23030578E+03  0.46948936E+04                                 7.760044                            5.445153      -0.179862       2.007497                    0.999389      21.942710      61.940799       0.622356       0.482777      -1.009060      -0.042154       0.051524      -0.000427       0.066572       0.064414      -0.074715      -0.039756       0.018658       0.204104      -0.102086      -0.032948       0.135034             10.303899      10.420581      -4.739841       1.842161      14.259746       1.001545       6.231371           0.000001
           89              C       7.862938       5.175690      13.344327      -0.013401      39.279808 0.42640577E+03  0.98778667E+04                                10.043809                            6.820340       0.041893       2.025606                    0.999261      26.635608      73.586874       0.646317       0.409091      -1.079590       0.034916      -0.041112       0.007470       0.054453       0.004669      -0.009621       0.000439      -0.008903       0.021688      -0.014018       0.001892       0.012126             14.341245      15.066240      -9.016129       2.488531      20.890055       0.452309       7.067439           0.000002
           90              C       7.594054       3.958181      12.701022      -0.089873      33.302639 0.39473541E+03  0.90327175E+04                                 8.974238                            6.592291       0.111502       2.015263                    0.999697      28.204003      79.241414       0.648330       0.412855      -1.069579       0.008787       0.002625       0.008266       0.012346       0.017301       0.000851       0.003811       0.017942       0.017250      -0.022644       0.005383       0.017261             11.536630      11.279295      -5.910452       2.019083      16.830789       0.658280       6.499806           0.000003
           91              C       8.462308       2.910444      12.904416      -0.144515      36.194336 0.43841371E+03  0.10347734E+05                                 9.619816                            7.034734       0.074004       1.998635                    0.999424      29.606409      85.794955       0.613059       0.423294      -1.057907      -0.004433       0.013382      -0.008364       0.016392       0.025499      -0.011290       0.016656       0.031446       0.018166      -0.041451       0.014312       0.027139             12.586102      13.800423      -7.053432       2.829618      17.034180      -0.298923       6.923702           0.000001
           92              C       9.655545       3.081030      13.725656       0.214611      40.728480 0.35321026E+03  0.79319015E+04                                10.707409                            6.500270      -0.385022       1.898075                    0.998649      25.714831      73.702086       0.607997       0.448601      -1.038239       0.008418      -0.015216      -0.004246       0.017900      -0.000359      -0.022221      -0.016927      -0.032762       0.096392      -0.040128      -0.004742       0.044870             16.919519      15.520947     -11.289148       1.754679      27.905706       1.059337       7.331903           0.000000
           93              C       9.892994       4.269393      14.262199      -0.143995      37.857325 0.39909217E+03  0.92401891E+04                                 9.976685                            6.735313      -0.044480       1.963107                    0.999598      29.367933      85.469921       0.620619       0.426259      -1.051576      -0.018914       0.032555      -0.000913       0.037661       0.036339      -0.007194      -0.012275       0.033662       0.096048      -0.056540       0.014947       0.041593             13.828745      12.389528      -7.223498       1.548142      22.215477       1.599335       6.881231          -0.000001
           94              C       9.036266       5.338021      14.126695      -0.111916      36.102134 0.42380441E+03  0.99094175E+04                                 9.546047                            6.868918       0.035010       1.975830                    0.999599      29.467208      84.737015       0.627453       0.417487      -1.062543       0.011136      -0.023697      -0.005859       0.026831       0.017467       0.012345       0.013429       0.011778      -0.008868      -0.018771      -0.010982       0.029753             12.594051      13.187022      -6.876697       2.336287      17.825652       0.422235       6.769481           0.000001
           95              C      16.790549      15.904026      24.371389       0.578512      27.487613 0.27316579E+03  0.57809123E+04                                 8.478089                            5.862570      -0.118995       2.002651                    0.999657      23.143094      65.430617       0.613416       0.471825      -1.020210       0.022099       0.042270       0.026019       0.054333      -0.034374      -0.057798       0.025275      -0.179980      -0.080973      -0.115675      -0.003564       0.119238             11.534893      15.591270       4.493611       5.471670       6.722706       1.979271      12.290702           0.000000
           96              C      15.570052      15.600204      23.573691      -0.008624      38.959901 0.42232776E+03  0.97796568E+04                                10.035768                            6.826444       0.006201       2.014293                    0.999126      26.819598      74.571428       0.639236       0.413781      -1.074346      -0.049270      -0.000746      -0.008030       0.049926       0.003968      -0.002739       0.005803      -0.021558       0.061891      -0.022133      -0.000110       0.022243             14.125359      18.524642       5.954442       6.939011       8.115601       3.212981      15.735834           0.000000
           97              C      15.806831      15.530081      22.183058      -0.096269      34.476410 0.42036587E+03  0.97877933E+04                                 9.247393                            6.841529       0.126390       2.012994                    0.999725      28.895763      82.334636       0.629997       0.417552      -1.064805      -0.013623      -0.013117      -0.006245       0.019916       0.007374      -0.014469      -0.010123       0.010633      -0.005290      -0.014925      -0.007695       0.022620             11.687128      13.700317       3.980365       4.900610       6.832137       2.697224      14.528931          -0.000001
           98              C      14.778406      15.037879      21.354701      -0.159030      35.932767 0.43770675E+03  0.10360685E+05                                 9.624650                            7.064142      -0.024586       1.964559                    0.999370      30.057720      88.163810       0.605249       0.427530      -1.051834       0.020863       0.009749       0.004802       0.023524      -0.014766      -0.015616      -0.008215      -0.016931       0.003812      -0.028205       0.011735       0.016470             12.227845      15.372280       4.979434       4.881883       7.606453       2.531199      13.704804          -0.000004
           99              C      13.628432      14.530414      21.923820       0.201374      39.564728 0.39443288E+03  0.90882539E+04                                10.509972                            6.854427      -0.456958       1.869818                    0.999178      26.412336      76.208041       0.595111       0.446684      -1.041320      -0.014006      -0.007736      -0.016188       0.022761      -0.022345       0.023191       0.010439      -0.020231       0.009018      -0.040607       0.015999       0.024608             15.218317      17.202388       6.078491       7.963722       8.833704       4.655119      19.618857          -0.000001
          100              C      13.449862      14.472296      23.337721      -0.155840      37.483770 0.43978957E+03  0.10400184E+05                                 9.828335                            7.031515       0.001070       1.968729                    0.999576      29.968989      87.253292       0.614364       0.421584      -1.057773       0.008357       0.009434       0.021250       0.024706      -0.017408      -0.025771      -0.022722      -0.003751      -0.011133      -0.044553       0.019355       0.025198             12.574926      14.150369       4.056278       4.580404       7.155426       2.535494      16.418982          -0.000001
          101              C      14.482865      14.929780      24.114888      -0.079766      34.025730 0.39856059E+03  0.91826845E+04                                 9.220190                            6.709421       0.010441       1.983417                    0.999619      28.552417      81.662769       0.627659       0.423552      -1.058083       0.006093      -0.003430      -0.021261       0.022381      -0.006587      -0.010698      -0.003105      -0.003197       0.050697      -0.018346      -0.002305       0.020652             11.698659      15.200065       4.894433       4.489683       7.301947       1.840089      12.593964           0.000001
          102              C      14.371617       3.845033      25.267361       0.656096      24.362246 0.24611308E+03  0.50846081E+04                                 7.868527                            5.611649      -0.158960       2.011823                    0.999227      21.932682      61.671980       0.617882       0.479819      -1.013887      -0.037810      -0.022461       0.062986       0.076821      -0.079443       0.036475       0.004165      -0.057982      -0.224964      -0.097175      -0.026476       0.123651             10.286646       9.717405       2.645286      -3.279808       6.055685      -2.156979      15.086847           0.000001
          103              C      15.057475       4.237832      24.016066      -0.022119      38.773964 0.41649018E+03  0.95916674E+04                                 9.922963                            6.719198       0.060381       2.030207                    0.999298      26.629137      73.355374       0.654267       0.406501      -1.081296       0.014509       0.008594      -0.048193       0.051058      -0.000827       0.009919      -0.000339       0.018695      -0.044890      -0.017805      -0.001902       0.019707             13.970333      13.564287       4.852972      -6.903465       8.115843      -4.071996      20.230869           0.000001
          104              C      16.216438       4.966082      24.074100      -0.085630      33.913070 0.38418186E+03  0.87493111E+04                                 9.123514                            6.520457       0.129040       2.020815                    0.999666      28.158509      79.441129       0.648065       0.415002      -1.066063       0.002280      -0.003143      -0.028503       0.028766      -0.009961       0.024701       0.006710      -0.004914       0.008711      -0.030022       0.005483       0.024539             11.910726      12.098629       4.276079      -5.487404       7.475870      -3.228171      16.157678           0.000001
          105              C      16.901231       5.370078      22.963784      -0.146006      34.371688 0.38949669E+03  0.89643538E+04                                 9.356011                            6.664971       0.036238       1.998390                    0.999376      28.974699      84.105755       0.622253       0.427685      -1.050577      -0.000743      -0.002636       0.024219       0.024374      -0.025112       0.012676       0.004952      -0.019255      -0.066453      -0.032692      -0.005446       0.038138             12.283593      11.294452       3.681377      -5.111224       7.225777      -3.074792      18.330552          -0.000002
          106              C      16.402495       5.066315      21.764773       0.218547      37.909015 0.36347301E+03  0.82209001E+04                                10.253850                            6.598637      -0.403250       1.890573                    0.998728      25.862138      74.385933       0.602825       0.449229      -1.037892       0.014002       0.005246      -0.019383       0.024480      -0.018977      -0.023841      -0.010967      -0.012425      -0.080613      -0.044607       0.010616       0.033991             15.224400      15.378265       5.980244      -7.944370       9.189420      -4.976087      21.105514          -0.000002
          107              C      15.197025       4.364855      21.587659      -0.156457      38.101226 0.45566311E+03  0.10860574E+05                                 9.947040                            7.154797      -0.017295       1.960021                    0.999472      30.176696      87.914534       0.609979       0.421291      -1.059022      -0.021982      -0.009908       0.014582       0.028179      -0.006382       0.029035       0.020461      -0.002511      -0.023455      -0.040798       0.010325       0.030473             12.872438      14.107137       5.159670      -4.868347       8.466429      -3.029217      16.043747          -0.000003
          108              C      14.504325       3.914537      22.765591      -0.090406      34.430249 0.42732383E+03  0.99839674E+04                                 9.245678                            6.902248       0.086487       2.000945                    0.999598      28.861442      82.196127       0.627054       0.418076      -1.065192       0.009009       0.014389      -0.002553       0.017167       0.011035       0.007853       0.004759       0.033236      -0.031731      -0.016107      -0.011223       0.027330             11.662726      11.192556       3.655449      -4.188940       7.203164      -2.496788      16.592458           0.000001
          109              C      11.112300       4.789735      26.854818       0.643630      23.746182 0.23030691E+03  0.46949207E+04                                 7.760050                            5.445158      -0.179903       2.007484                    0.999389      21.942747      61.940854       0.622357       0.482776      -1.009061       0.026793      -0.060944      -0.000427       0.066575       0.045439      -0.069328      -0.048545       0.093199       0.204101      -0.102086      -0.032948       0.135034             10.303905       9.636697      -4.340754       1.728317      15.043638       1.187260       6.231380           0.000001
          110              C      10.612453       6.150216      27.031658      -0.013398      39.279588 0.42640333E+03  0.98777938E+04                                10.043767                            6.820317       0.041908       2.025611                    0.999262      26.635526      73.586529       0.646319       0.409091      -1.079591      -0.020800       0.049770       0.007468       0.054456      -0.000852      -0.003976      -0.008772       0.012789       0.021699      -0.014019       0.001890       0.012129             14.341166      12.400480      -7.658928       1.532115      23.555607       2.012452       7.067412           0.000002
          111              C       9.405472       6.462979      26.388354      -0.089875      33.302581 0.39473509E+03  0.90327033E+04                                 8.974210                            6.592279       0.111526       2.015270                    0.999697      28.203988      79.241197       0.648332       0.412854      -1.069581       0.006328       0.006639       0.008265       0.012346       0.017432       0.003783      -0.000971       0.017428       0.017254      -0.022645       0.005384       0.017261             11.536578      10.908654      -5.721740       1.502683      17.201293       1.500638       6.499787           0.000003
          112              C       8.865700       7.712084      26.591748      -0.144515      36.194493 0.43841656E+03  0.10347820E+05                                 9.619864                            7.034778       0.074061       1.998653                    0.999425      29.606447      85.795201       0.613055       0.423297      -1.057905       0.009914      -0.010022      -0.008364       0.016392       0.027717       0.009721      -0.017618       0.022738       0.018177      -0.041454       0.014315       0.027139             12.586154      10.664968      -5.457133       1.017412      20.169758       2.657251       6.923737           0.000001
          113              C       4.693670       5.715419       0.038325       0.214607      40.728524 0.35321161E+03  0.79319342E+04                                10.707393                            6.500267      -0.384960       1.898093                    0.998649      25.714853      73.701994       0.608000       0.448599      -1.038241      -0.009737       0.014403      -0.004246       0.017897      -0.013455      -0.025170      -0.012125       0.018692       0.096398      -0.040129      -0.004745       0.044874             16.919486      16.227662     -11.648930       1.740144      27.198903       1.083044       7.331893           0.000000
          114              C       5.860416       5.387865       0.574868      -0.143997      37.857590 0.39909555E+03  0.92402977E+04                                 9.976761                            6.735364      -0.044452       1.963115                    0.999598      29.368139      85.470983       0.620613       0.426262      -1.051573       0.020429      -0.031626      -0.000912       0.037662       0.034987      -0.014203      -0.000844       0.038974       0.096059      -0.056541       0.014946       0.041595             13.828836      14.351827      -8.222510       2.127664      20.253393       0.654044       6.881286          -0.000001
          115              C       6.424034       4.139553       0.439363      -0.111912      36.101903 0.42380109E+03  0.99093234E+04                                 9.546019                            6.868897       0.035074       1.975852                    0.999599      29.467060      84.736603       0.627453       0.417487      -1.062542      -0.016064       0.020676      -0.005859       0.026831       0.015040       0.017566       0.004907       0.021324      -0.008866      -0.018773      -0.010980       0.029753             12.594004      11.310076      -5.921111       1.436242      19.702477       1.890427       6.769460           0.000001
          116              C       8.924370      11.081850      16.690606       0.578515      27.487500 0.27316480E+03  0.57808866E+04                                 8.478067                            5.862561      -0.119063       2.002629                    0.999657      23.143050      65.430483       0.613416       0.471825      -1.020210      -0.047696      -0.000516      -0.026020       0.054335      -0.092994      -0.003698      -0.062977       0.050292      -0.080976      -0.115678      -0.003564       0.119242             11.534849      12.181864       6.229338       4.246291      10.132040       3.978085      12.290644           0.000000
          117              C       9.748860      12.031659      17.488303      -0.008625      38.959818 0.42232686E+03  0.97796315E+04                                10.035762                            6.826443       0.006212       2.014298                    0.999126      26.819545      74.571282       0.639235       0.413782      -1.074345       0.023018       0.043572       0.008030       0.049928      -0.006381       0.003929      -0.005075       0.019101       0.061888      -0.022133      -0.000109       0.022242             14.125337      15.073152       7.711624       6.011434      11.567067       4.725975      15.735792           0.000000
          118              C       9.703925      11.788838      18.878936      -0.096267      34.476274 0.42036413E+03  0.97877447E+04                                 9.247370                            6.841516       0.126392       2.012995                    0.999725      28.895713      82.334515       0.629997       0.417552      -1.064805       0.017870       0.006189       0.006246       0.019916       0.008635      -0.015586      -0.008300       0.005666      -0.005294      -0.014926      -0.007691       0.022617             11.687087      11.464521       5.118622       4.626980       9.067898       3.143431      14.528841          -0.000001
          119              C      10.609148      12.482013      19.707294      -0.159026      35.931972 0.43769613E+03  0.10360348E+05                                 9.624438                            7.064005      -0.024590       1.964559                    0.999370      30.057352      88.161743       0.605263       0.427524      -1.051840      -0.018154      -0.014169      -0.004801       0.023524      -0.015534      -0.014403      -0.010189      -0.013925       0.003809      -0.028205       0.011731       0.016474             12.227555      13.231201       6.069173       4.470451       9.747005       3.202015      13.704459          -0.000004
          120              C      11.583118      13.276583      19.138174       0.201372      39.565070 0.39443644E+03  0.90883565E+04                                10.510054                            6.854474      -0.456984       1.869808                    0.999178      26.412388      76.208279       0.595107       0.446686      -1.041319       0.013247       0.008972       0.016187       0.022759      -0.021327       0.019823       0.015933      -0.024238       0.009018      -0.040608       0.015997       0.024611             15.218468      15.471710       6.959716       7.761671      10.564583       4.984962      19.619109          -0.000001
          121              C      11.715927      13.409348      17.724273      -0.155841      37.483571 0.43978653E+03  0.10400094E+05                                 9.828277                            7.031468       0.001009       1.968710                    0.999576      29.968986      87.253217       0.614369       0.421581      -1.057774      -0.012197      -0.003170      -0.021249       0.024705      -0.011763      -0.031942      -0.012654      -0.025945      -0.011135      -0.044555       0.019358       0.025197             12.574843      11.875264       5.214536       4.337570       9.430450       2.931457      16.418814          -0.000001
          122              C      10.839567      12.696342      16.947106      -0.079758      34.025394 0.39855511E+03  0.91825291E+04                                 9.220141                            6.709377       0.010445       1.983421                    0.999619      28.552223      81.662151       0.627661       0.423552      -1.058083       0.000293      -0.006987       0.021259       0.022380      -0.005172      -0.007622      -0.008122      -0.008771       0.050686      -0.018348      -0.002300       0.020648             11.698601      12.885439       6.072783       3.676738       9.616466       3.166144      12.593900           0.000001
          123              C      20.768272       7.766352      15.794633       0.656094      24.362342 0.24611405E+03  0.50846352E+04                                 7.868560                            5.611668      -0.158969       2.011819                    0.999227      21.932731      61.672237       0.617880       0.479820      -1.013886       0.037170       0.023505      -0.062986       0.076820      -0.070180       0.020259       0.030618      -0.094366      -0.224964      -0.097175      -0.026476       0.123651             10.286698       8.948517       3.036768      -3.410274       6.824639      -1.944218      15.086937           0.000001
          124              C      20.107055       7.333358      17.045929      -0.022118      38.774055 0.41649074E+03  0.95916874E+04                                 9.922994                            6.719211       0.060392       2.030210                    0.999298      26.629156      73.355554       0.654265       0.406502      -1.081295      -0.014240      -0.009032       0.048193       0.051058       0.007072       0.004197       0.008993      -0.012335      -0.044891      -0.017805      -0.001901       0.019706             13.970388      13.161676       5.057996      -6.760897       8.518534      -4.304621      20.230956           0.000001
          125              C      18.932252       6.630948      16.987895      -0.085631      33.913273 0.38418394E+03  0.87493762E+04                                 9.123569                            6.520485       0.129031       2.020812                    0.999666      28.158586      79.441603       0.648062       0.415004      -1.066061       0.001765      -0.003455       0.028504       0.028766      -0.007847       0.017188       0.018965      -0.013215       0.008712      -0.030020       0.005484       0.024536             11.910811      11.885278       4.384774      -5.366474       7.689346      -3.425544      16.157810           0.000001
          126              C      18.261539       6.203983      18.098211      -0.146006      34.371859 0.38949829E+03  0.89644077E+04                                 9.356065                            6.664997       0.036234       1.998388                    0.999376      28.974794      84.106352       0.622249       0.427687      -1.050575       0.002685      -0.000533      -0.024219       0.024373      -0.022559       0.010164       0.009047      -0.029277      -0.066453      -0.032691      -0.005445       0.038136             12.283676      11.040246       3.810882      -5.059108       7.480121      -3.159891      18.330663          -0.000002
          127              C      18.758515       6.510618      19.297221       0.218544      37.909212 0.36347496E+03  0.82209577E+04                                10.253893                            6.598660      -0.403263       1.890568                    0.998728      25.862224      74.386316       0.602823       0.449230      -1.037891      -0.011027      -0.010098       0.019383       0.024480      -0.016187      -0.020590      -0.016270      -0.023377      -0.080610      -0.044606       0.010618       0.033988             15.224464      15.299236       6.020562      -8.038820       9.268573      -4.822032      21.105583          -0.000002
          128              C      19.930544       7.266628      19.474335      -0.156457      38.101181 0.45566176E+03  0.10860538E+05                                 9.947016                            7.154768      -0.017315       1.960014                    0.999472      30.176743      87.914749       0.609983       0.421289      -1.059023       0.018804       0.015093      -0.014582       0.028178      -0.004770       0.031410       0.016586      -0.008839      -0.023453      -0.040797       0.010324       0.030473             12.872396      13.799713       5.316107      -4.908191       8.773727      -2.964054      16.043747          -0.000002
          129              C      20.646124       7.679622      18.296404      -0.090407      34.430387 0.42732510E+03  0.99840085E+04                                 9.245716                            6.902266       0.086481       2.000943                    0.999598      28.861497      82.196437       0.627052       0.418077      -1.065190      -0.016909      -0.001503       0.002553       0.017166       0.019930       0.007805       0.004838      -0.001704      -0.031728      -0.016107      -0.011222       0.027329             11.662782      10.980297       3.763548      -4.125571       7.415486      -2.600226      16.592564           0.000000
          130              C      21.405142      11.099520      14.207176       0.643635      23.746098 0.23030578E+03  0.46948938E+04                                 7.760044                            5.445153      -0.179862       2.007497                    0.999389      21.942710      61.940798       0.622356       0.482777      -1.009060       0.042154      -0.051524       0.000427       0.066572       0.064414      -0.074715      -0.039756       0.018658       0.204104      -0.102086      -0.032948       0.135034             10.303899      10.420581      -4.739842       1.842161      14.259745       1.001545       6.231372           0.000001
          131              C      20.419522      12.162208      14.030336      -0.013401      39.279803 0.42640571E+03  0.98778650E+04                                10.043808                            6.820339       0.041894       2.025606                    0.999261      26.635606      73.586862       0.646317       0.409091      -1.079590      -0.034916       0.041112      -0.007470       0.054453       0.004669      -0.009621       0.000439      -0.008903       0.021688      -0.014018       0.001892       0.012126             14.341244      15.066243      -9.016130       2.488533      20.890050       0.452307       7.067439           0.000002
          132              C      20.688406      13.379717      14.673641      -0.089873      33.302637 0.39473548E+03  0.90327196E+04                                 8.974238                            6.592292       0.111502       2.015262                    0.999697      28.204005      79.241425       0.648329       0.412855      -1.069579      -0.008787      -0.002625      -0.008267       0.012346       0.017301       0.000851       0.003811       0.017942       0.017250      -0.022644       0.005383       0.017261             11.536629      11.279297      -5.910449       2.019086      16.830782       0.658279       6.499808           0.000003
          133              C      19.820152      14.427454      14.470247      -0.144515      36.194291 0.43841321E+03  0.10347717E+05                                 9.619806                            7.034729       0.074007       1.998637                    0.999424      29.606380      85.794811       0.613060       0.423294      -1.057907       0.004433      -0.013382       0.008364       0.016391       0.025498      -0.011290       0.016656       0.031444       0.018165      -0.041450       0.014312       0.027139             12.586091      13.800407      -7.053426       2.829614      17.034170      -0.298924       6.923696           0.000002
          134              C      18.626915      14.256868      13.649007       0.214608      40.728814 0.35321320E+03  0.79319844E+04                                10.707472                            6.500300      -0.385029       1.898071                    0.998649      25.714919      73.702419       0.607995       0.448602      -1.038239      -0.008417       0.015216       0.004246       0.017900      -0.000358      -0.022221      -0.016927      -0.032764       0.096391      -0.040129      -0.004741       0.044870             16.919651      15.521050     -11.289258       1.754682      27.905961       1.059346       7.331943           0.000000
          135              C      18.389466      13.068505      13.112464      -0.143995      37.857394 0.39909339E+03  0.92402278E+04                                 9.976701                            6.735328      -0.044489       1.963104                    0.999598      29.368003      85.470268       0.620617       0.426260      -1.051575       0.018914      -0.032555       0.000913       0.037662       0.036341      -0.007194      -0.012275       0.033662       0.096051      -0.056541       0.014948       0.041594             13.828757      12.389551      -7.223491       1.548154      22.215475       1.599334       6.881245          -0.000001
          136              C      19.246194      11.999877      13.247968      -0.111916      36.102103 0.42380400E+03  0.99094052E+04                                 9.546040                            6.868914       0.035012       1.975831                    0.999599      29.467193      84.736953       0.627453       0.417486      -1.062543      -0.011136       0.023697       0.005859       0.026831       0.017468       0.012345       0.013429       0.011778      -0.008867      -0.018771      -0.010982       0.029753             12.594040      13.187016      -6.876692       2.336288      17.825629       0.422231       6.769476           0.000001
          137              N      15.700891       3.413688       6.164774      -0.184538      54.275765 0.51758653E+03  0.12441810E+05                                12.056366                            7.294597       0.294562       2.087259                    0.999691      28.445572      77.111201       0.660929       0.385524      -1.108360      -0.191559      -0.110634       0.155528       0.270414      -0.120391       0.160870       0.103827      -0.138025       0.057595      -0.273440       0.125987       0.147453             18.955273      19.340242       7.248848      14.508573      11.186524       8.610976      26.339053          -0.000002
          138              N      11.316387      11.858945       6.818755      -0.193504      58.291549 0.52600358E+03  0.12690825E+05                                12.623559                            7.349344       0.311148       2.089664                    0.999747      28.583521      77.540013       0.659273       0.385070      -1.109071      -0.140545      -0.083813      -0.226436       0.279376      -0.052792      -0.176350      -0.098552      -0.059730      -0.443899      -0.284832       0.134385       0.150446             20.879455      22.353711       9.283804     -16.381007      13.115944     -10.220952      27.168709          -0.000004
          139              N      24.004091      10.366195      27.238337      -0.174748      60.800587 0.47734023E+03  0.11263980E+05                                12.940467                            7.008217       0.317087       2.099742                    0.999755      27.984839      75.589848       0.672704       0.385850      -1.106208       0.198563       0.166600       0.078459       0.270811      -0.200570      -0.071881      -0.073509      -0.026975       0.368196      -0.288071       0.137784       0.150287             22.574902      21.559223     -19.933263       0.064658      38.466676       0.378915       7.698807          -0.000002
          140              N      15.684160       3.403432       7.522557      -0.184498      54.273119 0.51756108E+03  0.12441030E+05                                12.055931                            7.294373       0.294624       2.087286                    0.999691      28.445016      77.108848       0.660946       0.385519      -1.108364       0.185502       0.120517      -0.155530       0.270417      -0.126636       0.165510       0.096259      -0.113478       0.057605      -0.273439       0.125983       0.147456             18.954523      18.725771       7.560934      14.255613      11.799757       9.022214      26.338040          -0.000002
          141              N      10.147365      11.142303       6.868577      -0.193500      58.291258 0.52600135E+03  0.12690755E+05                                12.623504                            7.349320       0.311148       2.089665                    0.999747      28.583485      77.539817       0.659275       0.385069      -1.109072       0.138460       0.087214       0.226436       0.279376      -0.055202      -0.167839      -0.112436      -0.050250      -0.443897      -0.284830       0.134381       0.150449             20.879348      22.524524       9.196738     -16.540394      12.944961      -9.960742      27.168559          -0.000004
          142              N      10.586668       2.140959      13.823657      -0.174751      60.800960 0.47734186E+03  0.11264034E+05                                12.940535                            7.008241       0.317003       2.099715                    0.999755      27.984858      75.590063       0.672701       0.385851      -1.106207      -0.238559      -0.101366      -0.078451       0.270814      -0.128911      -0.098109      -0.030705      -0.308498       0.368209      -0.288069       0.137784       0.150285             22.575055      18.867923     -18.563172       0.367026      41.158396      -0.114323       7.698847          -0.000002
          143              N      12.581569      13.924210      21.209889      -0.184538      54.275765 0.51758652E+03  0.12441810E+05                                12.056366                            7.294597       0.294562       2.087259                    0.999691      28.445572      77.111201       0.660929       0.385524      -1.108360       0.191559       0.110634      -0.155528       0.270414      -0.120391       0.160870       0.103827      -0.138025       0.057595      -0.273440       0.125987       0.147453             18.955273      19.340241       7.248848      14.508573      11.186524       8.610976      26.339054          -0.000002
          144              N      16.966073       5.478953      20.555908      -0.193504      58.291566 0.52600371E+03  0.12690829E+05                                12.623562                            7.349346       0.311148       2.089664                    0.999747      28.583523      77.540024       0.659273       0.385070      -1.109071       0.140545       0.083813       0.226436       0.279376      -0.052792      -0.176350      -0.098552      -0.059730      -0.443899      -0.284832       0.134385       0.150446             20.879460      22.353716       9.283806     -16.381013      13.115947     -10.220955      27.168718          -0.000004
          145              N       4.278369       6.971703       0.136326      -0.174720      60.798246 0.47732265E+03  0.11263449E+05                                12.940097                            7.008049       0.317136       2.099762                    0.999755      27.984447      75.588127       0.672718       0.385846      -1.106212      -0.198565      -0.166601      -0.078459       0.270813      -0.200570      -0.071879      -0.073509      -0.026973       0.368188      -0.288070       0.137785       0.150285             22.574185      21.558568     -19.932589       0.064664      38.465388       0.378893       7.698597          -0.000002
          146              N      12.598300      13.934466      19.852106      -0.184498      54.273121 0.51756112E+03  0.12441031E+05                                12.055932                            7.294374       0.294624       2.087286                    0.999691      28.445017      77.108852       0.660946       0.385519      -1.108364      -0.185502      -0.120517       0.155530       0.270417      -0.126636       0.165510       0.096259      -0.113478       0.057605      -0.273439       0.125983       0.147456             18.954523      18.725770       7.560934      14.255613      11.799757       9.022214      26.338041          -0.000002
          147              N      18.135095       6.195595      20.506086      -0.193500      58.291247 0.52600126E+03  0.12690753E+05                                12.623502                            7.349320       0.311148       2.089665                    0.999747      28.583483      77.539809       0.659275       0.385069      -1.109072      -0.138460      -0.087214      -0.226436       0.279376      -0.055202      -0.167839      -0.112436      -0.050251      -0.443897      -0.284830       0.134381       0.150449             20.879345      22.524521       9.196736     -16.540391      12.944959      -9.960741      27.168556          -0.000004
          148              N      17.695792      15.196939      13.551006      -0.174722      60.798647 0.47732449E+03  0.11263509E+05                                12.940170                            7.008075       0.317052       2.099735                    0.999755      27.984470      75.588362       0.672715       0.385847      -1.106211       0.238561       0.101368       0.078451       0.270816      -0.128911      -0.098108      -0.030704      -0.308500       0.368201      -0.288068       0.137785       0.150283             22.574347      18.867317     -18.562527       0.367008      41.157083      -0.114308       7.698640          -0.000002
          149              O      10.432641       0.980629       3.449481      -0.627290      34.876491 0.49978868E+03  0.11816001E+05                                 8.470640                            6.867986       0.409019       2.153903                    0.998210      28.623158      74.997949       0.732012       0.353919      -1.141261       0.070676      -0.054263       0.049618       0.101988       0.021275      -0.044298       0.015690      -0.032713      -0.194052      -0.088148       0.028610       0.059538             10.184654      15.177060       4.244984       1.172089       7.429017       0.619896       7.947886           0.000001
          150              O      11.640503       1.674668       1.728436      -0.682550      37.204452 0.57477259E+03  0.14048056E+05                                 8.823946                            7.341849       0.358129       2.120430                    0.998220      29.943715      79.329360       0.712590       0.351679      -1.145027       0.115793      -0.044895       0.015445       0.125148      -0.002174      -0.036039       0.003210      -0.097222       0.224874      -0.093807       0.010972       0.082835             10.513545       9.423729       1.562075       3.499702       6.601321       0.781986      15.515585           0.000002
          151              O      13.431688      13.238828       0.957566      -0.657554      41.184247 0.61756817E+03  0.15391251E+05                                 9.567583                            7.748835       0.176041       2.076445                    0.997473      29.465717      79.227063       0.674059       0.364602      -1.132989      -0.036886       0.030965       0.075114       0.089227      -0.058613       0.045557       0.007800      -0.022399      -0.003093      -0.080404       0.011057       0.069347             11.548882       7.700115       0.355994       0.316333       6.872610      -0.729491      20.073922           0.000001
          152              O      15.019916      14.095336       2.356137      -0.679777      42.912124 0.65994620E+03  0.16709505E+05                                 9.839350                            8.005419       0.120056       2.053552                    0.997167      29.878532      80.767871       0.664294       0.364159      -1.134221      -0.040008      -0.077931       0.043853       0.097964      -0.030580       0.037698       0.005903       0.005890      -0.193439      -0.079415       0.011636       0.067779             12.002386      16.990762       4.917624      -3.362252       9.239409      -1.815939       9.776987           0.000001
          153              O      21.016759      15.836851      27.296371      -0.754665      54.951523 0.80712717E+03  0.21559297E+05                                11.650563                            8.917035      -0.021673       1.966171                    0.998489      32.406396      90.914693       0.620702       0.369428      -1.126571       0.095150      -0.036895       0.045517       0.111743       0.017976      -0.066614      -0.067059       0.102840       0.163078      -0.107311      -0.020379       0.127689             15.350272      20.153464      -8.382695       4.639309      15.161473      -3.219495      10.735878           0.000001
          154              O      17.835971      13.354088       1.264436      -0.590339      35.280716 0.52698775E+03  0.12571454E+05                                 8.524500                            7.059126       0.471801       2.197846                    0.997650      27.690822      71.873122       0.724083       0.354595      -1.145593       0.048940      -0.048314       0.006784       0.069104       0.072080      -0.003497       0.025446       0.025496       0.130052      -0.098243       0.035392       0.062851             10.018441       7.986275       1.204453       2.094838      13.526912       4.031238       8.542135           0.000002
          155              O      20.242589       6.994387      10.237850      -0.627286      34.876331 0.49978615E+03  0.11815925E+05                                 8.470609                            6.867964       0.409039       2.153910                    0.998210      28.623106      74.997719       0.732014       0.353918      -1.141261       0.016290      -0.087605      -0.049618       0.101990      -0.000722      -0.006112      -0.046601       0.053669      -0.194054      -0.088154       0.028609       0.059545             10.184610      12.456463       5.630018       1.084176      10.149518       0.763249       7.947849           0.000001
          156              O      19.076087       6.232878      11.958895      -0.682556      37.204915 0.57478125E+03  0.14048325E+05                                 8.824035                            7.341918       0.358183       2.120446                    0.998221      29.943831      79.329915       0.712585       0.351680      -1.145025      -0.012529      -0.123560      -0.015443       0.125150      -0.040593      -0.013490      -0.033575       0.053708       0.224884      -0.093821       0.010983       0.082838             10.513657       8.445533       2.060174       2.284720       7.579699       2.764035      15.515739           0.000002
          157              O       7.957966       9.883291      12.729766      -0.657554      41.184227 0.61756725E+03  0.15391223E+05                                 9.567583                            7.748830       0.176027       2.076440                    0.997473      29.465682      79.226956       0.674059       0.364602      -1.132989      -0.010860       0.046920      -0.075112       0.089226      -0.043546       0.027621       0.037060      -0.081591      -0.003085      -0.080404       0.011063       0.069341             11.548888       7.330810       0.544009      -0.506579       7.241911       0.612868      20.073942           0.000001
          158              O       6.474108       8.856529      11.331194      -0.679776      42.912258 0.65994875E+03  0.16709588E+05                                 9.839376                            8.005437       0.120061       2.053553                    0.997167      29.878564      80.768028       0.664293       0.364159      -1.134221       0.087600       0.000298      -0.043853       0.097964      -0.015612       0.022360       0.030918      -0.052910      -0.193440      -0.079414       0.011638       0.067776             12.002425      14.811548       6.027132      -3.143754      11.418705      -2.172419       9.777023           0.000001
          159              O       7.066811       7.285162      13.765623      -0.754660      54.951175 0.80712038E+03  0.21559072E+05                                11.650526                            8.917004      -0.021656       1.966178                    0.998489      32.406252      90.914224       0.620702       0.369429      -1.126570      -0.010290      -0.101532      -0.045516       0.111742       0.052148      -0.089979      -0.028938      -0.031405       0.163062      -0.107295      -0.020387       0.127683             15.350229       9.410493      -2.913325      -0.764226      25.904359       5.595002      10.735836           0.000001
          160              O       5.857037       6.010683      12.422896      -0.590347      35.280901 0.52699105E+03  0.12571551E+05                                 8.524521                            7.059141       0.471817       2.197849                    0.997649      27.690914      71.873381       0.724084       0.354594      -1.145593       0.020849      -0.065529      -0.006786       0.069100       0.052710       0.021094      -0.014661       0.101591       0.130059      -0.098248       0.035390       0.062858             10.018469      13.360416      -1.531582       4.542892       8.152843       0.037857       8.542148           0.000002
          161              O      17.849819      16.357269      23.925182      -0.627290      34.876499 0.49978882E+03  0.11816006E+05                                 8.470642                            6.867987       0.409019       2.153903                    0.998210      28.623161      74.997961       0.732012       0.353919      -1.141261      -0.070676       0.054263      -0.049618       0.101988       0.021275      -0.044298       0.015690      -0.032713      -0.194051      -0.088148       0.028610       0.059538             10.184657      15.177064       4.244985       1.172089       7.429018       0.619896       7.947888           0.000001
          162              O      16.641957      15.663230      25.646227      -0.682550      37.204452 0.57477259E+03  0.14048056E+05                                 8.823947                            7.341849       0.358129       2.120430                    0.998220      29.943714      79.329358       0.712590       0.351679      -1.145027      -0.115793       0.044895      -0.015445       0.125148      -0.002174      -0.036039       0.003210      -0.097222       0.224874      -0.093807       0.010972       0.082835             10.513545       9.423729       1.562075       3.499702       6.601321       0.781986      15.515585           0.000002
          163              O      14.850772       4.099070      26.417097      -0.657554      41.184239 0.61756803E+03  0.15391247E+05                                 9.567581                            7.748834       0.176042       2.076445                    0.997473      29.465715      79.227053       0.674059       0.364602      -1.132989       0.036886      -0.030965      -0.075114       0.089227      -0.058613       0.045557       0.007800      -0.022399      -0.003093      -0.080404       0.011057       0.069347             11.548880       7.700114       0.355994       0.316333       6.872609      -0.729491      20.073918           0.000001
          164              O      13.262544       3.242562      25.018526      -0.679777      42.912125 0.65994620E+03  0.16709505E+05                                 9.839350                            8.005419       0.120056       2.053552                    0.997167      29.878532      80.767871       0.664294       0.364159      -1.134221       0.040008       0.077931      -0.043853       0.097964      -0.030580       0.037698       0.005903       0.005890      -0.193439      -0.079415       0.011636       0.067779             12.002386      16.990762       4.917624      -3.362252       9.239410      -1.815939       9.776988           0.000001
          165              O       7.265701       1.501047       0.078292      -0.754665      54.951520 0.80712715E+03  0.21559297E+05                                11.650562                            8.917035      -0.021673       1.966171                    0.998489      32.406396      90.914692       0.620702       0.369428      -1.126571      -0.095150       0.036895      -0.045517       0.111743       0.017976      -0.066614      -0.067059       0.102840       0.163078      -0.107311      -0.020379       0.127689             15.350270      20.153462      -8.382694       4.639308      15.161472      -3.219495      10.735877           0.000001
          166              O      10.446489       3.983810      26.110227      -0.590339      35.280717 0.52698775E+03  0.12571454E+05                                 8.524500                            7.059126       0.471801       2.197846                    0.997650      27.690822      71.873122       0.724083       0.354595      -1.145593      -0.048940       0.048314      -0.006784       0.069104       0.072080      -0.003497       0.025446       0.025496       0.130052      -0.098243       0.035392       0.062851             10.018441       7.986276       1.204453       2.094838      13.526912       4.031238       8.542136           0.000002
          167              O       8.039871      10.343511      17.136813      -0.627286      34.876322 0.49978597E+03  0.11815920E+05                                 8.470607                            6.867962       0.409040       2.153910                    0.998210      28.623103      74.997706       0.732014       0.353918      -1.141261      -0.016290       0.087605       0.049618       0.101990      -0.000722      -0.006112      -0.046601       0.053669      -0.194054      -0.088154       0.028609       0.059545             10.184607      12.456460       5.630017       1.084175      10.149516       0.763248       7.947847           0.000001
          168              O       9.206373      11.105020      15.415768      -0.682556      37.204913 0.57478122E+03  0.14048324E+05                                 8.824034                            7.341917       0.358183       2.120446                    0.998221      29.943831      79.329914       0.712585       0.351680      -1.145025       0.012529       0.123560       0.015443       0.125150      -0.040593      -0.013490      -0.033575       0.053708       0.224884      -0.093821       0.010983       0.082838             10.513657       8.445532       2.060174       2.284720       7.579700       2.764035      15.515739           0.000002
          169              O      20.324494       7.454607      14.644897      -0.657554      41.184220 0.61756713E+03  0.15391219E+05                                 9.567581                            7.748829       0.176027       2.076441                    0.997473      29.465680      79.226947       0.674059       0.364602      -1.132989       0.010860      -0.046920       0.075112       0.089226      -0.043546       0.027621       0.037060      -0.081591      -0.003085      -0.080404       0.011063       0.069341             11.548886       7.330809       0.544009      -0.506579       7.241910       0.612868      20.073939           0.000001
          170              O      21.808352       8.481369      16.043469      -0.679776      42.912259 0.65994876E+03  0.16709588E+05                                 9.839376                            8.005437       0.120061       2.053553                    0.997167      29.878564      80.768029       0.664293       0.364159      -1.134221      -0.087600      -0.000298       0.043853       0.097964      -0.015612       0.022360       0.030918      -0.052910      -0.193440      -0.079414       0.011638       0.067776             12.002426      14.811549       6.027132      -3.143754      11.418704      -2.172419       9.777024           0.000001
          171              O      21.215649      10.052736      13.609040      -0.754660      54.951169 0.80712030E+03  0.21559070E+05                                11.650525                            8.917004      -0.021656       1.966178                    0.998489      32.406251      90.914219       0.620702       0.369429      -1.126571       0.010290       0.101532       0.045516       0.111742       0.052148      -0.089979      -0.028938      -0.031405       0.163062      -0.107295      -0.020387       0.127683             15.350227       9.410492      -2.913325      -0.764226      25.904354       5.595001      10.735835           0.000001
          172              O      22.425423      11.327215      14.951767      -0.590347      35.280898 0.52699099E+03  0.12571549E+05                                 8.524521                            7.059141       0.471817       2.197849                    0.997649      27.690913      71.873377       0.724084       0.354594      -1.145593      -0.020849       0.065529       0.006786       0.069100       0.052710       0.021094      -0.014661       0.101591       0.130059      -0.098248       0.035390       0.062858             10.018469      13.360416      -1.531582       4.542892       8.152842       0.037857       8.542148           0.000002

******************************************************
Auxiliary information for the entire system
The total spin magnetic moment of the unit cell is   -0.000015
The total net atomic charge of the unit cell is   -0.000007
Accuracy of reproducing the electrostatic potential in the unit cell:
  The inner radius (bohr) =    5.0000
  The outer radius (bohr) =   12.0000
  Valid grid points have density less than (e/(bohr^3)) =    0.0001
  The number of valid grid points were=      1038430
  The rms potential error without charges in kcal/mol is=      4.73694
  The rms potential error with partial charges in kcal/mol is=      1.38060
  The RRMSE value at monopole order=      0.29145
  The rms potential error with partial charges and cloud penetration in kcal/mol is=      1.37541
  The RRMSE value at monopole order with cloud penetration is=      0.29036
  The rms potential error with partial charges and atomic dipoles in kcal/mol is=      0.59731
  The RRMSE value at dipole order=      0.12610
  The rms potential error with partial charges, atomic dipoles and cloud penetration in kcal/mol is=      0.58197
  The RRMSE value at dipole order with cloud penetration=      0.12286

******************************************************
The electron densities and ab initio electrostatic potential were computed in VASP using the PBE functional and
projector augmented wave method. See the main text of the journal article for a description of computational details.
The atomic charges, dipoles, and quadrupoles were computed with the DDEC6 method as described in
(a) T. A. Manz and N. Gabaldon Limas, RSC Adv. 6 (2016) 47771-47801 DOI: 10.1039/c6ra04656h
(b) N. Gabaldon Limas and T. A. Manz, RSC Adv. 8 (2018) 2678-2707 DOI: 10.1039/c7ra11829e.
For each atom in the material, the electron cloud parameters were fit to the spherically averaged atom-in-material
electron density using radial positions for which this density was between 10^-4 and 10^-2 electrons per cubic bohr.
The polarizabilities, dispersion coefficients, and quantum Drude oscillator (QDO) parameters were fit using the MCLF method.
The magnetic structure of the system was optimized in VASP from the default ferromagnetic initial guess using spin polarization.
The atomic spin moments (ASMs) were computed on this optimized magnetic structure using the DDEC6 partition as inputs
to the method of T. A. Manz and D. S. Sholl, J. Chem. Theory Comput. 7 (2011) 4146-4164 DOI: 10.1021/ct200539n.
The RMSE and RRMSE were computed using a uniform grid with Ewald summation.
