# Supplementary material for: A collection of forcefield precursors for metal–organic frameworks
Source: RSC Adv. 2019 Nov 13;9(63):36492–507. doi: 10.1039/c9ra07327b (PMC9075174; doi:10.1039/c9ra07327b)
Supplement: RA-009-C9RA07327B-s3396 [file RA-009-C9RA07327B-s3396.xyz]

  172
jmolscript: load "" {1 1 1} spacegroup "x,y,z" unitcell [{     16.104400     0.000000     0.000000 }, {      7.274657    14.367709     0.000000 }, {      4.896687     3.009282    27.321004 }]
Eu     9.266874     1.095156     1.259225     1.348402
Eu    20.664326     8.099514    12.401277     1.348402
Eu    19.008870    16.281835    26.061779     1.348397
Eu     7.611418     9.277477    14.919727     1.348400
H     11.670020     1.554309     5.554360     0.127978
H     13.409531     2.294752     6.928607     0.125061
H     15.620220     3.186201     3.647354     0.133882
H     13.820058     2.570796     2.338678     0.122965
H     16.583923     5.217478    24.867578     0.125197
H     17.708405     5.880822    22.985161     0.127344
H     14.881122     4.214561    20.692928     0.131344
H     13.725738     3.470864    22.654577     0.135120
H      8.989965     5.869242    25.801956     0.141212
H      8.082765     7.970061    26.143469     0.131549
H      6.293086     6.032917     1.081912     0.121302
H      7.224631     3.951018     0.846951     0.117904
H     19.169143     6.162930     8.106142     0.127977
H     17.722779     4.945479     6.731895     0.125060
H     15.928854     3.375873    10.013148     0.133880
H     17.291061     4.703917    11.321824     0.122963
H     18.577993     6.442943    16.113928     0.125197
H     17.478235     5.739370    17.996345     0.127343
H     20.241944     7.509079    20.288578     0.131343
H     21.427349     8.203925    18.326929     0.135119
H     21.426847    13.512386    15.179550     0.141214
H     19.962379    15.270734    14.838037     0.131546
H     17.602367    12.983088    12.578590     0.121306
H     19.038958    11.211568    12.813551     0.117901
H     16.605724    15.822682    21.766644     0.127978
H     14.866213    15.082239    20.392397     0.125060
H     12.655524    14.190790    23.673650     0.133883
H     14.455686    14.806195    24.982326     0.122963
H     11.691821    12.159513     2.453426     0.125198
H     10.567339    11.496169     4.335843     0.127344
H     13.394622    13.162430     6.628076     0.131343
H     14.550006    13.906127     4.666427     0.135120
H     19.285779    11.507749     1.519048     0.141210
H     20.192979     9.406930     1.177535     0.131549
H     21.982658    11.344074    26.239092     0.121303
H     21.051113    13.425973    26.474053     0.117904
H      9.106601    11.214061    19.214862     0.127976
H     10.552965    12.431512    20.589109     0.125060
H     12.346890    14.001118    17.307856     0.133880
H     10.984683    12.673074    15.999180     0.122963
H      9.697751    10.934048    11.207076     0.125196
H     10.797509    11.637621     9.324659     0.127344
H      8.033800     9.867912     7.032426     0.131343
H      6.848395     9.173066     8.994075     0.135119
H      6.848897     3.864605    12.141454     0.141214
H      8.313365     2.106257    12.482967     0.131546
H     10.673377     4.393903    14.742414     0.121307
H      9.236786     6.165423    14.507453     0.117901
C     11.484640     1.424547     3.005310     0.547133
C     12.706106     1.742111     3.793521     0.003659
C     12.481646     1.821507     5.187439    -0.093191
C     13.504490     2.310552     6.002425    -0.155801
C     14.659317     2.819346     5.436607     0.185317
C     14.836056     2.866205     4.029302    -0.150876
C     13.795915     2.417796     3.255844    -0.078682
C     14.389619     3.872324    25.221931     0.594528
C     15.071134     4.263440    23.960794     0.003271
C     16.241913     4.993438    24.031009    -0.086870
C     16.915852     5.397714    22.914126    -0.152958
C     16.417086     5.089216    21.729487     0.197619
C     15.212700     4.386861    21.543704    -0.157474
C     14.519625     3.949250    22.717961    -0.092739
C     11.150022     4.812717    26.800539     0.595248
C     10.635608     6.175515    26.978125     0.015944
C      9.423644     6.490075    26.340726    -0.093396
C      8.895068     7.748762    26.540989    -0.159982
C      4.673434     5.721635     0.031146     0.196703
C      5.842291     5.391668     0.580845    -0.146112
C      6.413345     4.147209     0.439322    -0.107706
C     19.368650     6.269703    10.655192     0.547138
C     18.533574     5.323409     9.866981     0.003660
C     18.564133     5.559527     8.473063    -0.093189
C     17.665788     4.867897     7.658077    -0.155800
C     16.690205     4.067438     8.223895     0.185314
C     16.568564     3.930926     9.631200    -0.150879
C     17.438467     4.656344    10.404658    -0.078677
C     20.769295     7.792983    15.759575     0.594526
C     20.112503     7.361637    17.020712     0.003272
C     18.932365     6.646868    16.950497    -0.086870
C     18.267255     6.228225    18.067380    -0.152961
C     18.767787     6.533850    19.252019     0.197616
C     19.938444     7.291089    19.437802    -0.157473
C     20.641938     7.711746    18.263545    -0.092740
C     21.393699    11.108017    14.180967     0.595252
C     20.410236    12.182558    14.003381     0.015946
C     20.677064    13.405917    14.640780    -0.093393
C     19.792881    14.446064    14.440517    -0.159984
C     18.611707    14.287466    13.629356     0.196704
C     18.378096    13.095606    13.079657    -0.146110
C     19.230397    12.023989    13.221180    -0.107710
C     16.791104    15.952444    24.315694     0.547133
C     15.569638    15.634880    23.527483     0.003659
C     15.794098    15.555484    22.133565    -0.093190
C     14.771254    15.066439    21.318579    -0.155801
C     13.616427    14.557645    21.884397     0.185317
C     13.439688    14.510786    23.291702    -0.150875
C     14.479829    14.959195    24.065160    -0.078682
C     13.886125    13.504667     2.099073     0.594528
C     13.204610    13.113551     3.360210     0.003270
C     12.033831    12.383553     3.289995    -0.086869
C     11.359892    11.979277     4.406878    -0.152958
C     11.858658    12.287775     5.591517     0.197619
C     13.063044    12.990130     5.777300    -0.157473
C     13.756119    13.427741     4.603043    -0.092739
C     17.125722    12.564274     0.520465     0.595248
C     17.640136    11.201476     0.342879     0.015944
C     18.852100    10.886916     0.980278    -0.093397
C     19.380676     9.628229     0.780015    -0.159981
C     18.705623     8.646074    -0.031146     0.196701
C     22.433453    11.985323    26.740159    -0.146113
C     21.862399    13.229782    26.881682    -0.107706
C      8.907094    11.107288    16.665812     0.547139
C      9.742170    12.053582    17.454023     0.003659
C      9.711611    11.817464    18.847941    -0.093189
C     10.609956    12.509094    19.662927    -0.155800
C     11.585539    13.309553    19.097109     0.185314
C     11.707180    13.446065    17.689804    -0.150879
C     10.837277    12.720647    16.916346    -0.078677
C      7.506449     9.584008    11.561429     0.594526
C      8.163241    10.015354    10.300292     0.003271
C      9.343379    10.730123    10.370507    -0.086869
C     10.008489    11.148766     9.253624    -0.152960
C      9.507957    10.843141     8.068985     0.197615
C      8.337300    10.085902     7.883202    -0.157472
C      7.633806     9.665245     9.057459    -0.092739
C      6.882045     6.268974    13.140037     0.595252
C      7.865508     5.194433    13.317623     0.015946
C      7.598680     3.971074    12.680224    -0.093393
C      8.482863     2.930927    12.880487    -0.159984
C      9.664037     3.089525    13.691648     0.196702
C      9.897648     4.281385    14.241347    -0.146110
C      9.045347     5.353002    14.099824    -0.107709
N     15.697308     3.421422     6.155969    -0.119471
N     16.975491     5.505426    20.516162    -0.116497
N      4.262097     6.972206     0.142069    -0.105677
N     15.684177     3.413352     7.504533    -0.119427
N     18.144220     6.223674    20.465344    -0.116494
N     17.681806    15.219350    13.518433    -0.105671
N     12.578436    13.955569    21.165035    -0.119472
N     11.300253    11.871565     6.804842    -0.116498
N     24.013647    10.404785    27.178935    -0.105655
N     12.591567    13.963639    19.816471    -0.119426
N     10.131524    11.153317     6.855660    -0.116494
N     10.593938     2.157641    13.802571    -0.105648
O     10.434167     0.978894     3.439988    -0.535720
O     11.637250     1.681635     1.731332    -0.546141
O     14.879438     4.119702    26.360397    -0.582057
O     13.291589     3.273137    24.968392    -0.573697
O      7.258418     1.499898     0.080051    -0.621449
O     10.480745     4.012259    26.059320    -0.552214
O     20.240763     7.005584    10.220514    -0.535720
O     19.070350     6.249682    11.929170    -0.546146
O     20.327333     7.467731    14.621109    -0.582064
O     21.799866     8.501938    16.013114    -0.573694
O     21.210488    10.074208    13.580451    -0.621444
O     22.410161    11.343537    14.922186    -0.552222
O     17.841577    16.398097    23.881016    -0.535718
O     16.638494    15.695356    25.589672    -0.546139
O     13.396306    13.257289     0.960607    -0.582056
O     14.984155    14.103854     2.352612    -0.573698
O     21.017326    15.877093    27.240953    -0.621449
O     17.794999    13.364732     1.261684    -0.552214
O      8.034981    10.371407    17.100490    -0.535720
O      9.205394    11.127309    15.391834    -0.546146
O      7.948411     9.909260    12.699895    -0.582064
O      6.475878     8.875053    11.307890    -0.573695
O      7.065256     7.302783    13.740553    -0.621444
O      5.865583     6.033454    12.398818    -0.552222

The following XYZ coordinates are in angstroms. Other properties are in atomic units.
The sperically averaged electron density of each atom fit to a function of the form exp(a - br)
eigen_1, eigen_2 and eigen_3 are the three eigenvalues of traceless quadrupole moment tensor
  atom number  atomic symbol              X              Y              Z     net charge C6 coefficient C8 coefficient C10 coefficient fluctuating dipole atomic polarizability isotropic forcefield polarizability              a              b squared Pearson coefficient          <r^3>          <r^4>         wp_QDO          m_QDO          q_QDO       dipole_x       dipole_y       dipole_z         dipole            Qxy            Qxz            Qyz     Q(x^2-y^2)  Q(3z^2 - R^2)        eigen_1        eigen_2        eigen_3 static polarizability      alpha(xx)      alpha(xy)      alpha(xz)      alpha(yy)      alpha(yz)      alpha(zz) atomic spin moment
            1             Eu       9.266874       1.095156       1.259225       1.348402     222.810605 0.54405500E+04  0.21763437E+06                                25.783312                           21.148903       0.453913       1.835956                    0.999124      93.881388     253.781564       0.496658       0.308293      -1.268187       0.003615      -0.029128      -0.012622       0.031950      -0.039890      -0.075027       0.044138      -0.227030      -0.086449      -0.147204      -0.006555       0.153759             32.836459      40.379256      -0.498626       9.033387      25.237214      -0.791470      32.892908           0.012151
            2             Eu      20.664326       8.099514      12.401277       1.348402     222.808563 0.54404882E+04  0.21763122E+06                                25.783128                           21.148755       0.453932       1.835963                    0.999124      93.881150     253.780312       0.496661       0.308293      -1.268188       0.024354      -0.016387       0.012624       0.031953      -0.115109       0.005489      -0.086876       0.070076      -0.086460      -0.147206      -0.006559       0.153765             32.836211      27.924839       5.807199       3.374388      37.691102       8.416671      32.892694           0.012176
            3             Eu      19.008870      16.281835      26.061779       1.348397     222.811549 0.54405791E+04  0.21763584E+06                                25.783392                           21.148967       0.453915       1.835955                    0.999124      93.881551     253.782270       0.496657       0.308294      -1.268187      -0.003616       0.029126       0.012624       0.031949      -0.039892      -0.075028       0.044138      -0.227036      -0.086445      -0.147207      -0.006555       0.153762             32.836560      40.379371      -0.498632       9.033417      25.237295      -0.791468      32.893013           0.012153
            4             Eu       7.611418       9.277477      14.919727       1.348400     222.808993 0.54405007E+04  0.21763186E+06                                25.783166                           21.148784       0.453932       1.835963                    0.999124      93.881205     253.780577       0.496660       0.308293      -1.268188      -0.024356       0.016383      -0.012630       0.031955      -0.115110       0.005488      -0.086876       0.070076      -0.086458      -0.147208      -0.006558       0.153766             32.836263      27.924883       5.807214       3.374399      37.691161       8.416691      32.892744           0.012169
            5              H      11.670020       1.554309       5.554360       0.127978       1.140406 0.81837417E+01  0.79171001E+02                                 1.676228                            1.577723      -0.938011       2.444051                    0.998880       3.168593       8.239263       0.555074       1.140620      -0.744624      -0.035670      -0.007970       0.019666       0.041504       0.004156      -0.011451      -0.000527       0.014367       0.030910      -0.013812      -0.004790       0.018602              1.720268       2.144044       0.307883      -0.155011       1.430765      -0.039004       1.585993           0.000657
            6              H      13.409531       2.294752       6.928607       0.125061       1.317768 0.98035457E+01  0.99730623E+02                                 1.885086                            1.756643      -1.166664       2.330313                    0.996482       3.406959       9.237762       0.510089       1.180361      -0.734505      -0.011038      -0.006855       0.035673       0.037966       0.005575      -0.016276      -0.007562       0.012229       0.018409      -0.012732      -0.010875       0.023606              1.947908       1.683765       0.112665       0.078293       1.511399       0.068300       2.648560           0.000773
            7              H      15.620220       3.186201       3.647354       0.133882       1.218142 0.87620965E+01  0.86592701E+02                                 1.791465                            1.664458      -0.946046       2.447837                    0.998474       3.210110       8.554566       0.522714       1.185683      -0.734319       0.032764       0.008161      -0.022968       0.040836       0.004909      -0.010417      -0.005799       0.021087       0.028734      -0.016972      -0.002924       0.019896              1.845422       2.260217       0.346143      -0.276787       1.544174      -0.095037       1.731874           0.000390
            8              H      13.820058       2.570796       2.338678       0.122965       1.154515 0.82690873E+01  0.80264040E+02                                 1.697212                            1.590572      -0.893589       2.461806                    0.999040       3.187338       8.322026       0.549999       1.147309      -0.742983       0.001034       0.011835      -0.040236       0.041953       0.008554      -0.007107      -0.008306       0.005815       0.032717      -0.014835      -0.003774       0.018610              1.755222       1.535230       0.092422       0.100278       1.380050      -0.065924       2.350388           0.000916
            9              H      16.583923       5.217478      24.867578       0.125197       1.109162 0.79006567E+01  0.75824934E+02                                 1.649745                            1.552105      -0.922322       2.448925                    0.998922       3.160700       8.208012       0.558145       1.143432      -0.743554       0.018368       0.010117       0.033966       0.039918       0.010908       0.009554       0.005089       0.010302       0.008096      -0.013471      -0.004756       0.018227              1.699859       1.489461       0.115545       0.147437       1.368614       0.092622       2.241502           0.000866
           10              H      17.708405       5.880822      22.985161       0.127344       1.299350 0.94921666E+01  0.95635209E+02                                 1.856940                            1.719931      -1.135829       2.345251                    0.996863       3.351282       8.996335       0.520195       1.168659      -0.737505       0.028456       0.016791       0.011676       0.035043       0.007342       0.014565       0.009446       0.009809       0.013559      -0.012567      -0.010336       0.022903              1.928638       2.308539       0.527983      -0.120892       1.746940      -0.076204       1.730436           0.000852
           11              H      14.881122       4.214561      20.692928       0.131344       1.265692 0.92573446E+01  0.92678622E+02                                 1.830581                            1.705981      -1.037161       2.401347                    0.997707       3.266176       8.737461       0.518943       1.178944      -0.735959      -0.020840      -0.011380      -0.034336       0.041746       0.011127       0.011756       0.006532       0.014139       0.018989      -0.016348      -0.005400       0.021748              1.877888       1.706057       0.150617       0.237304       1.519635       0.124664       2.407971           0.000659
           12              H      13.725738       3.470864      22.654577       0.135120       1.066378 0.74784941E+01  0.71211671E+02                                 1.645740                            1.540182      -0.873947       2.479639                    0.999458       3.140799       8.281707       0.540764       1.189492      -0.731938      -0.037796      -0.020529      -0.004240       0.043220       0.010849       0.008210       0.004626       0.013787       0.000545      -0.012946      -0.004856       0.017802              1.712802       2.071626       0.445795      -0.081758       1.555539      -0.040629       1.511242           0.000489
           13              H       8.989965       5.869242      25.801956       0.141212       1.055547 0.74543154E+01  0.70536287E+02                                 1.600188                            1.512173      -0.926075       2.458563                    0.999131       3.063237       7.908936       0.562697       1.150341      -0.742145      -0.021826      -0.025268      -0.024943       0.041677       0.005059       0.013765       0.005780       0.012224      -0.000714      -0.011666      -0.007725       0.019391              1.643982       1.498462       0.135365       0.210164       1.887872       0.349088       1.545611           0.001145
           14              H       8.082765       7.970061      26.143469       0.131549       1.339541 0.10047256E+02  0.10327752E+03                                 1.953808                            1.816599      -1.606347       2.165936                    0.994198       3.375417       9.328604       0.483778       1.231691      -0.723646      -0.028559      -0.002686      -0.018507       0.034137       0.011240       0.016371       0.005653       0.006708       0.000516      -0.016092      -0.007554       0.023646              2.029586       2.403173      -0.415994       0.367350       1.977509      -0.062407       1.708076           0.000979
           15              H       6.293086       6.032917       1.081912       0.121302       1.250550 0.91757895E+01  0.91431805E+02                                 1.797301                            1.682011      -0.968300       2.425473                    0.998236       3.268302       8.652173       0.531627       1.156233      -0.741385       0.022680       0.021391       0.020303       0.037204       0.004061       0.012657       0.007540       0.010936      -0.010615      -0.013891      -0.004373       0.018264              1.839521       1.763065       0.193475       0.280155       2.056629       0.350583       1.698870           0.000789
           16              H       7.224631       3.951018       0.846951       0.117904       1.060961 0.74123158E+01  0.70023753E+02                                 1.597596                            1.498965      -0.846274       2.475995                    0.999503       3.151834       8.124896       0.570367       1.136737      -0.744527       0.033607      -0.003556       0.017428       0.038024      -0.000016       0.014183       0.005791       0.010253      -0.016917      -0.016327      -0.001052       0.017379              1.668195       2.002511      -0.327685       0.308253       1.578272      -0.080578       1.423803           0.000092
           17              H      19.169143       6.162930       8.106142       0.127977       1.140437 0.81840336E+01  0.79174680E+02                                 1.676275                            1.577764      -0.938036       2.444036                    0.998879       3.168624       8.239439       0.555059       1.140639      -0.744619       0.023222       0.028223      -0.019666       0.041503       0.008250      -0.005642      -0.009977      -0.001805       0.030910      -0.013812      -0.004790       0.018602              1.720317       1.824520       0.469712      -0.104824       1.750393      -0.120681       1.586037           0.000660
           18              H      17.722779       4.945479       6.731895       0.125060       1.317770 0.98035391E+01  0.99730415E+02                                 1.885079                            1.756635      -1.166640       2.330323                    0.996483       3.406949       9.237691       0.510094       1.180351      -0.734508       0.011101       0.006750      -0.035673       0.037966       0.008228      -0.014098      -0.011104       0.001748       0.018409      -0.012731      -0.010874       0.023605              1.947902       1.637370       0.136150       0.096301       1.557777       0.038996       2.648559           0.000770
           19              H      15.928854       3.375873      10.013148       0.133880       1.218215 0.87627600E+01  0.86601176E+02                                 1.791562                            1.664541      -0.946070       2.447821                    0.998474       3.210201       8.554993       0.522690       1.185712      -0.734312      -0.022080      -0.025544       0.022968       0.040835       0.011403      -0.009879      -0.006673      -0.004568       0.028734      -0.016971      -0.002924       0.019895              1.845524       1.969391       0.493495      -0.209836       1.835216      -0.204026       1.731967           0.000398
           20              H      17.291061       4.703917      11.321824       0.122963       1.154540 0.82693140E+01  0.80266901E+02                                 1.697249                            1.590605      -0.893580       2.461809                    0.999041       3.187357       8.322147       0.549987       1.147325      -0.742980      -0.011026       0.004425       0.040236       0.041953       0.007406      -0.010621      -0.002589       0.010349       0.032718      -0.014836      -0.003774       0.018610              1.755262       1.486237       0.117248      -0.013517       1.429099       0.119249       2.350450           0.000926
           21              H      18.577993       6.442943      16.113928       0.125197       1.109172 0.79007573E+01  0.75826230E+02                                 1.649762                            1.552121      -0.922330       2.448920                    0.998922       3.160726       8.208129       0.558138       1.143440      -0.743552      -0.017324      -0.011816      -0.033966       0.039918       0.010608       0.008857       0.006224       0.011489       0.008096      -0.013471      -0.004756       0.018227              1.699878       1.486419       0.117095       0.149235       1.371686       0.089699       2.241529           0.000875
           22              H      17.478235       5.739370      17.996345       0.127343       1.299355 0.94922198E+01  0.95635965E+02                                 1.856951                            1.719941      -1.135830       2.345250                    0.996863       3.351297       8.996412       0.520190       1.168666      -0.737504      -0.027834      -0.017803      -0.011676       0.035043       0.008299       0.015007       0.008728       0.006030       0.013559      -0.012567      -0.010336       0.022903              1.928651       2.287109       0.538845      -0.122598       1.768395      -0.073434       1.730448           0.000859
           23              H      20.241944       7.509079      20.288578       0.131343       1.265711 0.92575210E+01  0.92680944E+02                                 1.830612                            1.706007      -1.037166       2.401345                    0.997707       3.266187       8.737552       0.518934       1.178958      -0.735956       0.019567       0.013451       0.034336       0.041746       0.012284       0.011139       0.007536       0.009572       0.018990      -0.016348      -0.005400       0.021748              1.877921       1.679101       0.164284       0.218422       1.546642       0.155405       2.408018           0.000656
           24              H      21.427349       8.203925      18.326929       0.135119       1.066381 0.74785171E+01  0.71211921E+02                                 1.645740                            1.540183      -0.873971       2.479626                    0.999458       3.140804       8.281713       0.540765       1.189489      -0.731939       0.035388       0.024446       0.004240       0.043220       0.011977       0.007836       0.005234       0.009330       0.000546      -0.012946      -0.004856       0.017802              1.712802       2.020161       0.471852      -0.073179       1.607002      -0.054588       1.511242           0.000492
           25              H      21.426847      13.512386      15.179550       0.141214       1.055570 0.74545367E+01  0.70539131E+02                                 1.600236                            1.512216      -0.926067       2.458572                    0.999131       3.063262       7.909126       0.562676       1.150372      -0.742138       0.032403       0.008058       0.024943       0.041678       0.007921       0.011375       0.009669       0.000921      -0.000713      -0.011666      -0.007725       0.019391              1.644033       1.917583      -0.076816       0.406397       1.468858       0.029812       1.545656           0.001153
           26              H      19.962379      15.270734      14.838037       0.131546       1.339530 0.10047164E+02  0.10327644E+03                                 1.953809                            1.816600      -1.606264       2.165973                    0.994197       3.375400       9.328581       0.483774       1.231704      -0.723644       0.015296       0.024266       0.018505       0.034136       0.009354       0.012439       0.012051       0.014147       0.000512      -0.016091      -0.007553       0.023644              2.029586       1.729070      -0.074683       0.110261       2.651613       0.355924       1.708076           0.000985
           27              H      17.602367      12.983088      12.578590       0.121306       1.250447 0.91748288E+01  0.91419377E+02                                 1.797159                            1.681887      -0.968217       2.425520                    0.998237       3.268192       8.651604       0.531666       1.156184      -0.741397      -0.029330      -0.010570      -0.020303       0.037205       0.006811       0.012444       0.007886       0.000077      -0.010616      -0.013892      -0.004373       0.018264              1.839371       2.152482      -0.003788       0.439272       1.666892       0.091566       1.698739           0.000798
           28              H      19.038958      11.211568      12.813551       0.117901       1.060962 0.74123099E+01  0.70023530E+02                                 1.597581                            1.498951      -0.846329       2.475964                    0.999502       3.151835       8.124831       0.570378       1.136717      -0.744532      -0.012009      -0.031589      -0.017427       0.038024       0.004123       0.011574       0.010038      -0.006093      -0.016917      -0.016327      -0.001051       0.017379              1.668179       1.400707      -0.022983       0.067354       2.180039       0.311406       1.423791           0.000100
           29              H      16.605724      15.822682      21.766644       0.127978       1.140409 0.81837710E+01  0.79171395E+02                                 1.676236                            1.577729      -0.938011       2.444051                    0.998880       3.168593       8.239282       0.555071       1.140625      -0.744622       0.035670       0.007969      -0.019666       0.041504       0.004155      -0.011451      -0.000527       0.014367       0.030910      -0.013812      -0.004790       0.018602              1.720276       2.144056       0.307885      -0.155012       1.430771      -0.039004       1.586000           0.000654
           30              H      14.866213      15.082239      20.392397       0.125060       1.317768 0.98035453E+01  0.99730633E+02                                 1.885088                            1.756644      -1.166662       2.330314                    0.996482       3.406957       9.237762       0.510088       1.180363      -0.734505       0.011038       0.006855      -0.035673       0.037966       0.005575      -0.016276      -0.007562       0.012229       0.018409      -0.012732      -0.010874       0.023606              1.947910       1.683766       0.112665       0.078293       1.511400       0.068301       2.648564           0.000770
           31              H      12.655524      14.190790      23.673650       0.133883       1.218132 0.87619978E+01  0.86591439E+02                                 1.791450                            1.664445      -0.946041       2.447839                    0.998474       3.210095       8.554498       0.522718       1.185679      -0.734320      -0.032764      -0.008161       0.022969       0.040836       0.004909      -0.010417      -0.005799       0.021087       0.028735      -0.016972      -0.002924       0.019896              1.845406       2.260196       0.346139      -0.276784       1.544162      -0.095036       1.731860           0.000388
           32              H      14.455686      14.806195      24.982326       0.122963       1.154521 0.82691406E+01  0.80264662E+02                                 1.697215                            1.590575      -0.893604       2.461798                    0.999040       3.187348       8.322049       0.550000       1.147306      -0.742984      -0.001034      -0.011835       0.040235       0.041953       0.008554      -0.007108      -0.008306       0.005814       0.032717      -0.014835      -0.003775       0.018610              1.755226       1.535232       0.092423       0.100278       1.380052      -0.065925       2.350394           0.000916
           33              H      11.691821      12.159513       2.453426       0.125198       1.109162 0.79006553E+01  0.75824931E+02                                 1.649746                            1.552106      -0.922320       2.448926                    0.998922       3.160699       8.208015       0.558144       1.143433      -0.743554      -0.018368      -0.010118      -0.033966       0.039918       0.010908       0.009554       0.005089       0.010302       0.008096      -0.013471      -0.004756       0.018227              1.699860       1.489462       0.115545       0.147437       1.368615       0.092622       2.241504           0.000867
           34              H      10.567339      11.496169       4.335843       0.127344       1.299355 0.94922189E+01  0.95635922E+02                                 1.856950                            1.719939      -1.135829       2.345252                    0.996863       3.351287       8.996374       0.520191       1.168664      -0.737504      -0.028456      -0.016791      -0.011676       0.035043       0.007342       0.014565       0.009446       0.009809       0.013559      -0.012567      -0.010336       0.022903              1.928649       2.308554       0.527988      -0.120894       1.746950      -0.076205       1.730445           0.000854
           35              H      13.394622      13.162430       6.628076       0.131343       1.265678 0.92572047E+01  0.92676733E+02                                 1.830554                            1.705957      -1.037165       2.401345                    0.997707       3.266163       8.737361       0.518952       1.178929      -0.735962       0.020840       0.011380       0.034336       0.041746       0.011127       0.011756       0.006532       0.014139       0.018989      -0.016348      -0.005400       0.021748              1.877859       1.706032       0.150614       0.237299       1.519615       0.124661       2.407930           0.000661
           36              H      14.550006      13.906127       4.666427       0.135120       1.066377 0.74784788E+01  0.71211474E+02                                 1.645737                            1.540180      -0.873945       2.479640                    0.999458       3.140796       8.281690       0.540765       1.189490      -0.731939       0.037796       0.020529       0.004240       0.043220       0.010849       0.008210       0.004626       0.013787       0.000545      -0.012946      -0.004856       0.017802              1.712798       2.071621       0.445793      -0.081757       1.555536      -0.040629       1.511239           0.000491
           37              H      19.285779      11.507749       1.519048       0.141210       1.055552 0.74543620E+01  0.70536867E+02                                 1.600197                            1.512181      -0.926077       2.458562                    0.999131       3.063244       7.908973       0.562694       1.150346      -0.742144       0.021826       0.025268       0.024943       0.041677       0.005059       0.013765       0.005780       0.012224      -0.000714      -0.011666      -0.007725       0.019391              1.643991       1.498470       0.135367       0.210166       1.887884       0.349091       1.545619           0.001148
           38              H      20.192979       9.406930       1.177535       0.131549       1.339535 0.10047202E+02  0.10327688E+03                                 1.953808                            1.816598      -1.606338       2.165941                    0.994198       3.375409       9.328595       0.483776       1.231697      -0.723645       0.028559       0.002686       0.018506       0.034137       0.011239       0.016371       0.005653       0.006708       0.000515      -0.016092      -0.007554       0.023645              2.029586       2.403173      -0.415994       0.367349       1.977510      -0.062407       1.708075           0.000981
           39              H      21.982658      11.344074      26.239092       0.121303       1.250552 0.91758090E+01  0.91432040E+02                                 1.797302                            1.682011      -0.968305       2.425471                    0.998236       3.268306       8.652183       0.531627       1.156231      -0.741386      -0.022680      -0.021390      -0.020303       0.037204       0.004061       0.012657       0.007540       0.010937      -0.010613      -0.013891      -0.004373       0.018265              1.839522       1.763065       0.193475       0.280155       2.056630       0.350583       1.698871           0.000786
           40              H      21.051113      13.425973      26.474053       0.117904       1.060958 0.74122851E+01  0.70023387E+02                                 1.597592                            1.498961      -0.846270       2.475997                    0.999503       3.151828       8.124875       0.570368       1.136737      -0.744527      -0.033607       0.003556      -0.017428       0.038024      -0.000016       0.014183       0.005791       0.010253      -0.016917      -0.016327      -0.001052       0.017378              1.668192       2.002506      -0.327684       0.308252       1.578268      -0.080578       1.423800           0.000090
           41              H       9.106601      11.214061      19.214862       0.127976       1.140438 0.81840392E+01  0.79174748E+02                                 1.676276                            1.577765      -0.938037       2.444035                    0.998879       3.168625       8.239442       0.555059       1.140639      -0.744619      -0.023222      -0.028223       0.019666       0.041503       0.008250      -0.005642      -0.009978      -0.001805       0.030911      -0.013812      -0.004790       0.018602              1.720318       1.824521       0.469712      -0.104824       1.750394      -0.120681       1.586038           0.000656
           42              H      10.552965      12.431512      20.589109       0.125060       1.317771 0.98035500E+01  0.99730558E+02                                 1.885081                            1.756636      -1.166640       2.330323                    0.996483       3.406951       9.237699       0.510094       1.180351      -0.734508      -0.011101      -0.006750       0.035673       0.037966       0.008228      -0.014099      -0.011104       0.001748       0.018409      -0.012731      -0.010874       0.023605              1.947903       1.637372       0.136150       0.096301       1.557778       0.038996       2.648561           0.000766
           43              H      12.346890      14.001118      17.307856       0.133880       1.218214 0.87627550E+01  0.86601121E+02                                 1.791562                            1.664541      -0.946068       2.447822                    0.998474       3.210201       8.554995       0.522689       1.185713      -0.734312       0.022079       0.025544      -0.022968       0.040835       0.011403      -0.009878      -0.006673      -0.004568       0.028734      -0.016971      -0.002924       0.019894              1.845524       1.969391       0.493495      -0.209836       1.835216      -0.204026       1.731966           0.000396
           44              H      10.984683      12.673074      15.999180       0.122963       1.154542 0.82693362E+01  0.80267170E+02                                 1.697251                            1.590607      -0.893585       2.461806                    0.999041       3.187361       8.322160       0.549987       1.147324      -0.742980       0.011026      -0.004425      -0.040236       0.041953       0.007406      -0.010621      -0.002589       0.010349       0.032717      -0.014836      -0.003774       0.018610              1.755265       1.486239       0.117248      -0.013517       1.429101       0.119249       2.350454           0.000925
           45              H       9.697751      10.934048      11.207076       0.125196       1.109171 0.79007454E+01  0.75826068E+02                                 1.649760                            1.552118      -0.922330       2.448920                    0.998922       3.160723       8.208112       0.558140       1.143438      -0.743552       0.017324       0.011816       0.033966       0.039918       0.010608       0.008857       0.006224       0.011488       0.008096      -0.013471      -0.004756       0.018227              1.699875       1.486417       0.117095       0.149235       1.371684       0.089699       2.241525           0.000875
           46              H      10.797509      11.637621       9.324659       0.127344       1.299348 0.94921525E+01  0.95635055E+02                                 1.856939                            1.719930      -1.135830       2.345250                    0.996863       3.351288       8.996358       0.520194       1.168660      -0.737505       0.027834       0.017803       0.011676       0.035043       0.008298       0.015007       0.008728       0.006030       0.013559      -0.012567      -0.010336       0.022903              1.928637       2.287093       0.538840      -0.122596       1.768384      -0.073433       1.730436           0.000861
           47              H       8.033800       9.867912       7.032426       0.131343       1.265714 0.92575447E+01  0.92681261E+02                                 1.830617                            1.706011      -1.037165       2.401346                    0.997707       3.266188       8.737565       0.518932       1.178960      -0.735955      -0.019567      -0.013451      -0.034336       0.041746       0.012284       0.011139       0.007536       0.009572       0.018990      -0.016348      -0.005400       0.021748              1.877926       1.679105       0.164285       0.218423       1.546645       0.155406       2.408027           0.000660
           48              H       6.848395       9.173066       8.994075       0.135119       1.066380 0.74785140E+01  0.71211883E+02                                 1.645739                            1.540182      -0.873970       2.479627                    0.999458       3.140803       8.281709       0.540765       1.189488      -0.731939      -0.035389      -0.024446      -0.004240       0.043220       0.011977       0.007836       0.005234       0.009330       0.000546      -0.012946      -0.004856       0.017802              1.712801       2.020160       0.471851      -0.073179       1.607002      -0.054588       1.511241           0.000495
           49              H       6.848897       3.864605      12.141454       0.141214       1.055570 0.74545365E+01  0.70539124E+02                                 1.600235                            1.512215      -0.926067       2.458572                    0.999131       3.063262       7.909124       0.562676       1.150371      -0.742138      -0.032403      -0.008058      -0.024943       0.041678       0.007921       0.011375       0.009669       0.000921      -0.000713      -0.011666      -0.007725       0.019391              1.644032       1.917582      -0.076816       0.406397       1.468858       0.029812       1.545656           0.001154
           50              H       8.313365       2.106257      12.482967       0.131546       1.339519 0.10047055E+02  0.10327499E+03                                 1.953794                            1.816587      -1.606259       2.165976                    0.994197       3.375386       9.328513       0.483777       1.231699      -0.723645      -0.015296      -0.024267      -0.018505       0.034136       0.009354       0.012439       0.012051       0.014146       0.000512      -0.016091      -0.007553       0.023644              2.029571       1.729058      -0.074682       0.110260       2.651591       0.355920       1.708064           0.000986
           51              H      10.673377       4.393903      14.742414       0.121307       1.250462 0.91749671E+01  0.91421190E+02                                 1.797181                            1.681906      -0.968221       2.425518                    0.998237       3.268207       8.651692       0.531659       1.156193      -0.741395       0.029330       0.010571       0.020303       0.037205       0.006811       0.012444       0.007886       0.000077      -0.010616      -0.013891      -0.004373       0.018265              1.839395       2.152512      -0.003788       0.439281       1.666912       0.091568       1.698760           0.000796
           52              H       9.236786       6.165423      14.507453       0.117901       1.060959 0.74122804E+01  0.70023173E+02                                 1.597576                            1.498947      -0.846326       2.475966                    0.999503       3.151831       8.124813       0.570380       1.136716      -0.744532       0.012009       0.031589       0.017427       0.038024       0.004123       0.011574       0.010038      -0.006093      -0.016917      -0.016327      -0.001051       0.017378              1.668174       1.400703      -0.022983       0.067354       2.180032       0.311405       1.423787           0.000098
           53              C      11.484640       1.424547       3.005310       0.547133      27.567527 0.27342164E+03  0.57690970E+04                                 8.431111                            5.830054      -0.085219       2.017583                    0.999545      22.924365      64.039340       0.622713       0.466169      -1.026587      -0.031331      -0.034992      -0.031008       0.056281      -0.039497      -0.021127       0.030877      -0.148272      -0.090379      -0.073598      -0.034433       0.108032             11.453604      15.585892       4.534253       5.409465       6.713351       1.955276      12.061569          -0.004090
           54              C      12.706106       1.742111       3.793521       0.003659      39.081486 0.42483526E+03  0.98560439E+04                                10.064139                            6.864085      -0.033036       2.000248                    0.999242      26.841057      74.793526       0.634816       0.415888      -1.072574       0.046844      -0.001764       0.010989       0.048148      -0.007973      -0.003870       0.002719      -0.037526       0.025169      -0.024902       0.007380       0.017522             14.091662      18.478051       5.973607       6.861731       8.157802       3.216856      15.639133           0.004307
           55              C      12.481646       1.821507       5.187439      -0.093191      34.095355 0.41520862E+03  0.96457910E+04                                 9.190869                            6.817676       0.098577       2.007167                    0.999680      28.803691      82.198006       0.628054       0.419795      -1.062512       0.012817       0.013737       0.005803       0.019663      -0.003582      -0.015329      -0.012968      -0.007860      -0.006164      -0.022889       0.004991       0.017898             11.547180      13.533462       3.916751       4.742366       6.773277       2.641939      14.334802           0.001814
           56              C      13.504490       2.310552       6.002425      -0.155801      35.322595 0.43013798E+03  0.10121644E+05                                 9.466081                            6.979608       0.027987       1.981827                    0.999458      29.778074      86.649800       0.612883       0.424703      -1.055202      -0.022083      -0.011535      -0.010489       0.027032      -0.016088      -0.020107      -0.011118      -0.013514       0.017531      -0.033667       0.014032       0.019636             11.950512      15.059864       4.853330       4.698089       7.462121       2.447138      13.329552           0.008942
           57              C      14.659317       2.819346       5.436607       0.185317      39.360637 0.39510514E+03  0.90862101E+04                                10.386047                            6.816870      -0.375030       1.892432                    0.999381      26.369139      75.427985       0.603875       0.441051      -1.047090       0.010047       0.006246       0.014385       0.018625      -0.009749       0.025000       0.011041      -0.006412       0.017194      -0.032316       0.006481       0.025834             14.931186      16.877602       5.941448       7.746580       8.702645       4.563181      19.213312           0.011194
           58              C      14.836056       2.866205       4.029302      -0.150876      36.403763 0.42920943E+03  0.10071898E+05                                 9.596659                            6.929688       0.058095       1.989573                    0.999602      29.571512      85.307389       0.622121       0.419556      -1.060782      -0.010369      -0.011431      -0.023295       0.027943      -0.015072      -0.026928      -0.023164      -0.000630      -0.007980      -0.044116       0.016179       0.027937             12.170621      13.719581       3.832938       4.300429       6.918897       2.397802      15.873386           0.001194
           59              C      13.795915       2.417796       3.255844      -0.078682      33.851984 0.39893342E+03  0.91971354E+04                                 9.189309                            6.721968      -0.002915       1.979973                    0.999613      28.573533      81.857085       0.625504       0.424741      -1.056916      -0.001281       0.007179       0.021488       0.022692      -0.010255      -0.017061      -0.004835      -0.009874       0.031617      -0.024990       0.004819       0.020171             11.576292      15.016058       4.790920       4.327895       7.234264       1.707689      12.478553           0.001253
           60              C      14.389619       3.872324      25.221931       0.594528      25.014220 0.25532640E+03  0.53058189E+04                                 7.901847                            5.652207      -0.046481       2.041093                    0.999375      22.291686      62.179733       0.628171       0.469215      -1.022993      -0.035125      -0.021991       0.058559       0.071739      -0.069877       0.008929      -0.004233      -0.061942      -0.174317      -0.060564      -0.045354       0.105918             10.248317       9.679633       2.627449      -3.091466       6.030338      -2.095591      15.034979          -0.001269
           61              C      15.071134       4.263440      23.960794       0.003271      38.513788 0.41872257E+03  0.96680581E+04                                 9.917299                            6.776371      -0.032028       1.999677                    0.999252      26.638436      73.776742       0.645051       0.411244      -1.076818       0.013683       0.008058      -0.043304       0.046124      -0.013791       0.009351       0.000010      -0.000274      -0.087466      -0.031261       0.002130       0.029131             13.784864      13.294145       4.704762      -6.587492       8.006018      -3.926598      20.054430           0.004303
           62              C      16.241913       4.993438      24.031009      -0.086870      33.941089 0.39014898E+03  0.89262067E+04                                 9.144448                            6.593795       0.083926       2.007116                    0.999661      28.292965      80.200856       0.640616       0.417899      -1.063412       0.003041      -0.000987      -0.026534       0.026725      -0.012849       0.020615       0.005598      -0.009351      -0.022279      -0.029364       0.008519       0.020844             11.792920      11.898165       4.158469      -5.202048       7.413557      -3.109847      16.067038           0.001964
           63              C      16.915852       5.397714      22.914126      -0.152958      34.060542 0.38917347E+03  0.89455422E+04                                 9.255570                            6.645745       0.054959       2.000675                    0.999573      29.013926      83.874399       0.626134       0.425574      -1.052996      -0.005188      -0.002768       0.027890       0.028504      -0.017332       0.016872       0.006432      -0.011867      -0.074628      -0.035494       0.004299       0.031195             12.000084      10.972823       3.561568      -4.811268       7.118418      -2.920220      17.909010           0.008278
           64              C      16.417086       5.089216      21.729487       0.197619      37.462747 0.36710915E+03  0.83048237E+04                                10.082386                            6.584856      -0.320314       1.911501                    0.999062      25.964229      74.131542       0.611283       0.442923      -1.043950       0.009723       0.005541      -0.013107       0.017235      -0.006215      -0.028797      -0.014579      -0.001253      -0.031309      -0.038069       0.010344       0.027726             14.723419      14.743637       5.680454      -7.410953       8.914960      -4.667520      20.511662           0.013295
           65              C      15.212700       4.386861      21.543704      -0.157474      37.370800 0.45097649E+03  0.10704191E+05                                 9.765587                            7.097699       0.038851       1.977363                    0.999542      29.984527      86.724022       0.616018       0.418902      -1.062206      -0.023078      -0.010045       0.017275       0.030528      -0.001736       0.030279       0.018694       0.004539      -0.004942      -0.036380       0.001341       0.035039             12.468882      13.568677       4.887016      -4.556313       8.202481      -2.783390      15.635490           0.001597
           66              C      14.519625       3.949250      22.717961      -0.092739      34.035185 0.42253768E+03  0.98517206E+04                                 9.173530                            6.874852       0.071588       1.997643                    0.999633      28.828719      82.217776       0.626278       0.419462      -1.063518       0.010019       0.013597      -0.004987       0.017611       0.002320       0.009314       0.004399       0.017048      -0.034678      -0.015537      -0.002395       0.017932             11.457197      11.022714       3.523639      -3.973502       7.038102      -2.354707      16.310774           0.000651
           67              C      11.150022       4.812717      26.800539       0.595248      24.252266 0.23639662E+03  0.48388233E+04                                 7.797959                            5.472058      -0.085095       2.034604                    0.999427      22.172184      62.220384       0.629965       0.474998      -1.015634       0.024209      -0.060992      -0.003482       0.065713       0.030131      -0.071896      -0.040565       0.049135       0.148841      -0.064861      -0.051336       0.116198             10.298249       9.805179      -4.390315       1.829418      14.822089       1.082164       6.267481          -0.001581
           68              C      10.635608       6.175515      26.978125       0.015944      39.063902 0.42748162E+03  0.99164228E+04                                10.048056                            6.865144      -0.024017       2.004073                    0.999250      26.554880      73.593394       0.638639       0.413441      -1.075937      -0.019386       0.045558       0.008305       0.050202       0.009783      -0.015473      -0.016322       0.026339       0.059621      -0.029304      -0.006015       0.035319             14.213261      12.357841      -7.612635       1.492591      23.262060       1.964015       7.019882           0.000367
           69              C       9.423644       6.490075      26.340726      -0.093396      33.790597 0.40265909E+03  0.92748918E+04                                 9.104228                            6.693229       0.059761       1.997340                    0.999674      28.501810      80.766955       0.637338       0.417220      -1.065050       0.005205       0.005332       0.006292       0.009752       0.021009      -0.001763      -0.005800       0.023796       0.043887      -0.031828       0.011393       0.020435             11.656448      10.992202      -5.677383       1.529426      17.423460       1.519734       6.553683           0.002675
           70              C       8.895068       7.748762      26.540989      -0.159982      36.360428 0.44124034E+03  0.10417374E+05                                 9.553184                            6.986399       0.171078       2.020684                    0.999732      29.844894      86.124374       0.625403       0.414823      -1.064678       0.023739      -0.018622       0.001571       0.030212       0.026912       0.010556      -0.009739       0.029768       0.034467      -0.040177       0.013730       0.026447             12.414208      10.434241      -5.227933       1.057157      19.902460       2.650636       6.905923           0.011252
           71              C       4.673434       5.721635       0.031146       0.196703      39.876793 0.35398743E+03  0.79360252E+04                                10.462720                            6.464753      -0.309181       1.918575                    0.998999      25.718628      73.117163       0.617083       0.442738      -1.043983      -0.006715       0.010934      -0.002216       0.013021      -0.012430      -0.022754      -0.008103       0.000598       0.041912      -0.030734       0.002103       0.028631             16.196674      15.294819     -10.745904       1.643344      26.093246       1.264589       7.201958           0.011848
           72              C       5.842291       5.391668       0.580845      -0.146112      37.144810 0.40223759E+03  0.93113419E+04                                 9.774314                            6.732687      -0.007792       1.971945                    0.999674      29.335177      84.771620       0.626111       0.422596      -1.056107       0.018706      -0.032092      -0.001662       0.037183       0.035326      -0.006247       0.001858       0.029053       0.079904      -0.051836       0.021643       0.030193             13.248957      13.705215      -7.565560       2.074277      19.222352       0.757386       6.819305           0.004091
           73              C       6.413345       4.147209       0.439322      -0.107706      34.895598 0.41700075E+03  0.96803944E+04                                 9.278372                            6.797724       0.102683       2.003937                    0.999578      28.844315      81.800974       0.634934       0.415548      -1.067139      -0.014141       0.015972      -0.003812       0.021671       0.007547       0.014899       0.001685       0.023163      -0.008993      -0.014157      -0.009424       0.023581             12.011446      10.721820      -5.392162       1.304572      18.727368       1.947109       6.585149          -0.000141
           74              C      19.368650       6.269703      10.655192       0.547138      27.567411 0.27342050E+03  0.57690673E+04                                 8.431088                            5.830042      -0.085313       2.017553                    0.999545      22.924317      64.039182       0.622713       0.466169      -1.026587       0.045373       0.012146       0.031009       0.056283      -0.083137       0.018004      -0.032797       0.024087      -0.090385      -0.073601      -0.034435       0.108037             11.453564      12.178402       6.259485       4.187951      10.120762       3.942856      12.061528          -0.004085
           75              C      18.533574       5.323409       9.866981       0.003660      39.081424 0.42483433E+03  0.98560187E+04                                10.064140                            6.864086      -0.033030       2.000251                    0.999242      26.841007      74.793420       0.634815       0.415889      -1.072573      -0.019583      -0.042593      -0.010990       0.048151      -0.019844       0.000679      -0.004682       0.009364       0.025161      -0.024902       0.007377       0.017525             14.091654      15.078436       7.694902       5.969482      11.557416       4.668623      15.639111           0.004314
           76              C      18.564133       5.559527       8.473063      -0.093189      34.095382 0.41520899E+03  0.96458067E+04                                 9.190890                            6.817691       0.098596       2.007173                    0.999680      28.803709      82.198233       0.628051       0.419797      -1.062511      -0.018047      -0.005228      -0.005802       0.019664      -0.005289      -0.018492      -0.007817      -0.001123      -0.006166      -0.022888       0.004993       0.017895             11.547198      11.309663       5.042740       4.499220       8.997129       3.037517      14.334803           0.001816
           77              C      17.665788       4.867897       7.658077      -0.155800      35.321797 0.43012706E+03  0.10121297E+05                                 9.465833                            6.979437       0.027935       1.981810                    0.999458      29.777793      86.647896       0.612903       0.424693      -1.055211       0.020266       0.014491       0.010488       0.027032      -0.014967      -0.018998      -0.012916      -0.017943       0.017531      -0.033665       0.014030       0.019635             11.950176      12.923888       5.934426       4.305287       9.597434       3.085907      13.329205           0.008940
           78              C      16.690205       4.067438       8.223895       0.185314      39.361153 0.39511076E+03  0.90863731E+04                                10.386161                            6.816938      -0.375090       1.892412                    0.999381      26.369263      75.428523       0.603870       0.441053      -1.047089      -0.010109      -0.006142      -0.014384       0.018623      -0.008354       0.021142       0.017319      -0.011924       0.017197      -0.032316       0.006480       0.025836             14.931384      15.159776       6.811371       7.570486      10.420738       4.849992      19.213638           0.011196
           79              C      16.568564       3.930926       9.631200      -0.150879      36.404006 0.42921213E+03  0.10071987E+05                                 9.596710                            6.929713       0.058035       1.989553                    0.999602      29.571701      85.308325       0.622119       0.419556      -1.060781       0.014881       0.004090       0.023295       0.027943      -0.009177      -0.032830      -0.013557      -0.023929      -0.007982      -0.044118       0.016183       0.027935             12.170684      11.396049       5.009496       4.081789       9.242589       2.753528      15.873413           0.001211
           80              C      17.438467       4.656344      10.404658      -0.078677      33.851777 0.39892962E+03  0.91970263E+04                                 9.189267                            6.721926      -0.002926       1.979970                    0.999613      28.573438      81.856732       0.625508       0.424739      -1.056916      -0.005828       0.004386      -0.021488       0.022692      -0.010052      -0.012022      -0.013035      -0.010686       0.031608      -0.024992       0.004824       0.020168             11.576245      12.683621       5.971843       3.478498       9.566618       3.089769      12.478495           0.001272
           81              C      20.769295       7.792983      15.759575       0.594526      25.014316 0.25532728E+03  0.53058445E+04                                 7.901883                            5.652227      -0.046492       2.041089                    0.999375      22.291742      62.180041       0.628168       0.469216      -1.022991       0.035485       0.021404      -0.058559       0.071739      -0.066323       0.000255       0.009881      -0.075977      -0.174314      -0.060563      -0.045354       0.105917             10.248374       8.892782       3.025898      -3.266108       6.817277      -1.811484      15.035062          -0.001268
           82              C      20.112503       7.361637      17.020712       0.003272      38.513910 0.41872342E+03  0.96680865E+04                                 9.917333                            6.776384      -0.032026       1.999678                    0.999252      26.638464      73.776950       0.645049       0.411244      -1.076817      -0.013369      -0.008569       0.043304       0.046124      -0.008273       0.004232       0.008338      -0.022066      -0.087464      -0.031260       0.002131       0.029129             13.784928      12.877214       4.915927      -6.478893       8.423050      -4.103409      20.054521           0.004312
           83              C      18.932365       6.646868      16.950497      -0.086870      33.941367 0.39015195E+03  0.89262995E+04                                 9.144525                            6.593838       0.083913       2.007111                    0.999661      28.293071      80.201496       0.640611       0.417902      -1.063410      -0.000494      -0.003157       0.026534       0.026725      -0.011373       0.014308       0.015861      -0.015176      -0.022277      -0.029363       0.008522       0.020841             11.793034      11.680520       4.268769      -5.124409       7.631375      -3.236326      16.067208           0.001979
           84              C      18.267255       6.228225      18.067380      -0.152961      34.060849 0.38917703E+03  0.89456516E+04                                 9.255649                            6.645791       0.054959       2.000673                    0.999573      29.014085      83.875211       0.626129       0.425576      -1.052994       0.004813       0.003379      -0.027890       0.028503      -0.015040       0.013360       0.012146      -0.020910      -0.074624      -0.035493       0.004301       0.031192             12.000201      10.775673       3.661481      -4.778707       7.315734      -2.973345      17.909197           0.008296
           85              C      18.767787       6.533850      19.252019       0.197616      37.462990 0.36711148E+03  0.83048932E+04                                10.082439                            6.584884      -0.320335       1.911493                    0.999062      25.964333      74.132016       0.611280       0.442924      -1.043949      -0.009335      -0.006171       0.013106       0.017234      -0.004183      -0.026015      -0.019105      -0.009271      -0.031308      -0.038069       0.010343       0.027726             14.723506      14.682888       5.711287      -7.511887       8.975834      -4.503379      20.511795           0.013295
           86              C      19.938444       7.291089      19.437802      -0.157473      37.370789 0.45097615E+03  0.10704185E+05                                 9.765586                            7.097694       0.038841       1.977360                    0.999542      29.984542      86.724153       0.616019       0.418902      -1.062206       0.019388       0.016051      -0.017274       0.030527       0.000800       0.030359       0.018567      -0.005482      -0.004940      -0.036381       0.001341       0.035039             12.468874      13.236417       5.055224      -4.541369       8.534706      -2.807632      15.635499           0.001598
           87              C      20.641938       7.711746      18.263545      -0.092740      34.035298 0.42253914E+03  0.98517657E+04                                 9.173561                            6.874872       0.071587       1.997643                    0.999633      28.828757      82.218000       0.626276       0.419463      -1.063517      -0.016654      -0.002800       0.004987       0.017609       0.008244       0.008132       0.006322      -0.006348      -0.034679      -0.015537      -0.002395       0.017932             11.457239      10.691282       3.691476      -3.895698       7.369584      -2.481348      16.310851           0.000656
           88              C      21.393699      11.108017      14.180967       0.595252      24.252201 0.23639599E+03  0.48388082E+04                                 7.797956                            5.472059      -0.085091       2.034606                    0.999426      22.172137      62.220284       0.629963       0.474999      -1.015633       0.043478      -0.049146       0.003483       0.065710       0.037635      -0.068668      -0.045819       0.019489       0.148846      -0.064861      -0.051337       0.116198             10.298234      10.259712      -4.620450       1.791834      14.367517       1.143312       6.267474          -0.001574
           89              C      20.410236      12.182558      14.003381       0.015946      39.063893 0.42748203E+03  0.99164370E+04                                10.048065                            6.865157      -0.024076       2.004056                    0.999250      26.554874      73.593457       0.638637       0.413442      -1.075936      -0.031887       0.037871      -0.008308       0.050200       0.016406      -0.021554      -0.006432       0.000181       0.059620      -0.029306      -0.006016       0.035322             14.213250      14.901135      -8.900344       2.426427      20.718733       0.444480       7.019882           0.000374
           90              C      20.677064      13.405917      14.640780      -0.093393      33.790488 0.40265732E+03  0.92748470E+04                                 9.104223                            6.693220       0.059729       1.997331                    0.999674      28.501774      80.767011       0.637337       0.417221      -1.065049      -0.007107      -0.002235      -0.006292       0.009752       0.022024      -0.005972       0.001044       0.019783       0.043889      -0.031827       0.011391       0.020436             11.656436      11.535130      -5.952256       2.046731      16.880493       0.678003       6.553686           0.002690
           91              C      19.792881      14.446064      14.440517      -0.159984      36.360462 0.44124125E+03  0.10417399E+05                                 9.553185                            6.986401       0.171036       2.020671                    0.999731      29.844903      86.124379       0.625404       0.414822      -1.064679       0.005890      -0.029591      -0.001575       0.030213       0.027924      -0.003919       0.013816       0.025757       0.034454      -0.040172       0.013725       0.026447             12.414206      13.756708      -6.910168       2.842331      16.579991      -0.254197       6.905919           0.011263
           92              C      18.611707      14.287466      13.629356       0.196704      39.876483 0.35398538E+03  0.79359663E+04                                10.462671                            6.464737      -0.309217       1.918565                    0.998999      25.718518      73.116755       0.617084       0.442739      -1.043982      -0.006721       0.010933       0.002218       0.013023      -0.007116      -0.017504      -0.016639      -0.020391       0.041898      -0.030730       0.002104       0.028626             16.196565      15.228477     -10.712286       1.870549      26.159299       0.894838       7.201919           0.011854
           93              C      18.378096      13.095606      13.079657      -0.146110      37.144498 0.40223578E+03  0.93112749E+04                                 9.774241                            6.732669      -0.007792       1.971946                    0.999675      29.334966      84.770463       0.626113       0.422596      -1.056109       0.020180      -0.031186       0.001662       0.037183       0.032615      -0.001164      -0.006414       0.039757       0.079904      -0.051835       0.021643       0.030192             13.248825      11.998489      -6.701422       1.612640      20.928743       1.508457       6.819242           0.004110
           94              C      19.230397      12.023989      13.221180      -0.107710      34.895431 0.41700014E+03  0.96803655E+04                                 9.278291                            6.797687       0.102623       2.003917                    0.999578      28.844344      81.800686       0.634941       0.415544      -1.067143      -0.007860       0.019832       0.003813       0.021671       0.013800       0.008235       0.012530      -0.001547      -0.008993      -0.014154      -0.009426       0.023580             12.011296      12.747507      -6.417755       2.326394      16.701286       0.284371       6.585097          -0.000127
           95              C      16.791104      15.952444      24.315694       0.547133      27.567663 0.27342311E+03  0.57691368E+04                                 8.431144                            5.830074      -0.085218       2.017582                    0.999545      22.924432      64.039617       0.622711       0.466170      -1.026586       0.031330       0.034991       0.031009       0.056280      -0.039499      -0.021127       0.030878      -0.148277      -0.090384      -0.073600      -0.034435       0.108035             11.453653      15.585960       4.534275       5.409496       6.713377       1.955289      12.061621          -0.004088
           96              C      15.569638      15.634880      23.527483       0.003659      39.081505 0.42483556E+03  0.98560517E+04                                10.064136                            6.864083      -0.033035       2.000248                    0.999242      26.841075      74.793556       0.634817       0.415887      -1.072575      -0.046843       0.001764      -0.010989       0.048147      -0.007974      -0.003871       0.002719      -0.037526       0.025168      -0.024902       0.007379       0.017522             14.091655      18.478040       5.973602       6.861723       8.157799       3.216853      15.639127           0.004306
           97              C      15.794098      15.555484      22.133565      -0.093190      34.095269 0.41520736E+03  0.96457536E+04                                 9.190850                            6.817662       0.098584       2.007170                    0.999680      28.803653      82.197843       0.628055       0.419795      -1.062513      -0.012816      -0.013738      -0.005803       0.019664      -0.003582      -0.015328      -0.012968      -0.007861      -0.006164      -0.022889       0.004991       0.017897             11.547155      13.533434       3.916743       4.742350       6.773262       2.641931      14.334769           0.001806
           98              C      14.771254      15.066439      21.318579      -0.155801      35.322537 0.43013719E+03  0.10121619E+05                                 9.466067                            6.979598       0.027992       1.981828                    0.999458      29.778045      86.649659       0.612884       0.424703      -1.055202       0.022084       0.011535       0.010488       0.027032      -0.016088      -0.020107      -0.011118      -0.013514       0.017529      -0.033667       0.014032       0.019635             11.950494      15.059841       4.853322       4.698081       7.462110       2.447134      13.329531           0.008935
           99              C      13.616427      14.557645      21.884397       0.185317      39.360599 0.39510479E+03  0.90861991E+04                                10.386039                            6.816866      -0.375027       1.892433                    0.999381      26.369122      75.427902       0.603876       0.441051      -1.047091      -0.010048      -0.006246      -0.014386       0.018626      -0.009749       0.025000       0.011041      -0.006411       0.017194      -0.032316       0.006481       0.025834             14.931173      16.877591       5.941444       7.746574       8.702639       4.563176      19.213287           0.011191
          100              C      13.439688      14.510786      23.291702      -0.150875      36.403671 0.42920833E+03  0.10071862E+05                                 9.596635                            6.929675       0.058100       1.989575                    0.999602      29.571464      85.307124       0.622122       0.419555      -1.060783       0.010369       0.011430       0.023295       0.027943      -0.015073      -0.026928      -0.023164      -0.000630      -0.007979      -0.044116       0.016179       0.027937             12.170589      13.719539       3.832925       4.300423       6.918880       2.397797      15.873349           0.001189
          101              C      14.479829      14.959195      24.065160      -0.078682      33.851978 0.39893338E+03  0.91971331E+04                                 9.189301                            6.721963      -0.002918       1.979971                    0.999613      28.573546      81.857083       0.625505       0.424740      -1.056916       0.001281      -0.007179      -0.021488       0.022692      -0.010255      -0.017062      -0.004835      -0.009875       0.031613      -0.024991       0.004819       0.020171             11.576279      15.016036       4.790912       4.327886       7.234256       1.707684      12.478546           0.001251
          102              C      13.886125      13.504667       2.099073       0.594528      25.014184 0.25532601E+03  0.53058085E+04                                 7.901839                            5.652202      -0.046480       2.041094                    0.999375      22.291668      62.179666       0.628171       0.469215      -1.022993       0.035125       0.021991      -0.058559       0.071739      -0.069877       0.008929      -0.004233      -0.061942      -0.174315      -0.060564      -0.045354       0.105917             10.248304       9.679624       2.627446      -3.091461       6.030333      -2.095588      15.034957          -0.001272
          103              C      13.204610      13.113551       3.360210       0.003270      38.513815 0.41872291E+03  0.96680684E+04                                 9.917305                            6.776375      -0.032028       1.999676                    0.999252      26.638446      73.776794       0.645050       0.411244      -1.076818      -0.013683      -0.008058       0.043304       0.046124      -0.013791       0.009351       0.000010      -0.000274      -0.087466      -0.031260       0.002130       0.029131             13.784873      13.294161       4.704769      -6.587500       8.006026      -3.926602      20.054433           0.004304
          104              C      12.033831      12.383553       3.289995      -0.086869      33.941066 0.39014863E+03  0.89261969E+04                                 9.144445                            6.593792       0.083927       2.007116                    0.999661      28.292950      80.200810       0.640616       0.417899      -1.063412      -0.003041       0.000987       0.026533       0.026725      -0.012849       0.020615       0.005598      -0.009350      -0.022278      -0.029364       0.008519       0.020844             11.792916      11.898166       4.158471      -5.202049       7.413556      -3.109848      16.067026           0.001967
          105              C      11.359892      11.979277       4.406878      -0.152958      34.060541 0.38917347E+03  0.89455432E+04                                 9.255571                            6.645746       0.054960       2.000675                    0.999573      29.013932      83.874450       0.626134       0.425574      -1.052996       0.005188       0.002769      -0.027890       0.028504      -0.017332       0.016871       0.006431      -0.011867      -0.074626      -0.035494       0.004298       0.031195             12.000084      10.972832       3.561573      -4.811270       7.118421      -2.920221      17.909000           0.008285
          106              C      11.858658      12.287775       5.591517       0.197619      37.462739 0.36710920E+03  0.83048249E+04                                10.082383                            6.584856      -0.320314       1.911501                    0.999062      25.964229      74.131532       0.611283       0.442923      -1.043950      -0.009723      -0.005541       0.013107       0.017235      -0.006215      -0.028797      -0.014579      -0.001253      -0.031309      -0.038069       0.010344       0.027726             14.723411      14.743624       5.680447      -7.410949       8.914954      -4.667517      20.511656           0.013296
          107              C      13.063044      12.990130       5.777300      -0.157473      37.370754 0.45097616E+03  0.10704178E+05                                 9.765571                            7.097692       0.038849       1.977362                    0.999542      29.984507      86.723838       0.616019       0.418902      -1.062206       0.023078       0.010046      -0.017274       0.030527      -0.001736       0.030279       0.018694       0.004540      -0.004940      -0.036380       0.001340       0.035040             12.468858      13.568659       4.887008      -4.556310       8.202471      -2.783387      15.635444           0.001606
          108              C      13.756119      13.427741       4.603043      -0.092739      34.035204 0.42253813E+03  0.98517337E+04                                 9.173534                            6.874857       0.071586       1.997642                    0.999633      28.828732      82.217828       0.626277       0.419462      -1.063518      -0.010019      -0.013597       0.004987       0.017610       0.002321       0.009314       0.004399       0.017050      -0.034678      -0.015537      -0.002396       0.017933             11.457197      11.022721       3.523641      -3.973499       7.038106      -2.354705      16.310765           0.000657
          109              C      17.125722      12.564274       0.520465       0.595248      24.252266 0.23639663E+03  0.48388235E+04                                 7.797958                            5.472058      -0.085093       2.034605                    0.999427      22.172182      62.220370       0.629965       0.474997      -1.015634      -0.024209       0.060992       0.003482       0.065713       0.030131      -0.071896      -0.040565       0.049135       0.148842      -0.064862      -0.051336       0.116198             10.298248       9.805180      -4.390316       1.829419      14.822084       1.082161       6.267480          -0.001580
          110              C      17.640136      11.201476       0.342879       0.015944      39.063895 0.42748158E+03  0.99164214E+04                                10.048054                            6.865144      -0.024017       2.004073                    0.999250      26.554878      73.593383       0.638639       0.413441      -1.075937       0.019386      -0.045558      -0.008305       0.050203       0.009783      -0.015473      -0.016322       0.026339       0.059620      -0.029304      -0.006015       0.035319             14.213258      12.357842      -7.612634       1.492593      23.262051       1.964012       7.019881           0.000369
          111              C      18.852100      10.886916       0.980278      -0.093397      33.790602 0.40265914E+03  0.92748939E+04                                 9.104230                            6.693230       0.059759       1.997339                    0.999674      28.501818      80.767003       0.637338       0.417220      -1.065050      -0.005205      -0.005332      -0.006292       0.009752       0.021009      -0.001763      -0.005800       0.023796       0.043887      -0.031828       0.011393       0.020435             11.656452      10.992204      -5.677380       1.529428      17.423466       1.519738       6.553686           0.002680
          112              C      19.380676       9.628229       0.780015      -0.159981      36.360385 0.44123973E+03  0.10417356E+05                                 9.553177                            6.986394       0.171082       2.020686                    0.999732      29.844866      86.124285       0.625404       0.414823      -1.064678      -0.023738       0.018622      -0.001572       0.030212       0.026911       0.010555      -0.009739       0.029769       0.034464      -0.040176       0.013729       0.026447             12.414203      10.434242      -5.227938       1.057157      19.902448       2.650631       6.905919           0.011256
          113              C      18.705623       8.646074      -0.031146       0.196701      39.877050 0.35398991E+03  0.79360948E+04                                10.462768                            6.464778      -0.309188       1.918571                    0.998999      25.718702      73.117445       0.617081       0.442739      -1.043982       0.006715      -0.010933       0.002217       0.013021      -0.012430      -0.022754      -0.008103       0.000600       0.041911      -0.030735       0.002104       0.028631             16.196771      15.294916     -10.745991       1.643352      26.093408       1.264590       7.201990           0.011848
          114              C      22.433453      11.985323      26.740159      -0.146113      37.144877 0.40223886E+03  0.93113802E+04                                 9.774329                            6.732701      -0.007800       1.971942                    0.999674      29.335232      84.771867       0.626109       0.422597      -1.056107      -0.018707       0.032093       0.001662       0.037184       0.035327      -0.006247       0.001858       0.029056       0.079908      -0.051837       0.021644       0.030194             13.248966      13.705226      -7.565552       2.074281      19.222356       0.757390       6.819317           0.004086
          115              C      21.862399      13.229782      26.881682      -0.107706      34.895545 0.41700014E+03  0.96803760E+04                                 9.278360                            6.797717       0.102686       2.003939                    0.999578      28.844292      81.800870       0.634934       0.415548      -1.067139       0.014141      -0.015973       0.003812       0.021671       0.007547       0.014899       0.001685       0.023163      -0.008992      -0.014157      -0.009424       0.023581             12.011425      10.721803      -5.392147       1.304571      18.727330       1.947106       6.585141          -0.000143
          116              C       8.907094      11.107288      16.665812       0.547139      27.567457 0.27342091E+03  0.57690791E+04                                 8.431104                            5.830051      -0.085315       2.017552                    0.999545      22.924339      64.039307       0.622712       0.466170      -1.026586      -0.045372      -0.012146      -0.031009       0.056283      -0.083138       0.018004      -0.032798       0.024087      -0.090386      -0.073602      -0.034436       0.108038             11.453589      12.178431       6.259502       4.187965      10.120785       3.942868      12.061552          -0.004084
          117              C       9.742170      12.053582      17.454023       0.003659      39.081468 0.42483476E+03  0.98560316E+04                                10.064148                            6.864089      -0.033029       2.000251                    0.999242      26.841023      74.793482       0.634815       0.415889      -1.072573       0.019584       0.042593       0.010990       0.048151      -0.019844       0.000679      -0.004683       0.009364       0.025161      -0.024902       0.007377       0.017525             14.091668      15.078453       7.694913       5.969490      11.557429       4.668629      15.639122           0.004312
          118              C       9.711611      11.817464      18.847941      -0.093189      34.095380 0.41520890E+03  0.96458047E+04                                 9.190892                            6.817692       0.098596       2.007174                    0.999680      28.803705      82.198236       0.628051       0.419797      -1.062511       0.018047       0.005228       0.005803       0.019664      -0.005289      -0.018492      -0.007817      -0.001123      -0.006166      -0.022888       0.004993       0.017895             11.547202      11.309666       5.042743       4.499223       8.997131       3.037519      14.334808           0.001809
          119              C      10.609956      12.509094      19.662927      -0.155800      35.321816 0.43012728E+03  0.10121305E+05                                 9.465840                            6.979441       0.027935       1.981810                    0.999458      29.777799      86.647946       0.612902       0.424693      -1.055211      -0.020266      -0.014491      -0.010488       0.027032      -0.014967      -0.018998      -0.012916      -0.017943       0.017531      -0.033665       0.014030       0.019635             11.950186      12.923899       5.934431       4.305292       9.597442       3.085911      13.329216           0.008932
          120              C      11.585539      13.309553      19.097109       0.185314      39.361149 0.39511075E+03  0.90863730E+04                                10.386162                            6.816938      -0.375089       1.892412                    0.999381      26.369261      75.428523       0.603870       0.441053      -1.047089       0.010109       0.006142       0.014384       0.018623      -0.008354       0.021143       0.017319      -0.011924       0.017197      -0.032316       0.006480       0.025836             14.931384      15.159778       6.811373       7.570485      10.420739       4.849992      19.213635           0.011193
          121              C      11.707180      13.446065      17.689804      -0.150879      36.403998 0.42921202E+03  0.10071984E+05                                 9.596709                            6.929712       0.058037       1.989554                    0.999602      29.571696      85.308310       0.622119       0.419556      -1.060781      -0.014881      -0.004090      -0.023295       0.027943      -0.009178      -0.032830      -0.013557      -0.023929      -0.007982      -0.044118       0.016183       0.027935             12.170681      11.396049       5.009496       4.081787       9.242589       2.753527      15.873406           0.001208
          122              C      10.837277      12.720647      16.916346      -0.078677      33.851801 0.39892993E+03  0.91970355E+04                                 9.189271                            6.721928      -0.002928       1.979969                    0.999613      28.573455      81.856796       0.625507       0.424739      -1.056916       0.005828      -0.004386       0.021488       0.022692      -0.010052      -0.012022      -0.013036      -0.010686       0.031607      -0.024992       0.004824       0.020168             11.576250      12.683628       5.971847       3.478499       9.566623       3.089770      12.478499           0.001270
          123              C       7.506449       9.584008      11.561429       0.594526      25.014305 0.25532719E+03  0.53058420E+04                                 7.901879                            5.652225      -0.046492       2.041089                    0.999375      22.291737      62.180015       0.628168       0.469216      -1.022992      -0.035485      -0.021404       0.058559       0.071739      -0.066323       0.000255       0.009881      -0.075976      -0.174313      -0.060563      -0.045353       0.105917             10.248366       8.892774       3.025894      -3.266102       6.817272      -1.811480      15.035053          -0.001268
          124              C       8.163241      10.015354      10.300292       0.003271      38.513909 0.41872354E+03  0.96680895E+04                                 9.917332                            6.776385      -0.032026       1.999677                    0.999252      26.638467      73.776955       0.645049       0.411244      -1.076817       0.013369       0.008569      -0.043304       0.046124      -0.008273       0.004233       0.008338      -0.022066      -0.087464      -0.031260       0.002131       0.029129             13.784923      12.877206       4.915921      -6.478886       8.423046      -4.103404      20.054519           0.004312
          125              C       9.343379      10.730123      10.370507      -0.086869      33.941290 0.39015114E+03  0.89262748E+04                                 9.144505                            6.593827       0.083915       2.007112                    0.999661      28.293042      80.201339       0.640612       0.417901      -1.063410       0.000494       0.003156      -0.026534       0.026725      -0.011373       0.014308       0.015861      -0.015176      -0.022277      -0.029363       0.008522       0.020841             11.793002      11.680487       4.268754      -5.124386       7.631356      -3.236312      16.067164           0.001981
          126              C      10.008489      11.148766       9.253624      -0.152960      34.060768 0.38917620E+03  0.89456246E+04                                 9.255624                            6.645778       0.054962       2.000675                    0.999573      29.014047      83.874968       0.626131       0.425575      -1.052995      -0.004813      -0.003379       0.027890       0.028503      -0.015040       0.013360       0.012146      -0.020910      -0.074625      -0.035493       0.004301       0.031192             12.000163      10.775635       3.661464      -4.778685       7.315712      -2.973331      17.909144           0.008299
          127              C       9.507957      10.843141       8.068985       0.197615      37.462934 0.36711109E+03  0.83048806E+04                                10.082424                            6.584878      -0.320334       1.911494                    0.999062      25.964311      74.131889       0.611281       0.442924      -1.043949       0.009336       0.006171      -0.013107       0.017234      -0.004183      -0.026015      -0.019105      -0.009271      -0.031308      -0.038069       0.010343       0.027725             14.723478      14.682859       5.711274      -7.511868       8.975818      -4.503368      20.511756           0.013298
          128              C       8.337300      10.085902       7.883202      -0.157472      37.370698 0.45097499E+03  0.10704149E+05                                 9.765562                            7.097678       0.038844       1.977361                    0.999542      29.984513      86.723989       0.616020       0.418901      -1.062206      -0.019388      -0.016051       0.017274       0.030527       0.000800       0.030358       0.018566      -0.005482      -0.004940      -0.036380       0.001341       0.035039             12.468840      13.236374       5.055204      -4.541349       8.534681      -2.807619      15.635465           0.001607
          129              C       7.633806       9.665245       9.057459      -0.092739      34.035283 0.42253899E+03  0.98517605E+04                                 9.173555                            6.874868       0.071587       1.997643                    0.999633      28.828754      82.217961       0.626276       0.419463      -1.063517       0.016654       0.002800      -0.004987       0.017609       0.008244       0.008132       0.006322      -0.006347      -0.034678      -0.015537      -0.002395       0.017932             11.457230      10.691269       3.691469      -3.895693       7.369576      -2.481344      16.310846           0.000662
          130              C       6.882045       6.268974      13.140037       0.595252      24.252200 0.23639596E+03  0.48388075E+04                                 7.797956                            5.472059      -0.085090       2.034607                    0.999426      22.172135      62.220276       0.629963       0.474999      -1.015633      -0.043478       0.049146      -0.003483       0.065710       0.037635      -0.068668      -0.045819       0.019489       0.148847      -0.064861      -0.051337       0.116198             10.298234      10.259712      -4.620451       1.791834      14.367516       1.143313       6.267474          -0.001574
          131              C       7.865508       5.194433      13.317623       0.015946      39.063903 0.42748211E+03  0.99164397E+04                                10.048067                            6.865158      -0.024076       2.004056                    0.999250      26.554876      73.593468       0.638637       0.413442      -1.075936       0.031887      -0.037871       0.008308       0.050200       0.016406      -0.021554      -0.006432       0.000181       0.059620      -0.029306      -0.006016       0.035322             14.213255      14.901145      -8.900351       2.426429      20.718737       0.444478       7.019884           0.000375
          132              C       7.598680       3.971074      12.680224      -0.093393      33.790507 0.40265766E+03  0.92748573E+04                                 9.104228                            6.693225       0.059727       1.997330                    0.999674      28.501784      80.767066       0.637336       0.417221      -1.065049       0.007107       0.002235       0.006292       0.009752       0.022024      -0.005971       0.001044       0.019783       0.043889      -0.031827       0.011391       0.020436             11.656443      11.535140      -5.952258       2.046734      16.880497       0.678003       6.553691           0.002692
          133              C       8.482863       2.930927      12.880487      -0.159984      36.360454 0.44124122E+03  0.10417397E+05                                 9.553181                            6.986399       0.171035       2.020670                    0.999731      29.844897      86.124316       0.625405       0.414822      -1.064679      -0.005890       0.029591       0.001575       0.030213       0.027924      -0.003918       0.013816       0.025755       0.034453      -0.040171       0.013724       0.026447             12.414203      13.756702      -6.910168       2.842328      16.579989      -0.254198       6.905917           0.011267
          134              C       9.664037       3.089525      13.691648       0.196702      39.876738 0.35398783E+03  0.79360355E+04                                10.462720                            6.464763      -0.309224       1.918562                    0.998999      25.718589      73.117032       0.617082       0.442739      -1.043982       0.006720      -0.010933      -0.002218       0.013023      -0.007115      -0.017504      -0.016639      -0.020393       0.041898      -0.030731       0.002105       0.028626             16.196664      15.228552     -10.712362       1.870553      26.159487       0.894848       7.201952           0.011854
          135              C       9.897648       4.281385      14.241347      -0.146110      37.144561 0.40223690E+03  0.93113113E+04                                 9.774259                            6.732683      -0.007799       1.971943                    0.999675      29.335030      84.770810       0.626111       0.422596      -1.056108      -0.020180       0.031186      -0.001662       0.037183       0.032617      -0.001164      -0.006414       0.039757       0.079905      -0.051837       0.021643       0.030193             13.248836      11.998517      -6.701413       1.612655      20.928733       1.508456       6.819258           0.004106
          136              C       9.045347       5.353002      14.099824      -0.107709      34.895391 0.41699962E+03  0.96803499E+04                                 9.278283                            6.797681       0.102626       2.003919                    0.999578      28.844322      81.800594       0.634941       0.415544      -1.067143       0.007860      -0.019832      -0.003813       0.021671       0.013800       0.008235       0.012530      -0.001547      -0.008992      -0.014155      -0.009426       0.023580             12.011283      12.747503      -6.417751       2.326396      16.701256       0.284365       6.585091          -0.000129
          137              N      15.697308       3.421422       6.155969      -0.119471      47.300671 0.44748395E+03  0.10339619E+05                                10.949984                            6.731707       0.449570       2.159863                    0.999773      26.728405      70.308342       0.698031       0.379756      -1.116065      -0.154897      -0.084305       0.119216       0.212869      -0.084717       0.116851       0.076343      -0.101720       0.090767      -0.198766       0.082016       0.116751             16.967097      17.221924       6.373312      12.787443      10.081377       7.606796      23.597989           0.127038
          138              N      16.975491       5.505426      20.516162      -0.116497      49.112146 0.44924182E+03  0.10376191E+05                                11.218898                            6.729957       0.497513       2.176085                    0.999817      26.612600      69.677583       0.701411       0.378073      -1.118836       0.100080       0.055835       0.168101       0.203449      -0.014642      -0.117294      -0.059595      -0.024080      -0.304295      -0.182289       0.069622       0.112666             18.138507      19.321818       7.923761     -13.929353      11.515312      -8.740927      23.578390           0.163668
          139              N       4.262097       6.972206       0.142069      -0.105677      51.739600 0.41311892E+03  0.93639857E+04                                11.565207                            6.459117       0.499794       2.183230                    0.999808      26.175821      68.368345       0.713539       0.378706      -1.115978      -0.140945      -0.125275      -0.068618       0.200668      -0.136252      -0.046914      -0.059477       0.014153       0.183787      -0.189751       0.082079       0.107673             19.681397      18.698121     -17.035450       0.015442      33.436010       0.430228       6.910061           0.171609
          140              N      15.684177       3.413352       7.504533      -0.119427      47.297607 0.44745532E+03  0.10338772E+05                                10.949440                            6.731427       0.449684       2.159908                    0.999773      26.727789      70.305649       0.698057       0.379748      -1.116073       0.145184       0.100115      -0.119219       0.212872      -0.091141       0.120893       0.069768      -0.076336       0.090779      -0.198766       0.082011       0.116755             16.966158      16.674397       6.649609      12.562034      10.627362       7.971822      23.596713           0.127038
          141              N      18.144220       6.223674      20.465344      -0.116494      49.111909 0.44923998E+03  0.10376136E+05                                11.218849                            6.729934       0.497521       2.176088                    0.999817      26.612587      69.677466       0.701414       0.378072      -1.118837      -0.095023      -0.064064      -0.168102       0.203450      -0.018367      -0.106152      -0.077726      -0.009354      -0.304293      -0.182288       0.069619       0.112669             18.138409      19.494758       7.836094     -14.090369      11.342204      -8.478722      23.578266           0.163669
          142              N      17.681806      15.219350      13.518433      -0.105671      51.738249 0.41310801E+03  0.93636781E+04                                11.565047                            6.459055       0.499747       2.183221                    0.999808      26.175384      68.367019       0.713539       0.378709      -1.115976       0.175413       0.069146       0.068606       0.200644      -0.074935      -0.074236      -0.014983      -0.227987       0.183757      -0.189720       0.082061       0.107659             19.681063      16.697771     -16.022461       0.390823      35.435446      -0.180596       6.909973           0.171623
          143              N      12.578436      13.955569      21.165035      -0.119472      47.300674 0.44748396E+03  0.10339620E+05                                10.949988                            6.731711       0.449567       2.159862                    0.999773      26.728395      70.308334       0.698030       0.379756      -1.116065       0.154897       0.084305      -0.119216       0.212868      -0.084718       0.116851       0.076343      -0.101720       0.090766      -0.198767       0.082016       0.116750             16.967102      17.221934       6.373316      12.787446      10.081382       7.606798      23.597990           0.127034
          144              N      11.300253      11.871565       6.804842      -0.116498      49.112048 0.44924111E+03  0.10376171E+05                                11.218883                            6.729952       0.497510       2.176084                    0.999817      26.612582      69.677520       0.701411       0.378073      -1.118836      -0.100079      -0.055835      -0.168100       0.203448      -0.014643      -0.117293      -0.059595      -0.024081      -0.304294      -0.182288       0.069623       0.112665             18.138472      19.321775       7.923740     -13.929319      11.515291      -8.740906      23.578349           0.163667
          145              N      24.013647      10.404785      27.178935      -0.105655      51.737997 0.41310679E+03  0.93636336E+04                                11.564937                            6.458992       0.499836       2.183247                    0.999808      26.175547      68.367142       0.713552       0.378703      -1.115982       0.140947       0.125276       0.068619       0.200671      -0.136254      -0.046913      -0.059477       0.014154       0.183783      -0.189752       0.082077       0.107675             19.680879      18.697652     -17.034968       0.015448      33.435078       0.430209       6.909909           0.171609
          146              N      12.591567      13.963639      19.816471      -0.119426      47.297520 0.44745450E+03  0.10338748E+05                                10.949428                            6.731422       0.449686       2.159909                    0.999773      26.727761      70.305562       0.698057       0.379748      -1.116073      -0.145184      -0.100115       0.119218       0.212872      -0.091142       0.120892       0.069768      -0.076336       0.090779      -0.198766       0.082012       0.116755             16.966135      16.674378       6.649600      12.562015      10.627351       7.971810      23.596676           0.127034
          147              N      10.131524      11.153317       6.855660      -0.116494      49.111780 0.44923892E+03  0.10376105E+05                                11.218830                            6.729927       0.497519       2.176088                    0.999817      26.612554      69.677354       0.701414       0.378072      -1.118837       0.095022       0.064064       0.168102       0.203449      -0.018367      -0.106151      -0.077725      -0.009355      -0.304292      -0.182287       0.069619       0.112668             18.138371      19.494716       7.836075     -14.090334      11.342182      -8.478702      23.578214           0.163667
          148              N      10.593938       2.157641      13.802571      -0.105648      51.736532 0.41309495E+03  0.93632992E+04                                11.564760                            6.458922       0.499793       2.183240                    0.999808      26.175082      68.365714       0.713552       0.378705      -1.115980      -0.175415      -0.069148      -0.068607       0.200646      -0.074935      -0.074235      -0.014982      -0.227989       0.183753      -0.189720       0.082059       0.107661             19.680515      16.697293     -16.021961       0.390807      35.434442      -0.180580       6.909810           0.171624
          149              O      10.434167       0.978894       3.439988      -0.535720      30.276619 0.41895421E+03  0.94618804E+04                                 7.657931                            6.245789       0.534017       2.224169                    0.998513      26.735723      68.099038       0.776705       0.349172      -1.147015       0.037478      -0.032079      -0.010278       0.050391       0.011277      -0.025582       0.017379      -0.012386      -0.210289      -0.079496       0.031536       0.047960              9.135430      13.557378       3.746768       0.985795       6.725348       0.522763       7.123563           0.051693
          150              O      11.637250       1.681635       1.731332      -0.546141      31.258577 0.46806119E+03  0.10845277E+05                                 7.821655                            6.595243       0.562356       2.218891                    0.998401      27.436360      70.303458       0.758539       0.348490      -1.149975       0.038442      -0.045109       0.021787       0.063145       0.018641      -0.007546      -0.001291      -0.012742       0.156962      -0.046157      -0.006954       0.053111              9.192137       8.240495       1.304496       2.887632       5.883013       0.567268      13.452904           0.175914
          151              O      14.879438       4.119702      26.360397      -0.582057      37.130428 0.54326461E+03  0.13088846E+05                                 8.860997                            7.216092       0.279223       2.133560                    0.997419      27.893093      73.308375       0.707281       0.359438      -1.139082      -0.004043      -0.035077      -0.034821       0.049590      -0.047640       0.043597       0.016768      -0.035582       0.073367      -0.082515       0.030768       0.051746             10.582810       7.117277       0.327649       0.447992       6.364079      -0.641206      18.267074           0.028216
          152              O      13.291589       3.273137      24.968392      -0.573697      37.461310 0.55903777E+03  0.13552908E+05                                 8.928272                            7.323071       0.256123       2.130770                    0.996870      27.742631      72.917019       0.702325       0.359730      -1.139917       0.026201       0.044519      -0.001309       0.051673      -0.004531       0.025990       0.005068       0.009475      -0.140236      -0.055403       0.018706       0.036696             10.740000      15.177637       4.344176      -2.831976       8.328841      -1.526925       8.713521           0.073112
          153              O       7.258418       1.499898       0.080051      -0.621449      45.471969 0.63761505E+03  0.16023616E+05                                10.237312                            7.883817       0.044300       2.039215                    0.996982      29.111142      78.685444       0.666743       0.365549      -1.131878      -0.058841      -0.004216      -0.037806       0.070066       0.011539      -0.038078      -0.045249       0.080368       0.108345      -0.076575      -0.004442       0.081017             13.235232      17.487232      -6.902098       4.173780      12.727065      -2.750482       9.491400           0.026142
          154              O      10.480745       4.012259      26.059320      -0.552214      34.914940 0.52214381E+03  0.12445578E+05                                 8.506852                            7.066440       0.373197       2.170667                    0.997253      27.451035      71.566231       0.716537       0.358627      -1.140671       0.000900       0.014774       0.012517       0.019384       0.054354       0.002281       0.031121      -0.009783       0.081537      -0.072132       0.011493       0.060639              9.956533       7.974861       1.118178       2.061880      13.419153       3.934983       8.475587           0.061372
          155              O      20.240763       7.005584      10.220514      -0.535720      30.276688 0.41895555E+03  0.94619177E+04                                 7.657940                            6.245797       0.534036       2.224174                    0.998513      26.735763      68.099151       0.776705       0.349172      -1.147015       0.011691      -0.047929       0.010278       0.050393       0.001674       0.003947      -0.030673       0.025523      -0.210297      -0.079498       0.031531       0.047967              9.135441      11.139372       4.971069       0.911689       9.143378       0.643345       7.123572           0.051698
          156              O      19.070350       6.249682      11.929170      -0.546146      31.258852 0.46806611E+03  0.10845421E+05                                 7.821704                            6.595281       0.562380       2.218897                    0.998402      27.436469      70.303865       0.758536       0.348490      -1.149975       0.022881      -0.054674      -0.021784       0.063145       0.005887      -0.004561      -0.006154       0.037588       0.156969      -0.046154      -0.006960       0.053113              9.192200       7.415546       1.722232       1.810515       6.708060       2.320011      13.452996           0.175926
          157              O      20.327333       7.467731      14.621109      -0.582064      37.130605 0.54326754E+03  0.13088934E+05                                 8.861022                            7.216108       0.279213       2.133556                    0.997419      27.893167      73.308599       0.707281       0.359438      -1.139083       0.033121      -0.012237       0.034819       0.049589      -0.042544       0.034657       0.031322      -0.055723       0.073377      -0.082520       0.030775       0.051746             10.582846       6.781875       0.497485      -0.369698       6.699512       0.689324      18.267151           0.028211
          158              O      21.799866       8.501938      16.013114      -0.573694      37.461375 0.55903835E+03  0.13552930E+05                                 8.928298                            7.323086       0.256116       2.130768                    0.996870      27.742612      72.917068       0.702322       0.359731      -1.139915      -0.051554      -0.003268       0.001308       0.051674       0.001135       0.016255       0.020900      -0.012896      -0.140213      -0.055394       0.018708       0.036686             10.740041      13.227848       5.331457      -2.641540      10.278724      -1.836850       8.713551           0.073120
          159              O      21.210488      10.074208      13.580451      -0.621444      45.471753 0.63761149E+03  0.16023508E+05                                10.237298                            7.883808       0.044297       2.039216                    0.996982      29.111022      78.685131       0.666741       0.365550      -1.131876       0.030341       0.050592       0.037804       0.070066       0.039214      -0.057569      -0.013533      -0.028948       0.108338      -0.076564      -0.004451       0.081015             13.235206       8.135183      -2.166952      -0.568497      22.079043       4.966122       9.491391           0.026138
          160              O      22.410161      11.343537      14.922186      -0.552222      34.914766 0.52214134E+03  0.12445494E+05                                 8.506783                            7.066391       0.373204       2.170667                    0.997252      27.451105      71.566154       0.716545       0.358623      -1.140674      -0.013586       0.005864      -0.012516       0.019381       0.028224       0.028801      -0.012025       0.093429       0.081527      -0.072135       0.011487       0.060649              9.956439      13.209376      -1.532204       4.441973       8.184430       0.062025       8.475512           0.061374
          161              O      17.841577      16.398097      23.881016      -0.535718      30.276583 0.41895367E+03  0.94618641E+04                                 7.657918                            6.245779       0.534022       2.224171                    0.998513      26.735733      68.099025       0.776706       0.349171      -1.147016      -0.037477       0.032079       0.010280       0.050391       0.011276      -0.025581       0.017381      -0.012389      -0.210304      -0.079500       0.031538       0.047962              9.135412      13.557351       3.746759       0.985791       6.725336       0.522762       7.123549           0.051692
          162              O      16.638494      15.695356      25.589672      -0.546139      31.258615 0.46806219E+03  0.10845300E+05                                 7.821628                            6.595222       0.562376       2.218896                    0.998401      27.436529      70.303764       0.758545       0.348487      -1.149978      -0.038438       0.045110      -0.021786       0.063143       0.018629      -0.007547      -0.001291      -0.012765       0.156994      -0.046155      -0.006966       0.053121              9.192100       8.240458       1.304488       2.887613       5.882993       0.567263      13.452850           0.175925
          163              O      13.396306      13.257289       0.960607      -0.582056      37.130417 0.54326441E+03  0.13088842E+05                                 8.861000                            7.216095       0.279220       2.133560                    0.997419      27.893068      73.308330       0.707280       0.359438      -1.139082       0.004042       0.035076       0.034820       0.049589      -0.047639       0.043598       0.016769      -0.035583       0.073368      -0.082515       0.030769       0.051746             10.582813       7.117280       0.327650       0.447991       6.364081      -0.641207      18.267077           0.028217
          164              O      14.984155      14.103854       2.352612      -0.573698      37.461340 0.55903821E+03  0.13552924E+05                                 8.928287                            7.323082       0.256119       2.130769                    0.996870      27.742615      72.917036       0.702323       0.359731      -1.139916      -0.026201      -0.044519       0.001309       0.051674      -0.004531       0.025990       0.005067       0.009474      -0.140226      -0.055399       0.018705       0.036695             10.740020      15.177668       4.344187      -2.831984       8.328856      -1.526929       8.713537           0.073110
          165              O      21.017326      15.877093      27.240953      -0.621449      45.471936 0.63761445E+03  0.16023597E+05                                10.237307                            7.883813       0.044299       2.039215                    0.996982      29.111130      78.685397       0.666743       0.365549      -1.131878       0.058841       0.004216       0.037805       0.070066       0.011539      -0.038078      -0.045249       0.080369       0.108345      -0.076575      -0.004441       0.081017             13.235224      17.487223      -6.902093       4.173779      12.727055      -2.750481       9.491395           0.026140
          166              O      17.794999      13.364732       1.261684      -0.552214      34.914917 0.52214345E+03  0.12445566E+05                                 8.506845                            7.066435       0.373199       2.170667                    0.997253      27.451038      71.566211       0.716538       0.358626      -1.140671      -0.000900      -0.014774      -0.012517       0.019385       0.054355       0.002280       0.031121      -0.009783       0.081537      -0.072132       0.011493       0.060639              9.956524       7.974854       1.118176       2.061878      13.419139       3.934978       8.475579           0.061372
          167              O       8.034981      10.371407      17.100490      -0.535720      30.276760 0.41895670E+03  0.94619507E+04                                 7.657953                            6.245806       0.534034       2.224173                    0.998513      26.735787      68.099248       0.776704       0.349172      -1.147015      -0.011690       0.047929      -0.010278       0.050394       0.001673       0.003948      -0.030672       0.025523      -0.210300      -0.079499       0.031531       0.047967              9.135459      11.139396       4.971082       0.911694       9.143397       0.643349       7.123584           0.051695
          168              O       9.205394      11.127309      15.391834      -0.546146      31.258877 0.46806666E+03  0.10845435E+05                                 7.821697                            6.595275       0.562386       2.218899                    0.998402      27.436531      70.303985       0.758538       0.348489      -1.149976      -0.022881       0.054673       0.021784       0.063145       0.005882      -0.004562      -0.006154       0.037585       0.156980      -0.046153      -0.006964       0.053117              9.192190       7.415537       1.722229       1.810512       6.708052       2.320007      13.452981           0.175924
          169              O       7.948411       9.909260      12.699895      -0.582064      37.130588 0.54326725E+03  0.13088925E+05                                 8.861021                            7.216107       0.279210       2.133555                    0.997418      27.893155      73.308572       0.707281       0.359438      -1.139083      -0.033120       0.012237      -0.034819       0.049589      -0.042544       0.034657       0.031322      -0.055723       0.073378      -0.082520       0.030774       0.051745             10.582844       6.781874       0.497484      -0.369696       6.699511       0.689326      18.267148           0.028211
          170              O       6.475878       8.875053      11.307890      -0.573695      37.461362 0.55903820E+03  0.13552926E+05                                 8.928297                            7.323087       0.256117       2.130768                    0.996870      27.742607      72.917059       0.702322       0.359731      -1.139915       0.051554       0.003268      -0.001308       0.051674       0.001135       0.016255       0.020900      -0.012896      -0.140211      -0.055394       0.018707       0.036686             10.740038      13.227842       5.331453      -2.641537      10.278720      -1.836849       8.713550           0.073120
          171              O       7.065256       7.302783      13.740553      -0.621444      45.471747 0.63761134E+03  0.16023503E+05                                10.237298                            7.883808       0.044295       2.039216                    0.996982      29.111017      78.685119       0.666741       0.365550      -1.131876      -0.030341      -0.050592      -0.037804       0.070066       0.039214      -0.057568      -0.013533      -0.028948       0.108339      -0.076564      -0.004451       0.081014             13.235206       8.135183      -2.166953      -0.568498      22.079042       4.966123       9.491391           0.026137
          172              O       5.865583       6.033454      12.398818      -0.552222      34.914758 0.52214119E+03  0.12445490E+05                                 8.506782                            7.066390       0.373205       2.170667                    0.997252      27.451102      71.566142       0.716545       0.358623      -1.140674       0.013586      -0.005864       0.012516       0.019381       0.028224       0.028801      -0.012024       0.093429       0.081528      -0.072135       0.011487       0.060648              9.956438      13.209374      -1.532204       4.441972       8.184429       0.062025       8.475511           0.061377

******************************************************
Auxiliary information for the entire system
The total spin magnetic moment of the unit cell is   3.926455
The total net atomic charge of the unit cell is   0.000004
Accuracy of reproducing the electrostatic potential in the unit cell:
  The inner radius (bohr) =    5.0000
  The outer radius (bohr) =   12.0000
  Valid grid points have density less than (e/(bohr^3)) =    0.0001
  The number of valid grid points were=      1038640
  The rms potential error without charges in kcal/mol is=      3.73987
  The rms potential error with partial charges in kcal/mol is=      0.76626
  The RRMSE value at monopole order=      0.20489
  The rms potential error with partial charges and cloud penetration in kcal/mol is=      0.76205
  The RRMSE value at monopole order with cloud penetration is=      0.20376
  The rms potential error with partial charges and atomic dipoles in kcal/mol is=      0.42494
  The RRMSE value at dipole order=      0.11363
  The rms potential error with partial charges, atomic dipoles and cloud penetration in kcal/mol is=      0.40900
  The RRMSE value at dipole order with cloud penetration=      0.10936

******************************************************
The electron densities and ab initio electrostatic potential were computed in VASP using the PBE functional and
projector augmented wave method. See the main text of the journal article for a description of computational details.
The atomic charges, dipoles, and quadrupoles were computed with the DDEC6 method as described in
(a) T. A. Manz and N. Gabaldon Limas, RSC Adv. 6 (2016) 47771-47801 DOI: 10.1039/c6ra04656h
(b) N. Gabaldon Limas and T. A. Manz, RSC Adv. 8 (2018) 2678-2707 DOI: 10.1039/c7ra11829e.
For each atom in the material, the electron cloud parameters were fit to the spherically averaged atom-in-material
electron density using radial positions for which this density was between 10^-4 and 10^-2 electrons per cubic bohr.
The polarizabilities, dispersion coefficients, and quantum Drude oscillator (QDO) parameters were fit using the MCLF method.
The magnetic structure of the system was optimized in VASP from the default ferromagnetic initial guess using spin polarization.
The atomic spin moments (ASMs) were computed on this optimized magnetic structure using the DDEC6 partition as inputs
to the method of T. A. Manz and D. S. Sholl, J. Chem. Theory Comput. 7 (2011) 4146-4164 DOI: 10.1021/ct200539n.
The RMSE and RRMSE were computed using a uniform grid with Ewald summation.
