# Supplementary material for: A collection of forcefield precursors for metal–organic frameworks
Source: RSC Adv. 2019 Nov 13;9(63):36492–507. doi: 10.1039/c9ra07327b (PMC9075174; doi:10.1039/c9ra07327b)
Supplement: RA-009-C9RA07327B-s3397 [file RA-009-C9RA07327B-s3397.xyz]

  172
jmolscript: load "" {1 1 1} spacegroup "x,y,z" unitcell [{     16.063600     0.000000     0.000000 }, {      7.248647    14.335144     0.000000 }, {      4.900063     3.013142    27.315885 }]
Gd     9.242593     1.093227     1.259535     1.990509
Gd    20.615994     8.086947    12.398407     1.990507
Gd    18.969717    16.255059    26.056350     1.990509
Gd     7.596316     9.261339    14.917478     1.990507
H     11.647103     1.543525     5.558783     0.123979
H     13.382357     2.290524     6.924577     0.123494
H     15.578895     3.194741     3.646671     0.132513
H     13.791169     2.549813     2.335508     0.122299
H     16.555357     5.213639    24.860187     0.120364
H     17.679322     5.881080    22.983586     0.128112
H     14.848163     4.203364    20.691783     0.131729
H     13.698972     3.471023    22.655795     0.129878
H      8.985551     5.867158    25.794390     0.138205
H      8.064027     7.955652    26.144034     0.120445
H      6.283384     6.023062     1.073514     0.122239
H      7.202216     3.928962     0.854987     0.098689
H     19.129120     6.144360     8.099160     0.123979
H     17.679472     4.932902     6.733366     0.123495
H     15.881369     3.380737    10.011272     0.132512
H     17.263607     4.685081    11.322434     0.122297
H     18.539143     6.433507    16.113641     0.120364
H     17.436334     5.731662    17.990242     0.128112
H     20.211078     7.501123    20.282045     0.131729
H     21.383187     8.196193    18.318032     0.129878
H     21.371794    13.483695    15.179437     0.138206
H     19.923858    15.248488    14.829794     0.120445
H     17.551946    12.952315    12.584428     0.122241
H     19.006099    11.187394    12.802955     0.098689
H     16.565207    15.804761    21.757102     0.123979
H     14.829953    15.057762    20.391308     0.123494
H     12.633415    14.153545    23.669214     0.132513
H     14.421141    14.798473    24.980377     0.122299
H     11.656953    12.134647     2.455698     0.120364
H     10.532988    11.467206     4.332299     0.128112
H     13.364147    13.144922     6.624102     0.131729
H     14.513338    13.877263     4.660090     0.129878
H     19.226759    11.481128     1.521495     0.138205
H     20.148283     9.392634     1.171851     0.120445
H     21.928926    11.325224    26.242371     0.122239
H     21.010094    13.419324    26.460898     0.098689
H      9.083190    11.203926    19.216725     0.123979
H     10.532838    12.415384    20.582519     0.123495
H     12.330941    13.967549    17.304613     0.132512
H     10.948703    12.663205    15.993451     0.122297
H      9.673167    10.914779    11.202244     0.120364
H     10.775976    11.616624     9.325643     0.128112
H      8.001232     9.847163     7.033840     0.131729
H      6.829123     9.152093     8.997853     0.129878
H      6.840516     3.864591    12.136448     0.138205
H      8.288452     2.099798    12.486091     0.120445
H     10.660364     4.395971    14.731457     0.122241
H      9.206211     6.160892    14.512930     0.098689
C     11.452405     1.427753     3.001743     0.587895
C     12.664937     1.748616     3.792264    -0.010745
C     12.455488     1.819353     5.187287    -0.099749
C     13.475068     2.306048     5.999661    -0.156659
C     14.625263     2.813792     5.430398     0.203576
C     14.798318     2.866867     4.027181    -0.156585
C     13.760190     2.410254     3.253595    -0.080217
C     14.369181     3.869318    25.213928     0.661266
C     15.044541     4.262879    23.960402    -0.026215
C     16.213382     4.989524    24.024048    -0.086930
C     16.889403     5.397319    22.912564    -0.146118
C     16.385650     5.081626    21.727055     0.219084
C     15.181625     4.378783    21.541307    -0.155619
C     14.496246     3.949429    22.717256    -0.090110
C     11.133040     4.815040    26.795791     0.648136
C     10.623606     6.173105    26.974710    -0.016213
C      9.412970     6.487564    26.337430    -0.088419
C      8.878854     7.739575    26.537382    -0.143236
C      4.660250     5.704560     0.027589     0.217443
C      5.830717     5.379229     0.578004    -0.145498
C      6.395744     4.130421     0.440878    -0.112377
C     19.320293     6.265866    10.656200     0.587895
C     18.486803     5.328592     9.865678    -0.010748
C     18.518191     5.547425     8.470656    -0.099749
C     17.623783     4.857171     7.658282    -0.156659
C     16.651650     4.059857     8.227545     0.203574
C     16.526196     3.929372     9.630762    -0.156583
C     17.402128     4.649751    10.404347    -0.080209
C     20.725319     7.777828    15.759900     0.661267
C     20.069352     7.352730    17.013426    -0.026213
C     18.893459     6.637554    16.949780    -0.086931
C     18.224490     6.218290    18.061263    -0.146117
C     18.733532     6.525383    19.246773     0.219081
C     19.904060     7.282698    19.432521    -0.155619
C     20.596491     7.700585    18.256572    -0.090111
C     21.341655    11.092511    14.178037     0.648137
C     20.359600    12.159953    13.999118    -0.016217
C     20.625272    13.382221    14.636398    -0.088416
C     19.748997    14.423833    14.436445    -0.143237
C     18.568611    14.257075    13.630353     0.217445
C     18.330766    13.065748    13.079938    -0.145498
C     19.190235    11.997997    13.217064    -0.112378
C     16.759905    15.920533    24.314142     0.587895
C     15.547373    15.599670    23.523621    -0.010745
C     15.756822    15.528933    22.128598    -0.099749
C     14.737242    15.042238    21.316224    -0.156659
C     13.587047    14.534494    21.885487     0.203576
C     13.413992    14.481419    23.288704    -0.156585
C     14.452120    14.938032    24.062290    -0.080217
C     13.843129    13.478968     2.101957     0.661266
C     13.167769    13.085407     3.355483    -0.026215
C     11.998928    12.358762     3.291837    -0.086930
C     11.322907    11.950967     4.403321    -0.146118
C     11.826660    12.266660     5.588830     0.219084
C     13.030685    12.969503     5.774578    -0.155619
C     13.716064    13.398857     4.598629    -0.090110
C     17.079270    12.533246     0.520094     0.648136
C     17.588704    11.175181     0.341175    -0.016213
C     18.799340    10.860722     0.978455    -0.088419
C     19.333456     9.608711     0.778503    -0.143235
C     18.651997     8.630584    -0.027589     0.217440
C     22.381593    11.969057    26.737881    -0.145498
C     21.816566    13.217865    26.875007    -0.112377
C      8.892017    11.082420    16.659685     0.587895
C      9.725507    12.019694    17.450207    -0.010748
C      9.694119    11.800861    18.845229    -0.099749
C     10.588527    12.491115    19.657603    -0.156659
C     11.560660    13.288429    19.088340     0.203574
C     11.686114    13.418914    17.685123    -0.156583
C     10.810182    12.698535    16.911538    -0.080209
C      7.486991     9.570458    11.555985     0.661267
C      8.142958     9.995556    10.302459    -0.026213
C      9.318851    10.710732    10.366105    -0.086930
C      9.987820    11.129996     9.254622    -0.146117
C      9.478778    10.822903     8.069112     0.219081
C      8.308250    10.065588     7.883364    -0.155619
C      7.615819     9.647701     9.059313    -0.090111
C      6.870655     6.255775    13.137848     0.648137
C      7.852710     5.188333    13.316767    -0.016217
C      7.587038     3.966065    12.679487    -0.088416
C      8.463313     2.924453    12.879440    -0.143237
C      9.643699     3.091211    13.685532     0.217442
C      9.881544     4.282538    14.235947    -0.145499
C      9.022075     5.350289    14.098821    -0.112378
N     15.661066     3.413192     6.152084    -0.186079
N     16.943331     5.501601    20.512864    -0.194187
N      4.246673     6.957598     0.140677    -0.177375
N     15.649344     3.405983     7.505859    -0.186032
N     18.107094     6.217221    20.460964    -0.194176
N     17.637026    15.191580    13.517266    -0.177378
N     12.551244    13.935094    21.163801    -0.186079
N     11.268979    11.846685     6.803021    -0.194188
N     23.965637    10.390688    27.175208    -0.177349
N     12.562966    13.942303    19.810026    -0.186032
N     10.105216    11.131065     6.854921    -0.194177
N     10.575284     2.156706    13.798619    -0.177353
O     10.405489     0.979762     3.443440    -0.616595
O     11.608259     1.675709     1.734286    -0.678733
O     14.856672     4.120684    26.358190    -0.653222
O     13.270231     3.274551    24.966992    -0.669888
O      7.238337     1.495549     0.078943    -0.740010
O     10.465591     4.012266    26.054984    -0.589118
O     20.192496     6.997979    10.214502    -0.616590
O     19.028689     6.238672    11.923657    -0.678736
O     20.281021     7.456220    14.615637    -0.653225
O     21.751986     8.490144    16.006835    -0.669885
O     21.161376    10.057091    13.579000    -0.740007
O     22.359235    11.325894    14.918844    -0.589119
O     17.806821    16.368524    23.872445    -0.616595
O     16.604051    15.672577    25.581599    -0.678733
O     13.355638    13.227602     0.957695    -0.653222
O     14.942079    14.073735     2.348893    -0.669888
O     20.973973    15.852737    27.236942    -0.740010
O     17.746719    13.336020     1.260901    -0.589118
O      8.019814    10.350307    17.101383    -0.616590
O      9.183621    11.109614    15.392228    -0.678736
O      7.931289     9.892066    12.700248    -0.653225
O      6.460324     8.858142    11.309050    -0.669885
O      7.050934     7.291195    13.736885    -0.740007
O      5.853075     6.022392    12.397041    -0.589119

The following XYZ coordinates are in angstroms. Other properties are in atomic units.
The sperically averaged electron density of each atom fit to a function of the form exp(a - br)
eigen_1, eigen_2 and eigen_3 are the three eigenvalues of traceless quadrupole moment tensor
  atom number  atomic symbol              X              Y              Z     net charge C6 coefficient C8 coefficient C10 coefficient fluctuating dipole atomic polarizability isotropic forcefield polarizability              a              b squared Pearson coefficient          <r^3>          <r^4>         wp_QDO          m_QDO          q_QDO       dipole_x       dipole_y       dipole_z         dipole            Qxy            Qxz            Qyz     Q(x^2-y^2)  Q(3z^2 - R^2)        eigen_1        eigen_2        eigen_3 static polarizability      alpha(xx)      alpha(xy)      alpha(xz)      alpha(yy)      alpha(yz)      alpha(zz) atomic spin moment
            1             Gd       9.242593       1.093227       1.259535       1.990509     154.842893 0.34285154E+04  0.12118982E+06                                19.787436                           16.301996       1.474095       2.184500                    0.998166      80.815954     199.888264       0.596128       0.290674      -1.297666      -0.006464       0.000766      -0.002532       0.006984      -0.053824      -0.087332       0.037380      -0.245950      -0.064037      -0.167789       0.004706       0.163083             25.184769      30.970671      -0.472163       6.583249      19.346542      -0.866140      25.237094           0.000002
            2             Gd      20.615994       8.086947      12.398407       1.990507     154.843896 0.34285410E+04  0.12119098E+06                                19.787538                           16.302071       1.474076       2.184495                    0.998167      80.816093     199.888921       0.596125       0.290675      -1.297666       0.002233       0.006115       0.002533       0.006985      -0.130948      -0.006047      -0.094805       0.059085      -0.064043      -0.167789       0.004701       0.163088             25.184921      21.333363       4.401124       2.197742      28.984203       6.265769      25.237198           0.000002
            3             Gd      18.969717      16.255059      26.056350       1.990509     154.842880 0.34285151E+04  0.12118981E+06                                19.787434                           16.301996       1.474095       2.184500                    0.998166      80.815953     199.888258       0.596128       0.290674      -1.297666       0.006464      -0.000766       0.002532       0.006984      -0.053824      -0.087332       0.037380      -0.245950      -0.064037      -0.167789       0.004706       0.163083             25.184766      30.970667      -0.472162       6.583248      19.346539      -0.866140      25.237093           0.000002
            4             Gd       7.596316       9.261339      14.917478       1.990507     154.843891 0.34285409E+04  0.12119097E+06                                19.787537                           16.302071       1.474076       2.184495                    0.998167      80.816092     199.888917       0.596125       0.290675      -1.297666      -0.002233      -0.006115      -0.002533       0.006985      -0.130948      -0.006047      -0.094805       0.059085      -0.064043      -0.167789       0.004701       0.163088             25.184920      21.333362       4.401125       2.197741      28.984200       6.265768      25.237197           0.000002
            5              H      11.647103       1.543525       5.558783       0.123979       1.135412 0.81417131E+01  0.78647774E+02                                 1.670846                            1.573151      -0.912236       2.455268                    0.998924       3.165449       8.219762       0.556262       1.139873      -0.744891      -0.035035      -0.009101       0.018804       0.040790       0.006243      -0.008997       0.000419       0.016740       0.032083      -0.016231      -0.000735       0.016967              1.714934       2.133649       0.313055      -0.151256       1.431311      -0.040807       1.579841          -0.000000
            6              H      13.382357       2.290524       6.924577       0.123494       1.410140 0.10675539E+02  0.11131339E+03                                 1.997376                            1.852512      -1.298381       2.266926                    0.995259       3.542417       9.831656       0.487287       1.205490      -0.728194      -0.010321      -0.005731       0.034660       0.036615       0.005376      -0.019198      -0.008470       0.010654       0.010377      -0.016377      -0.009287       0.025664              2.069280       1.784774       0.128223       0.096192       1.589841       0.078547       2.833224          -0.000001
            7              H      15.578895       3.194741       3.646671       0.132513       1.304306 0.95596556E+01  0.96922156E+02                                 1.903720                            1.760857      -1.060242       2.392357                    0.997422       3.334859       9.113722       0.496693       1.216290      -0.726890       0.031620       0.008823      -0.022075       0.039560       0.003817      -0.012369      -0.006975       0.018364       0.028440      -0.015854      -0.005468       0.021322              1.963978       2.406033       0.385161      -0.300765       1.637642      -0.106832       1.848258           0.000000
            8              H      13.791169       2.549813       2.335508       0.122299       1.121967 0.79746623E+01  0.76677086E+02                                 1.662111                            1.559351      -0.858835       2.478472                    0.999275       3.153320       8.183633       0.557117       1.143422      -0.743912       0.000188       0.010129      -0.040060       0.041321       0.009630      -0.005309      -0.006750       0.008587       0.033142      -0.016383      -0.000477       0.016861              1.719470       1.507284       0.090811       0.096249       1.352346      -0.049451       2.298780           0.000001
            9              H      16.555357       5.213639      24.860187       0.120364       1.083811 0.76729336E+01  0.73033761E+02                                 1.618814                            1.524920      -0.858975       2.477576                    0.999264       3.130603       8.071352       0.566213       1.136485      -0.745393       0.018874       0.009639       0.034257       0.040283       0.011434       0.007936       0.003607       0.010762       0.014767      -0.015183      -0.001407       0.016590              1.668085       1.461730       0.111692       0.139845       1.344725       0.087780       2.197801           0.000000
           10              H      17.679322       5.881080      22.983586       0.128112       1.389803 0.10324046E+02  0.10659036E+03                                 1.968645                            1.814292      -1.275614       2.280056                    0.995609       3.470866       9.538536       0.496184       1.195627      -0.730792       0.027830       0.016053       0.010374       0.033761       0.004507       0.017844       0.011448       0.007801       0.014728      -0.017286      -0.008059       0.025345              2.050043       2.461232       0.579722      -0.138058       1.850665      -0.086831       1.838232          -0.000001
           11              H      14.848163       4.203364      20.691783       0.131729       1.356565 0.10102049E+02  0.10369476E+03                                 1.942428                            1.801899      -1.107697       2.367017                    0.996909       3.379064       9.248162       0.495081       1.205265      -0.729596      -0.020616      -0.011541      -0.034382       0.041717       0.010123       0.014180       0.008966       0.013112       0.011201      -0.014120      -0.009906       0.024026              1.995485       1.811938       0.170178       0.258913       1.604351       0.138741       2.570166          -0.000002
           12              H      13.698972       3.471023      22.655795       0.129878       1.067366 0.74814221E+01  0.71202150E+02                                 1.642258                            1.536484      -0.835583       2.494724                    0.999567       3.150482       8.288174       0.543869       1.183322      -0.733347      -0.038467      -0.020111      -0.003955       0.043587       0.011135       0.006831       0.004388       0.015955       0.006310      -0.014792      -0.002236       0.017027              1.711765       2.072756       0.446693      -0.089875       1.552082      -0.045416       1.510457           0.000000
           13              H       8.985551       5.867158      25.794390       0.138205       1.008866 0.70218058E+01  0.65294254E+02                                 1.536838                            1.454758      -0.841699       2.497847                    0.999623       2.995456       7.604210       0.582795       1.130222      -0.747297      -0.021483      -0.026290      -0.025612       0.042528       0.003112       0.013431       0.007061       0.007510      -0.006225      -0.013905      -0.003642       0.017547              1.578255       1.435760       0.124882       0.196198       1.809617       0.333144       1.489390           0.000002
           14              H       8.064027       7.955652      26.144034       0.120445       1.398023 0.10558447E+02  0.10951608E+03                                 1.966759                            1.827290      -1.287975       2.272544                    0.995194       3.507819       9.631388       0.497946       1.185895      -0.733008      -0.032536      -0.000590      -0.020212       0.038308       0.013472       0.018233       0.004059       0.007348       0.001671      -0.019587      -0.006219       0.025806              2.043404       2.426014      -0.416837       0.367658       1.989784      -0.057942       1.714414           0.000001
           15              H       6.283384       6.023062       1.073514       0.122239       1.324404 0.98809191E+01  0.10063870E+03                                 1.894051                            1.766639      -1.041599       2.391049                    0.997513       3.365289       9.107548       0.507702       1.184484      -0.734425       0.022189       0.021617       0.019409       0.036556       0.006082       0.012215       0.007106       0.015939      -0.006824      -0.012541      -0.007372       0.019913              1.941107       1.864113       0.204182       0.301588       2.181297       0.372045       1.777911          -0.000001
           16              H       7.202216       3.928962       0.854987       0.098689       1.244222 0.90276391E+01  0.89739465E+02                                 1.783316                            1.658638      -1.045183       2.363161                    0.998001       3.433783       9.128815       0.539184       1.142774      -0.742322       0.029217       0.000584       0.016558       0.033588       0.004330       0.013462       0.009113       0.003761      -0.013859      -0.016064      -0.002409       0.018473              1.875914       2.265197      -0.405727       0.371955       1.780962      -0.101973       1.581584           0.000000
           17              H      19.129120       6.144360       8.099160       0.123979       1.135435 0.81419351E+01  0.78650606E+02                                 1.670885                            1.573185      -0.912255       2.455258                    0.998924       3.165473       8.219912       0.556248       1.139891      -0.744886       0.023930       0.027158      -0.018803       0.040789       0.010442      -0.003686      -0.008218       0.000133       0.032084      -0.016232      -0.000735       0.016966              1.714974       1.826497       0.468406      -0.104674       1.738548      -0.116572       1.579879          -0.000000
           18              H      17.679472       4.932902       6.733366       0.123495       1.410118 0.10675300E+02  0.11131002E+03                                 1.997337                            1.852476      -1.298349       2.266940                    0.995260       3.542376       9.831428       0.487299       1.205469      -0.728199       0.009771       0.006624      -0.034661       0.036615       0.007477      -0.016221      -0.013309       0.002343       0.010378      -0.016376      -0.009287       0.025663              2.069238       1.732766       0.154496       0.113497       1.641779       0.050394       2.833169          -0.000001
           19              H      15.881369       3.380737      10.011272       0.132512       1.304374 0.95602812E+01  0.96930390E+02                                 1.903813                            1.760935      -1.060269       2.392342                    0.997421       3.334940       9.114126       0.496672       1.216319      -0.726883      -0.022141      -0.024237       0.022075       0.039559       0.009657      -0.011806      -0.007891      -0.004736       0.028439      -0.015853      -0.005468       0.021322              1.964077       2.104419       0.537776      -0.231074       1.939467      -0.220213       1.848346           0.000000
           20              H      17.263607       4.685081      11.322434       0.122297       1.122011 0.79750658E+01  0.76682190E+02                                 1.662183                            1.559414      -0.858848       2.478464                    0.999275       3.153356       8.183880       0.557091       1.143457      -0.743904      -0.009124       0.004404       0.040060       0.041321       0.009167      -0.008419      -0.001692       0.010422       0.033143      -0.016384      -0.000477       0.016861              1.719547       1.457092       0.116230      -0.000696       1.402652       0.108216       2.298898           0.000001
           21              H      18.539143       6.433507      16.113641       0.120364       1.083814 0.76729646E+01  0.73034173E+02                                 1.618821                            1.524926      -0.858976       2.477575                    0.999264       3.130612       8.071397       0.566210       1.136490      -0.745392      -0.017119      -0.012494      -0.034257       0.040282       0.011112       0.006800       0.005455       0.012040       0.014767      -0.015184      -0.001406       0.016590              1.668093       1.458511       0.113323       0.141439       1.347956       0.085187       2.197811           0.000000
           22              H      17.436334       5.731662      17.990242       0.128112       1.389814 0.10324143E+02  0.10659171E+03                                 1.968664                            1.814307      -1.275612       2.280057                    0.995609       3.470875       9.538604       0.496178       1.195636      -0.730790      -0.026884      -0.017592      -0.010374       0.033761       0.005813       0.018267       0.010758       0.002637       0.014728      -0.017286      -0.008059       0.025344              2.050064       2.441917       0.589513      -0.139790       1.870025      -0.084023       1.838250          -0.000001
           23              H      20.211078       7.501123      20.282045       0.131729       1.356605 0.10102421E+02  0.10369980E+03                                 1.942492                            1.801952      -1.107697       2.367017                    0.996909       3.379094       9.248376       0.495064       1.205292      -0.729590       0.019602       0.013190       0.034382       0.041717       0.011281       0.014401       0.008607       0.008534       0.011201      -0.014120      -0.009906       0.024026              1.995552       1.783735       0.184477       0.240660       1.632657       0.168458       2.570263          -0.000002
           24              H      21.383187       8.196193      18.318032       0.129878       1.067368 0.74814425E+01  0.71202407E+02                                 1.642261                            1.536487      -0.835620       2.494706                    0.999567       3.150488       8.288199       0.543868       1.183323      -0.733347       0.035304       0.025253       0.003955       0.043586       0.013025       0.006998       0.004115       0.008479       0.006311      -0.014792      -0.002236       0.017027              1.711768       2.017866       0.474451      -0.081087       1.606978      -0.059711       1.510460           0.000000
           25              H      21.371794      13.483695      15.179437       0.138206       1.008882 0.70219629E+01  0.65296191E+02                                 1.536866                            1.454783      -0.841708       2.497845                    0.999623       2.995482       7.604346       0.582784       1.130236      -0.747294       0.033155       0.007308       0.025612       0.042528       0.004869       0.012362       0.008799       0.000561      -0.006223      -0.013905      -0.003642       0.017547              1.578285       1.834106      -0.076528       0.385842       1.411334       0.024758       1.489416           0.000002
           26              H      19.923858      15.248488      14.829794       0.120445       1.398047 0.10558684E+02  0.10951937E+03                                 1.966801                            1.827326      -1.287981       2.272543                    0.995194       3.507842       9.631550       0.497934       1.185915      -0.733004       0.015208       0.028769       0.020212       0.038308       0.010944       0.011849       0.014440       0.017346       0.001671      -0.019588      -0.006218       0.025806              2.043449       1.742932      -0.071419       0.114201       2.672968       0.354256       1.714447           0.000001
           27              H      17.551946      12.952315      12.584428       0.122241       1.324340 0.98803256E+01  0.10063089E+03                                 1.893965                            1.766565      -1.041541       2.391082                    0.997514       3.365237       9.107252       0.507723       1.184457      -0.734431      -0.029304      -0.010046      -0.019409       0.036556       0.010024       0.011853       0.007694       0.000350      -0.006824      -0.012541      -0.007372       0.019914              1.941016       2.281036      -0.006696       0.468067       1.764178       0.101246       1.777832          -0.000001
           28              H      19.006099      11.187394      12.802955       0.098689       1.244213 0.90275457E+01  0.89738177E+02                                 1.783296                            1.658620      -1.045171       2.363167                    0.998001       3.433771       9.128723       0.539192       1.142761      -0.742325      -0.013705      -0.025811      -0.016558       0.033588       0.004081       0.014207       0.007902       0.004745      -0.013860      -0.016064      -0.002408       0.018473              1.875893       1.552781      -0.045496       0.076842       2.493331       0.377942       1.581568           0.000000
           29              H      16.565207      15.804761      21.757102       0.123979       1.135413 0.81417248E+01  0.78647918E+02                                 1.670848                            1.573153      -0.912236       2.455268                    0.998924       3.165451       8.219770       0.556261       1.139873      -0.744891       0.035035       0.009101      -0.018804       0.040790       0.006243      -0.008997       0.000419       0.016740       0.032083      -0.016231      -0.000735       0.016966              1.714935       2.133651       0.313055      -0.151256       1.431312      -0.040807       1.579842          -0.000000
           30              H      14.829953      15.057762      20.391308       0.123494       1.410139 0.10675534E+02  0.11131333E+03                                 1.997376                            1.852512      -1.298381       2.266926                    0.995259       3.542416       9.831654       0.487287       1.205490      -0.728194       0.010321       0.005731      -0.034660       0.036615       0.005376      -0.019198      -0.008470       0.010654       0.010377      -0.016377      -0.009287       0.025664              2.069280       1.784774       0.128223       0.096192       1.589841       0.078547       2.833224          -0.000002
           31              H      12.633415      14.153545      23.669214       0.132513       1.304306 0.95596542E+01  0.96922139E+02                                 1.903720                            1.760857      -1.060242       2.392357                    0.997422       3.334859       9.113722       0.496693       1.216290      -0.726890      -0.031621      -0.008823       0.022075       0.039560       0.003817      -0.012369      -0.006975       0.018364       0.028440      -0.015854      -0.005468       0.021322              1.963978       2.406033       0.385161      -0.300765       1.637642      -0.106832       1.848258           0.000000
           32              H      14.421141      14.798473      24.980377       0.122299       1.121968 0.79746643E+01  0.76677108E+02                                 1.662111                            1.559351      -0.858836       2.478472                    0.999275       3.153321       8.183635       0.557117       1.143422      -0.743912      -0.000188      -0.010129       0.040060       0.041321       0.009630      -0.005309      -0.006750       0.008587       0.033142      -0.016383      -0.000477       0.016861              1.719470       1.507284       0.090811       0.096249       1.352346      -0.049451       2.298780           0.000001
           33              H      11.656953      12.134647       2.455698       0.120364       1.083810 0.76729285E+01  0.73033696E+02                                 1.618813                            1.524919      -0.858975       2.477576                    0.999264       3.130602       8.071347       0.566214       1.136485      -0.745393      -0.018874      -0.009639      -0.034257       0.040283       0.011434       0.007936       0.003607       0.010762       0.014767      -0.015183      -0.001407       0.016590              1.668084       1.461729       0.111691       0.139845       1.344724       0.087779       2.197800           0.000000
           34              H      10.532988      11.467206       4.332299       0.128112       1.389804 0.10324050E+02  0.10659042E+03                                 1.968645                            1.814292      -1.275615       2.280056                    0.995609       3.470867       9.538538       0.496184       1.195627      -0.730792      -0.027830      -0.016053      -0.010374       0.033761       0.004507       0.017844       0.011448       0.007801       0.014728      -0.017286      -0.008059       0.025345              2.050043       2.461232       0.579722      -0.138058       1.850665      -0.086831       1.838232          -0.000001
           35              H      13.364147      13.144922       6.624102       0.131729       1.356567 0.10102062E+02  0.10369493E+03                                 1.942430                            1.801900      -1.107698       2.367016                    0.996909       3.379066       9.248169       0.495081       1.205265      -0.729596       0.020616       0.011541       0.034382       0.041717       0.010123       0.014180       0.008966       0.013112       0.011201      -0.014120      -0.009906       0.024026              1.995486       1.811939       0.170178       0.258913       1.604352       0.138742       2.570168          -0.000002
           36              H      14.513338      13.877263       4.660090       0.129878       1.067366 0.74814186E+01  0.71202111E+02                                 1.642258                            1.536484      -0.835583       2.494724                    0.999567       3.150481       8.288172       0.543869       1.183323      -0.733347       0.038467       0.020111       0.003955       0.043587       0.011135       0.006831       0.004388       0.015955       0.006310      -0.014792      -0.002236       0.017027              1.711765       2.072756       0.446693      -0.089875       1.552082      -0.045416       1.510457           0.000000
           37              H      19.226759      11.481128       1.521495       0.138205       1.008867 0.70218156E+01  0.65294372E+02                                 1.536839                            1.454759      -0.841699       2.497846                    0.999623       2.995458       7.604218       0.582795       1.130222      -0.747297       0.021483       0.026290       0.025612       0.042528       0.003112       0.013431       0.007061       0.007510      -0.006225      -0.013905      -0.003642       0.017547              1.578257       1.435761       0.124882       0.196198       1.809619       0.333145       1.489391           0.000002
           38              H      20.148283       9.392634       1.171851       0.120445       1.398011 0.10558337E+02  0.10951464E+03                                 1.966748                            1.827280      -1.287966       2.272549                    0.995194       3.507805       9.631333       0.497947       1.185895      -0.733008       0.032536       0.000590       0.020212       0.038308       0.013472       0.018233       0.004059       0.007347       0.001671      -0.019587      -0.006219       0.025805              2.043392       2.425999      -0.416834       0.367655       1.989773      -0.057941       1.714404           0.000001
           39              H      21.928926      11.325224      26.242371       0.122239       1.324414 0.98810165E+01  0.10063997E+03                                 1.894063                            1.766649      -1.041606       2.391046                    0.997513       3.365302       9.107604       0.507700       1.184487      -0.734425      -0.022189      -0.021617      -0.019409       0.036556       0.006082       0.012215       0.007106       0.015940      -0.006823      -0.012541      -0.007372       0.019914              1.941119       1.864125       0.204184       0.301591       2.181311       0.372049       1.777922          -0.000001
           40              H      21.010094      13.419324      26.460898       0.098689       1.244220 0.90276241E+01  0.89739276E+02                                 1.783314                            1.658636      -1.045182       2.363161                    0.998001       3.433781       9.128807       0.539184       1.142773      -0.742322      -0.029217      -0.000584      -0.016558       0.033588       0.004330       0.013462       0.009113       0.003761      -0.013859      -0.016064      -0.002409       0.018473              1.875912       2.265194      -0.405726       0.371954       1.780960      -0.101973       1.581583           0.000000
           41              H       9.083190      11.203926      19.216725       0.123979       1.135436 0.81419386E+01  0.78650655E+02                                 1.670886                            1.573186      -0.912255       2.455257                    0.998924       3.165473       8.219915       0.556247       1.139892      -0.744886      -0.023930      -0.027158       0.018803       0.040789       0.010442      -0.003686      -0.008218       0.000133       0.032083      -0.016232      -0.000735       0.016966              1.714976       1.826498       0.468407      -0.104674       1.738549      -0.116572       1.579880          -0.000000
           42              H      10.532838      12.415384      20.582519       0.123495       1.410118 0.10675296E+02  0.11130997E+03                                 1.997336                            1.852475      -1.298348       2.266940                    0.995260       3.542375       9.831425       0.487299       1.205469      -0.728199      -0.009771      -0.006624       0.034661       0.036615       0.007477      -0.016221      -0.013309       0.002343       0.010378      -0.016376      -0.009287       0.025663              2.069238       1.732766       0.154496       0.113497       1.641779       0.050394       2.833169          -0.000002
           43              H      12.330941      13.967549      17.304613       0.132512       1.304374 0.95602794E+01  0.96930375E+02                                 1.903814                            1.760936      -1.060270       2.392342                    0.997421       3.334939       9.114126       0.496671       1.216320      -0.726883       0.022141       0.024237      -0.022075       0.039559       0.009657      -0.011806      -0.007891      -0.004736       0.028439      -0.015853      -0.005468       0.021322              1.964078       2.104420       0.537776      -0.231075       1.939467      -0.220213       1.848347           0.000000
           44              H      10.948703      12.663205      15.993451       0.122297       1.122011 0.79750615E+01  0.76682141E+02                                 1.662183                            1.559414      -0.858848       2.478464                    0.999275       3.153355       8.183878       0.557091       1.143457      -0.743904       0.009124      -0.004404      -0.040060       0.041321       0.009167      -0.008419      -0.001692       0.010422       0.033143      -0.016384      -0.000477       0.016861              1.719547       1.457092       0.116230      -0.000696       1.402652       0.108216       2.298898           0.000001
           45              H       9.673167      10.914779      11.202244       0.120364       1.083814 0.76729666E+01  0.73034189E+02                                 1.618820                            1.524925      -0.858977       2.477575                    0.999264       3.130613       8.071397       0.566211       1.136489      -0.745392       0.017119       0.012494       0.034257       0.040282       0.011112       0.006800       0.005455       0.012040       0.014767      -0.015184      -0.001406       0.016590              1.668092       1.458510       0.113323       0.141439       1.347955       0.085187       2.197810           0.000000
           46              H      10.775976      11.616624       9.325643       0.128112       1.389813 0.10324131E+02  0.10659154E+03                                 1.968662                            1.814305      -1.275612       2.280057                    0.995609       3.470874       9.538596       0.496179       1.195635      -0.730790       0.026884       0.017592       0.010374       0.033761       0.005813       0.018267       0.010758       0.002637       0.014728      -0.017286      -0.008059       0.025344              2.050061       2.441914       0.589512      -0.139790       1.870023      -0.084023       1.838248          -0.000001
           47              H       8.001232       9.847163       7.033840       0.131729       1.356606 0.10102438E+02  0.10370002E+03                                 1.942494                            1.801954      -1.107698       2.367016                    0.996909       3.379096       9.248386       0.495063       1.205293      -0.729590      -0.019602      -0.013190      -0.034382       0.041717       0.011281       0.014401       0.008607       0.008534       0.011201      -0.014120      -0.009906       0.024026              1.995554       1.783737       0.184478       0.240661       1.632659       0.168458       2.570266          -0.000002
           48              H       6.829123       9.152093       8.997853       0.129878       1.067368 0.74814407E+01  0.71202382E+02                                 1.642260                            1.536486      -0.835619       2.494706                    0.999567       3.150488       8.288197       0.543868       1.183323      -0.733347      -0.035304      -0.025253      -0.003955       0.043586       0.013025       0.006998       0.004115       0.008479       0.006311      -0.014792      -0.002236       0.017027              1.711767       2.017865       0.474450      -0.081087       1.606977      -0.059711       1.510460           0.000000
           49              H       6.840516       3.864591      12.136448       0.138205       1.008883 0.70219704E+01  0.65296282E+02                                 1.536867                            1.454784      -0.841708       2.497844                    0.999623       2.995483       7.604351       0.582783       1.130237      -0.747293      -0.033155      -0.007308      -0.025612       0.042528       0.004869       0.012362       0.008799       0.000561      -0.006223      -0.013905      -0.003642       0.017547              1.578287       1.834108      -0.076528       0.385842       1.411335       0.024758       1.489417           0.000002
           50              H       8.288452       2.099798      12.486091       0.120445       1.398034 0.10558558E+02  0.10951771E+03                                 1.966786                            1.827313      -1.287972       2.272547                    0.995194       3.507827       9.631485       0.497936       1.185913      -0.733004      -0.015208      -0.028770      -0.020212       0.038308       0.010944       0.011849       0.014439       0.017345       0.001670      -0.019587      -0.006218       0.025805              2.043434       1.742920      -0.071418       0.114200       2.672946       0.354252       1.714435           0.000001
           51              H      10.660364       4.395971      14.731457       0.122241       1.324352 0.98804378E+01  0.10063235E+03                                 1.893978                            1.766577      -1.041547       2.391078                    0.997514       3.365252       9.107317       0.507720       1.184460      -0.734431       0.029304       0.010047       0.019409       0.036556       0.010025       0.011854       0.007694       0.000350      -0.006823      -0.012541      -0.007373       0.019914              1.941030       2.281055      -0.006696       0.468072       1.764191       0.101247       1.777845          -0.000001
           52              H       9.206211       6.160892      14.512930       0.098689       1.244211 0.90275322E+01  0.89738000E+02                                 1.783293                            1.658618      -1.045170       2.363167                    0.998001       3.433770       9.128715       0.539193       1.142760      -0.742326       0.013705       0.025811       0.016558       0.033588       0.004081       0.014207       0.007902       0.004745      -0.013860      -0.016064      -0.002408       0.018473              1.875890       1.552779      -0.045495       0.076842       2.493326       0.377941       1.581566           0.000000
           53              C      11.452405       1.427753       3.001743       0.587895      26.876187 0.26389154E+03  0.55344844E+04                                 8.344801                            5.758001      -0.118852       2.006194                    0.999707      22.834472      64.186256       0.619876       0.471139      -1.020976      -0.020669      -0.041848      -0.025403       0.053139      -0.037604      -0.055961       0.024930      -0.179151      -0.084620      -0.114100      -0.006383       0.120482             11.367752      15.419140       4.494887       5.353390       6.666294       1.954761      12.017823           0.000001
           54              C      12.664937       1.748616       3.792264      -0.010745      39.297251 0.42106118E+03  0.97400525E+04                                10.083713                            6.810819       0.018888       2.019066                    0.999101      26.767527      74.313724       0.640922       0.413128      -1.075096       0.047355       0.002244       0.008612       0.048184       0.004047      -0.002699       0.004250      -0.022124       0.066633      -0.023143       0.000064       0.023078             14.297626      18.753113       6.067887       7.225779       8.190757       3.355715      15.949008           0.000000
           55              C      12.455488       1.819353       5.187287      -0.099749      34.500057 0.41627574E+03  0.96728208E+04                                 9.248763                            6.807115       0.122879       2.011939                    0.999764      28.894232      82.355526       0.631477       0.417423      -1.064455       0.014980       0.012159       0.003739       0.019653       0.004752      -0.014874      -0.011780       0.007864      -0.004610      -0.017236      -0.004686       0.021922             11.733226      13.759137       4.042459       5.015721       6.863097       2.741230      14.577443          -0.000001
           56              C      13.475068       2.306048       5.999661      -0.156659      35.764845 0.43014210E+03  0.10142737E+05                                 9.600681                            7.005872      -0.030275       1.964314                    0.999364      29.944651      87.816582       0.607043       0.427901      -1.051047      -0.018913      -0.008527      -0.006779       0.021826      -0.016099      -0.016528      -0.009359      -0.020930      -0.004599      -0.030771       0.010793       0.019977             12.260784      15.472610       5.042943       4.986125       7.616593       2.589873      13.693148          -0.000005
           57              C      14.625263       2.813792       5.430398       0.203576      39.478594 0.38779701E+03  0.89019500E+04                                10.501699                            6.801490      -0.460953       1.870367                    0.999168      26.304222      75.876993       0.596473       0.447337      -1.040423       0.013145       0.007036       0.015426       0.021454      -0.024434       0.022397       0.009794      -0.023395       0.002308      -0.041395       0.013864       0.027531             15.284402      17.192186       6.085243       8.076078       8.836349       4.735072      19.824670          -0.000001
           58              C      14.798318       2.866867       4.027181      -0.156585      37.394937 0.43622420E+03  0.10299617E+05                                 9.826029                            7.012395      -0.004818       1.967674                    0.999553      29.930334      87.202519       0.613678       0.422721      -1.056576      -0.009280      -0.010114      -0.023366       0.027099      -0.018507      -0.026253      -0.022420      -0.005171      -0.009542      -0.045356       0.020265       0.025091             12.599012      14.121986       4.032923       4.585550       7.137933       2.552470      16.537118          -0.000002
           59              C      13.760190       2.410254       3.253595      -0.080217      34.093505 0.39927138E+03  0.92031208E+04                                 9.234341                            6.716407       0.009336       1.982441                    0.999587      28.573014      81.738588       0.627194       0.423679      -1.058008      -0.004780       0.003950       0.022341       0.023186      -0.005899      -0.009885      -0.003106      -0.002010       0.053667      -0.017585      -0.003506       0.021091             11.741022      15.267056       4.904330       4.533623       7.303871       1.876718      12.652139           0.000001
           60              C      14.369181       3.869318      25.213928       0.661266      23.970027 0.24076229E+03  0.49467832E+04                                 7.786074                            5.552027      -0.168864       2.011195                    0.999148      21.766451      61.035660       0.620906       0.480116      -1.013735      -0.036455      -0.023238       0.063517       0.076834      -0.079496       0.034697       0.004960      -0.057633      -0.221750      -0.095480      -0.027353       0.122833             10.170159       9.586732       2.606786      -3.172040       5.987921      -2.136951      14.935823           0.000001
           61              C      15.044541       4.262879      23.960402      -0.026215      38.761608 0.41555934E+03  0.95630390E+04                                 9.912310                            6.705440       0.061024       2.030094                    0.999305      26.625574      73.271950       0.655980       0.405745      -1.082008       0.014200       0.008523      -0.048733       0.051470       0.000606       0.006779      -0.001559       0.021394      -0.050141      -0.018127      -0.002174       0.020300             13.968998      13.451596       4.793822      -6.866962       8.072626      -4.097435      20.382771           0.000001
           62              C      16.213382       4.989524      24.024048      -0.086930      33.934996 0.38620131E+03  0.88042934E+04                                 9.122188                            6.534023       0.136128       2.022315                    0.999693      28.185445      79.482716       0.648107       0.414552      -1.066661       0.001457      -0.003978      -0.028499       0.028812      -0.009349       0.025305       0.006720      -0.005329       0.003993      -0.030447       0.005945       0.024502             11.892058      12.012165       4.232132      -5.414387       7.452322      -3.242642      16.211687           0.000000
           63              C      16.889403       5.397319      22.912564      -0.146118      34.087636 0.38561897E+03  0.88562603E+04                                 9.309811                            6.635184       0.024280       1.995517                    0.999395      28.926291      83.978992       0.622924       0.428133      -1.049908       0.000239      -0.000952       0.026086       0.026104      -0.027202       0.013476       0.004851      -0.020502      -0.066113      -0.034134      -0.006183       0.040317             12.204203      11.182069       3.682445      -5.032298       7.227006      -3.052977      18.203535          -0.000002
           64              C      16.385650       5.081626      21.727055       0.219084      37.754007 0.36274454E+03  0.82025512E+04                                10.238614                            6.598492      -0.402781       1.891215                    0.998634      25.854030      74.420533       0.601781       0.450111      -1.037100       0.013356       0.005236      -0.017191       0.022390      -0.018900      -0.026070      -0.011684      -0.011079      -0.079215      -0.046377       0.012519       0.033858             15.184574      15.289609       5.970581      -7.847337       9.190820      -4.936516      21.073293          -0.000001
           65              C      15.181625       4.378783      21.541307      -0.155619      37.934717 0.45102973E+03  0.10723503E+05                                 9.912120                            7.116435      -0.010890       1.963057                    0.999478      30.086958      87.565681       0.611820       0.421067      -1.059084      -0.022586      -0.010824       0.012605       0.028038      -0.006648       0.028432       0.019900      -0.000667      -0.031279      -0.040832       0.011483       0.029349             12.818904      13.962587       5.085477      -4.841624       8.389482      -2.940411      16.104643          -0.000003
           66              C      14.496246       3.949429      22.717256      -0.090110      34.206764 0.42000157E+03  0.97732299E+04                                 9.201425                            6.840276       0.092762       2.003770                    0.999637      28.756282      81.803357       0.630074       0.417761      -1.065104       0.012189       0.016406      -0.002041       0.020540       0.008036       0.008194       0.005090       0.028368      -0.033101      -0.015165      -0.009079       0.024244             11.632740      11.152185       3.582176      -4.221043       7.081698      -2.490599      16.664337          -0.000000
           67              C      11.133040       4.815040      26.795791       0.648136      23.434344 0.22617217E+03  0.45905312E+04                                 7.700945                            5.401034      -0.179417       2.009468                    0.999422      21.818088      61.486670       0.623931       0.483666      -1.008435       0.026334      -0.060337      -0.000277       0.065834       0.045910      -0.069633      -0.047924       0.092537       0.201724      -0.101497      -0.033269       0.134765             10.224032       9.610994      -4.349150       1.731561      14.860713       1.150715       6.200388           0.000001
           68              C      10.623606       6.173105      26.974710      -0.016213      39.293633 0.42621372E+03  0.98697500E+04                                10.039067                            6.812878       0.051200       2.028083                    0.999286      26.641347      73.526841       0.647683       0.408381      -1.080339      -0.021745       0.049007       0.007711       0.054167      -0.000032      -0.002227      -0.008776       0.010779       0.020769      -0.012824       0.001549       0.011274             14.357903      12.443342      -7.764980       1.487653      23.585252       2.011316       7.045116           0.000002
           69              C       9.412970       6.487564      26.337430      -0.088419      33.310270 0.39359380E+03  0.90007505E+04                                 8.983716                            6.588202       0.108608       2.014957                    0.999706      28.166918      79.130940       0.647677       0.413539      -1.069056       0.005152       0.007067       0.008761       0.012379       0.017973       0.004690       0.000866       0.015743       0.017526      -0.022663       0.004395       0.018268             11.577327      10.913958      -5.739474       1.482720      17.337933       1.513406       6.480091           0.000003
           70              C       8.878854       7.739575      26.537382      -0.143236      36.025972 0.43197990E+03  0.10162750E+05                                 9.594288                            6.984131       0.070868       1.999084                    0.999490      29.504619      85.484161       0.614845       0.423441      -1.057349       0.009675      -0.011182      -0.008016       0.016819       0.026732       0.007532      -0.016791       0.022858       0.023392      -0.039906       0.014028       0.025878             12.588293      10.587141      -5.414558       1.023030      20.258530       2.693271       6.919208           0.000002
           71              C       4.660250       5.704560       0.027589       0.217443      40.274892 0.34934467E+03  0.78263563E+04                                10.633845                            6.467267      -0.388650       1.898020                    0.998649      25.643047      73.494856       0.608950       0.448971      -1.037652      -0.009666       0.014909      -0.004192       0.018256      -0.012333      -0.025875      -0.014997       0.020734       0.093097      -0.040897      -0.004489       0.045385             16.755917      15.921417     -11.384806       1.687970      27.037466       1.212330       7.308868           0.000001
           72              C       5.830717       5.379229       0.578004      -0.145498      38.033902 0.40456258E+03  0.93969937E+04                                10.002630                            6.780444      -0.053444       1.958986                    0.999609      29.479306      85.878667       0.618787       0.426149      -1.051843       0.019220      -0.031156      -0.000409       0.036610       0.035667      -0.013676      -0.000200       0.041024       0.093176      -0.057189       0.016326       0.040863             13.815465      14.297102      -8.139913       2.140531      20.214238       0.694709       6.935055          -0.000000
           73              C       6.395744       4.130421       0.440878      -0.112377      35.825571 0.42274830E+03  0.98687394E+04                                 9.477740                            6.850784       0.044083       1.978663                    0.999590      29.365690      84.103110       0.630226       0.416323      -1.064343      -0.016722       0.020261      -0.005712       0.026884       0.012245       0.019981       0.004747       0.022613      -0.011197      -0.018451      -0.012098       0.030549             12.464814      11.141986      -5.822605       1.390367      19.524970       1.910052       6.727487           0.000001
           74              C      19.320293       6.265866      10.656200       0.587895      26.876214 0.26389212E+03  0.55345008E+04                                 8.344810                            5.758011      -0.118921       2.006171                    0.999707      22.834510      64.186440       0.619875       0.471140      -1.020976       0.046674      -0.000438       0.025402       0.053141      -0.094434      -0.003005      -0.061189       0.045618      -0.084615      -0.114100      -0.006382       0.120482             11.367762      12.068705       6.189065       4.160128      10.016749       3.895278      12.017831           0.000001
           75              C      18.486803       5.328592       9.865678      -0.010748      39.297316 0.42106218E+03  0.97400826E+04                                10.083725                            6.810828       0.018899       2.019069                    0.999101      26.767557      74.313869       0.640921       0.413128      -1.075096      -0.023371      -0.041248      -0.008614       0.048185      -0.006507       0.002575      -0.004327       0.019635       0.066633      -0.023142       0.000064       0.023078             14.297631      15.228501       7.850143       6.255201      11.715390       4.933984      15.949003           0.000000
           76              C      18.518191       5.547425       8.470656      -0.099749      34.500223 0.41627811E+03  0.96728989E+04                                 9.248823                            6.807160       0.122898       2.011944                    0.999765      28.894325      82.356141       0.631471       0.417426      -1.064452      -0.017612      -0.007880      -0.003738       0.019653       0.005984      -0.017222      -0.007957       0.002989      -0.004612      -0.017235      -0.004685       0.021920             11.733295      11.523101       5.173201       4.709590       9.099270       3.239044      14.577514          -0.000001
           77              C      17.623783       4.857171       7.658282      -0.156659      35.763932 0.43013000E+03  0.10142350E+05                                 9.600399                            7.005683      -0.030300       1.964305                    0.999364      29.944295      87.814243       0.607064       0.427890      -1.051057       0.016143       0.013028       0.006777       0.021823      -0.017971      -0.015805      -0.010526      -0.013532      -0.004593      -0.030768       0.010791       0.019977             12.260397      13.277338       6.152556       4.560986       9.811125       3.280808      13.692728          -0.000005
           78              C      16.651650       4.059857       8.227545       0.203574      39.479119 0.38780210E+03  0.89020981E+04                                10.501827                            6.801559      -0.460985       1.870356                    0.999168      26.304315      75.877449       0.596466       0.447340      -1.040421      -0.012210      -0.008554      -0.015426       0.021452      -0.023906       0.018848       0.015568      -0.025489       0.002313      -0.041397       0.013866       0.027531             15.284637      15.438965       6.971974       7.870048      10.589911       5.070509      19.825033          -0.000001
           79              C      16.526196       3.929372       9.630762      -0.156583      37.394612 0.43621924E+03  0.10299473E+05                                 9.825952                            7.012331      -0.004850       1.967665                    0.999553      29.930280      87.202300       0.613684       0.422719      -1.056578       0.013215       0.003719       0.023367       0.027101      -0.013057      -0.031853      -0.013312      -0.026751      -0.009549      -0.045358       0.020271       0.025087             12.598905      11.808036       5.202945       4.346957       9.451768       2.940293      16.536911          -0.000002
           80              C      17.402128       4.649751      10.404347      -0.080209      34.093307 0.39926723E+03  0.92030102E+04                                 9.234335                            6.716385       0.009331       1.982441                    0.999587      28.572903      81.738458       0.627193       0.423681      -1.058006      -0.001370       0.006047      -0.022341       0.023185      -0.004311      -0.007233      -0.007420      -0.008312       0.053657      -0.017589      -0.003499       0.021088             11.741025      12.875232       6.113779       3.720555       9.695689       3.198940      12.652155           0.000001
           81              C      20.725319       7.777828      15.759900       0.661267      23.970059 0.24076243E+03  0.49467877E+04                                 7.786089                            5.552033      -0.168880       2.011190                    0.999148      21.766450      61.035703       0.620905       0.480117      -1.013735       0.037187       0.022048      -0.063517       0.076834      -0.070330       0.020082       0.028727      -0.093886      -0.221751      -0.095481      -0.027352       0.122833             10.170188       8.820212       2.994405      -3.338406       6.754483      -1.866450      14.935867           0.000001
           82              C      20.069352       7.352730      17.013426      -0.026213      38.761637 0.41555912E+03  0.95630365E+04                                 9.912331                            6.705447       0.061029       2.030097                    0.999305      26.625563      73.272027       0.655978       0.405746      -1.082007      -0.014015      -0.008825       0.048733       0.051471       0.008975       0.001669       0.006751      -0.011708      -0.050141      -0.018126      -0.002175       0.020301             13.969036      13.028818       5.007638      -6.755262       8.495464      -4.279132      20.382827           0.000000
           83              C      18.893459       6.637554      16.949780      -0.086931      33.935158 0.38620288E+03  0.88043439E+04                                 9.122241                            6.534052       0.136119       2.022312                    0.999693      28.185492      79.483084       0.648102       0.414554      -1.066659       0.002892      -0.003094       0.028499       0.028812      -0.007687       0.017417       0.019548      -0.011899       0.003995      -0.030445       0.005945       0.024500             11.892136      11.789393       4.344858      -5.337003       7.675227      -3.368592      16.211789           0.000000
           84              C      18.224490       6.218290      18.061263      -0.146117      34.087698 0.38561947E+03  0.88562774E+04                                 9.309828                            6.635190       0.024281       1.995517                    0.999395      28.926327      83.979213       0.622924       0.428133      -1.049907       0.000741      -0.000643      -0.026085       0.026104      -0.024379       0.010410       0.009837      -0.031663      -0.066113      -0.034133      -0.006183       0.040316             12.204231      10.998178       3.775476      -4.995299       7.410962      -3.113183      18.203552          -0.000002
           85              C      18.733532       6.525383      19.246773       0.219081      37.754261 0.36274709E+03  0.82026261E+04                                10.238673                            6.598525      -0.402797       1.891209                    0.998634      25.854113      74.420927       0.601778       0.450112      -1.037099      -0.010699      -0.009556       0.017190       0.022390      -0.015665      -0.022190      -0.017994      -0.023871      -0.079214      -0.046377       0.012520       0.033857             15.184673      15.241408       5.995070      -7.946477       9.239201      -4.775401      21.073410          -0.000001
           86              C      19.904060       7.282698      19.432521      -0.155619      37.934664 0.45102882E+03  0.10723479E+05                                 9.912100                            7.116415      -0.010903       1.963052                    0.999478      30.086997      87.565877       0.611822       0.421065      -1.059084       0.019851       0.015270      -0.012605       0.028038      -0.004209       0.030591       0.016390      -0.010312      -0.031280      -0.040832       0.011483       0.029349             12.818865      13.619999       5.258648      -4.808723       8.731971      -2.993765      16.104626          -0.000003
           87              C      20.596491       7.700585      18.256572      -0.090111      34.206892 0.42000322E+03  0.97732806E+04                                 9.201460                            6.840296       0.092760       2.003769                    0.999637      28.756330      81.803617       0.630072       0.417762      -1.065103      -0.020142      -0.003474       0.002041       0.020541       0.016188       0.008240       0.005015      -0.003872      -0.033098      -0.015166      -0.009080       0.024245             11.632788      10.795606       3.762509      -4.127364       7.438331      -2.642995      16.664428          -0.000000
           88              C      21.341655      11.092511      14.178037       0.648137      23.434335 0.22617202E+03  0.45905272E+04                                 7.700939                            5.401029      -0.179428       2.009464                    0.999422      21.818085      61.486634       0.623932       0.483666      -1.008435       0.041961      -0.050727       0.000278       0.065833       0.064477      -0.074188      -0.040515       0.019099       0.201728      -0.101497      -0.033268       0.134765             10.224032      10.288986      -4.691991       1.808245      14.182729       1.025998       6.200381           0.000001
           89              C      20.359600      12.159953      13.999118      -0.016217      39.293826 0.42621604E+03  0.98698175E+04                                10.039097                            6.812894       0.051153       2.028067                    0.999286      26.641432      73.527132       0.647682       0.408380      -1.080339      -0.033922       0.041519      -0.007711       0.054166       0.004321      -0.008837       0.001975      -0.006441       0.020763      -0.012823       0.001550       0.011273             14.357971      15.062736      -9.089529       2.466187      20.966041       0.419993       7.045134           0.000002
           90              C      20.625272      13.382221      14.636398      -0.088416      33.310397 0.39359490E+03  0.90007884E+04                                 8.983764                            6.588227       0.108620       2.014961                    0.999706      28.166957      79.131297       0.647673       0.413541      -1.069054      -0.008632      -0.001408      -0.008761       0.012379       0.016993       0.002888       0.003794       0.019619       0.017528      -0.022663       0.004396       0.018267             11.577413      11.407460      -5.989038       2.019650      16.844656       0.640259       6.480122           0.000003
           91              C      19.748997      14.423833      14.436445      -0.143237      36.025859 0.43197789E+03  0.10162688E+05                                 9.594247                            6.984092       0.070825       1.999070                    0.999489      29.504586      85.483936       0.614850       0.423438      -1.057351       0.005614      -0.013679       0.008015       0.016819       0.025050      -0.011587       0.014298       0.029510       0.023380      -0.039905       0.014025       0.025880             12.588259      13.928359      -7.104076       2.865102      16.917240      -0.302375       6.919178           0.000002
           92              C      18.568611      14.257075      13.630353       0.217445      40.275016 0.34934472E+03  0.78263619E+04                                10.633882                            6.467275      -0.388673       1.898013                    0.998649      25.643088      73.495122       0.608949       0.448972      -1.037651      -0.008943       0.015355       0.004191       0.018257       0.001040      -0.025061      -0.016323      -0.032158       0.093096      -0.040898      -0.004488       0.045386             16.756019      15.604942     -11.224839       1.843580      27.354223       0.959268       7.308891           0.000001
           93              C      18.330766      13.065748      13.079938      -0.145498      38.034294 0.40456677E+03  0.93971190E+04                                10.002744                            6.780516      -0.053413       1.958995                    0.999609      29.479353      85.879042       0.618778       0.426154      -1.051840       0.019130      -0.031212       0.000409       0.036610       0.037663      -0.006349      -0.012116       0.033137       0.093180      -0.057191       0.016327       0.040864             13.815666      12.453724      -7.207893       1.585837      22.058154       1.596757       6.935120          -0.000000
           94              C      19.190235      11.997997      13.217064      -0.112378      35.825539 0.42274828E+03  0.98687343E+04                                 9.477718                            6.850773       0.044034       1.978648                    0.999590      29.365683      84.102934       0.630228       0.416321      -1.064344      -0.010535       0.024065       0.005713       0.026884       0.016364       0.013252       0.015690       0.006320      -0.011202      -0.018452      -0.012097       0.030549             12.464792      13.128502      -6.827103       2.331904      17.538400       0.378875       6.727475           0.000001
           95              C      16.759905      15.920533      24.314142       0.587895      26.876186 0.26389153E+03  0.55344842E+04                                 8.344800                            5.758001      -0.118851       2.006194                    0.999707      22.834472      64.186257       0.619876       0.471139      -1.020976       0.020669       0.041848       0.025403       0.053139      -0.037604      -0.055961       0.024930      -0.179151      -0.084620      -0.114100      -0.006383       0.120482             11.367751      15.419138       4.494887       5.353389       6.666294       1.954761      12.017822           0.000001
           96              C      15.547373      15.599670      23.523621      -0.010745      39.297252 0.42106121E+03  0.97400531E+04                                10.083713                            6.810819       0.018889       2.019066                    0.999101      26.767528      74.313727       0.640922       0.413128      -1.075096      -0.047354      -0.002244      -0.008612       0.048184       0.004047      -0.002699       0.004250      -0.022124       0.066633      -0.023143       0.000064       0.023078             14.297625      18.753111       6.067886       7.225777       8.190756       3.355715      15.949007           0.000000
           97              C      15.756822      15.528933      22.128598      -0.099749      34.500056 0.41627572E+03  0.96728206E+04                                 9.248764                            6.807116       0.122878       2.011939                    0.999764      28.894232      82.355534       0.631477       0.417423      -1.064455      -0.014980      -0.012159      -0.003739       0.019653       0.004752      -0.014874      -0.011780       0.007863      -0.004610      -0.017236      -0.004686       0.021922             11.733226      13.759138       4.042459       5.015719       6.863098       2.741229      14.577443          -0.000001
           98              C      14.737242      15.042238      21.316224      -0.156659      35.764837 0.43014200E+03  0.10142734E+05                                 9.600679                            7.005871      -0.030275       1.964314                    0.999364      29.944647      87.816563       0.607043       0.427901      -1.051047       0.018913       0.008527       0.006778       0.021826      -0.016099      -0.016528      -0.009359      -0.020930      -0.004599      -0.030771       0.010793       0.019977             12.260780      15.472605       5.042941       4.986123       7.616591       2.589871      13.693144          -0.000005
           99              C      13.587047      14.534494      21.885487       0.203576      39.478583 0.38779693E+03  0.89019478E+04                                10.501697                            6.801489      -0.460953       1.870367                    0.999168      26.304218      75.876974       0.596473       0.447337      -1.040423      -0.013145      -0.007036      -0.015426       0.021454      -0.024434       0.022397       0.009794      -0.023395       0.002308      -0.041395       0.013864       0.027531             15.284397      17.192181       6.085241       8.076075       8.836347       4.735070      19.824663          -0.000001
          100              C      13.413992      14.481419      23.288704      -0.156585      37.394933 0.43622417E+03  0.10299616E+05                                 9.826029                            7.012395      -0.004818       1.967674                    0.999553      29.930332      87.202515       0.613678       0.422721      -1.056576       0.009280       0.010114       0.023366       0.027099      -0.018507      -0.026253      -0.022420      -0.005171      -0.009541      -0.045356       0.020265       0.025091             12.599011      14.121986       4.032923       4.585549       7.137933       2.552470      16.537116          -0.000002
          101              C      14.452120      14.938032      24.062290      -0.080217      34.093510 0.39927144E+03  0.92031230E+04                                 9.234343                            6.716409       0.009336       1.982441                    0.999587      28.573015      81.738603       0.627194       0.423679      -1.058008       0.004780      -0.003950      -0.022341       0.023186      -0.005899      -0.009885      -0.003106      -0.002010       0.053667      -0.017585      -0.003506       0.021091             11.741025      15.267060       4.904332       4.533623       7.303873       1.876719      12.652141           0.000001
          102              C      13.843129      13.478968       2.101957       0.661266      23.970029 0.24076230E+03  0.49467837E+04                                 7.786074                            5.552027      -0.168865       2.011195                    0.999148      21.766452      61.035664       0.620906       0.480116      -1.013735       0.036455       0.023238      -0.063517       0.076834      -0.079496       0.034697       0.004960      -0.057633      -0.221750      -0.095480      -0.027353       0.122833             10.170159       9.586732       2.606786      -3.172040       5.987922      -2.136951      14.935824           0.000001
          103              C      13.167769      13.085407       3.355483      -0.026215      38.761611 0.41555937E+03  0.95630398E+04                                 9.912310                            6.705440       0.061024       2.030094                    0.999305      26.625575      73.271953       0.655980       0.405745      -1.082008      -0.014200      -0.008523       0.048733       0.051470       0.000606       0.006779      -0.001559       0.021394      -0.050141      -0.018126      -0.002174       0.020300             13.968999      13.451597       4.793822      -6.866963       8.072627      -4.097436      20.382773           0.000001
          104              C      11.998928      12.358762       3.291837      -0.086930      33.934990 0.38620124E+03  0.88042911E+04                                 9.122186                            6.534022       0.136128       2.022315                    0.999693      28.185442      79.482699       0.648107       0.414552      -1.066661      -0.001458       0.003978       0.028499       0.028812      -0.009349       0.025305       0.006720      -0.005329       0.003993      -0.030447       0.005945       0.024502             11.892056      12.012162       4.232131      -5.414387       7.452321      -3.242641      16.211684           0.000000
          105              C      11.322907      11.950967       4.403321      -0.146118      34.087638 0.38561900E+03  0.88562608E+04                                 9.309811                            6.635184       0.024280       1.995517                    0.999395      28.926293      83.978994       0.622924       0.428133      -1.049908      -0.000240       0.000952      -0.026086       0.026104      -0.027202       0.013477       0.004851      -0.020502      -0.066112      -0.034134      -0.006183       0.040317             12.204203      11.182069       3.682445      -5.032298       7.227005      -3.052977      18.203534          -0.000002
          106              C      11.826660      12.266660       5.588830       0.219084      37.754002 0.36274447E+03  0.82025493E+04                                10.238613                            6.598491      -0.402781       1.891215                    0.998634      25.854028      74.420526       0.601781       0.450111      -1.037100      -0.013356      -0.005236       0.017191       0.022390      -0.018900      -0.026070      -0.011684      -0.011079      -0.079215      -0.046377       0.012519       0.033858             15.184573      15.289609       5.970581      -7.847336       9.190819      -4.936515      21.073291          -0.000001
          107              C      13.030685      12.969503       5.774578      -0.155619      37.934728 0.45102985E+03  0.10723507E+05                                 9.912122                            7.116436      -0.010891       1.963056                    0.999478      30.086964      87.565706       0.611820       0.421067      -1.059084       0.022586       0.010824      -0.012605       0.028038      -0.006648       0.028432       0.019900      -0.000668      -0.031279      -0.040832       0.011483       0.029349             12.818907      13.962591       5.085479      -4.841626       8.389484      -2.940412      16.104647          -0.000003
          108              C      13.716064      13.398857       4.598629      -0.090110      34.206765 0.42000157E+03  0.97732299E+04                                 9.201425                            6.840275       0.092762       2.003770                    0.999637      28.756282      81.803356       0.630074       0.417761      -1.065104      -0.012189      -0.016406       0.002041       0.020540       0.008036       0.008194       0.005090       0.028368      -0.033101      -0.015165      -0.009079       0.024244             11.632741      11.152185       3.582176      -4.221044       7.081698      -2.490599      16.664339          -0.000000
          109              C      17.079270      12.533246       0.520094       0.648136      23.434345 0.22617217E+03  0.45905313E+04                                 7.700944                            5.401034      -0.179417       2.009468                    0.999422      21.818088      61.486667       0.623931       0.483666      -1.008435      -0.026334       0.060337       0.000277       0.065834       0.045910      -0.069633      -0.047924       0.092537       0.201724      -0.101497      -0.033269       0.134765             10.224031       9.610993      -4.349150       1.731561      14.860712       1.150715       6.200387           0.000001
          110              C      17.588704      11.175181       0.341175      -0.016213      39.293627 0.42621362E+03  0.98697473E+04                                10.039067                            6.812877       0.051201       2.028084                    0.999286      26.641343      73.526830       0.647683       0.408381      -1.080339       0.021745      -0.049007      -0.007711       0.054167      -0.000032      -0.002227      -0.008776       0.010779       0.020769      -0.012823       0.001549       0.011274             14.357904      12.443341      -7.764979       1.487652      23.585255       2.011318       7.045117           0.000002
          111              C      18.799340      10.860722       0.978455      -0.088419      33.310277 0.39359396E+03  0.90007552E+04                                 8.983718                            6.588204       0.108607       2.014957                    0.999706      28.166924      79.130971       0.647677       0.413539      -1.069056      -0.005152      -0.007067      -0.008761       0.012379       0.017973       0.004690       0.000866       0.015743       0.017526      -0.022663       0.004395       0.018268             11.577330      10.913958      -5.739471       1.482720      17.337937       1.513409       6.480094           0.000003
          112              C      19.333456       9.608711       0.778503      -0.143235      36.025943 0.43197957E+03  0.10162740E+05                                 9.594283                            6.984128       0.070870       1.999085                    0.999490      29.504597      85.484066       0.614846       0.423441      -1.057349      -0.009674       0.011182       0.008016       0.016819       0.026732       0.007531      -0.016791       0.022858       0.023391      -0.039906       0.014028       0.025878             12.588289      10.587140      -5.414561       1.023028      20.258521       2.693268       6.919205           0.000002
          113              C      18.651997       8.630584      -0.027589       0.217440      40.275188 0.34934727E+03  0.78264293E+04                                10.633901                            6.467294      -0.388656       1.898017                    0.998649      25.643126      73.495155       0.608949       0.448972      -1.037651       0.009666      -0.014908       0.004192       0.018255      -0.012333      -0.025875      -0.014998       0.020736       0.093097      -0.040898      -0.004488       0.045385             16.756035      15.921535     -11.384918       1.687977      27.037666       1.212330       7.308904           0.000001
          114              C      22.381593      11.969057      26.737881      -0.145498      38.033978 0.40456388E+03  0.93970342E+04                                10.002647                            6.780459      -0.053452       1.958982                    0.999609      29.479374      85.878995       0.618785       0.426150      -1.051843      -0.019220       0.031157       0.000408       0.036610       0.035668      -0.013676      -0.000200       0.041027       0.093178      -0.057191       0.016327       0.040863             13.815479      14.297115      -8.139904       2.140536      20.214254       0.694718       6.935069          -0.000000
          115              C      21.816566      13.217865      26.875007      -0.112377      35.825547 0.42274799E+03  0.98687304E+04                                 9.477736                            6.850782       0.044084       1.978664                    0.999590      29.365678      84.103066       0.630226       0.416323      -1.064343       0.016722      -0.020261       0.005712       0.026884       0.012246       0.019981       0.004747       0.022613      -0.011196      -0.018451      -0.012098       0.030549             12.464806      11.141975      -5.822596       1.390365      19.524959       1.910054       6.727484           0.000001
          116              C       8.892017      11.082420      16.659685       0.587895      26.876214 0.26389213E+03  0.55345010E+04                                 8.344810                            5.758011      -0.118921       2.006171                    0.999707      22.834511      64.186442       0.619875       0.471140      -1.020976      -0.046674       0.000438      -0.025402       0.053141      -0.094434      -0.003005      -0.061189       0.045618      -0.084615      -0.114100      -0.006382       0.120482             11.367761      12.068704       6.189064       4.160127      10.016748       3.895278      12.017830           0.000001
          117              C       9.725507      12.019694      17.450207      -0.010748      39.297315 0.42106218E+03  0.97400826E+04                                10.083724                            6.810828       0.018899       2.019070                    0.999101      26.767558      74.313868       0.640922       0.413128      -1.075096       0.023371       0.041248       0.008614       0.048185      -0.006507       0.002575      -0.004327       0.019635       0.066633      -0.023142       0.000064       0.023078             14.297629      15.228498       7.850141       6.255199      11.715388       4.933982      15.949000           0.000000
          118              C       9.694119      11.800861      18.845229      -0.099749      34.500223 0.41627812E+03  0.96728992E+04                                 9.248824                            6.807160       0.122898       2.011944                    0.999765      28.894325      82.356147       0.631471       0.417426      -1.064452       0.017611       0.007880       0.003738       0.019653       0.005984      -0.017222      -0.007957       0.002989      -0.004612      -0.017235      -0.004685       0.021920             11.733295      11.523101       5.173201       4.709589       9.099271       3.239043      14.577514          -0.000002
          119              C      10.588527      12.491115      19.657603      -0.156659      35.763928 0.43012997E+03  0.10142349E+05                                 9.600398                            7.005683      -0.030299       1.964306                    0.999364      29.944293      87.814235       0.607064       0.427890      -1.051057      -0.016143      -0.013028      -0.006777       0.021823      -0.017971      -0.015805      -0.010526      -0.013532      -0.004593      -0.030768       0.010791       0.019977             12.260396      13.277337       6.152555       4.560985       9.811124       3.280807      13.692726          -0.000005
          120              C      11.560660      13.288429      19.088340       0.203574      39.479107 0.38780200E+03  0.89020952E+04                                10.501825                            6.801559      -0.460985       1.870356                    0.999168      26.304310      75.877433       0.596466       0.447340      -1.040421       0.012210       0.008554       0.015426       0.021452      -0.023906       0.018848       0.015568      -0.025489       0.002313      -0.041397       0.013866       0.027531             15.284633      15.438962       6.971973       7.870045      10.589909       5.070506      19.825028          -0.000001
          121              C      11.686114      13.418914      17.685123      -0.156583      37.394610 0.43621924E+03  0.10299473E+05                                 9.825952                            7.012331      -0.004850       1.967665                    0.999553      29.930279      87.202300       0.613684       0.422719      -1.056578      -0.013215      -0.003719      -0.023367       0.027101      -0.013057      -0.031853      -0.013312      -0.026751      -0.009549      -0.045358       0.020271       0.025087             12.598904      11.808036       5.202945       4.346955       9.451768       2.940292      16.536908          -0.000002
          122              C      10.810182      12.698535      16.911538      -0.080209      34.093311 0.39926729E+03  0.92030121E+04                                 9.234336                            6.716385       0.009330       1.982441                    0.999587      28.572904      81.738466       0.627193       0.423681      -1.058006       0.001370      -0.006047       0.022341       0.023185      -0.004311      -0.007233      -0.007420      -0.008312       0.053657      -0.017589      -0.003499       0.021088             11.741027      12.875234       6.113781       3.720555       9.695691       3.198940      12.652156           0.000001
          123              C       7.486991       9.570458      11.555985       0.661267      23.970060 0.24076244E+03  0.49467882E+04                                 7.786090                            5.552033      -0.168880       2.011190                    0.999148      21.766451      61.035708       0.620905       0.480117      -1.013734      -0.037187      -0.022047       0.063517       0.076834      -0.070330       0.020082       0.028727      -0.093886      -0.221751      -0.095481      -0.027353       0.122833             10.170189       8.820213       2.994405      -3.338407       6.754484      -1.866450      14.935869           0.000001
          124              C       8.142958       9.995556      10.302459      -0.026213      38.761639 0.41555915E+03  0.95630373E+04                                 9.912331                            6.705448       0.061029       2.030097                    0.999305      26.625564      73.272029       0.655978       0.405746      -1.082007       0.014015       0.008825      -0.048733       0.051471       0.008975       0.001669       0.006751      -0.011708      -0.050141      -0.018126      -0.002175       0.020301             13.969037      13.028817       5.007638      -6.755263       8.495464      -4.279132      20.382830           0.000001
          125              C       9.318851      10.710732      10.366105      -0.086930      33.935157 0.38620287E+03  0.88043434E+04                                 9.122240                            6.534052       0.136119       2.022312                    0.999693      28.185492      79.483081       0.648102       0.414554      -1.066659      -0.002892       0.003094      -0.028499       0.028812      -0.007687       0.017417       0.019548      -0.011899       0.003995      -0.030445       0.005945       0.024500             11.892135      11.789391       4.344857      -5.337002       7.675226      -3.368591      16.211789           0.000000
          126              C       9.987820      11.129996       9.254622      -0.146117      34.087704 0.38561957E+03  0.88562799E+04                                 9.309828                            6.635190       0.024281       1.995517                    0.999395      28.926330      83.979214       0.622924       0.428133      -1.049908      -0.000741       0.000643       0.026085       0.026104      -0.024379       0.010410       0.009837      -0.031663      -0.066113      -0.034133      -0.006183       0.040316             12.204231      10.998177       3.775475      -4.995300       7.410962      -3.113184      18.203555          -0.000002
          127              C       9.478778      10.822903       8.069112       0.219081      37.754258 0.36274705E+03  0.82026248E+04                                10.238672                            6.598524      -0.402797       1.891209                    0.998634      25.854112      74.420922       0.601778       0.450112      -1.037099       0.010699       0.009556      -0.017190       0.022390      -0.015665      -0.022190      -0.017994      -0.023871      -0.079214      -0.046377       0.012520       0.033857             15.184672      15.241407       5.995070      -7.946477       9.239201      -4.775401      21.073408          -0.000000
          128              C       8.308250      10.065588       7.883364      -0.155619      37.934676 0.45102897E+03  0.10723484E+05                                 9.912102                            7.116415      -0.010903       1.963052                    0.999478      30.087005      87.565908       0.611822       0.421065      -1.059084      -0.019851      -0.015270       0.012605       0.028038      -0.004209       0.030591       0.016390      -0.010312      -0.031280      -0.040832       0.011483       0.029349             12.818868      13.620001       5.258649      -4.808724       8.731972      -2.993766      16.104631          -0.000003
          129              C       7.615819       9.647701       9.059313      -0.090111      34.206887 0.42000314E+03  0.97732780E+04                                 9.201458                            6.840295       0.092761       2.003769                    0.999637      28.756328      81.803602       0.630072       0.417761      -1.065103       0.020142       0.003474      -0.002041       0.020541       0.016188       0.008240       0.005015      -0.003872      -0.033098      -0.015166      -0.009080       0.024245             11.632786      10.795603       3.762508      -4.127364       7.438329      -2.642995      16.664427          -0.000000
          130              C       6.870655       6.255775      13.137848       0.648137      23.434333 0.22617200E+03  0.45905267E+04                                 7.700939                            5.401029      -0.179428       2.009464                    0.999422      21.818084      61.486633       0.623931       0.483666      -1.008435      -0.041961       0.050727      -0.000278       0.065833       0.064477      -0.074188      -0.040515       0.019099       0.201728      -0.101497      -0.033268       0.134765             10.224032      10.288987      -4.691992       1.808245      14.182729       1.025998       6.200382           0.000001
          131              C       7.852710       5.188333      13.316767      -0.016217      39.293824 0.42621600E+03  0.98698162E+04                                10.039097                            6.812893       0.051154       2.028067                    0.999286      26.641430      73.527125       0.647682       0.408380      -1.080339       0.033922      -0.041519       0.007711       0.054166       0.004321      -0.008837       0.001975      -0.006441       0.020763      -0.012823       0.001550       0.011273             14.357971      15.062740      -9.089531       2.466189      20.966039       0.419991       7.045135           0.000002
          132              C       7.587038       3.966065      12.679487      -0.088416      33.310399 0.39359501E+03  0.90007918E+04                                 8.983765                            6.588228       0.108620       2.014961                    0.999706      28.166962      79.131320       0.647673       0.413541      -1.069054       0.008632       0.001408       0.008761       0.012379       0.016993       0.002888       0.003794       0.019619       0.017528      -0.022663       0.004396       0.018267             11.577412      11.407464      -5.989036       2.019653      16.844649       0.640257       6.480125           0.000003
          133              C       8.463313       2.924453      12.879440      -0.143237      36.025826 0.43197753E+03  0.10162677E+05                                 9.594240                            6.984089       0.070827       1.999071                    0.999489      29.504562      85.483822       0.614851       0.423438      -1.057351      -0.005614       0.013679      -0.008015       0.016818       0.025050      -0.011587       0.014298       0.029508       0.023379      -0.039904       0.014025       0.025879             12.588253      13.928349      -7.104075       2.865098      16.917235      -0.302376       6.919174           0.000002
          134              C       9.643699       3.091211      13.685532       0.217442      40.275314 0.34934733E+03  0.78264351E+04                                10.633939                            6.467303      -0.388680       1.898009                    0.998649      25.643167      73.495427       0.608947       0.448973      -1.037650       0.008942      -0.015355      -0.004191       0.018256       0.001040      -0.025061      -0.016323      -0.032160       0.093096      -0.040899      -0.004487       0.045386             16.756139      15.605038     -11.224941       1.843584      27.354452       0.959275       7.308927           0.000001
          135              C       9.881544       4.282538      14.235947      -0.145499      38.034366 0.40456799E+03  0.93971574E+04                                10.002762                            6.780531      -0.053422       1.958992                    0.999609      29.479420      85.879371       0.618777       0.426155      -1.051839      -0.019131       0.031212      -0.000409       0.036611       0.037664      -0.006349      -0.012115       0.033136       0.093182      -0.057193       0.016328       0.040865             13.815680      12.453747      -7.207889       1.585848      22.058158       1.596757       6.935134          -0.000000
          136              C       9.022075       5.350289      14.098821      -0.112378      35.825514 0.42274795E+03  0.98687245E+04                                 9.477714                            6.850770       0.044036       1.978648                    0.999590      29.365670      84.102886       0.630229       0.416321      -1.064344       0.010535      -0.024065      -0.005713       0.026884       0.016364       0.013252       0.015689       0.006320      -0.011202      -0.018452      -0.012097       0.030549             12.464784      13.128499      -6.827100       2.331906      17.538382       0.378871       6.727472           0.000001
          137              N      15.661066       3.413192       6.152084      -0.186079      55.148357 0.51679044E+03  0.12422571E+05                                12.180791                            7.292585       0.291640       2.085466                    0.999694      28.485240      77.313444       0.660282       0.385904      -1.107669      -0.194050      -0.112165       0.156564       0.273402      -0.122898       0.162524       0.105114      -0.141109       0.057113      -0.277396       0.128441       0.148955             19.278828      19.617808       7.390922      14.844659      11.340135       8.829978      26.878543          -0.000003
          138              N      16.943331       5.501601      20.512864      -0.194187      58.190320 0.52613981E+03  0.12694975E+05                                12.609716                            7.349160       0.308050       2.088514                    0.999753      28.594243      77.572572       0.659432       0.384951      -1.109153       0.140596       0.084926       0.226166       0.279518      -0.054147      -0.177193      -0.098703      -0.062838      -0.437309      -0.285057       0.135312       0.149745             20.857404      22.194459       9.236886     -16.341313      13.104270     -10.256071      27.273484          -0.000002
          139              N       4.246673       6.957598       0.140677      -0.177375      61.044788 0.47853000E+03  0.11299590E+05                                12.970065                            7.017073       0.317091       2.099144                    0.999754      28.018664      75.717489       0.672231       0.385864      -1.106149      -0.199151      -0.165576      -0.083516       0.272124      -0.198412      -0.078214      -0.079068      -0.028747       0.355358      -0.288504       0.137885       0.150618             22.618815      21.464005     -19.930310       0.007583      38.676248       0.479807       7.716193           0.000000
          140              N      15.649344       3.405983       7.505859      -0.186032      55.145227 0.51676106E+03  0.12421670E+05                                12.180279                            7.292325       0.291709       2.085496                    0.999694      28.484595      77.310708       0.660302       0.385899      -1.107674       0.187656       0.122569      -0.156567       0.273406      -0.129678       0.167136       0.097615      -0.114282       0.057121      -0.277395       0.128438       0.148957             19.277936      18.977282       7.713925      14.577731      11.979199       9.262387      26.877326          -0.000002
          141              N      18.107094       6.217221      20.460964      -0.194176      58.189430 0.52613222E+03  0.12694740E+05                                12.609565                            7.349087       0.308057       2.088518                    0.999753      28.594099      77.571898       0.659438       0.384949      -1.109155      -0.139228      -0.087152      -0.226166       0.279519      -0.057403      -0.168033      -0.113601      -0.049950      -0.437305      -0.285057       0.135310       0.149747             20.857122      22.394204       9.135612     -16.526229      12.904076      -9.954807      27.273085          -0.000002
          142              N      17.637026      15.191580      13.517266      -0.177378      61.046016 0.47853785E+03  0.11299830E+05                                12.970267                            7.017152       0.317096       2.099145                    0.999754      28.018812      75.718274       0.672224       0.385866      -1.106146       0.237630       0.103010       0.083519       0.272129      -0.129188      -0.105854      -0.034123      -0.302562       0.355363      -0.288509       0.137891       0.150618             22.619246      19.120268     -18.745406       0.431621      41.021159      -0.209772       7.716311           0.000000
          143              N      12.551244      13.935094      21.163801      -0.186079      55.148305 0.51678997E+03  0.12422557E+05                                12.180784                            7.292582       0.291641       2.085467                    0.999694      28.485227      77.313394       0.660282       0.385904      -1.107669       0.194050       0.112165      -0.156564       0.273402      -0.122898       0.162524       0.105113      -0.141109       0.057112      -0.277396       0.128441       0.148955             19.278814      19.617793       7.390915      14.844647      11.340127       8.829971      26.878523          -0.000003
          144              N      11.268979      11.846685       6.803021      -0.194188      58.190350 0.52614005E+03  0.12694983E+05                                12.609721                            7.349162       0.308049       2.088514                    0.999753      28.594248      77.572596       0.659432       0.384951      -1.109153      -0.140596      -0.084926      -0.226166       0.279518      -0.054147      -0.177193      -0.098703      -0.062839      -0.437309      -0.285057       0.135312       0.149745             20.857414      22.194470       9.236891     -16.341321      13.104276     -10.256076      27.273495          -0.000001
          145              N      23.965637      10.390688      27.175208      -0.177349      61.042701 0.47851434E+03  0.11299117E+05                                12.969736                            7.016924       0.317135       2.099162                    0.999754      28.018314      75.715954       0.672244       0.385860      -1.106153       0.199152       0.165577       0.083516       0.272126      -0.198412      -0.078212      -0.079067      -0.028745       0.355352      -0.288503       0.137886       0.150617             22.618177      21.463427     -19.929712       0.007590      38.675099       0.479784       7.716006          -0.000000
          146              N      12.562966      13.942303      19.810026      -0.186032      55.145184 0.51676068E+03  0.12421658E+05                                12.180273                            7.292322       0.291710       2.085496                    0.999694      28.484584      77.310667       0.660302       0.385899      -1.107674      -0.187656      -0.122569       0.156567       0.273406      -0.129678       0.167136       0.097615      -0.114282       0.057121      -0.277395       0.128438       0.148957             19.277924      18.977270       7.713920      14.577721      11.979192       9.262380      26.877310          -0.000003
          147              N      10.105216      11.131065       6.854921      -0.194177      58.189464 0.52613248E+03  0.12694748E+05                                12.609571                            7.349090       0.308056       2.088518                    0.999753      28.594104      77.571923       0.659438       0.384949      -1.109155       0.139228       0.087152       0.226166       0.279519      -0.057403      -0.168033      -0.113601      -0.049950      -0.437306      -0.285057       0.135310       0.149747             20.857133      22.394217       9.135618     -16.526239      12.904083      -9.954813      27.273099          -0.000002
          148              N      10.575284       2.156706      13.798619      -0.177353      61.043945 0.47852229E+03  0.11299360E+05                                12.969941                            7.017004       0.317140       2.099163                    0.999754      28.018463      75.716747       0.672236       0.385862      -1.106150      -0.237631      -0.103011      -0.083519       0.272131      -0.129188      -0.105853      -0.034122      -0.302563       0.355357      -0.288508       0.137891       0.150617             22.618615      19.119722     -18.744828       0.431603      41.019996      -0.209756       7.716126          -0.000000
          149              O      10.405489       0.979762       3.443440      -0.616595      33.479057 0.47202611E+03  0.10993616E+05                                 8.204391                            6.643230       0.473605       2.180323                    0.998399      28.165130      73.079269       0.750080       0.350610      -1.144746       0.069491      -0.050737       0.047561       0.098312       0.014209      -0.041873       0.016168      -0.038915      -0.210464      -0.090073       0.030838       0.059235              9.866100      14.712298       4.131662       1.108010       7.215809       0.583292       7.670191           0.000001
          150              O      11.608259       1.675709       1.734286      -0.678733      36.045505 0.55211154E+03  0.13345735E+05                                 8.595428                            7.157122       0.434393       2.147067                    0.998366      29.624576      77.794716       0.728298       0.347922      -1.149262       0.116281      -0.042689       0.016318       0.124940      -0.006382      -0.036214       0.000935      -0.099485       0.221468      -0.094787       0.013096       0.081690             10.241714       9.214610       1.535696       3.398039       6.440396       0.754044      15.070135           0.000002
          151              O      14.856672       4.120684      26.358190      -0.653222      40.463876 0.60333437E+03  0.14936792E+05                                 9.419187                            7.629050       0.223341       2.094947                    0.997458      29.213572      78.077647       0.683900       0.361755      -1.136148       0.037859      -0.031067      -0.075463       0.089962      -0.057243       0.048412       0.011513      -0.027315      -0.014000      -0.083418       0.014564       0.068855             11.364641       7.581046       0.355111       0.376450       6.769709      -0.733378      19.743167           0.000001
          152              O      13.270231       3.274551      24.966992      -0.669888      41.853514 0.63646733E+03  0.15962440E+05                                 9.646845                            7.837237       0.188243       2.081111                    0.997054      29.499001      79.244909       0.674842       0.361894      -1.136512       0.040435       0.076945      -0.044589       0.097691      -0.035499       0.039180       0.009218      -0.006152      -0.191805      -0.082213       0.011336       0.070876             11.768718      16.647301       4.824580      -3.323240       9.048657      -1.798549       9.610195           0.000001
          153              O       7.238337       1.495549       0.078943      -0.740010      53.052037 0.76958892E+03  0.20300547E+05                                11.343338                            8.672556       0.017387       1.984404                    0.998590      31.870018      88.669110       0.633564       0.366494      -1.129529      -0.094923       0.034921      -0.043579       0.110132       0.020622      -0.068795      -0.064570       0.096695       0.168342      -0.103148      -0.026188       0.129336             14.918053      19.571001      -8.097802       4.577833      14.681389      -3.144365      10.501770           0.000001
          154              O      10.465591       4.012266      26.054984      -0.589118      35.104698 0.52370620E+03  0.12474351E+05                                 8.488904                            7.031949       0.486653       2.203241                    0.997565      27.660328      71.752531       0.726241       0.354075      -1.145951      -0.049899       0.050031      -0.004884       0.070830       0.074261      -0.003379       0.025482       0.028722       0.134261      -0.101296       0.036931       0.064365              9.976298       7.972747       1.163841       2.084868      13.443440       4.000144       8.512707           0.000002
          155              O      20.192496       6.997979      10.214502      -0.616590      33.478771 0.47202161E+03  0.10993482E+05                                 8.204334                            6.643189       0.473635       2.180334                    0.998399      28.165050      73.078905       0.750084       0.350609      -1.144747       0.013918      -0.084909      -0.047561       0.098312      -0.007254      -0.004467      -0.044663       0.045948      -0.210464      -0.090073       0.030838       0.059234              9.866022      12.069747       5.467781       1.020488       9.858185       0.725557       7.670133           0.000001
          156              O      19.028689       6.238672      11.923657      -0.678736      36.046034 0.55212109E+03  0.13346030E+05                                 8.595531                            7.157200       0.434383       2.147063                    0.998366      29.624704      77.795350       0.728291       0.347923      -1.149260      -0.014375      -0.123032      -0.016317       0.124939      -0.043843      -0.015510      -0.032740       0.048687       0.221474      -0.094786       0.013093       0.081693             10.241848       8.242236       2.027490       2.206321       7.412990       2.692203      15.070319           0.000002
          157              O      20.281021       7.456220      14.615637      -0.653225      40.463911 0.60333502E+03  0.14936808E+05                                 9.419184                            7.629045       0.223324       2.094941                    0.997458      29.213602      78.077675       0.683902       0.361754      -1.136149       0.010642      -0.047807       0.075463       0.089964      -0.044928       0.032119       0.038011      -0.076016      -0.013994      -0.083418       0.014563       0.068856             11.364641       7.220914       0.537211      -0.484594       7.129838       0.666878      19.743172           0.000001
          158              O      21.751986       8.490144      16.006835      -0.669885      41.853488 0.63646650E+03  0.15962415E+05                                 9.646846                            7.837234       0.188245       2.081112                    0.997054      29.498973      79.244838       0.674841       0.361894      -1.136511      -0.086910      -0.001364       0.044588       0.097690      -0.023521       0.025905       0.030804      -0.053531      -0.191807      -0.082212       0.011336       0.070876             11.768726      14.481570       5.919707      -3.104638      11.214410      -2.154080       9.610198           0.000001
          159              O      21.161376      10.057091      13.579000      -0.740007      53.051863 0.76958484E+03  0.20300414E+05                                11.343319                            8.672536       0.017366       1.984398                    0.998590      31.869947      88.668871       0.633564       0.366494      -1.129529       0.011671       0.100467       0.043576       0.110131       0.051161      -0.088662      -0.032257      -0.024101       0.168352      -0.103145      -0.026188       0.129334             14.918044       9.155169      -2.830985      -0.740298      25.097205       5.504143      10.501757           0.000001
          160              O      22.359235      11.325894      14.918844      -0.589119      35.104751 0.52370741E+03  0.12474387E+05                                 8.488912                            7.031957       0.486619       2.203230                    0.997564      27.660339      71.752568       0.726241       0.354075      -1.145951      -0.022132       0.067106       0.004887       0.070830       0.055585       0.021215      -0.014512       0.102593       0.134265      -0.101296       0.036930       0.064366              9.976310      13.266836      -1.513147       4.510513       8.149391       0.055480       8.512704           0.000002
          161              O      17.806821      16.368524      23.872445      -0.616595      33.479064 0.47202624E+03  0.10993620E+05                                 8.204393                            6.643232       0.473604       2.180323                    0.998399      28.165130      73.079275       0.750080       0.350610      -1.144746      -0.069491       0.050737      -0.047561       0.098312       0.014209      -0.041873       0.016168      -0.038915      -0.210464      -0.090073       0.030838       0.059235              9.866102      14.712301       4.131663       1.108011       7.215811       0.583292       7.670193           0.000001
          162              O      16.604051      15.672577      25.581599      -0.678733      36.045506 0.55211156E+03  0.13345736E+05                                 8.595429                            7.157122       0.434392       2.147067                    0.998366      29.624575      77.794715       0.728298       0.347922      -1.149262      -0.116281       0.042689      -0.016318       0.124940      -0.006382      -0.036214       0.000935      -0.099485       0.221468      -0.094787       0.013096       0.081690             10.241714       9.214610       1.535696       3.398039       6.440396       0.754044      15.070135           0.000001
          163              O      13.355638      13.227602       0.957695      -0.653222      40.463872 0.60333431E+03  0.14936789E+05                                 9.419186                            7.629049       0.223341       2.094947                    0.997458      29.213571      78.077643       0.683900       0.361755      -1.136148      -0.037859       0.031067       0.075463       0.089962      -0.057243       0.048412       0.011513      -0.027315      -0.014000      -0.083418       0.014564       0.068855             11.364640       7.581046       0.355111       0.376450       6.769709      -0.733378      19.743166           0.000001
          164              O      14.942079      14.073735       2.348893      -0.669888      41.853517 0.63646739E+03  0.15962442E+05                                 9.646846                            7.837238       0.188243       2.081111                    0.997054      29.499001      79.244913       0.674841       0.361894      -1.136512      -0.040435      -0.076945       0.044589       0.097691      -0.035499       0.039180       0.009218      -0.006152      -0.191805      -0.082213       0.011336       0.070876             11.768719      16.647302       4.824581      -3.323241       9.048658      -1.798549       9.610196           0.000001
          165              O      20.973973      15.852737      27.236942      -0.740010      53.052034 0.76958890E+03  0.20300546E+05                                11.343338                            8.672556       0.017387       1.984404                    0.998590      31.870018      88.669109       0.633564       0.366494      -1.129529       0.094923      -0.034921       0.043579       0.110132       0.020622      -0.068795      -0.064570       0.096695       0.168342      -0.103148      -0.026188       0.129336             14.918052      19.571000      -8.097802       4.577832      14.681387      -3.144365      10.501770           0.000001
          166              O      17.746719      13.336020       1.260901      -0.589118      35.104700 0.52370623E+03  0.12474352E+05                                 8.488905                            7.031950       0.486653       2.203241                    0.997565      27.660328      71.752532       0.726241       0.354075      -1.145951       0.049899      -0.050031       0.004884       0.070830       0.074261      -0.003379       0.025482       0.028722       0.134261      -0.101296       0.036931       0.064365              9.976299       7.972748       1.163841       2.084868      13.443441       4.000144       8.512707           0.000002
          167              O       8.019814      10.350307      17.101383      -0.616590      33.478774 0.47202166E+03  0.10993483E+05                                 8.204334                            6.643190       0.473635       2.180334                    0.998399      28.165050      73.078907       0.750084       0.350609      -1.144747      -0.013918       0.084909       0.047561       0.098312      -0.007254      -0.004467      -0.044663       0.045948      -0.210465      -0.090073       0.030838       0.059234              9.866022      12.069748       5.467781       1.020488       9.858186       0.725557       7.670133           0.000001
          168              O       9.183621      11.109614      15.392228      -0.678736      36.046042 0.55212123E+03  0.13346034E+05                                 8.595532                            7.157201       0.434382       2.147062                    0.998366      29.624705      77.795358       0.728291       0.347923      -1.149260       0.014375       0.123032       0.016317       0.124939      -0.043843      -0.015510      -0.032740       0.048687       0.221474      -0.094786       0.013093       0.081693             10.241850       8.242238       2.027491       2.206322       7.412991       2.692203      15.070322           0.000002
          169              O       7.931289       9.892066      12.700248      -0.653225      40.463916 0.60333509E+03  0.14936811E+05                                 9.419185                            7.629046       0.223324       2.094940                    0.997458      29.213603      78.077680       0.683902       0.361754      -1.136149      -0.010642       0.047807      -0.075463       0.089964      -0.044928       0.032119       0.038011      -0.076016      -0.013994      -0.083418       0.014563       0.068856             11.364643       7.220915       0.537211      -0.484594       7.129838       0.666879      19.743175           0.000001
          170              O       6.460324       8.858142      11.309050      -0.669885      41.853486 0.63646646E+03  0.15962413E+05                                 9.646845                            7.837233       0.188245       2.081112                    0.997054      29.498973      79.244836       0.674841       0.361894      -1.136511       0.086910       0.001364      -0.044588       0.097690      -0.023521       0.025905       0.030804      -0.053531      -0.191807      -0.082212       0.011336       0.070876             11.768725      14.481568       5.919706      -3.104637      11.214409      -2.154080       9.610197           0.000001
          171              O       7.050934       7.291195      13.736885      -0.740007      53.051860 0.76958482E+03  0.20300413E+05                                11.343318                            8.672535       0.017366       1.984398                    0.998590      31.869947      88.668869       0.633564       0.366494      -1.129529      -0.011671      -0.100467      -0.043576       0.110131       0.051161      -0.088662      -0.032257      -0.024101       0.168352      -0.103145      -0.026188       0.129334             14.918042       9.155169      -2.830984      -0.740298      25.097202       5.504142      10.501756           0.000001
          172              O       5.853075       6.022392      12.397041      -0.589119      35.104755 0.52370747E+03  0.12474389E+05                                 8.488913                            7.031958       0.486619       2.203230                    0.997564      27.660340      71.752572       0.726241       0.354075      -1.145951       0.022132      -0.067106      -0.004887       0.070830       0.055585       0.021215      -0.014512       0.102593       0.134265      -0.101296       0.036930       0.064366              9.976312      13.266838      -1.513148       4.510514       8.149392       0.055480       8.512705           0.000002

******************************************************
Auxiliary information for the entire system
The total spin magnetic moment of the unit cell is   0.000004
The total net atomic charge of the unit cell is   -0.000001
Accuracy of reproducing the electrostatic potential in the unit cell:
  The inner radius (bohr) =    5.0000
  The outer radius (bohr) =   12.0000
  Valid grid points have density less than (e/(bohr^3)) =    0.0001
  The number of valid grid points were=      1034744
  The rms potential error without charges in kcal/mol is=      4.74055
  The rms potential error with partial charges in kcal/mol is=      1.31322
  The RRMSE value at monopole order=      0.27702
  The rms potential error with partial charges and cloud penetration in kcal/mol is=      1.30789
  The RRMSE value at monopole order with cloud penetration is=      0.27589
  The rms potential error with partial charges and atomic dipoles in kcal/mol is=      0.60428
  The RRMSE value at dipole order=      0.12747
  The rms potential error with partial charges, atomic dipoles and cloud penetration in kcal/mol is=      0.58888
  The RRMSE value at dipole order with cloud penetration=      0.12422

******************************************************
The electron densities and ab initio electrostatic potential were computed in VASP using the PBE functional and
projector augmented wave method. See the main text of the journal article for a description of computational details.
The atomic charges, dipoles, and quadrupoles were computed with the DDEC6 method as described in
(a) T. A. Manz and N. Gabaldon Limas, RSC Adv. 6 (2016) 47771-47801 DOI: 10.1039/c6ra04656h
(b) N. Gabaldon Limas and T. A. Manz, RSC Adv. 8 (2018) 2678-2707 DOI: 10.1039/c7ra11829e.
For each atom in the material, the electron cloud parameters were fit to the spherically averaged atom-in-material
electron density using radial positions for which this density was between 10^-4 and 10^-2 electrons per cubic bohr.
The polarizabilities, dispersion coefficients, and quantum Drude oscillator (QDO) parameters were fit using the MCLF method.
The magnetic structure of the system was optimized in VASP from the default ferromagnetic initial guess using spin polarization.
The atomic spin moments (ASMs) were computed on this optimized magnetic structure using the DDEC6 partition as inputs
to the method of T. A. Manz and D. S. Sholl, J. Chem. Theory Comput. 7 (2011) 4146-4164 DOI: 10.1021/ct200539n.
The RMSE and RRMSE were computed using a uniform grid with Ewald summation.
