# Supplementary material for: A collection of forcefield precursors for metal–organic frameworks
Source: RSC Adv. 2019 Nov 13;9(63):36492–507. doi: 10.1039/c9ra07327b (PMC9075174; doi:10.1039/c9ra07327b)
Supplement: RA-009-C9RA07327B-s3398 [file RA-009-C9RA07327B-s3398.xyz]

  358
jmolscript: load "" {1 1 1} spacegroup "x,y,z" unitcell [{     11.297000     0.000000     0.000000 }, {      0.000000    18.495000     0.000000 }, {      0.000000     0.000000    24.215000 }]
Ni     6.020510     5.567550    12.642409     0.646885
Ni     6.020510    12.927450    11.572591     0.646887
Ni     5.276490     3.679950     0.534909     0.646898
Ni     5.276490    14.815050    23.680091     0.646898
Ni     6.043104     9.247500    12.107500     0.865370
Ni     5.253896     0.000000     0.000000     0.865398
H      6.493516     8.859105    15.618675     0.077793
H      4.122275     7.557057    16.514630     0.165270
H      4.554950     9.038507    16.870591     0.163857
H      4.104200     8.679704    15.395897     0.156360
H     10.314161     7.290729    18.265375     0.115659
H      9.886005     4.124385    20.713511     0.115707
H      6.905856     5.124965    18.178201     0.124102
H      2.760987     8.749985    18.805369     0.157287
H      2.196137     8.934935    20.272798     0.150096
H      3.742696     8.679704    20.047599     0.152285
H      2.715799     6.680394    20.778892     0.074384
H      3.479476     3.619471    20.522213     0.162696
H      3.730269     2.831585    19.171016     0.177235
H      3.200440     2.062192    20.449568     0.162591
H      5.505028     1.647904    20.158988     0.082127
H      1.398569     4.499834    10.913700     0.135905
H      3.696378     4.612653    10.954866     0.097720
H      3.646672     6.310494    14.480570     0.094876
H      1.375975     6.310494    14.514471     0.135119
H     10.623699     5.087974    14.667026     0.133373
H      8.317981     5.143460    14.579852     0.098769
H      8.403838     5.999778    10.765989     0.090388
H     10.694870     5.881410    10.712716     0.134563
H      5.581848     3.094213    14.284429     0.107462
H      5.717412     0.793436    14.134296     0.132606
H      6.840333     1.202175    10.308326     0.132434
H      6.701380     3.501104    10.560162     0.103767
H      8.362039     8.966376    14.039857     0.092321
H     10.651941     8.988570    14.107659     0.136475
H      1.405347    10.364598    13.780757     0.132400
H      3.703157    10.353501    13.722641     0.095739
H      6.169292     7.063241    17.594619     0.295148
H      0.976061     6.941174    18.635864     0.288392
H      5.752432     4.309335    19.795763     0.297547
H      6.493516     9.635895     8.596325     0.077793
H      4.122275    10.937943     7.700370     0.165270
H      4.554950     9.456494     7.344410     0.163857
H      4.104200     9.815297     8.819103     0.156360
H     10.314161    11.204271     5.949625     0.115659
H      9.886005    14.370615     3.501489     0.115707
H      6.905856    13.370035     6.036799     0.124102
H      2.760987     9.745016     5.409631     0.157287
H      2.196137     9.560066     3.942202     0.150096
H      3.742696     9.815297     4.167402     0.152285
H      2.715799    11.814606     3.436109     0.074384
H      3.479476    14.875529     3.692787     0.162696
H      3.730269    15.663415     5.043985     0.177235
H      3.200440    16.432807     3.765433     0.162591
H      5.505028    16.847096     4.056013     0.082127
H      1.398569    13.995167    13.301300     0.135905
H      3.696378    13.882347    13.260134     0.097720
H      3.646672    12.184506     9.734430     0.094876
H      1.375975    12.184506     9.700529     0.135119
H     10.623699    13.407026     9.547975     0.133373
H      8.317981    13.351541     9.635149     0.098769
H      8.403838    12.495222    13.449011     0.090387
H     10.694870    12.613590    13.502284     0.134564
H      5.581848    15.400786     9.930572     0.107462
H      5.717412    17.701564    10.080705     0.132606
H      6.840333    17.292825    13.906675     0.132434
H      6.701380    14.993896    13.654839     0.103767
H      8.362039     9.528624    10.175143     0.092321
H     10.651941     9.506430    10.107341     0.136475
H      1.405347     8.130402    10.434244     0.132401
H      3.703157     8.141499    10.492360     0.095739
H      6.169292    11.431760     6.620381     0.295148
H      0.976061    11.553826     5.579136     0.288392
H      5.752432    14.185665     4.419237     0.297547
H      4.803484     0.388395     3.511175     0.077794
H      7.174725     1.690443     4.407130     0.165269
H      6.742050     0.208993     4.763091     0.163856
H      7.192800     0.567797     3.288397     0.156360
H      0.982839     1.956771     6.157875     0.115659
H      1.410995     5.123115     8.606011     0.115708
H      4.391144     4.122535     6.070701     0.124102
H      8.536013     0.497515     6.697869     0.157286
H      9.100863     0.312565     8.165298     0.150096
H      7.554304     0.567797     7.940099     0.152284
H      8.581201     2.567106     8.671392     0.074384
H      7.817524     5.628029     8.414713     0.162696
H      7.566731     6.415916     7.063516     0.177236
H      8.096560     7.185308     8.342068     0.162590
H      5.791972     7.599596     8.051488     0.082127
H      9.898431     4.747666    23.021200     0.135904
H      7.600622     4.634847    23.062366     0.097720
H      7.650328     2.937006     2.373070     0.094875
H      9.921025     2.937006     2.406971     0.135118
H      0.673301     4.159525     2.559525     0.133372
H      2.979019     4.104040     2.472352     0.098769
H      2.893162     3.247722    22.873489     0.090387
H      0.602130     3.366090    22.820216     0.134563
H      5.715152     6.153287     2.176928     0.107461
H      5.579588     8.454065     2.026796     0.132606
H      4.456666     8.045325    22.415826     0.132434
H      4.595620     5.746397    22.667662     0.103767
H      2.934961     0.281124     1.932357     0.092321
H      0.645059     0.258930     2.000159     0.136474
H      9.891653    17.377902     1.673257     0.132399
H      7.593843    17.388999     1.615140     0.095739
H      5.127708     2.184259     5.487119     0.295147
H     10.320939     2.306326     6.528364     0.288392
H      5.544568     4.938165     7.688263     0.297547
H      4.803484    18.106605    20.703825     0.077794
H      7.174725    16.804557    19.807870     0.165269
H      6.742050    18.286007    19.451910     0.163856
H      7.192800    17.927204    20.926603     0.156360
H      0.982839    16.538229    18.057126     0.115659
H      1.410995    13.371885    15.608989     0.115708
H      4.391144    14.372465    18.144300     0.124102
H      8.536013    17.997484    17.517131     0.157287
H      9.100863    18.182434    16.049702     0.150096
H      7.554304    17.927204    16.274902     0.152284
H      8.581201    15.927894    15.543608     0.074384
H      7.817524    12.866972    15.800287     0.162697
H      7.566731    12.079085    17.151485     0.177235
H      8.096560    11.309693    15.872932     0.162590
H      5.791972    10.895404    16.163513     0.082127
H      9.898431    13.747333     1.193799     0.135904
H      7.600622    13.860153     1.152634     0.097720
H      7.650328    15.557994    21.841930     0.094876
H      9.921025    15.557994    21.808029     0.135118
H      0.673301    14.335475    21.655475     0.133372
H      2.979019    14.390960    21.742649     0.098769
H      2.893162    15.247278     1.341511     0.090387
H      0.602130    15.128910     1.394784     0.134563
H      5.715152    12.341714    22.038072     0.107461
H      5.579588    10.040935    22.188205     0.132606
H      4.456666    10.449675     1.799175     0.132434
H      4.595620    12.748604     1.547338     0.103767
H      2.934961    18.213876    22.282643     0.092320
H      0.645059    18.236070    22.214841     0.136474
H      9.891653     1.117098    22.541743     0.132400
H      7.593843     1.106001    22.599860     0.095739
H      5.127708    16.310741    18.727881     0.295147
H     10.320939    16.188674    17.686636     0.288392
H      5.544568    13.556835    16.526737     0.297547
C      6.050786     7.109663    14.594623     0.577821
C      6.011247     8.019062    15.824503     0.084387
C      4.567038     8.354192    16.184095    -0.482781
C      8.004489     7.240053    16.993118     0.478745
C      8.512967     6.349518    18.081341     0.000906
C      9.800035     6.573863    18.589129    -0.153194
C     10.315404     5.738629    19.569837    -0.007710
C      9.536927     4.694216    20.053652    -0.134000
C      8.244212     4.479489    19.574195    -0.001088
C      7.752905     5.295119    18.548932    -0.139623
C      0.401043     5.942259    20.148091     0.483360
C      2.850233     8.469045    19.729413    -0.503480
C      2.614352     6.948941    19.830632     0.080170
C      3.644412     6.178255    18.995699     0.566323
C      7.420547     3.388469    20.141311     0.473972
C      3.774554     2.778689    20.138163    -0.487786
C      5.212210     2.500524    20.566042     0.077289
C      5.267904     2.363661    22.091345     0.590185
C      1.838587     4.897106    11.643541    -0.178140
C      3.217725     4.959619    11.685675     0.092743
C      3.188013     5.958349    13.739349     0.102815
C      1.830001     5.957240    13.771313    -0.182109
C      1.114110     5.431242    12.700525     0.110357
C     10.931203     5.463978    12.691082     0.100762
C     10.188877     5.259238    13.851222    -0.176701
C      8.806350     5.308990    13.794075     0.088519
C      8.861141     5.797073    11.562178     0.095402
C     10.234969     5.738259    11.520286    -0.159966
C      5.837160     2.708778    13.466446     0.087127
C      5.908331     1.325722    13.383146    -0.178828
C      6.258877     0.746088    12.192495     0.105829
C      6.572595     1.570410    11.132120    -0.175670
C      6.488997     2.948658    11.289517     0.099996
C      8.834028     9.087148    13.237130     0.100698
C     10.206614     9.090662    13.286771    -0.185158
C      1.849771     9.907771    13.091355    -0.186126
C      3.232524     9.890756    13.053338     0.093496
C      6.050786    11.385337     9.620377     0.577821
C      6.011247    10.475938     8.390498     0.084387
C      4.567038    10.140809     8.030905    -0.482780
C      8.004489    11.254947     7.221882     0.478745
C      8.512967    12.145482     6.133660     0.000906
C      9.800035    11.921137     5.625871    -0.153194
C     10.315404    12.756371     4.645163    -0.007710
C      9.536927    13.800784     4.161348    -0.134000
C      8.244212    14.015511     4.640805    -0.001088
C      7.752905    13.199882     5.666068    -0.139623
C      0.401043    12.552741     4.066909     0.483360
C      2.850233    10.025955     4.485587    -0.503480
C      2.614352    11.546059     4.384368     0.080170
C      3.644412    12.316745     5.219301     0.566323
C      7.420547    15.106531     4.073689     0.473972
C      3.774554    15.716311     4.076837    -0.487786
C      5.212210    15.994476     3.648958     0.077289
C      5.267904    16.131339     2.123656     0.590184
C      1.838587    13.597894    12.571459    -0.178140
C      3.217725    13.535381    12.529325     0.092743
C      3.188013    12.536651    10.475651     0.102815
C      1.830001    12.537760    10.443687    -0.182108
C      1.114110    13.063758    11.514475     0.110357
C     10.931203    13.031022    11.523919     0.100762
C     10.188877    13.235762    10.363778    -0.176701
C      8.806350    13.186010    10.420925     0.088519
C      8.861141    12.697927    12.652822     0.095402
C     10.234969    12.756741    12.694714    -0.159966
C      5.837160    15.786222    10.748554     0.087127
C      5.908331    17.169278    10.831854    -0.178828
C      6.258877    17.748912    12.022505     0.105829
C      6.572595    16.924590    13.082880    -0.175669
C      6.488997    15.546342    12.925483     0.099995
C      8.834028     9.407852    10.977870     0.100699
C     10.206614     9.404338    10.928229    -0.185158
C      1.849771     8.587229    11.123645    -0.186127
C      3.232524     8.604244    11.161662     0.093495
C      5.246214     2.137837     2.487123     0.577825
C      5.285753     1.228438     3.717003     0.084389
C      6.729962     0.893309     4.076595    -0.482780
C      3.292511     2.007447     4.885618     0.478745
C      2.784033     2.897982     5.973840     0.000907
C      1.496965     2.673637     6.481629    -0.153192
C      0.981596     3.508871     7.462337    -0.007710
C      1.760073     4.553284     7.946152    -0.134004
C      3.052788     4.768011     7.466695    -0.001089
C      3.544095     3.952382     6.441432    -0.139622
C     10.895957     3.305241     8.040591     0.483360
C      8.446767     0.778455     7.621913    -0.503480
C      8.682648     2.298559     7.723132     0.080170
C      7.652588     3.069245     6.888199     0.566324
C      3.876453     5.859031     8.033811     0.473972
C      7.522446     6.468811     8.030663    -0.487786
C      6.084790     6.746976     8.458542     0.077290
C      6.029096     6.883839     9.983845     0.590182
C      9.458413     4.350394    23.751041    -0.178139
C      8.079275     4.287881    23.793175     0.092742
C      8.108987     3.289151     1.631849     0.102815
C      9.466999     3.290261     1.663813    -0.182106
C     10.182890     3.816258     0.593025     0.110361
C      0.365797     3.783522     0.583581     0.100766
C      1.108123     3.988262     1.743722    -0.176701
C      2.490650     3.938510     1.686575     0.088514
C      2.435859     3.450427    23.669678     0.095404
C      1.062031     3.509241    23.627786    -0.159961
C      5.459840     6.538722     1.358946     0.087126
C      5.388669     7.921778     1.275646    -0.178828
C      5.038123     8.501412     0.084995     0.105828
C      4.724405     7.677090    23.239620    -0.175669
C      4.808003     6.298842    23.397017     0.099997
C      2.462972     0.160352     1.129630     0.100699
C      1.090386     0.156838     1.179271    -0.185158
C      9.447229    17.834729     0.983855    -0.186126
C      8.064476    17.851744     0.945838     0.093495
C      5.246214    16.357163    21.727877     0.577825
C      5.285753    17.266562    20.497998     0.084389
C      6.729962    17.601691    20.138405    -0.482780
C      3.292511    16.487553    19.329382     0.478745
C      2.784033    15.597018    18.241159     0.000908
C      1.496965    15.821363    17.733371    -0.153192
C      0.981596    14.986129    16.752663    -0.007710
C      1.760073    13.941716    16.268848    -0.134003
C      3.052788    13.726989    16.748305    -0.001089
C      3.544095    14.542619    17.773568    -0.139622
C     10.895957    15.189759    16.174409     0.483360
C      8.446767    17.716545    16.593087    -0.503479
C      8.682648    16.196441    16.491868     0.080170
C      7.652588    15.425755    17.326801     0.566324
C      3.876453    12.635969    16.181189     0.473972
C      7.522446    12.026189    16.184337    -0.487786
C      6.084790    11.748024    15.756458     0.077290
C      6.029096    11.611161    14.231156     0.590181
C      9.458413    14.144606     0.463959    -0.178139
C      8.079275    14.207119     0.421825     0.092742
C      8.108987    15.205849    22.583151     0.102814
C      9.466999    15.204740    22.551187    -0.182106
C     10.182890    14.678742    23.621975     0.110360
C      0.365797    14.711478    23.631419     0.100766
C      1.108123    14.506738    22.471278    -0.176701
C      2.490650    14.556490    22.528425     0.088514
C      2.435859    15.044573     0.545322     0.095404
C      1.062031    14.985759     0.587214    -0.159961
C      5.459840    11.956278    22.856054     0.087126
C      5.388669    10.573222    22.939354    -0.178828
C      5.038123     9.993588    24.130005     0.105828
C      4.724405    10.817910     0.975380    -0.175669
C      4.808003    12.196158     0.817983     0.099997
C      2.462972    18.334648    23.085370     0.100698
C      1.090386    18.338162    23.035730    -0.185158
C      9.447229     0.660272    23.231145    -0.186126
C      8.064476     0.643256    23.269162     0.093495
C     10.935496     9.247500    12.107500     0.097633
C      1.111625     9.247500    12.107500     0.098599
C      0.361504     0.000000     0.000000     0.097631
C     10.185375     0.000000     0.000000     0.098596
N      6.654385     7.373032    16.942267    -0.404863
N      1.247076     6.645623    19.408807    -0.397508
N      6.087388     3.565651    20.099661    -0.399306
N      3.921415     5.484507    12.706095    -0.215537
N      8.132823     5.582531    12.668077    -0.208737
N      6.115179     3.517564    12.444815    -0.204202
N      6.654385    11.121968     7.272733    -0.404862
N      1.247076    11.849377     4.806193    -0.397508
N      6.087388    14.929349     4.115339    -0.399306
N      3.921415    13.010493    11.508905    -0.215537
N      8.132823    12.912469    11.546923    -0.208737
N      6.115179    14.977436    11.770185    -0.204203
N      4.642615     1.874468     4.834767    -0.404866
N     10.049924     2.601877     7.301307    -0.397507
N      5.209612     5.681849     7.992161    -0.399304
N      7.375585     3.762993     0.598595    -0.215542
N      3.164177     3.664969     0.560577    -0.208743
N      5.181821     5.729936     0.337315    -0.204206
N      4.642615    16.620532    19.380233    -0.404866
N     10.049924    15.893123    16.913693    -0.397507
N      5.209612    12.813151    16.222839    -0.399304
N      7.375585    14.732007    23.616405    -0.215542
N      3.164177    14.830031    23.654423    -0.208743
N      5.181821    12.765064    23.877685    -0.204206
N      8.129886     9.247500    12.107500    -0.225529
N      3.937005     9.247500    12.107500    -0.224963
N      3.167114     0.000000     0.000000    -0.225525
N      7.359996     0.000000     0.000000    -0.224959
O      5.996899     7.577586    13.415594    -0.557978
O      6.073493     5.861805    14.746935    -0.506025
O      8.749752     7.774003    16.161333    -0.524755
O      3.251841     5.512065    18.020803    -0.638925
O      4.850480     6.289965    19.342216    -0.654714
O      0.686067     5.451401    21.235344    -0.538957
O      5.360652     3.418246    22.767912    -0.535505
O      5.174026     1.187564    22.548039    -0.573837
O      7.938854     2.373833    20.632149    -0.522597
O      5.996899    10.917414    10.799406    -0.557978
O      6.073493    12.633195     9.468065    -0.506025
O      8.749752    10.720997     8.053667    -0.524755
O      3.251841    12.982935     6.194197    -0.638925
O      4.850480    12.205035     4.872784    -0.654714
O      0.686067    13.043599     2.979656    -0.538957
O      5.360652    15.076754     1.447088    -0.535505
O      5.174026    17.307436     1.666961    -0.573837
O      7.938854    16.121167     3.582851    -0.522597
O      5.300101     1.669914     1.308094    -0.557986
O      5.223507     3.385695     2.639435    -0.506029
O      2.547248     1.473497     4.053833    -0.524750
O      8.045159     3.735435     5.913303    -0.638926
O      6.446520     2.957535     7.234716    -0.654714
O     10.610933     3.796099     9.127844    -0.538956
O      5.936348     5.829254    10.660412    -0.535505
O      6.122974     8.059936    10.440539    -0.573828
O      3.358146     6.873667     8.524649    -0.522599
O      5.300101    16.825086    22.906906    -0.557986
O      5.223507    15.109305    21.575565    -0.506029
O      2.547248    17.021503    20.161167    -0.524750
O      8.045159    14.759565    18.301697    -0.638926
O      6.446520    15.537465    16.980284    -0.654714
O     10.610933    14.698901    15.087156    -0.538956
O      5.936348    12.665746    13.554588    -0.535505
O      6.122974    10.435064    13.774461    -0.573828
O      3.358146    11.621333    15.690351    -0.522599

The following XYZ coordinates are in angstroms. Other properties are in atomic units.
The sperically averaged electron density of each atom fit to a function of the form exp(a - br)
eigen_1, eigen_2 and eigen_3 are the three eigenvalues of traceless quadrupole moment tensor
  atom number  atomic symbol              X              Y              Z     net charge C6 coefficient C8 coefficient C10 coefficient fluctuating dipole atomic polarizability isotropic forcefield polarizability              a              b squared Pearson coefficient          <r^3>          <r^4>         wp_QDO          m_QDO          q_QDO       dipole_x       dipole_y       dipole_z         dipole            Qxy            Qxz            Qyz     Q(x^2-y^2)  Q(3z^2 - R^2)        eigen_1        eigen_2        eigen_3 static polarizability      alpha(xx)      alpha(xy)      alpha(xz)      alpha(yy)      alpha(yz)      alpha(zz) atomic spin moment
            1             Ni       6.020510       5.567550      12.642409       0.646885      94.630560 0.18507541E+04  0.58287192E+05                                16.901903                           13.956911       0.925761       2.143811                    0.992150      48.563000     128.652044       0.492743       0.394695      -1.156500      -0.002926       0.079564      -0.004513       0.079745      -0.004115       0.006679       0.010268      -0.119966       0.356324      -0.119719      -0.000107       0.119826             20.890127      25.343087      -0.759655       0.779777      22.156451       3.131068      15.170844           1.755051
            2             Ni       6.020510      12.927450      11.572591       0.646887      94.630542 0.18507534E+04  0.58287160E+05                                16.901897                           13.956905       0.925764       2.143812                    0.992150      48.562966     128.651911       0.492743       0.394694      -1.156501      -0.002926      -0.079564       0.004513       0.079745       0.004115      -0.006679       0.010268      -0.119966       0.356324      -0.119719      -0.000107       0.119826             20.890121      25.343077       0.759655      -0.779778      22.156444       3.131068      15.170840           1.755052
            3             Ni       5.276490       3.679950       0.534909       0.646898      94.630213 0.18507442E+04  0.58286776E+05                                16.901844                           13.956858       0.925766       2.143815                    0.992150      48.562721     128.651013       0.492745       0.394694      -1.156501       0.002926      -0.079566      -0.004515       0.079748      -0.004115      -0.006680      -0.010269      -0.119967       0.356320      -0.119719      -0.000106       0.119825             20.890065      25.343040      -0.759651      -0.779776      22.156373      -3.131056      15.170783           1.755053
            4             Ni       5.276490      14.815050      23.680091       0.646898      94.630257 0.18507450E+04  0.58286807E+05                                16.901847                           13.956860       0.925767       2.143815                    0.992150      48.562736     128.651053       0.492745       0.394694      -1.156502       0.002926       0.079566       0.004515       0.079748       0.004115       0.006680      -0.010269      -0.119968       0.356319      -0.119719      -0.000106       0.119825             20.890070      25.343043       0.759651       0.779776      22.156381      -3.131058      15.170787           1.755054
            5             Ni       6.043104       9.247500      12.107500       0.865370      91.715992 0.15942153E+04  0.48288263E+05                                16.434210                           12.976834       0.975019       2.196521                    0.994881      44.246292     114.324864       0.510493       0.396115      -1.157404       0.001120       0.000000      -0.000000       0.001120       0.000000      -0.000000      -0.022989      -0.233973       0.336904      -0.173137       0.052062       0.121075             21.016401      24.995963      -0.000000      -0.000000      21.643496      -0.396685      16.409743           1.816319
            6             Ni       5.253896       0.000000       0.000000       0.865398      91.715837 0.15942128E+04  0.48288066E+05                                16.434072                           12.976736       0.975064       2.196542                    0.994881      44.245718     114.322468       0.510501       0.396110      -1.157410      -0.001120      -0.000000       0.000000       0.001120       0.000000      -0.000000       0.022990      -0.233982       0.336902      -0.173142       0.052066       0.121075             21.016211      24.995680      -0.000000      -0.000001      21.643324       0.396674      16.409630           1.816330
            7              H       6.493516       8.859105      15.618675       0.077793       1.149818 0.89427382E+01  0.91455354E+02                                 1.891482                            1.798034      -1.398825       2.193570                    0.991917       4.179231      12.460261       0.441785       1.355678      -0.689744       0.019670       0.042447      -0.003210       0.046894       0.009249       0.001523       0.001875      -0.005290       0.000923      -0.009774      -0.000289       0.010063              1.985011       1.751569       0.224337      -0.109880       2.515134      -0.323537       1.688331           0.000329
            8              H       4.122275       7.557057      16.514630       0.165270       0.931475 0.68061434E+01  0.65102687E+02                                 1.673480                            1.597560      -1.117298       2.370525                    0.996429       3.490693      10.110834       0.455369       1.406192      -0.682519      -0.002736      -0.017082       0.008140       0.019119      -0.001961       0.000885      -0.001119       0.002087      -0.013803      -0.004843       0.000128       0.004714              1.718363       1.576170       0.319792      -0.185649       1.903449      -0.331867       1.675469           0.000026
            9              H       4.554950       9.038507      16.870591       0.163857       0.970161 0.71734109E+01  0.68613401E+02                                 1.641394                            1.581181      -0.867705       2.484901                    0.999129       3.271433       9.076522       0.489953       1.306979      -0.704335       0.002766       0.010399       0.011975       0.016099       0.002657       0.003119       0.008625       0.002997      -0.001712      -0.009529      -0.000292       0.009821              1.669802       1.352403      -0.030791      -0.106446       1.849249       0.336976       1.807753           0.000063
           10              H       4.104200       8.679704      15.395897       0.156360       0.996145 0.72936920E+01  0.71066031E+02                                 1.753583                            1.655306      -1.254214       2.299343                    0.994174       3.638199      10.676294       0.446222       1.408772      -0.681413      -0.006092       0.008699      -0.014329       0.017835      -0.002453      -0.001364      -0.003578       0.013630       0.006267      -0.009509       0.003150       0.006359              1.827814       1.657327      -0.194533       0.437019       1.657588      -0.339306       2.168527          -0.000031
           11              H      10.314161       7.290729      18.265375       0.115659       1.225334 0.92193714E+01  0.92709887E+02                                 1.806846                            1.710435      -1.243012       2.288065                    0.995021       3.503491       9.562683       0.511845       1.189989      -0.730236       0.019814       0.032007      -0.012573       0.039688       0.008385      -0.003518      -0.004526      -0.001651      -0.043156      -0.015450      -0.001220       0.016670              1.836553       1.996611       0.325727      -0.003266       1.869952      -0.316640       1.643095           0.000002
           12              H       9.886005       4.124385      20.713511       0.115707       1.249772 0.93253793E+01  0.95128710E+02                                 1.901176                            1.771079      -1.388535       2.212622                    0.993827       3.779502      10.786672       0.476015       1.261365      -0.711475       0.016031      -0.023524       0.022975       0.036582      -0.010287       0.001083      -0.010547       0.002718       0.002774      -0.014770      -0.000172       0.014943              1.975548       1.820116      -0.089352       0.298262       1.896718      -0.563362       2.209810           0.000013
           13              H       6.905856       5.124965      18.178201       0.124102       1.229251 0.93746975E+01  0.96312664E+02                                 1.928561                            1.813573      -1.424219       2.208960                    0.992649       3.813390      11.130074       0.453144       1.315661      -0.699964      -0.034544      -0.008994      -0.017410       0.039715       0.008536       0.009546       0.002306      -0.001154       0.003956      -0.012111      -0.001750       0.013862              1.985920       2.322307       0.080843       0.250004       1.730413      -0.267629       1.905042           0.000047
           14              H       2.760987       8.749985      18.805369       0.157287       0.985092 0.71702035E+01  0.67732090E+02                                 1.581005                            1.520372      -0.770789       2.525978                    0.999776       3.119269       8.259955       0.536344       1.208925      -0.727140      -0.002148      -0.001738      -0.016542       0.016771       0.003200       0.003237       0.001993      -0.005287       0.015205      -0.007079      -0.000116       0.007195              1.604926       1.299463       0.018567      -0.027968       1.412260      -0.267959       2.103056          -0.000003
           15              H       2.196137       8.934935      20.272798       0.150096       1.048789 0.78331781E+01  0.74662651E+02                                 1.562632                            1.523661      -0.889195       2.455524                    0.999563       3.080183       7.849396       0.578190       1.111399      -0.752402      -0.012202      -0.000035       0.009237       0.015304       0.000962      -0.006442      -0.002935       0.000086       0.004465      -0.006408      -0.001476       0.007884              1.551746       1.583595      -0.224576      -0.257528       1.546143       0.241813       1.525500           0.000000
           16              H       3.742696       8.679704      20.047599       0.152285       1.121091 0.85617522E+01  0.84671030E+02                                 1.718088                            1.656423      -1.163776       2.324520                    0.997949       3.411327       9.288179       0.515374       1.201742      -0.727133       0.013045      -0.001515       0.002749       0.013417       0.006639       0.002879      -0.002394      -0.000881      -0.003398      -0.008095       0.000869       0.007226              1.723588       2.040082       0.229618       0.296452       1.517300       0.104687       1.613383           0.000015
           17              H       2.715799       6.680394      20.778892       0.074384       1.286771 0.10569551E+02  0.11167537E+03                                 1.976387                            1.910247      -1.198070       2.285030                    0.993359       4.069632      11.968850       0.447767       1.294653      -0.704163       0.006547      -0.006100       0.041593       0.042545      -0.001685       0.013225      -0.000003       0.001638       0.014691      -0.012185      -0.003129       0.015314              2.005281       1.807440       0.034117       0.185140       1.729398      -0.255599       2.479006           0.000001
           18              H       3.479476       3.619471      20.522213       0.162696       0.888030 0.65299779E+01  0.61753468E+02                                 1.614389                            1.560583      -1.020852       2.418225                    0.996583       3.426747       9.835822       0.463088       1.398599      -0.684153      -0.001462       0.017884       0.003237       0.018234      -0.000226       0.001460       0.004312      -0.001555      -0.013584      -0.006728       0.001687       0.005041              1.637415       1.476921      -0.277340      -0.115029       1.970659       0.170293       1.464665           0.000038
           19              H       3.730269       2.831585      19.171016       0.177235       1.006460 0.73816509E+01  0.69956258E+02                                 1.586651                            1.531867      -0.872918       2.491640                    0.999495       3.002646       7.860182       0.542142       1.192120      -0.732628       0.002886       0.003727      -0.017185       0.017820      -0.002073      -0.001541       0.003376       0.008499       0.006531      -0.006833       0.001256       0.005576              1.603444       1.323621      -0.013282       0.076243       1.362605      -0.116182       2.124107           0.000217
           20              H       3.200440       2.062192      20.449568       0.162591       0.971719 0.70209087E+01  0.66189157E+02                                 1.587394                            1.521077      -0.784651       2.520835                    0.999653       3.121083       8.344834       0.525741       1.235778      -0.720805      -0.007335      -0.012286       0.003416       0.014711       0.001174      -0.000818      -0.004501       0.005411      -0.014494      -0.007603       0.001856       0.005747              1.622867       1.616095       0.362756      -0.180621       1.835297      -0.225621       1.417209          -0.000000
           21              H       5.505028       1.647904      20.158988       0.082127       1.202649 0.93920216E+01  0.96073844E+02                                 1.874942                            1.787396      -1.167668       2.310630                    0.994015       3.853402      11.048294       0.469404       1.275597      -0.708783       0.008810      -0.038076      -0.025347       0.046582       0.001091      -0.002842       0.005811      -0.013991       0.007419      -0.009411      -0.000784       0.010195              1.942225       1.629589      -0.188372      -0.108210       2.572358       0.264474       1.624727           0.000481
           22              H       1.398569       4.499834      10.913700       0.135905       1.124715 0.82330199E+01  0.81636144E+02                                 1.798371                            1.686766      -1.290447       2.276040                    0.994897       3.576755      10.155878       0.476651       1.295931      -0.704724      -0.016643      -0.016790      -0.026611       0.035595      -0.000756      -0.003999       0.008219       0.007494      -0.001367      -0.010629       0.001629       0.009000              1.839217       1.830085       0.176342       0.359192       1.551643       0.397114       2.135922           0.000288
           23              H       3.696378       4.612653      10.954866       0.097720       1.192233 0.89425226E+01  0.90766469E+02                                 1.898292                            1.779639      -1.157479       2.331419                    0.994826       3.713240      10.761277       0.454366       1.328113      -0.698537       0.021450      -0.016605      -0.040214       0.048508      -0.001715      -0.002357       0.014743       0.006596       0.022248      -0.016210      -0.000890       0.017100              1.957559       2.065214      -0.247834      -0.462093       1.644249       0.314516       2.163214           0.000232
           24              H       3.646672       6.310494      14.480570       0.094876       1.066619 0.75162757E+01  0.73541041E+02                                 1.799169                            1.654530      -1.170950       2.317044                    0.995256       3.785604      11.011198       0.458354       1.365771      -0.689013       0.017428       0.014728       0.039334       0.045474       0.002508       0.000006       0.009458       0.009429       0.024758      -0.013418       0.000875       0.012543              1.888165       2.019248       0.292672       0.545870       1.555629       0.374834       2.089618           0.000167
           25              H       1.375975       6.310494      14.514471       0.135119       0.997183 0.73216765E+01  0.70125378E+02                                 1.641134                            1.579671      -0.836294       2.498149                    0.999525       3.254257       8.924168       0.500365       1.278068      -0.710964      -0.015339       0.013173       0.031266       0.037234      -0.001844      -0.001857       0.012421       0.012506       0.016497      -0.016158       0.002872       0.013286              1.651882       1.763368      -0.095143      -0.276069       1.378451       0.192163       1.813827           0.000356
           26              H      10.623699       5.087974      14.667026       0.133373       1.121639 0.83533271E+01  0.81972268E+02                                 1.722152                            1.647446      -0.868226       2.480682                    0.999245       3.234828       8.728220       0.512277       1.218411      -0.725784       0.015711      -0.007055       0.034660       0.038703      -0.001825       0.001951      -0.008616       0.018860       0.034616      -0.017803       0.003205       0.014598              1.731797       1.765769      -0.054065       0.293363       1.367545      -0.179953       2.062077           0.000353
           27              H       8.317981       5.143460      14.579852       0.098769       1.212364 0.90089547E+01  0.91080653E+02                                 1.877212                            1.753518      -1.007852       2.394849                    0.997431       3.633479      10.312266       0.473344       1.279903      -0.709122      -0.021439      -0.008008       0.043921       0.049526       0.002968      -0.001356      -0.010938       0.011249       0.048792      -0.017702      -0.002342       0.020044              1.942641       2.029585       0.058538      -0.544664       1.501323      -0.127548       2.297013           0.000301
           28              H       8.403838       5.999778      10.765989       0.090388       1.005496 0.71699721E+01  0.69445690E+02                                 1.735882                            1.621259      -1.158318       2.317712                    0.995196       3.825442      11.131149       0.460002       1.374734      -0.686744      -0.017478       0.009455      -0.038925       0.043704      -0.003135       0.000187      -0.006957       0.012332       0.031849      -0.014071       0.001351       0.012720              1.804463       1.931837      -0.137171       0.532081       1.419042      -0.154443       2.062511           0.000314
           29              H      10.694870       5.881410      10.712716       0.134563       1.045227 0.77790804E+01  0.76405355E+02                                 1.752193                            1.672538      -1.086825       2.378535                    0.996931       3.522733      10.108224       0.462440       1.348513      -0.694498       0.016515       0.001333      -0.035116       0.038829       0.002258      -0.003414      -0.011896       0.018830       0.032491      -0.019528       0.002773       0.016755              1.781649       1.883129       0.006510      -0.352653       1.453422       0.020071       2.008395           0.000309
           30              H       5.581848       3.094213      14.284429       0.107462       1.149607 0.82759808E+01  0.80743052E+02                                 1.726363                            1.617316      -0.815014       2.496696                    0.999414       3.250316       8.645717       0.529687       1.185227      -0.733360      -0.013725       0.018869       0.046578       0.052096      -0.000732      -0.010009       0.000580      -0.014544       0.045353      -0.017884      -0.000303       0.018187              1.760528       1.400746      -0.144044      -0.219782       1.811824       0.378846       2.069012           0.000399
           31              H       5.717412       0.793436      14.134296       0.132606       1.102787 0.78269169E+01  0.75125633E+02                                 1.659890                            1.558546      -0.859578       2.481905                    0.999369       3.156072       8.262476       0.548313       1.163804      -0.738463      -0.009032      -0.020690       0.031397       0.038670       0.001372      -0.009522      -0.001350      -0.018243       0.033965      -0.017923       0.003237       0.014687              1.700331       1.283961       0.030646      -0.115976       1.927211      -0.437265       1.889820           0.000388
           32              H       6.840333       1.202175      10.308326       0.132434       1.005985 0.71905510E+01  0.69249713E+02                                 1.700676                            1.599504      -1.092663       2.373284                    0.996303       3.531281      10.033753       0.476662       1.334258      -0.696343       0.012825      -0.012351      -0.030139       0.035005      -0.000915      -0.010383       0.002342      -0.011197       0.011707      -0.013690       0.002805       0.010885              1.728229       1.363444      -0.045326      -0.314888       1.713687       0.223027       2.107556           0.000333
           33              H       6.701380       3.501104      10.560162       0.103767       1.068071 0.75587529E+01  0.74132237E+02                                 1.806110                            1.664659      -1.224799       2.297245                    0.994702       3.780000      11.042606       0.454274       1.374775      -0.687220       0.011007       0.025165      -0.038601       0.047375       0.003357      -0.010261      -0.004314      -0.008421       0.026636      -0.013506      -0.001919       0.015425              1.892853       1.459354       0.112140      -0.204310       2.165783      -0.512558       2.053423           0.000352
           34              H       8.362039       8.966376      14.039857       0.092321       1.103048 0.78606187E+01  0.78241868E+02                                 1.870215                            1.713676      -1.442845       2.181191                    0.992870       4.070621      12.177388       0.439230       1.400980      -0.680569      -0.020683      -0.007161       0.037568       0.043479       0.002433      -0.002652       0.001447       0.019594       0.013018      -0.012452       0.003248       0.009204              1.992005       2.078650       0.097980      -0.645108       1.572168      -0.226177       2.325196           0.000313
           35              H      10.651941       8.988570      14.107659       0.136475       1.070872 0.81638937E+01  0.80433666E+02                                 1.729420                            1.676046      -0.914212       2.461422                    0.998789       3.354221       9.361144       0.481792       1.290345      -0.708526       0.016068      -0.004406       0.035857       0.039538      -0.001260       0.005396      -0.000217       0.019038       0.033517      -0.015189       0.001117       0.014072              1.738402       1.833879      -0.019243       0.259301       1.439484      -0.127843       1.941842           0.000328
           36              H       1.405347      10.364598      13.780757       0.132400       1.073318 0.81943843E+01  0.81219549E+02                                 1.759808                            1.699217      -1.092100       2.377007                    0.996534       3.490542       9.933788       0.467680       1.321334      -0.700777      -0.016011       0.018202       0.029850       0.038454      -0.004855      -0.005764       0.009802       0.012146       0.012395      -0.013705      -0.001002       0.014707              1.778275       1.856831      -0.158706      -0.212481       1.695831       0.320018       1.782162           0.000303
           37              H       3.703157      10.353501      13.722641       0.095739       1.034001 0.73098750E+01  0.71737725E+02                                 1.815608                            1.670679      -1.458223       2.172348                    0.992801       4.118254      12.394354       0.435874       1.431882      -0.674157       0.019594       0.022043       0.030296       0.042281       0.002337       0.000973       0.005048       0.008253      -0.000719      -0.007674       0.001645       0.006029              1.929047       1.976098       0.318007       0.489608       1.789984       0.419279       2.021058           0.000273
           38              H       6.169292       7.063241      17.594619       0.295148       0.607219 0.39004931E+01  0.33008811E+02                                 1.334086                            1.271345      -1.240210       2.379579                    0.998892       2.954125       8.499988       0.465755       1.553956      -0.654648      -0.018917      -0.009630       0.019260       0.028662      -0.005544       0.004744      -0.009333       0.019921       0.005068      -0.016093       0.001158       0.014935              1.381404       1.383978       0.021128      -0.209977       1.207665      -0.285776       1.552569           0.000021
           39              H       0.976061       6.941174      18.635864       0.288392       0.650784 0.43080958E+01  0.36647472E+02                                 1.306771                            1.267449      -1.062227       2.477689                    0.999840       2.664540       7.208251       0.514921       1.398322      -0.685503      -0.004081       0.014217      -0.034128       0.037196       0.009071       0.007342      -0.018147       0.013106       0.027696      -0.026481       0.006425       0.020056              1.323489       1.392515       0.014958       0.147778       1.122518      -0.173576       1.455435           0.000002
           40              H       5.752432       4.309335      19.795763       0.297547       0.576311 0.36576005E+01  0.30514876E+02                                 1.295028                            1.236315      -1.242333       2.377710                    0.998877       2.954353       8.490262       0.468487       1.567088      -0.652092      -0.013553       0.021746      -0.009015       0.027164       0.006373      -0.001752      -0.006966       0.012048      -0.036964      -0.015477      -0.000180       0.015658              1.335374       1.285845      -0.146026       0.026981       1.534926      -0.289278       1.185351           0.000057
           41              H       6.493516       9.635895       8.596325       0.077793       1.149818 0.89427356E+01  0.91455324E+02                                 1.891482                            1.798034      -1.398825       2.193569                    0.991917       4.179231      12.460262       0.441785       1.355678      -0.689744       0.019670      -0.042447       0.003211       0.046894      -0.009249      -0.001523       0.001875      -0.005290       0.000923      -0.009774      -0.000289       0.010063              1.985012       1.751569      -0.224337       0.109880       2.515135      -0.323537       1.688331           0.000329
           42              H       4.122275      10.937943       7.700370       0.165270       0.931476 0.68061441E+01  0.65102692E+02                                 1.673480                            1.597560      -1.117298       2.370525                    0.996429       3.490694      10.110835       0.455370       1.406191      -0.682519      -0.002736       0.017082      -0.008140       0.019119       0.001961      -0.000885      -0.001119       0.002087      -0.013803      -0.004843       0.000128       0.004714              1.718362       1.576169      -0.319792       0.185650       1.903449      -0.331868       1.675469           0.000026
           43              H       4.554950       9.456494       7.344410       0.163857       0.970162 0.71734166E+01  0.68613470E+02                                 1.641395                            1.581181      -0.867707       2.484900                    0.999129       3.271435       9.076529       0.489953       1.306979      -0.704335       0.002766      -0.010399      -0.011975       0.016099      -0.002656      -0.003119       0.008625       0.002997      -0.001712      -0.009529      -0.000292       0.009821              1.669803       1.352404       0.030791       0.106446       1.849250       0.336976       1.807753           0.000063
           44              H       4.104200       9.815297       8.819103       0.156360       0.996144 0.72936880E+01  0.71065983E+02                                 1.753582                            1.655306      -1.254214       2.299343                    0.994174       3.638198      10.676291       0.446222       1.408772      -0.681413      -0.006092      -0.008699       0.014329       0.017835       0.002453       0.001364      -0.003578       0.013630       0.006266      -0.009509       0.003150       0.006359              1.827814       1.657327       0.194533      -0.437019       1.657588      -0.339306       2.168527          -0.000031
           45              H      10.314161      11.204271       5.949625       0.115659       1.225333 0.92193600E+01  0.92709744E+02                                 1.806845                            1.710434      -1.243012       2.288065                    0.995021       3.503489       9.562676       0.511845       1.189989      -0.730236       0.019814      -0.032007       0.012573       0.039688      -0.008385       0.003518      -0.004526      -0.001651      -0.043156      -0.015450      -0.001220       0.016670              1.836551       1.996609      -0.325726       0.003265       1.869951      -0.316639       1.643094           0.000002
           46              H       9.886005      14.370615       3.501489       0.115707       1.249771 0.93253681E+01  0.95128575E+02                                 1.901175                            1.771079      -1.388534       2.212623                    0.993827       3.779500      10.786668       0.476014       1.261366      -0.711475       0.016031       0.023524      -0.022975       0.036582       0.010287      -0.001083      -0.010547       0.002718       0.002774      -0.014770      -0.000172       0.014943              1.975548       1.820115       0.089352      -0.298262       1.896718      -0.563362       2.209810           0.000013
           47              H       6.905856      13.370035       6.036799       0.124102       1.229251 0.93746907E+01  0.96312574E+02                                 1.928560                            1.813572      -1.424218       2.208961                    0.992649       3.813389      11.130069       0.453144       1.315661      -0.699964      -0.034544       0.008994       0.017410       0.039715      -0.008536      -0.009547       0.002306      -0.001154       0.003956      -0.012111      -0.001751       0.013862              1.985919       2.322305      -0.080842      -0.250004       1.730412      -0.267629       1.905042           0.000047
           48              H       2.760987       9.745016       5.409631       0.157287       0.985092 0.71702011E+01  0.67732060E+02                                 1.581005                            1.520372      -0.770788       2.525979                    0.999776       3.119269       8.259954       0.536344       1.208925      -0.727140      -0.002148       0.001738       0.016542       0.016771      -0.003200      -0.003237       0.001993      -0.005287       0.015205      -0.007079      -0.000116       0.007195              1.604926       1.299463      -0.018567       0.027968       1.412259      -0.267958       2.103056          -0.000003
           49              H       2.196137       9.560066       3.942202       0.150096       1.048791 0.78331898E+01  0.74662796E+02                                 1.562634                            1.523662      -0.889195       2.455523                    0.999563       3.080185       7.849405       0.578190       1.111399      -0.752402      -0.012202       0.000035      -0.009237       0.015304      -0.000962       0.006442      -0.002935       0.000086       0.004465      -0.006408      -0.001476       0.007884              1.551748       1.583597       0.224576       0.257528       1.546144       0.241814       1.525502          -0.000000
           50              H       3.742696       9.815297       4.167402       0.152285       1.121091 0.85617546E+01  0.84671055E+02                                 1.718088                            1.656423      -1.163777       2.324520                    0.997949       3.411328       9.288180       0.515375       1.201741      -0.727133       0.013045       0.001515      -0.002749       0.013417      -0.006639      -0.002879      -0.002394      -0.000881      -0.003398      -0.008095       0.000869       0.007226              1.723588       2.040083      -0.229617      -0.296452       1.517300       0.104686       1.613382           0.000015
           51              H       2.715799      11.814606       3.436109       0.074384       1.286769 0.10569537E+02  0.11167518E+03                                 1.976386                            1.910245      -1.198069       2.285031                    0.993359       4.069631      11.968846       0.447767       1.294654      -0.704163       0.006547       0.006100      -0.041593       0.042545       0.001685      -0.013225      -0.000003       0.001638       0.014691      -0.012185      -0.003129       0.015314              2.005280       1.807439      -0.034116      -0.185139       1.729397      -0.255599       2.479004           0.000001
           52              H       3.479476      14.875529       3.692787       0.162696       0.888030 0.65299772E+01  0.61753462E+02                                 1.614389                            1.560583      -1.020852       2.418225                    0.996583       3.426747       9.835823       0.463087       1.398600      -0.684153      -0.001462      -0.017884      -0.003237       0.018234       0.000226      -0.001460       0.004312      -0.001555      -0.013584      -0.006728       0.001687       0.005041              1.637415       1.476921       0.277340       0.115029       1.970660       0.170293       1.464665           0.000038
           53              H       3.730269      15.663415       5.043985       0.177235       1.006461 0.73816614E+01  0.69956384E+02                                 1.586652                            1.531869      -0.872918       2.491640                    0.999495       3.002647       7.860187       0.542141       1.192121      -0.732628       0.002886      -0.003727       0.017185       0.017820       0.002073       0.001541       0.003376       0.008499       0.006531      -0.006833       0.001256       0.005576              1.603446       1.323622       0.013282      -0.076244       1.362606      -0.116182       2.124109           0.000217
           54              H       3.200440      16.432807       3.765433       0.162591       0.971718 0.70208980E+01  0.66189032E+02                                 1.587392                            1.521076      -0.784650       2.520835                    0.999653       3.121082       8.344830       0.525741       1.235778      -0.720805      -0.007335       0.012286      -0.003416       0.014711      -0.001174       0.000818      -0.004501       0.005412      -0.014494      -0.007603       0.001856       0.005747              1.622865       1.616094      -0.362756       0.180621       1.835295      -0.225621       1.417208          -0.000000
           55              H       5.505028      16.847096       4.056013       0.082127       1.202649 0.93920249E+01  0.96073885E+02                                 1.874942                            1.787396      -1.167668       2.310630                    0.994015       3.853402      11.048294       0.469404       1.275597      -0.708783       0.008810       0.038076       0.025347       0.046582      -0.001091       0.002842       0.005811      -0.013991       0.007419      -0.009411      -0.000784       0.010195              1.942225       1.629589       0.188372       0.108210       2.572358       0.264474       1.624727           0.000481
           56              H       1.398569      13.995167      13.301300       0.135905       1.124715 0.82330267E+01  0.81636230E+02                                 1.798372                            1.686767      -1.290446       2.276040                    0.994897       3.576756      10.155882       0.476651       1.295931      -0.704724      -0.016643       0.016790       0.026611       0.035595       0.000756       0.003999       0.008219       0.007494      -0.001367      -0.010629       0.001629       0.009000              1.839217       1.830085      -0.176343      -0.359192       1.551644       0.397115       2.135923           0.000288
           57              H       3.696378      13.882347      13.260134       0.097720       1.192233 0.89425267E+01  0.90766528E+02                                 1.898294                            1.779640      -1.157480       2.331419                    0.994826       3.713241      10.761284       0.454366       1.328113      -0.698536       0.021450       0.016605       0.040214       0.048508       0.001715       0.002357       0.014743       0.006596       0.022248      -0.016210      -0.000890       0.017100              1.957560       2.065216       0.247834       0.462093       1.644249       0.314516       2.163215           0.000232
           58              H       3.646672      12.184506       9.734430       0.094876       1.066618 0.75162675E+01  0.73540941E+02                                 1.799168                            1.654529      -1.170950       2.317044                    0.995256       3.785602      11.011191       0.458354       1.365771      -0.689013       0.017428      -0.014728      -0.039334       0.045474      -0.002508      -0.000006       0.009458       0.009429       0.024758      -0.013418       0.000875       0.012543              1.888164       2.019247      -0.292672      -0.545870       1.555629       0.374834       2.089617           0.000167
           59              H       1.375975      12.184506       9.700529       0.135119       0.997183 0.73216814E+01  0.70125439E+02                                 1.641135                            1.579672      -0.836294       2.498148                    0.999525       3.254258       8.924173       0.500365       1.278069      -0.710964      -0.015339      -0.013173      -0.031266       0.037234       0.001844       0.001857       0.012421       0.012506       0.016497      -0.016158       0.002872       0.013286              1.651883       1.763369       0.095143       0.276069       1.378451       0.192163       1.813828           0.000356
           60              H      10.623699      13.407026       9.547975       0.133373       1.121639 0.83533280E+01  0.81972285E+02                                 1.722152                            1.647446      -0.868227       2.480681                    0.999245       3.234829       8.728225       0.512277       1.218412      -0.725784       0.015711       0.007055      -0.034659       0.038703       0.001825      -0.001951      -0.008616       0.018860       0.034615      -0.017803       0.003205       0.014598              1.731798       1.765770       0.054065      -0.293363       1.367545      -0.179953       2.062078           0.000353
           61              H       8.317981      13.351541       9.635149       0.098769       1.212364 0.90089586E+01  0.91080698E+02                                 1.877212                            1.753517      -1.007853       2.394848                    0.997431       3.633481      10.312270       0.473345       1.279902      -0.709122      -0.021439       0.008008      -0.043921       0.049526      -0.002968       0.001356      -0.010938       0.011249       0.048792      -0.017702      -0.002342       0.020044              1.942640       2.029585      -0.058539       0.544664       1.501323      -0.127549       2.297012           0.000301
           62              H       8.403838      12.495222      13.449011       0.090387       1.005497 0.71699786E+01  0.69445767E+02                                 1.735883                            1.621260      -1.158318       2.317712                    0.995196       3.825444      11.131155       0.460002       1.374734      -0.686744      -0.017478      -0.009455       0.038925       0.043704       0.003135      -0.000187      -0.006957       0.012332       0.031849      -0.014071       0.001351       0.012720              1.804464       1.931838       0.137171      -0.532081       1.419043      -0.154444       2.062512           0.000314
           63              H      10.694870      12.613590      13.502284       0.134564       1.045227 0.77790810E+01  0.76405358E+02                                 1.752193                            1.672538      -1.086825       2.378535                    0.996931       3.522733      10.108222       0.462440       1.348512      -0.694498       0.016515      -0.001333       0.035116       0.038829      -0.002258       0.003414      -0.011896       0.018830       0.032491      -0.019528       0.002773       0.016755              1.781648       1.883128      -0.006510       0.352653       1.453421       0.020070       2.008395           0.000310
           64              H       5.581848      15.400786       9.930572       0.107462       1.149608 0.82759862E+01  0.80743123E+02                                 1.726364                            1.617316      -0.815015       2.496695                    0.999414       3.250318       8.645725       0.529686       1.185227      -0.733360      -0.013725      -0.018869      -0.046578       0.052096       0.000732       0.010009       0.000580      -0.014544       0.045353      -0.017884      -0.000302       0.018187              1.760529       1.400747       0.144044       0.219782       1.811826       0.378846       2.069013           0.000399
           65              H       5.717412      17.701564      10.080705       0.132606       1.102788 0.78269251E+01  0.75125740E+02                                 1.659892                            1.558547      -0.859578       2.481904                    0.999369       3.156074       8.262486       0.548313       1.163805      -0.738462      -0.009032       0.020690      -0.031397       0.038670      -0.001372       0.009522      -0.001350      -0.018243       0.033965      -0.017924       0.003237       0.014687              1.700332       1.283962      -0.030646       0.115976       1.927214      -0.437265       1.889822           0.000388
           66              H       6.840333      17.292825      13.906675       0.132434       1.005986 0.71905640E+01  0.69249868E+02                                 1.700677                            1.599505      -1.092663       2.373283                    0.996302       3.531283      10.033760       0.476662       1.334257      -0.696343       0.012825       0.012351       0.030139       0.035005       0.000915       0.010383       0.002342      -0.011197       0.011707      -0.013690       0.002805       0.010885              1.728230       1.363445       0.045326       0.314888       1.713688       0.223027       2.107558           0.000333
           67              H       6.701380      14.993896      13.654839       0.103767       1.068071 0.75587596E+01  0.74132320E+02                                 1.806111                            1.664660      -1.224800       2.297245                    0.994702       3.780001      11.042611       0.454273       1.374775      -0.687220       0.011007      -0.025165       0.038601       0.047375      -0.003357       0.010261      -0.004314      -0.008421       0.026636      -0.013506      -0.001919       0.015425              1.892854       1.459355      -0.112140       0.204311       2.165783      -0.512559       2.053425           0.000352
           68              H       8.362039       9.528624      10.175143       0.092321       1.103048 0.78606234E+01  0.78241926E+02                                 1.870215                            1.713676      -1.442845       2.181191                    0.992870       4.070622      12.177391       0.439230       1.400979      -0.680569      -0.020683       0.007161      -0.037568       0.043479      -0.002433       0.002652       0.001447       0.019594       0.013018      -0.012452       0.003248       0.009204              1.992005       2.078651      -0.097980       0.645108       1.572168      -0.226177       2.325196           0.000313
           69              H      10.651941       9.506430      10.107341       0.136475       1.070872 0.81638993E+01  0.80433731E+02                                 1.729420                            1.676047      -0.914212       2.461422                    0.998789       3.354222       9.361146       0.481792       1.290345      -0.708526       0.016068       0.004406      -0.035857       0.039538       0.001260      -0.005396      -0.000217       0.019038       0.033517      -0.015189       0.001117       0.014072              1.738402       1.833879       0.019243      -0.259301       1.439484      -0.127843       1.941843           0.000328
           70              H       1.405347       8.130402      10.434244       0.132401       1.073317 0.81943689E+01  0.81219360E+02                                 1.759806                            1.699215      -1.092099       2.377008                    0.996534       3.490540       9.933781       0.467681       1.321334      -0.700777      -0.016011      -0.018202      -0.029850       0.038454       0.004855       0.005764       0.009802       0.012146       0.012395      -0.013705      -0.001002       0.014707              1.778273       1.856830       0.158706       0.212480       1.695829       0.320017       1.782160           0.000303
           71              H       3.703157       8.141499      10.492360       0.095739       1.033999 0.73098634E+01  0.71737584E+02                                 1.815607                            1.670678      -1.458223       2.172348                    0.992801       4.118252      12.394347       0.435874       1.431882      -0.674157       0.019594      -0.022043      -0.030296       0.042281      -0.002337      -0.000973       0.005048       0.008253      -0.000719      -0.007674       0.001645       0.006029              1.929045       1.976097      -0.318007      -0.489607       1.789983       0.419278       2.021055           0.000273
           72              H       6.169292      11.431760       6.620381       0.295148       0.607219 0.39004955E+01  0.33008834E+02                                 1.334086                            1.271345      -1.240209       2.379579                    0.998892       2.954125       8.499986       0.465755       1.553955      -0.654649      -0.018917       0.009630      -0.019260       0.028662       0.005544      -0.004744      -0.009333       0.019921       0.005068      -0.016093       0.001158       0.014935              1.381404       1.383978      -0.021128       0.209977       1.207665      -0.285776       1.552569           0.000021
           73              H       0.976061      11.553826       5.579136       0.288392       0.650784 0.43080968E+01  0.36647483E+02                                 1.306772                            1.267450      -1.062227       2.477689                    0.999840       2.664540       7.208251       0.514921       1.398322      -0.685503      -0.004081      -0.014217       0.034128       0.037196      -0.009071      -0.007342      -0.018147       0.013106       0.027696      -0.026481       0.006425       0.020056              1.323489       1.392515      -0.014958      -0.147778       1.122518      -0.173576       1.455435           0.000002
           74              H       5.752432      14.185665       4.419237       0.297547       0.576311 0.36576005E+01  0.30514876E+02                                 1.295028                            1.236315      -1.242333       2.377710                    0.998877       2.954353       8.490262       0.468487       1.567088      -0.652092      -0.013553      -0.021746       0.009015       0.027164      -0.006373       0.001752      -0.006966       0.012048      -0.036964      -0.015477      -0.000180       0.015658              1.335374       1.285845       0.146026      -0.026981       1.534926      -0.289278       1.185351           0.000057
           75              H       4.803484       0.388395       3.511175       0.077794       1.149818 0.89427368E+01  0.91455342E+02                                 1.891482                            1.798034      -1.398826       2.193569                    0.991917       4.179232      12.460267       0.441785       1.355678      -0.689744      -0.019670      -0.042447      -0.003211       0.046894       0.009249      -0.001523      -0.001875      -0.005290       0.000923      -0.009774      -0.000289       0.010063              1.985012       1.751569       0.224337       0.109880       2.515135       0.323538       1.688332           0.000329
           76              H       7.174725       1.690443       4.407130       0.165269       0.931478 0.68061637E+01  0.65102922E+02                                 1.673482                            1.597561      -1.117298       2.370524                    0.996429       3.490699      10.110851       0.455370       1.406190      -0.682519       0.002736       0.017082       0.008140       0.019119      -0.001961      -0.000885       0.001119       0.002088      -0.013803      -0.004843       0.000128       0.004714              1.718365       1.576172       0.319793       0.185650       1.903451       0.331868       1.675471           0.000026
           77              H       6.742050       0.208993       4.763091       0.163856       0.970166 0.71734507E+01  0.68613878E+02                                 1.641399                            1.581185      -0.867712       2.484898                    0.999129       3.271441       9.076551       0.489952       1.306979      -0.704335      -0.002766      -0.010399       0.011975       0.016099       0.002657      -0.003119      -0.008625       0.002997      -0.001712      -0.009529      -0.000292       0.009821              1.669807       1.352407      -0.030791       0.106447       1.849255      -0.336977       1.807758           0.000063
           78              H       7.192800       0.567797       3.288397       0.156360       0.996144 0.72936834E+01  0.71065936E+02                                 1.753583                            1.655306      -1.254216       2.299342                    0.994174       3.638198      10.676295       0.446221       1.408773      -0.681413       0.006092      -0.008699      -0.014329       0.017835      -0.002453       0.001364       0.003578       0.013630       0.006266      -0.009509       0.003150       0.006359              1.827814       1.657327      -0.194533      -0.437019       1.657588       0.339306       2.168527          -0.000031
           79              H       0.982839       1.956771       6.157875       0.115659       1.225340 0.92194317E+01  0.92710631E+02                                 1.806851                            1.710439      -1.243021       2.288060                    0.995020       3.503500       9.562710       0.511845       1.189987      -0.730236      -0.019815      -0.032007      -0.012573       0.039688       0.008385       0.003518       0.004526      -0.001651      -0.043156      -0.015450      -0.001220       0.016670              1.836557       1.996616       0.325728       0.003265       1.869957       0.316641       1.643099           0.000002
           80              H       1.410995       5.123115       8.606011       0.115708       1.249765 0.93253116E+01  0.95127858E+02                                 1.901170                            1.771074      -1.388529       2.212626                    0.993827       3.779490      10.786633       0.476015       1.261366      -0.711475      -0.016031       0.023524       0.022974       0.036582      -0.010287      -0.001083       0.010547       0.002718       0.002773      -0.014770      -0.000173       0.014943              1.975541       1.820110      -0.089351      -0.298261       1.896712       0.563359       2.209803           0.000013
           81              H       4.391144       4.122535       6.070701       0.124102       1.229253 0.93747129E+01  0.96312861E+02                                 1.928562                            1.813574      -1.424220       2.208959                    0.992649       3.813393      11.130085       0.453144       1.315661      -0.699964       0.034544       0.008994      -0.017410       0.039715       0.008536      -0.009546      -0.002305      -0.001154       0.003956      -0.012112      -0.001750       0.013862              1.985922       2.322308       0.080842      -0.250004       1.730414       0.267629       1.905044           0.000047
           82              H       8.536013       0.497515       6.697869       0.157286       0.985093 0.71702148E+01  0.67732215E+02                                 1.581006                            1.520373      -0.770789       2.525978                    0.999776       3.119271       8.259958       0.536344       1.208924      -0.727141       0.002148       0.001738      -0.016541       0.016771       0.003200      -0.003237      -0.001993      -0.005287       0.015205      -0.007079      -0.000116       0.007195              1.604927       1.299464       0.018567       0.027968       1.412260       0.267959       2.103058          -0.000004
           83              H       9.100863       0.312565       8.165298       0.150096       1.048792 0.78332045E+01  0.74662972E+02                                 1.562635                            1.523664      -0.889196       2.455523                    0.999563       3.080187       7.849412       0.578190       1.111399      -0.752402       0.012202       0.000035       0.009237       0.015304       0.000962       0.006442       0.002935       0.000086       0.004465      -0.006408      -0.001476       0.007884              1.551749       1.583599      -0.224577       0.257529       1.546146      -0.241814       1.525503          -0.000000
           84              H       7.554304       0.567797       7.940099       0.152284       1.121090 0.85617395E+01  0.84670866E+02                                 1.718086                            1.656422      -1.163774       2.324521                    0.997949       3.411325       9.288169       0.515375       1.201741      -0.727133      -0.013045       0.001515       0.002749       0.013417       0.006639      -0.002879       0.002394      -0.000882      -0.003398      -0.008095       0.000869       0.007226              1.723587       2.040080       0.229616      -0.296452       1.517298      -0.104686       1.613381           0.000014
           85              H       8.581201       2.567106       8.671392       0.074384       1.286769 0.10569534E+02  0.11167513E+03                                 1.976386                            1.910245      -1.198069       2.285031                    0.993359       4.069628      11.968836       0.447767       1.294654      -0.704163      -0.006547       0.006100       0.041593       0.042545      -0.001685      -0.013225       0.000003       0.001639       0.014691      -0.012185      -0.003129       0.015314              2.005280       1.807439       0.034117      -0.185140       1.729397       0.255599       2.479004           0.000001
           86              H       7.817524       5.628029       8.414713       0.162696       0.888029 0.65299633E+01  0.61753293E+02                                 1.614387                            1.560581      -1.020849       2.418227                    0.996583       3.426742       9.835803       0.463088       1.398599      -0.684153       0.001462      -0.017885       0.003237       0.018234      -0.000226      -0.001461      -0.004312      -0.001555      -0.013583      -0.006728       0.001687       0.005041              1.637413       1.476919      -0.277340       0.115029       1.970657      -0.170293       1.464663           0.000038
           87              H       7.566731       6.415916       7.063516       0.177236       1.006459 0.73816424E+01  0.69956172E+02                                 1.586652                            1.531868      -0.872912       2.491644                    0.999495       3.002643       7.860180       0.542141       1.192123      -0.732628      -0.002886      -0.003727      -0.017185       0.017820      -0.002073       0.001541      -0.003376       0.008499       0.006530      -0.006833       0.001256       0.005576              1.603445       1.323622      -0.013282      -0.076244       1.362605       0.116181       2.124108           0.000217
           88              H       8.096560       7.185308       8.342068       0.162590       0.971716 0.70208805E+01  0.66188804E+02                                 1.587389                            1.521073      -0.784643       2.520838                    0.999653       3.121077       8.344804       0.525743       1.235776      -0.720806       0.007335       0.012286       0.003416       0.014711       0.001175       0.000818       0.004501       0.005411      -0.014494      -0.007603       0.001856       0.005747              1.622862       1.616089       0.362754       0.180620       1.835291       0.225620       1.417205          -0.000000
           89              H       5.791972       7.599596       8.051488       0.082127       1.202648 0.93920126E+01  0.96073726E+02                                 1.874941                            1.787395      -1.167664       2.310632                    0.994016       3.853399      11.048283       0.469404       1.275597      -0.708783      -0.008809       0.038076      -0.025347       0.046582       0.001091       0.002842      -0.005811      -0.013991       0.007419      -0.009411      -0.000784       0.010195              1.942223       1.629588      -0.188372       0.108210       2.572357      -0.264473       1.624726           0.000481
           90              H       9.898431       4.747666      23.021200       0.135904       1.124720 0.82330629E+01  0.81636656E+02                                 1.798374                            1.686769      -1.290454       2.276036                    0.994897       3.576764      10.155900       0.476652       1.295928      -0.704725       0.016643       0.016789      -0.026611       0.035595      -0.000756       0.003999      -0.008219       0.007494      -0.001367      -0.010629       0.001629       0.009000              1.839220       1.830088       0.176343      -0.359193       1.551645      -0.397115       2.135926           0.000288
           91              H       7.600622       4.634847      23.062366       0.097720       1.192232 0.89425168E+01  0.90766397E+02                                 1.898292                            1.779638      -1.157480       2.331419                    0.994826       3.713240      10.761277       0.454366       1.328113      -0.698537      -0.021450       0.016605      -0.040215       0.048508      -0.001715       0.002357      -0.014743       0.006596       0.022248      -0.016210      -0.000890       0.017100              1.957558       2.065214      -0.247834       0.462092       1.644248      -0.314516       2.163212           0.000232
           92              H       7.650328       2.937006       2.373070       0.094875       1.066620 0.75162850E+01  0.73541159E+02                                 1.799170                            1.654531      -1.170953       2.317042                    0.995256       3.785608      11.011213       0.458354       1.365771      -0.689013      -0.017428      -0.014729       0.039334       0.045474       0.002508      -0.000006      -0.009458       0.009429       0.024758      -0.013418       0.000875       0.012543              1.888167       2.019250       0.292673      -0.545871       1.555631      -0.374834       2.089620           0.000167
           93              H       9.921025       2.937006       2.406971       0.135118       0.997188 0.73217256E+01  0.70125972E+02                                 1.641141                            1.579677      -0.836299       2.498145                    0.999525       3.254267       8.924206       0.500364       1.278069      -0.710964       0.015339      -0.013173       0.031266       0.037234      -0.001844       0.001857      -0.012421       0.012507       0.016497      -0.016158       0.002872       0.013286              1.651888       1.763375      -0.095143       0.276070       1.378456      -0.192164       1.813834           0.000357
           94              H       0.673301       4.159525       2.559525       0.133372       1.121640 0.83533380E+01  0.81972367E+02                                 1.722149                            1.647443      -0.868234       2.480677                    0.999245       3.234833       8.728221       0.512279       1.218407      -0.725785      -0.015711       0.007055       0.034659       0.038702      -0.001825      -0.001951       0.008616       0.018859       0.034615      -0.017803       0.003205       0.014598              1.731795       1.765768      -0.054064      -0.293362       1.367543       0.179952       2.062074           0.000353
           95              H       2.979019       4.104040       2.472352       0.098769       1.212362 0.90089399E+01  0.91080461E+02                                 1.877210                            1.753516      -1.007854       2.394848                    0.997431       3.633478      10.312259       0.473345       1.279903      -0.709122       0.021439       0.008008       0.043921       0.049526       0.002968       0.001356       0.010938       0.011248       0.048792      -0.017702      -0.002343       0.020044              1.942638       2.029582       0.058538       0.544662       1.501322       0.127547       2.297010           0.000301
           96              H       2.893162       3.247722      22.873489       0.090387       1.005499 0.71699965E+01  0.69445986E+02                                 1.735886                            1.621262      -1.158320       2.317710                    0.995196       3.825450      11.131178       0.460001       1.374734      -0.686744       0.017478      -0.009455      -0.038925       0.043704      -0.003135      -0.000186       0.006957       0.012332       0.031850      -0.014071       0.001351       0.012720              1.804467       1.931841      -0.137171      -0.532083       1.419044       0.154444       2.062515           0.000314
           97              H       0.602130       3.366090      22.820216       0.134563       1.045232 0.77791228E+01  0.76405870E+02                                 1.752198                            1.672542      -1.086827       2.378533                    0.996931       3.522742      10.108254       0.462440       1.348512      -0.694498      -0.016516      -0.001333      -0.035116       0.038829       0.002258       0.003414       0.011895       0.018831       0.032491      -0.019528       0.002774       0.016754              1.781653       1.883133       0.006510       0.352654       1.453424      -0.020071       2.008401           0.000310
           98              H       5.715152       6.153287       2.176928       0.107461       1.149608 0.82759870E+01  0.80743123E+02                                 1.726364                            1.617316      -0.815018       2.496694                    0.999414       3.250319       8.645724       0.529687       1.185226      -0.733360       0.013725      -0.018869       0.046578       0.052096      -0.000732       0.010009      -0.000580      -0.014544       0.045353      -0.017884      -0.000303       0.018187              1.760528       1.400746      -0.144044       0.219782       1.811825      -0.378846       2.069012           0.000399
           99              H       5.579588       8.454065       2.026796       0.132606       1.102788 0.78269306E+01  0.75125806E+02                                 1.659893                            1.558548      -0.859579       2.481904                    0.999369       3.156073       8.262484       0.548313       1.163805      -0.738462       0.009032       0.020690       0.031397       0.038671       0.001372       0.009522       0.001350      -0.018243       0.033965      -0.017923       0.003237       0.014687              1.700333       1.283962       0.030646       0.115976       1.927215       0.437266       1.889823           0.000388
          100              H       4.456666       8.045325      22.415826       0.132434       1.005985 0.71905580E+01  0.69249802E+02                                 1.700677                            1.599505      -1.092664       2.373283                    0.996302       3.531283      10.033762       0.476662       1.334258      -0.696343      -0.012825       0.012351      -0.030139       0.035005      -0.000915       0.010383      -0.002342      -0.011197       0.011707      -0.013690       0.002805       0.010885              1.728230       1.363445      -0.045326       0.314888       1.713688      -0.223027       2.107557           0.000333
          101              H       4.595620       5.746397      22.667662       0.103767       1.068072 0.75587623E+01  0.74132362E+02                                 1.806112                            1.664660      -1.224804       2.297243                    0.994702       3.780005      11.042628       0.454273       1.374776      -0.687220      -0.011007      -0.025165      -0.038601       0.047375       0.003357       0.010261       0.004314      -0.008421       0.026636      -0.013506      -0.001919       0.015425              1.892855       1.459355       0.112140       0.204311       2.165785       0.512559       2.053426           0.000352
          102              H       2.934961       0.281124       1.932357       0.092321       1.103052 0.78606569E+01  0.78242345E+02                                 1.870219                            1.713679      -1.442848       2.181189                    0.992870       4.070632      12.177429       0.439229       1.400979      -0.680569       0.020684       0.007161       0.037568       0.043479       0.002433       0.002653      -0.001447       0.019594       0.013018      -0.012452       0.003248       0.009204              1.992010       2.078655       0.097981       0.645110       1.572172       0.226178       2.325202           0.000313
          103              H       0.645059       0.258930       2.000159       0.136474       1.070877 0.81639429E+01  0.80434255E+02                                 1.729424                            1.676050      -0.914218       2.461418                    0.998789       3.354229       9.361166       0.481792       1.290343      -0.708526      -0.016068       0.004406       0.035856       0.039538      -0.001260      -0.005396       0.000217       0.019037       0.033517      -0.015189       0.001117       0.014072              1.738406       1.833883      -0.019243      -0.259302       1.439487       0.127843       1.941847           0.000328
          104              H       9.891653      17.377902       1.673257       0.132399       1.073321 0.81944064E+01  0.81219798E+02                                 1.759808                            1.699217      -1.092102       2.377006                    0.996534       3.490545       9.933788       0.467681       1.321331      -0.700778       0.016011      -0.018203       0.029849       0.038453      -0.004855       0.005764      -0.009802       0.012146       0.012395      -0.013705      -0.001002       0.014707              1.778275       1.856832      -0.158706       0.212481       1.695831      -0.320018       1.782162           0.000303
          105              H       7.593843      17.388999       1.615140       0.095739       1.034001 0.73098813E+01  0.71737799E+02                                 1.815609                            1.670679      -1.458223       2.172348                    0.992801       4.118257      12.394363       0.435874       1.431881      -0.674157      -0.019594      -0.022043       0.030296       0.042281       0.002337      -0.000973      -0.005048       0.008253      -0.000719      -0.007673       0.001645       0.006029              1.929047       1.976099       0.318007      -0.489608       1.789985      -0.419279       2.021058           0.000273
          106              H       5.127708       2.184259       5.487119       0.295147       0.607220 0.39005000E+01  0.33008882E+02                                 1.334087                            1.271346      -1.240209       2.379579                    0.998892       2.954128       8.499996       0.465755       1.553955      -0.654649       0.018917       0.009630       0.019260       0.028662      -0.005544      -0.004744       0.009333       0.019921       0.005068      -0.016093       0.001158       0.014935              1.381405       1.383979       0.021128       0.209977       1.207665       0.285776       1.552570           0.000021
          107              H      10.320939       2.306326       6.528364       0.288392       0.650783 0.43080940E+01  0.36647452E+02                                 1.306771                            1.267449      -1.062225       2.477690                    0.999840       2.664539       7.208247       0.514921       1.398322      -0.685503       0.004082      -0.014217      -0.034128       0.037196       0.009071      -0.007342       0.018147       0.013106       0.027696      -0.026481       0.006425       0.020056              1.323489       1.392514       0.014958      -0.147778       1.122518       0.173576       1.455435           0.000002
          108              H       5.544568       4.938165       7.688263       0.297547       0.576310 0.36575903E+01  0.30514772E+02                                 1.295026                            1.236314      -1.242332       2.377711                    0.998877       2.954349       8.490250       0.468487       1.567089      -0.652091       0.013553      -0.021746      -0.009015       0.027164       0.006373       0.001752       0.006966       0.012048      -0.036964      -0.015477      -0.000180       0.015658              1.335373       1.285843      -0.146026      -0.026981       1.534925       0.289277       1.185350           0.000057
          109              H       4.803484      18.106605      20.703825       0.077794       1.149818 0.89427390E+01  0.91455370E+02                                 1.891482                            1.798034      -1.398826       2.193569                    0.991917       4.179233      12.460270       0.441785       1.355678      -0.689744      -0.019670       0.042447       0.003211       0.046894      -0.009249       0.001523      -0.001875      -0.005290       0.000923      -0.009774      -0.000289       0.010063              1.985012       1.751569      -0.224337      -0.109880       2.515135       0.323537       1.688331           0.000329
          110              H       7.174725      16.804557      19.807870       0.165269       0.931478 0.68061631E+01  0.65102917E+02                                 1.673482                            1.597562      -1.117298       2.370524                    0.996429       3.490699      10.110852       0.455369       1.406190      -0.682519       0.002736      -0.017082      -0.008140       0.019119       0.001961       0.000885       0.001119       0.002088      -0.013803      -0.004843       0.000128       0.004714              1.718365       1.576172      -0.319793      -0.185650       1.903452       0.331868       1.675471           0.000025
          111              H       6.742050      18.286007      19.451910       0.163856       0.970166 0.71734510E+01  0.68613882E+02                                 1.641399                            1.581185      -0.867712       2.484897                    0.999129       3.271442       9.076554       0.489952       1.306979      -0.704335      -0.002766       0.010399      -0.011975       0.016099      -0.002657       0.003119      -0.008625       0.002997      -0.001712      -0.009529      -0.000292       0.009821              1.669807       1.352407       0.030791      -0.106447       1.849256      -0.336977       1.807758           0.000063
          112              H       7.192800      17.927204      20.926603       0.156360       0.996145 0.72936899E+01  0.71066012E+02                                 1.753583                            1.655307      -1.254216       2.299342                    0.994174       3.638199      10.676298       0.446221       1.408773      -0.681413       0.006092       0.008699       0.014329       0.017835       0.002453      -0.001364       0.003578       0.013630       0.006266      -0.009509       0.003150       0.006359              1.827815       1.657328       0.194533       0.437019       1.657589       0.339306       2.168528          -0.000031
          113              H       0.982839      16.538229      18.057126       0.115659       1.225340 0.92194303E+01  0.92710613E+02                                 1.806851                            1.710439      -1.243022       2.288060                    0.995020       3.503499       9.562707       0.511845       1.189987      -0.730236      -0.019815       0.032007       0.012573       0.039688      -0.008385      -0.003518       0.004526      -0.001651      -0.043156      -0.015450      -0.001220       0.016670              1.836558       1.996616      -0.325728      -0.003266       1.869957       0.316642       1.643100           0.000002
          114              H       1.410995      13.371885      15.608989       0.115708       1.249766 0.93253171E+01  0.95127929E+02                                 1.901170                            1.771074      -1.388529       2.212626                    0.993827       3.779491      10.786637       0.476015       1.261366      -0.711475      -0.016031      -0.023524      -0.022974       0.036582       0.010287       0.001083       0.010547       0.002718       0.002774      -0.014770      -0.000173       0.014943              1.975542       1.820111       0.089351       0.298261       1.896712       0.563360       2.209803           0.000013
          115              H       4.391144      14.372465      18.144300       0.124102       1.229254 0.93747233E+01  0.96312994E+02                                 1.928563                            1.813575      -1.424221       2.208959                    0.992649       3.813394      11.130089       0.453143       1.315661      -0.699964       0.034544      -0.008994       0.017410       0.039715      -0.008536       0.009546      -0.002305      -0.001154       0.003956      -0.012112      -0.001750       0.013862              1.985923       2.322309      -0.080843       0.250005       1.730415       0.267629       1.905045           0.000047
          116              H       8.536013      17.997484      17.517131       0.157287       0.985093 0.71702071E+01  0.67732122E+02                                 1.581005                            1.520371      -0.770788       2.525978                    0.999776       3.119270       8.259953       0.536345       1.208924      -0.727141       0.002148      -0.001738       0.016541       0.016771      -0.003200       0.003237      -0.001993      -0.005287       0.015205      -0.007079      -0.000116       0.007195              1.604926       1.299463      -0.018567      -0.027968       1.412258       0.267958       2.103056          -0.000004
          117              H       9.100863      18.182434      16.049702       0.150096       1.048790 0.78331866E+01  0.74662761E+02                                 1.562634                            1.523662      -0.889195       2.455524                    0.999563       3.080184       7.849403       0.578190       1.111400      -0.752402       0.012202      -0.000035      -0.009237       0.015304      -0.000962      -0.006442       0.002935       0.000086       0.004465      -0.006408      -0.001476       0.007884              1.551748       1.583597       0.224576      -0.257529       1.546144      -0.241814       1.525502           0.000000
          118              H       7.554304      17.927204      16.274902       0.152284       1.121091 0.85617515E+01  0.84671012E+02                                 1.718087                            1.656422      -1.163776       2.324520                    0.997949       3.411327       9.288175       0.515375       1.201741      -0.727133      -0.013045      -0.001515      -0.002749       0.013417      -0.006639       0.002879       0.002394      -0.000882      -0.003398      -0.008095       0.000868       0.007226              1.723588       2.040082      -0.229618       0.296452       1.517300      -0.104686       1.613382           0.000015
          119              H       8.581201      15.927894      15.543608       0.074384       1.286770 0.10569544E+02  0.11167526E+03                                 1.976386                            1.910246      -1.198070       2.285031                    0.993359       4.069630      11.968842       0.447767       1.294653      -0.704163      -0.006547      -0.006100      -0.041593       0.042545       0.001685       0.013225       0.000003       0.001639       0.014691      -0.012185      -0.003129       0.015314              2.005281       1.807439      -0.034116       0.185140       1.729398       0.255599       2.479005           0.000001
          120              H       7.817524      12.866972      15.800287       0.162697       0.888029 0.65299661E+01  0.61753331E+02                                 1.614388                            1.560582      -1.020850       2.418227                    0.996583       3.426742       9.835806       0.463088       1.398600      -0.684153       0.001462       0.017885      -0.003237       0.018234       0.000226       0.001461      -0.004312      -0.001555      -0.013583      -0.006728       0.001687       0.005041              1.637414       1.476920       0.277340      -0.115029       1.970658      -0.170292       1.464663           0.000038
          121              H       7.566731      12.079085      17.151485       0.177235       1.006460 0.73816549E+01  0.69956325E+02                                 1.586654                            1.531870      -0.872913       2.491643                    0.999495       3.002644       7.860186       0.542140       1.192124      -0.732627      -0.002886       0.003727       0.017185       0.017820       0.002073      -0.001541      -0.003376       0.008499       0.006530      -0.006832       0.001256       0.005576              1.603447       1.323623       0.013282       0.076244       1.362607       0.116182       2.124111           0.000217
          122              H       8.096560      11.309693      15.872932       0.162590       0.971715 0.70208763E+01  0.66188758E+02                                 1.587388                            1.521073      -0.784644       2.520838                    0.999653       3.121077       8.344805       0.525743       1.235776      -0.720806       0.007335      -0.012286      -0.003416       0.014711      -0.001175      -0.000818       0.004501       0.005411      -0.014494      -0.007603       0.001856       0.005747              1.622861       1.616089      -0.362754      -0.180620       1.835290       0.225620       1.417205          -0.000000
          123              H       5.791972      10.895404      16.163513       0.082127       1.202647 0.93920094E+01  0.96073681E+02                                 1.874941                            1.787394      -1.167663       2.310632                    0.994016       3.853398      11.048278       0.469404       1.275597      -0.708784      -0.008809      -0.038076       0.025347       0.046582      -0.001091      -0.002842      -0.005811      -0.013991       0.007419      -0.009411      -0.000784       0.010195              1.942223       1.629587       0.188372      -0.108210       2.572355      -0.264474       1.624726           0.000480
          124              H       9.898431      13.747333       1.193799       0.135904       1.124720 0.82330635E+01  0.81636669E+02                                 1.798374                            1.686769      -1.290455       2.276036                    0.994897       3.576765      10.155906       0.476652       1.295929      -0.704725       0.016643      -0.016789       0.026611       0.035595       0.000756      -0.003999      -0.008219       0.007494      -0.001367      -0.010629       0.001629       0.009000              1.839220       1.830089      -0.176343       0.359193       1.551646      -0.397116       2.135925           0.000288
          125              H       7.600622      13.860153       1.152634       0.097720       1.192231 0.89425115E+01  0.90766335E+02                                 1.898292                            1.779638      -1.157480       2.331419                    0.994826       3.713239      10.761276       0.454366       1.328114      -0.698536      -0.021450      -0.016605       0.040215       0.048508       0.001715      -0.002357      -0.014743       0.006596       0.022248      -0.016210      -0.000890       0.017100              1.957558       2.065214       0.247834      -0.462092       1.644248      -0.314516       2.163212           0.000232
          126              H       7.650328      15.557994      21.841930       0.094876       1.066620 0.75162849E+01  0.73541157E+02                                 1.799170                            1.654531      -1.170953       2.317042                    0.995256       3.785608      11.011213       0.458354       1.365771      -0.689013      -0.017428       0.014729      -0.039334       0.045474      -0.002508       0.000006      -0.009458       0.009429       0.024758      -0.013418       0.000875       0.012543              1.888167       2.019250      -0.292672       0.545871       1.555630      -0.374834       2.089620           0.000167
          127              H       9.921025      15.557994      21.808029       0.135118       0.997188 0.73217275E+01  0.70125992E+02                                 1.641141                            1.579677      -0.836299       2.498145                    0.999525       3.254268       8.924208       0.500364       1.278069      -0.710964       0.015339       0.013173      -0.031266       0.037234       0.001844      -0.001857      -0.012421       0.012507       0.016497      -0.016158       0.002872       0.013286              1.651888       1.763375       0.095143      -0.276070       1.378455      -0.192164       1.813834           0.000356
          128              H       0.673301      14.335475      21.655475       0.133372       1.121640 0.83533352E+01  0.81972341E+02                                 1.722150                            1.647444      -0.868233       2.480678                    0.999245       3.234832       8.728221       0.512278       1.218408      -0.725784      -0.015711      -0.007055      -0.034660       0.038703       0.001825       0.001951       0.008616       0.018859       0.034616      -0.017803       0.003205       0.014598              1.731795       1.765768       0.054064       0.293362       1.367543       0.179952       2.062074           0.000353
          129              H       2.979019      14.390960      21.742649       0.098769       1.212361 0.90089273E+01  0.91080306E+02                                 1.877209                            1.753515      -1.007854       2.394849                    0.997431       3.633477      10.312256       0.473345       1.279903      -0.709122       0.021439      -0.008008      -0.043921       0.049526      -0.002968      -0.001356       0.010938       0.011248       0.048792      -0.017702      -0.002343       0.020045              1.942637       2.029582      -0.058538      -0.544662       1.501321       0.127548       2.297008           0.000301
          130              H       2.893162      15.247278       1.341511       0.090387       1.005499 0.71699956E+01  0.69445978E+02                                 1.735886                            1.621262      -1.158320       2.317710                    0.995196       3.825450      11.131179       0.460001       1.374735      -0.686744       0.017478       0.009455       0.038925       0.043704       0.003135       0.000186       0.006957       0.012332       0.031850      -0.014071       0.001351       0.012720              1.804467       1.931841       0.137171       0.532083       1.419045       0.154444       2.062515           0.000314
          131              H       0.602130      15.128910       1.394784       0.134563       1.045232 0.77791238E+01  0.76405878E+02                                 1.752197                            1.672542      -1.086827       2.378533                    0.996931       3.522742      10.108252       0.462440       1.348511      -0.694498      -0.016516       0.001333       0.035116       0.038829      -0.002258      -0.003414       0.011895       0.018831       0.032491      -0.019528       0.002774       0.016754              1.781653       1.883133      -0.006510      -0.352654       1.453424      -0.020071       2.008400           0.000310
          132              H       5.715152      12.341714      22.038072       0.107461       1.149609 0.82759951E+01  0.80743227E+02                                 1.726365                            1.617317      -0.815018       2.496694                    0.999414       3.250320       8.645730       0.529686       1.185227      -0.733360       0.013725       0.018869      -0.046578       0.052096       0.000732      -0.010009      -0.000580      -0.014544       0.045353      -0.017884      -0.000303       0.018187              1.760529       1.400748       0.144044      -0.219782       1.811827      -0.378847       2.069014           0.000399
          133              H       5.579588      10.040935      22.188205       0.132606       1.102789 0.78269316E+01  0.75125823E+02                                 1.659893                            1.558549      -0.859579       2.481904                    0.999369       3.156074       8.262489       0.548312       1.163806      -0.738462       0.009032      -0.020690      -0.031397       0.038670      -0.001372      -0.009522       0.001350      -0.018243       0.033965      -0.017924       0.003237       0.014687              1.700334       1.283963      -0.030646      -0.115976       1.927217       0.437266       1.889823           0.000388
          134              H       4.456666      10.449675       1.799175       0.132434       1.005986 0.71905651E+01  0.69249882E+02                                 1.700677                            1.599506      -1.092664       2.373283                    0.996302       3.531283      10.033761       0.476662       1.334258      -0.696343      -0.012825      -0.012351       0.030139       0.035005       0.000915      -0.010383      -0.002342      -0.011197       0.011707      -0.013690       0.002805       0.010885              1.728231       1.363445       0.045326      -0.314888       1.713688      -0.223027       2.107558           0.000333
          135              H       4.595620      12.748604       1.547338       0.103767       1.068073 0.75587714E+01  0.74132469E+02                                 1.806112                            1.664661      -1.224803       2.297243                    0.994702       3.780006      11.042630       0.454273       1.374775      -0.687220      -0.011007       0.025164       0.038601       0.047375      -0.003357      -0.010261       0.004314      -0.008420       0.026636      -0.013506      -0.001919       0.015425              1.892856       1.459356      -0.112140      -0.204311       2.165786       0.512560       2.053427           0.000352
          136              H       2.934961      18.213876      22.282643       0.092320       1.103052 0.78606580E+01  0.78242361E+02                                 1.870220                            1.713680      -1.442848       2.181188                    0.992870       4.070633      12.177433       0.439229       1.400979      -0.680569       0.020684      -0.007161      -0.037568       0.043479      -0.002433      -0.002653      -0.001447       0.019594       0.013018      -0.012452       0.003248       0.009204              1.992010       2.078656      -0.097981      -0.645111       1.572172       0.226178       2.325203           0.000313
          137              H       0.645059      18.236070      22.214841       0.136474       1.070877 0.81639439E+01  0.80434261E+02                                 1.729423                            1.676050      -0.914217       2.461418                    0.998789       3.354228       9.361161       0.481792       1.290343      -0.708526      -0.016068      -0.004406      -0.035856       0.039538       0.001260       0.005397       0.000217       0.019037       0.033517      -0.015189       0.001117       0.014072              1.738405       1.833883       0.019243       0.259302       1.439486       0.127843       1.941847           0.000328
          138              H       9.891653       1.117098      22.541743       0.132400       1.073319 0.81943943E+01  0.81219655E+02                                 1.759807                            1.699217      -1.092102       2.377006                    0.996534       3.490543       9.933784       0.467681       1.321332      -0.700778       0.016011       0.018203      -0.029849       0.038453       0.004855      -0.005764      -0.009802       0.012146       0.012395      -0.013705      -0.001002       0.014707              1.778274       1.856831       0.158706      -0.212481       1.695830      -0.320018       1.782162           0.000303
          139              H       7.593843       1.106001      22.599860       0.095739       1.034001 0.73098777E+01  0.71737756E+02                                 1.815608                            1.670679      -1.458223       2.172348                    0.992801       4.118256      12.394360       0.435874       1.431882      -0.674157      -0.019594       0.022043      -0.030296       0.042281      -0.002337       0.000973      -0.005048       0.008253      -0.000719      -0.007673       0.001645       0.006029              1.929047       1.976099      -0.318007       0.489608       1.789984      -0.419279       2.021057           0.000273
          140              H       5.127708      16.310741      18.727881       0.295147       0.607219 0.39004970E+01  0.33008851E+02                                 1.334087                            1.271346      -1.240210       2.379579                    0.998892       2.954127       8.499994       0.465754       1.553956      -0.654648       0.018917      -0.009630      -0.019260       0.028662       0.005544       0.004744       0.009333       0.019921       0.005068      -0.016093       0.001158       0.014935              1.381405       1.383979      -0.021128      -0.209976       1.207665       0.285776       1.552569           0.000021
          141              H      10.320939      16.188674      17.686636       0.288392       0.650783 0.43080913E+01  0.36647422E+02                                 1.306771                            1.267449      -1.062225       2.477690                    0.999840       2.664538       7.208243       0.514921       1.398322      -0.685503       0.004082       0.014217       0.034128       0.037196      -0.009071       0.007342       0.018147       0.013106       0.027696      -0.026481       0.006425       0.020056              1.323488       1.392514      -0.014958       0.147778       1.122517       0.173576       1.455434           0.000002
          142              H       5.544568      13.556835      16.526737       0.297547       0.576310 0.36575941E+01  0.30514811E+02                                 1.295027                            1.236314      -1.242332       2.377711                    0.998877       2.954350       8.490252       0.468487       1.567088      -0.652092       0.013553       0.021746       0.009015       0.027164      -0.006373      -0.001752       0.006966       0.012048      -0.036964      -0.015477      -0.000181       0.015658              1.335373       1.285844       0.146026       0.026981       1.534925       0.289278       1.185350           0.000057
          143              C       6.050786       7.109663      14.594623       0.577821      20.629346 0.25360061E+03  0.53233079E+04                                 7.270596                            5.904502      -0.334085       1.961122                    0.997136      23.003096      67.015346       0.566014       0.515522      -0.987513      -0.001361      -0.035410      -0.058957       0.068787      -0.001492      -0.008233      -0.020240       0.159774      -0.163459      -0.074096      -0.033454       0.107550              8.227700       4.740616      -0.303405       0.351861       8.706190       0.844764      11.236293          -0.002801
          144              C       6.011247       8.019062      15.824503       0.084387      26.790793 0.37408671E+03  0.84889811E+04                                 7.954436                            6.498229      -0.282209       1.948639                    0.997566      25.897849      73.670095       0.637637       0.423301      -1.057538      -0.043283      -0.017928       0.113446       0.122739      -0.021337       0.018773      -0.049412       0.038630      -0.012539      -0.060725       0.000870       0.059855              9.300791       9.071406      -1.789559       1.272828       8.305044      -0.786438      10.525924           0.002367
          145              C       4.567038       8.354192      16.184095      -0.482781      27.393445 0.45305525E+03  0.10776304E+05                                 7.720982                            6.858809       0.119512       2.007356                    0.996341      31.904158      92.665637       0.661317       0.389383      -1.080745       0.077006      -0.014387      -0.009628       0.078928      -0.021038      -0.006636      -0.013213       0.088363      -0.065018      -0.046450      -0.013481       0.059930              8.302714       8.857931      -1.028185      -0.446243       7.818827      -0.481228       8.231384          -0.000408
          146              C       8.004489       7.240053      16.993118       0.478745      27.993076 0.28651485E+03  0.60962024E+04                                 8.387107                            5.893720      -0.040515       2.031884                    0.999403      23.032295      63.914219       0.633185       0.454635      -1.036471      -0.011077       0.031907      -0.043334       0.054942       0.009778       0.027467       0.052592      -0.053986      -0.012384      -0.053809      -0.019847       0.073656             10.842976      11.127342      -1.953845       2.275779       8.335172      -5.766908      13.066413           0.000128
          147              C       8.512967       6.349518      18.081341       0.000906      42.008184 0.42860411E+03  0.99668823E+04                                10.472650                            6.856609      -0.020709       2.000802                    0.999217      26.937779      75.186363       0.640338       0.411333      -1.075377       0.020370      -0.024190       0.034435       0.046752      -0.003539      -0.012339       0.005827       0.018314       0.012842      -0.013261      -0.006193       0.019454             14.302204      13.806681      -0.727053       5.207339      12.381228      -8.118715      16.718702          -0.000073
          148              C       9.800035       6.573863      18.589129      -0.153194      38.392809 0.46062361E+03  0.11024439E+05                                 9.993999                            7.239454      -0.098126       1.927745                    0.999481      30.589838      89.724497       0.599790       0.426674      -1.054145      -0.016651      -0.011715       0.001001       0.020384       0.010585      -0.038908       0.017039      -0.038068      -0.036281      -0.056150       0.023225       0.032925             12.093288      15.393469      -0.242798       5.728360       8.782533      -4.093261      12.103860           0.000140
          149              C      10.315404       5.738629      19.569837      -0.007710      40.746690 0.43112129E+03  0.10026323E+05                                10.187059                            6.839237      -0.021198       1.994650                    0.999178      27.086193      75.265554       0.647317       0.406862      -1.079802      -0.039030      -0.014621      -0.008212       0.042480      -0.010675      -0.007339       0.003564      -0.008356       0.039701      -0.018633       0.001013       0.017619             13.125250      19.098747       2.844821       4.071436       9.637826      -3.621014      10.639177          -0.000101
          150              C       9.536927       4.694216      20.053652      -0.134000      37.726018 0.46295765E+03  0.11120832E+05                                 9.959462                            7.313220      -0.180677       1.906008                    0.999428      30.573977      90.545265       0.588576       0.433219      -1.047637       0.000356       0.009782      -0.023844       0.025775      -0.044795      -0.016026       0.020397      -0.021506       0.066199      -0.057100       0.001812       0.055288             11.793721      15.375162       4.143982       1.120452      10.392764      -3.835294       9.613237           0.000153
          151              C       8.244212       4.479489      19.574195      -0.001088      41.505638 0.42694896E+03  0.99176045E+04                                10.354644                            6.835932      -0.005266       2.005761                    0.999266      26.894255      74.994705       0.642428       0.410441      -1.076090       0.025388       0.029032      -0.017250       0.042249      -0.018986      -0.002089       0.006420      -0.005185      -0.026690      -0.015881      -0.008881       0.024762             13.786485      14.406354       4.648222      -0.372389      14.206491      -7.396383      12.746610          -0.000080
          152              C       7.752905       5.295119      18.548932      -0.139623      39.340645 0.46225359E+03  0.11110722E+05                                10.283819                            7.324575      -0.197071       1.907747                    0.998919      30.483019      90.596896       0.585502       0.435227      -1.045388       0.016221       0.008246       0.016576       0.024615      -0.018201      -0.010026       0.048692       0.026014       0.009274      -0.056107       0.003193       0.052914             13.119858      10.713531       1.469443       0.946859      13.772081      -8.540698      14.873963           0.000161
          153              C       0.401043       5.942259      20.148091       0.483360      27.765059 0.27519368E+03  0.57950562E+04                                 8.290924                            5.766965       0.005851       2.050268                    0.999611      22.800853      62.890687       0.641800       0.453197      -1.037569       0.053536      -0.010180       0.025200       0.060039      -0.014054      -0.020206       0.045331      -0.047601      -0.117641      -0.062241      -0.007285       0.069526             10.222814      15.032988       3.067002       0.894911       6.488355      -2.563103       9.147099          -0.000001
          154              C       2.850233       8.469045      19.729413      -0.503480      26.788370 0.45166790E+03  0.10718285E+05                                 7.576659                            6.883455       0.276437       2.031621                    0.999032      32.662225      94.273794       0.656108       0.393391      -1.079669      -0.013927      -0.086563      -0.003015       0.087728       0.019521      -0.003019      -0.005628      -0.060923      -0.029903      -0.031279      -0.010637       0.041917              7.782004       6.873358       1.021294      -0.093430       9.423916       0.024177       7.048737           0.000014
          155              C       2.614352       6.948941      19.830632       0.080170      26.745149 0.37878348E+03  0.85978918E+04                                 7.862536                            6.481798      -0.285750       1.943331                    0.998194      25.895203      72.990271       0.648745       0.415940      -1.065215      -0.098520       0.068130      -0.026136       0.122601       0.054029       0.046028      -0.011475       0.018936      -0.076221      -0.075300      -0.000957       0.076257              8.821118      11.645697       0.983888      -0.691554       8.133504       0.154556       6.684155           0.000009
          156              C       3.644412       6.178255      18.995699       0.566323      21.018584 0.26840072E+03  0.56621643E+04                                 7.056312                            5.864472      -0.063846       2.034078                    0.999207      22.906556      64.922556       0.604229       0.480513      -1.014306       0.050378      -0.026766      -0.032249       0.065531       0.005422      -0.019961      -0.080923      -0.112917      -0.062609      -0.076174      -0.040264       0.116437              7.573242      10.295570      -1.038663      -0.459032       5.380072       1.476514       7.044085           0.000000
          157              C       7.420547       3.388469      20.141311       0.473972      26.947338 0.28349554E+03  0.60203753E+04                                 8.156024                            5.860304      -0.038538       2.031978                    0.999499      23.063548      64.091271       0.634897       0.454282      -1.035920      -0.022358      -0.043445       0.023097       0.054044       0.017809       0.008204       0.042503       0.003364       0.138890      -0.050581      -0.018096       0.068678             10.140214      11.634266       2.515886      -1.967329      11.346539      -4.599239       7.439839           0.000376
          158              C       3.774554       2.778689      20.138163      -0.487786      26.085258 0.43193619E+03  0.10126939E+05                                 7.422413                            6.697485       0.353760       2.080054                    0.998015      31.465543      90.003231       0.670830       0.389435      -1.083392       0.074482      -0.001177       0.008320       0.074955      -0.008145       0.015383      -0.003111       0.069344      -0.140635      -0.049185      -0.012131       0.061316              7.772820       8.803805      -0.316799       0.590700       7.201344      -0.761684       7.313313          -0.000416
          159              C       5.212210       2.500524      20.566042       0.077289      26.289652 0.37060686E+03  0.83496819E+04                                 7.716528                            6.369063      -0.150598       1.986152                    0.998091      25.581095      71.364816       0.662340       0.410458      -1.070910      -0.023977       0.096762      -0.080015       0.127828       0.028946      -0.002022      -0.009866      -0.000017      -0.164308      -0.055964      -0.001003       0.056967              8.832493       9.205265       1.263701      -0.824661       8.372625      -1.611008       8.919590           0.008823
          160              C       5.267904       2.363661      22.091345       0.590185      22.204746 0.25261575E+03  0.52825226E+04                                 7.474147                            5.802235      -0.115952       2.027378                    0.999246      22.780686      65.632475       0.586089       0.499760      -0.998026       0.000963      -0.007650       0.071911       0.072323      -0.008618       0.008826      -0.002322       0.143618      -0.192070      -0.064629      -0.040181       0.104810              8.708158       4.803909       0.488120      -0.426587      11.117199      -0.737479      10.203365           0.000164
          161              C       1.838587       4.897106      11.643541      -0.178140      33.599932 0.44175171E+03  0.10458345E+05                                 9.152573                            7.084338       0.049782       1.997817                    0.998390      29.661696      86.410669       0.607253       0.426041      -1.054982       0.005540      -0.000013       0.001125       0.005653       0.005498       0.007377      -0.007729      -0.025360       0.011388      -0.019255       0.003468       0.015786             10.561217      16.498938      -0.397112      -0.820322       6.037737       2.470942       9.146975           0.002440
          162              C       3.217725       4.959619      11.685675       0.092743      26.748400 0.34373953E+03  0.76688231E+04                                 7.946388                            6.296877       0.080766       2.041127                    0.999549      26.465756      75.666715       0.634680       0.432566      -1.047474       0.003848       0.031847       0.036883       0.048881      -0.002087      -0.008595      -0.009028      -0.072866       0.053266      -0.046607       0.013589       0.033018              9.042762      13.696839       0.037253       0.165623       5.383974       1.972416       8.047474          -0.004196
          163              C       3.188013       5.958349      13.739349       0.102815      27.209240 0.33957996E+03  0.75595682E+04                                 8.113770                            6.311185       0.102555       2.057669                    0.999189      26.183623      74.991389       0.625519       0.439856      -1.042200       0.007286      -0.025539      -0.041597       0.049352       0.001854       0.002367      -0.017576      -0.077027       0.041630      -0.045636       0.003231       0.042405              9.437424      14.722858       0.332351       0.585848       5.342679       1.903728       8.246735          -0.002768
          164              C       1.830001       5.957240      13.771313      -0.182109      32.805566 0.43514722E+03  0.10241580E+05                                 8.947205                            6.982939       0.238148       2.055229                    0.999516      29.406447      84.827523       0.619304       0.420215      -1.060862       0.005271      -0.004168       0.000985       0.006792      -0.005335      -0.012256       0.000773      -0.026848       0.042789      -0.025188       0.006575       0.018613             10.417318      17.348883       0.792641       1.385221       5.512122       1.554838       8.390949           0.002456
          165              C       1.114110       5.431242      12.700525       0.110357      35.547062 0.40160960E+03  0.92236703E+04                                 9.562965                            6.760716      -0.099198       1.986232                    0.999313      26.069788      73.220828       0.624876       0.426788      -1.061442       0.002722      -0.002115      -0.001006       0.003591       0.003865       0.002911      -0.015863       0.002147       0.024267      -0.017323      -0.001348       0.018672             12.265506      22.328287      -0.233956      -0.107771       5.889887       1.844646       8.578342          -0.006110
          166              C      10.931203       5.463978      12.691082       0.100762      35.408683 0.40451974E+03  0.93120257E+04                                 9.552536                            6.796486      -0.055854       2.001884                    0.999304      26.164539      73.694325       0.621357       0.428214      -1.060019      -0.003101      -0.007555      -0.001864       0.008376      -0.001041       0.002323       0.025733      -0.008818      -0.007464      -0.024747      -0.002905       0.027652             12.227681      22.341287      -0.130909      -0.500116       5.157041      -0.829564       9.184715          -0.005122
          167              C      10.188877       5.259238      13.851222      -0.176701      32.498106 0.43349231E+03  0.10182276E+05                                 8.841405                            6.938996       0.180933       2.033274                    0.999524      29.441926      84.556141       0.626036       0.416527      -1.064313      -0.008077       0.009060      -0.000049       0.012138      -0.007890       0.013873      -0.000737      -0.014603       0.052520      -0.023417       0.000432       0.022985             10.133688      16.191289       0.085825      -1.580206       4.848900      -1.115409       9.360874           0.002553
          168              C       8.806350       5.308990      13.794075       0.088519      26.330270 0.34361818E+03  0.76645722E+04                                 7.867648                            6.308354       0.049927       2.030821                    0.999463      26.498882      75.725812       0.632277       0.434297      -1.046547      -0.003565       0.021296      -0.041763       0.047014      -0.000459      -0.008713       0.007007      -0.075538       0.037159      -0.045283       0.011290       0.033993              8.875030      13.244606      -0.223779      -0.356323       4.535026      -0.922130       8.845457          -0.003163
          169              C       8.861141       5.797073      11.562178       0.095402      27.182924 0.35134423E+03  0.78986408E+04                                 8.152757                            6.455408       0.000962       2.025091                    0.997835      26.490533      76.569618       0.612549       0.444781      -1.037948      -0.005287      -0.015667       0.046302       0.049166      -0.006039       0.002803       0.009067      -0.078953       0.014922      -0.042683       0.002980       0.039703              9.440551      14.819719      -0.294918      -0.028411       4.910174      -0.817000       8.591759          -0.002995
          170              C      10.234969       5.738259      11.520286      -0.159966      33.543534 0.45921982E+03  0.10996684E+05                                 9.223051                            7.277996      -0.085071       1.956245                    0.998102      29.841808      87.924692       0.591331       0.432548      -1.049189      -0.007254      -0.023424      -0.005661       0.025166      -0.002227      -0.012803       0.006701      -0.035446       0.024088      -0.026488       0.006171       0.020317             10.712722      17.570065      -0.679952       0.751195       5.323668      -0.380444       9.244432           0.002405
          171              C       5.837160       2.708778      13.466446       0.087127      27.225083 0.32374454E+03  0.70697554E+04                                 7.889074                            6.015531       0.265752       2.101606                    0.999811      25.694459      71.169870       0.669156       0.419157      -1.062558       0.011877       0.009021      -0.044009       0.046467       0.004102       0.001721       0.009776       0.066132       0.058102      -0.044464       0.019542       0.024923              9.264932       4.494837      -0.476858      -1.105720      15.241642      -0.467789       8.058316          -0.004311
          172              C       5.908331       1.325722      13.383146      -0.178828      33.489988 0.41554651E+03  0.96288449E+04                                 8.945671                            6.741789       0.261392       2.058205                    0.999797      28.976205      81.838801       0.644451       0.410168      -1.071663      -0.001098       0.009142      -0.000352       0.009214       0.005628      -0.006699      -0.017331       0.003760       0.045053      -0.018703      -0.007597       0.026300             10.601019       4.713124      -0.820624      -1.092661      18.055905       0.417299       9.034027           0.003023
          173              C       6.258877       0.746088      12.192495       0.105829      36.868184 0.38887188E+03  0.88335301E+04                                 9.723958                            6.590692      -0.078142       1.991917                    0.999229      25.772540      71.303642       0.643712       0.418877      -1.069548      -0.000833       0.004098       0.002519       0.004882      -0.004549       0.016837      -0.001973       0.000004      -0.014612      -0.018531       0.001001       0.017530             13.160315       5.068324       0.107724      -1.197163      25.026980      -0.473912       9.385643          -0.007064
          174              C       6.572595       1.570410      11.132120      -0.175670      36.261703 0.44163988E+03  0.10430924E+05                                 9.597399                            7.037849       0.187312       2.038566                    0.999424      29.453540      85.058638       0.616607       0.420574      -1.060841      -0.001711       0.009547       0.005252       0.011030      -0.002283      -0.001345       0.014016       0.033555       0.001158      -0.024821       0.007614       0.017207             11.826631       5.254207       0.207708      -1.697368      20.259802      -1.664730       9.965884           0.002788
          175              C       6.488997       2.948658      11.289517       0.099996      28.621387 0.34562254E+03  0.77184184E+04                                 8.377652                            6.349865       0.062470       2.043707                    0.999080      26.208387      74.874118       0.626934       0.437480      -1.044920      -0.017489       0.003689       0.047097       0.050375      -0.000028       0.014943      -0.011615       0.074658      -0.003280      -0.040472      -0.002657       0.043128              9.986921       4.931715      -0.443070      -1.475314      16.197427       0.090675       8.831620          -0.005513
          176              C       8.834028       9.087148      13.237130       0.100698      27.508792 0.35974340E+03  0.81660836E+04                                 8.310456                            6.591888      -0.306730       1.920922                    0.997650      27.110089      79.715515       0.595699       0.452958      -1.029345      -0.002402      -0.004067      -0.047304       0.047539      -0.001263      -0.000250       0.006638      -0.082481      -0.005697      -0.040311      -0.002877       0.043188              9.836086      15.048312       0.004517      -0.936064       5.281320      -1.178203       9.178627          -0.003450
          177              C      10.206614       9.090662      13.286771      -0.185158      32.775958 0.45740772E+03  0.10930561E+05                                 9.015788                            7.204371       0.038562       1.989763                    0.998220      30.060548      88.163118       0.602348       0.425520      -1.054642      -0.010391      -0.004127       0.002318       0.011418       0.003856       0.014120       0.004428      -0.019455       0.044098      -0.022615       0.000965       0.021649             10.696232      17.924437       0.448808      -1.795737       5.494075      -0.967821       8.670184           0.002598
          178              C       1.849771       9.907771      13.091355      -0.186126      33.692099 0.46621648E+03  0.11197547E+05                                 9.187433                            7.273169      -0.001432       1.973962                    0.998229      30.300222      89.175019       0.599349       0.425492      -1.054356       0.010212       0.000698      -0.000121       0.010237      -0.003170      -0.016220      -0.000143      -0.011945       0.057975      -0.022482      -0.003246       0.025727             10.950503      18.041871       1.132122       1.608006       7.200623       2.284693       7.609016           0.002307
          179              C       3.232524       9.890756      13.053338       0.093496      28.220739 0.36856045E+03  0.84127791E+04                                 8.456660                            6.677890      -0.293822       1.924944                    0.997346      27.211467      80.103721       0.591390       0.453734      -1.029424      -0.000352      -0.024725      -0.044132       0.050587       0.001992      -0.000833      -0.022617      -0.066821       0.036597      -0.039570      -0.004085       0.043655             10.032919      14.953283       0.247261       0.740579       7.077439       2.609620       8.068036          -0.002993
          180              C       6.050786      11.385337       9.620377       0.577821      20.629343 0.25360048E+03  0.53233044E+04                                 7.270595                            5.904500      -0.334084       1.961123                    0.997136      23.003092      67.015328       0.566014       0.515522      -0.987513      -0.001361       0.035410       0.058957       0.068787       0.001492       0.008233      -0.020240       0.159774      -0.163459      -0.074096      -0.033454       0.107550              8.227699       4.740615       0.303405      -0.351861       8.706190       0.844766      11.236292          -0.002801
          181              C       6.011247      10.475938       8.390498       0.084387      26.790793 0.37408678E+03  0.84889829E+04                                 7.954436                            6.498229      -0.282209       1.948639                    0.997566      25.897851      73.670101       0.637638       0.423301      -1.057538      -0.043283       0.017928      -0.113446       0.122739       0.021337      -0.018773      -0.049412       0.038630      -0.012539      -0.060725       0.000870       0.059855              9.300790       9.071403       1.789553      -1.272823       8.305044      -0.786430      10.525925           0.002367
          182              C       4.567038      10.140809       8.030905      -0.482780      27.393420 0.45305469E+03  0.10776288E+05                                 7.720978                            6.858805       0.119511       2.007356                    0.996341      31.904158      92.665646       0.661317       0.389384      -1.080744       0.077006       0.014387       0.009628       0.078928       0.021038       0.006636      -0.013213       0.088363      -0.065018      -0.046450      -0.013481       0.059930              8.302710       8.857927       1.028180       0.446247       7.818821      -0.481227       8.231382          -0.000408
          183              C       8.004489      11.254947       7.221882       0.478745      27.993077 0.28651478E+03  0.60962006E+04                                 8.387107                            5.893719      -0.040515       2.031883                    0.999403      23.032297      63.914225       0.633185       0.454635      -1.036471      -0.011077      -0.031907       0.043334       0.054942      -0.009777      -0.027467       0.052592      -0.053985      -0.012383      -0.053809      -0.019847       0.073656             10.842976      11.127341       1.953845      -2.275780       8.335173      -5.766909      13.066413           0.000129
          184              C       8.512967      12.145482       6.133660       0.000906      42.008210 0.42860439E+03  0.99668900E+04                                10.472655                            6.856611      -0.020710       2.000802                    0.999217      26.937779      75.186362       0.640338       0.411333      -1.075378       0.020370       0.024189      -0.034435       0.046752       0.003539       0.012339       0.005827       0.018315       0.012842      -0.013261      -0.006193       0.019454             14.302212      13.806678       0.727062      -5.207347      12.381236      -8.118727      16.718723          -0.000075
          185              C       9.800035      11.921137       5.625871      -0.153194      38.392810 0.46062371E+03  0.11024442E+05                                 9.993998                            7.239454      -0.098125       1.927745                    0.999481      30.589837      89.724489       0.599790       0.426674      -1.054145      -0.016651       0.011716      -0.001000       0.020384      -0.010585       0.038908       0.017038      -0.038068      -0.036281      -0.056150       0.023225       0.032925             12.093288      15.393463       0.242802      -5.728363       8.782533      -4.093263      12.103866           0.000141
          186              C      10.315404      12.756371       4.645163      -0.007710      40.746693 0.43112132E+03  0.10026324E+05                                10.187060                            6.839237      -0.021197       1.994650                    0.999178      27.086194      75.265559       0.647317       0.406862      -1.079802      -0.039030       0.014621       0.008212       0.042480       0.010674       0.007339       0.003564      -0.008356       0.039701      -0.018632       0.001013       0.017619             13.125250      19.098747      -2.844821      -4.071436       9.637826      -3.621015      10.639178          -0.000104
          187              C       9.536927      13.800784       4.161348      -0.134000      37.726022 0.46295767E+03  0.11120832E+05                                 9.959463                            7.313221      -0.180677       1.906009                    0.999428      30.573975      90.545261       0.588576       0.433219      -1.047637       0.000356      -0.009782       0.023844       0.025775       0.044795       0.016026       0.020397      -0.021506       0.066199      -0.057100       0.001812       0.055288             11.793723      15.375166      -4.143982      -1.120454      10.392764      -3.835294       9.613238           0.000155
          188              C       8.244212      14.015511       4.640805      -0.001088      41.505630 0.42694880E+03  0.99175998E+04                                10.354642                            6.835930      -0.005266       2.005761                    0.999266      26.894255      74.994703       0.642428       0.410441      -1.076090       0.025388      -0.029032       0.017250       0.042249       0.018986       0.002088       0.006420      -0.005185      -0.026690      -0.015881      -0.008881       0.024762             13.786482      14.406352      -4.648218       0.372385      14.206483      -7.396380      12.746610          -0.000083
          189              C       7.752905      13.199882       5.666068      -0.139623      39.340649 0.46225369E+03  0.11110724E+05                                10.283819                            7.324576      -0.197071       1.907747                    0.998919      30.483018      90.596888       0.585502       0.435227      -1.045388       0.016221      -0.008246      -0.016576       0.024615       0.018201       0.010026       0.048692       0.026014       0.009274      -0.056107       0.003193       0.052914             13.119860      10.713526      -1.469436      -0.946863      13.772080      -8.540703      14.873973           0.000162
          190              C       0.401043      12.552741       4.066909       0.483360      27.765055 0.27519365E+03  0.57950552E+04                                 8.290923                            5.766964       0.005852       2.050268                    0.999611      22.800851      62.890679       0.641800       0.453197      -1.037569       0.053536       0.010180      -0.025200       0.060039       0.014054       0.020206       0.045331      -0.047601      -0.117641      -0.062241      -0.007285       0.069526             10.222812      15.032985      -3.067002      -0.894911       6.488354      -2.563103       9.147098          -0.000001
          191              C       2.850233      10.025955       4.485587      -0.503480      26.788343 0.45166736E+03  0.10718270E+05                                 7.576656                            6.883452       0.276436       2.031620                    0.999032      32.662224      94.273800       0.656108       0.393392      -1.079669      -0.013927       0.086563       0.003015       0.087728      -0.019521       0.003018      -0.005628      -0.060923      -0.029903      -0.031279      -0.010638       0.041917              7.781999       6.873359      -1.021291       0.093432       9.423904       0.024178       7.048735           0.000014
          192              C       2.614352      11.546059       4.384368       0.080170      26.745134 0.37878330E+03  0.85978869E+04                                 7.862534                            6.481796      -0.285750       1.943331                    0.998194      25.895206      72.990282       0.648745       0.415940      -1.065215      -0.098520      -0.068130       0.026136       0.122601      -0.054029      -0.046028      -0.011475       0.018936      -0.076221      -0.075300      -0.000957       0.076257              8.821115      11.645690      -0.983888       0.691554       8.133502       0.154556       6.684152           0.000009
          193              C       3.644412      12.316745       5.219301       0.566323      21.018583 0.26840071E+03  0.56621642E+04                                 7.056311                            5.864472      -0.063846       2.034078                    0.999207      22.906555      64.922552       0.604229       0.480513      -1.014306       0.050378       0.026766       0.032249       0.065531      -0.005422       0.019961      -0.080923      -0.112917      -0.062609      -0.076174      -0.040264       0.116437              7.573242      10.295569       1.038663       0.459032       5.380072       1.476514       7.044085           0.000001
          194              C       7.420547      15.106531       4.073689       0.473972      26.947337 0.28349553E+03  0.60203749E+04                                 8.156024                            5.860303      -0.038538       2.031978                    0.999499      23.063547      64.091264       0.634897       0.454282      -1.035920      -0.022358       0.043445      -0.023097       0.054044      -0.017809      -0.008204       0.042503       0.003364       0.138890      -0.050581      -0.018096       0.068678             10.140213      11.634264      -2.515885       1.967329      11.346538      -4.599239       7.439839           0.000377
          195              C       3.774554      15.716311       4.076837      -0.487786      26.085256 0.43193614E+03  0.10126938E+05                                 7.422413                            6.697485       0.353760       2.080054                    0.998015      31.465541      90.003228       0.670830       0.389435      -1.083392       0.074482       0.001177      -0.008320       0.074954       0.008145      -0.015383      -0.003111       0.069344      -0.140635      -0.049185      -0.012131       0.061316              7.772820       8.803806       0.316799      -0.590701       7.201342      -0.761682       7.313312          -0.000416
          196              C       5.212210      15.994476       3.648958       0.077289      26.289656 0.37060682E+03  0.83496810E+04                                 7.716529                            6.369063      -0.150599       1.986151                    0.998091      25.581095      71.364820       0.662340       0.410458      -1.070910      -0.023977      -0.096762       0.080015       0.127828      -0.028947       0.002022      -0.009866      -0.000017      -0.164308      -0.055964      -0.001003       0.056967              8.832495       9.205264      -1.263701       0.824661       8.372623      -1.611007       8.919599           0.008823
          197              C       5.267904      16.131339       2.123656       0.590184      22.204757 0.25261587E+03  0.52825256E+04                                 7.474150                            5.802236      -0.115952       2.027378                    0.999246      22.780687      65.632477       0.586089       0.499760      -0.998027       0.000963       0.007650      -0.071911       0.072323       0.008618      -0.008827      -0.002322       0.143618      -0.192070      -0.064629      -0.040181       0.104810              8.708162       4.803910      -0.488120       0.426588      11.117194      -0.737484      10.203380           0.000164
          198              C       1.838587      13.597894      12.571459      -0.178140      33.599953 0.44175207E+03  0.10458356E+05                                 9.152577                            7.084341       0.049781       1.997816                    0.998390      29.661704      86.410709       0.607253       0.426041      -1.054982       0.005540       0.000013      -0.001125       0.005653      -0.005497      -0.007377      -0.007729      -0.025361       0.011388      -0.019255       0.003469       0.015786             10.561223      16.498949       0.397112       0.820323       6.037741       2.470944       9.146977           0.002439
          199              C       3.217725      13.535381      12.529325       0.092743      26.748407 0.34373965E+03  0.76688266E+04                                 7.946389                            6.296878       0.080766       2.041127                    0.999549      26.465763      75.666743       0.634680       0.432566      -1.047474       0.003848      -0.031847      -0.036883       0.048881       0.002087       0.008595      -0.009028      -0.072866       0.053266      -0.046607       0.013589       0.033018              9.042764      13.696842      -0.037252      -0.165622       5.383974       1.972417       8.047475          -0.004194
          200              C       3.188013      12.536651      10.475651       0.102815      27.209251 0.33958012E+03  0.75595727E+04                                 8.113773                            6.311187       0.102554       2.057669                    0.999189      26.183629      74.991416       0.625518       0.439857      -1.042200       0.007286       0.025539       0.041597       0.049352      -0.001854      -0.002367      -0.017576      -0.077027       0.041630      -0.045636       0.003232       0.042405              9.437428      14.722864      -0.332351      -0.585848       5.342681       1.903728       8.246738          -0.002767
          201              C       1.830001      12.537760      10.443687      -0.182108      32.805575 0.43514732E+03  0.10241583E+05                                 8.947207                            6.982940       0.238147       2.055229                    0.999516      29.406452      84.827549       0.619304       0.420215      -1.060861       0.005271       0.004168      -0.000985       0.006791       0.005335       0.012256       0.000773      -0.026847       0.042789      -0.025188       0.006575       0.018613             10.417321      17.348886      -0.792640      -1.385221       5.512123       1.554839       8.390952           0.002455
          202              C       1.114110      13.063758      11.514475       0.110357      35.547077 0.40160977E+03  0.92236753E+04                                 9.562969                            6.760718      -0.099199       1.986231                    0.999313      26.069795      73.220860       0.624876       0.426788      -1.061442       0.002722       0.002115       0.001006       0.003591      -0.003865      -0.002911      -0.015863       0.002148       0.024268      -0.017323      -0.001348       0.018672             12.265511      22.328299       0.233956       0.107764       5.889889       1.844647       8.578345          -0.006108
          203              C      10.931203      13.031022      11.523919       0.100762      35.408687 0.40451981E+03  0.93120278E+04                                 9.552537                            6.796486      -0.055854       2.001884                    0.999304      26.164542      73.694334       0.621357       0.428213      -1.060019      -0.003101       0.007555       0.001864       0.008376       0.001041      -0.002323       0.025733      -0.008818      -0.007464      -0.024747      -0.002905       0.027652             12.227682      22.341289       0.130912       0.500104       5.157041      -0.829564       9.184716          -0.005121
          204              C      10.188877      13.235762      10.363778      -0.176701      32.498095 0.43349228E+03  0.10182275E+05                                 8.841404                            6.938996       0.180933       2.033273                    0.999524      29.441929      84.556154       0.626036       0.416527      -1.064313      -0.008077      -0.009060       0.000049       0.012137       0.007890      -0.013873      -0.000737      -0.014603       0.052519      -0.023417       0.000432       0.022985             10.133685      16.191284      -0.085824       1.580202       4.848899      -1.115409       9.360872           0.002553
          205              C       8.806350      13.186010      10.420925       0.088519      26.330263 0.34361809E+03  0.76645697E+04                                 7.867647                            6.308353       0.049927       2.030821                    0.999463      26.498888      75.725829       0.632277       0.434297      -1.046547      -0.003565      -0.021296       0.041763       0.047014       0.000459       0.008713       0.007007      -0.075539       0.037159      -0.045284       0.011290       0.033993              8.875027      13.244603       0.223777       0.356322       4.535026      -0.922132       8.845453          -0.003163
          206              C       8.861141      12.697927      12.652822       0.095402      27.182928 0.35134421E+03  0.78986404E+04                                 8.152758                            6.455407       0.000962       2.025091                    0.997835      26.490533      76.569618       0.612549       0.444781      -1.037948      -0.005287       0.015667      -0.046302       0.049166       0.006039      -0.002803       0.009067      -0.078953       0.014922      -0.042683       0.002980       0.039703              9.440553      14.819724       0.294918       0.028409       4.910174      -0.817000       8.591760          -0.002994
          207              C      10.234969      12.756741      12.694714      -0.159966      33.543534 0.45921961E+03  0.10996678E+05                                 9.223051                            7.277995      -0.085071       1.956244                    0.998102      29.841810      87.924703       0.591331       0.432548      -1.049189      -0.007254       0.023424       0.005661       0.025166       0.002227       0.012803       0.006701      -0.035446       0.024088      -0.026488       0.006171       0.020317             10.712724      17.570072       0.679953      -0.751200       5.323668      -0.380444       9.244432           0.002404
          208              C       5.837160      15.786222      10.748554       0.087127      27.225084 0.32374447E+03  0.70697541E+04                                 7.889076                            6.015532       0.265749       2.101605                    0.999811      25.694462      71.169895       0.669156       0.419157      -1.062558       0.011877      -0.009022       0.044009       0.046467      -0.004102      -0.001721       0.009776       0.066132       0.058101      -0.044464       0.019541       0.024923              9.264935       4.494838       0.476860       1.105720      15.241652      -0.467785       8.058315          -0.004309
          209              C       5.908331      17.169278      10.831854      -0.178828      33.489985 0.41554637E+03  0.96288413E+04                                 8.945672                            6.741788       0.261392       2.058205                    0.999797      28.976211      81.838833       0.644450       0.410168      -1.071663      -0.001098      -0.009142       0.000352       0.009214      -0.005628       0.006699      -0.017331       0.003760       0.045053      -0.018703      -0.007597       0.026300             10.601020       4.713124       0.820624       1.092661      18.055910       0.417296       9.034027           0.003021
          210              C       6.258877      17.748912      12.022505       0.105829      36.868186 0.38887190E+03  0.88335309E+04                                 9.723959                            6.590692      -0.078141       1.991917                    0.999229      25.772541      71.303648       0.643712       0.418877      -1.069548      -0.000832      -0.004099      -0.002519       0.004882       0.004549      -0.016837      -0.001973       0.000004      -0.014612      -0.018531       0.001001       0.017530             13.160316       5.068324      -0.107724       1.197164      25.026980      -0.473912       9.385644          -0.007061
          211              C       6.572595      16.924590      13.082880      -0.175669      36.261729 0.44164026E+03  0.10430936E+05                                 9.597404                            7.037853       0.187311       2.038566                    0.999424      29.453544      85.058662       0.616607       0.420575      -1.060840      -0.001711      -0.009547      -0.005252       0.011030       0.002283       0.001345       0.014016       0.033555       0.001158      -0.024821       0.007614       0.017207             11.826637       5.254209      -0.207708       1.697369      20.259810      -1.664731       9.965891           0.002786
          212              C       6.488997      15.546342      12.925483       0.099995      28.621415 0.34562299E+03  0.77184310E+04                                 8.377658                            6.349870       0.062468       2.043706                    0.999080      26.208398      74.874168       0.626933       0.437480      -1.044920      -0.017489      -0.003689      -0.047097       0.050375       0.000028      -0.014943      -0.011615       0.074658      -0.003280      -0.040472      -0.002657       0.043128              9.986928       4.931719       0.443071       1.475316      16.197436       0.090676       8.831629          -0.005510
          213              C       8.834028       9.407852      10.977870       0.100699      27.508784 0.35974327E+03  0.81660798E+04                                 8.310454                            6.591887      -0.306729       1.920922                    0.997650      27.110083      79.715488       0.595699       0.452958      -1.029345      -0.002403       0.004067       0.047304       0.047539       0.001263       0.000250       0.006638      -0.082481      -0.005696      -0.040311      -0.002877       0.043188              9.836083      15.048307      -0.004517       0.936064       5.281318      -1.178203       9.178626          -0.003451
          214              C      10.206614       9.404338      10.928229      -0.185158      32.775949 0.45740754E+03  0.10930556E+05                                 9.015786                            7.204369       0.038563       1.989763                    0.998220      30.060542      88.163091       0.602348       0.425520      -1.054642      -0.010391       0.004127      -0.002318       0.011418      -0.003856      -0.014120       0.004428      -0.019455       0.044098      -0.022615       0.000965       0.021649             10.696229      17.924431      -0.448807       1.795737       5.494074      -0.967821       8.670183           0.002598
          215              C       1.849771       8.587229      11.123645      -0.186127      33.692096 0.46621639E+03  0.11197545E+05                                 9.187434                            7.273169      -0.001433       1.973961                    0.998229      30.300227      89.175042       0.599349       0.425492      -1.054356       0.010212      -0.000698       0.000121       0.010237       0.003170       0.016220      -0.000144      -0.011945       0.057976      -0.022482      -0.003246       0.025727             10.950504      18.041875      -1.132122      -1.608005       7.200624       2.284692       7.609015           0.002307
          216              C       3.232524       8.604244      11.161662       0.093495      28.220729 0.36856026E+03  0.84127739E+04                                 8.456659                            6.677889      -0.293823       1.924943                    0.997346      27.211468      80.103731       0.591390       0.453734      -1.029424      -0.000352       0.024725       0.044132       0.050587      -0.001992       0.000833      -0.022618      -0.066821       0.036596      -0.039570      -0.004085       0.043655             10.032919      14.953284      -0.247262      -0.740578       7.077439       2.609619       8.068033          -0.002993
          217              C       5.246214       2.137837       2.487123       0.577825      20.629260 0.25359940E+03  0.53232767E+04                                 7.270580                            5.904491      -0.334086       1.961123                    0.997136      23.003046      67.015189       0.566014       0.515523      -0.987512       0.001360       0.035410      -0.058957       0.068787      -0.001492       0.008233       0.020241       0.159775      -0.163459      -0.074097      -0.033454       0.107550              8.227681       4.740609      -0.303404      -0.351860       8.706171      -0.844762      11.236263          -0.002801
          218              C       5.285753       1.228438       3.717003       0.084389      26.790775 0.37408634E+03  0.84889708E+04                                 7.954433                            6.498226      -0.282206       1.948640                    0.997566      25.897838      73.670060       0.637638       0.423301      -1.057538       0.043283       0.017928       0.113445       0.122738      -0.021338      -0.018773       0.049412       0.038630      -0.012540      -0.060725       0.000870       0.059855              9.300789       9.071408      -1.789558      -1.272828       8.305040       0.786439      10.525919           0.002367
          219              C       6.729962       0.893309       4.076595      -0.482780      27.393453 0.45305534E+03  0.10776307E+05                                 7.720984                            6.858809       0.119511       2.007355                    0.996341      31.904174      92.665707       0.661317       0.389383      -1.080744      -0.077006       0.014387      -0.009628       0.078928      -0.021038       0.006636       0.013212       0.088363      -0.065018      -0.046449      -0.013481       0.059930              8.302717       8.857938      -1.028183       0.446243       7.818827       0.481227       8.231385          -0.000408
          220              C       3.292511       2.007447       4.885618       0.478745      27.993173 0.28651580E+03  0.60962288E+04                                 8.387129                            5.893732      -0.040526       2.031879                    0.999403      23.032350      63.914442       0.633184       0.454636      -1.036470       0.011078      -0.031906      -0.043334       0.054942       0.009777      -0.027467      -0.052592      -0.053985      -0.012383      -0.053810      -0.019847       0.073656             10.843007      11.127373      -1.953855      -2.275793       8.335195       5.766927      13.066451           0.000129
          221              C       2.784033       2.897982       5.973840       0.000907      42.008278 0.42860501E+03  0.99669089E+04                                10.472667                            6.856617      -0.020714       2.000800                    0.999217      26.937802      75.186459       0.640338       0.411333      -1.075377      -0.020370       0.024190       0.034434       0.046752      -0.003539       0.012339      -0.005827       0.018315       0.012843      -0.013261      -0.006193       0.019454             14.302232      13.806700      -0.727069      -5.207361      12.381250       8.118739      16.718748          -0.000075
          222              C       1.496965       2.673637       6.481629      -0.153192      38.392778 0.46062318E+03  0.11024426E+05                                 9.993990                            7.239448      -0.098128       1.927744                    0.999481      30.589833      89.724458       0.599790       0.426674      -1.054145       0.016650       0.011716       0.001000       0.020384       0.010585       0.038907      -0.017039      -0.038067      -0.036281      -0.056150       0.023225       0.032925             12.093278      15.393451      -0.242802      -5.728359       8.782528       4.093261      12.103857           0.000140
          223              C       0.981596       3.508871       7.462337      -0.007710      40.746669 0.43112104E+03  0.10026316E+05                                10.187055                            6.839235      -0.021198       1.994650                    0.999178      27.086185      75.265523       0.647317       0.406862      -1.079802       0.039030       0.014621      -0.008212       0.042480      -0.010674       0.007339      -0.003564      -0.008357       0.039702      -0.018632       0.001013       0.017620             13.125244      19.098734       2.844815      -4.071437       9.637822       3.621015      10.639177          -0.000102
          224              C       1.760073       4.553284       7.946152      -0.134004      37.726071 0.46295844E+03  0.11120856E+05                                 9.959475                            7.313230      -0.180679       1.906008                    0.999428      30.573989      90.545332       0.588575       0.433219      -1.047637      -0.000356      -0.009782      -0.023845       0.025776      -0.044795       0.016026      -0.020398      -0.021507       0.066199      -0.057101       0.001812       0.055289             11.793737      15.375184       4.143988      -1.120454      10.392776       3.835298       9.613250           0.000154
          225              C       3.052788       4.768011       7.466695      -0.001089      41.505565 0.42694816E+03  0.99175806E+04                                10.354630                            6.835925      -0.005261       2.005763                    0.999266      26.894232      74.994605       0.642429       0.410441      -1.076091      -0.025388      -0.029032      -0.017251       0.042249      -0.018986       0.002089      -0.006420      -0.005185      -0.026692      -0.015881      -0.008882       0.024763             13.786463      14.406327       4.648205       0.372380      14.206464       7.396371      12.746598          -0.000082
          226              C       3.544095       3.952382       6.441432      -0.139622      39.340639 0.46225358E+03  0.11110721E+05                                10.283815                            7.324573      -0.197069       1.907748                    0.998919      30.483019      90.596880       0.585502       0.435227      -1.045388      -0.016221      -0.008246       0.016576       0.024615      -0.018201       0.010025      -0.048692       0.026014       0.009273      -0.056107       0.003194       0.052913             13.119854      10.713522       1.469431      -0.946867      13.772073       8.540699      14.873967           0.000161
          227              C      10.895957       3.305241       8.040591       0.483360      27.765078 0.27519393E+03  0.57950625E+04                                 8.290926                            5.766966       0.005851       2.050267                    0.999611      22.800861      62.890703       0.641800       0.453197      -1.037569      -0.053536       0.010179       0.025200       0.060039      -0.014054       0.020205      -0.045331      -0.047601      -0.117641      -0.062241      -0.007285       0.069526             10.222816      15.032991       3.067002      -0.894913       6.488355       2.563104       9.147102          -0.000001
          228              C       8.446767       0.778455       7.621913      -0.503480      26.788357 0.45166766E+03  0.10718278E+05                                 7.576657                            6.883453       0.276437       2.031621                    0.999032      32.662224      94.273789       0.656108       0.393391      -1.079669       0.013927       0.086563      -0.003015       0.087728       0.019521       0.003018       0.005628      -0.060923      -0.029904      -0.031279      -0.010638       0.041917              7.782000       6.873356       1.021288       0.093431       9.423908      -0.024177       7.048737           0.000014
          229              C       8.682648       2.298559       7.723132       0.080170      26.745161 0.37878375E+03  0.85978991E+04                                 7.862538                            6.481800      -0.285751       1.943331                    0.998194      25.895209      72.990288       0.648745       0.415940      -1.065215       0.098520      -0.068130      -0.026136       0.122601       0.054029      -0.046028       0.011475       0.018936      -0.076221      -0.075300      -0.000957       0.076257              8.821120      11.645698       0.983888       0.691554       8.133506      -0.154557       6.684155           0.000009
          230              C       7.652588       3.069245       6.888199       0.566324      21.018570 0.26840050E+03  0.56621586E+04                                 7.056309                            5.864470      -0.063846       2.034078                    0.999207      22.906545      64.922517       0.604229       0.480513      -1.014306      -0.050378       0.026767      -0.032248       0.065531       0.005422       0.019960       0.080923      -0.112917      -0.062610      -0.076173      -0.040264       0.116437              7.573239      10.295564      -1.038662       0.459031       5.380070      -1.476513       7.044082           0.000001
          231              C       3.876453       5.859031       8.033811       0.473972      26.947270 0.28349480E+03  0.60203546E+04                                 8.156009                            5.860294      -0.038528       2.031982                    0.999499      23.063505      64.091092       0.634898       0.454281      -1.035920       0.022358       0.043446       0.023096       0.054044       0.017808      -0.008204      -0.042503       0.003364       0.138888      -0.050581      -0.018096       0.068677             10.140192      11.634237       2.515875       1.967323      11.346515       4.599229       7.439825           0.000377
          232              C       7.522446       6.468811       8.030663      -0.487786      26.085221 0.43193547E+03  0.10126917E+05                                 7.422405                            6.697478       0.353766       2.080056                    0.998015      31.465507      90.003081       0.670830       0.389435      -1.083393      -0.074482       0.001177       0.008319       0.074955      -0.008144      -0.015384       0.003111       0.069343      -0.140638      -0.049186      -0.012130       0.061316              7.772811       8.803790      -0.316800      -0.590700       7.201334       0.761680       7.313308          -0.000416
          233              C       6.084790       6.746976       8.458542       0.077290      26.289632 0.37060658E+03  0.83496737E+04                                 7.716524                            6.369061      -0.150596       1.986153                    0.998091      25.581080      71.364757       0.662340       0.410458      -1.070910       0.023977      -0.096762      -0.080015       0.127829       0.028946       0.002023       0.009866      -0.000017      -0.164306      -0.055963      -0.001003       0.056966              8.832487       9.205254       1.263698       0.824658       8.372619       1.611005       8.919588           0.008823
          234              C       6.029096       6.883839       9.983845       0.590182      22.204816 0.25261669E+03  0.52825465E+04                                 7.474158                            5.802243      -0.115950       2.027378                    0.999246      22.780724      65.632586       0.586089       0.499759      -0.998027      -0.000963       0.007650       0.071911       0.072323      -0.008618      -0.008826       0.002322       0.143618      -0.192071      -0.064630      -0.040181       0.104810              8.708171       4.803914       0.488120       0.426587      11.117218       0.737483      10.203382           0.000164
          235              C       9.458413       4.350394      23.751041      -0.178139      33.599992 0.44175255E+03  0.10458370E+05                                 9.152580                            7.084341       0.049774       1.997813                    0.998390      29.661744      86.410826       0.607253       0.426041      -1.054983      -0.005540       0.000009       0.001123       0.005653       0.005498      -0.007378       0.007728      -0.025361       0.011386      -0.019255       0.003469       0.015786             10.561227      16.498961      -0.397111       0.820318       6.037741      -2.470944       9.146981           0.002439
          236              C       8.079275       4.287881      23.793175       0.092742      26.748453 0.34374033E+03  0.76688465E+04                                 7.946401                            6.296887       0.080756       2.041123                    0.999549      26.465798      75.666897       0.634679       0.432566      -1.047474      -0.003848      -0.031850       0.036881       0.048882      -0.002087       0.008595       0.009028      -0.072867       0.053265      -0.046608       0.013590       0.033018              9.042779      13.696871       0.037253      -0.165626       5.383982      -1.972418       8.047484          -0.004193
          237              C       8.108987       3.289151       1.631849       0.102815      27.209302 0.33958080E+03  0.75595921E+04                                 8.113783                            6.311192       0.102545       2.057665                    0.999189      26.183669      74.991570       0.625518       0.439856      -1.042200      -0.007286       0.025535      -0.041599       0.049352       0.001854      -0.002367       0.017575      -0.077026       0.041632      -0.045636       0.003232       0.042404              9.437442      14.722893       0.332354      -0.585851       5.342686      -1.903730       8.246745          -0.002766
          238              C       9.466999       3.290261       1.663813      -0.182106      32.805613 0.43514764E+03  0.10241593E+05                                 8.947211                            6.982940       0.238144       2.055227                    0.999516      29.406477      84.827634       0.619304       0.420215      -1.060862      -0.005270       0.004164       0.000983       0.006788      -0.005335       0.012257      -0.000773      -0.026844       0.042789      -0.025187       0.006574       0.018613             10.417330      17.348908       0.792641      -1.385223       5.512125      -1.554840       8.390956           0.002455
          239              C      10.182890       3.816258       0.593025       0.110361      35.547137 0.40161036E+03  0.92236926E+04                                 9.562978                            6.760722      -0.099209       1.986227                    0.999313      26.069822      73.220958       0.624876       0.426788      -1.061442      -0.002722       0.002112      -0.001008       0.003590       0.003866      -0.002910       0.015862       0.002148       0.024269      -0.017323      -0.001348       0.018671             12.265529      22.328341      -0.233957       0.107762       5.889893      -1.844648       8.578353          -0.006108
          240              C       0.365797       3.783522       0.583581       0.100766      35.408737 0.40452031E+03  0.93120426E+04                                 9.552546                            6.796490      -0.055862       2.001881                    0.999304      26.164561      73.694410       0.621357       0.428213      -1.060019       0.003100       0.007551      -0.001864       0.008373      -0.001041      -0.002322      -0.025733      -0.008817      -0.007463      -0.024747      -0.002905       0.027652             12.227700      22.341333      -0.130913       0.500104       5.157046       0.829564       9.184720          -0.005121
          241              C       1.108123       3.988262       1.743722      -0.176701      32.498167 0.43349330E+03  0.10182305E+05                                 8.841416                            6.939004       0.180922       2.033269                    0.999524      29.441979      84.556330       0.626036       0.416527      -1.064313       0.008077      -0.009063      -0.000048       0.012140      -0.007890      -0.013874       0.000738      -0.014603       0.052518      -0.023417       0.000431       0.022986             10.133702      16.191324       0.085824       1.580205       4.848905       1.115408       9.360878           0.002552
          242              C       2.490650       3.938510       1.686575       0.088514      26.330366 0.34361973E+03  0.76646169E+04                                 7.867672                            6.308372       0.049913       2.030816                    0.999463      26.498956      75.726121       0.632275       0.434298      -1.046546       0.003564      -0.021298      -0.041763       0.047015      -0.000459       0.008713      -0.007007      -0.075540       0.037161      -0.045285       0.011291       0.033994              8.875058      13.244657      -0.223780       0.356321       4.535039       0.922132       8.845478          -0.003162
          243              C       2.435859       3.450427      23.669678       0.095404      27.182936 0.35134431E+03  0.78986434E+04                                 8.152759                            6.455408       0.000961       2.025090                    0.997835      26.490546      76.569674       0.612549       0.444780      -1.037948       0.005287       0.015665       0.046303       0.049166      -0.006039      -0.002803      -0.009067      -0.078953       0.014924      -0.042683       0.002981       0.039702              9.440555      14.819730      -0.294918       0.028409       4.910175       0.817001       8.591761          -0.002994
          244              C       1.062031       3.509241      23.627786      -0.159961      33.543495 0.45921884E+03  0.10996655E+05                                 9.223040                            7.277985      -0.085064       1.956246                    0.998102      29.841791      87.924608       0.591332       0.432548      -1.049189       0.007254       0.023421      -0.005661       0.025163      -0.002227       0.012803      -0.006703      -0.035443       0.024089      -0.026487       0.006169       0.020318             10.712712      17.570054      -0.679951      -0.751193       5.323661       0.380444       9.244422           0.002404
          245              C       5.459840       6.538722       1.358946       0.087126      27.225101 0.32374475E+03  0.70697617E+04                                 7.889077                            6.015533       0.265745       2.101603                    0.999811      25.694486      71.169966       0.669156       0.419157      -1.062558      -0.011877      -0.009021      -0.044008       0.046467       0.004102      -0.001721      -0.009776       0.066133       0.058104      -0.044465       0.019542       0.024923              9.264936       4.494839      -0.476859       1.105720      15.241653       0.467788       8.058316          -0.004309
          246              C       5.388669       7.921778       1.275646      -0.178828      33.489985 0.41554634E+03  0.96288394E+04                                 8.945669                            6.741786       0.261390       2.058205                    0.999797      28.976195      81.838756       0.644451       0.410168      -1.071663       0.001098      -0.009142      -0.000352       0.009214       0.005628       0.006699       0.017331       0.003761       0.045053      -0.018703      -0.007597       0.026300             10.601019       4.713123      -0.820623       1.092660      18.055913      -0.417294       9.034021           0.003022
          247              C       5.038123       8.501412       0.084995       0.105828      36.868186 0.38887189E+03  0.88335304E+04                                 9.723958                            6.590692      -0.078143       1.991916                    0.999229      25.772541      71.303638       0.643712       0.418877      -1.069549       0.000832      -0.004099       0.002519       0.004882      -0.004549      -0.016837       0.001972       0.000004      -0.014612      -0.018532       0.001001       0.017530             13.160318       5.068324       0.107725       1.197163      25.026988       0.473912       9.385641          -0.007062
          248              C       4.724405       7.677090      23.239620      -0.175669      36.261711 0.44163997E+03  0.10430927E+05                                 9.597401                            7.037850       0.187309       2.038565                    0.999424      29.453540      85.058643       0.616607       0.420574      -1.060841       0.001711      -0.009547       0.005252       0.011030      -0.002283       0.001345      -0.014016       0.033555       0.001158      -0.024821       0.007614       0.017207             11.826635       5.254209       0.207707       1.697369      20.259814       1.664729       9.965883           0.002786
          249              C       4.808003       6.298842      23.397017       0.099997      28.621372 0.34562233E+03  0.77184135E+04                                 8.377651                            6.349864       0.062463       2.043705                    0.999080      26.208392      74.874163       0.626933       0.437480      -1.044920       0.017490      -0.003689       0.047097       0.050375      -0.000029      -0.014943       0.011614       0.074658      -0.003280      -0.040472      -0.002657       0.043128              9.986920       4.931716      -0.443070       1.475316      16.197423      -0.090676       8.831622          -0.005511
          250              C       2.462972       0.160352       1.129630       0.100699      27.508829 0.35974401E+03  0.81661012E+04                                 8.310463                            6.591894      -0.306727       1.920922                    0.997650      27.110117      79.715620       0.595699       0.452958      -1.029345       0.002403       0.004068      -0.047304       0.047540      -0.001263       0.000251      -0.006638      -0.082481      -0.005698      -0.040311      -0.002877       0.043188              9.836093      15.048318       0.004517       0.936068       5.281324       1.178205       9.178638          -0.003451
          251              C       1.090386       0.156838       1.179271      -0.185158      32.775938 0.45740742E+03  0.10930553E+05                                 9.015785                            7.204369       0.038559       1.989762                    0.998220      30.060546      88.163118       0.602348       0.425520      -1.054642       0.010391       0.004128       0.002317       0.011418       0.003856      -0.014120      -0.004428      -0.019457       0.044096      -0.022615       0.000967       0.021649             10.696225      17.924419       0.448808       1.795737       5.494073       0.967821       8.670184           0.002599
          252              C       9.447229      17.834729       0.983855      -0.186126      33.692054 0.46621575E+03  0.11197525E+05                                 9.187425                            7.273164      -0.001433       1.973962                    0.998229      30.300198      89.174924       0.599349       0.425492      -1.054356      -0.010212      -0.000699      -0.000122       0.010237      -0.003170       0.016220       0.000144      -0.011948       0.057973      -0.022483      -0.003244       0.025726             10.950491      18.041848       1.132121      -1.608003       7.200617      -2.284691       7.609009           0.002306
          253              C       8.064476      17.851744       0.945838       0.093495      28.220755 0.36856066E+03  0.84127847E+04                                 8.456661                            6.677891      -0.293817       1.924945                    0.997346      27.211484      80.103766       0.591391       0.453734      -1.029424       0.000352       0.024724      -0.044132       0.050587       0.001992       0.000833       0.022617      -0.066823       0.036595      -0.039570      -0.004084       0.043655             10.032919      14.953276       0.247263      -0.740581       7.077443      -2.609624       8.068039          -0.002989
          254              C       5.246214      16.357163      21.727877       0.577825      20.629255 0.25359924E+03  0.53232726E+04                                 7.270580                            5.904489      -0.334086       1.961123                    0.997136      23.003044      67.015187       0.566014       0.515523      -0.987512       0.001360      -0.035410       0.058957       0.068787       0.001492      -0.008233       0.020241       0.159775      -0.163459      -0.074097      -0.033454       0.107551              8.227681       4.740608       0.303404       0.351860       8.706173      -0.844765      11.236262          -0.002800
          255              C       5.285753      17.266562      20.497998       0.084389      26.790775 0.37408642E+03  0.84889730E+04                                 7.954433                            6.498226      -0.282206       1.948640                    0.997566      25.897841      73.670073       0.637638       0.423301      -1.057538       0.043283      -0.017928      -0.113445       0.122738       0.021338       0.018773       0.049412       0.038630      -0.012540      -0.060725       0.000870       0.059855              9.300789       9.071402       1.789554       1.272824       8.305042       0.786431      10.525922           0.002367
          256              C       6.729962      17.601691      20.138405      -0.482780      27.393446 0.45305520E+03  0.10776303E+05                                 7.720983                            6.858808       0.119511       2.007355                    0.996341      31.904173      92.665705       0.661317       0.389383      -1.080744      -0.077006      -0.014387       0.009628       0.078928       0.021038      -0.006636       0.013212       0.088363      -0.065018      -0.046449      -0.013481       0.059930              8.302716       8.857933       1.028183      -0.446246       7.818831       0.481229       8.231383          -0.000408
          257              C       3.292511      16.487553      19.329382       0.478745      27.993168 0.28651589E+03  0.60962309E+04                                 8.387128                            5.893733      -0.040526       2.031879                    0.999403      23.032349      63.914436       0.633184       0.454636      -1.036470       0.011078       0.031906       0.043334       0.054942      -0.009777       0.027467      -0.052592      -0.053985      -0.012383      -0.053810      -0.019847       0.073656             10.843004      11.127369       1.953852       2.275788       8.335193       5.766926      13.066450           0.000128
          258              C       2.784033      15.597018      18.241159       0.000908      42.008228 0.42860459E+03  0.99668966E+04                                10.472658                            6.856613      -0.020713       2.000800                    0.999217      26.937797      75.186436       0.640338       0.411333      -1.075377      -0.020370      -0.024190      -0.034434       0.046752       0.003539      -0.012339      -0.005827       0.018315       0.012843      -0.013261      -0.006193       0.019454             14.302216      13.806694       0.727057       5.207348      12.381236       8.118722      16.718717          -0.000074
          259              C       1.496965      15.821363      17.733371      -0.153192      38.392778 0.46062313E+03  0.11024424E+05                                 9.993990                            7.239447      -0.098128       1.927744                    0.999481      30.589829      89.724441       0.599791       0.426674      -1.054145       0.016650      -0.011716      -0.001000       0.020384      -0.010585      -0.038908      -0.017039      -0.038067      -0.036281      -0.056150       0.023225       0.032925             12.093277      15.393452       0.242798       5.728353       8.782527       4.093261      12.103852           0.000140
          260              C       0.981596      14.986129      16.752663      -0.007710      40.746667 0.43112104E+03  0.10026316E+05                                10.187055                            6.839235      -0.021197       1.994651                    0.999178      27.086185      75.265520       0.647317       0.406862      -1.079802       0.039030      -0.014621       0.008212       0.042480       0.010674      -0.007339      -0.003564      -0.008357       0.039701      -0.018632       0.001013       0.017620             13.125243      19.098734      -2.844815       4.071437       9.637820       3.621013      10.639175          -0.000103
          261              C       1.760073      13.941716      16.268848      -0.134003      37.726064 0.46295843E+03  0.11120855E+05                                 9.959473                            7.313229      -0.180678       1.906008                    0.999428      30.573990      90.545333       0.588576       0.433219      -1.047637      -0.000356       0.009782       0.023845       0.025776       0.044795      -0.016026      -0.020398      -0.021507       0.066198      -0.057101       0.001812       0.055289             11.793734      15.375179      -4.143987       1.120453      10.392775       3.835298       9.613248           0.000154
          262              C       3.052788      13.726989      16.748305      -0.001089      41.505575 0.42694833E+03  0.99175855E+04                                10.354632                            6.835926      -0.005261       2.005763                    0.999266      26.894232      74.994608       0.642428       0.410441      -1.076091      -0.025388       0.029032       0.017251       0.042249       0.018986      -0.002089      -0.006420      -0.005185      -0.026692      -0.015881      -0.008882       0.024763             13.786467      14.406330      -4.648210      -0.372385      14.206471       7.396374      12.746599          -0.000082
          263              C       3.544095      14.542619      17.773568      -0.139622      39.340639 0.46225356E+03  0.11110720E+05                                10.283815                            7.324573      -0.197069       1.907748                    0.998919      30.483017      90.596872       0.585502       0.435227      -1.045388      -0.016221       0.008246      -0.016576       0.024615       0.018201      -0.010025      -0.048692       0.026014       0.009273      -0.056107       0.003194       0.052913             13.119853      10.713525      -1.469437       0.946865      13.772073       8.540694      14.873961           0.000161
          264              C      10.895957      15.189759      16.174409       0.483360      27.765073 0.27519388E+03  0.57950610E+04                                 8.290926                            5.766966       0.005850       2.050267                    0.999611      22.800858      62.890695       0.641800       0.453197      -1.037569      -0.053536      -0.010179      -0.025200       0.060039       0.014054      -0.020205      -0.045331      -0.047601      -0.117641      -0.062241      -0.007285       0.069526             10.222816      15.032991      -3.067002       0.894913       6.488355       2.563103       9.147101          -0.000001
          265              C       8.446767      17.716545      16.593087      -0.503479      26.788339 0.45166724E+03  0.10718265E+05                                 7.576653                            6.883449       0.276437       2.031621                    0.999032      32.662218      94.273764       0.656108       0.393391      -1.079669       0.013927      -0.086563       0.003015       0.087728      -0.019521      -0.003018       0.005628      -0.060924      -0.029904      -0.031279      -0.010638       0.041917              7.781996       6.873356      -1.021292      -0.093433       9.423900      -0.024178       7.048733           0.000014
          266              C       8.682648      16.196441      16.491868       0.080170      26.745161 0.37878378E+03  0.85979001E+04                                 7.862539                            6.481800      -0.285751       1.943330                    0.998194      25.895211      72.990297       0.648745       0.415941      -1.065215       0.098520       0.068130       0.026136       0.122601      -0.054029       0.046028       0.011475       0.018936      -0.076221      -0.075300      -0.000957       0.076257              8.821120      11.645699      -0.983888      -0.691555       8.133506      -0.154557       6.684156           0.000009
          267              C       7.652588      15.425755      17.326801       0.566324      21.018569 0.26840049E+03  0.56621584E+04                                 7.056309                            5.864470      -0.063846       2.034078                    0.999207      22.906546      64.922523       0.604229       0.480513      -1.014306      -0.050378      -0.026767       0.032248       0.065531      -0.005422      -0.019960       0.080923      -0.112917      -0.062610      -0.076173      -0.040264       0.116437              7.573239      10.295564       1.038662      -0.459031       5.380070      -1.476513       7.044083          -0.000000
          268              C       3.876453      12.635969      16.181189       0.473972      26.947269 0.28349477E+03  0.60203539E+04                                 8.156009                            5.860295      -0.038529       2.031982                    0.999499      23.063504      64.091094       0.634898       0.454282      -1.035920       0.022357      -0.043445      -0.023096       0.054044      -0.017808       0.008204      -0.042503       0.003364       0.138888      -0.050581      -0.018096       0.068677             10.140193      11.634239      -2.515876      -1.967323      11.346515       4.599228       7.439824           0.000377
          269              C       7.522446      12.026189      16.184337      -0.487786      26.085242 0.43193592E+03  0.10126930E+05                                 7.422409                            6.697482       0.353765       2.080056                    0.998015      31.465510      90.003099       0.670830       0.389435      -1.083393      -0.074482      -0.001177      -0.008319       0.074955       0.008144       0.015384       0.003111       0.069343      -0.140638      -0.049186      -0.012130       0.061316              7.772816       8.803797       0.316800       0.590702       7.201338       0.761684       7.313313          -0.000415
          270              C       6.084790      11.748024      15.756458       0.077290      26.289635 0.37060653E+03  0.83496724E+04                                 7.716525                            6.369060      -0.150595       1.986153                    0.998091      25.581079      71.364754       0.662340       0.410458      -1.070910       0.023977       0.096762       0.080015       0.127829      -0.028946      -0.002023       0.009866      -0.000017      -0.164306      -0.055963      -0.001003       0.056966              8.832488       9.205253      -1.263697      -0.824658       8.372616       1.611004       8.919595           0.008823
          271              C       6.029096      11.611161      14.231156       0.590181      22.204827 0.25261683E+03  0.52825501E+04                                 7.474162                            5.802245      -0.115950       2.027378                    0.999246      22.780727      65.632599       0.586089       0.499760      -0.998027      -0.000963      -0.007650      -0.071911       0.072323       0.008618       0.008826       0.002322       0.143618      -0.192071      -0.064630      -0.040181       0.104810              8.708176       4.803916      -0.488120      -0.426588      11.117214       0.737488      10.203397           0.000164
          272              C       9.458413      14.144606       0.463959      -0.178139      33.599991 0.44175252E+03  0.10458369E+05                                 9.152580                            7.084342       0.049773       1.997813                    0.998390      29.661747      86.410847       0.607253       0.426041      -1.054983      -0.005540      -0.000009      -0.001123       0.005653      -0.005498       0.007378       0.007728      -0.025361       0.011386      -0.019255       0.003469       0.015786             10.561228      16.498964       0.397109      -0.820318       6.037743      -2.470945       9.146978           0.002441
          273              C       8.079275      14.207119       0.421825       0.092742      26.748450 0.34374026E+03  0.76688448E+04                                 7.946401                            6.296887       0.080756       2.041124                    0.999549      26.465794      75.666889       0.634679       0.432566      -1.047474      -0.003848       0.031850      -0.036881       0.048882       0.002087      -0.008595       0.009028      -0.072868       0.053266      -0.046608       0.013590       0.033018              9.042780      13.696873      -0.037254       0.165626       5.383982      -1.972418       8.047484          -0.004196
          274              C       8.108987      15.205849      22.583151       0.102814      27.209312 0.33958096E+03  0.75595966E+04                                 8.113785                            6.311194       0.102544       2.057665                    0.999189      26.183676      74.991600       0.625518       0.439857      -1.042200      -0.007286      -0.025535       0.041599       0.049352      -0.001854       0.002367       0.017575      -0.077026       0.041632      -0.045636       0.003232       0.042404              9.437445      14.722898      -0.332352       0.585850       5.342688      -1.903731       8.246748          -0.002769
          275              C       9.466999      15.204740      22.551187      -0.182106      32.805610 0.43514768E+03  0.10241594E+05                                 8.947211                            6.982941       0.238143       2.055227                    0.999516      29.406480      84.827651       0.619304       0.420215      -1.060862      -0.005270      -0.004164      -0.000983       0.006788       0.005335      -0.012257      -0.000773      -0.026844       0.042790      -0.025187       0.006574       0.018613             10.417329      17.348907      -0.792639       1.385220       5.512125      -1.554840       8.390956           0.002456
          276              C      10.182890      14.678742      23.621975       0.110360      35.547142 0.40161049E+03  0.92236963E+04                                 9.562981                            6.760724      -0.099209       1.986227                    0.999313      26.069823      73.220969       0.624876       0.426788      -1.061442      -0.002722      -0.002112       0.001008       0.003590      -0.003866       0.002910       0.015862       0.002148       0.024269      -0.017323      -0.001348       0.018671             12.265532      22.328346       0.233957      -0.107764       5.889895      -1.844649       8.578354          -0.006111
          277              C       0.365797      14.711478      23.631419       0.100766      35.408740 0.40452037E+03  0.93120441E+04                                 9.552546                            6.796490      -0.055861       2.001881                    0.999304      26.164563      73.694415       0.621357       0.428213      -1.060019       0.003100      -0.007551       0.001864       0.008373       0.001041       0.002322      -0.025733      -0.008817      -0.007463      -0.024747      -0.002905       0.027652             12.227700      22.341332       0.130913      -0.500104       5.157046       0.829564       9.184721          -0.005122
          278              C       1.108123      14.506738      22.471278      -0.176701      32.498163 0.43349321E+03  0.10182303E+05                                 8.841415                            6.939003       0.180923       2.033269                    0.999524      29.441974      84.556315       0.626036       0.416527      -1.064313       0.008077       0.009063       0.000048       0.012140       0.007890       0.013874       0.000738      -0.014603       0.052519      -0.023417       0.000431       0.022986             10.133702      16.191323      -0.085824      -1.580204       4.848904       1.115408       9.360878           0.002553
          279              C       2.490650      14.556490      22.528425       0.088514      26.330350 0.34361946E+03  0.76646093E+04                                 7.867668                            6.308369       0.049913       2.030816                    0.999463      26.498954      75.726112       0.632275       0.434298      -1.046546       0.003564       0.021299       0.041763       0.047015       0.000459      -0.008713      -0.007007      -0.075540       0.037160      -0.045285       0.011291       0.033994              8.875054      13.244653       0.223780      -0.356321       4.535038       0.922132       8.845472          -0.003163
          280              C       2.435859      15.044573       0.545322       0.095404      27.182927 0.35134418E+03  0.78986398E+04                                 8.152757                            6.455406       0.000962       2.025091                    0.997835      26.490540      76.569649       0.612549       0.444780      -1.037948       0.005287      -0.015665      -0.046302       0.049166       0.006039       0.002803      -0.009067      -0.078953       0.014924      -0.042683       0.002980       0.039702              9.440553      14.819726       0.294918      -0.028409       4.910174       0.817001       8.591759          -0.002995
          281              C       1.062031      14.985759       0.587214      -0.159961      33.543490 0.45921877E+03  0.10996652E+05                                 9.223038                            7.277984      -0.085063       1.956247                    0.998102      29.841788      87.924590       0.591332       0.432547      -1.049189       0.007254      -0.023421       0.005661       0.025163       0.002227      -0.012803      -0.006703      -0.035443       0.024089      -0.026487       0.006169       0.020318             10.712710      17.570050       0.679951       0.751194       5.323660       0.380444       9.244420           0.002405
          282              C       5.459840      11.956278      22.856054       0.087126      27.225120 0.32374494E+03  0.70697671E+04                                 7.889082                            6.015535       0.265744       2.101603                    0.999811      25.694489      71.169988       0.669156       0.419157      -1.062558      -0.011877       0.009021       0.044009       0.046467      -0.004102       0.001721      -0.009776       0.066133       0.058104      -0.044465       0.019542       0.024923              9.264943       4.494841       0.476861      -1.105720      15.241670       0.467786       8.058319          -0.004310
          283              C       5.388669      10.573222      22.939354      -0.178828      33.489978 0.41554613E+03  0.96288339E+04                                 8.945668                            6.741785       0.261390       2.058204                    0.999797      28.976199      81.838774       0.644451       0.410168      -1.071663       0.001098       0.009142       0.000352       0.009214      -0.005628      -0.006699       0.017331       0.003760       0.045053      -0.018703      -0.007597       0.026300             10.601019       4.713122       0.820623      -1.092660      18.055916      -0.417292       9.034019           0.003022
          284              C       5.038123       9.993588      24.130005       0.105828      36.868186 0.38887190E+03  0.88335304E+04                                 9.723958                            6.590692      -0.078143       1.991916                    0.999229      25.772541      71.303637       0.643712       0.418877      -1.069549       0.000832       0.004099      -0.002519       0.004882       0.004549       0.016837       0.001972       0.000004      -0.014612      -0.018531       0.001001       0.017530             13.160318       5.068324      -0.107724      -1.197163      25.026989       0.473911       9.385641          -0.007063
          285              C       4.724405      10.817910       0.975380      -0.175669      36.261718 0.44164006E+03  0.10430930E+05                                 9.597402                            7.037851       0.187310       2.038566                    0.999424      29.453532      85.058612       0.616607       0.420574      -1.060841       0.001711       0.009547      -0.005252       0.011030       0.002283      -0.001345      -0.014016       0.033555       0.001158      -0.024821       0.007614       0.017207             11.826636       5.254209      -0.207707      -1.697370      20.259813       1.664729       9.965886           0.002787
          286              C       4.808003      12.196158       0.817983       0.099997      28.621376 0.34562239E+03  0.77184150E+04                                 8.377651                            6.349865       0.062464       2.043705                    0.999080      26.208389      74.874147       0.626934       0.437480      -1.044920       0.017490       0.003689      -0.047097       0.050375       0.000029       0.014943       0.011614       0.074658      -0.003280      -0.040472      -0.002657       0.043128              9.986921       4.931716       0.443070      -1.475315      16.197426      -0.090674       8.831620          -0.005512
          287              C       2.462972      18.334648      23.085370       0.100698      27.508839 0.35974410E+03  0.81661038E+04                                 8.310465                            6.591895      -0.306728       1.920922                    0.997650      27.110122      79.715639       0.595699       0.452958      -1.029345       0.002402      -0.004068       0.047304       0.047540       0.001263      -0.000251      -0.006638      -0.082482      -0.005698      -0.040311      -0.002877       0.043188              9.836097      15.048326      -0.004518      -0.936074       5.281325       1.178205       9.178640          -0.003451
          288              C       1.090386      18.338162      23.035730      -0.185158      32.775960 0.45740752E+03  0.10930556E+05                                 9.015788                            7.204370       0.038558       1.989762                    0.998220      30.060547      88.163119       0.602348       0.425520      -1.054642       0.010391      -0.004128      -0.002317       0.011418      -0.003856       0.014120      -0.004428      -0.019458       0.044097      -0.022616       0.000967       0.021649             10.696232      17.924436      -0.448809      -1.795746       5.494074       0.967821       8.670187           0.002599
          289              C       9.447229       0.660272      23.231145      -0.186126      33.692044 0.46621579E+03  0.11197526E+05                                 9.187423                            7.273164      -0.001433       1.973962                    0.998229      30.300199      89.174926       0.599349       0.425492      -1.054356      -0.010212       0.000699       0.000122       0.010237       0.003170      -0.016220       0.000144      -0.011948       0.057973      -0.022483      -0.003244       0.025726             10.950487      18.041838      -1.132118       1.607999       7.200617      -2.284690       7.609007           0.002306
          290              C       8.064476       0.643256      23.269162       0.093495      28.220751 0.36856065E+03  0.84127844E+04                                 8.456660                            6.677891      -0.293818       1.924945                    0.997346      27.211483      80.103765       0.591390       0.453734      -1.029424       0.000352      -0.024724       0.044132       0.050587      -0.001992      -0.000833       0.022617      -0.066823       0.036595      -0.039570      -0.004085       0.043655             10.032918      14.953273      -0.247260       0.740579       7.077443      -2.609623       8.068039          -0.002990
          291              C      10.935496       9.247500      12.107500       0.097633      36.925148 0.42981573E+03  0.10067199E+05                                 9.895091                            7.033914      -0.216460       1.943539                    0.999244      26.805404      76.694197       0.605810       0.431661      -1.055618      -0.003077       0.000000       0.000000       0.003077      -0.000000      -0.000000       0.012550       0.001407      -0.008132      -0.013691       0.002059       0.011633             13.392946      25.686027      -0.000000       0.000001       5.819130      -0.761467       8.673682          -0.005959
          292              C       1.111625       9.247500      12.107500       0.098599      37.425955 0.42450828E+03  0.99103062E+04                                 9.969851                            6.985852      -0.165820       1.960791                    0.999395      26.693739      76.205664       0.608585       0.431106      -1.056144      -0.001466       0.000000      -0.000000       0.001466      -0.000000      -0.000000      -0.012371       0.010026       0.031623      -0.016041      -0.000258       0.016298             13.531014      25.643247      -0.000000       0.000001       7.278309       2.063604       7.671485          -0.005061
          293              C       0.361504       0.000000       0.000000       0.097631      36.925089 0.42981498E+03  0.10067177E+05                                 9.895080                            7.033908      -0.216458       1.943541                    0.999244      26.805384      76.694117       0.605811       0.431661      -1.055618       0.003077      -0.000000       0.000000       0.003077       0.000000      -0.000000      -0.012550       0.001405      -0.008136      -0.013691       0.002058       0.011633             13.392926      25.685980      -0.000001      -0.000005       5.819123       0.761467       8.673676          -0.005961
          294              C      10.185375       0.000000       0.000000       0.098596      37.425920 0.42450801E+03  0.99102974E+04                                 9.969843                            6.985849      -0.165816       1.960793                    0.999395      26.693719      76.205574       0.608585       0.431106      -1.056144       0.001465       0.000000       0.000000       0.001465      -0.000000       0.000000       0.012371       0.010024       0.031619      -0.016040      -0.000258       0.016298             13.530999      25.643214       0.000000      -0.000004       7.278305      -2.063604       7.671478          -0.005059
          295              N       6.654385       7.373032      16.942267      -0.404863      39.054742 0.49453976E+03  0.11948663E+05                                 9.981771                            7.370079      -0.510765       1.858703                    0.997518      29.437012      84.431149       0.615480       0.411883      -1.072351      -0.037026       0.043778      -0.100943       0.116090      -0.024112       0.015890      -0.066836       0.099294       0.003984      -0.096983       0.021796       0.075188             12.403389      14.569165      -3.578361       4.385143       8.234263      -5.032766      14.406738           0.001421
          296              N       1.247076       6.645623      19.408807      -0.397508      39.688587 0.47735112E+03  0.11401563E+05                                 9.997588                            7.187326      -0.360043       1.904748                    0.998542      29.031286      82.076758       0.631905       0.405815      -1.079193       0.116227       0.002390       0.043108       0.123987       0.047551       0.033137      -0.067876       0.077405       0.033030      -0.112867       0.055518       0.057350             12.283416      20.709195       5.451239      -1.011012       7.953150      -1.984076       8.187904          -0.000008
          297              N       6.087388       3.565651      20.099661      -0.399306      37.560051 0.49563146E+03  0.11969803E+05                                 9.682843                            7.375213      -0.491453       1.865598                    0.997753      29.276707      83.682301       0.616249       0.411549      -1.073630      -0.056250      -0.090097       0.043007       0.114591       0.027071      -0.013899      -0.042054       0.047638      -0.222897      -0.091269       0.011655       0.079614             11.544519      15.409674       3.338916      -2.868338      11.084590      -4.136185       8.139293           0.001165
          298              N       3.921415       5.484507      12.706095      -0.215537      35.654350 0.53530642E+03  0.13032640E+05                                 9.111714                            7.531154       0.022372       2.029535                    0.999220      27.987329      77.437591       0.633176       0.397331      -1.095295      -0.134281       0.004854      -0.001740       0.134380       0.006507      -0.005756       0.013340      -0.081500       0.164890      -0.069126       0.010152       0.058975             10.414387      14.863063      -0.128712       0.144321       6.740359       2.548896       9.639740           0.041057
          299              N       8.132823       5.582531      12.668077      -0.208737      34.556988 0.53318177E+03  0.12989214E+05                                 8.960405                            7.550284      -0.031173       2.014861                    0.999038      27.992981      77.892486       0.627070       0.400943      -1.091036       0.137338       0.002606       0.004275       0.137429      -0.004817      -0.002415      -0.003232      -0.090046       0.171221      -0.073868       0.016507       0.057361             10.135768      14.334332       0.101185      -0.176257       5.735229      -1.054742      10.337743           0.042242
          300              N       6.115179       3.517564      12.444815      -0.204202      36.742025 0.51684001E+03  0.12462175E+05                                 9.262650                            7.366601       0.003196       2.024202                    0.999247      27.666575      75.963717       0.645147       0.393740      -1.098746       0.008426      -0.132567      -0.015959       0.133790       0.004672      -0.003709      -0.017784       0.081250       0.163148      -0.070552       0.013206       0.057347             10.926769       6.003470      -0.510212      -1.553438      16.908958      -0.315981       9.867879           0.043182
          301              N       6.654385      11.121968       7.272733      -0.404862      39.054748 0.49453999E+03  0.11948669E+05                                 9.981771                            7.370080      -0.510765       1.858704                    0.997518      29.437008      84.431131       0.615480       0.411883      -1.072351      -0.037026      -0.043778       0.100943       0.116090       0.024112      -0.015890      -0.066835       0.099294       0.003984      -0.096983       0.021795       0.075188             12.403389      14.569166       3.578358      -4.385143       8.234262      -5.032766      14.406739           0.001422
          302              N       1.247076      11.849377       4.806193      -0.397508      39.688569 0.47735091E+03  0.11401556E+05                                 9.997585                            7.187324      -0.360043       1.904749                    0.998542      29.031279      82.076729       0.631905       0.405815      -1.079194       0.116227      -0.002390      -0.043108       0.123987      -0.047551      -0.033137      -0.067876       0.077405       0.033030      -0.112867       0.055518       0.057350             12.283411      20.709185      -5.451236       1.011011       7.953147      -1.984075       8.187902          -0.000008
          303              N       6.087388      14.929349       4.115339      -0.399306      37.560049 0.49563144E+03  0.11969802E+05                                 9.682843                            7.375213      -0.491453       1.865598                    0.997753      29.276706      83.682297       0.616249       0.411549      -1.073630      -0.056250       0.090097      -0.043007       0.114591      -0.027071       0.013899      -0.042054       0.047638      -0.222898      -0.091269       0.011655       0.079614             11.544519      15.409673      -3.338915       2.868339      11.084589      -4.136185       8.139294           0.001165
          304              N       3.921415      13.010493      11.508905      -0.215537      35.654361 0.53530659E+03  0.13032646E+05                                 9.111716                            7.531156       0.022372       2.029535                    0.999220      27.987334      77.437612       0.633176       0.397331      -1.095295      -0.134281      -0.004854       0.001740       0.134380      -0.006507       0.005756       0.013340      -0.081500       0.164891      -0.069126       0.010152       0.058975             10.414390      14.863068       0.128713      -0.144321       6.740360       2.548897       9.639742           0.041056
          305              N       8.132823      12.912469      11.546923      -0.208737      34.556984 0.53318166E+03  0.12989210E+05                                 8.960404                            7.550283      -0.031172       2.014861                    0.999038      27.992977      77.892468       0.627070       0.400943      -1.091036       0.137338      -0.002606      -0.004275       0.137429       0.004818       0.002414      -0.003232      -0.090046       0.171220      -0.073868       0.016507       0.057361             10.135767      14.334329      -0.101185       0.176257       5.735228      -1.054743      10.337742           0.042242
          306              N       6.115179      14.977436      11.770185      -0.204203      36.742040 0.51684029E+03  0.12462184E+05                                 9.262654                            7.366604       0.003194       2.024202                    0.999247      27.666584      75.963760       0.645147       0.393740      -1.098746       0.008426       0.132567       0.015959       0.133790      -0.004671       0.003709      -0.017784       0.081250       0.163148      -0.070552       0.013206       0.057347             10.926774       6.003473       0.510213       1.553438      16.908966      -0.315980       9.867884           0.043180
          307              N       4.642615       1.874468       4.834767      -0.404866      39.054886 0.49454175E+03  0.11948725E+05                                 9.981800                            7.370097      -0.510775       1.858700                    0.997518      29.437079      84.431436       0.615478       0.411884      -1.072350       0.037026      -0.043778      -0.100944       0.116090      -0.024112      -0.015890       0.066835       0.099293       0.003985      -0.096983       0.021796       0.075187             12.403429      14.569218      -3.578378      -4.385166       8.234288       5.032783      14.406781           0.001421
          308              N      10.049924       2.601877       7.301307      -0.397507      39.688530 0.47735045E+03  0.11401542E+05                                 9.997575                            7.187319      -0.360040       1.904750                    0.998542      29.031265      82.076656       0.631905       0.405815      -1.079194      -0.116227      -0.002390       0.043108       0.123987       0.047551      -0.033138       0.067876       0.077405       0.033031      -0.112868       0.055517       0.057350             12.283398      20.709161       5.451228       1.011009       7.953138       1.984072       8.187894          -0.000008
          309              N       5.209612       5.681849       7.992161      -0.399304      37.559950 0.49563007E+03  0.11969759E+05                                 9.682823                            7.375200      -0.491447       1.865600                    0.997753      29.276655      83.682084       0.616250       0.411549      -1.073630       0.056250       0.090098       0.043006       0.114591       0.027071       0.013899       0.042054       0.047638      -0.222897      -0.091269       0.011655       0.079614             11.544491      15.409631       3.338903       2.868329      11.084566       4.136175       8.139277           0.001165
          310              N       7.375585       3.762993       0.598595      -0.215542      35.654534 0.53530965E+03  0.13032742E+05                                 9.111752                            7.531182       0.022360       2.029530                    0.999220      27.987422      77.437977       0.633174       0.397331      -1.095294       0.134282      -0.004857      -0.001742       0.134381       0.006507       0.005756      -0.013340      -0.081501       0.164890      -0.069126       0.010152       0.058975             10.414437      14.863155      -0.128713      -0.144323       6.740385      -2.548905       9.639772           0.041056
          311              N       3.164177       3.664969       0.560577      -0.208743      34.557157 0.53318489E+03  0.12989312E+05                                 8.960441                            7.550311      -0.031186       2.014856                    0.999038      27.993075      77.892881       0.627068       0.400943      -1.091035      -0.137339      -0.002608       0.004275       0.137430      -0.004817       0.002413       0.003232      -0.090046       0.171220      -0.073868       0.016507       0.057361             10.135814      14.334416       0.101186       0.176257       5.735251       1.054745      10.337776           0.042242
          312              N       5.181821       5.729936       0.337315      -0.204206      36.742184 0.51684266E+03  0.12462256E+05                                 9.262678                            7.366622       0.003191       2.024200                    0.999247      27.666650      75.964002       0.645146       0.393740      -1.098746      -0.008426       0.132568      -0.015960       0.133791       0.004671       0.003708       0.017785       0.081250       0.163149      -0.070553       0.013206       0.057347             10.926808       6.003490      -0.510215       1.553442      16.909029       0.315979       9.867904           0.043180
          313              N       4.642615      16.620532      19.380233      -0.404866      39.054889 0.49454204E+03  0.11948734E+05                                 9.981801                            7.370100      -0.510775       1.858700                    0.997518      29.437080      84.431442       0.615478       0.411884      -1.072350       0.037026       0.043778       0.100943       0.116090       0.024112       0.015890       0.066835       0.099293       0.003985      -0.096983       0.021795       0.075187             12.403429      14.569215       3.578375       4.385163       8.234286       5.032782      14.406785           0.001421
          314              N      10.049924      15.893123      16.913693      -0.397507      39.688521 0.47735032E+03  0.11401537E+05                                 9.997573                            7.187317      -0.360039       1.904750                    0.998542      29.031260      82.076631       0.631906       0.405815      -1.079194      -0.116227       0.002390      -0.043108       0.123987      -0.047551       0.033137       0.067876       0.077405       0.033031      -0.112868       0.055518       0.057350             12.283395      20.709156      -5.451227      -1.011008       7.953136       1.984072       8.187893          -0.000008
          315              N       5.209612      12.813151      16.222839      -0.399304      37.559954 0.49563009E+03  0.11969760E+05                                 9.682824                            7.375201      -0.491448       1.865600                    0.997753      29.276657      83.682095       0.616250       0.411549      -1.073630       0.056250      -0.090098      -0.043006       0.114591      -0.027071      -0.013899       0.042054       0.047638      -0.222897      -0.091269       0.011655       0.079614             11.544493      15.409635      -3.338902      -2.868330      11.084566       4.136176       8.139278           0.001165
          316              N       7.375585      14.732007      23.616405      -0.215542      35.654538 0.53530967E+03  0.13032743E+05                                 9.111752                            7.531182       0.022361       2.029530                    0.999220      27.987423      77.437979       0.633174       0.397331      -1.095294       0.134282       0.004857       0.001742       0.134381      -0.006507      -0.005756      -0.013340      -0.081501       0.164890      -0.069126       0.010152       0.058975             10.414438      14.863155       0.128714       0.144323       6.740385      -2.548906       9.639772           0.041057
          317              N       3.164177      14.830031      23.654423      -0.208743      34.557154 0.53318485E+03  0.12989311E+05                                 8.960441                            7.550311      -0.031186       2.014856                    0.999038      27.993073      77.892876       0.627068       0.400943      -1.091035      -0.137339       0.002608      -0.004275       0.137430       0.004817      -0.002414       0.003232      -0.090046       0.171220      -0.073868       0.016507       0.057361             10.135814      14.334415      -0.101186      -0.176257       5.735251       1.054746      10.337777           0.042242
          318              N       5.181821      12.765064      23.877685      -0.204206      36.742199 0.51684296E+03  0.12462265E+05                                 9.262681                            7.366624       0.003191       2.024200                    0.999247      27.666660      75.964039       0.645146       0.393740      -1.098746      -0.008426      -0.132568       0.015960       0.133791      -0.004672      -0.003708       0.017785       0.081250       0.163149      -0.070553       0.013206       0.057347             10.926811       6.003491       0.510215      -1.553443      16.909034       0.315980       9.867907           0.043181
          319              N       8.129886       9.247500      12.107500      -0.225529      35.357213 0.55058039E+03  0.13536058E+05                                 9.095668                            7.663502      -0.104118       1.987890                    0.998513      28.415333      79.715164       0.622830       0.400005      -1.090475       0.143504       0.000000      -0.000000       0.143504      -0.000000       0.000000      -0.011884      -0.107681       0.193170      -0.086035       0.018563       0.067472             10.578160      14.966545       0.000000       0.000000       6.129556      -1.185419      10.638377           0.040240
          320              N       3.937005       9.247500      12.107500      -0.224963      35.646004 0.54503710E+03  0.13349738E+05                                 9.113481                            7.600572       0.023814       2.031292                    0.998722      28.225011      78.721145       0.629161       0.397464      -1.093537      -0.146989       0.000000      -0.000000       0.146989       0.000000       0.000000       0.018039      -0.133841       0.147613      -0.091523       0.027396       0.064126             10.651730      14.585890       0.000000       0.000000       8.226884       2.998258       9.142417           0.037257
          321              N       3.167114       0.000000       0.000000      -0.225525      35.357133 0.55057896E+03  0.13536006E+05                                 9.095634                            7.663477      -0.104081       1.987901                    0.998513      28.415279      79.714818       0.622833       0.400003      -1.090477      -0.143507       0.000000       0.000000       0.143507      -0.000000       0.000000       0.011885      -0.107682       0.193173      -0.086037       0.018563       0.067473             10.578113      14.966457       0.000000      -0.000000       6.129534       1.185415      10.638347           0.040241
          322              N       7.359996       0.000000       0.000000      -0.224959      35.645904 0.54503519E+03  0.13349672E+05                                 9.113442                            7.600543       0.023851       2.031304                    0.998722      28.224955      78.720785       0.629164       0.397462      -1.093539       0.146991      -0.000000      -0.000000       0.146991       0.000000       0.000000      -0.018040      -0.133844       0.147613      -0.091524       0.027397       0.064127             10.651677      14.585783      -0.000000      -0.000000       8.226856      -2.998255       9.142391           0.037255
          323              O       5.996899       7.577586      13.415594      -0.557978      45.380057 0.73898965E+03  0.19346587E+05                                10.283069                            8.594295      -0.317332       1.922658                    0.997316      29.735478      83.116848       0.624204       0.374812      -1.120311       0.003295      -0.003635       0.024177       0.024670       0.005387      -0.001672      -0.011455       0.014659       0.053588      -0.020892      -0.000898       0.021790             11.936247       7.743819      -0.116886       0.394597      13.505579      -4.023233      14.559343           0.065578
          324              O       6.073493       5.861805      14.746935      -0.506025      31.010778 0.51619193E+03  0.12303184E+05                                 7.857612                            7.074302       0.369670       2.184568                    0.996405      27.006710      71.058639       0.706826       0.363569      -1.133569       0.000453       0.012820      -0.016703       0.021061      -0.007003      -0.003270       0.008518      -0.004186      -0.172860      -0.058512       0.021573       0.036939              8.443330       6.424623      -0.531174       0.351465      10.920247       0.418457       7.985120           0.048998
          325              O       8.749752       7.774003      16.161333      -0.524755      30.105787 0.44530564E+03  0.10181072E+05                                 7.567397                            6.445822       0.902107       2.348123                    0.998440      26.630838      67.585662       0.765669       0.349888      -1.149860      -0.044529      -0.010256       0.017635       0.048980       0.055879      -0.051004       0.018304      -0.081938       0.134133      -0.110327       0.044787       0.065539              8.576885       7.522219       1.387618      -2.560480       7.009264      -3.654139      11.199171           0.000159
          326              O       3.251841       5.512065      18.020803      -0.638925      29.031903 0.49867379E+03  0.11749308E+05                                 7.211756                            6.749108       0.859039       2.272224                    0.999708      29.122372      75.464832       0.758932       0.342537      -1.153931       0.035697       0.010019       0.037958       0.053061       0.053589       0.032162      -0.020743      -0.143111       0.164874      -0.124552       0.052946       0.071606              7.231064       6.133341       0.436325       0.663216       6.038664       1.289990       9.521187           0.000042
          327              O       4.850480       6.289965      19.342216      -0.654714      35.321583 0.57190894E+03  0.13927760E+05                                 8.399409                            7.330558       0.811077       2.284857                    0.997482      28.987646      76.070286       0.713795       0.352353      -1.147179      -0.038244      -0.031397      -0.055705       0.074508      -0.003053       0.018581      -0.082213       0.075532      -0.174053      -0.120131       0.044552       0.075579              8.976380      13.679971      -1.003174       0.634077       6.220123      -0.800255       7.029045           0.000030
          328              O       0.686067       5.451401      21.235344      -0.538957      29.819660 0.42907739E+03  0.97169443E+04                                 7.453356                            6.292104       1.030224       2.382616                    0.999466      26.659001      67.279350       0.781672       0.346009      -1.153364      -0.003068       0.013371      -0.056439       0.058083      -0.041105      -0.008820      -0.008580      -0.124977       0.138230      -0.098658       0.043157       0.055501              8.150173       6.749222      -0.133524       1.417552       6.262926      -3.639299      11.438371           0.000035
          329              O       5.360652       3.418246      22.767912      -0.535505      40.483499 0.63396219E+03  0.15920159E+05                                 9.458601                            7.911721      -0.036295       2.041728                    0.994441      28.052510      75.970856       0.658737       0.370263      -1.127464       0.003212      -0.029904       0.024703       0.038920      -0.004147       0.004320       0.053052       0.025244      -0.042554      -0.063516       0.020144       0.043372             10.660584       7.352161       0.090797      -0.386594      13.047883       4.571381      11.581709           0.035744
          330              O       5.174026       1.187564      22.548039      -0.573837      47.143722 0.69166947E+03  0.17721856E+05                                10.427094                            8.240641      -0.053817       2.025908                    0.994083      28.706676      78.096143       0.649293       0.368175      -1.130964       0.008310       0.017371       0.010981       0.022167      -0.001401       0.004430      -0.026748      -0.000579      -0.175099      -0.066030       0.028307       0.037723             12.561626       7.868163       1.165602      -0.647053      19.474935      -4.867216      10.341778           0.033865
          331              O       7.938854       2.373833      20.632149      -0.522597      30.421307 0.45436996E+03  0.10451529E+05                                 7.674104                            6.552185       0.735389       2.299905                    0.996413      26.648492      68.064425       0.751522       0.354319      -1.145070      -0.033428       0.029370      -0.005024       0.044780      -0.042521       0.043579      -0.007869      -0.123093       0.144862      -0.108922       0.034265       0.074657              8.661545       6.576007      -1.323407       0.854614      11.762059      -3.973561       7.646570           0.000503
          332              O       5.996899      10.917414      10.799406      -0.557978      45.380051 0.73898944E+03  0.19346580E+05                                10.283068                            8.594293      -0.317331       1.922658                    0.997316      29.735473      83.116827       0.624204       0.374812      -1.120311       0.003296       0.003635      -0.024177       0.024670      -0.005387       0.001672      -0.011455       0.014659       0.053588      -0.020893      -0.000898       0.021791             11.936246       7.743818       0.116886      -0.394597      13.505576      -4.023233      14.559345           0.065578
          333              O       6.073493      12.633195       9.468065      -0.506025      31.010785 0.51619200E+03  0.12303187E+05                                 7.857614                            7.074303       0.369668       2.184568                    0.996405      27.006708      71.058639       0.706826       0.363569      -1.133569       0.000452      -0.012820       0.016703       0.021061       0.007003       0.003270       0.008518      -0.004186      -0.172860      -0.058512       0.021573       0.036939              8.443333       6.424624       0.531174      -0.351466      10.920252       0.418458       7.985123           0.048998
          334              O       8.749752      10.720997       8.053667      -0.524755      30.105795 0.44530574E+03  0.10181075E+05                                 7.567399                            6.445823       0.902107       2.348123                    0.998440      26.630841      67.585672       0.765669       0.349888      -1.149860      -0.044529       0.010256      -0.017635       0.048980      -0.055879       0.051004       0.018304      -0.081937       0.134133      -0.110327       0.044787       0.065539              8.576888       7.522220      -1.387618       2.560480       7.009267      -3.654142      11.199176           0.000158
          335              O       3.251841      12.982935       6.194197      -0.638925      29.031907 0.49867391E+03  0.11749311E+05                                 7.211757                            6.749109       0.859038       2.272224                    0.999708      29.122371      75.464835       0.758932       0.342537      -1.153931       0.035697      -0.010019      -0.037958       0.053060      -0.053589      -0.032162      -0.020743      -0.143111       0.164874      -0.124552       0.052946       0.071606              7.231065       6.133342      -0.436325      -0.663216       6.038665       1.289990       9.521189           0.000042
          336              O       4.850480      12.205035       4.872784      -0.654714      35.321557 0.57190845E+03  0.13927745E+05                                 8.399404                            7.330554       0.811079       2.284857                    0.997482      28.987638      76.070251       0.713795       0.352353      -1.147179      -0.038243       0.031397       0.055705       0.074508       0.003053      -0.018581      -0.082212       0.075533      -0.174052      -0.120131       0.044552       0.075579              8.976374      13.679962       1.003173      -0.634077       6.220120      -0.800254       7.029041           0.000030
          337              O       0.686067      13.043599       2.979656      -0.538957      29.819659 0.42907736E+03  0.97169436E+04                                 7.453357                            6.292105       1.030222       2.382616                    0.999466      26.658996      67.279341       0.781672       0.346009      -1.153363      -0.003068      -0.013371       0.056439       0.058083       0.041104       0.008820      -0.008580      -0.124977       0.138231      -0.098658       0.043157       0.055501              8.150174       6.749223       0.133524      -1.417552       6.262926      -3.639299      11.438373           0.000035
          338              O       5.360652      15.076754       1.447088      -0.535505      40.483515 0.63396259E+03  0.15920171E+05                                 9.458603                            7.911724      -0.036295       2.041728                    0.994441      28.052513      75.970865       0.658737       0.370263      -1.127464       0.003211       0.029904      -0.024703       0.038920       0.004147      -0.004320       0.053052       0.025244      -0.042554      -0.063516       0.020144       0.043372             10.660587       7.352163      -0.090796       0.386594      13.047881       4.571384      11.581718           0.035745
          339              O       5.174026      17.307436       1.666961      -0.573837      47.143720 0.69166953E+03  0.17721858E+05                                10.427094                            8.240642      -0.053817       2.025908                    0.994083      28.706673      78.096135       0.649293       0.368175      -1.130964       0.008310      -0.017371      -0.010981       0.022167       0.001401      -0.004430      -0.026748      -0.000579      -0.175099      -0.066030       0.028307       0.037723             12.561626       7.868164      -1.165602       0.647053      19.474931      -4.867221      10.341784           0.033865
          340              O       7.938854      16.121167       3.582851      -0.522597      30.421302 0.45436986E+03  0.10451526E+05                                 7.674103                            6.552184       0.735389       2.299905                    0.996413      26.648490      68.064417       0.751522       0.354319      -1.145070      -0.033428      -0.029370       0.005024       0.044780       0.042521      -0.043579      -0.007869      -0.123092       0.144862      -0.108922       0.034265       0.074657              8.661544       6.576007       1.323408      -0.854614      11.762056      -3.973560       7.646569           0.000503
          341              O       5.300101       1.669914       1.308094      -0.557986      45.380270 0.73899397E+03  0.19346732E+05                                10.283111                            8.594329      -0.317346       1.922652                    0.997316      29.735550      83.117168       0.624202       0.374813      -1.120310      -0.003295       0.003636       0.024176       0.024669       0.005387       0.001672       0.011454       0.014661       0.053590      -0.020893      -0.000897       0.021790             11.936299       7.743853      -0.116886      -0.394598      13.505648       4.023250      14.559397           0.065577
          342              O       5.223507       3.385695       2.639435      -0.506029      31.010884 0.51619419E+03  0.12303252E+05                                 7.857632                            7.074319       0.369666       2.184566                    0.996405      27.006754      71.058807       0.706825       0.363569      -1.133569      -0.000453      -0.012822      -0.016703       0.021062      -0.007003       0.003270      -0.008518      -0.004184      -0.172860      -0.058511       0.021573       0.036938              8.443353       6.424641      -0.531175      -0.351468      10.920275      -0.418460       7.985144           0.048998
          343              O       2.547248       1.473497       4.053833      -0.524750      30.105850 0.44530678E+03  0.10181103E+05                                 7.567399                            6.445823       0.902118       2.348124                    0.998440      26.630904      67.585823       0.765670       0.349888      -1.149861       0.044530       0.010257       0.017635       0.048981       0.055878       0.051005      -0.018304      -0.081938       0.134137      -0.110327       0.044787       0.065541              8.576888       7.522220       1.387619       2.560481       7.009266       3.654142      11.199177           0.000159
          344              O       8.045159       3.735435       5.913303      -0.638926      29.031921 0.49867421E+03  0.11749320E+05                                 7.211758                            6.749110       0.859039       2.272224                    0.999708      29.122387      75.464876       0.758932       0.342537      -1.153931      -0.035696      -0.010019       0.037959       0.053061       0.053589      -0.032162       0.020744      -0.143111       0.164874      -0.124552       0.052946       0.071606              7.231066       6.133343       0.436326      -0.663216       6.038666      -1.289991       9.521189           0.000042
          345              O       6.446520       2.957535       7.234716      -0.654714      35.321561 0.57190854E+03  0.13927747E+05                                 8.399406                            7.330555       0.811076       2.284856                    0.997482      28.987637      76.070253       0.713795       0.352353      -1.147179       0.038244       0.031397      -0.055704       0.074507      -0.003052      -0.018581       0.082212       0.075532      -0.174053      -0.120131       0.044552       0.075578              8.976375      13.679963      -1.003172      -0.634076       6.220120       0.800254       7.029043           0.000031
          346              O      10.610933       3.796099       9.127844      -0.538956      29.819595 0.42907625E+03  0.97169111E+04                                 7.453342                            6.292093       1.030234       2.382620                    0.999466      26.658985      67.279263       0.781673       0.346009      -1.153364       0.003067      -0.013372      -0.056439       0.058083      -0.041104       0.008819       0.008580      -0.124977       0.138233      -0.098658       0.043157       0.055501              8.150157       6.749208      -0.133525      -1.417551       6.262914       3.639290      11.438348           0.000035
          347              O       5.936348       5.829254      10.660412      -0.535505      40.483549 0.63396317E+03  0.15920192E+05                                 9.458613                            7.911731      -0.036303       2.041725                    0.994441      28.052534      75.970978       0.658736       0.370263      -1.127463      -0.003211       0.029903       0.024702       0.038919      -0.004147      -0.004321      -0.053052       0.025243      -0.042555      -0.063516       0.020144       0.043372             10.660597       7.352168       0.090796       0.386595      13.047896      -4.571386      11.581726           0.035745
          348              O       6.122974       8.059936      10.440539      -0.573828      47.143419 0.69166415E+03  0.17721682E+05                                10.427040                            8.240601      -0.053804       2.025913                    0.994083      28.706585      78.095764       0.649296       0.368175      -1.130964      -0.008310      -0.017370       0.010982       0.022167      -0.001401      -0.004429       0.026749      -0.000579      -0.175100      -0.066030       0.028307       0.037724             12.561556       7.868122       1.165592       0.647047      19.474824       4.867188      10.341721           0.033865
          349              O       3.358146       6.873667       8.524649      -0.522599      30.421220 0.45436834E+03  0.10451483E+05                                 7.674093                            6.552176       0.735387       2.299906                    0.996413      26.648434      68.064249       0.751522       0.354319      -1.145070       0.033427      -0.029368      -0.005026       0.044779      -0.042522      -0.043578       0.007869      -0.123091       0.144861      -0.108921       0.034265       0.074656              8.661532       6.575997      -1.323406      -0.854613      11.762040       3.973554       7.646560           0.000503
          350              O       5.300101      16.825086      22.906906      -0.557986      45.380279 0.73899409E+03  0.19346736E+05                                10.283113                            8.594330      -0.317347       1.922652                    0.997316      29.735552      83.117180       0.624202       0.374813      -1.120310      -0.003295      -0.003636      -0.024176       0.024669      -0.005387      -0.001672       0.011454       0.014661       0.053590      -0.020893      -0.000897       0.021790             11.936302       7.743854       0.116885       0.394598      13.505650       4.023251      14.559402           0.065577
          351              O       5.223507      15.109305      21.575565      -0.506029      31.010897 0.51619437E+03  0.12303258E+05                                 7.857635                            7.074320       0.369666       2.184566                    0.996405      27.006758      71.058820       0.706825       0.363569      -1.133569      -0.000453       0.012822       0.016703       0.021061       0.007003      -0.003270      -0.008518      -0.004184      -0.172860      -0.058512       0.021573       0.036939              8.443356       6.424642       0.531175       0.351468      10.920280      -0.418460       7.985146           0.048998
          352              O       2.547248      17.021503      20.161167      -0.524750      30.105843 0.44530668E+03  0.10181100E+05                                 7.567397                            6.445821       0.902120       2.348125                    0.998440      26.630905      67.585819       0.765671       0.349888      -1.149861       0.044530      -0.010257      -0.017635       0.048981      -0.055878      -0.051005      -0.018304      -0.081938       0.134137      -0.110327       0.044787       0.065541              8.576885       7.522219      -1.387618      -2.560480       7.009264       3.654139      11.199172           0.000159
          353              O       8.045159      14.759565      18.301697      -0.638926      29.031928 0.49867435E+03  0.11749324E+05                                 7.211760                            6.749111       0.859037       2.272223                    0.999708      29.122386      75.464880       0.758932       0.342537      -1.153931      -0.035696       0.010019      -0.037958       0.053061      -0.053589       0.032162       0.020744      -0.143111       0.164873      -0.124552       0.052946       0.071606              7.231068       6.133344      -0.436326       0.663216       6.038668      -1.289990       9.521193           0.000043
          354              O       6.446520      15.537465      16.980284      -0.654714      35.321576 0.57190885E+03  0.13927757E+05                                 8.399408                            7.330557       0.811077       2.284857                    0.997482      28.987646      76.070281       0.713795       0.352353      -1.147179       0.038244      -0.031397       0.055704       0.074507       0.003052       0.018581       0.082212       0.075532      -0.174053      -0.120131       0.044553       0.075578              8.976378      13.679967       1.003172       0.634076       6.220121       0.800255       7.029045           0.000031
          355              O      10.610933      14.698901      15.087156      -0.538956      29.819598 0.42907632E+03  0.97169131E+04                                 7.453343                            6.292094       1.030233       2.382620                    0.999466      26.658985      67.279266       0.781673       0.346009      -1.153364       0.003067       0.013372       0.056439       0.058083       0.041104      -0.008819       0.008580      -0.124977       0.138233      -0.098658       0.043157       0.055501              8.150157       6.749209       0.133524       1.417550       6.262914       3.639290      11.438349           0.000035
          356              O       5.936348      12.665746      13.554588      -0.535505      40.483562 0.63396356E+03  0.15920204E+05                                 9.458614                            7.911733      -0.036301       2.041726                    0.994441      28.052537      75.970982       0.658736       0.370263      -1.127463      -0.003211      -0.029903      -0.024702       0.038919       0.004147       0.004321      -0.053052       0.025243      -0.042555      -0.063516       0.020144       0.043372             10.660598       7.352170      -0.090795      -0.386595      13.047891      -4.571389      11.581733           0.035744
          357              O       6.122974      10.435064      13.774461      -0.573828      47.143413 0.69166413E+03  0.17721681E+05                                10.427039                            8.240601      -0.053803       2.025914                    0.994083      28.706581      78.095748       0.649296       0.368175      -1.130965      -0.008310       0.017370      -0.010982       0.022167       0.001401       0.004429       0.026749      -0.000579      -0.175099      -0.066030       0.028307       0.037724             12.561555       7.868123      -1.165591      -0.647048      19.474817       4.867192      10.341725           0.033865
          358              O       3.358146      11.621333      15.690351      -0.522599      30.421226 0.45436844E+03  0.10451486E+05                                 7.674094                            6.552177       0.735386       2.299906                    0.996413      26.648435      68.064255       0.751522       0.354319      -1.145070       0.033427       0.029368       0.005026       0.044779       0.042522       0.043578       0.007869      -0.123091       0.144861      -0.108921       0.034265       0.074656              8.661534       6.575998       1.323406       0.854613      11.762042       3.973555       7.646561           0.000503

******************************************************
Auxiliary information for the entire system
The total spin magnetic moment of the unit cell is   11.992384
The total net atomic charge of the unit cell is   0.000001
Accuracy of reproducing the electrostatic potential in the unit cell:
  The inner radius (bohr) =    5.0000
  The outer radius (bohr) =   12.0000
  Valid grid points have density less than (e/(bohr^3)) =    0.0001
  The number of valid grid points were=       188262
  The rms potential error without charges in kcal/mol is=      4.26912
  The rms potential error with partial charges in kcal/mol is=      0.80181
  The RRMSE value at monopole order=      0.18782
  The rms potential error with partial charges and cloud penetration in kcal/mol is=      0.80429
  The RRMSE value at monopole order with cloud penetration is=      0.18840
  The rms potential error with partial charges and atomic dipoles in kcal/mol is=      0.38840
  The RRMSE value at dipole order=      0.09098
  The rms potential error with partial charges, atomic dipoles and cloud penetration in kcal/mol is=      0.37472
  The RRMSE value at dipole order with cloud penetration=      0.08778

******************************************************
The electron densities and ab initio electrostatic potential were computed in VASP using the PBE functional and
projector augmented wave method. See the main text of the journal article for a description of computational details.
The atomic charges, dipoles, and quadrupoles were computed with the DDEC6 method as described in
(a) T. A. Manz and N. Gabaldon Limas, RSC Adv. 6 (2016) 47771-47801 DOI: 10.1039/c6ra04656h
(b) N. Gabaldon Limas and T. A. Manz, RSC Adv. 8 (2018) 2678-2707 DOI: 10.1039/c7ra11829e.
For each atom in the material, the electron cloud parameters were fit to the spherically averaged atom-in-material
electron density using radial positions for which this density was between 10^-4 and 10^-2 electrons per cubic bohr.
The polarizabilities, dispersion coefficients, and quantum Drude oscillator (QDO) parameters were fit using the MCLF method.
The magnetic structure of the system was optimized in VASP from the default ferromagnetic initial guess using spin polarization.
The atomic spin moments (ASMs) were computed on this optimized magnetic structure using the DDEC6 partition as inputs
to the method of T. A. Manz and D. S. Sholl, J. Chem. Theory Comput. 7 (2011) 4146-4164 DOI: 10.1021/ct200539n.
The RMSE and RRMSE were computed using a uniform grid with Ewald summation.
