# Supplementary material for: A collection of forcefield precursors for metal–organic frameworks
Source: RSC Adv. 2019 Nov 13;9(63):36492–507. doi: 10.1039/c9ra07327b (PMC9075174; doi:10.1039/c9ra07327b)
Supplement: RA-009-C9RA07327B-s3399 [file RA-009-C9RA07327B-s3399.xyz]

  544
jmolscript: load "" {1 1 1} spacegroup "x,y,z" unitcell [{     12.327400     0.000000     0.000000 }, {     -3.543346    24.492215     0.000000 }, {      0.000000     0.000000    30.541300 }]
Zn     2.398456    19.561197    22.425255     0.839040
Zn     5.073462    18.408594    22.161073     0.840505
Zn    -0.647201    22.970759    26.041345     0.829536
Zn     5.286015    22.499283     3.981669     0.833266
Zn    -1.549775    17.177125     7.154605     0.839040
Zn     8.102619    18.329729     6.890423     0.840505
Zn     1.495882    13.767564    10.770695     0.829536
Zn     7.890066    14.239039    19.252319     0.833266
Zn     6.385598     4.931018     8.116045     0.839040
Zn     3.710592     6.083621     8.380227     0.840505
Zn     9.431255     1.521456     4.499955     0.829536
Zn     3.498039     1.992932    26.559631     0.833266
Zn    10.333829     7.315090    23.386695     0.839040
Zn     0.681435     6.162486    23.650877     0.840505
Zn     7.288172    10.724651    19.770605     0.829536
Zn     0.893988    10.253176    11.288981     0.833266
H      0.605792    20.531824    24.668208     0.121990
H      1.378498    21.802970    24.072653     0.112277
H     -0.617064    19.287619    21.586591     0.109453
H     -0.612250    19.015756    23.165576     0.113703
H      1.346585    22.253627    21.665998     0.112512
H      0.564472    21.269040    20.676460     0.114206
H     -1.818424    20.468144    24.640721     0.111091
H     -2.649313    21.712349    24.066544     0.105980
H     -1.473895    23.642335    23.141143     0.101906
H      0.126526    23.674175    23.144197     0.101421
H     -1.780494    21.202911    20.697839     0.106477
H     -2.611669    22.167904    21.665998     0.096191
H      6.001514    15.836666    21.079605     0.113020
H      6.697785    16.911874    20.117554     0.123536
H      7.108669    17.284156    24.106248     0.109285
H      6.243278    16.074241    23.516801     0.108781
H      8.000973    18.734095    21.049064     0.113345
H      8.158105    18.883498    22.637212     0.098610
H      7.312406    14.256918    22.359286     0.109812
H      8.913226    14.234875    22.218796     0.106621
H     -2.314439    15.912592    20.716164     0.107812
H      9.117255    16.965757    19.906819     0.111650
H     -2.130910    16.084038    23.116710     0.097710
H      9.463202    17.284156    23.877188     0.105108
H      3.775645    14.291207    22.967058     0.117560
H      3.992422    11.864029    23.406852     0.104054
H      3.029155     9.796886    23.638966     0.108028
H     -0.679062    11.374185    23.226659     0.121516
H     -0.874218    13.847898    22.814351     0.105590
H      0.094519    15.902795    22.426477     0.108789
H      6.188949    18.614083    26.286897     0.107449
H      6.671686    18.983916    28.485871     0.116446
H      5.979885    19.863186     0.167977     0.118868
H      2.343921    21.384153     0.668854     0.110736
H      1.718150    20.852672    29.023397     0.121708
H      2.424389    19.975851    26.784720     0.129635
H      4.580298    17.105363    18.074341     0.129197
H      4.883243    15.633381    16.052507     0.117985
H      4.199098    14.994134    13.957374     0.115860
H      1.000323    17.421313    14.122297     0.125279
H      0.652026    18.797775    16.174672     0.114390
H      1.308652    19.490905    18.275914     0.111031
H      8.044417    23.265155    25.853210     0.120938
H      5.878256    22.116470    25.761587     0.123846
H      3.554496    22.167904    25.837940     0.109028
H      7.107940     1.670369    26.396846     0.124028
H      9.314582     2.845995    26.601472     0.126322
H     11.615812     2.779866    26.592310     0.115767
H      0.242889    16.206499     9.397558     0.121990
H     -0.529817    14.935353     8.802003     0.112277
H      1.465745    17.450703     6.315941     0.109453
H      1.460931    17.722567     7.894926     0.113703
H     -0.497904    14.484696     6.395348     0.112512
H      0.284209    15.469283     5.405810     0.114206
H      2.667105    16.270178     9.370071     0.111091
H      3.497994    15.025974     8.795894     0.105980
H      2.322576    13.095987     7.870493     0.101906
H      0.722155    13.064147     7.873547     0.101421
H      2.629175    15.535412     5.427189     0.106477
H      3.460350    14.570419     6.395348     0.096191
H      7.174567    20.901656     5.808955     0.113020
H      6.478296    19.826448     4.846904     0.123536
H      6.067412    19.454166     8.835598     0.109285
H      6.932803    20.664082     8.246151     0.108781
H      5.175108    18.004227     5.778414     0.113345
H      5.017976    17.854825     7.366562     0.098610
H      5.863675    22.481404     7.088636     0.109812
H      4.262855    22.503447     6.948146     0.106621
H      3.163120    20.825730     5.445514     0.107812
H      4.058826    19.772565     4.636169     0.111651
H      2.979591    20.654285     7.846060     0.097710
H      3.712879    19.454166     8.606538     0.105108
H     -2.926964    22.447115     7.696408     0.117560
H      0.399605     0.382079     8.136202     0.104054
H      1.362872     2.449222     8.368316     0.108028
H      5.071089     0.871923     7.956009     0.121516
H      1.722899    22.890424     7.543701     0.105590
H      0.754162    20.835527     7.155827     0.108789
H      6.987132    18.124239    11.016247     0.107449
H      6.504395    17.754407    13.215221     0.116446
H      7.196196    16.875136    15.438627     0.118868
H     -1.495240    15.354170    15.939504     0.110736
H     -0.869469    15.885651    13.752747     0.121708
H     -1.575708    16.762472    11.514070     0.129635
H      8.595783    19.632960     2.803691     0.129197
H      8.292838    21.104942     0.781857     0.117985
H      8.976983    21.744188    29.228024     0.115860
H     -0.151642    19.317010    29.392947     0.125279
H      0.196655    17.940547     0.904022     0.114390
H     -0.459971    17.247418     3.005264     0.111031
H      5.131664    13.473167    10.582560     0.120938
H      7.297825    14.621852    10.490937     0.123846
H      9.621585    14.570419    10.567290     0.109028
H      9.611487    10.575738    11.126196     0.124028
H      7.404845     9.400112    11.330822     0.126322
H      5.103615     9.466241    11.321660     0.115767
H      8.178262     3.960391     5.873092     0.121990
H      7.405556     2.689245     6.468647     0.112277
H      9.401118     5.204596     8.954709     0.109453
H      9.396304     5.476459     7.375724     0.113703
H      7.437469     2.238588     8.875302     0.112512
H      8.219582     3.223175     9.864840     0.114206
H     10.602478     4.024071     5.900579     0.111091
H     11.433367     2.779866     6.474756     0.105980
H     10.257949     0.849880     7.400157     0.101906
H      8.657528     0.818040     7.397103     0.101421
H     10.564548     3.289304     9.843461     0.106477
H     11.395723     2.324311     8.875302     0.096191
H      2.782540     8.655549     9.461695     0.113020
H      2.086269     7.580341    10.423746     0.123536
H      1.675385     7.208059     6.435052     0.109285
H      2.540776     8.417974     7.024499     0.108781
H      0.783081     5.758120     9.492236     0.113345
H      0.625949     5.608717     7.904088     0.098610
H      1.471648    10.235297     8.182014     0.109812
H     -0.129172    10.257340     8.322504     0.106621
H     -1.228907     8.579623     9.825136     0.107812
H     -0.333201     7.526458    10.634481     0.111650
H     10.914964     8.408177     7.424590     0.097710
H     -0.679148     7.208059     6.664112     0.105108
H      5.008409    10.201008     7.574242     0.117560
H      4.791632    12.628186     7.134448     0.104054
H      5.754899    14.695329     6.902334     0.108028
H      9.463116    13.118030     7.314641     0.121516
H      9.658272    10.644317     7.726949     0.105590
H      8.689535     8.589420     8.114823     0.108789
H      2.595105     5.878132     4.254403     0.107449
H      2.112368     5.508299     2.055429     0.116446
H      2.804169     4.629029    30.373323     0.118868
H      6.440133     3.108062    29.872446     0.110736
H      7.065904     3.639543     1.517903     0.121708
H      6.359665     4.516364     3.756580     0.129635
H      4.203756     7.386852    12.466959     0.129197
H      3.900811     8.858834    14.488793     0.117985
H      4.584956     9.498081    16.583926     0.115860
H      7.783731     7.070902    16.419003     0.125279
H      8.132028     5.694440    14.366628     0.114390
H      7.475402     5.001310    12.265386     0.111031
H      0.739637     1.227060     4.688090     0.120938
H      2.905798     2.375745     4.779713     0.123846
H      5.229558     2.324311     4.703360     0.109028
H      1.676114    22.821846     4.144454     0.124028
H     -0.530528    21.646220     3.939828     0.126322
H     -2.831758    21.712349     3.948990     0.115767
H      8.541165     8.285716    21.143742     0.121990
H      9.313871     9.556862    21.739297     0.112277
H      7.318309     7.041512    24.225359     0.109453
H      7.323123     6.769648    22.646374     0.113703
H      9.281958    10.007519    24.145952     0.112512
H      8.499845     9.022932    25.135490     0.114206
H      6.116949     8.222037    21.171229     0.111091
H      5.286060     9.466241    21.745406     0.105980
H      6.461478    11.396228    22.670807     0.101906
H      8.061899    11.428068    22.667753     0.101421
H      6.154879     8.956803    25.114111     0.106477
H      5.323704     9.921796    24.145952     0.096191
H      1.609487     3.590559    24.732345     0.113020
H      2.305758     4.665767    25.694396     0.123536
H      2.716642     5.038049    21.705702     0.109285
H      1.851251     3.828133    22.295149     0.108781
H      3.608946     6.487988    24.762886     0.113345
H      3.766078     6.637390    23.174738     0.098610
H      2.920379     2.010811    23.452664     0.109812
H      4.521199     1.988768    23.593154     0.106621
H      5.620934     3.666485    25.095786     0.107812
H      4.725228     4.719650    25.905131     0.111651
H      5.804463     3.837930    22.695240     0.097710
H      5.071175     5.038049    21.934762     0.105108
H     11.711018     2.045100    22.844892     0.117560
H      8.384449    24.110136    22.405098     0.104054
H      7.421182    22.042994    22.172984     0.108028
H      3.712965    23.620292    22.585291     0.121516
H      7.061155     1.601791    22.997599     0.105590
H      8.029892     3.656688    23.385473     0.108789
H      1.796922     6.367976    19.525053     0.107449
H      2.279659     6.737808    17.326079     0.116446
H      1.587858     7.617079    15.102673     0.118868
H     10.279294     9.138045    14.601796     0.110736
H      9.653523     8.606564    16.788553     0.121708
H     10.359762     7.729743    19.027230     0.129635
H      0.188271     4.859255    27.737609     0.129197
H      0.491216     3.387273    29.759443     0.117985
H     -0.192929     2.748027     1.313276     0.115860
H      8.935696     5.175205     1.148353     0.125279
H      8.587399     6.551668    29.637278     0.114390
H      9.244025     7.244797    27.536036     0.111031
H      3.652390    11.019048    19.958740     0.120938
H      1.486229     9.870363    20.050363     0.123846
H     -0.837531     9.921796    19.974010     0.109028
H     -0.827433    13.916477    19.415104     0.124028
H      1.379209    15.092103    19.210478     0.126322
H      3.680439    15.025974    19.219640     0.115767
C      0.577538    21.229852    23.965758    -0.034905
C     -0.617266    19.723581    22.475343    -0.039592
C      0.549153    21.673161    21.577428    -0.030762
C     -1.823441    21.175969    23.950487    -0.035954
C     -0.662092    23.083913    23.049519    -0.033701
C     -1.788956    21.619278    21.595753    -0.032367
C      6.795248    16.417132    20.969657    -0.036962
C      7.038783    16.642460    23.357986    -0.028311
C      8.085060    18.229556    21.898112    -0.033167
C      8.114429    14.822689    22.231012    -0.031757
C      9.192004    16.466116    20.755867    -0.030692
C      9.382746    16.647359    23.125872    -0.032611
C      2.650214    16.659605    22.533371     0.596182
C      2.031674    15.302736    22.728835    -0.018425
C      2.831101    14.190789    22.948733    -0.160617
C      2.278332    12.941686    23.138089     0.094830
C      3.047155    11.785654    23.357986    -0.150359
C      2.479747    10.561043    23.507639    -0.118643
C      1.081060    10.421437    23.464881    -0.014606
C      0.263711    11.486849    23.263308    -0.163708
C      0.859212    12.806979    23.095331     0.085893
C      0.071219    13.933621    22.841838    -0.149087
C      0.639336    15.153333    22.634157    -0.115492
C      0.459191     9.044975    23.602317     0.603197
C      4.028388    19.130869    24.848402     0.598144
C      4.250856    19.280272    26.317438    -0.029375
C      5.521016    18.979017    26.854965    -0.129414
C      5.809284    19.201897    28.152970    -0.143043
C      4.840044    19.757870    29.023397     0.083564
C      5.122598    20.071370    30.354998    -0.169269
C      4.190481    20.668980     0.619988    -0.014046
C      2.978799    20.957988     0.103840    -0.114231
C      2.599013    20.668980    29.328810    -0.140201
C      3.564924    20.093413    28.464492     0.087512
C      3.292387    19.804405    27.129837    -0.149849
C      4.606606    21.090246     2.012672     0.568185
C      3.363050    18.736544    19.796871     0.603482
C      3.002384    18.332423    18.376700    -0.032344
C      3.783127    17.443356    17.680359    -0.160681
C      3.415249    17.029437    16.400678     0.083059
C      4.111376    16.035053    15.670741    -0.137874
C      3.694697    15.643178    14.433818    -0.116443
C      2.554661    16.169760    13.862696    -0.021518
C      1.797140    17.085769    14.513226    -0.183777
C      2.222573    17.536426    15.811231     0.085027
C      1.452726    18.452435    16.550330    -0.148661
C      1.832762    18.859006    17.799470    -0.126857
C      1.958985    15.660322    12.503608     0.577891
C      0.974953     0.776403    26.042567     0.612836
C     11.811121     0.739665    26.164732    -0.043868
C      7.579500    24.075847    26.015079    -0.151452
C      6.098625    24.078297    26.100595     0.090832
C      5.418439    22.934510    25.911239    -0.131802
C      4.048127    22.973698    25.935672    -0.102782
C      3.344904    24.230148    26.109757    -0.034350
C      7.573042     0.849880    26.286897    -0.148246
C      9.076460     0.844981    26.314384     0.084056
C      9.773874     2.023057    26.470145    -0.126578
C     11.116712     1.986319    26.436549    -0.099000
C      1.875663    24.220351    26.012025     0.612703
C      0.271143    15.508471     8.695108    -0.034905
C      1.465947    17.014742     7.204693    -0.039592
C      0.299528    15.065161     6.306778    -0.030762
C      2.672122    15.562353     8.679837    -0.035954
C      1.510773    13.654410     7.778869    -0.033701
C      2.637637    15.119044     6.325103    -0.032368
C      6.380833    20.321191     5.699007    -0.036962
C      6.137298    20.095862     8.087336    -0.028311
C      5.091021    18.508767     6.627462    -0.033167
C      5.061652    21.915634     6.960362    -0.031757
C      3.984077    20.272206     5.485217    -0.030692
C      3.793335    20.090964     7.855222    -0.032611
C     -1.801533    20.078718     7.262721     0.596182
C     -1.182993    21.435587     7.458185    -0.018425
C     -1.982420    22.547533     7.678083    -0.160617
C     -1.429651    23.796636     7.867439     0.094830
C      1.344872     0.460454     8.087336    -0.150359
C      1.912280     1.685064     8.236989    -0.118643
C      3.310967     1.824670     8.194231    -0.014606
C      4.128316     0.759259     7.992658    -0.163708
C     -0.010531    23.931343     7.824681     0.085893
C      0.777462    22.804701     7.571188    -0.149087
C      0.209345    21.584989     7.363507    -0.115492
C      3.932836     3.201133     8.331667     0.603197
C      9.147693    17.607453     9.577752     0.598144
C      8.925225    17.458051    11.046788    -0.029375
C      7.655065    17.759305    11.584315    -0.129414
C      7.366797    17.536426    12.882320    -0.143043
C      8.336037    16.980453    13.752747     0.083564
C      8.053483    16.666952    15.084348    -0.169269
C      8.985600    16.069342    15.890638    -0.014046
C     -2.130118    15.780334    15.374490    -0.114231
C     -1.750332    16.069342    14.058160    -0.140201
C      9.611157    16.644909    13.193842     0.087512
C     -2.443706    16.933917    11.859187    -0.149849
C      8.569475    15.648076    17.283322     0.568185
C     -2.514369    18.001778     4.526221     0.603482
C     -2.153703    18.405900     3.106050    -0.032344
C      9.392954    19.294967     2.409709    -0.160681
C     -2.566568    19.708885     1.130028     0.083059
C      9.064705    20.703269     0.400091    -0.137874
C     -2.846016    21.095145    29.704468    -0.116443
C     -1.705980    20.568562    29.133346    -0.021518
C     -0.948459    19.652553    29.783876    -0.183777
C     -1.373892    19.201897     0.540581     0.085027
C     -0.604045    18.285888     1.279680    -0.148661
C     -0.984081    17.879317     2.528820    -0.126856
C     -1.110304    21.078000    27.774258     0.577891
C      3.417074    11.469704    10.771917     0.612836
C      4.908306    11.506443    10.894082    -0.043868
C      5.596581    12.662475    10.744429    -0.151452
C      7.077456    12.660026    10.829945     0.090832
C      7.757642    13.803812    10.640589    -0.131802
C      9.127954    13.764625    10.665022    -0.102782
C      9.831177    12.508174    10.839107    -0.034350
C      9.146385    11.396228    11.016247    -0.148246
C      7.642967    11.401126    11.043734     0.084056
C      6.945553    10.223051    11.199495    -0.126578
C      5.602715    10.259789    11.165899    -0.099000
C     -1.026982    12.517971    10.741375     0.612703
C      8.206516     3.262363     6.575542    -0.034905
C      9.401320     4.768634     8.065957    -0.039592
C      8.234901     2.819054     8.963872    -0.030762
C     10.607495     3.316246     6.590813    -0.035954
C      9.446146     1.408302     7.491781    -0.033701
C     10.573010     2.872937     8.945547    -0.032367
C      1.988806     8.075083     9.571643    -0.036962
C      1.745271     7.849755     7.183314    -0.028311
C      0.698994     6.262659     8.643188    -0.033167
C      0.669625     9.669526     8.310288    -0.031757
C     -0.407950     8.026099     9.785433    -0.030692
C     -0.598692     7.844856     7.415428    -0.032611
C      6.133840     7.832610     8.007929     0.596182
C      6.752380     9.189479     7.812465    -0.018425
C      5.952953    10.301426     7.592567    -0.160617
C      6.505722    11.550529     7.403211     0.094830
C      5.736899    12.706561     7.183314    -0.150359
C      6.304307    13.931172     7.033661    -0.118643
C      7.702994    14.070778     7.076419    -0.014606
C      8.520343    13.005366     7.277992    -0.163708
C      7.924842    11.685236     7.445969     0.085893
C      8.712835    10.558594     7.699462    -0.149087
C      8.144718     9.338882     7.907143    -0.115492
C      8.324863    15.447240     6.938983     0.603197
C      4.755666     5.361346     5.692898     0.598144
C      4.533198     5.211943     4.223862    -0.029375
C      3.263038     5.513198     3.686335    -0.129414
C      2.974770     5.290318     2.388330    -0.143043
C      3.944010     4.734345     1.517903     0.083564
C      3.661456     4.420845     0.186302    -0.169269
C      4.593573     3.823235    29.921312    -0.014046
C      5.805255     3.534227    30.437460    -0.114231
C      6.185041     3.823235     1.212490    -0.140201
C      5.219130     4.398802     2.076808     0.087512
C      5.491667     4.687810     3.411463    -0.149849
C      4.177448     3.401969    28.528628     0.568185
C      5.421004     5.755671    10.744429     0.603482
C      5.781670     6.159792    12.164600    -0.032344
C      5.000927     7.048859    12.860941    -0.160681
C      5.368805     7.462778    14.140622     0.083059
C      4.672678     8.457162    14.870559    -0.137874
C      5.089357     8.849037    16.107482    -0.116443
C      6.229393     8.322455    16.678604    -0.021518
C      6.986914     7.406446    16.028074    -0.183777
C      6.561481     6.955789    14.730069     0.085027
C      7.331328     6.039780    13.990970    -0.148661
C      6.951292     5.633209    12.741830    -0.126857
C      6.825069     8.831893    18.037692     0.577891
C      7.809101    23.715812     4.498733     0.612836
C     -3.027067    23.752550     4.376568    -0.043868
C      1.204554     0.416368     4.526221    -0.151452
C      2.685429     0.413918     4.440705     0.090832
C      3.365615     1.557705     4.630061    -0.131802
C      4.735927     1.518517     4.605628    -0.102782
C      5.439150     0.262067     4.431543    -0.034350
C      1.211012    23.642335     4.254403    -0.148246
C     -0.292406    23.647234     4.226916     0.084056
C     -0.989820    22.469158     4.071155    -0.126578
C     -2.332658    22.505896     4.104751    -0.099000
C      6.908391     0.271864     4.529275     0.612703
C      8.512911     8.983744    21.846192    -0.034905
C      7.318107     7.477473    23.336607    -0.039592
C      8.484526     9.427054    24.234522    -0.030762
C      6.111932     8.929862    21.861463    -0.035954
C      7.273281    10.837805    22.762431    -0.033701
C      6.146417     9.373171    24.216197    -0.032367
C      2.403221     4.171024    24.842293    -0.036962
C      2.646756     4.396353    22.453964    -0.028311
C      3.693033     5.983448    23.913838    -0.033167
C      3.722402     2.576581    23.580938    -0.031757
C      4.799977     4.220009    25.056083    -0.030692
C      4.990719     4.401251    22.686078    -0.032611
C     10.585587     4.413497    23.278579     0.596182
C      9.967047     3.056628    23.083115    -0.018425
C     10.766474     1.944682    22.863217    -0.160617
C     10.213705     0.695579    22.673861     0.094830
C      7.439182    24.031761    22.453964    -0.150359
C      6.871774    22.807151    22.304311    -0.118643
C      5.473087    22.667545    22.347069    -0.014606
C      4.655738    23.732956    22.548642    -0.163708
C      8.794585     0.560872    22.716619     0.085893
C      8.006592     1.687514    22.970112    -0.149087
C      8.574709     2.907226    23.177793    -0.115492
C      4.851218    21.291082    22.209633     0.603197
C     -0.363639     6.884762    20.963548     0.598144
C     -0.141171     7.034164    19.494512    -0.029375
C      1.128989     6.732910    18.956985    -0.129414
C      1.417257     6.955789    17.658980    -0.143043
C      0.448017     7.511762    16.788553     0.083564
C      0.730571     7.825263    15.456952    -0.169269
C     -0.201546     8.422873    14.650662    -0.014046
C     10.914172     8.711881    15.166810    -0.114231
C     10.534386     8.422873    16.483140    -0.140201
C     -0.827103     7.847306    17.347458     0.087512
C     -1.099640     7.558298    18.682113    -0.149849
C      0.214579     8.844139    13.257978     0.568185
C     11.298423     6.490437    26.015079     0.603482
C     10.937757     6.086315    27.435250    -0.032344
C     -0.608900     5.197248    28.131591    -0.160681
C     11.350622     4.783330    29.411272     0.083059
C     -0.280651     3.788946    30.141209    -0.137874
C     11.630070     3.397070     0.836832    -0.116443
C     10.490034     3.923653     1.407954    -0.021518
C      9.732513     4.839662     0.757424    -0.183777
C     10.157946     5.290318    30.000719     0.085027
C      9.388099     6.206327    29.261620    -0.148661
C      9.768135     6.612898    28.012480    -0.126857
C      9.894358     3.414215     2.767042     0.577891
C      5.366980    13.022511    19.769383     0.612836
C      3.875748    12.985772    19.647218    -0.043868
C      3.187473    11.829740    19.796871    -0.151452
C      1.706598    11.832189    19.711355     0.090832
C      1.026412    10.688403    19.900711    -0.131802
C     -0.343900    10.727590    19.876278    -0.102782
C     -1.047123    11.984041    19.702193    -0.034350
C     -0.362331    13.095987    19.525053    -0.148246
C      1.141087    13.091089    19.497566     0.084056
C      1.838501    14.269164    19.341805    -0.126578
C      3.181339    14.232426    19.375401    -0.099000
C      9.811036    11.974244    19.799925     0.612703
N      0.611032    20.580808    22.618887    -0.156044
N     -0.643942    22.055240    24.139844    -0.161557
N     -1.836990    20.553867    22.621941    -0.183588
N     -0.647303    22.478955    21.720973    -0.178108
N      6.863095    17.379676    22.096631    -0.151003
N      8.010395    15.584396    20.917736    -0.169050
N      8.223111    15.809725    23.330499    -0.194299
N      9.298266    17.401719    21.855354    -0.185618
N      0.237649    16.157514     7.348237    -0.156044
N      1.492623    14.683083     8.869194    -0.161557
N      2.685671    16.184456     7.351291    -0.183588
N      1.495984    14.259368     6.450323    -0.178108
N      6.312986    19.358647     6.825981    -0.151003
N      5.165686    21.153926     5.647086    -0.169050
N      4.952970    20.928598     8.059849    -0.194299
N      3.877815    19.336604     6.584704    -0.185618
N      8.173022     3.911407     7.922413    -0.156044
N      9.427996     2.436975     6.401456    -0.161557
N     10.621044     3.938348     7.919359    -0.183588
N      9.431357     2.013260     8.820327    -0.178108
N      1.920959     7.112539     8.444669    -0.151003
N      0.773659     8.907819     9.623564    -0.169050
N      0.560943     8.682490     7.210801    -0.194299
N     -0.514212     7.090496     8.685946    -0.185618
N      8.546405     8.334701    23.193063    -0.156044
N      7.291431     9.809132    21.672106    -0.161557
N      6.098383     8.307759    23.190009    -0.183588
N      7.288070    10.232847    24.090977    -0.178108
N      2.471068     5.133568    23.715319    -0.151003
N      3.618368     3.338289    24.894214    -0.169050
N      3.831084     3.563617    22.481451    -0.194299
N      4.906239     5.155611    23.956596    -0.185618
O      3.907534    16.745327    22.551696    -0.562665
O      1.850027    17.631946    22.368448    -0.553269
O     -0.782613     8.937209    23.364095    -0.577031
O      1.205986     8.109372    23.944379    -0.543848
O      5.027714    18.810021    24.133735    -0.569244
O      2.865396    19.321908    24.410134    -0.549313
O      3.752645    21.727044     2.669310    -0.565048
O      5.692962    20.730211     2.461629    -0.554947
O      4.436998    18.266294    20.248882    -0.554895
O      2.569575    19.483557    20.392426    -0.557826
O      1.088165    16.243237    11.947757    -0.535238
O      2.541759    14.597360    12.121842    -0.574224
O      1.527037     1.800178    26.479307    -0.503289
O     -1.979898    24.310973    25.471444    -0.592191
O      1.301109    23.113303    26.228868    -0.517526
O      4.800684     0.764157    25.679125    -0.589090
O      9.268547    19.992995     7.281046    -0.562665
O     -1.001346    19.106377     7.097798    -0.553269
O      5.174640     3.308898     8.093445    -0.577031
O      3.186041     4.136735     8.673729    -0.543848
O      8.148367    17.928301     8.863085    -0.569244
O     -2.016715    17.416414     9.139484    -0.549313
O      9.423436    15.011279    17.939960    -0.565048
O      7.483119    16.008112    17.732279    -0.554947
O      8.739083    18.472029     4.978232    -0.554895
O     -1.720894    17.254765     5.121776    -0.557826
O     -0.239484    20.495086    27.218407    -0.535238
O     -1.693078    22.140962    27.392492    -0.574224
O      2.864990    10.445930    11.208657    -0.503289
O      2.828579    12.427350    10.200794    -0.592191
O     -0.452428    13.625019    10.958218    -0.517526
O     -0.408657    11.481950    10.408475    -0.589090
O      4.876520     7.746888     7.989604    -0.562665
O      6.934027     6.860269     8.172852    -0.553269
O      9.566667    15.555006     7.177205    -0.577031
O      7.578068    16.382843     6.596921    -0.543848
O      3.756340     5.682194     6.407565    -0.569244
O      5.918658     5.170307     6.131166    -0.549313
O      5.031409     2.765171    27.871990    -0.565048
O      3.091092     3.762004    28.079671    -0.554947
O      4.347056     6.225921    10.292418    -0.554895
O      6.214479     5.008658    10.148874    -0.557826
O      7.695889     8.248978    18.593543    -0.535238
O      6.242295     9.894855    18.419458    -0.574224
O      7.257017    22.692037     4.061993    -0.503289
O     10.763952     0.181242     5.069856    -0.592191
O      7.482945     1.378912     4.312432    -0.517526
O      3.983370    23.728058     4.862175    -0.589090
O     -0.484493     4.499220    23.260254    -0.562665
O      9.785400     5.385838    23.443502    -0.553269
O      3.609414    21.183317    22.447855    -0.577031
O      5.598013    20.355480    21.867571    -0.543848
O      0.635687     6.563914    21.678215    -0.569244
O     10.800769     7.075801    21.401816    -0.549313
O     -0.639382     9.480936    12.601340    -0.565048
O      1.300935     8.484103    12.809021    -0.554947
O      0.044971     6.020186    25.563068    -0.554895
O     10.504948     7.237450    25.419524    -0.557826
O      9.023538     3.997129     3.322893    -0.535238
O     10.477132     2.351253     3.148808    -0.574224
O      5.919064    14.046285    19.332643    -0.503289
O      5.955475    12.064865    20.340506    -0.592191
O      9.236482    10.867196    19.583082    -0.517526
O      9.192711    13.010265    20.132825    -0.589090

The following XYZ coordinates are in angstroms. Other properties are in atomic units.
The sperically averaged electron density of each atom fit to a function of the form exp(a - br)
eigen_1, eigen_2 and eigen_3 are the three eigenvalues of traceless quadrupole moment tensor
  atom number  atomic symbol              X              Y              Z     net charge C6 coefficient C8 coefficient C10 coefficient fluctuating dipole atomic polarizability isotropic forcefield polarizability              a              b squared Pearson coefficient          <r^3>          <r^4>         wp_QDO          m_QDO          q_QDO       dipole_x       dipole_y       dipole_z         dipole            Qxy            Qxz            Qyz     Q(x^2-y^2)  Q(3z^2 - R^2)        eigen_1        eigen_2        eigen_3 static polarizability      alpha(xx)      alpha(xy)      alpha(xz)      alpha(yy)      alpha(yz)      alpha(zz) atomic spin moment
            1             Zn       2.398456      19.561197      22.425255       0.839040      91.712218 0.17496254E+04  0.54894411E+05                                17.713984                           14.570466       0.356432       1.973462                    0.995258      46.738668     127.800877       0.429032       0.455023      -1.104697      -0.012828       0.001112       0.000773       0.012899       0.064985       0.011354      -0.007732      -0.092138       0.153253      -0.106381       0.051300       0.055082             23.079915      21.391961      -1.450298      -0.561700      27.758838       7.315756      20.088946          -0.000000
            2             Zn       5.073462      18.408594      22.161073       0.840505      92.965313 0.17822517E+04  0.56127996E+05                                17.728298                           14.591395       0.350561       1.973118                    0.995016      46.640452     127.408241       0.434150       0.447977      -1.109982       0.010204      -0.001414      -0.001703       0.010442       0.067461       0.000989      -0.003018      -0.097787       0.160293      -0.110063       0.052298       0.057765             23.107499      21.639762      -1.983424      -0.327215      26.783442       7.466114      20.899293          -0.000000
            3             Zn      -0.647201      22.970759      26.041345       0.829536      87.240559 0.18970658E+04  0.60687358E+05                                16.207304                           14.354371       0.290801       1.942717                    0.998112      47.433129     130.619285       0.470081       0.407303      -1.136642      -0.014410       0.026344       0.052359       0.060358      -0.034830       0.020928      -0.026900       0.052174      -0.082513      -0.048187      -0.019279       0.067466             18.858591      21.833703       0.084918      -2.066752      16.769598      -1.129497      17.972473          -0.000000
            4             Zn       5.286015      22.499283       3.981669       0.833266      85.275371 0.18915143E+04  0.60442525E+05                                16.028635                           14.365836       0.454397       1.986021                    0.998115      47.469314     130.484592       0.468478       0.409151      -1.135787      -0.006255       0.049562      -0.068873       0.085083      -0.027339      -0.030298      -0.001473       0.039766       0.074887      -0.049776      -0.001034       0.050811             18.638052      21.073227       0.218624       2.120016      17.554156       1.391749      17.286773          -0.000000
            5             Zn      -1.549775      17.177125       7.154605       0.839040      91.712228 0.17496255E+04  0.54894416E+05                                17.713985                           14.570466       0.356432       1.973462                    0.995258      46.738669     127.800877       0.429032       0.455023      -1.104697       0.012828      -0.001112       0.000773       0.012899       0.064985      -0.011354       0.007732      -0.092138       0.153253      -0.106381       0.051300       0.055082             23.079916      21.391970      -1.450295       0.561700      27.758832      -7.315756      20.088947          -0.000000
            6             Zn       8.102619      18.329729       6.890423       0.840505      92.965323 0.17822516E+04  0.56127996E+05                                17.728299                           14.591395       0.350562       1.973118                    0.995016      46.640452     127.408241       0.434150       0.447977      -1.109982      -0.010204       0.001414      -0.001703       0.010442       0.067461      -0.000989       0.003018      -0.097787       0.160293      -0.110063       0.052298       0.057765             23.107501      21.639766      -1.983420       0.327216      26.783448      -7.466115      20.899290          -0.000000
            7             Zn       1.495882      13.767564      10.770695       0.829536      87.240555 0.18970656E+04  0.60687350E+05                                16.207304                           14.354370       0.290801       1.942717                    0.998112      47.433129     130.619284       0.470081       0.407303      -1.136642       0.014410      -0.026344       0.052359       0.060358      -0.034830      -0.020928       0.026900       0.052174      -0.082513      -0.048187      -0.019279       0.067466             18.858590      21.833697       0.084923       2.066754      16.769595       1.129500      17.972479          -0.000000
            8             Zn       7.890066      14.239039      19.252319       0.833266      85.275374 0.18915142E+04  0.60442523E+05                                16.028635                           14.365836       0.454397       1.986021                    0.998115      47.469314     130.484592       0.468478       0.409151      -1.135787       0.006255      -0.049562      -0.068873       0.085083      -0.027339       0.030298       0.001473       0.039766       0.074887      -0.049776      -0.001034       0.050811             18.638053      21.073236       0.218623      -2.120013      17.554155      -1.391749      17.286768          -0.000000
            9             Zn       6.385598       4.931018       8.116045       0.839040      91.712223 0.17496255E+04  0.54894415E+05                                17.713984                           14.570466       0.356432       1.973462                    0.995258      46.738669     127.800877       0.429032       0.455023      -1.104697       0.012828      -0.001112      -0.000773       0.012899       0.064985       0.011354      -0.007732      -0.092138       0.153253      -0.106382       0.051300       0.055082             23.079915      21.391961      -1.450298      -0.561700      27.758838       7.315755      20.088946          -0.000000
           10             Zn       3.710592       6.083621       8.380227       0.840505      92.965313 0.17822517E+04  0.56127996E+05                                17.728298                           14.591395       0.350561       1.973118                    0.995016      46.640452     127.408241       0.434150       0.447977      -1.109982      -0.010204       0.001414       0.001703       0.010442       0.067461       0.000989      -0.003018      -0.097787       0.160293      -0.110063       0.052298       0.057765             23.107499      21.639762      -1.983423      -0.327215      26.783442       7.466114      20.899293          -0.000000
           11             Zn       9.431255       1.521456       4.499955       0.829536      87.240559 0.18970658E+04  0.60687358E+05                                16.207304                           14.354371       0.290801       1.942717                    0.998112      47.433129     130.619285       0.470081       0.407303      -1.136642       0.014410      -0.026344      -0.052359       0.060358      -0.034830       0.020928      -0.026900       0.052174      -0.082513      -0.048187      -0.019279       0.067466             18.858591      21.833703       0.084918      -2.066752      16.769598      -1.129497      17.972473          -0.000000
           12             Zn       3.498039       1.992932      26.559631       0.833266      85.275372 0.18915143E+04  0.60442526E+05                                16.028635                           14.365836       0.454397       1.986021                    0.998115      47.469314     130.484593       0.468478       0.409151      -1.135787       0.006255      -0.049562       0.068873       0.085083      -0.027339      -0.030298      -0.001473       0.039766       0.074887      -0.049776      -0.001034       0.050811             18.638052      21.073228       0.218624       2.120016      17.554156       1.391749      17.286773          -0.000000
           13             Zn      10.333829       7.315090      23.386695       0.839040      91.712225 0.17496254E+04  0.54894413E+05                                17.713985                           14.570466       0.356432       1.973462                    0.995258      46.738668     127.800876       0.429032       0.455023      -1.104697      -0.012828       0.001112      -0.000773       0.012899       0.064985      -0.011354       0.007732      -0.092138       0.153253      -0.106382       0.051300       0.055082             23.079916      21.391970      -1.450295       0.561700      27.758832      -7.315756      20.088947          -0.000000
           14             Zn       0.681435       6.162486      23.650877       0.840505      92.965322 0.17822516E+04  0.56127995E+05                                17.728299                           14.591395       0.350561       1.973118                    0.995016      46.640452     127.408241       0.434150       0.447977      -1.109982       0.010204      -0.001414       0.001703       0.010442       0.067461      -0.000989       0.003018      -0.097787       0.160293      -0.110063       0.052298       0.057765             23.107501      21.639766      -1.983420       0.327216      26.783447      -7.466115      20.899290          -0.000000
           15             Zn       7.288172      10.724651      19.770605       0.829536      87.240556 0.18970657E+04  0.60687351E+05                                16.207304                           14.354371       0.290801       1.942717                    0.998112      47.433129     130.619285       0.470081       0.407303      -1.136642      -0.014410       0.026344      -0.052359       0.060358      -0.034830      -0.020928       0.026900       0.052174      -0.082513      -0.048187      -0.019279       0.067466             18.858591      21.833697       0.084923       2.066754      16.769595       1.129500      17.972480          -0.000000
           16             Zn       0.893988      10.253176      11.288981       0.833266      85.275373 0.18915142E+04  0.60442523E+05                                16.028635                           14.365836       0.454397       1.986021                    0.998115      47.469314     130.484592       0.468478       0.409151      -1.135787      -0.006255       0.049562       0.068873       0.085083      -0.027339       0.030298       0.001473       0.039766       0.074887      -0.049776      -0.001034       0.050811             18.638053      21.073236       0.218623      -2.120013      17.554155      -1.391749      17.286768          -0.000000
           17              H       0.605792      20.531824      24.668208       0.121990       1.137221 0.91957557E+01  0.94519353E+02                                 1.878603                            1.832086      -1.350662       2.242394                    0.992611       3.868258      11.489935       0.435349       1.368785      -0.689411       0.006279      -0.032525       0.031552       0.045747       0.001021       0.004553      -0.007396      -0.019076      -0.001043      -0.012032      -0.001664       0.013695              1.904925       1.755769      -0.091085       0.099710       1.894955      -0.277710       2.064052           0.000000
           18              H       1.378498      21.802970      24.072653       0.112277       1.035395 0.78921570E+01  0.78473740E+02                                 1.794321                            1.718607      -1.322935       2.251690                    0.992062       3.902479      11.590563       0.438923       1.403423      -0.681666       0.037241       0.020399       0.007865       0.043184       0.007137       0.004065       0.000683       0.006079      -0.021590      -0.008547      -0.003551       0.012098              1.885382       2.287589       0.407286       0.186772       1.802821       0.190001       1.565738          -0.000000
           19              H      -0.617064      19.287619      21.586591       0.109453       1.342847 0.10853636E+02  0.11487904E+03                                 2.014541                            1.926120      -1.281395       2.269902                    0.992373       3.792019      10.986051       0.451458       1.281807      -0.709367       0.002969      -0.019016      -0.037329       0.041999      -0.007530       0.001385       0.011058      -0.001915       0.036333      -0.016384      -0.001320       0.017704              2.112703       1.770962       0.035774      -0.006568       2.244915       0.659820       2.322232          -0.000000
           20              H      -0.612250      19.015756      23.165576       0.113703       1.160140 0.94134840E+01  0.96273018E+02                                 1.842300                            1.808263      -0.990761       2.414704                    0.995802       3.592677      10.273383       0.459778       1.302578      -0.705636       0.000878      -0.031563       0.030166       0.043669       0.000645      -0.001267      -0.013351      -0.006777       0.003702      -0.011402      -0.004066       0.015468              1.854990       1.649067       0.054915       0.010398       2.223894      -0.202039       1.692008           0.000000
           21              H       1.346585      22.253627      21.665998       0.112512       1.242526 0.96549476E+01  0.98792081E+02                                 1.885004                            1.795908      -1.002295       2.401407                    0.996858       3.550974       9.965097       0.477842       1.252707      -0.716723       0.032319       0.026911      -0.003245       0.042181       0.009246      -0.005433      -0.004906      -0.009709      -0.006711      -0.010119      -0.004406       0.014525              1.946134       2.437310       0.458183       0.021388       1.875861       0.108333       1.525230           0.000000
           22              H       0.564472      21.269040      20.676460       0.114206       1.238529 0.95295554E+01  0.96795611E+02                                 1.854397                            1.763092      -0.977248       2.416446                    0.997230       3.467979       9.568298       0.492963       1.223232      -0.723946       0.002871      -0.011465      -0.040267       0.041966       0.001604       0.000105      -0.002950      -0.003503       0.040475      -0.009185      -0.004767       0.013952              1.920768       1.629984      -0.111926      -0.189045       1.768910       0.515550       2.363410           0.000000
           23              H      -1.818424      20.468144      24.640721       0.111091       1.171886 0.95442984E+01  0.97477047E+02                                 1.818306                            1.791637      -1.024442       2.393771                    0.996374       3.555365      10.000939       0.475511       1.261209      -0.714791      -0.003204      -0.031804       0.027525       0.042183       0.005106      -0.004088      -0.008162      -0.006951      -0.006012      -0.007641      -0.005163       0.012804              1.812390       1.585578       0.055541      -0.039131       1.893538      -0.277212       1.958054           0.000000
           24              H      -2.649313      21.712349      24.066544       0.105980       1.153894 0.87476296E+01  0.88187817E+02                                 1.856592                            1.754778      -1.017442       2.393387                    0.995554       3.684238      10.596751       0.460260       1.320034      -0.700497      -0.035227       0.018303       0.004814       0.039988      -0.000427      -0.003513       0.000551       0.012698      -0.016589      -0.006399      -0.003535       0.009935              1.955326       2.458064      -0.541417      -0.185722       1.853179       0.164870       1.554736           0.000000
           25              H      -1.473895      23.642335      23.141143       0.101906       1.232334 0.94801001E+01  0.97803915E+02                                 1.954341                            1.837478      -1.210069       2.294389                    0.993863       3.878903      11.396589       0.444529       1.335558      -0.696374      -0.032242       0.024186       0.000644       0.040310      -0.007827       0.002068      -0.006926      -0.005237      -0.017877      -0.009525      -0.004123       0.013648              2.063005       2.411684      -0.614313      -0.137332       2.210184       0.213743       1.567148           0.000000
           26              H       0.126526      23.674175      23.144197       0.101421       1.120204 0.85994829E+01  0.86134415E+02                                 1.805682                            1.730500      -0.902086       2.444870                    0.996920       3.617883      10.297672       0.468273       1.305877      -0.703941       0.033819       0.025694      -0.001280       0.042491       0.010059      -0.000731      -0.005251       0.002049      -0.011880      -0.010230      -0.002862       0.013091              1.874280       2.065924       0.475611       0.101294       2.112120       0.177454       1.444797           0.000000
           27              H      -1.780494      21.202911      20.697839       0.106477       1.231542 0.95416347E+01  0.95685553E+02                                 1.768273                            1.705877      -0.764210       2.510325                    0.999265       3.245435       8.523980       0.534046       1.143678      -0.745941       0.000355      -0.014813      -0.035973       0.038905       0.004862       0.001179       0.001851      -0.003839       0.022821      -0.009031       0.000725       0.008306              1.791983       1.537485      -0.003079       0.063372       1.662123       0.430947       2.176340          -0.000000
           28              H      -2.611669      22.167904      21.665998       0.096191       1.264071 0.93318607E+01  0.94976015E+02                                 1.922389                            1.771231      -1.073535       2.359497                    0.994540       3.694153      10.446171       0.477361       1.260704      -0.713331      -0.031749       0.022505       0.000739       0.038923      -0.004500       0.001496      -0.001932       0.003472      -0.012352      -0.004846      -0.002509       0.007356              2.034611       2.720166      -0.680331      -0.041169       1.898750       0.097629       1.484916           0.000000
           29              H       6.001514      15.836666      21.079605       0.113020       1.033109 0.78663107E+01  0.78129785E+02                                 1.789789                            1.714429      -1.306613       2.258612                    0.992529       3.889481      11.534517       0.440110       1.401197      -0.682136      -0.035712      -0.021687       0.000515       0.041785       0.008081       0.002126      -0.001860       0.005082      -0.020195      -0.008805      -0.003053       0.011858              1.877627       2.283352       0.425965       0.017856       1.853554       0.101390       1.495975          -0.000000
           30              H       6.697785      16.911874      20.117554       0.123536       1.139443 0.91422740E+01  0.93665763E+02                                 1.874098                            1.821691      -1.307109       2.268498                    0.992854       3.781655      11.149477       0.439190       1.361214      -0.691598      -0.008604       0.020998      -0.038698       0.044861       0.000959       0.005171      -0.007238      -0.011066       0.018384      -0.011085      -0.001289       0.012374              1.908935       1.760505      -0.096385       0.146085       1.725296      -0.175159       2.241005          -0.000000
           31              H       7.108669      17.284156      24.106248       0.109285       1.200556 0.90905967E+01  0.91865960E+02                                 1.853267                            1.747740      -1.068969       2.367311                    0.996101       3.610447      10.154982       0.481007       1.260064      -0.713815       0.002513       0.022786       0.033657       0.040722       0.003284       0.003599       0.001940      -0.007446       0.037011      -0.011447      -0.001842       0.013289              1.964017       1.645643      -0.103699      -0.142777       2.054999       0.704237       2.191411           0.000000
           32              H       6.243278      16.074241      23.516801       0.108781       1.325110 0.10549583E+02  0.11043232E+03                                 1.975433                            1.884149      -1.069897       2.369146                    0.995681       3.638315      10.347897       0.463681       1.261904      -0.714973      -0.032957      -0.024345       0.012564       0.042856       0.007007      -0.008043      -0.008206      -0.006483       0.006653      -0.010026      -0.005938       0.015964              2.037419       2.558002       0.424504      -0.192842       1.937087       0.030327       1.617170           0.000000
           33              H       8.000973      18.734095      21.049064       0.113345       1.267242 0.10612827E+02  0.11080050E+03                                 1.902754                            1.882865      -0.874864       2.469174                    0.997549       3.466021       9.712490       0.468335       1.252676      -0.719260      -0.002874       0.023790      -0.037596       0.044583       0.001213      -0.001569      -0.012923       0.001276       0.016460      -0.012610      -0.002335       0.014946              1.885500       1.666159      -0.028543       0.060350       2.002355      -0.213720       1.987986          -0.000000
           34              H       8.158105      18.883498      22.637212       0.098610       1.336412 0.10502929E+02  0.11048216E+03                                 2.007439                            1.890058      -1.439545       2.181156                    0.991490       3.951988      11.490187       0.456513       1.275473      -0.708804      -0.001816       0.025981       0.031362       0.040766      -0.008438      -0.000257       0.011959      -0.010652       0.032260      -0.016740      -0.002548       0.019288              2.147095       1.797334       0.153072       0.083210       2.599709       0.723031       2.044242           0.000000
           35              H       7.312406      14.256918      22.359286       0.109812       1.090472 0.83496065E+01  0.82962359E+02                                 1.771511                            1.704455      -0.876296       2.463504                    0.997392       3.534728       9.998990       0.472449       1.304777      -0.704556      -0.032538      -0.023695       0.009624       0.041386       0.008688      -0.003972      -0.005883       0.005052      -0.000349      -0.009735      -0.002955       0.012690              1.831670       2.040305       0.447645      -0.054493       2.071683      -0.001739       1.383022           0.000000
           36              H       8.913226      14.234875      22.218796       0.106621       1.206748 0.92092539E+01  0.94346155E+02                                 1.931270                            1.814697      -1.207942       2.300961                    0.994140       3.820847      11.195465       0.445853       1.340958      -0.695506       0.031165      -0.024331       0.001601       0.039570      -0.007362       0.003465      -0.007822       0.001161      -0.010159      -0.009618      -0.003374       0.012991              2.042277       2.339293      -0.621712      -0.056737       2.290038       0.125514       1.497500          -0.000000
           37              H      -2.314439      15.912592      20.716164       0.107812       1.149842 0.87077212E+01  0.87670690E+02                                 1.853217                            1.751795      -1.006894       2.400790                    0.995628       3.656467      10.504320       0.460323       1.321579      -0.700408       0.036353      -0.018967      -0.003150       0.041124      -0.002335      -0.004090      -0.000819       0.013614      -0.025555      -0.009572      -0.002623       0.012195              1.950180       2.397942      -0.572583      -0.113215       1.879964       0.155252       1.572634          -0.000000
           38              H       9.117255      16.965757      19.906819       0.111650       1.250307 0.10250055E+02  0.10614798E+03                                 1.872167                            1.835035      -1.172797       2.323488                    0.994476       3.566223       9.971621       0.480095       1.231952      -0.721848       0.001668       0.025802      -0.037074       0.045200       0.005568      -0.004234      -0.012643      -0.004968       0.009229      -0.010975      -0.005989       0.016964              1.877218       1.584340      -0.011798      -0.008060       1.685453      -0.176644       2.361860          -0.000000
           39              H      -2.130910      16.084038      23.116710       0.097710       1.229658 0.91010276E+01  0.92448857E+02                                 1.919764                            1.774477      -1.002225       2.394216                    0.995461       3.723968      10.670574       0.464744       1.297423      -0.705163       0.030753      -0.022724       0.001080       0.038253      -0.004966       0.000954      -0.001495       0.003415      -0.004578      -0.004642      -0.001717       0.006359              2.035115       2.715357      -0.656437       0.035234       1.938418       0.088901       1.451571           0.000000
           40              H       9.463202      17.284156      23.877188       0.105108       1.249238 0.96133734E+01  0.97373847E+02                                 1.839588                            1.753279      -0.749003       2.517175                    0.999314       3.363532       9.117297       0.504292       1.199106      -0.731200       0.002393       0.023195       0.030581       0.038457       0.003790       0.001912       0.004984      -0.005125       0.021256      -0.008153      -0.002025       0.010178              1.913884       1.651516       0.150428       0.162365       2.066586       0.619313       2.023552           0.000000
           41              H       3.775645      14.291207      22.967058       0.117560       1.137058 0.84969477E+01  0.84474788E+02                                 1.780648                            1.688868      -1.077580       2.362851                    0.997315       3.545674       9.909079       0.489420       1.258809      -0.713608       0.035569       0.001989       0.001002       0.035638      -0.003944       0.002189      -0.001382       0.018218      -0.028596      -0.009943      -0.004990       0.014933              1.840857       2.379108       0.232463      -0.011547       1.781613       0.001519       1.361851           0.000000
           42              H       3.992422      11.864029      23.406852       0.104054       1.194433 0.86613901E+01  0.86446617E+02                                 1.838636                            1.702347      -0.960735       2.412800                    0.997573       3.562175       9.945818       0.489109       1.254700      -0.714825       0.033545       0.005619       0.003167       0.034159       0.003716       0.003660      -0.002345       0.005683      -0.049755      -0.017410       0.004262       0.013149              1.926841       2.702672      -0.078264       0.033612       1.701006      -0.050154       1.376846           0.000000
           43              H       3.029155       9.796886      23.638966       0.108028       1.169672 0.83212216E+01  0.82461203E+02                                 1.820279                            1.672025      -1.170716       2.311792                    0.996018       3.662289      10.285362       0.490585       1.259881      -0.712033       0.020673      -0.032130       0.005655       0.038622      -0.010196       0.002962      -0.001751       0.002118      -0.032319      -0.011268      -0.004793       0.016061              1.933897       2.088674      -0.472669       0.094873       2.351186      -0.215853       1.361831           0.000000
           44              H      -0.679062      11.374185      23.226659       0.121516       1.122763 0.83554595E+01  0.82922943E+02                                 1.779428                            1.685234      -1.124962       2.342979                    0.996783       3.577247      10.068782       0.484195       1.274622      -0.709645      -0.036799      -0.004023      -0.001414       0.037045      -0.004669       0.000287      -0.002030       0.019022      -0.030786      -0.010950      -0.004798       0.015748              1.841408       2.384617       0.226031       0.021532       1.764541      -0.070702       1.375065           0.000000
           45              H      -0.874218      13.847898      22.814351       0.105590       1.151577 0.83167148E+01  0.82421710E+02                                 1.814195                            1.683660      -0.935894       2.425154                    0.997677       3.571485      10.037152       0.483535       1.278168      -0.709332      -0.034883      -0.004909      -0.000032       0.035227       0.002944      -0.001540      -0.006066       0.006632      -0.047441      -0.017498       0.004658       0.012841              1.903665       2.669810      -0.041515       0.075182       1.677558      -0.002302       1.363627           0.000000
           46              H       0.094519      15.902795      22.426477       0.108789       1.101778 0.78591073E+01  0.77047490E+02                                 1.774133                            1.644281      -1.084747       2.353935                    0.996972       3.651155      10.316770       0.484296       1.290061      -0.705349      -0.020194       0.030411      -0.010962       0.038115      -0.009342       0.005186      -0.004907       0.002555      -0.025673      -0.010661      -0.005137       0.015798              1.870216       2.037832      -0.446575       0.081488       2.248890      -0.065181       1.323925          -0.000000
           47              H       6.188949      18.614083      26.286897       0.107449       1.176231 0.83743348E+01  0.81979326E+02                                 1.737170                            1.610215      -1.074102       2.355296                    0.997603       3.427679       9.145682       0.538894       1.161044      -0.736834       0.028243      -0.015787      -0.018848       0.037446      -0.011249      -0.000865       0.006454       0.025081      -0.011864      -0.017359      -0.001901       0.019260              1.828742       1.808881      -0.301413      -0.410331       1.570265       0.407346       2.107079           0.000000
           48              H       6.671686      18.983916      28.485871       0.116446       1.258146 0.93044714E+01  0.93435915E+02                                 1.830026                            1.713304      -0.972440       2.417356                    0.997973       3.358182       9.050127       0.515556       1.183064      -0.734002       0.033293      -0.009770       0.011097       0.036428      -0.012591      -0.000420       0.004938       0.022458       0.021976      -0.021196       0.007066       0.014130              1.861752       2.331276      -0.194453       0.384513       1.446115       0.001141       1.807866           0.000000
           49              H       5.979885      19.863186       0.167977       0.118868       1.272218 0.95278146E+01  0.97396990E+02                                 1.908966                            1.779319      -1.310989       2.254574                    0.994497       3.684797      10.415179       0.480848       1.246080      -0.715992       0.031429      -0.009595       0.013850       0.035660      -0.009989       0.002816       0.001114       0.010114      -0.007151      -0.010721      -0.001890       0.012612              1.973415       2.436251      -0.158361       0.438149       1.444161       0.028780       2.039834          -0.000000
           50              H       2.343921      21.384153       0.668854       0.110736       1.233287 0.92377807E+01  0.93009241E+02                                 1.827348                            1.721866      -1.047184       2.375189                    0.997527       3.479621       9.526063       0.505458       1.203546      -0.727639      -0.026358       0.019400       0.022441       0.039682      -0.013166      -0.002080       0.004919       0.022405      -0.003926      -0.017454      -0.001280       0.018735              1.874020       1.988674      -0.260215      -0.357249       1.535507       0.319368       2.097879          -0.000000
           51              H       1.718150      20.852672      29.023397       0.121708       1.121355 0.80334500E+01  0.79296539E+02                                 1.805445                            1.672311      -1.204881       2.310887                    0.994711       3.634028      10.348917       0.475325       1.305459      -0.702313      -0.036594       0.008415      -0.012329       0.039521      -0.010541      -0.000128       0.007217       0.016224       0.010746      -0.017119       0.004220       0.012899              1.872763       2.528031      -0.124287       0.287625       1.375849      -0.050236       1.714410          -0.000000
           52              H       2.424389      19.975851      26.784720       0.129635       1.093675 0.80147304E+01  0.79686296E+02                                 1.831892                            1.713808      -1.299801       2.273492                    0.993598       3.727738      10.929891       0.448275       1.374253      -0.687954      -0.036877       0.005323      -0.011636       0.039034      -0.003097       0.003899       0.000938       0.014790      -0.006014      -0.007608      -0.002518       0.010126              1.898801       2.299398      -0.171347       0.287520       1.487804       0.009525       1.909201           0.000000
           53              H       4.580298      17.105363      18.074341       0.129197       1.068929 0.77716231E+01  0.76612261E+02                                 1.801175                            1.685600      -1.210766       2.314907                    0.994514       3.661964      10.662078       0.453201       1.370973      -0.688942       0.034140      -0.013796       0.013786       0.039318      -0.009204       0.005722       0.000332       0.009706      -0.010783      -0.010409      -0.003134       0.013544              1.863865       2.097154      -0.248759       0.344244       1.575517      -0.015731       1.918924          -0.000000
           54              H       4.883243      15.633381      16.052507       0.117985       1.171726 0.85692605E+01  0.85222739E+02                                 1.810992                            1.693224      -0.983357       2.414776                    0.997722       3.469459       9.641578       0.490882       1.254633      -0.715472       0.030829      -0.018741       0.014888       0.039030      -0.014678       0.003971       0.007870      -0.001233       0.009395      -0.019365       0.005252       0.014113              1.859955       2.249834      -0.304609       0.324670       1.530430      -0.104157       1.799602          -0.000000
           55              H       4.199098      14.994134      13.957374       0.115860       1.187621 0.87022441E+01  0.86194348E+02                                 1.772452                            1.664012      -1.004811       2.398714                    0.998055       3.388313       9.157186       0.518258       1.193199      -0.730265       0.022284      -0.028081      -0.018565       0.040371      -0.017065       0.002213       0.005161       0.007992      -0.003369      -0.018646       0.000441       0.018205              1.818241       1.770557      -0.320730      -0.232058       1.766313       0.439261       1.917851          -0.000000
           56              H       1.000323      17.421313      14.122297       0.125279       1.326019 0.10096506E+02  0.10449748E+03                                 1.955134                            1.828417      -1.312603       2.258830                    0.994474       3.636888      10.272953       0.476607       1.241683      -0.718131      -0.030234       0.015635      -0.015806       0.037528      -0.012434       0.006129       0.001164       0.001108      -0.015413      -0.013249      -0.002429       0.015678              2.013568       2.390278      -0.180588       0.478217       1.606601       0.022571       2.043825           0.000000
           57              H       0.652026      18.797775      16.174672       0.114390       1.261968 0.94106801E+01  0.94290252E+02                                 1.801909                            1.699911      -0.865168       2.465625                    0.998873       3.291649       8.714876       0.530881       1.151497      -0.742749      -0.031678       0.014391      -0.013576       0.037348      -0.014857       0.005651       0.009026       0.009619       0.015182      -0.022277       0.009071       0.013206              1.812528       2.094575      -0.266502       0.369592       1.555472      -0.034324       1.787538           0.000000
           58              H       1.308652      19.490905      18.275914       0.111031       1.230683 0.88341176E+01  0.87456725E+02                                 1.780280                            1.647704      -1.079571       2.356132                    0.997566       3.409316       9.084322       0.536846       1.152462      -0.739780      -0.021792       0.026993       0.015841       0.038137      -0.015860       0.003038       0.006154       0.008127      -0.017941      -0.017369      -0.002071       0.019441              1.862034       1.664918      -0.363764      -0.259305       1.889657       0.524803       2.031525           0.000000
           59              H       8.044417      23.265155      25.853210       0.120938       1.090847 0.82939189E+01  0.82715745E+02                                 1.790830                            1.715291      -1.225170       2.302954                    0.994696       3.671989      10.591349       0.461669       1.330292      -0.697386       0.018920      -0.033058      -0.002697       0.038185      -0.002938      -0.000202       0.002935      -0.013500      -0.041878      -0.014268      -0.000371       0.014638              1.832515       2.013495      -0.359427      -0.063662       2.039342       0.105948       1.444709          -0.000000
           60              H       5.878256      22.116470      25.761587       0.123846       1.044662 0.78124916E+01  0.76498659E+02                                 1.725422                            1.655677      -0.956723       2.432850                    0.997818       3.480517       9.837952       0.475389       1.315810      -0.701670       0.016513      -0.031648      -0.006447       0.036274      -0.003415      -0.000557       0.008083       0.000672      -0.043680      -0.017272       0.005076       0.012196              1.751629       1.695823      -0.254204      -0.055888       2.164424       0.103638       1.394640           0.000000
           61              H       3.554496      22.167904      25.837940       0.109028       0.993128 0.71640310E+01  0.69677038E+02                                 1.745756                            1.639970      -1.283412       2.260318                    0.993730       3.917336      11.586156       0.447330       1.407815      -0.679703      -0.019541      -0.034784      -0.003567       0.040056       0.005840       0.000315       0.008222      -0.004355      -0.037227      -0.015411       0.001079       0.014332              1.822891       1.860648       0.434933       0.044215       2.203507       0.044431       1.404518           0.000000
           62              H       7.107940       1.670369      26.396846       0.124028       1.050751 0.77981622E+01  0.76757444E+02                                 1.758355                            1.670957      -1.244679       2.295161                    0.994162       3.683834      10.635044       0.463456       1.342671      -0.694186      -0.020687       0.032179       0.008828       0.039261      -0.002006      -0.000076       0.003067      -0.011901      -0.037221      -0.012786      -0.000063       0.012849              1.806595       1.960228      -0.386975      -0.077899       2.029818       0.099669       1.429740          -0.000000
           63              H       9.314582       2.845995      26.601472       0.126322       1.039988 0.76849311E+01  0.74438001E+02                                 1.681026                            1.612328      -0.785605       2.512915                    0.999500       3.322927       9.138647       0.498486       1.268523      -0.712901      -0.016849       0.034103       0.005369       0.038415      -0.003271      -0.001998       0.002589      -0.002314      -0.047942      -0.016365       0.004521       0.011844              1.698854       1.682869      -0.276155      -0.044764       2.023843       0.125393       1.389851          -0.000000
           64              H      11.615812       2.779866      26.592310       0.115767       0.965169 0.68428605E+01  0.65523933E+02                                 1.693092                            1.588578      -1.103800       2.352859                    0.996303       3.701222      10.716715       0.462523       1.382964      -0.685556       0.018795       0.034654       0.007758       0.040179       0.004987       0.001474       0.001737      -0.006505      -0.036356      -0.012340       0.000123       0.012217              1.759534       1.817451       0.417376       0.079272       2.052048       0.174002       1.409103          -0.000000
           65              H       0.242889      16.206499       9.397558       0.121990       1.137221 0.91957559E+01  0.94519355E+02                                 1.878604                            1.832086      -1.350662       2.242394                    0.992611       3.868258      11.489935       0.435349       1.368785      -0.689411      -0.006279       0.032525       0.031552       0.045747       0.001021      -0.004553       0.007396      -0.019076      -0.001043      -0.012032      -0.001664       0.013695              1.904925       1.755769      -0.091085      -0.099710       1.894955       0.277711       2.064052           0.000000
           66              H      -0.529817      14.935353       8.802003       0.112277       1.035395 0.78921571E+01  0.78473740E+02                                 1.794321                            1.718607      -1.322935       2.251690                    0.992062       3.902479      11.590563       0.438923       1.403423      -0.681666      -0.037241      -0.020399       0.007865       0.043184       0.007137      -0.004065      -0.000683       0.006079      -0.021590      -0.008547      -0.003551       0.012098              1.885382       2.287589       0.407286      -0.186772       1.802821      -0.190001       1.565738          -0.000000
           67              H       1.465745      17.450703       6.315941       0.109453       1.342847 0.10853634E+02  0.11487901E+03                                 2.014541                            1.926120      -1.281395       2.269902                    0.992373       3.792019      10.986052       0.451458       1.281808      -0.709367      -0.002969       0.019016      -0.037329       0.041999      -0.007530      -0.001385      -0.011058      -0.001915       0.036333      -0.016384      -0.001320       0.017704              2.112703       1.770962       0.035774       0.006568       2.244914      -0.659819       2.322232          -0.000000
           68              H       1.460931      17.722567       7.894926       0.113703       1.160140 0.94134841E+01  0.96273019E+02                                 1.842300                            1.808263      -0.990761       2.414704                    0.995802       3.592677      10.273383       0.459778       1.302578      -0.705636      -0.000878       0.031563       0.030166       0.043669       0.000645       0.001267       0.013351      -0.006777       0.003702      -0.011402      -0.004066       0.015468              1.854990       1.649067       0.054915      -0.010399       2.223895       0.202039       1.692008           0.000000
           69              H      -0.497904      14.484696       6.395348       0.112512       1.242526 0.96549432E+01  0.98792024E+02                                 1.885003                            1.795908      -1.002295       2.401407                    0.996858       3.550974       9.965096       0.477842       1.252707      -0.716723      -0.032319      -0.026911      -0.003245       0.042181       0.009246       0.005433       0.004906      -0.009709      -0.006711      -0.010119      -0.004406       0.014525              1.946133       2.437310       0.458183      -0.021388       1.875859      -0.108333       1.525230           0.000000
           70              H       0.284209      15.469283       5.405810       0.114206       1.238530 0.95295589E+01  0.96795658E+02                                 1.854398                            1.763093      -0.977248       2.416446                    0.997230       3.467979       9.568299       0.492963       1.223232      -0.723946      -0.002871       0.011465      -0.040267       0.041966       0.001604      -0.000105       0.002950      -0.003503       0.040475      -0.009185      -0.004767       0.013952              1.920769       1.629984      -0.111926       0.189046       1.768911      -0.515551       2.363411           0.000000
           71              H       2.667105      16.270178       9.370071       0.111091       1.171885 0.95442985E+01  0.97477049E+02                                 1.818306                            1.791637      -1.024442       2.393771                    0.996374       3.555365      10.000939       0.475511       1.261209      -0.714791       0.003204       0.031804       0.027525       0.042183       0.005106       0.004088       0.008162      -0.006951      -0.006012      -0.007641      -0.005163       0.012804              1.812390       1.585578       0.055541       0.039131       1.893538       0.277212       1.958054           0.000000
           72              H       3.497994      15.025974       8.795894       0.105980       1.153894 0.87476261E+01  0.88187774E+02                                 1.856592                            1.754777      -1.017442       2.393387                    0.995554       3.684238      10.596751       0.460260       1.320034      -0.700497       0.035227      -0.018303       0.004814       0.039988      -0.000427       0.003513      -0.000551       0.012698      -0.016589      -0.006399      -0.003535       0.009935              1.955326       2.458065      -0.541417       0.185722       1.853178      -0.164870       1.554736           0.000000
           73              H       2.322576      13.095987       7.870493       0.101906       1.232334 0.94801041E+01  0.97803965E+02                                 1.954341                            1.837479      -1.210069       2.294389                    0.993863       3.878903      11.396589       0.444529       1.335558      -0.696374       0.032242      -0.024186       0.000644       0.040310      -0.007827      -0.002068       0.006926      -0.005237      -0.017877      -0.009525      -0.004123       0.013648              2.063006       2.411684      -0.614313       0.137332       2.210186      -0.213743       1.567148           0.000000
           74              H       0.722155      13.064147       7.873547       0.101421       1.120204 0.85994866E+01  0.86134459E+02                                 1.805683                            1.730501      -0.902086       2.444870                    0.996920       3.617883      10.297672       0.468273       1.305877      -0.703941      -0.033819      -0.025694      -0.001280       0.042491       0.010059       0.000731       0.005251       0.002049      -0.011880      -0.010230      -0.002862       0.013091              1.874281       2.065924       0.475611      -0.101294       2.112122      -0.177454       1.444797           0.000000
           75              H       2.629175      15.535412       5.427189       0.106477       1.231542 0.95416379E+01  0.95685592E+02                                 1.768273                            1.705877      -0.764210       2.510325                    0.999265       3.245435       8.523980       0.534046       1.143678      -0.745941      -0.000355       0.014813      -0.035973       0.038905       0.004862      -0.001179      -0.001851      -0.003839       0.022821      -0.009031       0.000725       0.008306              1.791983       1.537485      -0.003079      -0.063372       1.662123      -0.430947       2.176340          -0.000000
           76              H       3.460350      14.570419       6.395348       0.096191       1.264070 0.93318567E+01  0.94975965E+02                                 1.922389                            1.771230      -1.073535       2.359497                    0.994540       3.694153      10.446171       0.477361       1.260704      -0.713331       0.031749      -0.022505       0.000739       0.038923      -0.004500      -0.001496       0.001932       0.003472      -0.012352      -0.004846      -0.002509       0.007356              2.034611       2.720167      -0.680331       0.041169       1.898749      -0.097629       1.484916           0.000000
           77              H       7.174567      20.901656       5.808955       0.113020       1.033108 0.78663073E+01  0.78129744E+02                                 1.789789                            1.714429      -1.306613       2.258612                    0.992529       3.889481      11.534517       0.440110       1.401197      -0.682136       0.035712       0.021687       0.000515       0.041785       0.008081      -0.002126       0.001860       0.005082      -0.020195      -0.008805      -0.003053       0.011858              1.877627       2.283352       0.425964      -0.017856       1.853553      -0.101389       1.495975          -0.000000
           78              H       6.478296      19.826448       4.846904       0.123536       1.139444 0.91422779E+01  0.93665811E+02                                 1.874098                            1.821691      -1.307109       2.268498                    0.992854       3.781655      11.149477       0.439190       1.361214      -0.691598       0.008604      -0.020998      -0.038698       0.044861       0.000959      -0.005171       0.007238      -0.011066       0.018384      -0.011085      -0.001289       0.012374              1.908936       1.760505      -0.096385      -0.146085       1.725297       0.175160       2.241005          -0.000000
           79              H       6.067412      19.454166       8.835598       0.109285       1.200556 0.90905969E+01  0.91865960E+02                                 1.853267                            1.747740      -1.068969       2.367311                    0.996101       3.610447      10.154981       0.481007       1.260064      -0.713816      -0.002513      -0.022786       0.033657       0.040722       0.003284      -0.003599      -0.001940      -0.007446       0.037011      -0.011447      -0.001842       0.013289              1.964017       1.645643      -0.103699       0.142777       2.054998      -0.704236       2.191410           0.000000
           80              H       6.932803      20.664082       8.246151       0.108781       1.325110 0.10549587E+02  0.11043238E+03                                 1.975434                            1.884149      -1.069897       2.369146                    0.995681       3.638315      10.347897       0.463681       1.261904      -0.714973       0.032957       0.024345       0.012564       0.042856       0.007007       0.008043       0.008206      -0.006483       0.006653      -0.010026      -0.005938       0.015964              2.037419       2.558001       0.424504       0.192843       1.937088      -0.030327       1.617170           0.000000
           81              H       5.175108      18.004227       5.778414       0.113345       1.267242 0.10612831E+02  0.11080055E+03                                 1.902755                            1.882866      -0.874864       2.469174                    0.997549       3.466021       9.712490       0.468335       1.252676      -0.719260       0.002874      -0.023790      -0.037596       0.044583       0.001213       0.001569       0.012923       0.001276       0.016460      -0.012610      -0.002335       0.014946              1.885500       1.666159      -0.028543      -0.060350       2.002356       0.213721       1.987986          -0.000000
           82              H       5.017976      17.854825       7.366562       0.098610       1.336412 0.10502929E+02  0.11048216E+03                                 2.007439                            1.890058      -1.439545       2.181156                    0.991490       3.951988      11.490187       0.456513       1.275473      -0.708804       0.001816      -0.025981       0.031362       0.040766      -0.008438       0.000257      -0.011959      -0.010652       0.032260      -0.016740      -0.002548       0.019288              2.147095       1.797334       0.153072      -0.083210       2.599709      -0.723031       2.044242           0.000000
           83              H       5.863675      22.481404       7.088636       0.109812       1.090472 0.83496030E+01  0.82962317E+02                                 1.771511                            1.704454      -0.876296       2.463504                    0.997392       3.534728       9.998990       0.472449       1.304777      -0.704556       0.032538       0.023695       0.009624       0.041386       0.008688       0.003972       0.005883       0.005052      -0.000349      -0.009735      -0.002955       0.012690              1.831670       2.040306       0.447644       0.054493       2.071682       0.001739       1.383022           0.000000
           84              H       4.262855      22.503447       6.948146       0.106621       1.206747 0.92092498E+01  0.94346104E+02                                 1.931270                            1.814697      -1.207942       2.300961                    0.994140       3.820847      11.195465       0.445853       1.340958      -0.695506      -0.031165       0.024331       0.001601       0.039570      -0.007362      -0.003465       0.007822       0.001161      -0.010159      -0.009618      -0.003374       0.012991              2.042277       2.339294      -0.621712       0.056737       2.290037      -0.125514       1.497499          -0.000000
           85              H       3.163120      20.825730       5.445514       0.107812       1.149842 0.87077214E+01  0.87670692E+02                                 1.853217                            1.751795      -1.006894       2.400790                    0.995628       3.656467      10.504320       0.460323       1.321579      -0.700408      -0.036353       0.018967      -0.003150       0.041124      -0.002335       0.004090       0.000819       0.013614      -0.025555      -0.009572      -0.002623       0.012195              1.950180       2.397942      -0.572583       0.113215       1.879964      -0.155252       1.572634          -0.000000
           86              H       4.058826      19.772565       4.636169       0.111651       1.250307 0.10250055E+02  0.10614799E+03                                 1.872167                            1.835034      -1.172797       2.323488                    0.994476       3.566223       9.971621       0.480095       1.231951      -0.721848      -0.001668      -0.025802      -0.037074       0.045200       0.005568       0.004234       0.012643      -0.004968       0.009229      -0.010975      -0.005989       0.016964              1.877218       1.584340      -0.011798       0.008060       1.685453       0.176644       2.361860          -0.000000
           87              H       2.979591      20.654285       7.846060       0.097710       1.229658 0.91010279E+01  0.92448859E+02                                 1.919763                            1.774477      -1.002225       2.394216                    0.995461       3.723968      10.670573       0.464744       1.297423      -0.705163      -0.030753       0.022724       0.001080       0.038253      -0.004966      -0.000954       0.001495       0.003415      -0.004578      -0.004642      -0.001717       0.006359              2.035115       2.715357      -0.656437      -0.035234       1.938418      -0.088901       1.451571           0.000000
           88              H       3.712879      19.454166       8.606538       0.105108       1.249238 0.96133768E+01  0.97373888E+02                                 1.839588                            1.753280      -0.749003       2.517175                    0.999314       3.363532       9.117297       0.504292       1.199106      -0.731200      -0.002393      -0.023195       0.030581       0.038457       0.003790      -0.001912      -0.004984      -0.005125       0.021256      -0.008153      -0.002025       0.010178              1.913885       1.651516       0.150428      -0.162365       2.066586      -0.619313       2.023552           0.000000
           89              H      -2.926964      22.447115       7.696408       0.117560       1.137059 0.84969480E+01  0.84474791E+02                                 1.780649                            1.688868      -1.077580       2.362851                    0.997315       3.545674       9.909079       0.489420       1.258809      -0.713608      -0.035569      -0.001989       0.001002       0.035638      -0.003944      -0.002189       0.001382       0.018218      -0.028596      -0.009943      -0.004990       0.014933              1.840857       2.379109       0.232463       0.011547       1.781613      -0.001519       1.361851           0.000000
           90              H       0.399605       0.382079       8.136202       0.104054       1.194433 0.86613902E+01  0.86446618E+02                                 1.838636                            1.702347      -0.960735       2.412800                    0.997573       3.562175       9.945818       0.489109       1.254700      -0.714825      -0.033545      -0.005619       0.003167       0.034159       0.003716      -0.003660       0.002345       0.005683      -0.049755      -0.017410       0.004262       0.013149              1.926841       2.702672      -0.078264      -0.033612       1.701006       0.050154       1.376846           0.000000
           91              H       1.362872       2.449222       8.368316       0.108028       1.169672 0.83212273E+01  0.82461273E+02                                 1.820280                            1.672025      -1.170716       2.311792                    0.996018       3.662289      10.285362       0.490585       1.259881      -0.712033      -0.020673       0.032130       0.005655       0.038622      -0.010196      -0.002962       0.001751       0.002118      -0.032319      -0.011268      -0.004793       0.016061              1.933898       2.088674      -0.472669      -0.094872       2.351188       0.215853       1.361831           0.000000
           92              H       5.071089       0.871923       7.956009       0.121516       1.122763 0.83554595E+01  0.82922944E+02                                 1.779428                            1.685234      -1.124962       2.342979                    0.996783       3.577247      10.068782       0.484195       1.274622      -0.709645       0.036799       0.004023      -0.001414       0.037045      -0.004669      -0.000287       0.002030       0.019022      -0.030786      -0.010950      -0.004798       0.015748              1.841408       2.384617       0.226031      -0.021532       1.764541       0.070702       1.375065           0.000000
           93              H       1.722899      22.890424       7.543701       0.105590       1.151577 0.83167148E+01  0.82421710E+02                                 1.814195                            1.683660      -0.935894       2.425154                    0.997677       3.571485      10.037152       0.483535       1.278168      -0.709332       0.034883       0.004909      -0.000032       0.035227       0.002944       0.001540       0.006066       0.006632      -0.047441      -0.017498       0.004658       0.012841              1.903665       2.669810      -0.041515      -0.075182       1.677558       0.002302       1.363627           0.000000
           94              H       0.754162      20.835527       7.155827       0.108789       1.101779 0.78591073E+01  0.77047490E+02                                 1.774133                            1.644281      -1.084747       2.353935                    0.996972       3.651155      10.316770       0.484296       1.290061      -0.705349       0.020194      -0.030411      -0.010962       0.038115      -0.009342      -0.005186       0.004907       0.002555      -0.025673      -0.010661      -0.005137       0.015798              1.870216       2.037832      -0.446575      -0.081488       2.248891       0.065181       1.323925          -0.000000
           95              H       6.987132      18.124239      11.016247       0.107449       1.176231 0.83743349E+01  0.81979327E+02                                 1.737170                            1.610215      -1.074102       2.355296                    0.997603       3.427679       9.145682       0.538894       1.161044      -0.736834      -0.028243       0.015787      -0.018848       0.037446      -0.011249       0.000865      -0.006454       0.025081      -0.011864      -0.017359      -0.001901       0.019260              1.828742       1.808881      -0.301413       0.410331       1.570265      -0.407346       2.107079           0.000000
           96              H       6.504395      17.754407      13.215221       0.116446       1.258146 0.93044709E+01  0.93435906E+02                                 1.830026                            1.713304      -0.972440       2.417356                    0.997973       3.358182       9.050126       0.515556       1.183064      -0.734002      -0.033293       0.009770       0.011097       0.036428      -0.012591       0.000420      -0.004938       0.022458       0.021976      -0.021196       0.007066       0.014130              1.861752       2.331276      -0.194453      -0.384513       1.446115      -0.001141       1.807866           0.000000
           97              H       7.196196      16.875136      15.438627       0.118868       1.272218 0.95278143E+01  0.97396989E+02                                 1.908966                            1.779320      -1.310989       2.254574                    0.994497       3.684797      10.415180       0.480848       1.246080      -0.715992      -0.031429       0.009595       0.013850       0.035660      -0.009989      -0.002816      -0.001114       0.010114      -0.007151      -0.010721      -0.001890       0.012612              1.973416       2.436251      -0.158361      -0.438149       1.444161      -0.028780       2.039834          -0.000000
           98              H      -1.495240      15.354170      15.939504       0.110736       1.233286 0.92377772E+01  0.93009198E+02                                 1.827348                            1.721866      -1.047184       2.375189                    0.997527       3.479621       9.526063       0.505458       1.203546      -0.727639       0.026358      -0.019400       0.022441       0.039682      -0.013166       0.002080      -0.004919       0.022405      -0.003926      -0.017454      -0.001280       0.018735              1.874020       1.988674      -0.260214       0.357249       1.535506      -0.319367       2.097879          -0.000000
           99              H      -0.869469      15.885651      13.752747       0.121708       1.121355 0.80334487E+01  0.79296524E+02                                 1.805445                            1.672311      -1.204881       2.310887                    0.994711       3.634028      10.348917       0.475325       1.305459      -0.702313       0.036594      -0.008415      -0.012329       0.039521      -0.010541       0.000128      -0.007217       0.016224       0.010746      -0.017119       0.004220       0.012899              1.872763       2.528031      -0.124286      -0.287625       1.375849       0.050236       1.714410          -0.000000
          100              H      -1.575708      16.762472      11.514070       0.129635       1.093675 0.80147291E+01  0.79686280E+02                                 1.831891                            1.713808      -1.299801       2.273492                    0.993598       3.727738      10.929891       0.448275       1.374253      -0.687954       0.036877      -0.005323      -0.011636       0.039034      -0.003097      -0.003899      -0.000938       0.014790      -0.006014      -0.007608      -0.002518       0.010126              1.898801       2.299398      -0.171346      -0.287520       1.487803      -0.009526       1.909201           0.000000
          101              H       8.595783      19.632960       2.803691       0.129197       1.068929 0.77716232E+01  0.76612262E+02                                 1.801175                            1.685600      -1.210766       2.314907                    0.994514       3.661964      10.662078       0.453201       1.370973      -0.688942      -0.034140       0.013796       0.013786       0.039318      -0.009204      -0.005722      -0.000332       0.009706      -0.010783      -0.010409      -0.003134       0.013544              1.863865       2.097154      -0.248759      -0.344244       1.575517       0.015731       1.918924          -0.000000
          102              H       8.292838      21.104942       0.781857       0.117985       1.171726 0.85692634E+01  0.85222774E+02                                 1.810992                            1.693224      -0.983357       2.414776                    0.997722       3.469459       9.641578       0.490882       1.254633      -0.715472      -0.030829       0.018741       0.014888       0.039030      -0.014678      -0.003971      -0.007870      -0.001233       0.009395      -0.019365       0.005252       0.014113              1.859955       2.249833      -0.304609      -0.324670       1.530430       0.104157       1.799602          -0.000000
          103              H       8.976983      21.744188      29.228024       0.115860       1.187620 0.87022390E+01  0.86194286E+02                                 1.772452                            1.664011      -1.004811       2.398714                    0.998055       3.388313       9.157186       0.518258       1.193199      -0.730265      -0.022284       0.028081      -0.018565       0.040371      -0.017065      -0.002213      -0.005161       0.007992      -0.003369      -0.018646       0.000441       0.018205              1.818240       1.770557      -0.320730       0.232058       1.766313      -0.439261       1.917851          -0.000000
          104              H      -0.151642      19.317010      29.392947       0.125279       1.326019 0.10096503E+02  0.10449744E+03                                 1.955134                            1.828417      -1.312603       2.258830                    0.994474       3.636888      10.272952       0.476607       1.241683      -0.718131       0.030234      -0.015635      -0.015806       0.037528      -0.012434      -0.006129      -0.001164       0.001108      -0.015413      -0.013249      -0.002429       0.015678              2.013568       2.390278      -0.180588      -0.478217       1.606600      -0.022571       2.043825           0.000000
          105              H       0.196655      17.940547       0.904022       0.114390       1.261968 0.94106806E+01  0.94290256E+02                                 1.801909                            1.699911      -0.865168       2.465625                    0.998873       3.291649       8.714875       0.530882       1.151497      -0.742749       0.031678      -0.014391      -0.013576       0.037348      -0.014857      -0.005651      -0.009026       0.009619       0.015182      -0.022277       0.009071       0.013206              1.812528       2.094574      -0.266502      -0.369592       1.555472       0.034325       1.787538           0.000000
          106              H      -0.459971      17.247418       3.005264       0.111031       1.230683 0.88341195E+01  0.87456753E+02                                 1.780281                            1.647705      -1.079571       2.356131                    0.997566       3.409316       9.084324       0.536845       1.152462      -0.739780       0.021792      -0.026993       0.015841       0.038137      -0.015860      -0.003038      -0.006154       0.008127      -0.017941      -0.017369      -0.002071       0.019441              1.862034       1.664919      -0.363764       0.259306       1.889658      -0.524803       2.031526           0.000000
          107              H       5.131664      13.473167      10.582560       0.120938       1.090847 0.82939192E+01  0.82715748E+02                                 1.790830                            1.715291      -1.225170       2.302954                    0.994696       3.671989      10.591349       0.461669       1.330292      -0.697386      -0.018920       0.033058      -0.002697       0.038185      -0.002938       0.000202      -0.002935      -0.013500      -0.041878      -0.014268      -0.000371       0.014638              1.832515       2.013495      -0.359427       0.063662       2.039342      -0.105948       1.444709          -0.000000
          108              H       7.297825      14.621852      10.490937       0.123846       1.044662 0.78124918E+01  0.76498662E+02                                 1.725422                            1.655677      -0.956723       2.432850                    0.997818       3.480517       9.837952       0.475389       1.315810      -0.701670      -0.016513       0.031648      -0.006447       0.036274      -0.003415       0.000557      -0.008083       0.000672      -0.043680      -0.017272       0.005076       0.012196              1.751629       1.695822      -0.254204       0.055888       2.164424      -0.103638       1.394640           0.000000
          109              H       9.621585      14.570419      10.567290       0.109028       0.993128 0.71640309E+01  0.69677036E+02                                 1.745756                            1.639970      -1.283412       2.260318                    0.993730       3.917336      11.586156       0.447330       1.407815      -0.679703       0.019541       0.034784      -0.003567       0.040056       0.005840      -0.000315      -0.008222      -0.004355      -0.037227      -0.015411       0.001079       0.014332              1.822891       1.860648       0.434934      -0.044215       2.203507      -0.044431       1.404519           0.000000
          110              H       9.611487      10.575738      11.126196       0.124028       1.050751 0.77981680E+01  0.76757513E+02                                 1.758355                            1.670958      -1.244679       2.295161                    0.994162       3.683834      10.635044       0.463456       1.342671      -0.694186       0.020687      -0.032179       0.008828       0.039261      -0.002006       0.000076      -0.003067      -0.011901      -0.037221      -0.012786      -0.000063       0.012849              1.806596       1.960228      -0.386975       0.077899       2.029818      -0.099669       1.429741          -0.000000
          111              H       7.404845       9.400112      11.330822       0.126322       1.039989 0.76849367E+01  0.74438067E+02                                 1.681026                            1.612329      -0.785605       2.512915                    0.999500       3.322927       9.138647       0.498486       1.268523      -0.712901       0.016849      -0.034103       0.005369       0.038415      -0.003271       0.001998      -0.002589      -0.002314      -0.047942      -0.016365       0.004521       0.011844              1.698855       1.682869      -0.276155       0.044764       2.023844      -0.125393       1.389852          -0.000000
          112              H       5.103615       9.466241      11.321660       0.115767       0.965170 0.68428642E+01  0.65523976E+02                                 1.693093                            1.588579      -1.103800       2.352859                    0.996303       3.701222      10.716716       0.462522       1.382964      -0.685556      -0.018795      -0.034654       0.007758       0.040179       0.004987      -0.001474      -0.001737      -0.006505      -0.036356      -0.012340       0.000123       0.012217              1.759535       1.817451       0.417376      -0.079272       2.052049      -0.174002       1.409104          -0.000000
          113              H       8.178262       3.960391       5.873092       0.121990       1.137221 0.91957557E+01  0.94519353E+02                                 1.878603                            1.832086      -1.350662       2.242394                    0.992611       3.868258      11.489935       0.435349       1.368785      -0.689411      -0.006279       0.032525      -0.031552       0.045747       0.001021       0.004553      -0.007396      -0.019076      -0.001043      -0.012032      -0.001664       0.013695              1.904925       1.755769      -0.091085       0.099710       1.894955      -0.277710       2.064052           0.000000
          114              H       7.405556       2.689245       6.468647       0.112277       1.035395 0.78921570E+01  0.78473740E+02                                 1.794321                            1.718607      -1.322935       2.251690                    0.992062       3.902479      11.590563       0.438923       1.403423      -0.681666      -0.037241      -0.020399      -0.007865       0.043184       0.007137       0.004065       0.000683       0.006079      -0.021590      -0.008547      -0.003551       0.012098              1.885382       2.287589       0.407286       0.186772       1.802821       0.190001       1.565738          -0.000000
          115              H       9.401118       5.204596       8.954709       0.109453       1.342847 0.10853636E+02  0.11487904E+03                                 2.014541                            1.926120      -1.281395       2.269902                    0.992373       3.792019      10.986051       0.451458       1.281807      -0.709367      -0.002969       0.019016       0.037329       0.041999      -0.007530       0.001385       0.011058      -0.001915       0.036333      -0.016384      -0.001320       0.017704              2.112703       1.770962       0.035774      -0.006568       2.244915       0.659820       2.322232          -0.000000
          116              H       9.396304       5.476459       7.375724       0.113703       1.160140 0.94134840E+01  0.96273018E+02                                 1.842300                            1.808263      -0.990761       2.414704                    0.995802       3.592677      10.273383       0.459778       1.302578      -0.705636      -0.000878       0.031563      -0.030166       0.043669       0.000645      -0.001267      -0.013351      -0.006777       0.003702      -0.011402      -0.004066       0.015468              1.854990       1.649067       0.054915       0.010398       2.223894      -0.202039       1.692008           0.000000
          117              H       7.437469       2.238588       8.875302       0.112512       1.242526 0.96549476E+01  0.98792079E+02                                 1.885004                            1.795908      -1.002295       2.401407                    0.996858       3.550974       9.965096       0.477842       1.252707      -0.716723      -0.032319      -0.026911       0.003245       0.042181       0.009246      -0.005433      -0.004906      -0.009709      -0.006711      -0.010119      -0.004406       0.014525              1.946133       2.437310       0.458183       0.021388       1.875860       0.108333       1.525230           0.000000
          118              H       8.219582       3.223175       9.864840       0.114206       1.238529 0.95295554E+01  0.96795612E+02                                 1.854397                            1.763092      -0.977248       2.416446                    0.997230       3.467979       9.568298       0.492963       1.223232      -0.723946      -0.002871       0.011465       0.040267       0.041966       0.001604       0.000105      -0.002950      -0.003503       0.040475      -0.009185      -0.004767       0.013952              1.920768       1.629984      -0.111926      -0.189045       1.768910       0.515550       2.363410           0.000000
          119              H      10.602478       4.024071       5.900579       0.111091       1.171886 0.95442984E+01  0.97477047E+02                                 1.818306                            1.791637      -1.024442       2.393771                    0.996374       3.555365      10.000939       0.475511       1.261209      -0.714791       0.003204       0.031804      -0.027525       0.042183       0.005106      -0.004088      -0.008162      -0.006951      -0.006012      -0.007641      -0.005163       0.012804              1.812390       1.585578       0.055541      -0.039131       1.893538      -0.277212       1.958054           0.000000
          120              H      11.433367       2.779866       6.474756       0.105980       1.153894 0.87476296E+01  0.88187817E+02                                 1.856592                            1.754778      -1.017442       2.393387                    0.995554       3.684238      10.596751       0.460260       1.320034      -0.700497       0.035227      -0.018303      -0.004814       0.039988      -0.000427      -0.003513       0.000551       0.012698      -0.016589      -0.006399      -0.003535       0.009935              1.955326       2.458064      -0.541417      -0.185722       1.853179       0.164870       1.554736           0.000000
          121              H      10.257949       0.849880       7.400157       0.101906       1.232334 0.94801010E+01  0.97803928E+02                                 1.954341                            1.837478      -1.210069       2.294389                    0.993863       3.878903      11.396590       0.444529       1.335558      -0.696374       0.032242      -0.024186      -0.000644       0.040310      -0.007827       0.002068      -0.006926      -0.005237      -0.017877      -0.009525      -0.004123       0.013648              2.063006       2.411684      -0.614313      -0.137332       2.210185       0.213743       1.567148           0.000000
          122              H       8.657528       0.818040       7.397103       0.101421       1.120204 0.85994829E+01  0.86134415E+02                                 1.805682                            1.730500      -0.902086       2.444870                    0.996920       3.617883      10.297672       0.468273       1.305877      -0.703941      -0.033819      -0.025694       0.001280       0.042491       0.010059      -0.000731      -0.005251       0.002049      -0.011880      -0.010230      -0.002862       0.013091              1.874280       2.065924       0.475611       0.101294       2.112120       0.177454       1.444797           0.000000
          123              H      10.564548       3.289304       9.843461       0.106477       1.231542 0.95416347E+01  0.95685553E+02                                 1.768273                            1.705877      -0.764210       2.510325                    0.999265       3.245435       8.523980       0.534046       1.143678      -0.745941      -0.000355       0.014813       0.035973       0.038905       0.004862       0.001179       0.001851      -0.003839       0.022821      -0.009031       0.000725       0.008306              1.791983       1.537485      -0.003079       0.063372       1.662123       0.430947       2.176340          -0.000000
          124              H      11.395723       2.324311       8.875302       0.096191       1.264071 0.93318597E+01  0.94976000E+02                                 1.922389                            1.771230      -1.073535       2.359497                    0.994540       3.694153      10.446170       0.477361       1.260704      -0.713331       0.031749      -0.022505      -0.000739       0.038923      -0.004500       0.001496      -0.001932       0.003472      -0.012352      -0.004846      -0.002509       0.007356              2.034611       2.720166      -0.680331      -0.041169       1.898750       0.097629       1.484916           0.000000
          125              H       2.782540       8.655549       9.461695       0.113020       1.033109 0.78663107E+01  0.78129785E+02                                 1.789789                            1.714429      -1.306613       2.258612                    0.992529       3.889481      11.534517       0.440110       1.401197      -0.682136       0.035712       0.021687      -0.000515       0.041785       0.008081       0.002126      -0.001860       0.005082      -0.020195      -0.008805      -0.003053       0.011858              1.877627       2.283352       0.425965       0.017856       1.853554       0.101390       1.495975          -0.000000
          126              H       2.086269       7.580341      10.423746       0.123536       1.139443 0.91422740E+01  0.93665763E+02                                 1.874098                            1.821691      -1.307109       2.268498                    0.992854       3.781655      11.149477       0.439190       1.361214      -0.691598       0.008604      -0.020998       0.038698       0.044861       0.000959       0.005171      -0.007238      -0.011066       0.018384      -0.011085      -0.001289       0.012374              1.908935       1.760505      -0.096385       0.146085       1.725296      -0.175159       2.241005          -0.000000
          127              H       1.675385       7.208059       6.435052       0.109285       1.200556 0.90905967E+01  0.91865960E+02                                 1.853267                            1.747740      -1.068969       2.367311                    0.996101       3.610447      10.154982       0.481007       1.260064      -0.713815      -0.002513      -0.022786      -0.033657       0.040722       0.003284       0.003599       0.001940      -0.007446       0.037011      -0.011447      -0.001842       0.013289              1.964017       1.645643      -0.103699      -0.142777       2.054999       0.704237       2.191411           0.000000
          128              H       2.540776       8.417974       7.024499       0.108781       1.325110 0.10549583E+02  0.11043233E+03                                 1.975434                            1.884149      -1.069897       2.369146                    0.995681       3.638315      10.347898       0.463680       1.261904      -0.714973       0.032957       0.024345      -0.012564       0.042856       0.007007      -0.008043      -0.008206      -0.006483       0.006653      -0.010026      -0.005938       0.015964              2.037420       2.558002       0.424504      -0.192843       1.937087       0.030327       1.617170           0.000000
          129              H       0.783081       5.758120       9.492236       0.113345       1.267242 0.10612827E+02  0.11080050E+03                                 1.902754                            1.882865      -0.874864       2.469174                    0.997549       3.466021       9.712490       0.468335       1.252676      -0.719260       0.002874      -0.023790       0.037596       0.044583       0.001213      -0.001569      -0.012923       0.001276       0.016460      -0.012610      -0.002335       0.014946              1.885500       1.666159      -0.028543       0.060350       2.002355      -0.213720       1.987986          -0.000000
          130              H       0.625949       5.608717       7.904088       0.098610       1.336412 0.10502929E+02  0.11048216E+03                                 2.007439                            1.890058      -1.439545       2.181156                    0.991490       3.951988      11.490187       0.456513       1.275473      -0.708804       0.001816      -0.025981      -0.031362       0.040766      -0.008438      -0.000257       0.011959      -0.010652       0.032260      -0.016740      -0.002548       0.019288              2.147095       1.797334       0.153072       0.083210       2.599709       0.723031       2.044242           0.000000
          131              H       1.471648      10.235297       8.182014       0.109812       1.090472 0.83496065E+01  0.82962359E+02                                 1.771511                            1.704455      -0.876296       2.463504                    0.997392       3.534728       9.998990       0.472449       1.304777      -0.704556       0.032538       0.023695      -0.009624       0.041386       0.008688      -0.003972      -0.005883       0.005052      -0.000349      -0.009735      -0.002955       0.012690              1.831670       2.040305       0.447645      -0.054493       2.071683      -0.001739       1.383022           0.000000
          132              H      -0.129172      10.257340       8.322504       0.106621       1.206748 0.92092539E+01  0.94346155E+02                                 1.931270                            1.814697      -1.207942       2.300961                    0.994140       3.820847      11.195465       0.445853       1.340958      -0.695506      -0.031165       0.024331      -0.001601       0.039570      -0.007362       0.003465      -0.007822       0.001161      -0.010159      -0.009618      -0.003374       0.012991              2.042277       2.339293      -0.621712      -0.056737       2.290038       0.125514       1.497500          -0.000000
          133              H      -1.228907       8.579623       9.825136       0.107812       1.149842 0.87077212E+01  0.87670690E+02                                 1.853217                            1.751795      -1.006894       2.400790                    0.995628       3.656467      10.504320       0.460323       1.321579      -0.700408      -0.036353       0.018967       0.003150       0.041124      -0.002335      -0.004090      -0.000819       0.013614      -0.025555      -0.009572      -0.002623       0.012195              1.950180       2.397942      -0.572583      -0.113215       1.879964       0.155252       1.572634          -0.000000
          134              H      -0.333201       7.526458      10.634481       0.111650       1.250307 0.10250055E+02  0.10614798E+03                                 1.872167                            1.835035      -1.172797       2.323488                    0.994476       3.566223       9.971621       0.480095       1.231952      -0.721848      -0.001668      -0.025802       0.037074       0.045200       0.005568      -0.004234      -0.012643      -0.004968       0.009229      -0.010975      -0.005989       0.016964              1.877218       1.584340      -0.011798      -0.008060       1.685453      -0.176644       2.361860          -0.000000
          135              H      10.914964       8.408177       7.424590       0.097710       1.229658 0.91010282E+01  0.92448861E+02                                 1.919763                            1.774477      -1.002225       2.394216                    0.995461       3.723968      10.670573       0.464744       1.297423      -0.705163      -0.030753       0.022724      -0.001080       0.038253      -0.004966       0.000954      -0.001495       0.003415      -0.004578      -0.004642      -0.001717       0.006359              2.035115       2.715357      -0.656437       0.035234       1.938418       0.088901       1.451571           0.000000
          136              H      -0.679148       7.208059       6.664112       0.105108       1.249237 0.96133720E+01  0.97373829E+02                                 1.839588                            1.753279      -0.749003       2.517175                    0.999314       3.363532       9.117297       0.504292       1.199106      -0.731200      -0.002393      -0.023195      -0.030581       0.038457       0.003790       0.001912       0.004984      -0.005125       0.021256      -0.008153      -0.002025       0.010178              1.913884       1.651515       0.150428       0.162365       2.066585       0.619313       2.023552           0.000000
          137              H       5.008409      10.201008       7.574242       0.117560       1.137058 0.84969477E+01  0.84474788E+02                                 1.780648                            1.688868      -1.077580       2.362852                    0.997315       3.545674       9.909079       0.489420       1.258809      -0.713608      -0.035569      -0.001989      -0.001002       0.035638      -0.003944       0.002189      -0.001382       0.018218      -0.028596      -0.009943      -0.004990       0.014933              1.840857       2.379108       0.232463      -0.011547       1.781613       0.001519       1.361851           0.000000
          138              H       4.791632      12.628186       7.134448       0.104054       1.194433 0.86613901E+01  0.86446617E+02                                 1.838636                            1.702347      -0.960735       2.412800                    0.997573       3.562175       9.945818       0.489109       1.254700      -0.714825      -0.033545      -0.005619      -0.003167       0.034159       0.003716       0.003660      -0.002345       0.005683      -0.049755      -0.017410       0.004262       0.013149              1.926841       2.702672      -0.078264       0.033612       1.701006      -0.050154       1.376846           0.000000
          139              H       5.754899      14.695329       6.902334       0.108028       1.169672 0.83212216E+01  0.82461203E+02                                 1.820279                            1.672025      -1.170716       2.311792                    0.996018       3.662289      10.285362       0.490585       1.259881      -0.712033      -0.020673       0.032130      -0.005655       0.038622      -0.010196       0.002962      -0.001751       0.002118      -0.032319      -0.011268      -0.004793       0.016061              1.933897       2.088674      -0.472669       0.094873       2.351186      -0.215853       1.361831           0.000000
          140              H       9.463116      13.118030       7.314641       0.121516       1.122763 0.83554595E+01  0.82922944E+02                                 1.779428                            1.685234      -1.124962       2.342979                    0.996783       3.577247      10.068782       0.484195       1.274622      -0.709645       0.036799       0.004023       0.001414       0.037045      -0.004669       0.000287      -0.002030       0.019022      -0.030786      -0.010950      -0.004798       0.015748              1.841408       2.384617       0.226031       0.021532       1.764541      -0.070702       1.375065           0.000000
          141              H       9.658272      10.644317       7.726949       0.105590       1.151577 0.83167148E+01  0.82421710E+02                                 1.814195                            1.683660      -0.935894       2.425154                    0.997677       3.571485      10.037152       0.483535       1.278168      -0.709332       0.034883       0.004909       0.000032       0.035227       0.002944      -0.001540      -0.006066       0.006632      -0.047441      -0.017498       0.004658       0.012841              1.903665       2.669810      -0.041515       0.075182       1.677558      -0.002302       1.363627           0.000000
          142              H       8.689535       8.589420       8.114823       0.108789       1.101778 0.78591073E+01  0.77047490E+02                                 1.774133                            1.644281      -1.084747       2.353935                    0.996972       3.651155      10.316770       0.484296       1.290061      -0.705349       0.020194      -0.030411       0.010962       0.038115      -0.009342       0.005186      -0.004907       0.002555      -0.025673      -0.010661      -0.005137       0.015798              1.870216       2.037832      -0.446575       0.081488       2.248890      -0.065181       1.323925          -0.000000
          143              H       2.595105       5.878132       4.254403       0.107449       1.176231 0.83743348E+01  0.81979326E+02                                 1.737170                            1.610215      -1.074102       2.355296                    0.997603       3.427679       9.145682       0.538894       1.161044      -0.736834      -0.028243       0.015787       0.018848       0.037446      -0.011249      -0.000865       0.006454       0.025081      -0.011864      -0.017359      -0.001901       0.019260              1.828742       1.808881      -0.301413      -0.410331       1.570265       0.407346       2.107079           0.000000
          144              H       2.112368       5.508299       2.055429       0.116446       1.258145 0.93044708E+01  0.93435905E+02                                 1.830026                            1.713304      -0.972440       2.417356                    0.997973       3.358182       9.050126       0.515556       1.183064      -0.734002      -0.033293       0.009770      -0.011097       0.036428      -0.012591      -0.000420       0.004938       0.022458       0.021976      -0.021196       0.007066       0.014130              1.861752       2.331276      -0.194453       0.384513       1.446115       0.001141       1.807866           0.000000
          145              H       2.804169       4.629029      30.373323       0.118868       1.272218 0.95278144E+01  0.97396990E+02                                 1.908966                            1.779320      -1.310989       2.254574                    0.994497       3.684797      10.415180       0.480848       1.246080      -0.715992      -0.031429       0.009595      -0.013850       0.035660      -0.009989       0.002816       0.001114       0.010114      -0.007151      -0.010721      -0.001890       0.012612              1.973416       2.436251      -0.158361       0.438149       1.444161       0.028780       2.039834          -0.000000
          146              H       6.440133       3.108062      29.872446       0.110736       1.233287 0.92377807E+01  0.93009241E+02                                 1.827348                            1.721866      -1.047184       2.375189                    0.997527       3.479621       9.526063       0.505458       1.203546      -0.727639       0.026358      -0.019400      -0.022441       0.039682      -0.013166      -0.002080       0.004919       0.022405      -0.003926      -0.017454      -0.001280       0.018735              1.874020       1.988674      -0.260215      -0.357249       1.535507       0.319368       2.097879          -0.000000
          147              H       7.065904       3.639543       1.517903       0.121708       1.121355 0.80334500E+01  0.79296539E+02                                 1.805445                            1.672311      -1.204881       2.310887                    0.994711       3.634028      10.348917       0.475325       1.305459      -0.702313       0.036594      -0.008415       0.012329       0.039521      -0.010541      -0.000128       0.007217       0.016224       0.010746      -0.017119       0.004220       0.012899              1.872763       2.528031      -0.124287       0.287625       1.375849      -0.050236       1.714410          -0.000000
          148              H       6.359665       4.516364       3.756580       0.129635       1.093675 0.80147304E+01  0.79686296E+02                                 1.831892                            1.713808      -1.299801       2.273492                    0.993598       3.727738      10.929891       0.448275       1.374253      -0.687954       0.036877      -0.005323       0.011636       0.039034      -0.003097       0.003899       0.000938       0.014790      -0.006014      -0.007608      -0.002518       0.010126              1.898801       2.299398      -0.171347       0.287520       1.487804       0.009525       1.909201           0.000000
          149              H       4.203756       7.386852      12.466959       0.129197       1.068929 0.77716180E+01  0.76612205E+02                                 1.801175                            1.685601      -1.210766       2.314907                    0.994514       3.661963      10.662078       0.453201       1.370974      -0.688941      -0.034140       0.013796      -0.013786       0.039318      -0.009204       0.005722       0.000332       0.009706      -0.010783      -0.010409      -0.003134       0.013544              1.863865       2.097154      -0.248759       0.344244       1.575517      -0.015731       1.918924          -0.000000
          150              H       3.900811       8.858834      14.488793       0.117985       1.171726 0.85692605E+01  0.85222739E+02                                 1.810992                            1.693224      -0.983357       2.414776                    0.997722       3.469459       9.641578       0.490882       1.254633      -0.715472      -0.030829       0.018741      -0.014888       0.039030      -0.014678       0.003971       0.007870      -0.001233       0.009395      -0.019365       0.005252       0.014113              1.859955       2.249834      -0.304609       0.324670       1.530430      -0.104157       1.799602          -0.000000
          151              H       4.584956       9.498081      16.583926       0.115860       1.187621 0.87022441E+01  0.86194348E+02                                 1.772452                            1.664012      -1.004811       2.398714                    0.998055       3.388313       9.157186       0.518258       1.193199      -0.730265      -0.022284       0.028081       0.018565       0.040371      -0.017065       0.002213       0.005161       0.007992      -0.003369      -0.018646       0.000441       0.018205              1.818241       1.770557      -0.320730      -0.232058       1.766313       0.439261       1.917851          -0.000000
          152              H       7.783731       7.070902      16.419003       0.125279       1.326019 0.10096506E+02  0.10449748E+03                                 1.955134                            1.828417      -1.312603       2.258830                    0.994474       3.636888      10.272953       0.476607       1.241683      -0.718131       0.030234      -0.015635       0.015806       0.037528      -0.012434       0.006129       0.001164       0.001108      -0.015413      -0.013249      -0.002429       0.015678              2.013568       2.390278      -0.180588       0.478217       1.606601       0.022571       2.043825           0.000000
          153              H       8.132028       5.694440      14.366628       0.114390       1.261968 0.94106801E+01  0.94290252E+02                                 1.801909                            1.699911      -0.865168       2.465625                    0.998873       3.291649       8.714876       0.530881       1.151497      -0.742749       0.031678      -0.014391       0.013576       0.037348      -0.014857       0.005651       0.009026       0.009619       0.015182      -0.022277       0.009071       0.013206              1.812528       2.094575      -0.266502       0.369592       1.555472      -0.034324       1.787538           0.000000
          154              H       7.475402       5.001310      12.265386       0.111031       1.230683 0.88341192E+01  0.87456747E+02                                 1.780280                            1.647704      -1.079571       2.356131                    0.997566       3.409316       9.084323       0.536846       1.152462      -0.739780       0.021792      -0.026993      -0.015841       0.038137      -0.015860       0.003038       0.006154       0.008127      -0.017941      -0.017369      -0.002071       0.019441              1.862034       1.664918      -0.363764      -0.259306       1.889658       0.524803       2.031526           0.000000
          155              H       0.739637       1.227060       4.688090       0.120938       1.090847 0.82939189E+01  0.82715745E+02                                 1.790830                            1.715291      -1.225170       2.302954                    0.994696       3.671989      10.591349       0.461669       1.330292      -0.697386      -0.018920       0.033058       0.002697       0.038185      -0.002938      -0.000202       0.002935      -0.013500      -0.041878      -0.014268      -0.000371       0.014638              1.832515       2.013495      -0.359427      -0.063662       2.039342       0.105948       1.444709          -0.000000
          156              H       2.905798       2.375745       4.779713       0.123846       1.044662 0.78124873E+01  0.76498614E+02                                 1.725422                            1.655677      -0.956723       2.432850                    0.997818       3.480516       9.837952       0.475388       1.315811      -0.701670      -0.016513       0.031648       0.006447       0.036274      -0.003415      -0.000557       0.008083       0.000672      -0.043680      -0.017272       0.005076       0.012196              1.751629       1.695823      -0.254204      -0.055888       2.164424       0.103638       1.394641           0.000000
          157              H       5.229558       2.324311       4.703360       0.109028       0.993128 0.71640310E+01  0.69677038E+02                                 1.745756                            1.639970      -1.283412       2.260318                    0.993730       3.917336      11.586156       0.447330       1.407815      -0.679703       0.019541       0.034784       0.003567       0.040056       0.005840       0.000315       0.008222      -0.004355      -0.037227      -0.015411       0.001079       0.014332              1.822891       1.860648       0.434933       0.044215       2.203507       0.044431       1.404518           0.000000
          158              H       1.676114      22.821846       4.144454       0.124028       1.050751 0.77981622E+01  0.76757444E+02                                 1.758355                            1.670957      -1.244679       2.295161                    0.994162       3.683834      10.635044       0.463456       1.342671      -0.694186       0.020687      -0.032179      -0.008828       0.039261      -0.002006      -0.000076       0.003067      -0.011901      -0.037221      -0.012786      -0.000063       0.012849              1.806595       1.960228      -0.386975      -0.077899       2.029818       0.099669       1.429740          -0.000000
          159              H      -0.530528      21.646220       3.939828       0.126322       1.039988 0.76849313E+01  0.74438001E+02                                 1.681026                            1.612328      -0.785605       2.512915                    0.999500       3.322927       9.138646       0.498486       1.268522      -0.712901       0.016849      -0.034103      -0.005369       0.038415      -0.003271      -0.001998       0.002589      -0.002314      -0.047942      -0.016365       0.004521       0.011844              1.698854       1.682869      -0.276155      -0.044764       2.023842       0.125393       1.389851          -0.000000
          160              H      -2.831758      21.712349       3.948990       0.115767       0.965169 0.68428605E+01  0.65523933E+02                                 1.693092                            1.588578      -1.103800       2.352859                    0.996303       3.701222      10.716715       0.462523       1.382964      -0.685556      -0.018795      -0.034654      -0.007758       0.040179       0.004987       0.001474       0.001737      -0.006505      -0.036356      -0.012340       0.000123       0.012217              1.759534       1.817451       0.417376       0.079272       2.052048       0.174002       1.409103          -0.000000
          161              H       8.541165       8.285716      21.143742       0.121990       1.137221 0.91957558E+01  0.94519355E+02                                 1.878604                            1.832086      -1.350662       2.242394                    0.992611       3.868258      11.489935       0.435349       1.368785      -0.689411       0.006279      -0.032525      -0.031552       0.045747       0.001021      -0.004553       0.007396      -0.019076      -0.001043      -0.012032      -0.001664       0.013695              1.904925       1.755769      -0.091085      -0.099710       1.894955       0.277711       2.064052           0.000000
          162              H       9.313871       9.556862      21.739297       0.112277       1.035395 0.78921571E+01  0.78473740E+02                                 1.794321                            1.718607      -1.322935       2.251690                    0.992062       3.902479      11.590563       0.438923       1.403423      -0.681666       0.037241       0.020399      -0.007865       0.043184       0.007137      -0.004065      -0.000683       0.006079      -0.021590      -0.008547      -0.003551       0.012098              1.885382       2.287589       0.407286      -0.186772       1.802821      -0.190001       1.565738          -0.000000
          163              H       7.318309       7.041512      24.225359       0.109453       1.342847 0.10853632E+02  0.11487899E+03                                 2.014540                            1.926120      -1.281395       2.269902                    0.992373       3.792019      10.986051       0.451458       1.281808      -0.709367       0.002969      -0.019016       0.037329       0.041999      -0.007530      -0.001385      -0.011058      -0.001915       0.036333      -0.016384      -0.001320       0.017704              2.112702       1.770962       0.035774       0.006568       2.244913      -0.659819       2.322232          -0.000000
          164              H       7.323123       6.769648      22.646374       0.113703       1.160140 0.94134841E+01  0.96273019E+02                                 1.842300                            1.808263      -0.990761       2.414704                    0.995802       3.592677      10.273383       0.459778       1.302578      -0.705636       0.000878      -0.031563      -0.030166       0.043669       0.000645       0.001267       0.013351      -0.006777       0.003702      -0.011402      -0.004066       0.015468              1.854990       1.649067       0.054915      -0.010399       2.223895       0.202039       1.692007           0.000000
          165              H       9.281958      10.007519      24.145952       0.112512       1.242526 0.96549432E+01  0.98792026E+02                                 1.885004                            1.795908      -1.002295       2.401407                    0.996858       3.550974       9.965097       0.477842       1.252707      -0.716723       0.032319       0.026911       0.003245       0.042181       0.009246       0.005433       0.004906      -0.009709      -0.006711      -0.010119      -0.004406       0.014525              1.946133       2.437310       0.458183      -0.021388       1.875860      -0.108333       1.525230           0.000000
          166              H       8.499845       9.022932      25.135490       0.114206       1.238530 0.95295588E+01  0.96795653E+02                                 1.854398                            1.763093      -0.977248       2.416446                    0.997230       3.467979       9.568298       0.492963       1.223232      -0.723946       0.002871      -0.011465       0.040267       0.041966       0.001604      -0.000105       0.002950      -0.003503       0.040475      -0.009185      -0.004767       0.013952              1.920768       1.629984      -0.111926       0.189046       1.768911      -0.515551       2.363411           0.000000
          167              H       6.116949       8.222037      21.171229       0.111091       1.171885 0.95442986E+01  0.97477049E+02                                 1.818306                            1.791637      -1.024442       2.393771                    0.996374       3.555365      10.000939       0.475511       1.261209      -0.714791      -0.003204      -0.031804      -0.027525       0.042183       0.005106       0.004088       0.008162      -0.006951      -0.006012      -0.007641      -0.005163       0.012804              1.812390       1.585578       0.055541       0.039131       1.893538       0.277212       1.958054           0.000000
          168              H       5.286060       9.466241      21.745406       0.105980       1.153894 0.87476261E+01  0.88187774E+02                                 1.856592                            1.754777      -1.017442       2.393387                    0.995554       3.684238      10.596751       0.460260       1.320034      -0.700497      -0.035227       0.018303      -0.004814       0.039988      -0.000427       0.003513      -0.000551       0.012698      -0.016589      -0.006399      -0.003535       0.009935              1.955326       2.458065      -0.541417       0.185722       1.853178      -0.164870       1.554736           0.000000
          169              H       6.461478      11.396228      22.670807       0.101906       1.232334 0.94801041E+01  0.97803965E+02                                 1.954341                            1.837479      -1.210069       2.294389                    0.993863       3.878903      11.396589       0.444529       1.335558      -0.696374      -0.032242       0.024186      -0.000644       0.040310      -0.007827      -0.002068       0.006926      -0.005237      -0.017877      -0.009525      -0.004123       0.013648              2.063006       2.411684      -0.614313       0.137332       2.210186      -0.213743       1.567148           0.000000
          170              H       8.061899      11.428068      22.667753       0.101421       1.120204 0.85994866E+01  0.86134459E+02                                 1.805683                            1.730501      -0.902086       2.444870                    0.996920       3.617883      10.297672       0.468273       1.305877      -0.703941       0.033819       0.025694       0.001280       0.042491       0.010059       0.000731       0.005251       0.002049      -0.011880      -0.010230      -0.002862       0.013091              1.874281       2.065924       0.475611      -0.101294       2.112121      -0.177454       1.444797           0.000000
          171              H       6.154879       8.956803      25.114111       0.106477       1.231542 0.95416379E+01  0.95685592E+02                                 1.768273                            1.705877      -0.764210       2.510325                    0.999265       3.245435       8.523980       0.534046       1.143678      -0.745941       0.000355      -0.014813       0.035973       0.038905       0.004862      -0.001179      -0.001851      -0.003839       0.022821      -0.009031       0.000725       0.008306              1.791983       1.537485      -0.003079      -0.063372       1.662123      -0.430947       2.176340          -0.000000
          172              H       5.323704       9.921796      24.145952       0.096191       1.264070 0.93318556E+01  0.94975949E+02                                 1.922389                            1.771230      -1.073535       2.359497                    0.994540       3.694153      10.446170       0.477361       1.260704      -0.713331      -0.031749       0.022505      -0.000739       0.038923      -0.004500      -0.001496       0.001932       0.003472      -0.012352      -0.004846      -0.002509       0.007356              2.034610       2.720166      -0.680330       0.041169       1.898749      -0.097629       1.484916           0.000000
          173              H       1.609487       3.590559      24.732345       0.113020       1.033108 0.78663073E+01  0.78129744E+02                                 1.789789                            1.714429      -1.306613       2.258612                    0.992529       3.889481      11.534517       0.440110       1.401197      -0.682136      -0.035712      -0.021687      -0.000515       0.041785       0.008081      -0.002126       0.001860       0.005082      -0.020195      -0.008805      -0.003053       0.011858              1.877627       2.283352       0.425964      -0.017856       1.853553      -0.101389       1.495975          -0.000000
          174              H       2.305758       4.665767      25.694396       0.123536       1.139444 0.91422779E+01  0.93665811E+02                                 1.874098                            1.821691      -1.307109       2.268498                    0.992854       3.781655      11.149477       0.439190       1.361214      -0.691598      -0.008604       0.020998       0.038698       0.044861       0.000959      -0.005171       0.007238      -0.011066       0.018384      -0.011085      -0.001289       0.012374              1.908936       1.760505      -0.096385      -0.146085       1.725297       0.175160       2.241005          -0.000000
          175              H       2.716642       5.038049      21.705702       0.109285       1.200556 0.90905969E+01  0.91865959E+02                                 1.853267                            1.747740      -1.068969       2.367311                    0.996101       3.610447      10.154981       0.481007       1.260064      -0.713816       0.002513       0.022786      -0.033657       0.040722       0.003284      -0.003599      -0.001940      -0.007446       0.037011      -0.011447      -0.001842       0.013289              1.964017       1.645643      -0.103699       0.142777       2.054998      -0.704236       2.191410           0.000000
          176              H       1.851251       3.828133      22.295149       0.108781       1.325110 0.10549587E+02  0.11043238E+03                                 1.975434                            1.884149      -1.069897       2.369146                    0.995681       3.638315      10.347897       0.463681       1.261904      -0.714973      -0.032957      -0.024345      -0.012564       0.042856       0.007007       0.008043       0.008206      -0.006483       0.006653      -0.010026      -0.005938       0.015964              2.037419       2.558001       0.424504       0.192843       1.937088      -0.030327       1.617170           0.000000
          177              H       3.608946       6.487988      24.762886       0.113345       1.267242 0.10612832E+02  0.11080056E+03                                 1.902755                            1.882866      -0.874864       2.469174                    0.997549       3.466021       9.712491       0.468335       1.252676      -0.719260      -0.002874       0.023790       0.037596       0.044583       0.001213       0.001569       0.012923       0.001276       0.016460      -0.012610      -0.002335       0.014946              1.885500       1.666159      -0.028543      -0.060350       2.002356       0.213721       1.987986          -0.000000
          178              H       3.766078       6.637390      23.174738       0.098610       1.336412 0.10502929E+02  0.11048216E+03                                 2.007439                            1.890058      -1.439545       2.181156                    0.991490       3.951988      11.490187       0.456513       1.275473      -0.708804      -0.001816       0.025981      -0.031362       0.040766      -0.008438       0.000257      -0.011959      -0.010652       0.032260      -0.016740      -0.002548       0.019288              2.147095       1.797334       0.153072      -0.083210       2.599709      -0.723031       2.044242          -0.000000
          179              H       2.920379       2.010811      23.452664       0.109812       1.090472 0.83496030E+01  0.82962317E+02                                 1.771511                            1.704454      -0.876296       2.463504                    0.997392       3.534728       9.998990       0.472449       1.304777      -0.704556      -0.032538      -0.023695      -0.009624       0.041386       0.008688       0.003972       0.005883       0.005052      -0.000349      -0.009735      -0.002955       0.012690              1.831670       2.040306       0.447644       0.054493       2.071682       0.001739       1.383022           0.000000
          180              H       4.521199       1.988768      23.593154       0.106621       1.206747 0.92092498E+01  0.94346104E+02                                 1.931270                            1.814697      -1.207942       2.300961                    0.994140       3.820847      11.195465       0.445853       1.340958      -0.695506       0.031165      -0.024331      -0.001601       0.039570      -0.007362      -0.003465       0.007822       0.001161      -0.010159      -0.009618      -0.003374       0.012991              2.042277       2.339294      -0.621712       0.056737       2.290037      -0.125514       1.497499          -0.000000
          181              H       5.620934       3.666485      25.095786       0.107812       1.149842 0.87077214E+01  0.87670692E+02                                 1.853217                            1.751795      -1.006894       2.400790                    0.995628       3.656467      10.504320       0.460323       1.321579      -0.700408       0.036353      -0.018967       0.003150       0.041124      -0.002335       0.004090       0.000819       0.013614      -0.025555      -0.009572      -0.002623       0.012195              1.950180       2.397942      -0.572583       0.113215       1.879964      -0.155252       1.572634          -0.000000
          182              H       4.725228       4.719650      25.905131       0.111651       1.250307 0.10250055E+02  0.10614799E+03                                 1.872167                            1.835034      -1.172797       2.323488                    0.994476       3.566223       9.971621       0.480095       1.231951      -0.721848       0.001668       0.025802       0.037074       0.045200       0.005568       0.004234       0.012643      -0.004968       0.009229      -0.010975      -0.005989       0.016964              1.877218       1.584340      -0.011798       0.008060       1.685453       0.176644       2.361860          -0.000000
          183              H       5.804463       3.837930      22.695240       0.097710       1.229658 0.91010274E+01  0.92448855E+02                                 1.919764                            1.774477      -1.002225       2.394216                    0.995461       3.723968      10.670574       0.464744       1.297423      -0.705163       0.030753      -0.022724      -0.001080       0.038253      -0.004966      -0.000954       0.001495       0.003415      -0.004578      -0.004642      -0.001717       0.006359              2.035115       2.715357      -0.656437      -0.035234       1.938418      -0.088901       1.451571           0.000000
          184              H       5.071175       5.038049      21.934762       0.105108       1.249238 0.96133782E+01  0.97373906E+02                                 1.839588                            1.753280      -0.749003       2.517175                    0.999314       3.363532       9.117297       0.504292       1.199106      -0.731200       0.002393       0.023195      -0.030581       0.038457       0.003790      -0.001912      -0.004984      -0.005125       0.021256      -0.008153      -0.002025       0.010178              1.913885       1.651516       0.150428      -0.162365       2.066587      -0.619313       2.023552           0.000000
          185              H      11.711018       2.045100      22.844892       0.117560       1.137059 0.84969480E+01  0.84474791E+02                                 1.780649                            1.688868      -1.077580       2.362852                    0.997315       3.545674       9.909079       0.489420       1.258809      -0.713608       0.035569       0.001989      -0.001002       0.035638      -0.003944      -0.002189       0.001382       0.018218      -0.028596      -0.009943      -0.004990       0.014933              1.840857       2.379109       0.232463       0.011547       1.781613      -0.001519       1.361851           0.000000
          186              H       8.384449      24.110136      22.405098       0.104054       1.194433 0.86613902E+01  0.86446618E+02                                 1.838636                            1.702347      -0.960735       2.412800                    0.997573       3.562175       9.945818       0.489109       1.254700      -0.714825       0.033545       0.005619      -0.003167       0.034159       0.003716      -0.003660       0.002345       0.005683      -0.049755      -0.017410       0.004262       0.013149              1.926841       2.702672      -0.078264      -0.033612       1.701006       0.050154       1.376846           0.000000
          187              H       7.421182      22.042994      22.172984       0.108028       1.169672 0.83212218E+01  0.82461206E+02                                 1.820279                            1.672025      -1.170716       2.311792                    0.996018       3.662289      10.285362       0.490585       1.259881      -0.712033       0.020673      -0.032130      -0.005655       0.038622      -0.010196      -0.002962       0.001751       0.002118      -0.032319      -0.011268      -0.004793       0.016061              1.933897       2.088674      -0.472669      -0.094873       2.351187       0.215853       1.361831           0.000000
          188              H       3.712965      23.620292      22.585291       0.121516       1.122763 0.83554596E+01  0.82922944E+02                                 1.779428                            1.685234      -1.124962       2.342979                    0.996783       3.577247      10.068782       0.484195       1.274622      -0.709645      -0.036799      -0.004023       0.001414       0.037045      -0.004669      -0.000287       0.002030       0.019022      -0.030786      -0.010950      -0.004798       0.015748              1.841408       2.384617       0.226031      -0.021532       1.764541       0.070702       1.375065           0.000000
          189              H       7.061155       1.601791      22.997599       0.105590       1.151577 0.83167157E+01  0.82421723E+02                                 1.814195                            1.683660      -0.935894       2.425154                    0.997677       3.571485      10.037153       0.483535       1.278168      -0.709332      -0.034883      -0.004909       0.000032       0.035227       0.002944       0.001540       0.006066       0.006632      -0.047441      -0.017498       0.004658       0.012841              1.903665       2.669810      -0.041515      -0.075182       1.677558       0.002302       1.363628           0.000000
          190              H       8.029892       3.656688      23.385473       0.108789       1.101779 0.78591073E+01  0.77047490E+02                                 1.774133                            1.644281      -1.084747       2.353935                    0.996972       3.651155      10.316770       0.484296       1.290061      -0.705349      -0.020194       0.030411       0.010962       0.038115      -0.009342      -0.005186       0.004907       0.002555      -0.025673      -0.010661      -0.005137       0.015798              1.870216       2.037832      -0.446575      -0.081488       2.248891       0.065181       1.323925          -0.000000
          191              H       1.796922       6.367976      19.525053       0.107449       1.176231 0.83743349E+01  0.81979327E+02                                 1.737170                            1.610215      -1.074102       2.355296                    0.997603       3.427679       9.145682       0.538894       1.161044      -0.736834       0.028243      -0.015787       0.018848       0.037446      -0.011249       0.000865      -0.006454       0.025081      -0.011864      -0.017359      -0.001901       0.019260              1.828742       1.808881      -0.301413       0.410331       1.570265      -0.407346       2.107079           0.000000
          192              H       2.279659       6.737808      17.326079       0.116446       1.258146 0.93044709E+01  0.93435906E+02                                 1.830026                            1.713304      -0.972440       2.417356                    0.997973       3.358182       9.050126       0.515556       1.183064      -0.734002       0.033293      -0.009770      -0.011097       0.036428      -0.012591       0.000420      -0.004938       0.022458       0.021976      -0.021196       0.007066       0.014130              1.861752       2.331276      -0.194453      -0.384513       1.446115      -0.001141       1.807866           0.000000
          193              H       1.587858       7.617079      15.102673       0.118868       1.272218 0.95278143E+01  0.97396989E+02                                 1.908966                            1.779320      -1.310989       2.254574                    0.994497       3.684797      10.415180       0.480848       1.246080      -0.715992       0.031429      -0.009595      -0.013850       0.035660      -0.009989      -0.002816      -0.001114       0.010114      -0.007151      -0.010721      -0.001890       0.012612              1.973416       2.436251      -0.158361      -0.438149       1.444161      -0.028780       2.039834          -0.000000
          194              H      10.279294       9.138045      14.601796       0.110736       1.233286 0.92377772E+01  0.93009198E+02                                 1.827348                            1.721866      -1.047184       2.375189                    0.997527       3.479621       9.526063       0.505458       1.203546      -0.727639      -0.026358       0.019400      -0.022441       0.039682      -0.013166       0.002080      -0.004919       0.022405      -0.003926      -0.017454      -0.001280       0.018735              1.874020       1.988674      -0.260214       0.357249       1.535506      -0.319367       2.097879          -0.000000
          195              H       9.653523       8.606564      16.788553       0.121708       1.121355 0.80334487E+01  0.79296524E+02                                 1.805445                            1.672311      -1.204881       2.310887                    0.994711       3.634028      10.348917       0.475325       1.305459      -0.702313      -0.036594       0.008415       0.012329       0.039521      -0.010541       0.000128      -0.007217       0.016224       0.010746      -0.017119       0.004220       0.012899              1.872763       2.528031      -0.124286      -0.287625       1.375849       0.050236       1.714410          -0.000000
          196              H      10.359762       7.729743      19.027230       0.129635       1.093675 0.80147291E+01  0.79686280E+02                                 1.831891                            1.713808      -1.299801       2.273492                    0.993598       3.727738      10.929891       0.448275       1.374253      -0.687954      -0.036877       0.005323       0.011636       0.039034      -0.003097      -0.003899      -0.000938       0.014790      -0.006014      -0.007608      -0.002518       0.010126              1.898801       2.299398      -0.171346      -0.287520       1.487803      -0.009526       1.909201           0.000000
          197              H       0.188271       4.859255      27.737609       0.129197       1.068929 0.77716232E+01  0.76612262E+02                                 1.801175                            1.685600      -1.210766       2.314907                    0.994514       3.661964      10.662078       0.453201       1.370973      -0.688942       0.034140      -0.013796      -0.013786       0.039318      -0.009204      -0.005722      -0.000332       0.009706      -0.010783      -0.010409      -0.003134       0.013544              1.863865       2.097154      -0.248759      -0.344244       1.575517       0.015731       1.918924          -0.000000
          198              H       0.491216       3.387273      29.759443       0.117985       1.171726 0.85692634E+01  0.85222774E+02                                 1.810992                            1.693224      -0.983357       2.414776                    0.997722       3.469459       9.641578       0.490882       1.254633      -0.715472       0.030829      -0.018741      -0.014888       0.039030      -0.014678      -0.003971      -0.007870      -0.001233       0.009395      -0.019365       0.005252       0.014113              1.859955       2.249833      -0.304609      -0.324670       1.530430       0.104157       1.799602          -0.000000
          199              H      -0.192929       2.748027       1.313276       0.115860       1.187620 0.87022390E+01  0.86194286E+02                                 1.772452                            1.664011      -1.004811       2.398714                    0.998055       3.388313       9.157186       0.518258       1.193199      -0.730265       0.022284      -0.028081       0.018565       0.040371      -0.017065      -0.002213      -0.005161       0.007992      -0.003369      -0.018646       0.000441       0.018205              1.818240       1.770557      -0.320730       0.232058       1.766313      -0.439261       1.917851          -0.000000
          200              H       8.935696       5.175205       1.148353       0.125279       1.326019 0.10096503E+02  0.10449744E+03                                 1.955134                            1.828417      -1.312603       2.258830                    0.994474       3.636888      10.272952       0.476607       1.241683      -0.718131      -0.030234       0.015635       0.015806       0.037528      -0.012434      -0.006129      -0.001164       0.001108      -0.015413      -0.013249      -0.002429       0.015678              2.013568       2.390278      -0.180588      -0.478217       1.606600      -0.022571       2.043825           0.000000
          201              H       8.587399       6.551668      29.637278       0.114390       1.261968 0.94106806E+01  0.94290256E+02                                 1.801909                            1.699911      -0.865168       2.465625                    0.998873       3.291649       8.714875       0.530882       1.151497      -0.742749      -0.031678       0.014391       0.013576       0.037348      -0.014857      -0.005651      -0.009026       0.009619       0.015182      -0.022277       0.009071       0.013206              1.812528       2.094574      -0.266502      -0.369592       1.555472       0.034325       1.787538           0.000000
          202              H       9.244025       7.244797      27.536036       0.111031       1.230683 0.88341192E+01  0.87456747E+02                                 1.780281                            1.647704      -1.079571       2.356131                    0.997566       3.409316       9.084323       0.536846       1.152462      -0.739780      -0.021792       0.026993      -0.015841       0.038137      -0.015860      -0.003038      -0.006154       0.008127      -0.017941      -0.017369      -0.002071       0.019441              1.862034       1.664918      -0.363764       0.259306       1.889658      -0.524803       2.031526           0.000000
          203              H       3.652390      11.019048      19.958740       0.120938       1.090847 0.82939192E+01  0.82715748E+02                                 1.790830                            1.715291      -1.225170       2.302954                    0.994696       3.671989      10.591349       0.461669       1.330292      -0.697386       0.018920      -0.033058       0.002697       0.038185      -0.002938       0.000202      -0.002935      -0.013500      -0.041878      -0.014268      -0.000371       0.014638              1.832515       2.013495      -0.359427       0.063662       2.039342      -0.105948       1.444709          -0.000000
          204              H       1.486229       9.870363      20.050363       0.123846       1.044662 0.78124918E+01  0.76498662E+02                                 1.725422                            1.655677      -0.956723       2.432850                    0.997818       3.480517       9.837952       0.475389       1.315810      -0.701670       0.016513      -0.031648       0.006447       0.036274      -0.003415       0.000557      -0.008083       0.000672      -0.043680      -0.017272       0.005076       0.012196              1.751629       1.695822      -0.254204       0.055888       2.164424      -0.103638       1.394640           0.000000
          205              H      -0.837531       9.921796      19.974010       0.109028       0.993128 0.71640309E+01  0.69677036E+02                                 1.745756                            1.639970      -1.283412       2.260318                    0.993730       3.917336      11.586156       0.447330       1.407815      -0.679703      -0.019541      -0.034784       0.003567       0.040056       0.005840      -0.000315      -0.008222      -0.004355      -0.037227      -0.015411       0.001079       0.014332              1.822891       1.860648       0.434934      -0.044215       2.203507      -0.044431       1.404519           0.000000
          206              H      -0.827433      13.916477      19.415104       0.124028       1.050751 0.77981680E+01  0.76757513E+02                                 1.758355                            1.670958      -1.244679       2.295161                    0.994162       3.683834      10.635044       0.463456       1.342671      -0.694186      -0.020687       0.032179      -0.008828       0.039261      -0.002006       0.000076      -0.003067      -0.011901      -0.037221      -0.012786      -0.000063       0.012849              1.806596       1.960228      -0.386975       0.077899       2.029818      -0.099669       1.429741          -0.000000
          207              H       1.379209      15.092103      19.210478       0.126322       1.039989 0.76849367E+01  0.74438067E+02                                 1.681026                            1.612329      -0.785605       2.512915                    0.999500       3.322927       9.138647       0.498486       1.268523      -0.712901      -0.016849       0.034103      -0.005369       0.038415      -0.003271       0.001998      -0.002589      -0.002314      -0.047942      -0.016365       0.004521       0.011844              1.698855       1.682869      -0.276155       0.044764       2.023844      -0.125393       1.389852          -0.000000
          208              H       3.680439      15.025974      19.219640       0.115767       0.965170 0.68428642E+01  0.65523976E+02                                 1.693093                            1.588579      -1.103800       2.352859                    0.996303       3.701222      10.716716       0.462522       1.382964      -0.685556       0.018795       0.034654      -0.007758       0.040179       0.004987      -0.001474      -0.001737      -0.006505      -0.036356      -0.012340       0.000123       0.012217              1.759535       1.817451       0.417376      -0.079272       2.052049      -0.174002       1.409104          -0.000000
          209              C       0.577538      21.229852      23.965758      -0.034905      24.608782 0.39090945E+03  0.90797325E+04                                 7.706477                            6.791052      -0.549950       1.835139                    0.996594      28.833147      86.379680       0.596046       0.442414      -1.033149      -0.060647       0.005736      -0.067603       0.091001      -0.013869       0.023521       0.008187       0.022841       0.008467      -0.030710      -0.000191       0.030901              8.825593      10.030832      -1.290996       0.352414       8.094758       1.969490       8.351190           0.000000
          210              C      -0.617266      19.723581      22.475343      -0.039592      24.293618 0.38223437E+03  0.87899559E+04                                 7.459082                            6.581963      -0.441876       1.864199                    0.997087      28.522246      83.813928       0.626667       0.425023      -1.048143       0.019177       0.084570       0.017742       0.088513      -0.006376      -0.003865      -0.005128      -0.032934       0.002110      -0.019171       0.000767       0.018404              8.431776       8.875595      -0.009203       0.031009      10.286774       1.985196       6.132958           0.000000
          211              C       0.549153      21.673161      21.577428      -0.030762      23.027883 0.36198846E+03  0.82034869E+04                                 7.215171                            6.429652      -0.361443       1.898822                    0.997295      27.821178      80.887166       0.631089       0.428264      -1.047226      -0.046177      -0.024364       0.057578       0.077725       0.020954      -0.031353      -0.020057       0.011576       0.071890      -0.034065      -0.020626       0.054691              7.884439       9.425073      -1.176563      -1.492045       7.230109       0.954668       6.998134           0.000000
          212              C      -1.823441      21.175969      23.950487      -0.035954      22.499367 0.36490700E+03  0.82816308E+04                                 7.036607                            6.402766      -0.223264       1.938352                    0.998098      27.914933      81.070955       0.640602       0.421293      -1.052117       0.064013       0.017858      -0.052977       0.084989       0.010977      -0.028028      -0.019510       0.026474      -0.045308      -0.035986      -0.007731       0.043717              7.680862       8.455784       0.126482      -0.604301       7.167739       1.476906       7.419063           0.000000
          213              C      -0.662092      23.083913      23.049519      -0.033701      23.440469 0.37939685E+03  0.87177128E+04                                 7.349017                            6.610471      -0.357248       1.894416                    0.997703      28.379972      83.651903       0.617156       0.431919      -1.042827       0.004352      -0.081649      -0.002125       0.081793       0.008455      -0.001514      -0.011137      -0.035718      -0.125155      -0.043235       0.001120       0.042115              8.074295       7.108388      -0.735743      -0.264403      10.103579       1.883514       7.010917           0.000000
          214              C      -1.788956      21.619278      21.595753      -0.032367      21.897332 0.34686040E+03  0.77456177E+04                                 6.835646                            6.185614      -0.063345       1.988508                    0.999176      27.354092      77.902597       0.663075       0.413659      -1.060657       0.053085      -0.012614       0.052907       0.076002      -0.023726       0.026448       0.012883       0.030139       0.067616      -0.048098       0.006687       0.041411              7.229924       8.789762      -0.344271       1.029757       6.617618       0.537905       6.282391           0.000000
          215              C       6.795248      16.417132      20.969657      -0.036962      24.635698 0.38388704E+03  0.88755443E+04                                 7.687197                            6.704015      -0.529625       1.843051                    0.996704      28.687413      85.720932       0.603416       0.439034      -1.035221       0.066934       0.010541       0.057172       0.088656      -0.004380       0.025337       0.011334       0.026157       0.002915      -0.028404      -0.004673       0.033076              8.928822       9.982990      -1.041169       0.330210       8.809782       2.316799       7.993693          -0.000000
          216              C       7.038783      16.642460      23.357986      -0.028311      22.898140 0.35648738E+03  0.80660332E+04                                 7.214840                            6.385251      -0.395016       1.885753                    0.997603      27.990655      81.913802       0.631171       0.428887      -1.044498       0.039980       0.003961      -0.067127       0.078231       0.016601      -0.029348      -0.003986       0.008786       0.089745      -0.036529      -0.010761       0.047290              8.044059       9.505694      -1.564373      -1.584028       7.407521       1.485387       7.218962           0.000000
          217              C       8.085060      18.229556      21.898112      -0.033167      23.664160 0.37226428E+03  0.84963208E+04                                 7.285563                            6.459375      -0.433357       1.865868                    0.997553      28.277587      82.528496       0.638507       0.420301      -1.052062      -0.016191      -0.085522       0.004696       0.087168      -0.005523      -0.008383      -0.016635      -0.041897       0.029154      -0.029707      -0.000156       0.029863              8.161902       8.693002      -0.024413      -0.068116      10.022631       1.450973       5.770073           0.000000
          218              C       8.114429      14.822689      22.231012      -0.031757      23.982725 0.38739252E+03  0.89322842E+04                                 7.442470                            6.669016      -0.311948       1.910285                    0.997563      28.277139      83.015991       0.617009       0.430530      -1.045500      -0.002238       0.077785      -0.019425       0.080205       0.004151      -0.008487      -0.026424      -0.025011      -0.070681      -0.036339      -0.001059       0.037399              8.289789       7.143369      -0.761552      -0.115930      11.283715       1.530644       6.442284           0.000000
          219              C       9.192004      16.466116      20.755867      -0.030692      22.567801 0.35697640E+03  0.80588965E+04                                 7.036441                            6.315335      -0.292602       1.914499                    0.998087      27.851661      80.726973       0.647568       0.418972      -1.053358      -0.055658      -0.001610       0.055905       0.078904       0.004156      -0.030985      -0.026793       0.036557      -0.016754      -0.043056      -0.004207       0.047263              7.793428       7.959371      -0.205657      -0.747615       7.428839       1.964473       7.992073          -0.000000
          220              C       9.382746      16.647359      23.125872      -0.032611      22.324450 0.35360784E+03  0.79477885E+04                                 6.974244                            6.271057      -0.099712       1.976542                    0.998854      27.614017      79.334024       0.653418       0.417053      -1.056712      -0.058340      -0.002311      -0.045961       0.074305      -0.019344       0.029385       0.026240       0.026668       0.021808      -0.051428       0.013063       0.038365              7.550605       9.515308       0.248918       1.249844       6.929936       1.009008       6.206572           0.000000
          221              C       2.650214      16.659605      22.533371       0.596182      25.059388 0.25694328E+03  0.53574546E+04                                 7.953078                            5.694654      -0.044590       2.041167                    0.999567      22.481890      63.185308       0.620663       0.473292      -1.018953       0.024301       0.061092      -0.005842       0.066007      -0.013300       0.003598       0.022420       0.028479       0.326047      -0.076490      -0.035009       0.111499             10.307744      10.452889       2.786166       0.004550      16.067470       0.277729       4.402872          -0.000000
          222              C       2.031674      15.302736      22.728835      -0.018425      39.791644 0.44379903E+03  0.10413047E+05                                10.134445                            6.984685      -0.063182       1.982789                    0.999182      27.373104      76.805390       0.633251       0.412229      -1.074530      -0.028654      -0.040468       0.008334       0.050281      -0.006169      -0.000245       0.004653       0.010597       0.029507      -0.013779       0.002647       0.011132             13.792482      13.139668       4.330156       0.303947      23.010975      -0.244885       5.226804           0.000000
          223              C       2.831101      14.190789      22.948733      -0.160617      37.616174 0.46368255E+03  0.11123289E+05                                 9.888319                            7.266384      -0.113908       1.925886                    0.999455      30.556960      89.923101       0.597924       0.427019      -1.053244      -0.013547       0.001355      -0.003026       0.013946      -0.003989       0.006357       0.013522       0.063326       0.067506      -0.046001       0.017135       0.028866             12.608227      10.439324       1.878615      -0.086252      22.078239      -1.106659       5.307118           0.000000
          224              C       2.278332      12.941686      23.138089       0.094830      34.804730 0.39404668E+03  0.90379634E+04                                 9.462489                            6.733512      -0.237920       1.945260                    0.999171      26.308295      74.672344       0.618894       0.431486      -1.054923       0.012270      -0.001149      -0.002093       0.012500      -0.001730       0.001891      -0.004627      -0.026581      -0.021440      -0.010736      -0.007140       0.017877             12.311679      10.675838       0.641694       0.188217      21.155685      -1.906205       5.103514           0.000000
          225              C       3.047155      11.785654      23.357986      -0.150359      36.567602 0.44608424E+03  0.10579036E+05                                 9.596304                            7.051566       0.099390       1.994251                    0.999751      30.105514      87.570984       0.617862       0.418009      -1.060784      -0.022725       0.010295      -0.001904       0.025021       0.015703       0.000656       0.006456       0.047695      -0.006257      -0.028859      -0.000935       0.029793             11.837600      11.773221      -0.317977       0.193700      18.477180      -2.107640       5.262398           0.000000
          226              C       2.479747      10.561043      23.507639      -0.118643      35.953953 0.44447949E+03  0.10543689E+05                                 9.546241                            7.092670       0.015464       1.969530                    0.999724      29.973679      87.529172       0.608368       0.424423      -1.055530      -0.037889       0.008041       0.000265       0.038734      -0.023858       0.002471       0.000273      -0.016040       0.046089      -0.032948       0.014888       0.018060             11.656984      13.594918       2.375065      -0.069399      16.234939      -2.032034       5.141097           0.000000
          227              C       1.081060      10.421437      23.464881      -0.014606      39.233120 0.43477110E+03  0.10154854E+05                                10.045378                            6.921066      -0.055186       1.986958                    0.999280      27.272795      76.495238       0.634712       0.413158      -1.073300       0.039487       0.038014      -0.002114       0.054852      -0.002664       0.004367      -0.000146       0.011485       0.053700      -0.015301      -0.003480       0.018781             13.803380      13.312030       4.139114      -0.248442      22.413632      -3.050168       5.684478          -0.000000
          228              C       0.263711      11.486849      23.263308      -0.163708      38.204015 0.48360955E+03  0.11707287E+05                                 9.978156                            7.405981      -0.098872       1.926526                    0.999417      30.826423      90.705732       0.594899       0.425306      -1.055809       0.007187       0.010255      -0.006205       0.013975       0.002305      -0.005988       0.005548       0.055827       0.056136      -0.037962       0.013248       0.024714             12.823850      10.766147       1.863466       0.092384      21.953704      -2.688358       5.751700           0.000000
          229              C       0.859212      12.806979      23.095331       0.085893      35.443613 0.41920551E+03  0.97474060E+04                                 9.576457                            6.936269      -0.219861       1.947131                    0.999014      26.624394      75.642589       0.612051       0.430384      -1.057496      -0.006923      -0.005157      -0.004661       0.009811       0.001465       0.002754      -0.004355      -0.038962      -0.030888      -0.016003      -0.009192       0.025196             12.414781      11.054507       0.626531       0.246476      20.962419      -2.040205       5.227417           0.000000
          230              C       0.071219      13.933621      22.841838      -0.149087      35.457962 0.44631631E+03  0.10591840E+05                                 9.416149                            7.063901       0.063987       1.984477                    0.999709      30.115300      87.789910       0.615602       0.419255      -1.059402       0.017926      -0.001443      -0.003591       0.018339       0.014450      -0.001393       0.001197       0.052082       0.001640      -0.030129       0.000583       0.029546             11.452252      11.781120      -0.222714       0.484779      17.530172      -1.075970       5.045464           0.000000
          231              C       0.639336      15.153333      22.634157      -0.115492      35.222374 0.44996870E+03  0.10711355E+05                                 9.447543                            7.152824      -0.049401       1.949765                    0.999670      30.030264      87.972840       0.603448       0.426387      -1.053855       0.028030      -0.013386      -0.001596       0.031104      -0.020875       0.008595       0.001836      -0.016509       0.054017      -0.032762       0.011989       0.020773             11.428632      13.394716       2.400807       0.415245      16.003763      -0.348928       4.887418           0.000000
          232              C       0.459191       9.044975      23.602317       0.603197      25.093684 0.25279794E+03  0.52484213E+04                                 7.960941                            5.650165      -0.048218       2.042069                    0.999468      22.324460      62.561060       0.622976       0.473565      -1.019041      -0.031902      -0.058439       0.009320       0.067229      -0.019998      -0.030662       0.024559       0.035522       0.312648      -0.079470      -0.035549       0.115020             10.552062      10.101780       2.691740       0.397014      16.520388      -2.568840       5.034018           0.000000
          233              C       4.028388      19.130869      24.848402       0.598144      24.656751 0.25375636E+03  0.52740558E+04                                 7.859715                            5.655375       0.021082       2.062803                    0.999655      22.376174      62.769264       0.623507       0.472647      -1.019390      -0.007406      -0.010837      -0.064082       0.065412       0.028583      -0.008983      -0.016778      -0.124131      -0.231757      -0.079588      -0.029174       0.108762             10.122821       8.641680      -1.094071       0.408678       5.917765       3.411646      15.809019           0.000000
          234              C       4.250856      19.280272      26.317438      -0.029375      39.425159 0.43318766E+03  0.10105996E+05                                10.053092                            6.898654       0.049360       2.020169                    0.999448      27.275930      76.393693       0.637264       0.411987      -1.074344       0.018009      -0.001895       0.046358       0.049770       0.002497       0.001598       0.001361      -0.002319      -0.043266      -0.014606       0.004477       0.010128             13.592288      10.002437      -1.655350       0.477569       7.383897       4.887371      23.390530           0.000000
          235              C       5.521016      18.979017      26.854965      -0.129414      35.790154 0.44091438E+03  0.10414151E+05                                 9.444610                            7.019923       0.017714       1.963580                    0.999630      29.969790      86.677133       0.618721       0.419123      -1.061284      -0.031638       0.008514       0.003506       0.032951      -0.016466      -0.018701       0.007641       0.020776      -0.057905      -0.026821      -0.009546       0.036367             11.439175       9.654700      -1.348586       1.773436       6.441903       3.230236      18.220923           0.000000
          236              C       5.809284      19.201897      28.152970      -0.143043      35.449008 0.42409068E+03  0.99096197E+04                                 9.313207                            6.828370       0.145395       2.012177                    0.999789      29.540156      84.690816       0.635772       0.412294      -1.066751      -0.015723       0.005706       0.000012       0.016726      -0.011601       0.012862      -0.003906       0.035958      -0.031530      -0.016151      -0.014853       0.031004             11.259787       9.638433      -1.587500       0.269234       6.215374       3.421847      17.925555           0.000000
          237              C       4.840044      19.757870      29.023397       0.083564      36.697058 0.40349448E+03  0.92769570E+04                                 9.698142                            6.751904      -0.113941       1.978172                    0.999297      26.342594      74.004611       0.628770       0.423688      -1.063477       0.009197      -0.002246       0.001924       0.009661      -0.005150      -0.007398       0.013971       0.003069       0.045897      -0.015867      -0.008361       0.024228             12.657316       9.751798      -1.636594       0.142849       6.457041       4.337968      21.763109          -0.000000
          238              C       5.122598      20.071370      30.354998      -0.169269      39.827606 0.45809930E+03  0.10951903E+05                                10.221126                            7.193782      -0.026634       1.951811                    0.999628      30.569533      89.693795       0.604770       0.423629      -1.055751      -0.014343       0.004951      -0.007255       0.016819       0.002429       0.009657      -0.022946      -0.008237      -0.106626      -0.045253       0.015268       0.029985             13.098039      10.245290      -1.453048       0.551678       6.708009       4.554384      22.340817          -0.000000
          239              C       4.190481      20.668980       0.619988      -0.014046      39.237908 0.41496701E+03  0.95778473E+04                                10.001635                            6.740108      -0.047907       1.990235                    0.999336      27.019967      75.282440       0.646398       0.410536      -1.075250      -0.016032      -0.005509      -0.031825       0.036058      -0.004807      -0.012669      -0.005944      -0.009724      -0.006079      -0.018039       0.007749       0.010290             13.396249      11.310310      -0.982056       3.101536       6.478133       4.370667      22.400306          -0.000000
          240              C       2.978799      20.957988       0.103840      -0.114231      35.057831 0.42876188E+03  0.10073949E+05                                 9.343117                            6.935355      -0.007543       1.962028                    0.999677      29.714492      86.196800       0.619684       0.420681      -1.058475       0.023168      -0.006811      -0.016566       0.029284      -0.009978      -0.022305       0.008804       0.001877      -0.026963      -0.025282      -0.003381       0.028662             11.226107      11.214272      -0.947919       3.008538       5.503046       2.378801      16.961002          -0.000000
          241              C       2.599013      20.668980      29.328810      -0.140201      37.456317 0.46101892E+03  0.10994709E+05                                 9.728663                            7.165051       0.157059       2.021280                    0.999595      29.687236      85.857639       0.615021       0.417591      -1.063837       0.010901       0.002258       0.005129       0.012258      -0.005321       0.014464      -0.001741       0.019898      -0.009066      -0.012503      -0.008886       0.021389             11.833057      11.787022      -1.417794       0.176104       5.895554       2.843493      17.816596          -0.000000
          242              C       3.564924      20.093413      28.464492       0.087512      35.998012 0.40330536E+03  0.92839663E+04                                 9.620777                            6.778292      -0.079846       1.991769                    0.999376      26.336621      74.358204       0.622829       0.427206      -1.059858      -0.007163       0.005696      -0.011727       0.014876      -0.003109      -0.003114       0.013536       0.006563       0.050563      -0.017359      -0.005477       0.022836             12.543293      10.001666      -1.743209      -0.581003       6.284962       3.831944      21.343252           0.000000
          243              C       3.292387      19.804405      27.129837      -0.149849      38.901694 0.45515932E+03  0.10888404E+05                                10.166698                            7.242879      -0.097187       1.943006                    0.998994      30.209827      89.315186       0.592400       0.432206      -1.048131       0.009116      -0.003724       0.013194       0.016463       0.012830       0.003998      -0.023223      -0.013968      -0.130574      -0.051204       0.010665       0.040539             13.279246      10.091353      -1.754293      -1.063084       7.332128       4.538514      22.414259           0.000000
          244              C       4.606606      21.090246       2.012672       0.568185      25.062137 0.25348780E+03  0.52501825E+04                                 7.847788                            5.577193      -0.001913       2.045786                    0.999619      22.549516      62.486314       0.642663       0.460156      -1.029541       0.002884       0.011719       0.049105       0.050566       0.043986      -0.036018      -0.057764      -0.059022      -0.136997      -0.076425      -0.029781       0.106206             10.104042       8.544268      -0.818228       2.625859       5.621875       3.173917      16.145983          -0.000000
          245              C       3.363050      18.736544      19.796871       0.603482      24.879765 0.24995179E+03  0.51723509E+04                                 7.893882                            5.605496      -0.061322       2.036146                    0.999568      22.284943      62.257105       0.627872       0.471415      -1.020657       0.019643       0.022798       0.059013       0.066243       0.055329      -0.028724      -0.049024      -0.067520      -0.194955      -0.082914      -0.032304       0.115218             10.391113       7.981896      -1.622141       1.265178       7.725938       4.635064      15.465503           0.000000
          246              C       3.002384      18.332423      18.376700      -0.032344      40.633210 0.44558455E+03  0.10455196E+05                                10.240061                            6.976602       0.078594       2.023017                    0.999210      27.493666      76.898218       0.637257       0.409627      -1.077287      -0.018602      -0.005903      -0.047895       0.051718      -0.000287       0.000084      -0.003064      -0.000375      -0.024604      -0.008912       0.003837       0.005076             14.161187       9.265587      -1.673888       2.412614      10.008793       7.028713      23.209182          -0.000000
          247              C       3.783127      17.443356      17.680359      -0.160681      39.913296 0.46242437E+03  0.11082942E+05                                10.267904                            7.248673       0.018087       1.972669                    0.999611      30.329683      89.144201       0.599769       0.426096      -1.054065      -0.009189       0.006937      -0.011075       0.015975       0.004390       0.000585      -0.026890       0.014802      -0.086775      -0.043389       0.018090       0.025299             13.609535       9.011224      -1.802158       1.110033      10.017197       6.787774      21.800185          -0.000000
          248              C       3.415249      17.029437      16.400678       0.083059      36.125441 0.40049104E+03  0.91994118E+04                                 9.622744                            6.743306      -0.078094       1.991068                    0.999279      26.330477      74.165091       0.626260       0.425779      -1.061166       0.011010      -0.002788       0.008948       0.014459      -0.008831       0.000095       0.018462      -0.002847       0.033987      -0.020691      -0.003657       0.024347             12.581090       8.815602      -1.812731       1.370700       8.908869       6.090800      20.018799          -0.000000
          249              C       4.111376      16.035053      15.670741      -0.137874      35.975582 0.43848523E+03  0.10327253E+05                                 9.424254                            6.959601       0.221049       2.041674                    0.999800      29.411795      84.534156       0.627814       0.414233      -1.065972      -0.018565       0.003656       0.000082       0.018922      -0.014654       0.015097      -0.007116       0.025024      -0.032180      -0.017364      -0.013900       0.031265             11.377671       9.565323      -1.877529       1.476176       7.952595       4.319139      16.615097          -0.000000
          250              C       3.694697      15.643178      14.433818      -0.116443      34.809538 0.42642044E+03  0.99970543E+04                                 9.265153                            6.905933      -0.005857       1.963197                    0.999626      29.612238      85.577498       0.622923       0.419409      -1.060143      -0.024493       0.011594       0.006902       0.027963      -0.017860      -0.012413       0.007667      -0.006003      -0.039946      -0.020006      -0.009326       0.029333             11.038008      10.409326      -1.333931       3.425827       7.022442       3.326698      15.682256          -0.000000
          251              C       2.554661      16.169760      13.862696      -0.021518      38.900763 0.44146498E+03  0.10340737E+05                                 9.940057                            6.956295      -0.027469       1.988468                    0.999359      27.524075      77.068621       0.636151       0.411047      -1.075708       0.030164      -0.004669       0.042918       0.052665      -0.002237      -0.007642       0.001061      -0.020556      -0.016462      -0.014257       0.000780       0.013477             12.812389      11.161179      -1.100264       4.342137       8.438222       5.167614      18.837766          -0.000000
          252              C       1.797140      17.085769      14.513226      -0.183777      39.212870 0.47269006E+03  0.11391888E+05                                10.130991                            7.308527      -0.031165       1.945704                    0.999575      31.022985      91.449146       0.599753       0.423755      -1.055467       0.004304       0.002449       0.015982       0.016731       0.000935       0.006508      -0.029944       0.002465      -0.071918      -0.041901       0.013491       0.028410             12.665469       9.811532      -1.095550       2.613024       8.907513       5.956439      19.277362           0.000000
          253              C       2.222573      17.536426      15.811231       0.085027      36.651890 0.41122423E+03  0.94967558E+04                                 9.704452                            6.816829      -0.118337       1.974996                    0.999211      26.449564      74.396596       0.625882       0.423757      -1.063756      -0.009248      -0.003381      -0.009748       0.013856      -0.005823      -0.001028       0.021397      -0.013101       0.045203      -0.019380      -0.010909       0.030288             12.518046       8.988994      -1.538988       2.110730       8.996997       6.172342      19.568146          -0.000000
          254              C       1.452726      18.452435      16.550330      -0.148661      35.887941 0.43208314E+03  0.10142025E+05                                 9.398937                            6.896828       0.117989       1.999976                    0.999743      29.774024      85.510263       0.632100       0.412822      -1.066577       0.013269      -0.006097       0.004959       0.015422      -0.017380       0.021927      -0.004968       0.031294      -0.025881      -0.023043      -0.015123       0.038166             11.310380       8.467645      -1.592676       1.588478       8.531643       5.100051      16.931852           0.000000
          255              C       1.832762      18.859006      17.799470      -0.126857      36.041260 0.44290966E+03  0.10471986E+05                                 9.485222                            7.027900      -0.024415       1.948714                    0.999579      30.072900      86.989784       0.619477       0.418184      -1.061992       0.023736      -0.011896      -0.006674       0.027376      -0.020847      -0.011014       0.009367       0.001421      -0.051436      -0.021339      -0.012202       0.033541             11.461712       8.751735      -1.429968       2.768865       8.249032       4.418003      17.384369           0.000000
          256              C       1.958985      15.660322      12.503608       0.577891      23.762420 0.25259495E+03  0.52296200E+04                                 7.601208                            5.608023       0.005900       2.053808                    0.999538      22.424006      62.225006       0.633628       0.466902      -1.025304      -0.010094      -0.040304      -0.046127       0.062081       0.043694      -0.073677      -0.042781       0.041898      -0.087950      -0.080126      -0.033666       0.113792              9.323258       7.740827      -0.937128       3.229800       7.498337       3.212543      12.730611          -0.000000
          257              C       0.974953       0.776403      26.042567       0.612836      24.547465 0.24207324E+03  0.49740791E+04                                 7.797781                            5.521476       0.110759       2.096011                    0.999559      22.048119      61.568748       0.631168       0.472275      -1.019226       0.059394       0.000215      -0.006691       0.059770      -0.009076       0.011534      -0.059859      -0.101585       0.243182      -0.092406      -0.023813       0.116220              9.948712      15.354239       0.276445      -0.472065       9.570991       1.810206       4.920908          -0.000000
          258              C      11.811121       0.739665      26.164732      -0.043868      38.538222 0.45480349E+03  0.10742781E+05                                 9.900136                            7.083945       0.044672       2.015077                    0.999391      27.680154      78.068857       0.626694       0.413769      -1.072931      -0.047544       0.017448       0.012843       0.052247      -0.009742       0.003510       0.008677      -0.005784       0.016489      -0.016031       0.003456       0.012576             13.039499      22.709807       1.231128      -0.342492      11.076013       0.906166       5.332676          -0.000000
          259              C       7.579500      24.075847      26.015079      -0.151452      36.796943 0.48705025E+03  0.11810481E+05                                 9.745402                            7.442590      -0.023211       1.956148                    0.999422      30.564492      89.985639       0.592252       0.426487      -1.055168      -0.013859       0.004398       0.011085       0.018284      -0.019101       0.004509      -0.009507      -0.037825       0.065196      -0.037750       0.007983       0.029767             12.176257      20.773019       2.770952       0.279874      10.383687       0.604046       5.372065          -0.000000
          260              C       6.098625      24.078297      26.100595       0.090832      32.936785 0.39429030E+03  0.90395821E+04                                 9.097054                            6.723137      -0.184780       1.961266                    0.999251      26.296233      74.477205       0.621462       0.429892      -1.056526       0.003079      -0.017507      -0.000567       0.017785       0.010342      -0.000224      -0.003175       0.046905      -0.018478      -0.023105      -0.005628       0.028733             11.434150      17.945217       3.658638       0.245440      11.494033       0.818891       4.863201          -0.000000
          261              C       5.418439      22.934510      25.911239      -0.131802      32.449220 0.42312403E+03  0.99276711E+04                                 8.923719                            6.927684       0.068831       2.002604                    0.999341      29.372318      85.680259       0.613743       0.425343      -1.053539      -0.004850       0.004696       0.000243       0.006755      -0.015925      -0.002805       0.000247      -0.007372       0.038430      -0.022868       0.008990       0.013879             10.547789      15.435283       2.967666       0.103358      11.235558       0.679377       4.972527           0.000000
          262              C       4.048127      22.973698      25.935672      -0.102782      34.584160 0.48318558E+03  0.11717785E+05                                 9.436603                            7.491358      -0.092202       1.944191                    0.999026      30.104124      89.237922       0.579877       0.435550      -1.047456       0.004132       0.034957       0.012649       0.037404       0.007229      -0.001147       0.009423      -0.031438       0.044187      -0.024929       0.003188       0.021741             11.102116      16.698102       0.365250      -0.320754      11.411266       0.471220       5.196981           0.000000
          263              C       3.344904      24.230148      26.109757      -0.034350      36.816099 0.42605773E+03  0.99207527E+04                                 9.623397                            6.876989       0.052479       2.025807                    0.999291      27.249129      76.807230       0.631932       0.416255      -1.069176       0.043945      -0.018971       0.012711       0.049524      -0.012814      -0.006914      -0.011156      -0.017421       0.028580      -0.024210       0.005717       0.018493             12.552703      21.653820       0.912738       0.318619      10.942203       0.679582       5.062085          -0.000000
          264              C       7.573042       0.849880      26.286897      -0.148246      36.338855 0.47486386E+03  0.11450894E+05                                 9.686544                            7.373546      -0.036784       1.956395                    0.999175      30.337968      89.289584       0.591590       0.429353      -1.052608       0.017358      -0.010491       0.012577       0.023865      -0.023126      -0.009736       0.000447      -0.030451       0.093215      -0.044158       0.010977       0.033181             12.023024      20.302238       2.464966      -0.035847      10.386507       0.729924       5.380327          -0.000000
          265              C       9.076460       0.844981      26.314384       0.084056      33.819863 0.41307391E+03  0.95608843E+04                                 9.232446                            6.866232      -0.175849       1.961154                    0.999184      26.456564      74.772831       0.618295       0.427997      -1.059924      -0.000294       0.014701       0.004768       0.015458       0.010193      -0.002983      -0.000887       0.048359      -0.040630      -0.019482      -0.013735       0.033217             11.537396      18.178784       3.495571       0.320741      11.440829       0.930996       4.992574          -0.000000
          266              C       9.773874       2.023057      26.470145      -0.126578      31.918024 0.41553061E+03  0.96846122E+04                                 8.765917                            6.827896       0.119030       2.018242                    0.999622      29.073808      83.934850       0.624633       0.420729      -1.058691       0.001628      -0.007428      -0.002968       0.008163      -0.017135      -0.005493       0.001608      -0.023038       0.025251      -0.025357       0.007205       0.018152             10.253668      15.270433       2.497635       0.267512      10.441774       0.910968       5.048796          -0.000000
          267              C      11.116712       1.986319      26.436549      -0.099000      33.698747 0.46253611E+03  0.11087909E+05                                 9.236590                            7.309738      -0.030596       1.966123                    0.999309      29.717896      87.396760       0.589811       0.433201      -1.049563       0.001035      -0.033768      -0.002541       0.033880       0.005951       0.005182      -0.007126      -0.040218       0.019796      -0.025484       0.004806       0.020678             10.806406      16.571679       0.327007       0.039272      10.478294       1.152680       5.369244          -0.000000
          268              C       1.875663      24.220351      26.012025       0.612703      24.489146 0.24181213E+03  0.49686335E+04                                 7.786899                            5.517633       0.080760       2.085977                    0.999557      22.042233      61.602824       0.631376       0.472127      -1.019047      -0.054693       0.003216      -0.002362       0.054839      -0.002057      -0.009604       0.037860      -0.076013       0.313224      -0.090684      -0.025245       0.115928              9.931772      15.467194      -0.060570       0.480973       9.966343      -0.803950       4.361779          -0.000000
          269              C       0.271143      15.508471       8.695108      -0.034905      24.608780 0.39090936E+03  0.90797300E+04                                 7.706476                            6.791051      -0.549950       1.835139                    0.996594      28.833147      86.379680       0.596046       0.442414      -1.033149       0.060647      -0.005736      -0.067603       0.091001      -0.013869      -0.023521      -0.008187       0.022841       0.008467      -0.030710      -0.000191       0.030901              8.825593      10.030833      -1.290997      -0.352414       8.094755      -1.969488       8.351190           0.000000
          270              C       1.465947      17.014742       7.204693      -0.039592      24.293612 0.38223434E+03  0.87899550E+04                                 7.459080                            6.581963      -0.441876       1.864199                    0.997087      28.522246      83.813928       0.626667       0.425023      -1.048143      -0.019177      -0.084570       0.017742       0.088513      -0.006376       0.003865       0.005128      -0.032934       0.002110      -0.019171       0.000767       0.018404              8.431773       8.875591      -0.009202      -0.031009      10.286771      -1.985194       6.132958           0.000000
          271              C       0.299528      15.065161       6.306778      -0.030762      23.027881 0.36198829E+03  0.82034822E+04                                 7.215170                            6.429651      -0.361443       1.898822                    0.997295      27.821177      80.887164       0.631089       0.428264      -1.047226       0.046177       0.024364       0.057578       0.077725       0.020954       0.031353       0.020057       0.011576       0.071890      -0.034065      -0.020626       0.054691              7.884439       9.425080      -1.176565       1.492046       7.230106      -0.954669       6.998132           0.000000
          272              C       2.672122      15.562353       8.679837      -0.035954      22.499361 0.36490684E+03  0.82816263E+04                                 7.036605                            6.402764      -0.223264       1.938352                    0.998098      27.914934      81.070956       0.640602       0.421293      -1.052117      -0.064013      -0.017858      -0.052977       0.084989       0.010977       0.028028       0.019510       0.026474      -0.045308      -0.035986      -0.007731       0.043717              7.680860       8.455787       0.126483       0.604300       7.167736      -1.476905       7.419058           0.000000
          273              C       1.510773      13.654410       7.778869      -0.033701      23.440487 0.37939717E+03  0.87177220E+04                                 7.349021                            6.610474      -0.357248       1.894416                    0.997703      28.379971      83.651901       0.617156       0.431919      -1.042827      -0.004352       0.081649      -0.002125       0.081793       0.008455       0.001514       0.011137      -0.035718      -0.125155      -0.043235       0.001120       0.042115              8.074300       7.108387      -0.735743       0.264404      10.103591      -1.883516       7.010922           0.000000
          274              C       2.637637      15.119044       6.325103      -0.032368      21.897333 0.34686035E+03  0.77456164E+04                                 6.835647                            6.185614      -0.063345       1.988508                    0.999176      27.354091      77.902595       0.663075       0.413659      -1.060657      -0.053085       0.012614       0.052907       0.076002      -0.023726      -0.026448      -0.012883       0.030139       0.067616      -0.048098       0.006687       0.041411              7.229925       8.789770      -0.344269      -1.029758       6.617617      -0.537907       6.282389           0.000000
          275              C       6.380833      20.321191       5.699007      -0.036962      24.635694 0.38388690E+03  0.88755404E+04                                 7.687196                            6.704014      -0.529625       1.843051                    0.996704      28.687413      85.720932       0.603416       0.439034      -1.035221      -0.066934      -0.010541       0.057172       0.088656      -0.004380      -0.025337      -0.011334       0.026157       0.002915      -0.028404      -0.004673       0.033076              8.928821       9.982994      -1.041169      -0.330209       8.809778      -2.316797       7.993690          -0.000000
          276              C       6.137298      20.095862       8.087336      -0.028311      22.898143 0.35648755E+03  0.80660377E+04                                 7.214841                            6.385252      -0.395016       1.885753                    0.997603      27.990654      81.913799       0.631171       0.428887      -1.044498      -0.039980      -0.003961      -0.067127       0.078231       0.016601       0.029348       0.003986       0.008786       0.089745      -0.036529      -0.010761       0.047290              8.044059       9.505689      -1.564372       1.584026       7.407524      -1.485387       7.218965           0.000000
          277              C       5.091021      18.508767       6.627462      -0.033167      23.664168 0.37226443E+03  0.84963251E+04                                 7.285565                            6.459376      -0.433357       1.865868                    0.997553      28.277587      82.528496       0.638507       0.420301      -1.052062       0.016191       0.085522       0.004696       0.087168      -0.005523       0.008383       0.016635      -0.041897       0.029154      -0.029707      -0.000156       0.029863              8.161904       8.693004      -0.024413       0.068117      10.022635      -1.450972       5.770073           0.000000
          278              C       5.061652      21.915634       6.960362      -0.031757      23.982711 0.38739227E+03  0.89322772E+04                                 7.442467                            6.669014      -0.311948       1.910285                    0.997563      28.277139      83.015992       0.617009       0.430530      -1.045500       0.002238      -0.077785      -0.019425       0.080205       0.004151       0.008487       0.026424      -0.025011      -0.070681      -0.036339      -0.001059       0.037399              8.289786       7.143371      -0.761551       0.115929      11.283707      -1.530642       6.442279           0.000000
          279              C       3.984077      20.272206       5.485217      -0.030692      22.567799 0.35697631E+03  0.80588938E+04                                 7.036440                            6.315334      -0.292602       1.914499                    0.998087      27.851662      80.726974       0.647568       0.418972      -1.053358       0.055658       0.001610       0.055905       0.078904       0.004156       0.030985       0.026793       0.036557      -0.016754      -0.043056      -0.004207       0.047263              7.793427       7.959371      -0.205657       0.747615       7.428837      -1.964474       7.992075          -0.000000
          280              C       3.793335      20.090964       7.855222      -0.032611      22.324458 0.35360803E+03  0.79477935E+04                                 6.974246                            6.271059      -0.099712       1.976542                    0.998854      27.614017      79.334023       0.653418       0.417053      -1.056712       0.058340       0.002311      -0.045961       0.074305      -0.019344      -0.029385      -0.026240       0.026668       0.021808      -0.051428       0.013063       0.038365              7.550607       9.515310       0.248918      -1.249844       6.929939      -1.009008       6.206572           0.000000
          281              C      -1.801533      20.078718       7.262721       0.596182      25.059392 0.25694330E+03  0.53574551E+04                                 7.953079                            5.694654      -0.044590       2.041167                    0.999567      22.481890      63.185308       0.620663       0.473292      -1.018953      -0.024301      -0.061092      -0.005842       0.066007      -0.013300      -0.003598      -0.022420       0.028479       0.326047      -0.076490      -0.035009       0.111499             10.307746      10.452892       2.786173      -0.004550      16.067474      -0.277729       4.402872          -0.000000
          282              C      -1.182993      21.435587       7.458185      -0.018425      39.791624 0.44379876E+03  0.10413039E+05                                10.134441                            6.984683      -0.063182       1.982789                    0.999182      27.373104      76.805390       0.633251       0.412229      -1.074530       0.028654       0.040468       0.008334       0.050281      -0.006169       0.000245      -0.004653       0.010597       0.029507      -0.013779       0.002647       0.011132             13.792476      13.139665       4.330145      -0.303947      23.010960       0.244887       5.226802           0.000000
          283              C      -1.982420      22.547533       7.678083      -0.160617      37.616162 0.46368229E+03  0.11123282E+05                                 9.888317                            7.266382      -0.113908       1.925886                    0.999455      30.556960      89.923102       0.597925       0.427019      -1.053244       0.013547      -0.001355      -0.003026       0.013946      -0.003989      -0.006357      -0.013522       0.063326       0.067506      -0.046001       0.017135       0.028866             12.608224      10.439325       1.878614       0.086252      22.078229       1.106658       5.307117           0.000000
          284              C      -1.429651      23.796636       7.867439       0.094830      34.804741 0.39404689E+03  0.90379694E+04                                 9.462491                            6.733514      -0.237920       1.945260                    0.999171      26.308295      74.672346       0.618894       0.431486      -1.054923      -0.012270       0.001149      -0.002093       0.012500      -0.001730      -0.001891       0.004627      -0.026581      -0.021440      -0.010736      -0.007140       0.017877             12.311683      10.675835       0.641697      -0.188217      21.155700       1.906206       5.103515           0.000000
          285              C       1.344872       0.460454       8.087336      -0.150359      36.567600 0.44608419E+03  0.10579035E+05                                 9.596304                            7.051566       0.099390       1.994251                    0.999751      30.105515      87.570986       0.617862       0.418009      -1.060784       0.022725      -0.010295      -0.001904       0.025021       0.015703      -0.000656      -0.006456       0.047695      -0.006257      -0.028859      -0.000935       0.029793             11.837599      11.773221      -0.317970      -0.193699      18.477178       2.107639       5.262398           0.000000
          286              C       1.912280       1.685064       8.236989      -0.118643      35.953964 0.44447950E+03  0.10543689E+05                                 9.546243                            7.092670       0.015464       1.969530                    0.999724      29.973680      87.529174       0.608368       0.424423      -1.055530       0.037889      -0.008041       0.000265       0.038734      -0.023858      -0.002471      -0.000273      -0.016040       0.046089      -0.032948       0.014888       0.018060             11.656986      13.594919       2.375068       0.069400      16.234942       2.032035       5.141097           0.000000
          287              C       3.310967       1.824670       8.194231      -0.014606      39.233098 0.43477103E+03  0.10154852E+05                                10.045374                            6.921066      -0.055186       1.986958                    0.999280      27.272796      76.495242       0.634712       0.413158      -1.073300      -0.039487      -0.038014      -0.002114       0.054852      -0.002664      -0.004367       0.000146       0.011485       0.053700      -0.015301      -0.003480       0.018781             13.803371      13.312028       4.139103       0.248440      22.413610       3.050165       5.684475           0.000000
          288              C       4.128316       0.759259       7.992658      -0.163708      38.204004 0.48360953E+03  0.11707287E+05                                 9.978154                            7.405981      -0.098872       1.926526                    0.999417      30.826424      90.705736       0.594899       0.425306      -1.055809      -0.007187      -0.010255      -0.006205       0.013975       0.002305       0.005988      -0.005548       0.055827       0.056136      -0.037962       0.013248       0.024714             12.823846      10.766149       1.863460      -0.092385      21.953690       2.688357       5.751699           0.000000
          289              C      -0.010531      23.931343       7.824681       0.085893      35.443613 0.41920572E+03  0.97474119E+04                                 9.576458                            6.936271      -0.219861       1.947131                    0.999014      26.624394      75.642591       0.612051       0.430384      -1.057496       0.006923       0.005157      -0.004661       0.009811       0.001465      -0.002754       0.004355      -0.038962      -0.030888      -0.016003      -0.009192       0.025196             12.414781      11.054505       0.626528      -0.246476      20.962421       2.040204       5.227418           0.000000
          290              C       0.777462      22.804701       7.571188      -0.149087      35.457956 0.44631631E+03  0.10591839E+05                                 9.416148                            7.063901       0.063987       1.984477                    0.999709      30.115300      87.789911       0.615602       0.419255      -1.059402      -0.017926       0.001443      -0.003591       0.018339       0.014450       0.001393      -0.001197       0.052082       0.001640      -0.030129       0.000583       0.029546             11.452250      11.781122      -0.222713      -0.484779      17.530163       1.075969       5.045463           0.000000
          291              C       0.209345      21.584989       7.363507      -0.115492      35.222371 0.44996868E+03  0.10711355E+05                                 9.447543                            7.152824      -0.049401       1.949765                    0.999670      30.030264      87.972840       0.603448       0.426387      -1.053855      -0.028030       0.013386      -0.001596       0.031104      -0.020875      -0.008595      -0.001836      -0.016509       0.054017      -0.032762       0.011989       0.020773             11.428631      13.394719       2.400802      -0.415245      16.003757       0.348928       4.887417           0.000000
          292              C       3.932836       3.201133       8.331667       0.603197      25.093664 0.25279785E+03  0.52484190E+04                                 7.960937                            5.650164      -0.048218       2.042069                    0.999468      22.324460      62.561061       0.622976       0.473565      -1.019041       0.031902       0.058439       0.009320       0.067229      -0.019998       0.030662      -0.024559       0.035522       0.312648      -0.079470      -0.035549       0.115020             10.552053      10.101774       2.691725      -0.397017      16.520369       2.568839       5.034016           0.000000
          293              C       9.147693      17.607453       9.577752       0.598144      24.656749 0.25375635E+03  0.52740555E+04                                 7.859714                            5.655375       0.021082       2.062803                    0.999655      22.376174      62.769264       0.623507       0.472647      -1.019390       0.007406       0.010837      -0.064082       0.065412       0.028583       0.008983       0.016778      -0.124131      -0.231757      -0.079588      -0.029174       0.108762             10.122820       8.641680      -1.094072      -0.408679       5.917764      -3.411642      15.809016           0.000000
          294              C       8.925225      17.458051      11.046788      -0.029375      39.425160 0.43318771E+03  0.10105997E+05                                10.053092                            6.898655       0.049360       2.020169                    0.999448      27.275930      76.393694       0.637264       0.411987      -1.074344      -0.018009       0.001895       0.046358       0.049770       0.002497      -0.001598      -0.001361      -0.002319      -0.043266      -0.014606       0.004477       0.010128             13.592287      10.002438      -1.655349      -0.477574       7.383896      -4.887368      23.390528           0.000000
          295              C       7.655065      17.759305      11.584315      -0.129414      35.790151 0.44091424E+03  0.10414147E+05                                 9.444610                            7.019922       0.017715       1.963580                    0.999630      29.969789      86.677131       0.618721       0.419123      -1.061284       0.031638      -0.008514       0.003506       0.032951      -0.016466       0.018701      -0.007641       0.020776      -0.057905      -0.026821      -0.009546       0.036367             11.439175       9.654700      -1.348585      -1.773438       6.441900      -3.230233      18.220924           0.000000
          296              C       7.366797      17.536426      12.882320      -0.143043      35.449007 0.42409063E+03  0.99096183E+04                                 9.313206                            6.828370       0.145395       2.012177                    0.999789      29.540156      84.690815       0.635772       0.412294      -1.066751       0.015723      -0.005706       0.000012       0.016726      -0.011601      -0.012862       0.003906       0.035958      -0.031530      -0.016151      -0.014853       0.031004             11.259787       9.638432      -1.587501      -0.269236       6.215374      -3.421844      17.925555           0.000000
          297              C       8.336037      16.980453      13.752747       0.083564      36.697062 0.40349462E+03  0.92769607E+04                                 9.698143                            6.751905      -0.113941       1.978172                    0.999297      26.342595      74.004612       0.628770       0.423688      -1.063477      -0.009197       0.002246       0.001924       0.009661      -0.005150       0.007398      -0.013971       0.003069       0.045897      -0.015867      -0.008361       0.024228             12.657316       9.751797      -1.636595      -0.142847       6.457043      -4.337970      21.763107          -0.000000
          298              C       8.053483      16.666952      15.084348      -0.169269      39.827609 0.45809937E+03  0.10951905E+05                                10.221127                            7.193782      -0.026634       1.951811                    0.999628      30.569533      89.693797       0.604770       0.423629      -1.055751       0.014343      -0.004951      -0.007255       0.016819       0.002429      -0.009657       0.022946      -0.008237      -0.106626      -0.045253       0.015268       0.029985             13.098039      10.245291      -1.453048      -0.551676       6.708011      -4.554387      22.340816          -0.000000
          299              C       8.985600      16.069342      15.890638      -0.014046      39.237907 0.41496702E+03  0.95778474E+04                                10.001635                            6.740108      -0.047907       1.990235                    0.999336      27.019967      75.282439       0.646399       0.410536      -1.075250       0.016032       0.005509      -0.031825       0.036058      -0.004807       0.012669       0.005944      -0.009724      -0.006079      -0.018039       0.007749       0.010290             13.396248      11.310310      -0.982057      -3.101535       6.478132      -4.370666      22.400303          -0.000000
          300              C      -2.130118      15.780334      15.374490      -0.114231      35.057821 0.42876171E+03  0.10073945E+05                                 9.343115                            6.935353      -0.007543       1.962028                    0.999677      29.714492      86.196799       0.619684       0.420681      -1.058475      -0.023168       0.006811      -0.016566       0.029284      -0.009978       0.022305      -0.008804       0.001877      -0.026963      -0.025282      -0.003381       0.028662             11.226105      11.214270      -0.947918      -3.008537       5.503044      -2.378800      16.960999          -0.000000
          301              C      -1.750332      16.069342      14.058160      -0.140201      37.456313 0.46101885E+03  0.10994707E+05                                 9.728663                            7.165051       0.157059       2.021280                    0.999595      29.687236      85.857639       0.615021       0.417591      -1.063837      -0.010901      -0.002258       0.005129       0.012258      -0.005321      -0.014464       0.001741       0.019898      -0.009066      -0.012503      -0.008886       0.021389             11.833056      11.787020      -1.417792      -0.176106       5.895553      -2.843493      17.816596          -0.000000
          302              C       9.611157      16.644909      13.193842       0.087512      35.998009 0.40330541E+03  0.92839678E+04                                 9.620777                            6.778293      -0.079846       1.991769                    0.999376      26.336621      74.358205       0.622829       0.427207      -1.059858       0.007163      -0.005696      -0.011727       0.014876      -0.003109       0.003114      -0.013536       0.006563       0.050563      -0.017359      -0.005477       0.022836             12.543292      10.001664      -1.743210       0.581004       6.284963      -3.831942      21.343248           0.000000
          303              C      -2.443706      16.933917      11.859187      -0.149849      38.901690 0.45515938E+03  0.10888406E+05                                10.166697                            7.242880      -0.097187       1.943006                    0.998994      30.209827      89.315186       0.592400       0.432206      -1.048131      -0.009116       0.003724       0.013194       0.016463       0.012830      -0.003998       0.023223      -0.013968      -0.130574      -0.051204       0.010665       0.040539             13.279245      10.091351      -1.754291       1.063083       7.332128      -4.538514      22.414255           0.000000
          304              C       8.569475      15.648076      17.283322       0.568185      25.062131 0.25348776E+03  0.52501813E+04                                 7.847786                            5.577192      -0.001913       2.045786                    0.999619      22.549516      62.486314       0.642663       0.460156      -1.029541      -0.002884      -0.011719       0.049105       0.050566       0.043986       0.036018       0.057764      -0.059022      -0.136997      -0.076425      -0.029781       0.106206             10.104039       8.544266      -0.818230      -2.625854       5.621873      -3.173916      16.145978          -0.000000
          305              C      -2.514369      18.001778       4.526221       0.603482      24.879772 0.24995190E+03  0.51723536E+04                                 7.893884                            5.605497      -0.061322       2.036146                    0.999568      22.284943      62.257105       0.627872       0.471415      -1.020657      -0.019643      -0.022798       0.059013       0.066243       0.055329       0.028724       0.049024      -0.067520      -0.194955      -0.082914      -0.032304       0.115218             10.391115       7.981897      -1.622144      -1.265175       7.725945      -4.635067      15.465503           0.000000
          306              C      -2.153703      18.405900       3.106050      -0.032344      40.633209 0.44558460E+03  0.10455198E+05                                10.240061                            6.976603       0.078594       2.023017                    0.999210      27.493666      76.898217       0.637257       0.409627      -1.077287       0.018602       0.005903      -0.047895       0.051718      -0.000287      -0.000084       0.003064      -0.000375      -0.024604      -0.008912       0.003837       0.005076             14.161188       9.265586      -1.673888      -2.412612      10.008796      -7.028717      23.209181          -0.000000
          307              C       9.392954      19.294967       2.409709      -0.160681      39.913296 0.46242428E+03  0.11082940E+05                                10.267904                            7.248672       0.018087       1.972669                    0.999611      30.329683      89.144203       0.599769       0.426096      -1.054065       0.009189      -0.006937      -0.011075       0.015975       0.004390      -0.000585       0.026890       0.014802      -0.086775      -0.043389       0.018090       0.025299             13.609536       9.011225      -1.802158      -1.110036      10.017195      -6.787771      21.800188          -0.000000
          308              C      -2.566568      19.708885       1.130028       0.083059      36.125439 0.40049088E+03  0.91994072E+04                                 9.622743                            6.743305      -0.078094       1.991068                    0.999279      26.330477      74.165091       0.626260       0.425779      -1.061166      -0.011010       0.002788       0.008948       0.014459      -0.008831      -0.000095      -0.018462      -0.002847       0.033987      -0.020691      -0.003657       0.024347             12.581090       8.815604      -1.812730      -1.370704       8.908866      -6.090797      20.018800          -0.000000
          309              C       9.064705      20.703269       0.400091      -0.137874      35.975593 0.43848549E+03  0.10327261E+05                                 9.424256                            6.959603       0.221049       2.041674                    0.999800      29.411795      84.534156       0.627814       0.414233      -1.065972       0.018565      -0.003656       0.000082       0.018922      -0.014654      -0.015097       0.007116       0.025024      -0.032180      -0.017364      -0.013900       0.031265             11.377674       9.565323      -1.877532      -1.476171       7.952599      -4.319143      16.615099          -0.000000
          310              C      -2.846016      21.095145      29.704468      -0.116443      34.809521 0.42642039E+03  0.99970528E+04                                 9.265150                            6.905932      -0.005857       1.963197                    0.999626      29.612238      85.577499       0.622923       0.419409      -1.060143       0.024493      -0.011594       0.006902       0.027963      -0.017860       0.012413      -0.007667      -0.006003      -0.039946      -0.020006      -0.009326       0.029333             11.038004      10.409321      -1.333932      -3.425820       7.022441      -3.326699      15.682248          -0.000000
          311              C      -1.705980      20.568562      29.133346      -0.021518      38.900764 0.44146511E+03  0.10340741E+05                                 9.940057                            6.956296      -0.027469       1.988468                    0.999359      27.524075      77.068621       0.636150       0.411047      -1.075708      -0.030164       0.004669       0.042918       0.052665      -0.002237       0.007642      -0.001061      -0.020556      -0.016462      -0.014257       0.000780       0.013477             12.812389      11.161177      -1.100265      -4.342134       8.438223      -5.167615      18.837767          -0.000000
          312              C      -0.948459      19.652553      29.783876      -0.183777      39.212863 0.47268981E+03  0.11391881E+05                                10.130990                            7.308525      -0.031165       1.945704                    0.999575      31.022985      91.449144       0.599753       0.423755      -1.055467      -0.004304      -0.002449       0.015982       0.016731       0.000935      -0.006508       0.029944       0.002465      -0.071918      -0.041901       0.013491       0.028410             12.665469       9.811532      -1.095547      -2.613029       8.907508      -5.956438      19.277366           0.000000
          313              C      -1.373892      19.201897       0.540581       0.085027      36.651891 0.41122405E+03  0.94967509E+04                                 9.704453                            6.816828      -0.118337       1.974996                    0.999211      26.449563      74.396594       0.625882       0.423757      -1.063756       0.009248       0.003381      -0.009748       0.013856      -0.005823       0.001028      -0.021397      -0.013101       0.045203      -0.019380      -0.010909       0.030288             12.518048       8.988997      -1.538986      -2.110736       8.996994      -6.172341      19.568152           0.000000
          314              C      -0.604045      18.285888       1.279680      -0.148661      35.887947 0.43208327E+03  0.10142028E+05                                 9.398938                            6.896829       0.117989       1.999976                    0.999743      29.774023      85.510258       0.632100       0.412822      -1.066577      -0.013269       0.006097       0.004959       0.015422      -0.017380      -0.021927       0.004968       0.031294      -0.025881      -0.023043      -0.015123       0.038166             11.310381       8.467645      -1.592678      -1.588476       8.531645      -5.100052      16.931853           0.000000
          315              C      -0.984081      17.879317       2.528820      -0.126856      36.041252 0.44290960E+03  0.10471984E+05                                 9.485220                            7.027899      -0.024415       1.948715                    0.999579      30.072899      86.989779       0.619477       0.418184      -1.061992      -0.023736       0.011896      -0.006674       0.027376      -0.020847       0.011014      -0.009367       0.001421      -0.051436      -0.021339      -0.012202       0.033541             11.461710       8.751733      -1.429968      -2.768863       8.249031      -4.418004      17.384365           0.000000
          316              C      -1.110304      21.078000      27.774258       0.577891      23.762411 0.25259483E+03  0.52296168E+04                                 7.601206                            5.608021       0.005900       2.053808                    0.999538      22.424006      62.225007       0.633628       0.466902      -1.025303       0.010094       0.040304      -0.046127       0.062081       0.043694       0.073677       0.042781       0.041898      -0.087950      -0.080126      -0.033666       0.113792              9.323256       7.740827      -0.937127      -3.229801       7.498333      -3.212541      12.730609          -0.000000
          317              C       3.417074      11.469704      10.771917       0.612836      24.547467 0.24207323E+03  0.49740789E+04                                 7.797781                            5.521476       0.110759       2.096011                    0.999559      22.048119      61.568749       0.631168       0.472275      -1.019226      -0.059394      -0.000215      -0.006691       0.059770      -0.009076      -0.011534       0.059859      -0.101585       0.243182      -0.092406      -0.023813       0.116220              9.948714      15.354244       0.276456       0.472062       9.570991      -1.810206       4.920907          -0.000000
          318              C       4.908306      11.506443      10.894082      -0.043868      38.538217 0.45480320E+03  0.10742773E+05                                 9.900135                            7.083943       0.044672       2.015077                    0.999391      27.680154      78.068858       0.626694       0.413769      -1.072931       0.047544      -0.017448       0.012843       0.052247      -0.009742      -0.003510      -0.008677      -0.005784       0.016489      -0.016031       0.003456       0.012576             13.039499      22.709811       1.231139       0.342489      11.076012      -0.906166       5.332675          -0.000000
          319              C       5.596581      12.662475      10.744429      -0.151452      36.796943 0.48704993E+03  0.11810472E+05                                 9.745402                            7.442588      -0.023211       1.956148                    0.999422      30.564492      89.985639       0.592252       0.426487      -1.055168       0.013859      -0.004398       0.011085       0.018284      -0.019101      -0.004509       0.009507      -0.037825       0.065196      -0.037750       0.007983       0.029767             12.176259      20.773023       2.770962      -0.279875      10.383689      -0.604046       5.372065          -0.000000
          320              C       7.077456      12.660026      10.829945       0.090832      32.936801 0.39429031E+03  0.90395823E+04                                 9.097057                            6.723138      -0.184780       1.961266                    0.999251      26.296233      74.477206       0.621462       0.429892      -1.056526      -0.003079       0.017507      -0.000567       0.017785       0.010342       0.000224       0.003175       0.046905      -0.018478      -0.023105      -0.005628       0.028733             11.434157      17.945229       3.658653      -0.245442      11.494038      -0.818891       4.863203          -0.000000
          321              C       7.757642      13.803812      10.640589      -0.131802      32.449217 0.42312374E+03  0.99276630E+04                                 8.923718                            6.927682       0.068831       2.002604                    0.999341      29.372319      85.680260       0.613743       0.425343      -1.053539       0.004850      -0.004696       0.000243       0.006755      -0.015925       0.002805      -0.000247      -0.007372       0.038430      -0.022868       0.008990       0.013879             10.547790      15.435286       2.967675      -0.103359      11.235557      -0.679377       4.972526           0.000000
          322              C       9.127954      13.764625      10.665022      -0.102782      34.584173 0.48318586E+03  0.11717793E+05                                 9.436606                            7.491360      -0.092202       1.944191                    0.999026      30.104124      89.237923       0.579877       0.435550      -1.047456      -0.004132      -0.034957       0.012649       0.037404       0.007229       0.001147      -0.009423      -0.031438       0.044187      -0.024929       0.003188       0.021741             11.102120      16.698105       0.365261       0.320753      11.411271      -0.471220       5.196983           0.000000
          323              C       9.831177      12.508174      10.839107      -0.034350      36.816099 0.42605764E+03  0.99207502E+04                                 9.623397                            6.876988       0.052479       2.025807                    0.999291      27.249129      76.807231       0.631932       0.416255      -1.069176      -0.043945       0.018971       0.012711       0.049524      -0.012814       0.006914       0.011156      -0.017421       0.028580      -0.024210       0.005717       0.018493             12.552704      21.653826       0.912745      -0.318620      10.942201      -0.679582       5.062086          -0.000000
          324              C       9.146385      11.396228      11.016247      -0.148246      36.338872 0.47486385E+03  0.11450893E+05                                 9.686546                            7.373546      -0.036784       1.956395                    0.999175      30.337968      89.289584       0.591590       0.429353      -1.052608      -0.017358       0.010491       0.012577       0.023865      -0.023126       0.009736      -0.000447      -0.030451       0.093215      -0.044158       0.010977       0.033181             12.023030      20.302251       2.464976       0.035845      10.386510      -0.729924       5.380328          -0.000000
          325              C       7.642967      11.401126      11.043734       0.084056      33.819876 0.41307391E+03  0.95608842E+04                                 9.232448                            6.866232      -0.175849       1.961154                    0.999184      26.456564      74.772832       0.618295       0.427997      -1.059924       0.000294      -0.014701       0.004768       0.015458       0.010193       0.002983       0.000887       0.048359      -0.040630      -0.019482      -0.013735       0.033217             11.537401      18.178797       3.495584      -0.320743      11.440831      -0.930996       4.992576          -0.000000
          326              C       6.945553      10.223051      11.199495      -0.126578      31.918038 0.41553063E+03  0.96846129E+04                                 8.765919                            6.827896       0.119030       2.018242                    0.999622      29.073808      83.934850       0.624633       0.420729      -1.058691      -0.001628       0.007428      -0.002968       0.008163      -0.017135       0.005493      -0.001608      -0.023038       0.025251      -0.025357       0.007205       0.018152             10.253671      15.270439       2.497640      -0.267513      10.441778      -0.910969       5.048797          -0.000000
          327              C       5.602715      10.259789      11.165899      -0.099000      33.698767 0.46253643E+03  0.11087919E+05                                 9.236593                            7.309740      -0.030596       1.966123                    0.999309      29.717896      87.396761       0.589811       0.433201      -1.049563      -0.001035       0.033768      -0.002541       0.033880       0.005951      -0.005182       0.007126      -0.040218       0.019796      -0.025484       0.004806       0.020678             10.806411      16.571687       0.327009      -0.039273      10.478300      -1.152681       5.369246          -0.000000
          328              C      -1.026982      12.517971      10.741375       0.612703      24.489148 0.24181214E+03  0.49686336E+04                                 7.786900                            5.517633       0.080760       2.085977                    0.999557      22.042233      61.602824       0.631376       0.472127      -1.019047       0.054693      -0.003216      -0.002362       0.054839      -0.002057       0.009604      -0.037860      -0.076013       0.313224      -0.090684      -0.025245       0.115928              9.931773      15.467197      -0.060569      -0.480974       9.966344       0.803950       4.361779          -0.000000
          329              C       8.206516       3.262363       6.575542      -0.034905      24.608782 0.39090945E+03  0.90797325E+04                                 7.706477                            6.791052      -0.549950       1.835139                    0.996594      28.833147      86.379680       0.596046       0.442414      -1.033149       0.060647      -0.005736       0.067603       0.091001      -0.013869       0.023521       0.008187       0.022841       0.008467      -0.030710      -0.000191       0.030901              8.825593      10.030832      -1.290996       0.352414       8.094758       1.969490       8.351190           0.000000
          330              C       9.401320       4.768634       8.065957      -0.039592      24.293618 0.38223437E+03  0.87899559E+04                                 7.459082                            6.581963      -0.441876       1.864199                    0.997087      28.522246      83.813928       0.626667       0.425023      -1.048143      -0.019177      -0.084570      -0.017742       0.088513      -0.006376      -0.003865      -0.005128      -0.032934       0.002110      -0.019171       0.000767       0.018404              8.431776       8.875595      -0.009203       0.031009      10.286774       1.985196       6.132958           0.000000
          331              C       8.234901       2.819054       8.963872      -0.030762      23.027882 0.36198844E+03  0.82034864E+04                                 7.215171                            6.429652      -0.361443       1.898822                    0.997295      27.821177      80.887164       0.631089       0.428264      -1.047226       0.046177       0.024364      -0.057578       0.077725       0.020954      -0.031353      -0.020057       0.011576       0.071890      -0.034065      -0.020626       0.054691              7.884439       9.425073      -1.176563      -1.492045       7.230109       0.954668       6.998134           0.000000
          332              C      10.607495       3.316246       6.590813      -0.035954      22.499367 0.36490700E+03  0.82816308E+04                                 7.036607                            6.402766      -0.223264       1.938352                    0.998098      27.914933      81.070955       0.640602       0.421293      -1.052117      -0.064013      -0.017858       0.052977       0.084989       0.010977      -0.028028      -0.019510       0.026474      -0.045308      -0.035986      -0.007731       0.043717              7.680862       8.455784       0.126482      -0.604300       7.167739       1.476906       7.419063           0.000000
          333              C       9.446146       1.408302       7.491781      -0.033701      23.440469 0.37939684E+03  0.87177127E+04                                 7.349017                            6.610471      -0.357248       1.894416                    0.997703      28.379972      83.651903       0.617156       0.431919      -1.042827      -0.004352       0.081649       0.002125       0.081793       0.008455      -0.001514      -0.011137      -0.035718      -0.125155      -0.043235       0.001120       0.042115              8.074295       7.108388      -0.735743      -0.264403      10.103579       1.883514       7.010917           0.000000
          334              C      10.573010       2.872937       8.945547      -0.032367      21.897331 0.34686038E+03  0.77456171E+04                                 6.835646                            6.185614      -0.063345       1.988508                    0.999176      27.354091      77.902593       0.663075       0.413659      -1.060657      -0.053085       0.012614      -0.052907       0.076002      -0.023726       0.026448       0.012883       0.030139       0.067616      -0.048098       0.006687       0.041411              7.229923       8.789762      -0.344271       1.029757       6.617617       0.537905       6.282391           0.000000
          335              C       1.988806       8.075083       9.571643      -0.036962      24.635698 0.38388704E+03  0.88755443E+04                                 7.687197                            6.704015      -0.529625       1.843051                    0.996704      28.687413      85.720932       0.603416       0.439034      -1.035221      -0.066934      -0.010541      -0.057172       0.088656      -0.004380       0.025337       0.011334       0.026157       0.002915      -0.028404      -0.004673       0.033076              8.928822       9.982990      -1.041169       0.330210       8.809782       2.316799       7.993693          -0.000000
          336              C       1.745271       7.849755       7.183314      -0.028311      22.898140 0.35648738E+03  0.80660331E+04                                 7.214840                            6.385251      -0.395016       1.885753                    0.997603      27.990655      81.913804       0.631171       0.428887      -1.044498      -0.039980      -0.003961       0.067127       0.078231       0.016601      -0.029348      -0.003986       0.008786       0.089745      -0.036529      -0.010761       0.047290              8.044059       9.505694      -1.564373      -1.584028       7.407521       1.485387       7.218962           0.000000
          337              C       0.698994       6.262659       8.643188      -0.033167      23.664160 0.37226428E+03  0.84963208E+04                                 7.285563                            6.459375      -0.433357       1.865868                    0.997553      28.277587      82.528496       0.638507       0.420301      -1.052062       0.016191       0.085522      -0.004696       0.087168      -0.005523      -0.008383      -0.016635      -0.041897       0.029154      -0.029707      -0.000156       0.029863              8.161902       8.693002      -0.024413      -0.068116      10.022631       1.450973       5.770073           0.000000
          338              C       0.669625       9.669526       8.310288      -0.031757      23.982725 0.38739252E+03  0.89322840E+04                                 7.442470                            6.669016      -0.311948       1.910285                    0.997563      28.277139      83.015992       0.617009       0.430530      -1.045500       0.002238      -0.077785       0.019425       0.080205       0.004151      -0.008487      -0.026424      -0.025011      -0.070681      -0.036339      -0.001059       0.037399              8.289790       7.143369      -0.761552      -0.115930      11.283715       1.530644       6.442284           0.000000
          339              C      -0.407950       8.026099       9.785433      -0.030692      22.567803 0.35697643E+03  0.80588973E+04                                 7.036441                            6.315335      -0.292602       1.914499                    0.998087      27.851662      80.726974       0.647568       0.418972      -1.053358       0.055658       0.001610      -0.055905       0.078904       0.004156      -0.030985      -0.026793       0.036557      -0.016754      -0.043056      -0.004207       0.047263              7.793428       7.959371      -0.205657      -0.747615       7.428839       1.964473       7.992073          -0.000000
          340              C      -0.598692       7.844856       7.415428      -0.032611      22.324450 0.35360784E+03  0.79477885E+04                                 6.974244                            6.271057      -0.099712       1.976542                    0.998854      27.614017      79.334024       0.653418       0.417053      -1.056712       0.058340       0.002311       0.045961       0.074305      -0.019344       0.029385       0.026240       0.026668       0.021808      -0.051428       0.013063       0.038365              7.550605       9.515308       0.248919       1.249844       6.929936       1.009008       6.206572           0.000000
          341              C       6.133840       7.832610       8.007929       0.596182      25.059388 0.25694328E+03  0.53574546E+04                                 7.953079                            5.694654      -0.044590       2.041167                    0.999567      22.481890      63.185309       0.620663       0.473292      -1.018953      -0.024301      -0.061092       0.005842       0.066007      -0.013300       0.003598       0.022420       0.028479       0.326047      -0.076490      -0.035009       0.111499             10.307744      10.452890       2.786166       0.004550      16.067471       0.277729       4.402872          -0.000000
          342              C       6.752380       9.189479       7.812465      -0.018425      39.791644 0.44379903E+03  0.10413047E+05                                10.134445                            6.984686      -0.063182       1.982789                    0.999182      27.373104      76.805391       0.633251       0.412229      -1.074530       0.028654       0.040468      -0.008334       0.050281      -0.006169      -0.000245       0.004653       0.010597       0.029507      -0.013779       0.002648       0.011132             13.792483      13.139668       4.330156       0.303947      23.010976      -0.244885       5.226804          -0.000000
          343              C       5.952953      10.301426       7.592567      -0.160617      37.616175 0.46368255E+03  0.11123290E+05                                 9.888319                            7.266385      -0.113908       1.925886                    0.999455      30.556960      89.923102       0.597924       0.427019      -1.053244       0.013547      -0.001355       0.003026       0.013946      -0.003989       0.006357       0.013522       0.063326       0.067506      -0.046001       0.017135       0.028866             12.608227      10.439325       1.878615      -0.086252      22.078240      -1.106659       5.307118           0.000000
          344              C       6.505722      11.550529       7.403211       0.094830      34.804730 0.39404668E+03  0.90379635E+04                                 9.462489                            6.733512      -0.237920       1.945260                    0.999171      26.308295      74.672346       0.618894       0.431486      -1.054923      -0.012270       0.001149       0.002093       0.012500      -0.001730       0.001891      -0.004627      -0.026581      -0.021440      -0.010736      -0.007141       0.017877             12.311679      10.675839       0.641694       0.188217      21.155686      -1.906205       5.103514           0.000000
          345              C       5.736899      12.706561       7.183314      -0.150359      36.567604 0.44608427E+03  0.10579037E+05                                 9.596305                            7.051566       0.099390       1.994251                    0.999751      30.105515      87.570988       0.617862       0.418009      -1.060784       0.022725      -0.010295       0.001904       0.025021       0.015703       0.000656       0.006456       0.047695      -0.006257      -0.028859      -0.000935       0.029793             11.837600      11.773221      -0.317977       0.193700      18.477181      -2.107640       5.262398           0.000000
          346              C       6.304307      13.931172       7.033661      -0.118643      35.953954 0.44447949E+03  0.10543689E+05                                 9.546242                            7.092671       0.015464       1.969530                    0.999724      29.973679      87.529173       0.608368       0.424423      -1.055530       0.037889      -0.008041      -0.000265       0.038734      -0.023858       0.002471       0.000273      -0.016040       0.046089      -0.032948       0.014888       0.018060             11.656984      13.594918       2.375066      -0.069399      16.234939      -2.032035       5.141097           0.000000
          347              C       7.702994      14.070778       7.076419      -0.014606      39.233121 0.43477110E+03  0.10154854E+05                                10.045378                            6.921066      -0.055186       1.986958                    0.999280      27.272795      76.495241       0.634712       0.413158      -1.073300      -0.039487      -0.038014       0.002114       0.054852      -0.002664       0.004367      -0.000146       0.011485       0.053700      -0.015301      -0.003480       0.018781             13.803381      13.312031       4.139114      -0.248442      22.413634      -3.050168       5.684478          -0.000000
          348              C       8.520343      13.005366       7.277992      -0.163708      38.204015 0.48360956E+03  0.11707287E+05                                 9.978156                            7.405981      -0.098872       1.926526                    0.999417      30.826423      90.705734       0.594899       0.425306      -1.055809      -0.007187      -0.010255       0.006205       0.013975       0.002305      -0.005988       0.005548       0.055827       0.056136      -0.037962       0.013248       0.024714             12.823851      10.766148       1.863466       0.092384      21.953705      -2.688359       5.751700           0.000000
          349              C       7.924842      11.685236       7.445969       0.085893      35.443613 0.41920551E+03  0.97474059E+04                                 9.576457                            6.936269      -0.219861       1.947131                    0.999014      26.624394      75.642589       0.612051       0.430384      -1.057496       0.006923       0.005157       0.004661       0.009811       0.001465       0.002754      -0.004355      -0.038962      -0.030888      -0.016003      -0.009192       0.025196             12.414781      11.054507       0.626531       0.246476      20.962419      -2.040205       5.227417           0.000000
          350              C       8.712835      10.558594       7.699462      -0.149087      35.457962 0.44631631E+03  0.10591839E+05                                 9.416149                            7.063901       0.063987       1.984477                    0.999709      30.115300      87.789909       0.615602       0.419255      -1.059402      -0.017926       0.001443       0.003591       0.018339       0.014450      -0.001393       0.001197       0.052082       0.001640      -0.030129       0.000583       0.029546             11.452252      11.781120      -0.222714       0.484779      17.530171      -1.075970       5.045464           0.000000
          351              C       8.144718       9.338882       7.907143      -0.115492      35.222374 0.44996870E+03  0.10711355E+05                                 9.447543                            7.152824      -0.049401       1.949765                    0.999670      30.030264      87.972840       0.603448       0.426387      -1.053855      -0.028030       0.013386       0.001596       0.031104      -0.020875       0.008595       0.001836      -0.016509       0.054017      -0.032762       0.011989       0.020773             11.428632      13.394716       2.400807       0.415245      16.003763      -0.348928       4.887418           0.000000
          352              C       8.324863      15.447240       6.938983       0.603197      25.093684 0.25279794E+03  0.52484213E+04                                 7.960942                            5.650165      -0.048218       2.042069                    0.999468      22.324460      62.561062       0.622975       0.473565      -1.019041       0.031902       0.058439      -0.009320       0.067229      -0.019998      -0.030662       0.024559       0.035522       0.312648      -0.079470      -0.035549       0.115020             10.552063      10.101781       2.691740       0.397014      16.520390      -2.568841       5.034018           0.000000
          353              C       4.755666       5.361346       5.692898       0.598144      24.656751 0.25375636E+03  0.52740558E+04                                 7.859715                            5.655375       0.021082       2.062803                    0.999655      22.376174      62.769264       0.623507       0.472647      -1.019390       0.007406       0.010837       0.064082       0.065412       0.028583      -0.008983      -0.016778      -0.124131      -0.231757      -0.079588      -0.029174       0.108762             10.122821       8.641680      -1.094071       0.408678       5.917765       3.411646      15.809019           0.000000
          354              C       4.533198       5.211943       4.223862      -0.029375      39.425159 0.43318766E+03  0.10105996E+05                                10.053092                            6.898654       0.049360       2.020169                    0.999448      27.275930      76.393693       0.637264       0.411987      -1.074344      -0.018009       0.001895      -0.046359       0.049770       0.002497       0.001598       0.001361      -0.002319      -0.043266      -0.014606       0.004477       0.010128             13.592288      10.002437      -1.655350       0.477569       7.383897       4.887371      23.390530           0.000000
          355              C       3.263038       5.513198       3.686335      -0.129414      35.790152 0.44091436E+03  0.10414150E+05                                 9.444610                            7.019923       0.017715       1.963580                    0.999630      29.969789      86.677129       0.618721       0.419123      -1.061284       0.031638      -0.008514      -0.003506       0.032951      -0.016466      -0.018701       0.007641       0.020776      -0.057905      -0.026821      -0.009546       0.036367             11.439175       9.654700      -1.348586       1.773435       6.441903       3.230236      18.220922           0.000000
          356              C       2.974770       5.290318       2.388330      -0.143043      35.449006 0.42409066E+03  0.99096192E+04                                 9.313207                            6.828370       0.145395       2.012177                    0.999789      29.540155      84.690813       0.635772       0.412294      -1.066751       0.015723      -0.005706      -0.000012       0.016726      -0.011601       0.012862      -0.003906       0.035958      -0.031530      -0.016151      -0.014853       0.031004             11.259787       9.638432      -1.587500       0.269234       6.215374       3.421847      17.925555           0.000000
          357              C       3.944010       4.734345       1.517903       0.083564      36.697058 0.40349448E+03  0.92769570E+04                                 9.698142                            6.751904      -0.113941       1.978172                    0.999297      26.342594      74.004611       0.628770       0.423688      -1.063477      -0.009197       0.002246      -0.001924       0.009661      -0.005150      -0.007398       0.013971       0.003069       0.045897      -0.015867      -0.008361       0.024228             12.657316       9.751798      -1.636594       0.142850       6.457041       4.337968      21.763109          -0.000000
          358              C       3.661456       4.420845       0.186302      -0.169269      39.827607 0.45809931E+03  0.10951903E+05                                10.221126                            7.193782      -0.026634       1.951811                    0.999628      30.569533      89.693796       0.604770       0.423629      -1.055751       0.014343      -0.004951       0.007255       0.016819       0.002429       0.009657      -0.022946      -0.008237      -0.106626      -0.045253       0.015268       0.029985             13.098039      10.245290      -1.453048       0.551678       6.708009       4.554384      22.340817          -0.000000
          359              C       4.593573       3.823235      29.921312      -0.014046      39.237907 0.41496701E+03  0.95778472E+04                                10.001635                            6.740108      -0.047907       1.990235                    0.999336      27.019967      75.282438       0.646399       0.410536      -1.075250       0.016032       0.005509       0.031825       0.036058      -0.004807      -0.012669      -0.005944      -0.009724      -0.006079      -0.018039       0.007749       0.010290             13.396249      11.310309      -0.982056       3.101536       6.478132       4.370667      22.400304          -0.000000
          360              C       5.805255       3.534227      30.437460      -0.114231      35.057830 0.42876188E+03  0.10073949E+05                                 9.343117                            6.935355      -0.007543       1.962028                    0.999677      29.714492      86.196799       0.619684       0.420681      -1.058475      -0.023168       0.006811       0.016566       0.029284      -0.009978      -0.022305       0.008804       0.001877      -0.026963      -0.025282      -0.003381       0.028662             11.226107      11.214272      -0.947919       3.008538       5.503046       2.378801      16.961002          -0.000000
          361              C       6.185041       3.823235       1.212490      -0.140201      37.456317 0.46101892E+03  0.10994709E+05                                 9.728664                            7.165052       0.157059       2.021280                    0.999595      29.687236      85.857640       0.615021       0.417591      -1.063837      -0.010901      -0.002258      -0.005129       0.012258      -0.005321       0.014464      -0.001741       0.019898      -0.009066      -0.012503      -0.008886       0.021389             11.833057      11.787022      -1.417794       0.176104       5.895554       2.843493      17.816596          -0.000000
          362              C       5.219130       4.398802       2.076808       0.087512      35.998012 0.40330536E+03  0.92839663E+04                                 9.620777                            6.778292      -0.079846       1.991769                    0.999376      26.336621      74.358204       0.622829       0.427206      -1.059858       0.007163      -0.005696       0.011727       0.014876      -0.003109      -0.003114       0.013536       0.006563       0.050563      -0.017359      -0.005477       0.022836             12.543293      10.001666      -1.743209      -0.581003       6.284962       3.831944      21.343252           0.000000
          363              C       5.491667       4.687810       3.411463      -0.149849      38.901694 0.45515932E+03  0.10888404E+05                                10.166698                            7.242879      -0.097187       1.943006                    0.998994      30.209827      89.315186       0.592400       0.432206      -1.048131      -0.009116       0.003724      -0.013194       0.016463       0.012830       0.003998      -0.023223      -0.013968      -0.130574      -0.051204       0.010665       0.040539             13.279246      10.091353      -1.754293      -1.063084       7.332128       4.538514      22.414259           0.000000
          364              C       4.177448       3.401969      28.528628       0.568185      25.062136 0.25348780E+03  0.52501824E+04                                 7.847787                            5.577193      -0.001913       2.045786                    0.999619      22.549516      62.486313       0.642663       0.460156      -1.029541      -0.002884      -0.011719      -0.049105       0.050566       0.043986      -0.036018      -0.057764      -0.059022      -0.136997      -0.076425      -0.029781       0.106206             10.104041       8.544267      -0.818228       2.625859       5.621874       3.173917      16.145982          -0.000000
          365              C       5.421004       5.755671      10.744429       0.603482      24.879767 0.24995181E+03  0.51723513E+04                                 7.893882                            5.605496      -0.061322       2.036145                    0.999568      22.284944      62.257106       0.627872       0.471415      -1.020657      -0.019643      -0.022798      -0.059013       0.066243       0.055329      -0.028724      -0.049024      -0.067520      -0.194955      -0.082914      -0.032304       0.115218             10.391112       7.981896      -1.622141       1.265178       7.725938       4.635063      15.465502           0.000000
          366              C       5.781670       6.159792      12.164600      -0.032344      40.633209 0.44558454E+03  0.10455196E+05                                10.240061                            6.976602       0.078594       2.023017                    0.999210      27.493666      76.898216       0.637258       0.409627      -1.077287       0.018602       0.005903       0.047895       0.051718      -0.000287       0.000084      -0.003064      -0.000375      -0.024604      -0.008912       0.003837       0.005076             14.161186       9.265587      -1.673888       2.412614      10.008792       7.028713      23.209180          -0.000000
          367              C       5.000927       7.048859      12.860941      -0.160681      39.913297 0.46242439E+03  0.11082943E+05                                10.267904                            7.248673       0.018087       1.972669                    0.999611      30.329683      89.144201       0.599769       0.426096      -1.054065       0.009189      -0.006937       0.011075       0.015975       0.004390       0.000585      -0.026890       0.014802      -0.086775      -0.043389       0.018090       0.025299             13.609535       9.011224      -1.802158       1.110033      10.017197       6.787774      21.800185          -0.000000
          368              C       5.368805       7.462778      14.140622       0.083059      36.125441 0.40049104E+03  0.91994118E+04                                 9.622744                            6.743306      -0.078094       1.991068                    0.999279      26.330477      74.165091       0.626260       0.425779      -1.061166      -0.011010       0.002788      -0.008948       0.014459      -0.008831       0.000095       0.018462      -0.002847       0.033987      -0.020691      -0.003657       0.024347             12.581090       8.815602      -1.812731       1.370700       8.908869       6.090800      20.018799          -0.000000
          369              C       4.672678       8.457162      14.870559      -0.137874      35.975583 0.43848523E+03  0.10327254E+05                                 9.424254                            6.959601       0.221049       2.041674                    0.999800      29.411795      84.534157       0.627814       0.414233      -1.065972       0.018565      -0.003656      -0.000082       0.018922      -0.014654       0.015097      -0.007116       0.025024      -0.032180      -0.017364      -0.013900       0.031265             11.377672       9.565323      -1.877529       1.476176       7.952595       4.319139      16.615097          -0.000000
          370              C       5.089357       8.849037      16.107482      -0.116443      34.809538 0.42642044E+03  0.99970542E+04                                 9.265153                            6.905933      -0.005857       1.963197                    0.999626      29.612238      85.577498       0.622923       0.419409      -1.060143       0.024493      -0.011594      -0.006902       0.027963      -0.017860      -0.012413       0.007667      -0.006003      -0.039946      -0.020006      -0.009326       0.029333             11.038008      10.409326      -1.333931       3.425827       7.022442       3.326698      15.682256          -0.000000
          371              C       6.229393       8.322455      16.678604      -0.021518      38.900765 0.44146500E+03  0.10340738E+05                                 9.940057                            6.956295      -0.027469       1.988468                    0.999359      27.524076      77.068622       0.636151       0.411046      -1.075708      -0.030164       0.004669      -0.042918       0.052665      -0.002237      -0.007642       0.001061      -0.020556      -0.016462      -0.014257       0.000780       0.013477             12.812389      11.161179      -1.100264       4.342137       8.438222       5.167614      18.837766          -0.000000
          372              C       6.986914       7.406446      16.028074      -0.183777      39.212869 0.47269006E+03  0.11391888E+05                                10.130991                            7.308527      -0.031165       1.945704                    0.999575      31.022985      91.449146       0.599753       0.423755      -1.055467      -0.004304      -0.002449      -0.015982       0.016731       0.000935       0.006508      -0.029944       0.002465      -0.071918      -0.041901       0.013491       0.028410             12.665469       9.811532      -1.095550       2.613024       8.907513       5.956439      19.277362           0.000000
          373              C       6.561481       6.955789      14.730069       0.085027      36.651888 0.41122421E+03  0.94967552E+04                                 9.704453                            6.816829      -0.118337       1.974996                    0.999211      26.449563      74.396595       0.625881       0.423758      -1.063756       0.009248       0.003381       0.009748       0.013856      -0.005823      -0.001028       0.021397      -0.013101       0.045203      -0.019380      -0.010909       0.030288             12.518046       8.988994      -1.538988       2.110731       8.996997       6.172342      19.568146          -0.000000
          374              C       7.331328       6.039780      13.990970      -0.148661      35.887941 0.43208314E+03  0.10142025E+05                                 9.398936                            6.896828       0.117989       1.999976                    0.999743      29.774024      85.510262       0.632100       0.412822      -1.066577      -0.013269       0.006097      -0.004959       0.015422      -0.017380       0.021927      -0.004968       0.031294      -0.025881      -0.023043      -0.015123       0.038166             11.310380       8.467644      -1.592676       1.588478       8.531643       5.100051      16.931852           0.000000
          375              C       6.951292       5.633209      12.741830      -0.126857      36.041258 0.44290963E+03  0.10471985E+05                                 9.485222                            7.027900      -0.024415       1.948715                    0.999579      30.072899      86.989781       0.619477       0.418184      -1.061992      -0.023736       0.011896       0.006674       0.027376      -0.020847      -0.011014       0.009367       0.001421      -0.051437      -0.021339      -0.012202       0.033541             11.461711       8.751734      -1.429968       2.768865       8.249032       4.418003      17.384368           0.000000
          376              C       6.825069       8.831893      18.037692       0.577891      23.762420 0.25259495E+03  0.52296200E+04                                 7.601208                            5.608023       0.005900       2.053808                    0.999538      22.424006      62.225007       0.633628       0.466902      -1.025304       0.010094       0.040304       0.046127       0.062081       0.043694      -0.073677      -0.042781       0.041898      -0.087950      -0.080126      -0.033666       0.113792              9.323258       7.740827      -0.937128       3.229800       7.498337       3.212543      12.730612          -0.000000
          377              C       7.809101      23.715812       4.498733       0.612836      24.547465 0.24207323E+03  0.49740791E+04                                 7.797781                            5.521476       0.110759       2.096011                    0.999559      22.048119      61.568749       0.631168       0.472275      -1.019226      -0.059394      -0.000215       0.006691       0.059770      -0.009076       0.011534      -0.059859      -0.101585       0.243182      -0.092406      -0.023813       0.116220              9.948713      15.354239       0.276445      -0.472065       9.570991       1.810206       4.920908          -0.000000
          378              C      -3.027067      23.752550       4.376568      -0.043868      38.538223 0.45480349E+03  0.10742782E+05                                 9.900136                            7.083946       0.044672       2.015077                    0.999391      27.680154      78.068858       0.626694       0.413769      -1.072931       0.047544      -0.017448      -0.012843       0.052247      -0.009742       0.003510       0.008677      -0.005784       0.016489      -0.016031       0.003456       0.012576             13.039499      22.709807       1.231128      -0.342492      11.076013       0.906166       5.332676          -0.000000
          379              C       1.204554       0.416368       4.526221      -0.151452      36.796943 0.48705025E+03  0.11810481E+05                                 9.745402                            7.442590      -0.023211       1.956148                    0.999422      30.564492      89.985640       0.592252       0.426487      -1.055168       0.013859      -0.004398      -0.011085       0.018284      -0.019101       0.004509      -0.009507      -0.037825       0.065195      -0.037750       0.007983       0.029767             12.176257      20.773019       2.770952       0.279874      10.383687       0.604046       5.372065          -0.000000
          380              C       2.685429       0.413918       4.440705       0.090832      32.936785 0.39429030E+03  0.90395822E+04                                 9.097054                            6.723138      -0.184780       1.961266                    0.999251      26.296233      74.477206       0.621462       0.429892      -1.056526      -0.003079       0.017507       0.000567       0.017785       0.010342      -0.000224      -0.003175       0.046905      -0.018478      -0.023105      -0.005628       0.028733             11.434151      17.945217       3.658639       0.245440      11.494033       0.818891       4.863201          -0.000000
          381              C       3.365615       1.557705       4.630061      -0.131802      32.449220 0.42312404E+03  0.99276715E+04                                 8.923719                            6.927684       0.068831       2.002604                    0.999341      29.372318      85.680259       0.613743       0.425343      -1.053539       0.004850      -0.004696      -0.000243       0.006755      -0.015925      -0.002805       0.000247      -0.007372       0.038430      -0.022868       0.008990       0.013879             10.547789      15.435283       2.967665       0.103358      11.235558       0.679377       4.972527           0.000000
          382              C       4.735927       1.518517       4.605628      -0.102782      34.584160 0.48318558E+03  0.11717785E+05                                 9.436603                            7.491358      -0.092202       1.944191                    0.999026      30.104124      89.237922       0.579877       0.435550      -1.047456      -0.004132      -0.034957      -0.012649       0.037404       0.007229      -0.001147       0.009423      -0.031438       0.044187      -0.024929       0.003188       0.021741             11.102116      16.698103       0.365250      -0.320754      11.411266       0.471220       5.196981           0.000000
          383              C       5.439150       0.262067       4.431543      -0.034350      36.816099 0.42605773E+03  0.99207527E+04                                 9.623397                            6.876989       0.052479       2.025807                    0.999291      27.249129      76.807230       0.631932       0.416255      -1.069176      -0.043945       0.018971      -0.012711       0.049524      -0.012814      -0.006914      -0.011156      -0.017421       0.028580      -0.024210       0.005717       0.018493             12.552703      21.653820       0.912738       0.318619      10.942203       0.679582       5.062085          -0.000000
          384              C       1.211012      23.642335       4.254403      -0.148246      36.338855 0.47486386E+03  0.11450894E+05                                 9.686544                            7.373546      -0.036784       1.956395                    0.999175      30.337968      89.289584       0.591590       0.429353      -1.052608      -0.017358       0.010491      -0.012577       0.023865      -0.023126      -0.009736       0.000447      -0.030451       0.093215      -0.044158       0.010977       0.033181             12.023024      20.302238       2.464966      -0.035847      10.386507       0.729924       5.380327          -0.000000
          385              C      -0.292406      23.647234       4.226916       0.084056      33.819863 0.41307391E+03  0.95608843E+04                                 9.232446                            6.866232      -0.175849       1.961154                    0.999184      26.456564      74.772831       0.618295       0.427997      -1.059924       0.000294      -0.014701      -0.004768       0.015458       0.010193      -0.002983      -0.000887       0.048359      -0.040630      -0.019482      -0.013735       0.033217             11.537396      18.178784       3.495571       0.320741      11.440829       0.930996       4.992574          -0.000000
          386              C      -0.989820      22.469158       4.071155      -0.126578      31.918025 0.41553061E+03  0.96846122E+04                                 8.765917                            6.827897       0.119030       2.018242                    0.999622      29.073808      83.934850       0.624633       0.420729      -1.058691      -0.001628       0.007428       0.002968       0.008163      -0.017135      -0.005493       0.001608      -0.023038       0.025251      -0.025357       0.007205       0.018152             10.253668      15.270434       2.497635       0.267512      10.441774       0.910968       5.048796          -0.000000
          387              C      -2.332658      22.505896       4.104751      -0.099000      33.698747 0.46253611E+03  0.11087909E+05                                 9.236590                            7.309738      -0.030596       1.966123                    0.999309      29.717896      87.396761       0.589811       0.433201      -1.049563      -0.001035       0.033768       0.002541       0.033880       0.005951       0.005182      -0.007126      -0.040218       0.019796      -0.025484       0.004806       0.020678             10.806406      16.571679       0.327007       0.039272      10.478294       1.152680       5.369244          -0.000000
          388              C       6.908391       0.271864       4.529275       0.612703      24.489146 0.24181213E+03  0.49686335E+04                                 7.786899                            5.517633       0.080760       2.085977                    0.999557      22.042233      61.602824       0.631376       0.472127      -1.019047       0.054693      -0.003216       0.002362       0.054839      -0.002057      -0.009604       0.037860      -0.076013       0.313224      -0.090684      -0.025245       0.115928              9.931772      15.467194      -0.060570       0.480973       9.966343      -0.803950       4.361779          -0.000000
          389              C       8.512911       8.983744      21.846192      -0.034905      24.608781 0.39090937E+03  0.90797302E+04                                 7.706476                            6.791051      -0.549950       1.835139                    0.996594      28.833147      86.379679       0.596046       0.442414      -1.033149      -0.060647       0.005736       0.067603       0.091001      -0.013869      -0.023521      -0.008187       0.022841       0.008467      -0.030710      -0.000191       0.030901              8.825593      10.030833      -1.290997      -0.352414       8.094755      -1.969488       8.351190           0.000000
          390              C       7.318107       7.477473      23.336607      -0.039592      24.293612 0.38223434E+03  0.87899552E+04                                 7.459080                            6.581963      -0.441876       1.864199                    0.997087      28.522246      83.813928       0.626667       0.425023      -1.048143       0.019177       0.084570      -0.017742       0.088513      -0.006376       0.003865       0.005128      -0.032934       0.002110      -0.019171       0.000767       0.018404              8.431773       8.875591      -0.009202      -0.031009      10.286771      -1.985194       6.132958           0.000000
          391              C       8.484526       9.427054      24.234522      -0.030762      23.027881 0.36198828E+03  0.82034822E+04                                 7.215170                            6.429651      -0.361443       1.898822                    0.997295      27.821177      80.887164       0.631089       0.428264      -1.047226      -0.046177      -0.024364      -0.057578       0.077725       0.020954       0.031353       0.020057       0.011576       0.071890      -0.034065      -0.020626       0.054691              7.884439       9.425080      -1.176564       1.492046       7.230106      -0.954669       6.998132           0.000000
          392              C       6.111932       8.929862      21.861463      -0.035954      22.499359 0.36490681E+03  0.82816256E+04                                 7.036605                            6.402764      -0.223264       1.938352                    0.998098      27.914933      81.070955       0.640602       0.421293      -1.052117       0.064013       0.017858       0.052977       0.084989       0.010977       0.028028       0.019510       0.026474      -0.045308      -0.035986      -0.007731       0.043717              7.680860       8.455787       0.126483       0.604300       7.167736      -1.476905       7.419058           0.000000
          393              C       7.273281      10.837805      22.762431      -0.033701      23.440487 0.37939717E+03  0.87177219E+04                                 7.349021                            6.610474      -0.357248       1.894416                    0.997703      28.379971      83.651901       0.617156       0.431919      -1.042827       0.004352      -0.081649       0.002125       0.081793       0.008455       0.001514       0.011137      -0.035718      -0.125155      -0.043235       0.001120       0.042115              8.074300       7.108387      -0.735743       0.264404      10.103591      -1.883516       7.010922           0.000000
          394              C       6.146417       9.373171      24.216197      -0.032367      21.897333 0.34686036E+03  0.77456166E+04                                 6.835647                            6.185614      -0.063345       1.988508                    0.999176      27.354091      77.902595       0.663075       0.413659      -1.060657       0.053085      -0.012614      -0.052907       0.076002      -0.023726      -0.026448      -0.012883       0.030139       0.067616      -0.048098       0.006687       0.041411              7.229925       8.789770      -0.344269      -1.029758       6.617617      -0.537907       6.282389           0.000000
          395              C       2.403221       4.171024      24.842293      -0.036962      24.635694 0.38388690E+03  0.88755404E+04                                 7.687196                            6.704014      -0.529625       1.843051                    0.996704      28.687413      85.720932       0.603416       0.439034      -1.035221       0.066934       0.010541      -0.057172       0.088656      -0.004380      -0.025337      -0.011334       0.026157       0.002915      -0.028404      -0.004673       0.033076              8.928821       9.982994      -1.041169      -0.330209       8.809778      -2.316797       7.993690          -0.000000
          396              C       2.646756       4.396353      22.453964      -0.028311      22.898143 0.35648755E+03  0.80660377E+04                                 7.214841                            6.385252      -0.395016       1.885753                    0.997603      27.990654      81.913799       0.631171       0.428887      -1.044498       0.039980       0.003961       0.067127       0.078231       0.016601       0.029348       0.003986       0.008786       0.089745      -0.036529      -0.010761       0.047290              8.044059       9.505689      -1.564372       1.584026       7.407524      -1.485387       7.218965           0.000000
          397              C       3.693033       5.983448      23.913838      -0.033167      23.664168 0.37226443E+03  0.84963250E+04                                 7.285565                            6.459376      -0.433357       1.865868                    0.997553      28.277587      82.528497       0.638507       0.420301      -1.052062      -0.016191      -0.085522      -0.004696       0.087168      -0.005523       0.008383       0.016635      -0.041897       0.029154      -0.029707      -0.000156       0.029863              8.161904       8.693004      -0.024414       0.068117      10.022635      -1.450972       5.770073           0.000000
          398              C       3.722402       2.576581      23.580938      -0.031757      23.982710 0.38739225E+03  0.89322765E+04                                 7.442467                            6.669014      -0.311948       1.910286                    0.997563      28.277138      83.015988       0.617009       0.430530      -1.045500      -0.002238       0.077785       0.019425       0.080205       0.004151       0.008487       0.026424      -0.025011      -0.070681      -0.036339      -0.001059       0.037399              8.289785       7.143371      -0.761551       0.115929      11.283706      -1.530642       6.442279           0.000000
          399              C       4.799977       4.220009      25.056083      -0.030692      22.567799 0.35697631E+03  0.80588938E+04                                 7.036440                            6.315334      -0.292602       1.914499                    0.998087      27.851662      80.726973       0.647568       0.418971      -1.053358      -0.055658      -0.001610      -0.055905       0.078904       0.004156       0.030985       0.026793       0.036557      -0.016754      -0.043056      -0.004207       0.047263              7.793427       7.959371      -0.205657       0.747615       7.428837      -1.964474       7.992074          -0.000000
          400              C       4.990719       4.401251      22.686078      -0.032611      22.324458 0.35360802E+03  0.79477934E+04                                 6.974246                            6.271058      -0.099712       1.976542                    0.998854      27.614017      79.334023       0.653418       0.417053      -1.056712      -0.058340      -0.002311       0.045961       0.074305      -0.019344      -0.029385      -0.026240       0.026668       0.021808      -0.051428       0.013063       0.038365              7.550607       9.515310       0.248918      -1.249844       6.929939      -1.009008       6.206572           0.000000
          401              C      10.585587       4.413497      23.278579       0.596182      25.059392 0.25694330E+03  0.53574551E+04                                 7.953079                            5.694654      -0.044590       2.041167                    0.999567      22.481890      63.185308       0.620663       0.473292      -1.018953       0.024301       0.061092       0.005842       0.066007      -0.013300      -0.003598      -0.022420       0.028479       0.326047      -0.076490      -0.035009       0.111499             10.307746      10.452892       2.786173      -0.004550      16.067473      -0.277729       4.402872          -0.000000
          402              C       9.967047       3.056628      23.083115      -0.018425      39.791624 0.44379877E+03  0.10413039E+05                                10.134441                            6.984683      -0.063182       1.982789                    0.999182      27.373104      76.805391       0.633251       0.412229      -1.074530      -0.028654      -0.040468      -0.008334       0.050281      -0.006169       0.000245      -0.004653       0.010597       0.029507      -0.013779       0.002648       0.011132             13.792476      13.139666       4.330145      -0.303947      23.010961       0.244887       5.226802           0.000000
          403              C      10.766474       1.944682      22.863217      -0.160617      37.616162 0.46368229E+03  0.11123282E+05                                 9.888317                            7.266382      -0.113908       1.925886                    0.999455      30.556960      89.923102       0.597925       0.427019      -1.053244      -0.013547       0.001355       0.003026       0.013946      -0.003989      -0.006357      -0.013522       0.063326       0.067506      -0.046001       0.017135       0.028866             12.608224      10.439325       1.878614       0.086252      22.078229       1.106658       5.307117           0.000000
          404              C      10.213705       0.695579      22.673861       0.094830      34.804741 0.39404689E+03  0.90379694E+04                                 9.462491                            6.733514      -0.237920       1.945260                    0.999171      26.308295      74.672346       0.618894       0.431486      -1.054923       0.012270      -0.001149       0.002093       0.012500      -0.001730      -0.001891       0.004627      -0.026581      -0.021440      -0.010736      -0.007141       0.017877             12.311683      10.675835       0.641697      -0.188217      21.155699       1.906206       5.103515           0.000000
          405              C       7.439182      24.031761      22.453964      -0.150359      36.567601 0.44608420E+03  0.10579035E+05                                 9.596304                            7.051566       0.099390       1.994251                    0.999751      30.105515      87.570987       0.617862       0.418009      -1.060784      -0.022725       0.010295       0.001904       0.025021       0.015703      -0.000656      -0.006456       0.047695      -0.006257      -0.028859      -0.000935       0.029793             11.837599      11.773220      -0.317971      -0.193699      18.477179       2.107639       5.262398           0.000000
          406              C       6.871774      22.807151      22.304311      -0.118643      35.953943 0.44447920E+03  0.10543681E+05                                 9.546239                            7.092668       0.015464       1.969530                    0.999724      29.973680      87.529174       0.608368       0.424423      -1.055530      -0.037889       0.008041      -0.000265       0.038734      -0.023858      -0.002471      -0.000273      -0.016040       0.046089      -0.032948       0.014888       0.018060             11.656981      13.594917       2.375067       0.069399      16.234932       2.032034       5.141095           0.000000
          407              C       5.473087      22.667545      22.347069      -0.014606      39.233101 0.43477105E+03  0.10154853E+05                                10.045375                            6.921066      -0.055186       1.986958                    0.999280      27.272796      76.495242       0.634712       0.413158      -1.073300       0.039487       0.038014       0.002114       0.054852      -0.002664      -0.004367       0.000146       0.011485       0.053700      -0.015301      -0.003480       0.018781             13.803372      13.312030       4.139104       0.248440      22.413611       3.050165       5.684476           0.000000
          408              C       4.655738      23.732956      22.548642      -0.163708      38.204004 0.48360954E+03  0.11707287E+05                                 9.978154                            7.405981      -0.098872       1.926526                    0.999417      30.826424      90.705737       0.594899       0.425306      -1.055809       0.007187       0.010255       0.006205       0.013975       0.002305       0.005988      -0.005548       0.055827       0.056136      -0.037962       0.013248       0.024714             12.823846      10.766149       1.863460      -0.092385      21.953691       2.688357       5.751699           0.000000
          409              C       8.794585       0.560872      22.716619       0.085893      35.443613 0.41920572E+03  0.97474119E+04                                 9.576458                            6.936271      -0.219861       1.947131                    0.999014      26.624394      75.642591       0.612051       0.430384      -1.057496      -0.006923      -0.005157       0.004661       0.009811       0.001465      -0.002754       0.004355      -0.038962      -0.030888      -0.016003      -0.009192       0.025196             12.414781      11.054505       0.626528      -0.246476      20.962421       2.040204       5.227418           0.000000
          410              C       8.006592       1.687514      22.970112      -0.149087      35.457957 0.44631632E+03  0.10591840E+05                                 9.416148                            7.063901       0.063987       1.984477                    0.999709      30.115301      87.789912       0.615602       0.419254      -1.059402       0.017926      -0.001443       0.003591       0.018339       0.014450       0.001393      -0.001197       0.052082       0.001640      -0.030129       0.000583       0.029546             11.452249      11.781122      -0.222713      -0.484779      17.530162       1.075969       5.045463           0.000000
          411              C       8.574709       2.907226      23.177793      -0.115492      35.222371 0.44996868E+03  0.10711354E+05                                 9.447543                            7.152824      -0.049401       1.949765                    0.999670      30.030264      87.972840       0.603448       0.426387      -1.053855       0.028030      -0.013386       0.001596       0.031104      -0.020875      -0.008595      -0.001836      -0.016509       0.054017      -0.032762       0.011989       0.020773             11.428631      13.394719       2.400803      -0.415245      16.003757       0.348928       4.887417           0.000000
          412              C       4.851218      21.291082      22.209633       0.603197      25.093664 0.25279785E+03  0.52484190E+04                                 7.960937                            5.650164      -0.048218       2.042069                    0.999468      22.324460      62.561062       0.622975       0.473565      -1.019041      -0.031902      -0.058439      -0.009320       0.067228      -0.019998       0.030662      -0.024559       0.035522       0.312648      -0.079470      -0.035549       0.115020             10.552054      10.101774       2.691725      -0.397017      16.520370       2.568839       5.034017           0.000000
          413              C      -0.363639       6.884762      20.963548       0.598144      24.656749 0.25375635E+03  0.52740555E+04                                 7.859714                            5.655375       0.021082       2.062803                    0.999655      22.376174      62.769264       0.623507       0.472647      -1.019390      -0.007406      -0.010837       0.064082       0.065412       0.028583       0.008983       0.016778      -0.124131      -0.231757      -0.079588      -0.029174       0.108762             10.122820       8.641680      -1.094072      -0.408679       5.917764      -3.411642      15.809016           0.000000
          414              C      -0.141171       7.034164      19.494512      -0.029375      39.425160 0.43318771E+03  0.10105997E+05                                10.053092                            6.898655       0.049360       2.020169                    0.999448      27.275930      76.393694       0.637264       0.411987      -1.074344       0.018009      -0.001895      -0.046358       0.049770       0.002497      -0.001598      -0.001361      -0.002319      -0.043266      -0.014606       0.004477       0.010128             13.592287      10.002438      -1.655349      -0.477574       7.383896      -4.887368      23.390528           0.000000
          415              C       1.128989       6.732910      18.956985      -0.129414      35.790152 0.44091426E+03  0.10414148E+05                                 9.444609                            7.019922       0.017714       1.963580                    0.999630      29.969790      86.677132       0.618721       0.419123      -1.061284      -0.031638       0.008514      -0.003506       0.032951      -0.016466       0.018701      -0.007641       0.020776      -0.057905      -0.026821      -0.009546       0.036367             11.439174       9.654700      -1.348585      -1.773438       6.441900      -3.230233      18.220924           0.000000
          416              C       1.417257       6.955789      17.658980      -0.143043      35.449008 0.42409063E+03  0.99096184E+04                                 9.313207                            6.828370       0.145395       2.012177                    0.999789      29.540156      84.690816       0.635772       0.412294      -1.066751      -0.015723       0.005706      -0.000012       0.016726      -0.011601      -0.012862       0.003906       0.035958      -0.031530      -0.016151      -0.014853       0.031004             11.259787       9.638432      -1.587501      -0.269236       6.215374      -3.421844      17.925555           0.000000
          417              C       0.448017       7.511762      16.788553       0.083564      36.697062 0.40349462E+03  0.92769607E+04                                 9.698143                            6.751905      -0.113941       1.978172                    0.999297      26.342595      74.004612       0.628770       0.423688      -1.063477       0.009197      -0.002246      -0.001924       0.009661      -0.005150       0.007398      -0.013971       0.003069       0.045897      -0.015867      -0.008361       0.024228             12.657316       9.751797      -1.636595      -0.142847       6.457043      -4.337970      21.763107          -0.000000
          418              C       0.730571       7.825263      15.456952      -0.169269      39.827608 0.45809937E+03  0.10951905E+05                                10.221126                            7.193782      -0.026634       1.951811                    0.999628      30.569533      89.693795       0.604770       0.423629      -1.055751      -0.014343       0.004951       0.007255       0.016819       0.002429      -0.009657       0.022946      -0.008237      -0.106626      -0.045253       0.015268       0.029985             13.098039      10.245290      -1.453048      -0.551676       6.708011      -4.554387      22.340815          -0.000000
          419              C      -0.201546       8.422873      14.650662      -0.014046      39.237907 0.41496702E+03  0.95778474E+04                                10.001635                            6.740108      -0.047907       1.990235                    0.999336      27.019967      75.282439       0.646399       0.410536      -1.075250      -0.016032      -0.005509       0.031825       0.036058      -0.004807       0.012669       0.005944      -0.009724      -0.006079      -0.018039       0.007749       0.010290             13.396248      11.310310      -0.982057      -3.101535       6.478132      -4.370666      22.400303          -0.000000
          420              C      10.914172       8.711881      15.166810      -0.114231      35.057821 0.42876171E+03  0.10073945E+05                                 9.343115                            6.935353      -0.007543       1.962028                    0.999677      29.714492      86.196799       0.619684       0.420681      -1.058475       0.023168      -0.006811       0.016566       0.029284      -0.009978       0.022305      -0.008804       0.001877      -0.026963      -0.025282      -0.003381       0.028662             11.226105      11.214270      -0.947918      -3.008537       5.503044      -2.378800      16.960999          -0.000000
          421              C      10.534386       8.422873      16.483140      -0.140201      37.456312 0.46101885E+03  0.10994707E+05                                 9.728663                            7.165051       0.157059       2.021280                    0.999595      29.687236      85.857638       0.615021       0.417591      -1.063837       0.010901       0.002258      -0.005129       0.012258      -0.005321      -0.014464       0.001741       0.019898      -0.009066      -0.012503      -0.008886       0.021389             11.833056      11.787020      -1.417792      -0.176106       5.895553      -2.843493      17.816595          -0.000000
          422              C      -0.827103       7.847306      17.347458       0.087512      35.998009 0.40330541E+03  0.92839677E+04                                 9.620777                            6.778293      -0.079846       1.991769                    0.999376      26.336621      74.358204       0.622829       0.427206      -1.059858      -0.007163       0.005696       0.011727       0.014876      -0.003109       0.003114      -0.013536       0.006563       0.050563      -0.017359      -0.005477       0.022836             12.543292      10.001664      -1.743210       0.581004       6.284962      -3.831942      21.343248           0.000000
          423              C      -1.099640       7.558298      18.682113      -0.149849      38.901690 0.45515938E+03  0.10888406E+05                                10.166697                            7.242880      -0.097187       1.943006                    0.998994      30.209827      89.315187       0.592400       0.432206      -1.048131       0.009116      -0.003724      -0.013194       0.016463       0.012830      -0.003998       0.023223      -0.013968      -0.130574      -0.051204       0.010665       0.040539             13.279245      10.091352      -1.754291       1.063083       7.332128      -4.538514      22.414255           0.000000
          424              C       0.214579       8.844139      13.257978       0.568185      25.062131 0.25348776E+03  0.52501813E+04                                 7.847786                            5.577192      -0.001913       2.045786                    0.999619      22.549516      62.486313       0.642663       0.460156      -1.029541       0.002884       0.011719      -0.049105       0.050566       0.043986       0.036018       0.057764      -0.059022      -0.136997      -0.076425      -0.029781       0.106206             10.104039       8.544266      -0.818230      -2.625854       5.621873      -3.173915      16.145978          -0.000000
          425              C      11.298423       6.490437      26.015079       0.603482      24.879773 0.24995191E+03  0.51723540E+04                                 7.893884                            5.605497      -0.061322       2.036145                    0.999568      22.284944      62.257109       0.627872       0.471415      -1.020657       0.019643       0.022798      -0.059013       0.066243       0.055329       0.028724       0.049024      -0.067520      -0.194955      -0.082914      -0.032304       0.115218             10.391115       7.981897      -1.622144      -1.265175       7.725945      -4.635068      15.465504           0.000000
          426              C      10.937757       6.086315      27.435250      -0.032344      40.633212 0.44558463E+03  0.10455199E+05                                10.240062                            6.976603       0.078594       2.023017                    0.999210      27.493667      76.898223       0.637257       0.409627      -1.077287      -0.018602      -0.005903       0.047895       0.051718      -0.000287      -0.000084       0.003064      -0.000375      -0.024604      -0.008912       0.003837       0.005076             14.161189       9.265587      -1.673888      -2.412612      10.008796      -7.028718      23.209184          -0.000000
          427              C      -0.608900       5.197248      28.131591      -0.160681      39.913296 0.46242428E+03  0.11082940E+05                                10.267904                            7.248673       0.018087       1.972669                    0.999611      30.329683      89.144204       0.599769       0.426096      -1.054065      -0.009189       0.006937       0.011075       0.015975       0.004390      -0.000585       0.026890       0.014802      -0.086775      -0.043389       0.018090       0.025299             13.609536       9.011225      -1.802158      -1.110036      10.017195      -6.787771      21.800188          -0.000000
          428              C      11.350622       4.783330      29.411272       0.083059      36.125439 0.40049088E+03  0.91994073E+04                                 9.622744                            6.743305      -0.078094       1.991068                    0.999279      26.330477      74.165092       0.626260       0.425779      -1.061166       0.011010      -0.002788      -0.008948       0.014459      -0.008831      -0.000095      -0.018462      -0.002847       0.033987      -0.020691      -0.003657       0.024347             12.581090       8.815604      -1.812730      -1.370704       8.908866      -6.090797      20.018801          -0.000000
          429              C      -0.280651       3.788946      30.141209      -0.137874      35.975594 0.43848549E+03  0.10327261E+05                                 9.424256                            6.959603       0.221049       2.041674                    0.999800      29.411795      84.534157       0.627814       0.414233      -1.065972      -0.018565       0.003656      -0.000082       0.018922      -0.014654      -0.015097       0.007116       0.025024      -0.032180      -0.017364      -0.013900       0.031265             11.377674       9.565323      -1.877532      -1.476171       7.952600      -4.319144      16.615099          -0.000000
          430              C      11.630070       3.397070       0.836832      -0.116443      34.809521 0.42642039E+03  0.99970529E+04                                 9.265150                            6.905932      -0.005857       1.963197                    0.999626      29.612238      85.577500       0.622923       0.419409      -1.060143      -0.024493       0.011594      -0.006902       0.027963      -0.017860       0.012413      -0.007667      -0.006003      -0.039946      -0.020006      -0.009326       0.029333             11.038004      10.409321      -1.333932      -3.425821       7.022442      -3.326699      15.682249          -0.000000
          431              C      10.490034       3.923653       1.407954      -0.021518      38.900764 0.44146511E+03  0.10340741E+05                                 9.940057                            6.956296      -0.027469       1.988468                    0.999359      27.524075      77.068621       0.636150       0.411047      -1.075708       0.030164      -0.004669      -0.042918       0.052665      -0.002237       0.007642      -0.001061      -0.020556      -0.016462      -0.014257       0.000780       0.013477             12.812389      11.161177      -1.100265      -4.342134       8.438223      -5.167615      18.837767          -0.000000
          432              C       9.732513       4.839662       0.757424      -0.183777      39.212861 0.47268979E+03  0.11391880E+05                                10.130990                            7.308525      -0.031165       1.945704                    0.999575      31.022984      91.449141       0.599753       0.423755      -1.055467       0.004304       0.002449      -0.015982       0.016731       0.000935      -0.006508       0.029944       0.002465      -0.071918      -0.041901       0.013491       0.028410             12.665469       9.811531      -1.095547      -2.613029       8.907508      -5.956438      19.277366           0.000000
          433              C      10.157946       5.290318      30.000719       0.085027      36.651891 0.41122405E+03  0.94967508E+04                                 9.704453                            6.816828      -0.118337       1.974996                    0.999211      26.449563      74.396594       0.625882       0.423757      -1.063756      -0.009248      -0.003381       0.009748       0.013856      -0.005823       0.001028      -0.021397      -0.013101       0.045203      -0.019380      -0.010909       0.030288             12.518048       8.988997      -1.538986      -2.110736       8.996994      -6.172341      19.568152          -0.000000
          434              C       9.388099       6.206327      29.261620      -0.148661      35.887948 0.43208327E+03  0.10142028E+05                                 9.398938                            6.896830       0.117989       1.999976                    0.999743      29.774023      85.510260       0.632100       0.412822      -1.066577       0.013269      -0.006097      -0.004959       0.015422      -0.017380      -0.021927       0.004968       0.031294      -0.025881      -0.023043      -0.015123       0.038166             11.310382       8.467645      -1.592678      -1.588476       8.531646      -5.100052      16.931854           0.000001
          435              C       9.768135       6.612898      28.012480      -0.126857      36.041257 0.44290967E+03  0.10471986E+05                                 9.485222                            7.027900      -0.024415       1.948714                    0.999579      30.072901      86.989789       0.619477       0.418184      -1.061992       0.023736      -0.011896       0.006674       0.027376      -0.020847       0.011014      -0.009367       0.001421      -0.051436      -0.021339      -0.012202       0.033541             11.461712       8.751734      -1.429968      -2.768864       8.249032      -4.418004      17.384368           0.000000
          436              C       9.894358       3.414215       2.767042       0.577891      23.762411 0.25259483E+03  0.52296168E+04                                 7.601206                            5.608022       0.005900       2.053808                    0.999538      22.424006      62.225008       0.633628       0.466902      -1.025303      -0.010094      -0.040304       0.046127       0.062081       0.043694       0.073677       0.042781       0.041898      -0.087950      -0.080126      -0.033666       0.113792              9.323256       7.740827      -0.937127      -3.229801       7.498333      -3.212541      12.730609          -0.000000
          437              C       5.366980      13.022511      19.769383       0.612836      24.547467 0.24207323E+03  0.49740789E+04                                 7.797781                            5.521476       0.110759       2.096011                    0.999559      22.048119      61.568749       0.631168       0.472275      -1.019226       0.059394       0.000215       0.006691       0.059770      -0.009076      -0.011534       0.059859      -0.101585       0.243182      -0.092406      -0.023813       0.116220              9.948714      15.354244       0.276456       0.472062       9.570991      -1.810206       4.920907          -0.000000
          438              C       3.875748      12.985772      19.647218      -0.043868      38.538217 0.45480320E+03  0.10742773E+05                                 9.900135                            7.083943       0.044672       2.015077                    0.999391      27.680154      78.068858       0.626694       0.413769      -1.072931      -0.047544       0.017448      -0.012843       0.052247      -0.009742      -0.003510      -0.008677      -0.005784       0.016489      -0.016031       0.003456       0.012576             13.039499      22.709811       1.231139       0.342489      11.076012      -0.906166       5.332675          -0.000000
          439              C       3.187473      11.829740      19.796871      -0.151452      36.796943 0.48704993E+03  0.11810472E+05                                 9.745402                            7.442588      -0.023211       1.956148                    0.999422      30.564492      89.985641       0.592252       0.426487      -1.055168      -0.013859       0.004398      -0.011085       0.018284      -0.019101      -0.004509       0.009507      -0.037825       0.065195      -0.037750       0.007983       0.029767             12.176259      20.773024       2.770962      -0.279875      10.383689      -0.604046       5.372065          -0.000000
          440              C       1.706598      11.832189      19.711355       0.090832      32.936801 0.39429031E+03  0.90395824E+04                                 9.097057                            6.723138      -0.184780       1.961266                    0.999251      26.296233      74.477206       0.621462       0.429892      -1.056526       0.003079      -0.017507       0.000567       0.017785       0.010342       0.000224       0.003175       0.046905      -0.018478      -0.023105      -0.005628       0.028733             11.434157      17.945229       3.658653      -0.245442      11.494038      -0.818891       4.863203          -0.000000
          441              C       1.026412      10.688403      19.900711      -0.131802      32.449216 0.42312372E+03  0.99276624E+04                                 8.923718                            6.927682       0.068831       2.002604                    0.999341      29.372318      85.680259       0.613743       0.425343      -1.053539      -0.004850       0.004696      -0.000243       0.006755      -0.015925       0.002805      -0.000247      -0.007372       0.038430      -0.022868       0.008990       0.013879             10.547790      15.435286       2.967675      -0.103359      11.235558      -0.679377       4.972526           0.000000
          442              C      -0.343900      10.727590      19.876278      -0.102782      34.584173 0.48318586E+03  0.11717793E+05                                 9.436606                            7.491360      -0.092202       1.944191                    0.999026      30.104124      89.237922       0.579877       0.435550      -1.047456       0.004132       0.034957      -0.012649       0.037404       0.007229       0.001147      -0.009423      -0.031438       0.044187      -0.024929       0.003188       0.021741             11.102120      16.698105       0.365261       0.320753      11.411271      -0.471220       5.196982           0.000000
          443              C      -1.047123      11.984041      19.702193      -0.034350      36.816099 0.42605764E+03  0.99207502E+04                                 9.623397                            6.876988       0.052479       2.025807                    0.999291      27.249129      76.807230       0.631932       0.416255      -1.069176       0.043945      -0.018971      -0.012711       0.049524      -0.012814       0.006914       0.011156      -0.017421       0.028580      -0.024210       0.005717       0.018493             12.552704      21.653825       0.912745      -0.318620      10.942201      -0.679582       5.062086          -0.000000
          444              C      -0.362331      13.095987      19.525053      -0.148246      36.338872 0.47486385E+03  0.11450893E+05                                 9.686547                            7.373546      -0.036784       1.956395                    0.999175      30.337968      89.289584       0.591590       0.429353      -1.052608       0.017358      -0.010491      -0.012577       0.023865      -0.023126       0.009736      -0.000447      -0.030451       0.093215      -0.044158       0.010977       0.033181             12.023030      20.302251       2.464976       0.035845      10.386510      -0.729924       5.380328          -0.000000
          445              C       1.141087      13.091089      19.497566       0.084056      33.819876 0.41307391E+03  0.95608842E+04                                 9.232448                            6.866232      -0.175849       1.961154                    0.999184      26.456564      74.772832       0.618295       0.427997      -1.059924      -0.000294       0.014701      -0.004768       0.015458       0.010193       0.002983       0.000887       0.048359      -0.040630      -0.019482      -0.013735       0.033217             11.537401      18.178797       3.495584      -0.320743      11.440831      -0.930996       4.992576          -0.000000
          446              C       1.838501      14.269164      19.341805      -0.126578      31.918038 0.41553064E+03  0.96846130E+04                                 8.765919                            6.827897       0.119030       2.018242                    0.999622      29.073808      83.934851       0.624633       0.420729      -1.058691       0.001628      -0.007428       0.002968       0.008163      -0.017135       0.005493      -0.001608      -0.023038       0.025251      -0.025357       0.007205       0.018152             10.253672      15.270440       2.497640      -0.267513      10.441778      -0.910969       5.048797          -0.000000
          447              C       3.181339      14.232426      19.375401      -0.099000      33.698767 0.46253643E+03  0.11087919E+05                                 9.236593                            7.309740      -0.030596       1.966123                    0.999309      29.717896      87.396762       0.589811       0.433201      -1.049563       0.001035      -0.033768       0.002541       0.033880       0.005951      -0.005182       0.007126      -0.040218       0.019796      -0.025484       0.004806       0.020678             10.806411      16.571687       0.327009      -0.039273      10.478300      -1.152681       5.369246          -0.000000
          448              C       9.811036      11.974244      19.799925       0.612703      24.489148 0.24181214E+03  0.49686336E+04                                 7.786900                            5.517634       0.080760       2.085977                    0.999557      22.042233      61.602825       0.631376       0.472127      -1.019047      -0.054693       0.003216       0.002362       0.054839      -0.002057       0.009604      -0.037860      -0.076013       0.313224      -0.090684      -0.025245       0.115928              9.931774      15.467197      -0.060569      -0.480974       9.966345       0.803950       4.361779          -0.000000
          449              N       0.611032      20.580808      22.618887      -0.156044      28.486740 0.47153545E+03  0.11134576E+05                                 8.192461                            7.323272      -0.196905       1.993531                    0.998444      26.361848      72.105547       0.608162       0.426508      -1.074820      -0.131059       0.082624       0.018710       0.156055       0.069873       0.013629      -0.010247      -0.066025       0.165313      -0.106618       0.049479       0.057138              9.488800      10.839725      -0.701058      -0.371828       9.459433       1.863104       8.167241          -0.000000
          450              N      -0.643942      22.055240      24.139844      -0.161557      26.761469 0.46215531E+03  0.10896267E+05                                 8.039077                            7.429587      -0.231126       1.964074                    0.998138      26.940433      74.473501       0.580021       0.447891      -1.058065      -0.001920      -0.075255      -0.153482       0.170950      -0.006492      -0.000855      -0.062849       0.033229      -0.250036      -0.112208       0.050118       0.062090              9.021198       9.910038      -0.699473      -0.138623       9.113920       1.472309       8.039637          -0.000000
          451              N      -1.836990      20.553867      22.621941      -0.183588      27.869263 0.49515547E+03  0.11758767E+05                                 7.589528                            7.111949       0.291013       2.130184                    0.999108      26.494223      71.134162       0.673316       0.383060      -1.111339       0.193883       0.129539       0.025093       0.234522      -0.149836      -0.026954      -0.018343      -0.111330       0.330964      -0.218237       0.104669       0.113568              8.244387       8.133155      -1.077378      -0.201375       9.128840       1.613705       7.471166           0.000000
          452              N      -0.647303      22.478955      21.720973      -0.178108      26.218426 0.42801613E+03  0.98200025E+04                                 7.261590                            6.556175       0.233014       2.099925                    0.998175      26.383966      70.075240       0.708896       0.376593      -1.113894       0.003970      -0.178247       0.171404       0.247320       0.002748      -0.005628       0.198200       0.204514      -0.162167      -0.263213       0.128475       0.134738              7.915701       9.371213      -0.626560      -0.373254       7.668451       2.171898       6.707438           0.000000
          453              N       6.863095      17.379676      22.096631      -0.151003      27.775639 0.45493998E+03  0.10667539E+05                                 8.116075                            7.239372      -0.118029       2.012841                    0.998098      26.351560      72.280503       0.604668       0.431995      -1.069318       0.128036      -0.091162      -0.003771       0.157219       0.069804       0.002617       0.001014      -0.055904       0.167061      -0.103052       0.046754       0.056298              9.455832      10.844642      -0.720422      -0.562545       9.428971       1.991091       8.093884          -0.000000
          454              N       8.010395      15.584396      20.917736      -0.169050      26.737375 0.46576688E+03  0.11023496E+05                                 8.174705                            7.582084      -0.389892       1.914975                    0.998442      27.270160      75.994135       0.559133       0.462850      -1.047441       0.012232       0.113890       0.129913       0.173200      -0.015212      -0.008113      -0.085569       0.073188      -0.142751      -0.118924       0.052443       0.066481              9.200680      10.011544      -0.804916      -0.371145       9.629400       1.485719       7.961096          -0.000000
          455              N       8.223111      15.809725      23.330499      -0.194299      27.580458 0.45113455E+03  0.10494501E+05                                 7.550227                            6.754389       0.197005       2.082949                    0.998352      26.846174      71.955727       0.694309       0.379225      -1.111206      -0.020838       0.126959      -0.219348       0.254296       0.014955      -0.030078       0.179672       0.094745      -0.502657      -0.274936       0.133287       0.141649              8.461987      10.026310      -0.594294      -0.434839       9.191428       2.325032       6.168223           0.000000
          456              N       9.298266      17.401719      21.855354      -0.185618      27.613618 0.48126290E+03  0.11354052E+05                                 7.534992                            6.996115       0.261388       2.116074                    0.999001      26.529080      71.121540       0.680730       0.381384      -1.111949      -0.191479      -0.137331       0.026176       0.237085      -0.156405       0.030977       0.020887      -0.095032       0.332821      -0.223104       0.107625       0.115478              8.292380       8.082308      -1.007831       0.277778       9.159889       2.197945       7.634943          -0.000000
          457              N       0.237649      16.157514       7.348237      -0.156044      28.486737 0.47153547E+03  0.11134576E+05                                 8.192461                            7.323273      -0.196905       1.993531                    0.998444      26.361848      72.105548       0.608162       0.426508      -1.074820       0.131059      -0.082624       0.018710       0.156055       0.069873      -0.013629       0.010247      -0.066025       0.165313      -0.106618       0.049479       0.057138              9.488799      10.839721      -0.701058       0.371828       9.459430      -1.863104       8.167245          -0.000000
          458              N       1.492623      14.683083       8.869194      -0.161557      26.761468 0.46215519E+03  0.10896264E+05                                 8.039077                            7.429585      -0.231126       1.964074                    0.998138      26.940433      74.473502       0.580021       0.447891      -1.058065       0.001920       0.075255      -0.153482       0.170950      -0.006492       0.000855       0.062849       0.033229      -0.250036      -0.112208       0.050118       0.062090              9.021198       9.910042      -0.699472       0.138623       9.113917      -1.472309       8.039636          -0.000000
          459              N       2.685671      16.184456       7.351291      -0.183588      27.869271 0.49515576E+03  0.11758775E+05                                 7.589530                            7.111952       0.291013       2.130184                    0.999108      26.494223      71.134163       0.673316       0.383060      -1.111339      -0.193883      -0.129539       0.025093       0.234522      -0.149836       0.026954       0.018343      -0.111329       0.330964      -0.218237       0.104669       0.113568              8.244390       8.133157      -1.077377       0.201375       9.128847      -1.613708       7.471165           0.000000
          460              N       1.495984      14.259368       6.450323      -0.178108      26.218420 0.42801581E+03  0.98199934E+04                                 7.261588                            6.556172       0.233014       2.099925                    0.998175      26.383964      70.075232       0.708896       0.376593      -1.113894      -0.003970       0.178247       0.171404       0.247320       0.002748       0.005628      -0.198200       0.204514      -0.162167      -0.263213       0.128475       0.134738              7.915700       9.371219      -0.626560       0.373254       7.668446      -2.171896       6.707435           0.000000
          461              N       6.312986      19.358647       6.825981      -0.151003      27.775632 0.45493987E+03  0.10667535E+05                                 8.116073                            7.239371      -0.118029       2.012841                    0.998098      26.351560      72.280503       0.604668       0.431995      -1.069318      -0.128036       0.091162      -0.003771       0.157219       0.069804      -0.002617      -0.001014      -0.055904       0.167061      -0.103052       0.046754       0.056298              9.455830      10.844639      -0.720421       0.562544       9.428966      -1.991090       8.093886          -0.000000
          462              N       5.165686      21.153926       5.647086      -0.169050      26.737377 0.46576687E+03  0.11023496E+05                                 8.174705                            7.582084      -0.389892       1.914975                    0.998442      27.270160      75.994135       0.559133       0.462850      -1.047441      -0.012232      -0.113890       0.129913       0.173200      -0.015212       0.008113       0.085569       0.073188      -0.142751      -0.118924       0.052443       0.066481              9.200681      10.011548      -0.804917       0.371145       9.629399      -1.485720       7.961095          -0.000000
          463              N       4.952970      20.928598       8.059849      -0.194299      27.580455 0.45113465E+03  0.10494504E+05                                 7.550227                            6.754390       0.197005       2.082949                    0.998352      26.846173      71.955724       0.694309       0.379225      -1.111206       0.020838      -0.126959      -0.219348       0.254296       0.014955       0.030078      -0.179672       0.094745      -0.502657      -0.274936       0.133287       0.141649              8.461986      10.026305      -0.594293       0.434838       9.191430      -2.325031       6.168223           0.000000
          464              N       3.877815      19.336604       6.584704      -0.185618      27.613613 0.48126272E+03  0.11354047E+05                                 7.534990                            6.996114       0.261388       2.116074                    0.999001      26.529080      71.121540       0.680730       0.381384      -1.111949       0.191479       0.137331       0.026176       0.237085      -0.156405      -0.030977      -0.020887      -0.095032       0.332821      -0.223104       0.107625       0.115478              8.292379       8.082305      -1.007831      -0.277777       9.159885      -2.197946       7.634945          -0.000000
          465              N       8.173022       3.911407       7.922413      -0.156044      28.486740 0.47153545E+03  0.11134576E+05                                 8.192461                            7.323272      -0.196905       1.993531                    0.998444      26.361848      72.105547       0.608162       0.426508      -1.074820       0.131059      -0.082624      -0.018710       0.156055       0.069873       0.013629      -0.010247      -0.066025       0.165313      -0.106618       0.049479       0.057138              9.488800      10.839725      -0.701058      -0.371828       9.459433       1.863104       8.167241          -0.000000
          466              N       9.427996       2.436975       6.401456      -0.161557      26.761469 0.46215531E+03  0.10896267E+05                                 8.039077                            7.429587      -0.231126       1.964074                    0.998138      26.940433      74.473501       0.580021       0.447891      -1.058065       0.001920       0.075255       0.153482       0.170950      -0.006492      -0.000855      -0.062849       0.033229      -0.250036      -0.112208       0.050118       0.062090              9.021198       9.910038      -0.699473      -0.138623       9.113920       1.472309       8.039637          -0.000000
          467              N      10.621044       3.938348       7.919359      -0.183588      27.869263 0.49515547E+03  0.11758767E+05                                 7.589528                            7.111949       0.291013       2.130184                    0.999108      26.494223      71.134162       0.673316       0.383060      -1.111339      -0.193883      -0.129539      -0.025093       0.234522      -0.149836      -0.026954      -0.018343      -0.111330       0.330964      -0.218237       0.104669       0.113568              8.244387       8.133155      -1.077378      -0.201375       9.128840       1.613705       7.471166           0.000000
          468              N       9.431357       2.013260       8.820327      -0.178108      26.218425 0.42801613E+03  0.98200023E+04                                 7.261590                            6.556175       0.233014       2.099925                    0.998175      26.383966      70.075239       0.708896       0.376593      -1.113894      -0.003970       0.178247      -0.171404       0.247320       0.002748      -0.005628       0.198200       0.204514      -0.162167      -0.263213       0.128475       0.134738              7.915700       9.371213      -0.626560      -0.373254       7.668451       2.171898       6.707437           0.000000
          469              N       1.920959       7.112539       8.444669      -0.151003      27.775639 0.45493998E+03  0.10667539E+05                                 8.116075                            7.239372      -0.118029       2.012841                    0.998098      26.351560      72.280503       0.604668       0.431995      -1.069318      -0.128036       0.091162       0.003771       0.157219       0.069804       0.002617       0.001014      -0.055904       0.167061      -0.103052       0.046754       0.056298              9.455832      10.844642      -0.720422      -0.562545       9.428971       1.991091       8.093884          -0.000000
          470              N       0.773659       8.907819       9.623564      -0.169050      26.737375 0.46576688E+03  0.11023496E+05                                 8.174705                            7.582084      -0.389892       1.914975                    0.998442      27.270160      75.994135       0.559133       0.462850      -1.047441      -0.012232      -0.113890      -0.129913       0.173200      -0.015212      -0.008113      -0.085569       0.073188      -0.142751      -0.118924       0.052443       0.066481              9.200680      10.011544      -0.804917      -0.371145       9.629400       1.485719       7.961096          -0.000000
          471              N       0.560943       8.682490       7.210801      -0.194299      27.580460 0.45113460E+03  0.10494503E+05                                 7.550228                            6.754390       0.197005       2.082949                    0.998352      26.846175      71.955733       0.694309       0.379225      -1.111206       0.020838      -0.126959       0.219348       0.254296       0.014955      -0.030078       0.179672       0.094745      -0.502657      -0.274936       0.133287       0.141649              8.461988      10.026311      -0.594294      -0.434839       9.191429       2.325032       6.168224           0.000000
          472              N      -0.514212       7.090496       8.685946      -0.185618      27.613617 0.48126287E+03  0.11354051E+05                                 7.534992                            6.996115       0.261388       2.116074                    0.999001      26.529079      71.121538       0.680730       0.381384      -1.111948       0.191479       0.137331      -0.026176       0.237085      -0.156405       0.030977       0.020887      -0.095032       0.332821      -0.223104       0.107625       0.115478              8.292380       8.082308      -1.007831       0.277777       9.159889       2.197945       7.634943          -0.000000
          473              N       8.546405       8.334701      23.193063      -0.156044      28.486737 0.47153546E+03  0.11134576E+05                                 8.192461                            7.323273      -0.196905       1.993531                    0.998444      26.361848      72.105548       0.608162       0.426508      -1.074820      -0.131059       0.082624      -0.018710       0.156055       0.069873      -0.013629       0.010247      -0.066025       0.165313      -0.106618       0.049479       0.057138              9.488799      10.839721      -0.701058       0.371828       9.459431      -1.863104       8.167244          -0.000000
          474              N       7.291431       9.809132      21.672106      -0.161557      26.761468 0.46215520E+03  0.10896264E+05                                 8.039077                            7.429585      -0.231126       1.964074                    0.998138      26.940433      74.473501       0.580021       0.447891      -1.058065      -0.001920      -0.075255       0.153482       0.170950      -0.006492       0.000855       0.062849       0.033229      -0.250036      -0.112208       0.050118       0.062090              9.021198       9.910041      -0.699472       0.138623       9.113917      -1.472309       8.039636          -0.000000
          475              N       6.098383       8.307759      23.190009      -0.183588      27.869271 0.49515576E+03  0.11758775E+05                                 7.589530                            7.111952       0.291013       2.130184                    0.999108      26.494223      71.134163       0.673316       0.383060      -1.111339       0.193883       0.129539      -0.025093       0.234522      -0.149836       0.026954       0.018343      -0.111330       0.330964      -0.218237       0.104669       0.113568              8.244390       8.133157      -1.077377       0.201375       9.128847      -1.613708       7.471165           0.000000
          476              N       7.288070      10.232847      24.090977      -0.178108      26.218422 0.42801586E+03  0.98199948E+04                                 7.261589                            6.556173       0.233014       2.099925                    0.998175      26.383966      70.075238       0.708896       0.376593      -1.113894       0.003970      -0.178247      -0.171404       0.247320       0.002748       0.005628      -0.198200       0.204514      -0.162167      -0.263213       0.128475       0.134738              7.915700       9.371219      -0.626560       0.373254       7.668447      -2.171896       6.707435           0.000000
          477              N       2.471068       5.133568      23.715319      -0.151003      27.775632 0.45493987E+03  0.10667535E+05                                 8.116073                            7.239371      -0.118029       2.012841                    0.998098      26.351560      72.280503       0.604668       0.431995      -1.069318       0.128036      -0.091162       0.003771       0.157219       0.069804      -0.002617      -0.001014      -0.055904       0.167061      -0.103052       0.046754       0.056298              9.455830      10.844639      -0.720421       0.562544       9.428966      -1.991090       8.093886          -0.000000
          478              N       3.618368       3.338289      24.894214      -0.169050      26.737378 0.46576687E+03  0.11023496E+05                                 8.174705                            7.582084      -0.389892       1.914975                    0.998442      27.270160      75.994135       0.559133       0.462850      -1.047441       0.012232       0.113890      -0.129913       0.173200      -0.015212       0.008113       0.085569       0.073188      -0.142751      -0.118924       0.052443       0.066481              9.200681      10.011548      -0.804917       0.371145       9.629399      -1.485720       7.961095          -0.000000
          479              N       3.831084       3.563617      22.481451      -0.194299      27.580455 0.45113464E+03  0.10494504E+05                                 7.550227                            6.754390       0.197005       2.082949                    0.998352      26.846173      71.955723       0.694309       0.379225      -1.111206      -0.020838       0.126959       0.219348       0.254296       0.014955       0.030078      -0.179672       0.094745      -0.502657      -0.274936       0.133287       0.141649              8.461986      10.026305      -0.594293       0.434838       9.191430      -2.325031       6.168223           0.000000
          480              N       4.906239       5.155611      23.956596      -0.185618      27.613613 0.48126272E+03  0.11354047E+05                                 7.534990                            6.996114       0.261388       2.116074                    0.999001      26.529080      71.121539       0.680730       0.381384      -1.111949      -0.191479      -0.137331      -0.026176       0.237085      -0.156405      -0.030977      -0.020887      -0.095032       0.332821      -0.223104       0.107625       0.115478              8.292378       8.082305      -1.007831      -0.277777       9.159885      -2.197946       7.634945          -0.000000
          481              O       3.907534      16.745327      22.551696      -0.562665      39.549617 0.58798653E+03  0.14460255E+05                                 9.283791                            7.543429       0.180096       2.105624                    0.996555      27.970693      74.455398       0.686272       0.362912      -1.135484      -0.024013       0.010860       0.003143       0.026542       0.032833      -0.007581       0.017108       0.122548       0.132168      -0.094008       0.043808       0.050200             11.195953      16.568521       4.750695      -0.033447      11.155109       0.856098       5.864228           0.000000
          482              O       1.850027      17.631946      22.368448      -0.553269      37.673981 0.55001805E+03  0.13287652E+05                                 8.947405                            7.240649       0.335513       2.161111                    0.997514      27.483834      72.244059       0.709293       0.357445      -1.141087       0.024323      -0.007598       0.000750       0.025493      -0.055486       0.004318       0.003236      -0.081690       0.096687      -0.085254       0.032426       0.052828             10.969768       8.327252      -2.076336       0.036346      18.933466       1.233937       5.648588           0.000000
          483              O      -0.782613       8.937209      23.364095      -0.577031      41.070297 0.61084056E+03  0.15164215E+05                                 9.517422                            7.682279       0.147235       2.090984                    0.996388      28.258912      75.544893       0.680974       0.362313      -1.136102       0.022395      -0.012801       0.011705       0.028327       0.031769      -0.002073       0.028004       0.117816       0.103208      -0.090274       0.038541       0.051733             11.537204      16.584409       5.127586       0.431821      11.843698      -1.107883       6.183504           0.000000
          484              O       1.205986       8.109372      23.944379      -0.543848      34.868687 0.49176287E+03  0.11572131E+05                                 8.501752                            6.844379       0.352531       2.170292                    0.997573      27.139283      70.800906       0.728626       0.357226      -1.139315      -0.026876       0.006714       0.003868       0.027971      -0.052962      -0.018864      -0.003010      -0.073619       0.117008      -0.086616       0.037064       0.049552             10.582301       7.822792      -1.928951       0.890972      17.789340      -3.459839       6.134771          -0.000000
          485              O       5.027714      18.810021      24.133735      -0.569244      40.531323 0.58410755E+03  0.14337153E+05                                 9.446657                            7.494013       0.182217       2.104363                    0.997126      27.996039      74.383888       0.692100       0.360552      -1.137652      -0.028089       0.000952       0.005651       0.028668      -0.000623      -0.070354       0.006536      -0.063964      -0.037316      -0.089891       0.036493       0.053398             12.022708      10.119425      -2.944321      -4.773222       9.344352       5.706730      16.604346           0.000000
          486              O       2.865396      19.321908      24.410134      -0.549313      34.872683 0.53476992E+03  0.12857263E+05                                 8.515960                            7.196758       0.223385       2.129461                    0.996578      27.449352      72.503146       0.701433       0.363193      -1.134028       0.016376      -0.010056       0.002692       0.019405       0.007109       0.050052      -0.022264      -0.016849      -0.146379      -0.080673       0.035158       0.045515              9.680777      11.406354      -0.698654       3.959101       6.488467       1.177790      11.147509           0.000000
          487              O       3.752645      21.727044       2.669310      -0.565048      32.988470 0.50154236E+03  0.11823299E+05                                 8.079067                            6.855497       0.596425       2.239024                    0.998035      27.380175      70.762990       0.739390       0.351400      -1.147608      -0.006557      -0.034903      -0.014933       0.038525       0.002100      -0.041158       0.029066      -0.040988      -0.022211      -0.059088       0.009904       0.049184              9.131515       8.447357      -1.805833      -1.541479       6.962391       3.412362      11.984798          -0.000000
          488              O       5.692962      20.730211       2.461629      -0.554947      32.537655 0.47826218E+03  0.11147628E+05                                 8.025778                            6.719093       0.719501       2.286776                    0.997358      27.073349      69.703952       0.742340       0.353986      -1.144858      -0.010402      -0.012568      -0.011054       0.019706       0.018870       0.035657      -0.038218       0.027517      -0.100955      -0.073286       0.026713       0.046572              9.274978      11.113382      -1.086857       3.764594       5.536196       0.336904      11.175357          -0.000000
          489              O       4.436998      18.266294      20.248882      -0.554895      35.815944 0.53237110E+03  0.12778633E+05                                 8.651967                            7.157170       0.264243       2.140955                    0.997005      27.456491      72.340888       0.707191       0.360827      -1.136468      -0.013737       0.014496      -0.006621       0.021040       0.012037       0.034825      -0.045698       0.016736      -0.110093      -0.077200       0.031100       0.046100              9.905831      11.075172      -1.368919       4.306239       6.884038       0.926149      11.758284          -0.000000
          490              O       2.569575      19.483557      20.392426      -0.557826      37.789044 0.52272828E+03  0.12490645E+05                                 9.011318                            7.075604       0.256612       2.134137                    0.997227      27.516483      72.348271       0.713699       0.359155      -1.137726       0.027631      -0.004435      -0.008580       0.029271       0.018431      -0.066273       0.010375      -0.052580      -0.049399      -0.086972       0.035684       0.051287             11.576912       8.311989      -3.236101      -3.323949      10.913656       6.728919      15.505092          -0.000000
          491              O       1.088165      16.243237      11.947757      -0.535238      29.104374 0.42481597E+03  0.96330548E+04                                 7.435138                            6.344522       0.906344       2.356065                    0.997548      26.569088      67.935689       0.760177       0.355327      -1.141375      -0.001165      -0.005731       0.022653       0.023396       0.012494      -0.015834      -0.060574       0.079930      -0.060552      -0.085815       0.021560       0.064255              8.317255       9.493206      -1.569468       3.188978       5.861525      -0.470713       9.597036           0.000000
          492              O       2.541759      14.597360      12.121842      -0.574224      33.538689 0.49717092E+03  0.11706481E+05                                 8.146840                            6.791144       0.589442       2.237327                    0.998467      27.396983      70.999437       0.747780       0.347866      -1.149347      -0.001817       0.031913       0.010717       0.033713      -0.002397      -0.017504       0.044287      -0.045194      -0.066849      -0.051785      -0.007948       0.059733              9.133700       7.056908      -1.213378       0.378230      10.019020       4.737956      10.325171          -0.000000
          493              O       1.527037       1.800178      26.479307      -0.503289      35.645136 0.49227330E+03  0.11578987E+05                                 8.633479                            6.867728       0.346647       2.185614                    0.997169      26.464208      68.865756       0.724754       0.359295      -1.138473      -0.016962       0.003800      -0.007178       0.018806       0.037138       0.025475      -0.017207      -0.039019       0.038710      -0.061138       0.025431       0.035707             10.435978      14.036529       5.081591       1.420833      11.218153       1.602706       6.053251          -0.000000
          494              O      -1.979898      24.310973      25.471444      -0.592191      45.231536 0.63561016E+03  0.15932533E+05                                10.093223                            7.823199       0.173895       2.096190                    0.996300      28.486341      76.456710       0.676710       0.361085      -1.137364      -0.028336       0.010193       0.010931       0.032036      -0.065215      -0.025581      -0.013631      -0.086475       0.119609      -0.104020       0.045708       0.058312             12.334866      14.732569      -7.087880      -2.073898      14.921274       2.811490       7.350755           0.000000
          495              O       1.301109      23.113303      26.228868      -0.517526      35.457114 0.51279825E+03  0.12183542E+05                                 8.597842                            7.012007       0.384773       2.194354                    0.996529      26.771304      69.977586       0.716984       0.359558      -1.138454       0.018948       0.002758       0.000396       0.019152       0.051218      -0.016097       0.012004      -0.026112       0.042623      -0.065045       0.019288       0.045758             10.222544      13.576373       4.785517      -0.230278      11.418368      -0.640411       5.672891           0.000000
          496              O       4.800684       0.764157      25.679125      -0.589090      45.625054 0.64204085E+03  0.16143741E+05                                10.172625                            7.879195       0.130910       2.079366                    0.996350      28.617198      77.074612       0.671788       0.362604      -1.135506       0.030596      -0.009443       0.004565       0.032344      -0.066188       0.013074       0.007592      -0.071512       0.137211      -0.099669       0.047303       0.052366             12.471775      14.535918      -7.433259       0.825859      16.302045      -1.310809       6.577362          -0.000000
          497              O       9.268547      19.992995       7.281046      -0.562665      39.549622 0.58798649E+03  0.14460254E+05                                 9.283792                            7.543429       0.180096       2.105625                    0.996555      27.970693      74.455397       0.686272       0.362912      -1.135484       0.024013      -0.010860       0.003143       0.026542       0.032833       0.007581      -0.017108       0.122548       0.132168      -0.094008       0.043808       0.050200             11.195954      16.568523       4.750703       0.033447      11.155112      -0.856098       5.864228           0.000000
          498              O      -1.001346      19.106377       7.097798      -0.553269      37.673977 0.55001812E+03  0.13287654E+05                                 8.947405                            7.240649       0.335513       2.161111                    0.997514      27.483835      72.244059       0.709293       0.357445      -1.141087      -0.024323       0.007598       0.000750       0.025493      -0.055486      -0.004318      -0.003236      -0.081690       0.096687      -0.085254       0.032426       0.052828             10.969766       8.327252      -2.076335      -0.036346      18.933460      -1.233937       5.648587           0.000000
          499              O       5.174640       3.308898       8.093445      -0.577031      41.070289 0.61084059E+03  0.15164216E+05                                 9.517421                            7.682279       0.147235       2.090984                    0.996388      28.258912      75.544892       0.680974       0.362313      -1.136102      -0.022395       0.012801       0.011705       0.028327       0.031769       0.002073      -0.028004       0.117816       0.103208      -0.090274       0.038541       0.051733             11.537200      16.584404       5.127577      -0.431823      11.843693       1.107884       6.183503           0.000000
          500              O       3.186041       4.136735       8.673729      -0.543848      34.868674 0.49176255E+03  0.11572122E+05                                 8.501750                            6.844376       0.352531       2.170292                    0.997573      27.139283      70.800905       0.728627       0.357226      -1.139315       0.026876      -0.006714       0.003868       0.027971      -0.052962       0.018864       0.003010      -0.073619       0.117008      -0.086616       0.037064       0.049552             10.582297       7.822793      -1.928953      -0.890973      17.789328       3.459838       6.134769          -0.000000
          501              O       8.148367      17.928301       8.863085      -0.569244      40.531321 0.58410755E+03  0.14337153E+05                                 9.446657                            7.494013       0.182217       2.104363                    0.997126      27.996039      74.383887       0.692100       0.360552      -1.137652       0.028089      -0.000952       0.005651       0.028668      -0.000623       0.070354      -0.006536      -0.063964      -0.037316      -0.089891       0.036493       0.053398             12.022707      10.119424      -2.944320       4.773222       9.344352      -5.706729      16.604344           0.000000
          502              O      -2.016715      17.416414       9.139484      -0.549313      34.872685 0.53476992E+03  0.12857263E+05                                 8.515961                            7.196758       0.223385       2.129461                    0.996578      27.449352      72.503146       0.701433       0.363193      -1.134028      -0.016376       0.010055       0.002692       0.019405       0.007109      -0.050052       0.022264      -0.016849      -0.146379      -0.080673       0.035158       0.045515              9.680777      11.406356      -0.698655      -3.959101       6.488467      -1.177788      11.147509           0.000000
          503              O       9.423436      15.011279      17.939960      -0.565048      32.988465 0.50154217E+03  0.11823293E+05                                 8.079067                            6.855496       0.596425       2.239024                    0.998035      27.380175      70.762990       0.739390       0.351400      -1.147608       0.006557       0.034903      -0.014933       0.038525       0.002100       0.041158      -0.029066      -0.040988      -0.022211      -0.059088       0.009904       0.049184              9.131515       8.447356      -1.805832       1.541481       6.962388      -3.412361      11.984800          -0.000000
          504              O       7.483119      16.008112      17.732279      -0.554947      32.537660 0.47826233E+03  0.11147632E+05                                 8.025779                            6.719094       0.719501       2.286776                    0.997358      27.073349      69.703953       0.742340       0.353986      -1.144858       0.010402       0.012568      -0.011054       0.019706       0.018870      -0.035657       0.038218       0.027517      -0.100955      -0.073286       0.026713       0.046572              9.274979      11.113383      -1.086860      -3.764593       5.536197      -0.336902      11.175357          -0.000000
          505              O       8.739083      18.472029       4.978232      -0.554895      35.815946 0.53237124E+03  0.12778637E+05                                 8.651967                            7.157171       0.264243       2.140955                    0.997005      27.456491      72.340887       0.707191       0.360827      -1.136468       0.013737      -0.014496      -0.006621       0.021040       0.012037      -0.034825       0.045698       0.016736      -0.110093      -0.077200       0.031100       0.046100              9.905831      11.075170      -1.368921      -4.306237       6.884041      -0.926148      11.758283          -0.000000
          506              O      -1.720894      17.254765       5.121776      -0.557826      37.789048 0.52272829E+03  0.12490645E+05                                 9.011318                            7.075603       0.256612       2.134137                    0.997227      27.516484      72.348272       0.713699       0.359155      -1.137726      -0.027631       0.004435      -0.008580       0.029271       0.018431       0.066273      -0.010375      -0.052580      -0.049399      -0.086972       0.035684       0.051287             11.576914       8.311989      -3.236102       3.323949      10.913660      -6.728922      15.505092          -0.000000
          507              O      -0.239484      20.495086      27.218407      -0.535238      29.104369 0.42481578E+03  0.96330495E+04                                 7.435137                            6.344521       0.906344       2.356065                    0.997548      26.569088      67.935689       0.760177       0.355327      -1.141375       0.001165       0.005731       0.022653       0.023396       0.012494       0.015834       0.060574       0.079930      -0.060552      -0.085815       0.021560       0.064255              8.317255       9.493208      -1.569466      -3.188980       5.861522       0.470711       9.597035           0.000000
          508              O      -1.693078      22.140962      27.392492      -0.574224      33.538689 0.49717099E+03  0.11706483E+05                                 8.146841                            6.791145       0.589442       2.237327                    0.998467      27.396983      70.999438       0.747780       0.347866      -1.149347       0.001817      -0.031913       0.010717       0.033713      -0.002397       0.017504      -0.044287      -0.045194      -0.066849      -0.051785      -0.007948       0.059733              9.133700       7.056909      -1.213378      -0.378229      10.019021      -4.737955      10.325170          -0.000000
          509              O       2.864990      10.445930      11.208657      -0.503289      35.645129 0.49227296E+03  0.11578978E+05                                 8.633477                            6.867725       0.346647       2.185614                    0.997169      26.464208      68.865756       0.724754       0.359295      -1.138473       0.016962      -0.003800      -0.007178       0.018806       0.037138      -0.025475       0.017207      -0.039019       0.038710      -0.061138       0.025431       0.035707             10.435977      14.036531       5.081592      -1.420834      11.218150      -1.602706       6.053250          -0.000000
          510              O       2.828579      12.427350      10.200794      -0.592191      45.231545 0.63561058E+03  0.15932546E+05                                10.093224                            7.823202       0.173895       2.096190                    0.996300      28.486341      76.456711       0.676710       0.361085      -1.137365       0.028336      -0.010193       0.010931       0.032036      -0.065215       0.025581       0.013631      -0.086475       0.119609      -0.104020       0.045708       0.058312             12.334867      14.732569      -7.087880       2.073897      14.921276      -2.811488       7.350756           0.000000
          511              O      -0.452428      13.625019      10.958218      -0.517526      35.457119 0.51279827E+03  0.12183542E+05                                 8.597843                            7.012007       0.384773       2.194354                    0.996529      26.771304      69.977587       0.716984       0.359558      -1.138454      -0.018948      -0.002758       0.000396       0.019152       0.051218       0.016097      -0.012004      -0.026112       0.042623      -0.065045       0.019288       0.045758             10.222546      13.576375       4.785520       0.230278      11.418372       0.640411       5.672891           0.000000
          512              O      -0.408657      11.481950      10.408475      -0.589090      45.625054 0.64204079E+03  0.16143740E+05                                10.172625                            7.879194       0.130910       2.079366                    0.996350      28.617198      77.074612       0.671788       0.362604      -1.135506      -0.030596       0.009443       0.004565       0.032344      -0.066188      -0.013074      -0.007592      -0.071512       0.137211      -0.099669       0.047303       0.052366             12.471775      14.535920      -7.433261      -0.825860      16.302042       1.310810       6.577363          -0.000000
          513              O       4.876520       7.746888       7.989604      -0.562665      39.549617 0.58798652E+03  0.14460255E+05                                 9.283791                            7.543429       0.180096       2.105624                    0.996555      27.970693      74.455397       0.686272       0.362912      -1.135484       0.024013      -0.010860      -0.003143       0.026542       0.032833      -0.007581       0.017108       0.122548       0.132168      -0.094008       0.043808       0.050200             11.195952      16.568521       4.750695      -0.033447      11.155108       0.856098       5.864227           0.000000
          514              O       6.934027       6.860269       8.172852      -0.553269      37.673981 0.55001805E+03  0.13287652E+05                                 8.947405                            7.240648       0.335513       2.161111                    0.997514      27.483835      72.244059       0.709293       0.357445      -1.141087      -0.024323       0.007598      -0.000750       0.025493      -0.055486       0.004318       0.003236      -0.081690       0.096687      -0.085254       0.032426       0.052828             10.969768       8.327251      -2.076336       0.036346      18.933465       1.233937       5.648587           0.000000
          515              O       9.566667      15.555006       7.177205      -0.577031      41.070297 0.61084056E+03  0.15164215E+05                                 9.517422                            7.682279       0.147235       2.090984                    0.996388      28.258912      75.544893       0.680974       0.362313      -1.136102      -0.022395       0.012801      -0.011705       0.028327       0.031769      -0.002073       0.028004       0.117816       0.103208      -0.090274       0.038541       0.051733             11.537204      16.584409       5.127586       0.431821      11.843698      -1.107883       6.183504           0.000000
          516              O       7.578068      16.382843       6.596921      -0.543848      34.868686 0.49176286E+03  0.11572131E+05                                 8.501752                            6.844378       0.352531       2.170292                    0.997573      27.139283      70.800905       0.728626       0.357226      -1.139315       0.026876      -0.006714      -0.003868       0.027971      -0.052962      -0.018864      -0.003010      -0.073619       0.117008      -0.086616       0.037064       0.049552             10.582301       7.822792      -1.928951       0.890972      17.789340      -3.459839       6.134771          -0.000000
          517              O       3.756340       5.682194       6.407565      -0.569244      40.531323 0.58410755E+03  0.14337153E+05                                 9.446657                            7.494013       0.182217       2.104363                    0.997126      27.996039      74.383888       0.692100       0.360552      -1.137652       0.028089      -0.000952      -0.005651       0.028667      -0.000623      -0.070354       0.006536      -0.063964      -0.037316      -0.089891       0.036493       0.053398             12.022708      10.119426      -2.944321      -4.773222       9.344352       5.706730      16.604346           0.000000
          518              O       5.918658       5.170307       6.131166      -0.549313      34.872683 0.53476992E+03  0.12857263E+05                                 8.515960                            7.196758       0.223385       2.129461                    0.996578      27.449352      72.503146       0.701433       0.363193      -1.134028      -0.016376       0.010055      -0.002692       0.019405       0.007109       0.050052      -0.022264      -0.016849      -0.146379      -0.080673       0.035158       0.045515              9.680777      11.406354      -0.698654       3.959100       6.488467       1.177790      11.147509           0.000000
          519              O       5.031409       2.765171      27.871990      -0.565048      32.988470 0.50154235E+03  0.11823299E+05                                 8.079068                            6.855498       0.596425       2.239024                    0.998035      27.380174      70.762989       0.739390       0.351400      -1.147608       0.006557       0.034903       0.014933       0.038525       0.002100      -0.041158       0.029066      -0.040988      -0.022211      -0.059088       0.009904       0.049184              9.131516       8.447357      -1.805833      -1.541479       6.962391       3.412362      11.984798          -0.000000
          520              O       3.091092       3.762004      28.079671      -0.554947      32.537655 0.47826218E+03  0.11147628E+05                                 8.025778                            6.719093       0.719501       2.286776                    0.997358      27.073349      69.703952       0.742340       0.353986      -1.144858       0.010402       0.012568       0.011054       0.019706       0.018870       0.035657      -0.038218       0.027517      -0.100955      -0.073286       0.026713       0.046572              9.274978      11.113382      -1.086857       3.764594       5.536196       0.336904      11.175357          -0.000000
          521              O       4.347056       6.225921      10.292418      -0.554895      35.815944 0.53237109E+03  0.12778632E+05                                 8.651967                            7.157170       0.264243       2.140955                    0.997005      27.456490      72.340887       0.707191       0.360827      -1.136468       0.013737      -0.014496       0.006621       0.021040       0.012037       0.034825      -0.045698       0.016736      -0.110093      -0.077200       0.031100       0.046100              9.905832      11.075173      -1.368919       4.306239       6.884038       0.926149      11.758284          -0.000000
          522              O       6.214479       5.008658      10.148874      -0.557826      37.789043 0.52272827E+03  0.12490644E+05                                 9.011318                            7.075603       0.256612       2.134137                    0.997227      27.516483      72.348270       0.713699       0.359155      -1.137726      -0.027631       0.004435       0.008580       0.029271       0.018431      -0.066273       0.010375      -0.052580      -0.049399      -0.086972       0.035684       0.051287             11.576912       8.311988      -3.236101      -3.323949      10.913655       6.728918      15.505091          -0.000000
          523              O       7.695889       8.248978      18.593543      -0.535238      29.104374 0.42481597E+03  0.96330548E+04                                 7.435138                            6.344522       0.906344       2.356065                    0.997548      26.569088      67.935689       0.760177       0.355327      -1.141375       0.001165       0.005731      -0.022653       0.023396       0.012494      -0.015834      -0.060574       0.079930      -0.060552      -0.085815       0.021560       0.064255              8.317255       9.493206      -1.569468       3.188978       5.861525      -0.470713       9.597035           0.000000
          524              O       6.242295       9.894855      18.419458      -0.574224      33.538690 0.49717094E+03  0.11706481E+05                                 8.146840                            6.791144       0.589442       2.237327                    0.998467      27.396983      70.999438       0.747780       0.347866      -1.149347       0.001817      -0.031913      -0.010717       0.033713      -0.002397      -0.017504       0.044287      -0.045194      -0.066849      -0.051785      -0.007948       0.059733              9.133700       7.056908      -1.213378       0.378230      10.019021       4.737956      10.325171          -0.000000
          525              O       7.257017      22.692037       4.061993      -0.503289      35.645136 0.49227330E+03  0.11578987E+05                                 8.633479                            6.867728       0.346647       2.185614                    0.997169      26.464208      68.865756       0.724754       0.359295      -1.138473       0.016962      -0.003800       0.007178       0.018806       0.037138       0.025475      -0.017207      -0.039019       0.038710      -0.061138       0.025431       0.035707             10.435978      14.036529       5.081591       1.420833      11.218153       1.602706       6.053251          -0.000000
          526              O      10.763952       0.181242       5.069856      -0.592191      45.231537 0.63561017E+03  0.15932534E+05                                10.093223                            7.823200       0.173895       2.096190                    0.996300      28.486341      76.456711       0.676710       0.361085      -1.137364       0.028336      -0.010193      -0.010931       0.032036      -0.065215      -0.025581      -0.013631      -0.086475       0.119609      -0.104020       0.045708       0.058312             12.334866      14.732570      -7.087881      -2.073899      14.921274       2.811490       7.350755           0.000000
          527              O       7.482945       1.378912       4.312432      -0.517526      35.457114 0.51279825E+03  0.12183542E+05                                 8.597842                            7.012007       0.384773       2.194354                    0.996529      26.771304      69.977586       0.716984       0.359558      -1.138454      -0.018948      -0.002758      -0.000396       0.019152       0.051218      -0.016097       0.012004      -0.026112       0.042623      -0.065045       0.019288       0.045758             10.222544      13.576373       4.785517      -0.230278      11.418368      -0.640411       5.672891           0.000000
          528              O       3.983370      23.728058       4.862175      -0.589090      45.625055 0.64204085E+03  0.16143741E+05                                10.172625                            7.879195       0.130910       2.079366                    0.996350      28.617198      77.074612       0.671788       0.362604      -1.135506      -0.030596       0.009443      -0.004565       0.032344      -0.066188       0.013074       0.007592      -0.071512       0.137211      -0.099669       0.047303       0.052366             12.471775      14.535918      -7.433259       0.825859      16.302045      -1.310809       6.577362          -0.000000
          529              O      -0.484493       4.499220      23.260254      -0.562665      39.549622 0.58798649E+03  0.14460254E+05                                 9.283792                            7.543429       0.180096       2.105624                    0.996555      27.970693      74.455397       0.686272       0.362912      -1.135484      -0.024013       0.010860      -0.003143       0.026542       0.032833       0.007581      -0.017108       0.122548       0.132168      -0.094008       0.043808       0.050200             11.195954      16.568523       4.750703       0.033447      11.155111      -0.856098       5.864228           0.000000
          530              O       9.785400       5.385838      23.443502      -0.553269      37.673977 0.55001811E+03  0.13287654E+05                                 8.947405                            7.240650       0.335513       2.161111                    0.997514      27.483834      72.244059       0.709293       0.357445      -1.141087       0.024323      -0.007598      -0.000750       0.025493      -0.055486      -0.004318      -0.003236      -0.081690       0.096687      -0.085254       0.032426       0.052828             10.969767       8.327253      -2.076335      -0.036346      18.933461      -1.233937       5.648587           0.000000
          531              O       3.609414      21.183317      22.447855      -0.577031      41.070290 0.61084060E+03  0.15164216E+05                                 9.517421                            7.682279       0.147235       2.090984                    0.996388      28.258912      75.544893       0.680974       0.362313      -1.136102       0.022395      -0.012801      -0.011705       0.028327       0.031769       0.002073      -0.028004       0.117816       0.103208      -0.090274       0.038541       0.051733             11.537201      16.584405       5.127577      -0.431822      11.843694       1.107884       6.183503           0.000000
          532              O       5.598013      20.355480      21.867571      -0.543848      34.868674 0.49176255E+03  0.11572122E+05                                 8.501750                            6.844376       0.352531       2.170292                    0.997573      27.139283      70.800905       0.728627       0.357226      -1.139315      -0.026876       0.006714      -0.003868       0.027971      -0.052962       0.018864       0.003010      -0.073619       0.117008      -0.086616       0.037064       0.049552             10.582297       7.822793      -1.928953      -0.890973      17.789328       3.459838       6.134769          -0.000000
          533              O       0.635687       6.563914      21.678215      -0.569244      40.531322 0.58410757E+03  0.14337154E+05                                 9.446657                            7.494014       0.182217       2.104363                    0.997126      27.996039      74.383888       0.692100       0.360552      -1.137652      -0.028089       0.000952      -0.005651       0.028668      -0.000623       0.070354      -0.006536      -0.063964      -0.037316      -0.089891       0.036493       0.053398             12.022707      10.119425      -2.944320       4.773222       9.344352      -5.706730      16.604345           0.000000
          534              O      10.800769       7.075801      21.401816      -0.549313      34.872685 0.53476992E+03  0.12857263E+05                                 8.515961                            7.196758       0.223385       2.129461                    0.996578      27.449352      72.503146       0.701433       0.363193      -1.134028       0.016376      -0.010056      -0.002692       0.019405       0.007109      -0.050052       0.022264      -0.016849      -0.146379      -0.080673       0.035158       0.045515              9.680777      11.406356      -0.698655      -3.959101       6.488467      -1.177788      11.147509           0.000000
          535              O      -0.639382       9.480936      12.601340      -0.565048      32.988465 0.50154216E+03  0.11823293E+05                                 8.079067                            6.855496       0.596425       2.239024                    0.998035      27.380174      70.762989       0.739390       0.351400      -1.147608      -0.006557      -0.034903       0.014933       0.038525       0.002100       0.041158      -0.029066      -0.040988      -0.022211      -0.059088       0.009904       0.049184              9.131515       8.447356      -1.805832       1.541481       6.962389      -3.412361      11.984800          -0.000000
          536              O       1.300935       8.484103      12.809021      -0.554947      32.537660 0.47826232E+03  0.11147632E+05                                 8.025779                            6.719094       0.719501       2.286776                    0.997358      27.073349      69.703952       0.742340       0.353986      -1.144858      -0.010402      -0.012568       0.011054       0.019706       0.018870      -0.035657       0.038218       0.027517      -0.100955      -0.073286       0.026713       0.046572              9.274979      11.113382      -1.086860      -3.764593       5.536197      -0.336902      11.175357          -0.000000
          537              O       0.044971       6.020186      25.563068      -0.554895      35.815948 0.53237126E+03  0.12778637E+05                                 8.651968                            7.157171       0.264243       2.140955                    0.997005      27.456491      72.340888       0.707191       0.360827      -1.136468      -0.013737       0.014496       0.006621       0.021040       0.012037      -0.034825       0.045698       0.016736      -0.110093      -0.077200       0.031100       0.046100              9.905832      11.075171      -1.368921      -4.306237       6.884041      -0.926148      11.758283          -0.000000
          538              O      10.504948       7.237450      25.419524      -0.557826      37.789050 0.52272832E+03  0.12490646E+05                                 9.011319                            7.075604       0.256612       2.134137                    0.997227      27.516484      72.348274       0.713699       0.359155      -1.137726       0.027631      -0.004435       0.008580       0.029271       0.018431       0.066273      -0.010375      -0.052580      -0.049399      -0.086972       0.035684       0.051287             11.576915       8.311989      -3.236103       3.323949      10.913661      -6.728923      15.505093          -0.000000
          539              O       9.023538       3.997129       3.322893      -0.535238      29.104370 0.42481579E+03  0.96330500E+04                                 7.435138                            6.344521       0.906344       2.356065                    0.997548      26.569088      67.935690       0.760177       0.355327      -1.141375      -0.001165      -0.005731      -0.022653       0.023396       0.012494       0.015834       0.060574       0.079930      -0.060552      -0.085815       0.021560       0.064255              8.317255       9.493208      -1.569466      -3.188980       5.861523       0.470711       9.597036           0.000000
          540              O      10.477132       2.351253       3.148808      -0.574224      33.538689 0.49717098E+03  0.11706482E+05                                 8.146840                            6.791145       0.589442       2.237327                    0.998467      27.396983      70.999438       0.747780       0.347866      -1.149347      -0.001817       0.031913      -0.010717       0.033713      -0.002397       0.017504      -0.044287      -0.045194      -0.066849      -0.051785      -0.007948       0.059733              9.133700       7.056909      -1.213378      -0.378229      10.019021      -4.737955      10.325170          -0.000000
          541              O       5.919064      14.046285      19.332643      -0.503289      35.645129 0.49227296E+03  0.11578978E+05                                 8.633477                            6.867725       0.346647       2.185614                    0.997169      26.464208      68.865756       0.724754       0.359295      -1.138473      -0.016962       0.003800       0.007178       0.018806       0.037138      -0.025475       0.017207      -0.039020       0.038710      -0.061138       0.025431       0.035707             10.435977      14.036531       5.081592      -1.420834      11.218150      -1.602706       6.053250          -0.000000
          542              O       5.955475      12.064865      20.340506      -0.592191      45.231545 0.63561058E+03  0.15932546E+05                                10.093224                            7.823202       0.173895       2.096190                    0.996300      28.486341      76.456711       0.676710       0.361085      -1.137365      -0.028336       0.010193      -0.010931       0.032036      -0.065215       0.025581       0.013631      -0.086475       0.119609      -0.104020       0.045708       0.058312             12.334867      14.732569      -7.087880       2.073897      14.921276      -2.811488       7.350756           0.000000
          543              O       9.236482      10.867196      19.583082      -0.517526      35.457118 0.51279826E+03  0.12183542E+05                                 8.597843                            7.012007       0.384773       2.194354                    0.996529      26.771304      69.977586       0.716984       0.359558      -1.138454       0.018948       0.002758      -0.000396       0.019152       0.051218       0.016097      -0.012004      -0.026112       0.042623      -0.065045       0.019288       0.045758             10.222546      13.576374       4.785520       0.230278      11.418372       0.640411       5.672891           0.000000
          544              O       9.192711      13.010265      20.132825      -0.589090      45.625053 0.64204078E+03  0.16143739E+05                                10.172625                            7.879194       0.130910       2.079366                    0.996350      28.617198      77.074612       0.671788       0.362604      -1.135506       0.030596      -0.009443      -0.004565       0.032344      -0.066188      -0.013074      -0.007592      -0.071512       0.137211      -0.099669       0.047303       0.052366             12.471775      14.535920      -7.433261      -0.825860      16.302042       1.310810       6.577363          -0.000000

******************************************************
Auxiliary information for the entire system
The total spin magnetic moment of the unit cell is   -0.000004
The total net atomic charge of the unit cell is   -0.000010
Accuracy of reproducing the electrostatic potential in the unit cell:
  The inner radius (bohr) =    5.0000
  The outer radius (bohr) =   12.0000
  Valid grid points have density less than (e/(bohr^3)) =    0.0001
  The number of valid grid points were=       636642
  The rms potential error without charges in kcal/mol is=      3.69102
  The rms potential error with partial charges in kcal/mol is=      1.62144
  The RRMSE value at monopole order=      0.43929
  The rms potential error with partial charges and cloud penetration in kcal/mol is=      1.61197
  The RRMSE value at monopole order with cloud penetration is=      0.43673
  The rms potential error with partial charges and atomic dipoles in kcal/mol is=      0.55831
  The RRMSE value at dipole order=      0.15126
  The rms potential error with partial charges, atomic dipoles and cloud penetration in kcal/mol is=      0.54766
  The RRMSE value at dipole order with cloud penetration=      0.14838

******************************************************
The electron densities and ab initio electrostatic potential were computed in VASP using the PBE functional and
projector augmented wave method. See the main text of the journal article for a description of computational details.
The atomic charges, dipoles, and quadrupoles were computed with the DDEC6 method as described in
(a) T. A. Manz and N. Gabaldon Limas, RSC Adv. 6 (2016) 47771-47801 DOI: 10.1039/c6ra04656h
(b) N. Gabaldon Limas and T. A. Manz, RSC Adv. 8 (2018) 2678-2707 DOI: 10.1039/c7ra11829e.
For each atom in the material, the electron cloud parameters were fit to the spherically averaged atom-in-material
electron density using radial positions for which this density was between 10^-4 and 10^-2 electrons per cubic bohr.
The polarizabilities, dispersion coefficients, and quantum Drude oscillator (QDO) parameters were fit using the MCLF method.
The magnetic structure of the system was optimized in VASP from the default ferromagnetic initial guess using spin polarization.
The atomic spin moments (ASMs) were computed on this optimized magnetic structure using the DDEC6 partition as inputs
to the method of T. A. Manz and D. S. Sholl, J. Chem. Theory Comput. 7 (2011) 4146-4164 DOI: 10.1021/ct200539n.
The RMSE and RRMSE were computed using a uniform grid with Ewald summation.
