# Supplementary material for: A collection of forcefield precursors for metal–organic frameworks
Source: RSC Adv. 2019 Nov 13;9(63):36492–507. doi: 10.1039/c9ra07327b (PMC9075174; doi:10.1039/c9ra07327b)
Supplement: RA-009-C9RA07327B-s3400 [file RA-009-C9RA07327B-s3400.xyz]

  272
jmolscript: load "" {1 1 1} spacegroup "x,y,z" unitcell [{     12.340000     0.000000     0.000000 }, {     -1.582098    19.839919     0.000000 }, {     -1.582098    -4.540441    19.313384 }]
Zn     6.535946    -1.050232    10.913993     0.825983
Zn     9.121212    -2.055025    10.165020     0.830509
Zn     3.565820     3.979848    11.745821     0.837395
Zn     4.215204     6.267895    14.461089     0.843623
Zn     0.365946    10.864694     1.475349     0.825983
Zn     2.951212    10.365549     0.325817     0.830509
Zn     9.735820    10.523292     6.562302     0.837395
Zn    -1.954796    12.642872     9.411026     0.843623
H      4.919575     1.511941    10.463991     0.122395
H      5.499076     1.570121    11.954985     0.112425
H      5.171718    -0.323897    13.471085     0.111070
H      4.398194    -1.630066    12.959281     0.110768
H      3.532630    -1.708759    10.660988     0.104947
H      3.726589    -0.443655     9.693387     0.113942
H      2.432549     1.791048    13.631386     0.105639
H      4.017542     1.705105    13.853490     0.109530
H      1.241303    -0.188168    12.800911     0.094295
H      2.053279    -1.536918    12.520867     0.097150
H      2.517168     1.580185    10.089312     0.113881
H      1.523478     1.709009    11.338888     0.109234
H      8.545261    15.170755     9.117849     0.111851
H      9.034711    15.171617    10.641675     0.116580
H     11.437324    -1.493969     8.287373     0.112298
H      9.054048    17.098817     7.684795     0.112920
H     -0.511663    -2.746928    11.549404     0.108906
H     -0.181996    -1.495208    10.604979     0.100399
H     10.193479    15.025881     7.312047     0.105531
H     -0.590479    14.902657     7.667413     0.103743
H      1.422653    -1.694578     8.870637     0.098561
H      0.594501    16.751512     8.638877     0.096605
H      0.123620    14.884736    10.039097     0.108861
H     -0.983029    15.004518    11.192106     0.108103
H      6.223828    15.498889     6.641873     0.118620
H      1.564657    15.647352     6.238223     0.112758
H      2.668383    16.947373     7.814195     0.106003
H      6.318223    13.862812     4.756886     0.106375
H      5.261990    12.629240     3.134562     0.101521
H      1.662722    13.939378     4.422765     0.118667
H     10.526753     1.327000     7.841234     0.112286
H     11.029907     3.362751     6.844663     0.115661
H      6.909797     2.743642     8.963342     0.129893
H     10.425148     5.679540     6.272987     0.123895
H      6.950165     7.206871     7.650031     0.115932
H      6.362815     5.153184     8.528790     0.120531
H     -0.073105     3.893129    12.217647     0.122435
H      9.992934     6.467074    15.446845     0.119374
H     -0.034613     6.370885    15.425600     0.112003
H     10.065286     3.189491    11.244252     0.116435
H      7.760015     3.259099    11.251978     0.116567
H      7.816384     5.683840    14.508214     0.122939
H      7.244523    14.018990    12.151981     0.123900
H      2.993675    13.175787    13.932675     0.118315
H      3.483191    15.254189    13.050054     0.111498
H      7.900604    11.674751    12.578807     0.121767
H      7.389952     9.579470    13.415077     0.118161
H      3.670512    10.790338    14.357570     0.117751
H     11.089575     9.840272     3.866539     0.122395
H     -0.670924    11.278380     4.264395     0.112425
H     -0.998282    13.187698     2.767608     0.111070
H     10.568194    12.988398     1.378976     0.110768
H      9.702630    10.769110     0.776398     0.104947
H      9.896589     9.537665     1.786488     0.113942
H      8.602549    12.859732     4.863110     0.105639
H     10.187542    13.095610     4.830277     0.109530
H      7.411303    12.504248     2.746363     0.094295
H      8.223279    12.540302     1.369319     0.097150
H      8.687168     9.459918     3.847226     0.113881
H      7.693478    10.646849     4.258601     0.109234
H      2.375261     5.403983    16.854790     0.111851
H      2.864711     6.887171    17.204362     0.116580
H      5.267324     8.409333     0.442276     0.112298
H      2.884048     3.567718    18.403724     0.112920
H      5.658337    11.871536    -0.030901     0.108906
H      5.988004    10.665715     0.971463     0.100399
H      4.023479     3.679261    16.300496     0.105534
H      5.579521     4.053397    16.261869     0.103747
H      7.592653     9.023028     0.380474     0.098561
H      6.764501     4.575960    18.283981     0.096605
H      6.293620     6.366239    16.787193     0.108861
H      5.186971     7.461235    17.167667     0.108103
H      0.053828     2.918623    16.607579     0.118620
H      7.734657     2.491709    16.659725     0.112758
H      8.838383     3.728342    18.285912     0.106003
H      0.148223     1.458085    14.583536     0.106375
H     -0.908010     0.161124    13.011427     0.101521
H      7.832722     1.115308    14.581605     0.118667
H      4.356753     7.329445     3.086279     0.112286
H      4.859907     5.893433     4.839934     0.115661
H      0.739797     8.097569     4.722122     0.129893
H      4.255148     4.806723     6.964406     0.123895
H      0.780165     5.797686     8.766345     0.115932
H      0.192815     7.123117     6.968269     0.120531
H      6.096895    11.002442     6.585864     0.122435
H      3.822934    13.556883     9.830512     0.119374
H      6.135387    13.558215     9.732014     0.112003
H      3.895286    10.215911     5.678135     0.116435
H      1.590015    10.207502     5.747663     0.116567
H      1.646384    12.822409     8.853255     0.122939
H      1.074523     8.621178    16.427964     0.123900
H      9.163675    10.547584    16.014658     0.118315
H      9.653191     9.212736    17.835910     0.111498
H      1.730604     9.573164    14.243621     0.121767
H      1.219952    10.866753    12.395330     0.118161
H      9.840512    11.507121    13.789756     0.117751
C      4.751243     1.236082    11.398566    -0.034454
C      4.433535    -0.642597    12.892456    -0.029211
C      3.577494    -0.719016    10.632597    -0.032906
C      3.269203     1.390337    13.286836    -0.042126
C      2.103555    -0.550317    12.477991    -0.028810
C      2.376965     1.313468    11.031419    -0.035774
C      9.270122    15.463722     9.726606    -0.036205
C      9.766443    17.360702     8.319433    -0.032321
C     -0.276853    -2.480787    10.624099    -0.028158
C     -1.446276    15.311458     7.950548    -0.032443
C     -0.270155    17.162860     8.897676    -0.035493
C     -0.745213    15.297173    10.277231    -0.036312
C      5.234341    17.051096     8.499627     0.595678
C      4.564885    16.276226     7.391232    -0.013704
C      5.277983    15.516950     6.559984    -0.159548
C      4.648237    14.726702     5.547383     0.089976
C      3.248786    14.761216     5.435173     0.092149
C      2.511166    15.605367     6.307944    -0.152898
C      3.162714    16.363279     7.252176    -0.117651
C      5.372410    13.905088     4.680019    -0.147182
C      4.743992    13.164554     3.725166    -0.122091
C      3.338656    13.174427     3.592869    -0.019098
C      2.611035    13.950702     4.469117    -0.162243
C      2.682806    12.291271     2.582199     0.607277
C      8.335072     0.548136     9.170188     0.597535
C      8.649488     1.867658     8.495185    -0.031013
C      9.897474     2.040244     7.864024    -0.127189
C     10.195152     3.248788     7.283850    -0.148012
C      9.287748     4.325606     7.329815     0.086534
C      8.050171     4.143836     7.962908     0.085261
C      7.749741     2.878913     8.541537    -0.154690
C      9.618016     5.576293     6.760264    -0.170006
C      8.772375     6.637151     6.916316    -0.022370
C      7.544195     6.469853     7.567177    -0.118451
C      7.195766     5.252360     8.082458    -0.136710
C      9.228668     8.009000     6.433095     0.574452
C      1.652906     5.057055    13.812160     0.612541
C      0.149577     5.105138    13.801730    -0.028712
C     -0.541933     4.407522    12.863486    -0.154793
C     10.372101     4.442826    12.842435     0.088030
C      9.684315     5.194077    13.845379     0.083091
C     -1.901399     5.935830    14.799267    -0.126502
C     -0.532956     5.882897    14.780533    -0.105864
C      9.614746     3.708971    11.900521    -0.129743
C      8.250670     3.728472    11.914620    -0.101373
C      7.568959     4.456418    12.924710    -0.028391
C      8.282903     5.181116    13.851559    -0.143811
C      6.085786     4.454483    12.949817     0.599849
C      5.717966    16.166489    11.886036     0.605404
C      5.420510    14.837936    12.485523    -0.033507
C      6.375470    13.840003    12.493056    -0.152384
C      6.078553    12.560073    12.999646     0.085938
C      4.805190    12.298669    13.524197     0.087611
C      3.849787    13.335161    13.551815    -0.145340
C      4.143857    14.569898    13.035762    -0.118931
C      7.041834    11.511791    12.952135    -0.140363
C      6.737259    10.269284    13.443853    -0.112673
C      5.474212    10.003287    13.992160    -0.017756
C      4.532952    10.983414    14.009736    -0.165307
C      5.105881     8.621144    14.394265     0.567729
C     10.921243    10.813175     3.811883    -0.034454
C     10.603535    12.697361     2.324945    -0.029211
C      9.747494    10.514966     1.733376    -0.032906
C      9.439203    12.616030     4.394181    -0.042126
C      8.273555    12.272777     2.319924    -0.028810
C      8.546965    10.438061     3.803192    -0.035774
C      3.100122     5.929538    17.279298    -0.036207
C      3.596443     4.125579    18.803897    -0.032325
C      5.893147    10.909882     0.016416    -0.028157
C      4.723724     4.235461    16.724618    -0.032451
C      5.899845     4.733753    18.743639    -0.035493
C      5.424787     6.503665    17.243182    -0.036313
C     -0.935659     4.371846    18.543746     0.595678
C     -1.605115     3.470198    17.535780    -0.013704
C     -0.892017     2.834774    16.606420    -0.159548
C     -1.521763     2.029898    15.605407     0.089976
C      9.418786     1.912767    15.613326     0.092149
C      8.681166     2.569189    16.634811    -0.152898
C      9.332714     3.314910    17.588699    -0.117651
C     -0.797590     1.373583    14.607099    -0.147182
C     -1.426008     0.613544    13.667696    -0.122091
C      9.508656     0.482499    13.647030    -0.019098
C      8.781035     1.157839    14.603236    -0.162243
C      8.852806    -0.299234    12.556017     0.607277
C      2.165072     8.801375     2.632221     0.597535
C      2.479488     7.842309     3.762247    -0.031013
C      3.727474     7.188401     3.785810    -0.127189
C      4.025152     6.347044     4.829505    -0.148012
C      3.117748     6.145356     5.888265     0.086534
C      1.880171     6.803246     5.856204     0.085261
C      1.579741     7.656001     4.757273    -0.154690
C      3.448016     5.304696     6.975415    -0.170006
C      2.602375     5.213825     8.043831    -0.022370
C      1.374195     5.885700     8.029926    -0.118451
C      1.025766     6.665933     6.962668    -0.136709
C      3.058668     4.429476     9.268686     0.574452
C      7.822906    12.288269     8.083810     0.612541
C      6.319577    12.267113     8.128231    -0.028712
C      5.628067    11.513421     7.234407    -0.154793
C      4.202101    11.484849     7.263957     0.088030
C      3.514315    12.289249     8.224798     0.083091
C      4.268601    13.048068     9.165166    -0.126502
C      5.637044    13.041946     9.109351    -0.105863
C      3.444746    10.735878     6.334017    -0.129743
C      2.080670    10.745140     6.356228    -0.101373
C      1.398959    11.561830     7.296017    -0.028391
C      2.112903    12.298231     8.213596    -0.143811
C     -0.084214    11.586714     7.299880     0.599849
C     -0.452034     7.870827    18.457608     0.605404
C     -0.749490     8.758449    17.301509    -0.033507
C      0.205470     8.994162    16.331784    -0.152384
C     -0.091447     9.780225    15.201758     0.085939
C     -1.364810    10.350678    15.067337     0.087611
C     -2.320213    10.140358    16.082641    -0.145340
C     -2.026143     9.355426    17.166508    -0.118931
C      0.871834     9.973878    14.170423    -0.140363
C      0.567259    10.736899    13.073423    -0.112673
C     -0.695788    11.331529    12.939967    -0.017757
C     -1.637048    11.124332    13.898104    -0.165307
C     -1.064119    12.039271    11.686529     0.567729
N      4.708910    -0.247977    11.474661    -0.149445
N      3.490598     1.834483    11.863439    -0.165053
N      3.180770    -0.084511    13.360033    -0.197019
N      2.298656    -0.150426    11.117943    -0.186250
N      9.370737    16.951742     9.693581    -0.153429
N     -1.796419    14.819128     9.318128    -0.166042
N     -1.322658    16.756055     7.907286    -0.193654
N     -0.604603    16.756171    10.262167    -0.176179
N     10.878910    11.226883     2.384624    -0.149445
N      9.660598    11.128764     4.500791    -0.165053
N      9.350770    13.024809     2.975227    -0.197019
N      8.468656    10.857307     2.397950    -0.186250
N      3.200737     5.556850    18.720270    -0.153429
N      4.373581     5.679419    16.558330    -0.166040
N      4.847342     3.862745    18.120976    -0.193652
N      5.565397     6.155103    18.660012    -0.176179
O      6.058221    -2.061700     9.216154    -0.557735
O      6.475745    16.908932     8.661280    -0.553065
O      3.428810    11.688953     1.802325    -0.549267
O      1.423968    12.214891     2.607500    -0.566819
O      7.251049     0.463083     9.782615    -0.542135
O      9.206500    -0.368355     9.072655    -0.559868
O     10.200746     8.087955     5.638156    -0.587805
O      8.624827     8.974234     6.886187    -0.538613
O      6.382789    -2.828226    11.882560    -0.549495
O      2.248440     5.946593    14.452205    -0.516218
O      2.222028     4.118635    13.196063    -0.587695
O      5.507901     4.058048    11.893375    -0.514051
O      5.486944     4.789243    14.012053    -0.582020
O      6.858278    16.315557    11.386978    -0.560928
O      5.959653     7.691027    14.274522    -0.575203
O      3.950319     8.349762    14.749438    -0.548977
O     -0.111779     9.443392     0.102168    -0.557735
O      0.305745     4.561743    18.442350    -0.553065
O      9.598810    -0.920569    11.791207    -0.549267
O      7.593968    -0.257125    12.487455    -0.566819
O      1.081049     9.417014     2.689582    -0.542135
O      3.036500     8.916174     1.717732    -0.559868
O      4.030746     3.637565     9.163621    -0.587805
O      2.454827     4.649645    10.311995    -0.538613
O      0.212789    12.214456    -0.033798    -0.549495
O      8.418440    12.707754     9.096218    -0.516218
O      8.392028    11.903284     7.029299    -0.587695
O     -0.662099    10.649034     6.672195    -0.514051
O     -0.683056    12.544148     7.868852    -0.582020
O      0.688278     7.350899    18.488509    -0.560928
O     -0.210347    12.135567    10.753692    -0.575203
O     10.120319    12.447125    11.503631    -0.548977

The following XYZ coordinates are in angstroms. Other properties are in atomic units.
The sperically averaged electron density of each atom fit to a function of the form exp(a - br)
eigen_1, eigen_2 and eigen_3 are the three eigenvalues of traceless quadrupole moment tensor
  atom number  atomic symbol              X              Y              Z     net charge C6 coefficient C8 coefficient C10 coefficient fluctuating dipole atomic polarizability isotropic forcefield polarizability              a              b squared Pearson coefficient          <r^3>          <r^4>         wp_QDO          m_QDO          q_QDO       dipole_x       dipole_y       dipole_z         dipole            Qxy            Qxz            Qyz     Q(x^2-y^2)  Q(3z^2 - R^2)        eigen_1        eigen_2        eigen_3 static polarizability      alpha(xx)      alpha(xy)      alpha(xz)      alpha(yy)      alpha(yz)      alpha(zz) atomic spin moment
            1             Zn       6.535946      -1.050232      10.913993       0.825983      91.834604 0.17512000E+04  0.54967349E+05                                17.782188                           14.618042       0.367688       1.974118                    0.995026      47.011023     128.658547       0.426445       0.457587      -1.102922      -0.019754       0.005271      -0.001074       0.020474       0.052191       0.044937      -0.019039      -0.106059       0.121440      -0.110425       0.054025       0.056401             23.356105      22.268935      -0.796138      -0.493184      30.781106       4.482947      17.018274          -0.000001
            2             Zn       9.121212      -2.055025      10.165020       0.830509      91.849581 0.17358460E+04  0.54380105E+05                                17.800993                           14.570910       0.355458       1.971667                    0.995150      46.925100     128.411163       0.426269       0.458663      -1.101980       0.017733      -0.005022      -0.003857       0.018830       0.057485       0.036955      -0.015272      -0.103602       0.132891      -0.109893       0.053870       0.056023             23.447272      22.386415      -1.167527       0.018002      31.029912       4.462403      16.925488          -0.000001
            3             Zn       3.565820       3.979848      11.745821       0.837395      87.103360 0.18746564E+04  0.59785135E+05                                16.205569                           14.278568       0.341726       1.956430                    0.998236      47.318795     130.049972       0.470929       0.407830      -1.136416      -0.011366       0.057052      -0.010407       0.059096       0.003477      -0.041072      -0.021689       0.079124       0.003901      -0.051996      -0.015333       0.067328             19.057900      21.689129      -1.352884       1.510337      16.437659      -0.651746      19.046910           0.000001
            4             Zn       4.215204       6.267895      14.461089       0.843623      85.485771 0.18641691E+04  0.59332204E+05                                16.036501                           14.246048       0.481740       1.997061                    0.998075      47.148421     129.202298       0.471375       0.408258      -1.136791       0.002837       0.025560      -0.066630       0.071421      -0.033700      -0.011298      -0.025733       0.027902      -0.025083      -0.050556       0.009288       0.041268             18.800544      20.922997       2.383149      -1.011550      19.912960       0.344229      15.565673           0.000001
            5             Zn       0.365946      10.864694       1.475349       0.825983      91.834612 0.17512001E+04  0.54967353E+05                                17.782188                           14.618041       0.367688       1.974118                    0.995026      47.011024     128.658548       0.426445       0.457587      -1.102922      -0.019754      -0.002252       0.004886       0.020474       0.031800       0.061089      -0.015331      -0.121830       0.074127      -0.110425       0.054024       0.056401             23.356106      22.268936      -0.297893      -0.887874      15.741665       0.947277      32.057719          -0.000001
            6             Zn       2.951212      10.365549       0.325817       0.830509      91.849586 0.17358457E+04  0.54380094E+05                                17.800996                           14.570910       0.355458       1.971668                    0.995150      46.925096     128.411164       0.426269       0.458663      -1.101980       0.017733      -0.002605      -0.005771       0.018830       0.022818       0.064417      -0.010410      -0.124285       0.070845      -0.109893       0.053870       0.056023             23.447278      22.386420       0.284712      -1.132427      15.675924       0.852785      32.279490          -0.000001
            7             Zn       9.735820      10.523292       6.562302       0.837395      87.103364 0.18746563E+04  0.59785130E+05                                16.205569                           14.278567       0.341726       1.956430                    0.998236      47.318797     130.049979       0.470929       0.407830      -1.136416      -0.011366      -0.023187       0.053156       0.059096      -0.040778      -0.006014      -0.010169       0.030122      -0.143106      -0.051996      -0.015333       0.067328             19.057900      21.689127       1.779870      -0.971335      19.200653      -0.002190      16.283919           0.000001
            8             Zn      -1.954796      12.642872       9.411026       0.843623      85.485781 0.18641694E+04  0.59332216E+05                                16.036503                           14.246049       0.481739       1.997061                    0.998075      47.148424     129.202308       0.471375       0.408258      -1.136791       0.002837      -0.070711       0.009633       0.071421      -0.003286      -0.035391      -0.022723       0.015100      -0.063488      -0.050556       0.009288       0.041267             18.800545      20.923000      -1.530094       2.088407      15.639980      -0.660323      19.838655           0.000001
            9              H       4.919575       1.511941      10.463991       0.122395       1.097991 0.87094822E+01  0.88329138E+02                                 1.838382                            1.785135      -1.310465       2.264457                    0.993043       3.805283      11.233890       0.440163       1.372085      -0.688873       0.010906       0.013505      -0.042089       0.045528       0.004761      -0.005061      -0.001383      -0.004447       0.036564      -0.011896      -0.001825       0.013720              1.877728       1.771240       0.085772      -0.211983       1.793541      -0.242831       2.068405          -0.000000
           10              H       5.499076       1.570121      11.954985       0.112425       1.062137 0.81447529E+01  0.81475615E+02                                 1.814563                            1.737865      -1.299552       2.263614                    0.992260       3.873548      11.470229       0.440323       1.390545      -0.684497       0.034510       0.014793       0.019222       0.042181       0.006024       0.005452       0.005305       0.010936      -0.001706      -0.009095      -0.003344       0.012438              1.909518       2.265388       0.344180       0.328754       1.823263       0.224366       1.639902          -0.000001
           11              H       5.171718      -0.323897      13.471085       0.111070       1.297767 0.10232011E+02  0.10597390E+03                                 1.925090                            1.837530      -1.041600       2.382814                    0.996208       3.565054       9.987237       0.477891       1.237483      -0.720636       0.029419       0.009001       0.029244       0.042446       0.000177       0.008967       0.000388      -0.000893       0.036285      -0.010114      -0.005610       0.015724              1.983709       2.395619       0.184350       0.462826       1.751521       0.206122       1.803988          -0.000001
           12              H       4.398194      -1.630066      12.959281       0.110768       1.254340 0.96349083E+01  0.98532135E+02                                 1.895129                            1.791378      -1.023805       2.390458                    0.996636       3.572389      10.021172       0.479532       1.248988      -0.717283      -0.001867      -0.040970       0.008694       0.041924       0.005372      -0.000433      -0.008933      -0.014529       0.007014      -0.010823      -0.003412       0.014235              1.993186       1.682334      -0.193174       0.018027       2.832566      -0.006082       1.464658          -0.000000
           13              H       3.532630      -1.708759      10.660988       0.104947       1.257955 0.98320520E+01  0.10232445E+03                                 1.978140                            1.868844      -1.298546       2.258133                    0.991733       3.908111      11.518264       0.441812       1.332088      -0.697093       0.002002      -0.040402      -0.000819       0.040460      -0.005778       0.004695       0.003152      -0.022565      -0.009687      -0.013766      -0.000756       0.014522              2.119099       1.812417       0.129134       0.043059       2.923806       0.334420       1.621073          -0.000001
           14              H       3.726589      -0.443655       9.693387       0.113942       1.241155 0.10294627E+02  0.10692460E+03                                 1.889674                            1.863641      -0.911416       2.451512                    0.997311       3.495794       9.848973       0.466116       1.265159      -0.715727       0.006755       0.012496      -0.042032       0.044368       0.002432       0.000943      -0.006487       0.006369       0.039595      -0.012249      -0.002659       0.014908              1.888176       1.691743       0.041307      -0.142017       1.793073       0.032470       2.179713          -0.000000
           15              H       2.432549       1.791048      13.631386       0.105639       1.206060 0.90951596E+01  0.92842244E+02                                 1.923082                            1.796218      -1.223952       2.290000                    0.993927       3.843661      11.224225       0.451058       1.330267      -0.697238      -0.032609       0.015285       0.016851       0.039761      -0.002116      -0.006478       0.003023       0.011904       0.021800      -0.010206      -0.002142       0.012348              2.046341       2.465601      -0.496520      -0.434511       1.963341       0.343767       1.710080          -0.000001
           16              H       4.017542       1.705105      13.853490       0.109530       1.131702 0.87630030E+01  0.87853754E+02                                 1.798682                            1.733315      -0.869767       2.467521                    0.997635       3.502280       9.850830       0.475188       1.285681      -0.709367       0.030241       0.010787       0.027037       0.041975       0.003853       0.008311      -0.000429       0.007213       0.020148      -0.009799      -0.002777       0.012576              1.858538       2.021102       0.257303       0.375839       1.742335       0.361214       1.812177          -0.000002
           17              H       1.241303      -0.188168      12.800911       0.094295       1.136025 0.82101903E+01  0.81647106E+02                                 1.851550                            1.707512      -0.949527       2.417611                    0.995876       3.728447      10.727606       0.462501       1.331698      -0.697425      -0.032817       0.014031       0.013192       0.038051      -0.002515      -0.004024      -0.000255       0.007779      -0.002744      -0.004919      -0.002033       0.006953              1.973728       2.699613      -0.362903      -0.462710       1.674164       0.235828       1.547406          -0.000001
           18              H       2.053279      -1.536918      12.520867       0.097150       1.445274 0.11605869E+02  0.12350200E+03                                 2.029193                            1.925831      -1.207238       2.290977                    0.994519       3.700816      10.358144       0.480308       1.198368      -0.729666      -0.001609      -0.037029       0.006455       0.037622       0.002769      -0.002209      -0.015175      -0.006403      -0.015162      -0.015770      -0.001373       0.017143              2.122139       1.842509       0.273353       0.031446       2.954648       0.143331       1.569259          -0.000000
           19              H       2.517168       1.580185      10.089312       0.113881       1.260949 0.10336032E+02  0.10732872E+03                                 1.885354                            1.844442      -1.202189       2.310125                    0.994356       3.592119      10.078060       0.477899       1.234263      -0.721062       0.001832       0.008381      -0.042357       0.043217      -0.002827       0.007406       0.001220       0.005423       0.039077      -0.011255      -0.004566       0.015822              1.890027       1.605839       0.027956      -0.062205       1.872597      -0.337091       2.191644          -0.000000
           20              H       1.523478       1.709009      11.338888       0.109234       1.132070 0.85832933E+01  0.85860113E+02                                 1.817346                            1.727574      -0.927032       2.440554                    0.996847       3.558427      10.094291       0.469589       1.303920      -0.704793      -0.035897       0.014892       0.009147       0.039925      -0.003693       0.002016       0.001882       0.015299      -0.015164      -0.007892      -0.003280       0.011172              1.905568       2.372862      -0.449486      -0.269622       1.817006       0.135293       1.526835          -0.000001
           21              H       8.545261      15.170755       9.117849       0.111851       1.084023 0.83574547E+01  0.84118286E+02                                 1.835526                            1.757195      -1.315877       2.252729                    0.992372       3.909305      11.600150       0.439231       1.385470      -0.685332      -0.032978      -0.012778      -0.022065       0.041685       0.005226       0.005898       0.005306       0.010946       0.004252      -0.009300      -0.002889       0.012189              1.930293       2.280685       0.310325       0.376592       1.814375       0.235589       1.695820          -0.000001
           22              H       9.034711      15.171617      10.641675       0.116580       1.110212 0.88270151E+01  0.89557599E+02                                 1.834115                            1.783675      -1.236151       2.298009                    0.993350       3.753228      10.976415       0.446651       1.351602      -0.693507      -0.012629      -0.014959       0.038855       0.043508       0.003158      -0.003175      -0.005179      -0.010403       0.025901      -0.010570      -0.001500       0.012070              1.869588       1.836915       0.121514      -0.274830       1.751971      -0.210420       2.019879          -0.000000
           23              H      11.437324      -1.493969       8.287373       0.112298       1.223979 0.93611237E+01  0.94993790E+02                                 1.860208                            1.762672      -1.012350       2.398248                    0.996811       3.533186       9.855600       0.484945       1.244647      -0.718293       0.004962       0.041309      -0.006257       0.042074       0.006539      -0.002537      -0.006733      -0.015979       0.004353      -0.011052      -0.002741       0.013792              1.953146       1.644421      -0.124640       0.027871       2.769629       0.006773       1.445389          -0.000000
           24              H       9.054048      17.098817       7.684795       0.112920       1.320216 0.10527545E+02  0.10964661E+03                                 1.942673                            1.861924      -1.014072       2.400463                    0.996271       3.523633       9.849744       0.476222       1.234889      -0.722113      -0.028074      -0.006559      -0.030339       0.041852      -0.000399       0.007883      -0.000647       0.001657       0.036819      -0.008340      -0.006975       0.015315              1.990824       2.338554       0.115569       0.488259       1.750749       0.181944       1.883168          -0.000001
           25              H      -0.511663      -2.746928      11.549404       0.108906       1.310378 0.10998668E+02  0.11579535E+03                                 1.941296                            1.912621      -0.905832       2.451125                    0.997217       3.511555       9.863825       0.466451       1.247238      -0.720435      -0.008210      -0.010715       0.041302       0.043452       0.001946       0.000463      -0.005451       0.007263       0.041613      -0.012179      -0.002853       0.015032              1.935919       1.777855       0.044547      -0.231687       1.813421       0.026958       2.216479          -0.000000
           26              H      -0.181996      -1.495208      10.604979       0.100399       1.313799 0.10337176E+02  0.10894610E+03                                 2.032981                            1.912599      -1.411075       2.199369                    0.991312       4.010086      11.896679       0.437944       1.327020      -0.697701       0.000587       0.039113       0.001078       0.039133      -0.007878       0.005654       0.001753      -0.023739      -0.000990      -0.016278       0.001867       0.014411              2.183884       1.862785       0.169829       0.036325       3.031551       0.370853       1.657317          -0.000001
           27              H      10.193479      15.025881       7.312047       0.105531       1.141501 0.88479976E+01  0.88806233E+02                                 1.800173                            1.734538      -0.780179       2.505537                    0.998586       3.503194       9.817763       0.478579       1.275128      -0.711742      -0.026598      -0.009269      -0.028568       0.040119       0.003779       0.007909      -0.000349       0.005374       0.022786      -0.009650      -0.002764       0.012414              1.857790       1.951794       0.220236       0.392194       1.728841       0.378108       1.892735          -0.000002
           28              H      -0.590479      14.902657       7.667413       0.103743       1.178092 0.89147872E+01  0.90763722E+02                                 1.909977                            1.791147      -1.229514       2.287457                    0.993619       3.877045      11.395806       0.445781       1.349531      -0.693073       0.034890      -0.016529      -0.013340       0.040847      -0.003817      -0.005901       0.001826       0.012232       0.015726      -0.009831      -0.001268       0.011100              2.027686       2.437004      -0.501515      -0.387603       1.980677       0.321877       1.665376          -0.000001
           29              H       1.422653      -1.694578       8.870637       0.098561       1.406519 0.11190737E+02  0.11829274E+03                                 2.006787                            1.901172      -1.206221       2.292431                    0.994235       3.720124      10.460411       0.478400       1.211199      -0.725955       0.005186       0.038697      -0.006541       0.039587       0.004645      -0.002371      -0.015335      -0.009857      -0.019272      -0.016135      -0.002994       0.019129              2.111649       1.889517       0.373332       0.054065       2.881467       0.202240       1.563964          -0.000000
           30              H       0.594501      16.751512       8.638877       0.096605       1.083299 0.78999531E+01  0.77893213E+02                                 1.796887                            1.678272      -0.951223       2.415582                    0.995970       3.729572      10.722891       0.464622       1.336999      -0.695980       0.033938      -0.015935      -0.010803       0.039018      -0.002756      -0.002161      -0.001910       0.009605       0.003728      -0.006887       0.001309       0.005579              1.903206       2.558808      -0.315607      -0.391560       1.653333       0.217517       1.497478          -0.000001
           31              H       0.123620      14.884736      10.039097       0.108861       1.166776 0.89938158E+01  0.91179501E+02                                 1.863677                            1.775547      -1.001856       2.402331                    0.996120       3.652373      10.488863       0.459622       1.314473      -0.702171       0.039426      -0.016842      -0.007218       0.043476      -0.004145       0.002408       0.004548       0.020053      -0.012586      -0.011930      -0.001152       0.013082              1.950567       2.396688      -0.491244      -0.189643       1.935258       0.086812       1.519755          -0.000001
           32              H      -0.983029      15.004518      11.192106       0.108103       1.288638 0.10665525E+02  0.11133306E+03                                 1.897332                            1.862156      -1.148506       2.333512                    0.994437       3.577297       9.977895       0.481264       1.219217      -0.725156      -0.005505      -0.010725       0.042479       0.044157       0.000666       0.003543      -0.001720       0.004439       0.046669      -0.010303      -0.005929       0.016231              1.899486       1.634027       0.038089      -0.117354       1.923409      -0.351185       2.141021           0.000000
           33              H       6.223828      15.498889       6.641873       0.118620       1.175526 0.89013254E+01  0.89302849E+02                                 1.805399                            1.717925      -1.116389       2.346016                    0.997088       3.528105       9.823163       0.491033       1.243326      -0.717637       0.035997       0.000668       0.002400       0.036083      -0.003579      -0.004828       0.003731       0.022060      -0.020351      -0.010980      -0.005270       0.016250              1.856886       2.374856       0.037171       0.173801       1.582964       0.206433       1.612838          -0.000002
           34              H       1.564657      15.647352       6.238223       0.112758       1.245636 0.92518356E+01  0.93789684E+02                                 1.894945                            1.766304      -0.910272       2.445200                    0.998168       3.505379       9.834649       0.477798       1.264545      -0.714076      -0.037074       0.001931      -0.003516       0.037291       0.000600       0.001883       0.013585       0.018356      -0.012584      -0.019321       0.007227       0.012094              1.962801       2.703204      -0.079175      -0.068601       1.565154       0.166763       1.620044          -0.000001
           35              H       2.668383      16.947373       7.814195       0.106003       1.196784 0.84710614E+01  0.84061101E+02                                 1.828468                            1.672012      -1.106578       2.337628                    0.996811       3.621842      10.076434       0.498743       1.237578      -0.717435      -0.018736       0.027329       0.019969       0.038687      -0.010122      -0.003103       0.007826       0.007799      -0.016658      -0.012455      -0.003535       0.015990              1.956201       1.985772      -0.332267      -0.350607       1.971179       0.612047       1.911652          -0.000001
           36              H       6.318223      13.862812       4.756886       0.106375       1.159566 0.83950204E+01  0.83491233E+02                                 1.832955                            1.699618      -0.925340       2.432236                    0.997582       3.580914      10.120269       0.477282       1.290364      -0.706816       0.036017       0.000023       0.003871       0.036224       0.000370       0.002715       0.012356       0.019666      -0.013300      -0.018559       0.005633       0.012926              1.919898       2.670611      -0.180701      -0.009356       1.494906       0.155021       1.594176          -0.000001
           37              H       5.261990      12.629240       3.134562       0.101521       1.128109 0.79488303E+01  0.78018117E+02                                 1.789046                            1.641895      -1.111538       2.333706                    0.996750       3.681804      10.352796       0.490676       1.271800      -0.709050       0.018540      -0.021250      -0.024163       0.037137      -0.007022      -0.005962       0.007716       0.007179      -0.004771      -0.010067      -0.004086       0.014153              1.910492       2.012248      -0.303889      -0.369205       1.661699       0.526215       2.057527          -0.000001
           38              H       1.662722      13.939378       4.422765       0.118667       1.161173 0.87698563E+01  0.87563409E+02                                 1.782522                            1.698916      -1.110041       2.349297                    0.997203       3.502602       9.694866       0.497042       1.234192      -0.719732      -0.036609      -0.000918      -0.001250       0.036642      -0.005216      -0.003114       0.004030       0.022252      -0.019185      -0.011453      -0.004725       0.016178              1.828807       2.342432       0.109677       0.133609       1.507405       0.192431       1.636585          -0.000002
           39              H      10.526753       1.327000       7.841234       0.112286       1.207491 0.86356971E+01  0.84931451E+02                                 1.749796                            1.622833      -1.066195       2.361510                    0.997621       3.385105       8.963674       0.544570       1.143619      -0.741876       0.028086      -0.028368      -0.003772       0.040097      -0.009669      -0.010560      -0.001328       0.013117      -0.037046      -0.017587      -0.002702       0.020289              1.834596       1.784710      -0.486427      -0.027798       2.337214      -0.106398       1.381865           0.000001
           40              H      11.029907       3.362751       6.844663       0.115661       1.262304 0.93697226E+01  0.93938213E+02                                 1.811906                            1.702904      -0.931545       2.434782                    0.998393       3.318294       8.837421       0.526388       1.160606      -0.740020       0.032696       0.002830      -0.018489       0.037668      -0.007478      -0.012342      -0.008284       0.000323      -0.033072      -0.021907       0.008111       0.013797              1.834256       2.220126       0.150053      -0.407427       1.669119      -0.160163       1.613522           0.000008
           41              H       6.909797       2.743642       8.963342       0.129893       1.076596 0.78463986E+01  0.77562152E+02                                 1.811904                            1.695196      -1.253188       2.297268                    0.994009       3.676913      10.732682       0.451155       1.373412      -0.688393      -0.036413      -0.004104       0.015452       0.039768      -0.000372      -0.008085      -0.000280       0.012267      -0.018718      -0.009714      -0.002993       0.012707              1.880110       2.191992       0.126268      -0.363156       1.776315      -0.195573       1.672023           0.000000
           42              H      10.425148       5.679540       6.272987       0.123895       1.325270 0.10069638E+02  0.10415481E+03                                 1.953192                            1.824650      -1.309216       2.259503                    0.994431       3.648093      10.302965       0.477600       1.239871      -0.718360       0.029613       0.002059      -0.023214       0.037683      -0.004025      -0.012547       0.002893       0.004725      -0.006998      -0.012292      -0.002705       0.014996              2.013882       2.396149       0.236767      -0.458519       1.886748      -0.269048       1.758749           0.000002
           43              H       6.950165       7.206871       7.650031       0.115932       1.219439 0.90471033E+01  0.90472414E+02                                 1.805601                            1.698842      -1.002037       2.400487                    0.997928       3.404430       9.240702       0.512002       1.196266      -0.729898      -0.026623       0.030340       0.005153       0.040692      -0.009660      -0.012119      -0.003281       0.006881      -0.031854      -0.019081       0.000922       0.018159              1.852591       1.910753      -0.435077      -0.032980       2.234631      -0.106417       1.412389           0.000002
           44              H       6.362815       5.153184       8.528790       0.120531       1.133371 0.81893931E+01  0.80950241E+02                                 1.801269                            1.676679      -1.057287       2.380819                    0.996739       3.546897       9.996557       0.481349       1.287299      -0.707172      -0.033422      -0.002453       0.019421       0.038733      -0.007340      -0.010882      -0.002986      -0.004674      -0.027501      -0.017463       0.004153       0.013311              1.860528       2.379777       0.107942      -0.376977       1.569366      -0.183765       1.632442           0.000001
           45              H      -0.073105       3.893129      12.217647       0.122435       1.077924 0.80548309E+01  0.79775124E+02                                 1.780335                            1.692499      -1.139585       2.342380                    0.995934       3.646672      10.494353       0.463728       1.333619      -0.696696       0.018029      -0.017256      -0.027714       0.037294      -0.000969      -0.002668       0.012601       0.002551       0.013807      -0.012789      -0.001460       0.014249              1.834247       2.033115      -0.244683      -0.313857       1.667817       0.313392       1.801809          -0.000000
           46              H       9.992934       6.467074      15.446845       0.119374       1.040074 0.77855791E+01  0.76108091E+02                                 1.712075                            1.645816      -0.959788       2.425810                    0.997943       3.495622       9.846479       0.480245       1.304677      -0.703729      -0.016434       0.021828       0.024729       0.036852      -0.002673      -0.000709       0.010708       0.017871       0.005430      -0.016360       0.006211       0.010149              1.735762       1.709616      -0.167739      -0.205678       1.695059       0.368423       1.802610          -0.000001
           47              H      -0.034613       6.370885      15.425600       0.112003       0.981517 0.70421932E+01  0.68121632E+02                                 1.728228                            1.623280      -1.252826       2.280389                    0.994156       3.834713      11.269233       0.451252       1.403169      -0.681037       0.020085       0.019532       0.029222       0.040482       0.002311       0.004467       0.009753       0.012830       0.015449      -0.013966       0.001053       0.012913              1.804927       1.851786       0.267234       0.349173       1.703923       0.383029       1.859071          -0.000000
           48              H      10.065286       3.189491      11.244252       0.116435       1.063125 0.80248742E+01  0.78936402E+02                                 1.729334                            1.664694      -0.930078       2.437133                    0.998180       3.503789       9.856541       0.480845       1.294976      -0.705998       0.015769      -0.021144      -0.026194       0.037173      -0.001028      -0.002095       0.011871       0.011406      -0.012501      -0.015794       0.005697       0.010097              1.750631       1.719382      -0.175996      -0.200895       1.662164       0.357414       1.870348          -0.000000
           49              H       7.760015       3.259099      11.251978       0.116567       0.968310 0.68907937E+01  0.66338543E+02                                 1.717742                            1.609539      -1.259400       2.280539                    0.994304       3.807834      11.186943       0.451278       1.409825      -0.679794      -0.020078      -0.018953      -0.028660       0.039796       0.002425       0.005096       0.010264       0.005444      -0.006668      -0.012444       0.000551       0.011893              1.792553       1.822861       0.250196       0.346294       1.619551       0.368102       1.935249          -0.000000
           50              H       7.816384       5.683840      14.508214       0.122939       1.045831 0.76897674E+01  0.75685915E+02                                 1.776943                            1.677002      -1.265678       2.284506                    0.994000       3.739355      10.916938       0.453753       1.371466      -0.688143      -0.018963       0.024900       0.023489       0.039132      -0.001073      -0.002013       0.012477       0.005485       0.009995      -0.013609       0.000655       0.012954              1.843250       2.051182      -0.283270      -0.322577       1.666453       0.321545       1.812114          -0.000000
           51              H       7.244523      14.018990      12.151981       0.123900       1.161682 0.85954744E+01  0.86318873E+02                                 1.859518                            1.739343      -1.116132       2.355023                    0.995950       3.632467      10.445121       0.462103       1.319872      -0.700159       0.036533       0.004814      -0.013031       0.039085      -0.001067      -0.005514      -0.000467       0.016083      -0.022519      -0.009081      -0.004225       0.013306              1.931491       2.288825       0.188660      -0.337217       1.866823      -0.219760       1.638824           0.000000
           52              H       2.993675      13.175787      13.932675       0.118315       1.264059 0.93255925E+01  0.93601776E+02                                 1.828821                            1.710007      -0.948010       2.428548                    0.998201       3.341998       8.973144       0.518976       1.175847      -0.735905      -0.033112      -0.003430       0.015485       0.036715      -0.007227      -0.010177      -0.007188       0.001752      -0.037463      -0.020346       0.006337       0.014010              1.866053       2.324695       0.220236      -0.371861       1.705311      -0.170076       1.568154           0.000007
           53              H       3.483191      15.254189      13.050054       0.111498       1.192664 0.85558711E+01  0.83978088E+02                                 1.739362                            1.618489      -1.070207       2.361018                    0.997646       3.367825       8.918307       0.543523       1.148118      -0.740911      -0.029691       0.026586       0.002681       0.039945      -0.007930      -0.008859      -0.000970       0.015057      -0.039473      -0.016510      -0.002898       0.019408              1.820836       1.819603      -0.480334      -0.019087       2.278280      -0.093679       1.364625           0.000001
           54              H       7.900604      11.674751      12.578807       0.121767       1.065494 0.74505908E+01  0.72157495E+02                                 1.738825                            1.604352      -1.220222       2.300054                    0.995202       3.611972      10.182335       0.488175       1.295507      -0.703794       0.032177       0.004076      -0.017543       0.036875      -0.005657      -0.005129      -0.003633      -0.008124      -0.028840      -0.013163       0.001349       0.011814              1.813402       2.400856       0.122608      -0.299939       1.527078      -0.189103       1.512272           0.000001
           55              H       7.389952       9.579470      13.415077       0.118161       1.253190 0.93576716E+01  0.94717278E+02                                 1.865380                            1.747734      -1.064738       2.375006                    0.997298       3.480619       9.619197       0.494346       1.224092      -0.723062       0.029566      -0.028541      -0.004168       0.041306      -0.008992      -0.009985      -0.001782       0.012899      -0.034267      -0.016697      -0.002333       0.019029              1.925750       2.102305      -0.465652       0.018876       2.223374      -0.157924       1.451570           0.000002
           56              H       3.670512      10.790338      14.357570       0.117751       1.243598 0.91463221E+01  0.92646428E+02                                 1.886294                            1.746529      -1.284198       2.266438                    0.994290       3.681425      10.394615       0.483490       1.250652      -0.714568      -0.032442      -0.007780       0.013002       0.035806      -0.001746      -0.006693       0.000051       0.005914      -0.009797      -0.007216      -0.001445       0.008661              1.966557       2.504256       0.307625      -0.343514       1.847272      -0.245108       1.548141           0.000002
           57              H      11.089575       9.840272       3.866539       0.122395       1.097990 0.87094694E+01  0.88328985E+02                                 1.838381                            1.785134      -1.310464       2.264457                    0.993043       3.805282      11.233889       0.440163       1.372086      -0.688873       0.010906      -0.044063       0.003515       0.045528      -0.006016       0.003476       0.002340      -0.020281      -0.010937      -0.011896      -0.001825       0.013720              1.877728       1.771239      -0.225986       0.034983       2.162204      -0.156160       1.699740          -0.000000
           58              H      -0.670924      11.278380       4.264395       0.112425       1.062137 0.81447497E+01  0.81475575E+02                                 1.814563                            1.737864      -1.299552       2.263615                    0.992260       3.873548      11.470228       0.440323       1.390545      -0.684497       0.034510       0.015326       0.018799       0.042181       0.003928       0.007112       0.005778       0.008927      -0.007734      -0.009095      -0.003344       0.012438              1.909517       2.265388       0.241262       0.410283       1.549536       0.160015       1.913627          -0.000001
           59              H      -0.998282      13.187698       2.767608       0.111070       1.297768 0.10232026E+02  0.10597409E+03                                 1.925091                            1.837531      -1.041600       2.382813                    0.996208       3.565056       9.987246       0.477891       1.237483      -0.720636       0.029419       0.026408       0.015455       0.042446       0.008688       0.002225       0.004290      -0.017489      -0.013504      -0.010114      -0.005610       0.015724              1.983711       2.395621       0.408354       0.285377       1.709402       0.196220       1.846110          -0.000001
           60              H      10.568194      12.988398       1.378976       0.110768       1.254342 0.96349204E+01  0.98532297E+02                                 1.895131                            1.791380      -1.023805       2.390458                    0.996636       3.572391      10.021182       0.479532       1.248989      -0.717282      -0.001867       0.017840      -0.037893       0.041924      -0.001651       0.005130      -0.008835      -0.014948       0.005755      -0.010823      -0.003412       0.014235              1.993188       1.682336       0.061758      -0.183922       1.539012      -0.310188       2.758216          -0.000000
           61              H       9.702630      10.769110       0.776398       0.104947       1.257955 0.98320528E+01  0.10232445E+03                                 1.978139                            1.868843      -1.298546       2.258133                    0.991733       3.908112      11.518264       0.441813       1.332087      -0.697093       0.002002       0.008449      -0.039517       0.040460       0.005893      -0.004551      -0.000770      -0.005879       0.040371      -0.013766      -0.000756       0.014522              2.119098       1.812416       0.012364       0.135561       1.540298       0.009166       3.004580          -0.000001
           62              H       9.896589       9.537665       1.786488       0.113942       1.241154 0.10294621E+02  0.10692453E+03                                 1.889673                            1.863640      -0.911416       2.451512                    0.997311       3.495794       9.848972       0.466116       1.265159      -0.715727       0.006755      -0.043777       0.002546       0.044368       0.000362       0.002584      -0.000687      -0.018300      -0.034411      -0.012249      -0.002659       0.014908              1.888175       1.691743      -0.147702       0.007710       2.144995       0.115204       1.827789          -0.000000
           63              H       8.602549      12.859732       4.863110       0.105639       1.206060 0.90951613E+01  0.92842265E+02                                 1.923082                            1.796218      -1.223952       2.290000                    0.993927       3.843660      11.224222       0.451057       1.330267      -0.697238      -0.032609       0.012906       0.018736       0.039761      -0.005822      -0.003542       0.006460      -0.002719      -0.022069      -0.010206      -0.002142       0.012348              2.046341       2.465600      -0.309348      -0.582783       1.570176       0.251337       2.103247          -0.000001
           64              H      10.187542      13.095610       4.830277       0.109530       1.131702 0.87630043E+01  0.87853774E+02                                 1.798683                            1.733315      -0.869767       2.467522                    0.997635       3.502279       9.850829       0.475188       1.285681      -0.709367       0.030241       0.023851       0.016689       0.041975       0.007209       0.005653       0.002664      -0.005942      -0.019318      -0.009799      -0.002777       0.012576              1.858539       2.021102       0.306980       0.336487       1.647578       0.338937       1.906936          -0.000002
           65              H       7.411303      12.504248       2.746363       0.094295       1.136025 0.82101897E+01  0.81647099E+02                                 1.851550                            1.707512      -0.949526       2.417611                    0.995876       3.728447      10.727606       0.462501       1.331698      -0.697425      -0.032817       0.009631       0.016678       0.038051      -0.003341      -0.003369       0.000332       0.005280      -0.010242      -0.004919      -0.002033       0.006953              1.973728       2.699613      -0.367378      -0.459165       1.448969       0.182887       1.772601          -0.000001
           66              H       8.223279      12.540302       1.369319       0.097150       1.445274 0.11605875E+02  0.12350209E+03                                 2.029195                            1.925833      -1.207238       2.290977                    0.994519       3.700816      10.358148       0.480307       1.198369      -0.729665      -0.001609       0.014758      -0.034569       0.037622      -0.002784       0.002190      -0.015988      -0.002946      -0.004793      -0.015770      -0.001373       0.017143              2.122140       1.842510      -0.031946       0.273295       1.577955      -0.180319       2.945955           0.000000
           67              H       8.687168       9.459918       3.847226       0.113881       1.260950 0.10336038E+02  0.10732878E+03                                 1.885354                            1.844442      -1.202189       2.310125                    0.994356       3.592121      10.078064       0.477900       1.234262      -0.721062       0.001832      -0.043151      -0.001535       0.043217       0.007857      -0.001057       0.006049      -0.015119      -0.022545      -0.011256      -0.004566       0.015822              1.890027       1.605839      -0.066952       0.012978       2.325129      -0.230704       1.739113          -0.000000
           68              H       7.693478      10.646849       4.258601       0.109234       1.132069 0.85832931E+01  0.85860110E+02                                 1.817346                            1.727574      -0.927033       2.440554                    0.996847       3.558427      10.094291       0.469589       1.303920      -0.704793      -0.035897       0.005496       0.016590       0.039925       0.002807      -0.003134       0.001700       0.016074      -0.012840      -0.007892      -0.003280       0.011172              1.905568       2.372862      -0.159600      -0.499261       1.481751       0.056478       1.862089          -0.000001
           69              H       2.375261       5.403983      16.854790       0.111851       1.084022 0.83574484E+01  0.84118211E+02                                 1.835525                            1.757195      -1.315877       2.252729                    0.992372       3.909304      11.600148       0.439230       1.385471      -0.685332      -0.032978      -0.018555      -0.017488       0.041686       0.004545       0.006437       0.006444       0.006109      -0.010258      -0.009300      -0.002889       0.012189              1.930293       2.280685       0.295579       0.388274       1.597060       0.184500       1.913134          -0.000001
           70              H       2.864711       6.887171      17.204362       0.116580       1.110210 0.88269953E+01  0.89557353E+02                                 1.834114                            1.783674      -1.236151       2.298009                    0.993350       3.753225      10.976406       0.446651       1.351603      -0.693507      -0.012629       0.041248      -0.005670       0.043509      -0.003814       0.002348      -0.002910      -0.020053      -0.003050      -0.010570      -0.001500       0.012070              1.869587       1.836913      -0.295345       0.055393       2.099601      -0.128694       1.672247          -0.000000
           71              H       5.267324       8.409333       0.442276       0.112298       1.223977 0.93611053E+01  0.94993564E+02                                 1.860207                            1.762671      -1.012350       2.398248                    0.996812       3.533183       9.855592       0.484945       1.244648      -0.718293       0.004962      -0.015545       0.038781       0.042074      -0.003966       0.005785      -0.007322      -0.013471       0.011878      -0.011052      -0.002741       0.013792              1.953145       1.644420       0.055655      -0.114953       1.511726      -0.288950       2.703289          -0.000000
           72              H       2.884048       3.567718      18.403724       0.112920       1.320219 0.10527567E+02  0.10964689E+03                                 1.942675                            1.861925      -1.014102       2.400449                    0.996270       3.523638       9.849759       0.476223       1.234889      -0.722113      -0.028074      -0.028033      -0.013328       0.041853       0.007765       0.001415       0.003706      -0.016862      -0.018737      -0.008340      -0.006975       0.015315              1.990826       2.338557       0.448853       0.224242       1.795167       0.192386       1.838752          -0.000001
           73              H       5.658337      11.871536      -0.030901       0.108906       1.310377 0.10998654E+02  0.11579517E+03                                 1.941295                            1.912620      -0.905832       2.451125                    0.997217       3.511555       9.863825       0.466451       1.247238      -0.720435      -0.008210       0.042658      -0.000978       0.043452       0.000006       0.002000       0.000564      -0.018324      -0.035149      -0.012179      -0.002853       0.015032              1.935918       1.777855      -0.235733      -0.009658       2.183358       0.113929       1.846541          -0.000000
           74              H       5.988004      10.665715       0.971463       0.100399       1.313799 0.10337179E+02  0.10894614E+03                                 2.032981                            1.912599      -1.411075       2.199370                    0.991312       4.010086      11.896677       0.437945       1.327019      -0.697702       0.000587      -0.007901       0.038322       0.039133       0.007307      -0.006375      -0.001185      -0.011241       0.036504      -0.016278       0.001867       0.014411              2.183884       1.862785      -0.003506       0.173635       1.564054       0.025854       3.124813          -0.000001
           75              H       4.023479       3.679261      16.300496       0.105534       1.141499 0.88479788E+01  0.88806009E+02                                 1.800172                            1.734536      -0.780179       2.505537                    0.998586       3.503190       9.817754       0.478579       1.275128      -0.711742      -0.026597      -0.025688      -0.015562       0.040118       0.006834       0.005489       0.002823      -0.008123      -0.017711      -0.009651      -0.002763       0.012414              1.857788       1.951792       0.331383       0.304147       1.715679       0.375014       1.905894          -0.000002
           76              H       5.579521       4.053397      16.261869       0.103747       1.178084 0.89147208E+01  0.90762952E+02                                 1.909975                            1.791146      -1.229525       2.287454                    0.993619       3.877036      11.395804       0.445779       1.349539      -0.693071       0.034888      -0.009203      -0.019143       0.040845      -0.004871      -0.005066       0.004749      -0.000202      -0.021574      -0.009831      -0.001268       0.011100              2.027684       2.437002      -0.262541      -0.576909       1.538473       0.217917       2.107578          -0.000001
           77              H       7.592653       9.023028       0.380474       0.098561       1.406518 0.11190728E+02  0.11829263E+03                                 2.006786                            1.901172      -1.206219       2.292432                    0.994235       3.720122      10.460405       0.478400       1.211200      -0.725955       0.005186      -0.015223       0.036173       0.039587      -0.003371       0.003979      -0.016974      -0.002888       0.001635      -0.016135      -0.002994       0.019129              2.111649       1.889516      -0.032808       0.375797       1.542857      -0.112458       2.902573          -0.000000
           78              H       6.764501       4.575960      18.283981       0.096605       1.083299 0.78999459E+01  0.77893124E+02                                 1.796886                            1.678271      -0.951221       2.415583                    0.995970       3.729570      10.722884       0.464622       1.337000      -0.695980       0.033938      -0.006870      -0.017984       0.039018      -0.001473      -0.003177      -0.000225       0.002437      -0.017777      -0.006888       0.001309       0.005579              1.903206       2.558807      -0.308941      -0.396841       1.408724       0.160011       1.742087          -0.000001
           79              H       6.293620       6.366239      16.787193       0.108861       1.166775 0.89938129E+01  0.91179462E+02                                 1.863677                            1.775547      -1.001856       2.402331                    0.996120       3.652373      10.488862       0.459622       1.314473      -0.702171       0.039426      -0.003172      -0.018047       0.043476       0.003293      -0.003484       0.004904       0.018542      -0.017120      -0.011930      -0.001152       0.013082              1.950567       2.396688      -0.072186      -0.521607       1.502836      -0.014847       1.952176          -0.000001
           80              H       5.186971       7.461235      17.167667       0.108103       1.288637 0.10665515E+02  0.11133293E+03                                 1.897331                            1.862154      -1.148507       2.333512                    0.994437       3.577296       9.977890       0.481264       1.219217      -0.725156      -0.005505       0.043806      -0.000719       0.044157       0.003297       0.001459       0.004153      -0.020543      -0.028276      -0.010303      -0.005929       0.016231              1.899484       1.634026      -0.122956       0.010222       2.286096      -0.265918       1.778331           0.000000
           81              H       0.053828       2.918623      16.607579       0.118620       1.175526 0.89013256E+01  0.89302846E+02                                 1.805398                            1.717925      -1.116389       2.346016                    0.997088       3.528105       9.823160       0.491033       1.243325      -0.717638       0.035997       0.002184       0.001199       0.036084      -0.003881      -0.004589       0.003530       0.022912      -0.017794      -0.010980      -0.005270       0.016250              1.856885       2.374855       0.160682       0.075960       1.519294       0.191465       1.676507          -0.000002
           82              H       7.734657       2.491709      16.659725       0.112758       1.245637 0.92518476E+01  0.93789838E+02                                 1.894946                            1.766306      -0.910273       2.445199                    0.998168       3.505381       9.834657       0.477798       1.264545      -0.714076      -0.037074      -0.003865       0.001075       0.037291       0.001696       0.001015       0.012805       0.021674      -0.002629      -0.019321       0.007227       0.012093              1.962802       2.703206      -0.048660      -0.092772       1.542868       0.161523       1.642333          -0.000001
           83              H       8.838383       3.728342      18.285912       0.106003       1.196785 0.84710652E+01  0.84061152E+02                                 1.828469                            1.672013      -1.106578       2.337628                    0.996811       3.621842      10.076436       0.498742       1.237578      -0.717435      -0.018736       0.013184       0.031174       0.038687      -0.000704      -0.010563       0.006020       0.015484       0.006396      -0.012455      -0.003535       0.015990              1.956202       1.985773      -0.265262      -0.403687       1.642067       0.534676       2.240766          -0.000001
           84              H       0.148223       1.458085      14.583536       0.106375       1.159566 0.83950211E+01  0.83491246E+02                                 1.832955                            1.699618      -0.925341       2.432236                    0.997582       3.580915      10.120274       0.477281       1.290364      -0.706816       0.036017       0.003763       0.000908       0.036224       0.002558       0.000982       0.011771       0.022155      -0.005833      -0.018559       0.005633       0.012926              1.919898       2.670612       0.032246      -0.178048       1.519906       0.160898       1.569177          -0.000001
           85              H      -0.908010       0.161124      13.011427       0.101521       1.128107 0.79488175E+01  0.78017967E+02                                 1.789045                            1.641894      -1.111538       2.333706                    0.996750       3.681803      10.352795       0.490676       1.271801      -0.709050       0.018540      -0.018658      -0.026216       0.037137      -0.004196      -0.008200       0.007176       0.009476       0.002120      -0.010067      -0.004086       0.014153              1.910491       2.012248      -0.289860      -0.380318       1.802334       0.559277       1.916890          -0.000001
           86              H       7.832722       1.115308      14.581605       0.118667       1.161173 0.87698537E+01  0.87563375E+02                                 1.782521                            1.698916      -1.110041       2.349297                    0.997203       3.502602       9.694865       0.497042       1.234192      -0.719732      -0.036609      -0.001007      -0.001180       0.036642      -0.001837      -0.005791       0.003949       0.022594      -0.018158      -0.011453      -0.004725       0.016178              1.828807       2.342431       0.104963       0.137343       1.544079       0.201053       1.599910          -0.000002
           87              H       4.356753       7.329445       3.086279       0.112286       1.207491 0.86356988E+01  0.84931477E+02                                 1.749797                            1.622833      -1.066195       2.361510                    0.997621       3.385105       8.963676       0.544569       1.143620      -0.741876       0.028086       0.002820      -0.028479       0.040097      -0.008067      -0.011829      -0.003854       0.023863      -0.004807      -0.017587      -0.002702       0.020289              1.834597       1.784710       0.084260      -0.479880       1.479307      -0.308086       2.239773           0.000001
           88              H       4.859907       5.893433       4.839934       0.115661       1.262304 0.93697231E+01  0.93938227E+02                                 1.811907                            1.702904      -0.931545       2.434782                    0.998393       3.318294       8.837424       0.526387       1.160607      -0.740019       0.032696      -0.018646      -0.001477       0.037668      -0.010303      -0.010104      -0.011064       0.012149       0.002406      -0.021907       0.008111       0.013797              1.834256       2.220127      -0.430954       0.052830       1.687796      -0.155772       1.594846           0.000008
           89              H       0.739797       8.097569       4.722122       0.129893       1.076595 0.78463920E+01  0.77562076E+02                                 1.811904                            1.695196      -1.253188       2.297269                    0.994009       3.676912      10.732681       0.451155       1.373413      -0.688392      -0.036413       0.015981      -0.000459       0.039768      -0.007785      -0.002213      -0.000970       0.015199      -0.009923      -0.009714      -0.002993       0.012707              1.880110       2.191992      -0.382416       0.039808       1.764625      -0.198322       1.683713           0.000000
           90              H       4.255148       4.806723       6.964406       0.123895       1.325271 0.10069642E+02  0.10415486E+03                                 1.953192                            1.824650      -1.309217       2.259503                    0.994431       3.648094      10.302967       0.477600       1.239871      -0.718360       0.029613      -0.023069      -0.003309       0.037683      -0.011292      -0.006790       0.002336       0.007091       0.000099      -0.012292      -0.002705       0.014996              2.013882       2.396149      -0.500536       0.125549       1.885330      -0.269381       1.760167           0.000002
           91              H       0.780165       5.797686       8.766345       0.115932       1.219439 0.90470994E+01  0.90472365E+02                                 1.805600                            1.698841      -1.002037       2.400487                    0.997928       3.404430       9.240701       0.512002       1.196265      -0.729898      -0.026623      -0.001927       0.030714       0.040692      -0.009587      -0.012177      -0.005719       0.017252      -0.000742      -0.019081       0.000922       0.018159              1.852591       1.910753       0.067464      -0.431078       1.502868      -0.278449       2.144151           0.000002
           92              H       0.192815       7.123117       6.968269       0.120531       1.133371 0.81893948E+01  0.80950260E+02                                 1.801269                            1.676679      -1.057286       2.380819                    0.996739       3.546897       9.996557       0.481349       1.287299      -0.707172      -0.033422       0.019467       0.002057       0.038733      -0.008913      -0.009635      -0.006257       0.009241       0.014242      -0.017463       0.004153       0.013311              1.860528       2.379777      -0.391675       0.018804       1.711018      -0.150464       1.490791           0.000001
           93              H       6.096895      11.002442       6.585864       0.122435       1.077924 0.80548268E+01  0.79775054E+02                                 1.780333                            1.692497      -1.139585       2.342380                    0.995934       3.646670      10.494337       0.463729       1.333617      -0.696697       0.018029      -0.023029      -0.023140       0.037294      -0.002375      -0.001554       0.013103       0.000415       0.007399      -0.012789      -0.001460       0.014249              1.834245       2.033113      -0.249531      -0.310016       1.655154       0.310414       1.814467          -0.000000
           94              H       3.822934      13.556883       9.830512       0.119374       1.040075 0.77855845E+01  0.76108153E+02                                 1.712075                            1.645817      -0.959788       2.425810                    0.997943       3.495623       9.846481       0.480245       1.304677      -0.703729      -0.016434       0.019077       0.026908       0.036852      -0.000078      -0.002764       0.012182       0.011602      -0.013378      -0.016360       0.006211       0.010149              1.735762       1.709616      -0.161832      -0.210357       1.632823       0.353792       1.864847          -0.000001
           95              H       6.135387      13.558215       9.732014       0.112003       0.981517 0.70421858E+01  0.68121548E+02                                 1.728228                            1.623279      -1.252826       2.280389                    0.994156       3.834712      11.269232       0.451252       1.403170      -0.681037       0.020085       0.023976       0.025701       0.040482       0.003819       0.003272       0.011882       0.003777      -0.011711      -0.013966       0.001053       0.012913              1.804927       1.851786       0.278749       0.340052       1.680283       0.377472       1.882711          -0.000000
           96              H       3.895286      10.215911       5.678135       0.116435       1.063125 0.80248760E+01  0.78936431E+02                                 1.729334                            1.664694      -0.930078       2.437134                    0.998180       3.503791       9.856550       0.480845       1.294976      -0.705998       0.015769      -0.020660      -0.026578       0.037173      -0.001804      -0.001480       0.010506       0.017214       0.004924      -0.015794       0.005697       0.010097              1.750632       1.719383      -0.155286      -0.217301       1.700196       0.366356       1.832317          -0.000000
           97              H       1.590015      10.207502       5.747663       0.116567       0.968310 0.68907954E+01  0.66338563E+02                                 1.717742                            1.609539      -1.259400       2.280539                    0.994304       3.807834      11.186943       0.451278       1.409825      -0.679794      -0.020078      -0.023562      -0.025009       0.039796       0.004406       0.003527       0.009052       0.010597       0.008791      -0.012444       0.000551       0.011893              1.792554       1.822861       0.279845       0.322807       1.754702       0.399876       1.800097          -0.000000
           98              H       1.646384      12.822409       8.853255       0.122939       1.045831 0.76897653E+01  0.75685889E+02                                 1.776943                            1.677002      -1.265678       2.284506                    0.994000       3.739355      10.916938       0.453753       1.371466      -0.688143      -0.018963       0.017167       0.029615       0.039132      -0.001714      -0.001505       0.012894       0.003709       0.004669      -0.013609       0.000655       0.012954              1.843249       2.051182      -0.249189      -0.349575       1.661217       0.320314       1.817349          -0.000000
           99              H       1.074523       8.621178      16.427964       0.123900       1.161681 0.85954669E+01  0.86318780E+02                                 1.859517                            1.739342      -1.116131       2.355024                    0.995950       3.632466      10.445118       0.462103       1.319872      -0.700159       0.036533      -0.013787       0.001705       0.039085      -0.005124      -0.002300      -0.001135       0.018925      -0.013995      -0.009081      -0.004225       0.013306              1.931490       2.288825      -0.371443       0.106479       1.748681      -0.247533       1.756965           0.000000
          100              H       9.163675      10.547584      16.014658       0.118315       1.264059 0.93255926E+01  0.93601778E+02                                 1.828821                            1.710007      -0.948011       2.428548                    0.998201       3.341998       8.973144       0.518976       1.175847      -0.735905      -0.033112       0.015859       0.000205       0.036715      -0.008253      -0.009364      -0.010413       0.015469       0.003689      -0.020346       0.006337       0.014009              1.866053       2.324695      -0.412395       0.129289       1.651117      -0.182816       1.622349           0.000007
          101              H       9.653191       9.212736      17.835910       0.111498       1.192664 0.85558753E+01  0.83978141E+02                                 1.739362                            1.618489      -1.070207       2.361018                    0.997646       3.367825       8.918308       0.543523       1.148118      -0.740911      -0.029691      -0.003474       0.026494       0.039945      -0.006809      -0.009747      -0.003588       0.026193      -0.006064      -0.016510      -0.002898       0.019408              1.820837       1.819604       0.091346      -0.471955       1.454217      -0.287411       2.188689           0.000001
          102              H       1.730604       9.573164      14.243621       0.121767       1.065494 0.74505889E+01  0.72157456E+02                                 1.738824                            1.604350      -1.220222       2.300054                    0.995202       3.611970      10.182320       0.488176       1.295505      -0.703794       0.032177      -0.018010      -0.000047       0.036875      -0.003698      -0.006681      -0.007370       0.007771       0.018845      -0.013163       0.001349       0.011813              1.813400       2.400853      -0.320037       0.050712       1.597303      -0.172593       1.442044           0.000001
          103              H       1.219952      10.866753      12.395330       0.118161       1.253190 0.93576690E+01  0.94717243E+02                                 1.865379                            1.747734      -1.064733       2.375008                    0.997298       3.480618       9.619193       0.494346       1.224092      -0.723062       0.029566       0.002474      -0.028738       0.041306      -0.007662      -0.011038      -0.003975       0.022230      -0.006275      -0.016697      -0.002333       0.019029              1.925749       2.102305       0.124941      -0.448974       1.562356      -0.313324       2.112586           0.000002
          104              H       9.840512      11.507121      13.789756       0.117751       1.243598 0.91463211E+01  0.92646418E+02                                 1.886293                            1.746529      -1.284198       2.266438                    0.994290       3.681425      10.394616       0.483490       1.250652      -0.714568      -0.032442       0.014438      -0.004597       0.035806      -0.006116      -0.003231      -0.000387       0.007776      -0.004210      -0.007216      -0.001445       0.008661              1.966556       2.504256      -0.404798       0.220845       1.673018      -0.286073       1.722395           0.000002
          105              C       4.751243       1.236082      11.398566      -0.034454      24.767036 0.38402474E+03  0.88846434E+04                                 7.748525                            6.732751      -0.553243       1.835189                    0.996734      28.744887      86.083196       0.598092       0.442647      -1.032507      -0.070369      -0.050034       0.027145       0.090510       0.015013      -0.017086      -0.003630       0.008234      -0.060862      -0.027502      -0.003245       0.030747              9.063110      10.278242      -0.178937      -0.895407      10.845829       0.727830       6.065259          -0.000001
          106              C       4.433535      -0.642597      12.892456      -0.029211      23.022050 0.36018445E+03  0.81632909E+04                                 7.228443                            6.418441      -0.383626       1.890632                    0.997298      27.954567      81.633120       0.630087       0.428909      -1.045437      -0.036824       0.042211      -0.052398       0.076702      -0.008109       0.032392      -0.029707      -0.015529       0.051801      -0.038803      -0.014542       0.053345              8.011756       9.593631      -2.039369       0.044936       8.462090       0.264850       5.979548          -0.000001
          107              C       3.577494      -0.719016      10.632597      -0.032906      23.805040 0.37195490E+03  0.84990593E+04                                 7.373353                            6.497392      -0.400920       1.884753                    0.996626      28.192674      82.695113       0.629805       0.425617      -1.047335       0.009431       0.054399       0.067239       0.087002      -0.001228       0.002132       0.010406      -0.023033       0.071227      -0.023621      -0.004041       0.027662              8.394433       9.026526      -0.010963      -0.139394       9.338137       2.460484       6.818636          -0.000001
          108              C       3.269203       1.390337      13.286836      -0.042126      24.039054 0.38793303E+03  0.89528390E+04                                 7.455487                            6.669343      -0.343157       1.895184                    0.997960      28.547443      83.999785       0.617251       0.429972      -1.045258       0.010393      -0.039948      -0.068748       0.080188      -0.003957       0.005582       0.028158       0.024240       0.102557      -0.040818      -0.004360       0.045178              8.322414       7.465931      -0.845010      -0.784227      10.137754       2.332788       7.363556          -0.000002
          109              C       2.103555      -0.550317      12.477991      -0.028810      22.493733 0.35308874E+03  0.79646928E+04                                 7.101909                            6.326841      -0.313807       1.909893                    0.997636      27.969554      81.548314       0.638704       0.425130      -1.047499       0.059745       0.041417      -0.018899       0.075113       0.007409      -0.028861      -0.017919       0.006861      -0.124206      -0.055140       0.012538       0.042602              7.787065       9.740553       1.415744      -0.535824       7.846018       0.731086       5.774622          -0.000001
          110              C       2.376965       1.313468      11.031419      -0.035774      22.716652 0.36222401E+03  0.82021872E+04                                 7.066423                            6.364749      -0.282211       1.917989                    0.997993      27.894249      80.809950       0.644966       0.419389      -1.053746       0.055173      -0.038940       0.049532       0.083748      -0.022334       0.023198      -0.011330       0.050128       0.042526      -0.040779      -0.006012       0.046791              7.817225       7.861405      -0.428966       0.423208       9.741392      -0.081766       5.848877          -0.000001
          111              C       9.270122      15.463722       9.726606      -0.036205      25.002610 0.38936163E+03  0.90295408E+04                                 7.762166                            6.751994      -0.522336       1.844186                    0.996549      28.746239      85.887495       0.601522       0.439079      -1.035711       0.071862       0.048824      -0.020509       0.089267       0.014468      -0.015834      -0.006327       0.004617      -0.064760      -0.027742      -0.002793       0.030535              9.069869      10.597997      -0.152607      -0.719083      10.642834       0.883982       5.968777          -0.000001
          112              C       9.766443      17.360702       8.319433      -0.032321      22.811134 0.35688705E+03  0.80671171E+04                                 7.163094                            6.374271      -0.354951       1.899761                    0.997342      27.895990      81.259728       0.634683       0.426935      -1.047015       0.033441      -0.047141       0.053622       0.078841      -0.005697       0.023457      -0.028699      -0.024901       0.053289      -0.034282      -0.013133       0.047415              7.932410       9.300234      -2.071835       0.014317       8.539122       0.214425       5.957873          -0.000001
          113              C      -0.276853      -2.480787      10.624099      -0.028158      23.395633 0.36210040E+03  0.82260341E+04                                 7.279731                            6.400312      -0.430244       1.874331                    0.996849      28.165903      82.623207       0.635536       0.424233      -1.047232      -0.007494      -0.053369      -0.068410       0.087088      -0.001200       0.007521       0.012053      -0.022647       0.098035      -0.028912      -0.008026       0.036939              8.263538       9.019485      -0.297796      -0.217837       9.121104       2.328709       6.650025          -0.000001
          114              C      -1.446276      15.311458       7.950548      -0.032443      23.516348 0.37393771E+03  0.85538296E+04                                 7.332970                            6.533524      -0.342307       1.897757                    0.998042      28.260461      82.879672       0.625486       0.428082      -1.046056      -0.016767       0.034698       0.071811       0.081498      -0.009755       0.003051       0.024225       0.021291       0.094963      -0.038385      -0.002046       0.040431              8.202862       7.314893      -0.827859      -0.804139      10.075486       2.275393       7.218207          -0.000002
          115              C      -0.270155      17.162860       8.897676      -0.035493      23.621732 0.37715937E+03  0.86354136E+04                                 7.351003                            6.557318      -0.356676       1.894074                    0.997309      28.240699      82.527131       0.625733       0.427522      -1.047687      -0.065071      -0.040603       0.014460       0.078051       0.010826      -0.025299      -0.018696       0.016363      -0.125097      -0.053152       0.007630       0.045522              8.130311      10.328213       1.728889      -0.439533       8.139724       0.937265       5.922995          -0.000001
          116              C      -0.745213      15.297173      10.277231      -0.036312      22.948436 0.36694314E+03  0.83340122E+04                                 7.103350                            6.394926      -0.309619       1.906200                    0.998055      28.039356      81.289587       0.645279       0.417930      -1.054913      -0.048390       0.041557      -0.050853       0.081575      -0.019585       0.021631      -0.012855       0.044828       0.072313      -0.042168      -0.003841       0.046009              7.875959       7.573043      -0.511978       0.548403      10.205923      -0.162817       5.848910          -0.000000
          117              C       5.234341      17.051096       8.499627       0.595678      25.151619 0.25525152E+03  0.53066646E+04                                 7.953470                            5.663523       0.009737       2.062021                    0.999577      22.296034      62.312919       0.625197       0.471234      -1.021358       0.027059       0.036736       0.046542       0.065176       0.012300      -0.028932      -0.087227      -0.083993      -0.018545      -0.078461      -0.036745       0.115205             10.468612      10.339986       1.244598       2.562326      10.323561       6.036804      10.742289          -0.000001
          118              C       4.564885      16.276226       7.391232      -0.013704      38.803383 0.42487492E+03  0.98701433E+04                                 9.970322                            6.838664      -0.076538       1.981474                    0.999236      27.145060      76.016470       0.638750       0.412774      -1.073181      -0.035848      -0.016524      -0.028148       0.048481      -0.002256      -0.002335      -0.014708      -0.007009      -0.020812      -0.016853       0.000539       0.016314             13.738384      12.512998       2.021723       3.265928      13.520109       9.132837      15.182046          -0.000001
          119              C       5.277983      15.516950       6.559984      -0.159548      37.985639 0.45716191E+03  0.10932485E+05                                 9.969662                            7.221059      -0.113424       1.926798                    0.999440      30.502077      89.738157       0.598817       0.427723      -1.052389      -0.013324      -0.006528      -0.011988       0.019075       0.004134      -0.004529      -0.036365       0.021942      -0.050543      -0.046771       0.016128       0.030642             13.115113      10.320103       0.996062       1.840939      13.564398       9.112605      15.460839          -0.000003
          120              C       4.648237      14.726702       5.547383       0.089976      35.438663 0.40225876E+03  0.92672204E+04                                 9.589072                            6.799710      -0.206257       1.954680                    0.999153      26.384422      74.874716       0.616816       0.431029      -1.055976       0.012941       0.000103       0.005595       0.014099       0.000808       0.002334       0.015565      -0.021607       0.033718      -0.016637      -0.007563       0.024200             12.763834      10.641436       0.281194       0.961560      12.310053       8.689406      15.340013          -0.000001
          121              C       3.248786      14.761216       5.435173       0.092149      35.365094 0.40413173E+03  0.93189318E+04                                 9.564961                            6.810953      -0.194612       1.956871                    0.999282      26.417010      74.942360       0.617076       0.430451      -1.056586      -0.012779       0.000588      -0.000003       0.012793      -0.000285      -0.000979       0.017972      -0.017695       0.023263      -0.012914      -0.011498       0.024411             12.651966      10.688351       0.408112       1.080641      12.279930       8.552825      14.987617          -0.000001
          122              C       2.511166      15.605367       6.307944      -0.152898      36.173742 0.44873595E+03  0.10646725E+05                                 9.502905                            7.048133       0.179952       2.020540                    0.999775      30.041673      87.111285       0.621859       0.415134      -1.063711       0.017205      -0.003822      -0.007763       0.019258       0.002049       0.009307      -0.002922       0.046185      -0.057530      -0.022027      -0.012322       0.034349             11.716944      11.308924      -0.201645       0.098016      11.321846       6.962241      12.520061          -0.000001
          123              C       3.162714      16.363279       7.252176      -0.117651      35.823281 0.45147027E+03  0.10741583E+05                                 9.516572                            7.139022       0.009961       1.964390                    0.999677      30.056339      87.640361       0.608117       0.423330      -1.057174       0.033600      -0.003563      -0.014921       0.036937      -0.016732      -0.013515      -0.000652      -0.020614      -0.006950      -0.025153       0.002638       0.022516             11.595666      12.881590       0.985741       1.907983      10.726133       6.102427      11.179275          -0.000001
          124              C       5.372410      13.905088       4.680019      -0.147182      36.275207 0.44381042E+03  0.10518315E+05                                 9.567876                            7.045276       0.105727       1.999117                    0.999718      30.021045      87.477363       0.616208       0.419401      -1.059233      -0.017036       0.001033       0.004476       0.017645       0.006798       0.007733      -0.010157       0.041039      -0.054938      -0.027413      -0.004130       0.031543             11.928851      11.567755      -0.612699       0.287731      10.267615       6.816496      13.951184          -0.000002
          125              C       4.743992      13.164554       3.725166      -0.122091      36.249639 0.45650643E+03  0.10900815E+05                                 9.617968                            7.193530      -0.004479       1.959350                    0.999759      30.230891      88.554195       0.603428       0.425078      -1.055190      -0.029298       0.009495       0.010996       0.032702      -0.015106      -0.018025      -0.003744      -0.029455       0.020292      -0.032783       0.012884       0.019898             11.850714      13.323130       1.162532       2.292131       8.786735       5.789974      13.442277          -0.000002
          126              C       3.338656      13.174427       3.592869      -0.019098      40.139526 0.43859484E+03  0.10261053E+05                                10.194729                            6.940151      -0.055541       1.985635                    0.999286      27.308066      76.521721       0.635729       0.411818      -1.074755       0.031346       0.023047       0.027234       0.047491      -0.001353      -0.006993      -0.010333       0.010146      -0.001001      -0.014752       0.002891       0.011860             14.236315      12.960447       2.615221       4.001256      11.714226       9.081028      18.034272          -0.000001
          127              C       2.611035      13.950702       4.469117      -0.162243      38.523198 0.47362116E+03  0.11415147E+05                                10.048601                            7.342928      -0.103710       1.926850                    0.999388      30.729729      90.463686       0.595274       0.426912      -1.053952       0.013087       0.000239       0.005216       0.014090      -0.009755      -0.000878      -0.033181       0.028937      -0.049968      -0.045716       0.016015       0.029701             13.081911      10.474005       1.439708       1.860411      12.094831       8.749937      16.676898          -0.000003
          128              C       2.682806      12.291271       2.582199       0.607277      24.468176 0.24253817E+03  0.49892654E+04                                 7.835775                            5.539146      -0.044240       2.046827                    0.999507      22.138050      61.986266       0.627643       0.474391      -1.017425      -0.026726      -0.035296      -0.043326       0.061946      -0.019972      -0.000515      -0.092572      -0.075014       0.019155      -0.078218      -0.037164       0.115381             10.330180      10.423188       1.862862       2.033950       7.905492       5.474722      12.661859          -0.000001
          129              C       8.335072       0.548136       9.170188       0.597535      24.981390 0.25251667E+03  0.52355935E+04                                 7.909569                            5.626850       0.025138       2.065075                    0.999646      22.272135      62.158127       0.628287       0.470188      -1.021944      -0.013468      -0.059281       0.023433       0.065152       0.014226       0.057475       0.063133       0.047423       0.169554      -0.083054      -0.031108       0.114163             10.430678       8.215860      -0.280462      -1.819788      16.773473      -3.256489       6.302703          -0.000000
          130              C       8.649488       1.867658       8.495185      -0.031013      39.721342 0.43766407E+03  0.10231170E+05                                10.094546                            6.923235       0.058753       2.019502                    0.999367      27.400335      76.684479       0.637989       0.410685      -1.075776       0.019900       0.037063      -0.029906       0.051614       0.001581      -0.001685       0.008036       0.004928       0.013940      -0.009877       0.000578       0.009299             13.887900       9.903440       0.201560      -2.272638      23.444686      -5.867002       8.315574           0.000001
          131              C       9.897474       2.040244       7.864024      -0.127189      36.064716 0.44618973E+03  0.10558829E+05                                 9.467204                            7.043518       0.008071       1.958845                    0.999584      30.019859      86.601347       0.620753       0.416957      -1.063798      -0.029155       0.006955       0.000887       0.029986      -0.023078      -0.008609       0.007488       0.015208      -0.050492      -0.019582      -0.015615       0.035197             11.484808       9.531778       0.687108      -2.388502      17.364003      -4.487254       7.558643           0.000003
          132              C      10.195152       3.248788       7.283850      -0.148012      36.027978 0.43385678E+03  0.10188401E+05                                 9.411429                            6.903323       0.128648       2.003588                    0.999745      29.722891      85.227726       0.633206       0.411909      -1.067763      -0.016273       0.001388       0.002388       0.016506       0.004799      -0.024956      -0.004131       0.035956      -0.021603      -0.021823      -0.014931       0.036754             11.416976       9.289926      -0.555359      -1.775286      17.814226      -4.342312       7.146775           0.000007
          133              C       9.287748       4.325606       7.329815       0.086534      36.109364 0.39680264E+03  0.90900249E+04                                 9.605633                            6.696536      -0.134714       1.972199                    0.999241      26.261083      73.773887       0.630897       0.423796      -1.062826       0.011902       0.005283      -0.003932       0.013602      -0.008274      -0.001821      -0.005136      -0.038887      -0.028151      -0.017479      -0.008955       0.026434             12.540269       9.568321      -0.361684      -1.984864      20.454157      -5.483820       7.598329           0.000004
          134              C       8.050171       4.143836       7.962908       0.085261      35.940528 0.39770747E+03  0.91225168E+04                                 9.610258                            6.728156      -0.072069       1.995233                    0.999327      26.246226      73.953696       0.625598       0.426835      -1.060165      -0.012462      -0.006082       0.007602       0.015814      -0.005077      -0.002546      -0.009410      -0.029725      -0.041795      -0.017710      -0.007021       0.024731             12.649781       9.651534      -1.131352      -1.701044      20.549583      -5.482458       7.748227           0.000003
          135              C       7.749741       2.878913       8.541537      -0.154690      39.493405 0.46227115E+03  0.11083372E+05                                10.238510                            7.269700      -0.011574       1.966716                    0.999354      30.245111      89.043749       0.595886       0.428714      -1.051975       0.008515       0.011695      -0.011615       0.018552       0.010781       0.004192       0.020518       0.056739       0.061710      -0.046350       0.015070       0.031280             13.623504       9.611582      -1.190579      -1.456331      22.817352      -5.710128       8.441578           0.000002
          136              C       9.618016       5.576293       6.760264      -0.170006      39.322400 0.46084477E+03  0.11039333E+05                                10.159097                            7.224857      -0.046510       1.945278                    0.999586      30.683724      90.259913       0.601981       0.424752      -1.054545      -0.008946      -0.009292       0.005183       0.013901       0.009143      -0.001390       0.019578       0.047763       0.066790      -0.042578       0.014133       0.028446             12.958438       9.806061       0.287878      -2.163791      21.145242      -5.552747       7.924012           0.000006
          137              C       8.772375       6.637151       6.916316      -0.022370      40.307866 0.44172174E+03  0.10343847E+05                                10.173678                            6.948319      -0.041248       1.985183                    0.999353      27.452006      76.749136       0.638162       0.409866      -1.076940      -0.020499      -0.034042       0.024207       0.046530      -0.004938      -0.003850       0.007856      -0.002996       0.017596      -0.008435      -0.004477       0.012913             13.546072      11.185991       2.264244      -3.132483      21.523738      -5.688221       7.928488           0.000003
          138              C       7.544195       6.469853       7.567177      -0.118451      34.876271 0.43306347E+03  0.10186437E+05                                 9.280133                            6.952171       0.038198       1.976982                    0.999689      29.663380      85.711259       0.622178       0.418524      -1.061293       0.022977      -0.011342       0.000138       0.025625      -0.021888      -0.006876       0.008236       0.012238      -0.034869      -0.018260      -0.012845       0.031105             11.119732      10.737428       1.489202      -2.701930      15.363394      -4.381749       7.258375           0.000004
          139              C       7.195766       5.252360       8.082458      -0.136710      36.341342 0.44056254E+03  0.10399166E+05                                 9.528554                            7.002156       0.167254       2.025923                    0.999678      29.473815      85.092402       0.621767       0.417337      -1.062888       0.017654       0.001134      -0.002538       0.017872       0.005515      -0.014455       0.000486       0.031483       0.002596      -0.017774      -0.006957       0.024731             11.620274      10.588557      -0.770159      -1.794265      16.983568      -4.391818       7.288698           0.000003
          140              C       9.228668       8.009000       6.433095       0.574452      24.774817 0.25680486E+03  0.53389499E+04                                 7.826572                            5.642956      -0.001448       2.048128                    0.999666      22.553422      62.720368       0.633596       0.464988      -1.026328       0.005426       0.055642      -0.004742       0.056107      -0.015494       0.075631       0.005492       0.102996       0.100983      -0.075125      -0.034959       0.110084              9.919879       7.523847       1.796583      -2.622184      15.539561      -3.123520       6.696228           0.000003
          141              C       1.652906       5.057055      13.812160       0.612541      24.984111 0.24158613E+03  0.49539958E+04                                 7.844023                            5.488201       0.169454       2.114435                    0.999262      21.954667      60.940627       0.638856       0.467541      -1.023359       0.061609      -0.003097       0.000223       0.061687      -0.003655       0.001749      -0.063300      -0.106616       0.230492      -0.091850      -0.024538       0.116388             10.122391      15.421975       0.175150       0.035541       7.988691       3.173725       6.956505           0.000000
          142              C       0.149577       5.105138      13.801730      -0.028712      38.009295 0.44151742E+03  0.10350514E+05                                 9.802849                            6.975828       0.077140       2.029675                    0.999303      27.336221      76.773756       0.632145       0.413309      -1.073377      -0.047826       0.017196       0.005945       0.051170      -0.001146      -0.004759      -0.001839      -0.023889      -0.008359      -0.012937      -0.000623       0.013561             12.983914      22.368570       0.545003       0.429445       7.589430       3.107145       8.993741          -0.000000
          143              C      -0.541933       4.407522      12.863486      -0.154793      37.124470 0.47101368E+03  0.11337345E+05                                 9.785915                            7.316089      -0.027502       1.954942                    0.999553      30.475491      89.674218       0.597135       0.426143      -1.054362      -0.014559       0.014029       0.001156       0.020251      -0.009009      -0.020053      -0.011380      -0.047145       0.058367      -0.042719       0.012212       0.030507             12.378440      21.332338       1.710456       1.952875       7.269801       2.524543       8.533179           0.000000
          144              C      10.372101       4.442826      12.842435       0.088030      34.212987 0.41150147E+03  0.95172213E+04                                 9.311798                            6.851542      -0.167526       1.964359                    0.999294      26.424190      74.699219       0.619057       0.427796      -1.059847       0.008157      -0.002578      -0.009113       0.012499       0.008346       0.007626       0.000019       0.022500      -0.030340      -0.013104      -0.007671       0.020775             11.878262      19.799571       1.856504       2.630102       7.107351       2.913828       8.727865           0.000001
          145              C       9.684315       5.194077      13.845379       0.083091      34.281418 0.40859883E+03  0.94383510E+04                                 9.325466                            6.828686      -0.121976       1.979067                    0.999306      26.433545      74.807860       0.619582       0.427965      -1.059184      -0.004332       0.009877       0.008528       0.013749       0.002115       0.013466       0.001373       0.021588      -0.020153      -0.013334      -0.007640       0.020974             11.932682      19.989078       1.765750       2.627966       7.181963       2.938333       8.627004           0.000001
          146              C      -1.901399       5.935830      14.799267      -0.126502      33.416653 0.44903934E+03  0.10663769E+05                                 9.080481                            7.116417       0.143696       2.022078                    0.999420      29.544281      85.920127       0.609832       0.422931      -1.057976       0.002985      -0.007566      -0.012087       0.014569      -0.011656      -0.008543      -0.000082      -0.011086       0.028144      -0.019475       0.005140       0.014335             10.751545      16.214865       1.589822       2.212451       7.459170       2.944522       8.580599           0.000000
          147              C      -0.532956       5.882897      14.780533      -0.105864      34.166314 0.47217247E+03  0.11387048E+05                                 9.332637                            7.390848      -0.087780       1.944892                    0.999213      30.069894      88.943347       0.585432       0.433830      -1.048294      -0.000249      -0.016583      -0.026447       0.031218       0.008439       0.007809      -0.000847      -0.022665       0.056586      -0.024910       0.004532       0.020378             10.994781      16.511512       0.099583       0.037593       7.596720       3.017524       8.876111          -0.000000
          148              C       9.614746       3.708971      11.900521      -0.129743      33.279040 0.44408505E+03  0.10519957E+05                                 9.042933                            7.068910       0.117400       2.012671                    0.999483      29.571464      85.973911       0.612757       0.421959      -1.058277      -0.007736       0.006902       0.009927       0.014354      -0.009599      -0.014718       0.001802      -0.018496       0.016134      -0.022345       0.004484       0.017862             10.678524      16.062747       1.488716       2.379648       7.104394       2.858893       8.868431           0.000001
          149              C       8.250670       3.728472      11.914620      -0.101373      33.939861 0.46237912E+03  0.11093682E+05                                 9.297342                            7.315900      -0.069477       1.953976                    0.999194      29.823838      88.017268       0.588112       0.434079      -1.048041       0.002922       0.020619       0.018488       0.027847       0.002916       0.010231      -0.001262      -0.041114      -0.005491      -0.024520       0.002828       0.021692             10.940354      16.424018      -0.180858       0.291655       7.180142       2.950645       9.216902          -0.000000
          150              C       7.568959       4.456418      12.924710      -0.028391      38.218039 0.44006095E+03  0.10309494E+05                                 9.838509                            6.965145       0.102638       2.038931                    0.999366      27.261596      76.578475       0.632416       0.413408      -1.073142       0.048799       0.002230      -0.014174       0.050865      -0.001939      -0.002488      -0.000716      -0.008613       0.034453      -0.010765      -0.001022       0.011787             12.996458      22.426601       0.254306       0.667666       7.422461       3.102904       9.140312          -0.000000
          151              C       8.282903       5.181116      13.851559      -0.143811      37.865610 0.47038290E+03  0.11330832E+05                                 9.967084                            7.348982      -0.070036       1.947233                    0.999319      30.331495      89.606208       0.590557       0.430560      -1.050491       0.008113       0.007265      -0.022321       0.024836      -0.016317      -0.012343      -0.010392      -0.060151       0.028025      -0.042971       0.010917       0.032054             12.694288      21.991215       1.111002       2.317834       7.417408       2.644158       8.674242           0.000000
          152              C       6.085786       4.454483      12.949817       0.599849      25.450660 0.25127005E+03  0.52052838E+04                                 7.948577                            5.601119       0.094084       2.084094                    0.999568      22.301268      62.290100       0.631484       0.468209      -1.022633      -0.058844       0.001004       0.001583       0.058874       0.006525      -0.002869      -0.039040      -0.196871      -0.020598      -0.095249      -0.019424       0.114673             10.198307      15.573122       0.026222      -0.000264       5.634332       2.584865       9.387466           0.000000
          153              C       5.717966      16.166489      11.886036       0.605404      24.497841 0.24258033E+03  0.49861507E+04                                 7.818508                            5.523426       0.003912       2.061509                    0.999665      22.099885      61.684869       0.631835       0.471621      -1.019775       0.014822       0.057242      -0.022377       0.063222       0.012436       0.047570       0.064592       0.031769       0.207979      -0.079942      -0.035219       0.115161             10.341125       8.550181      -0.197857      -1.491954      16.671475      -3.167565       5.801718          -0.000000
          154              C       5.420510      14.837936      12.485523      -0.033507      40.682479 0.44328547E+03  0.10391248E+05                                10.260137                            6.970225       0.053980       2.019018                    0.999468      27.394032      76.665582       0.635741       0.411000      -1.076030      -0.020932      -0.039052       0.020211       0.048701      -0.001410      -0.000629       0.008899       0.009066       0.018788      -0.012074       0.001325       0.010749             14.323622      10.264814       0.467008      -1.922399      24.725340      -5.955272       7.980712           0.000001
          155              C       6.375470      13.840003      12.493056      -0.152384      39.478958 0.46209272E+03  0.11070187E+05                                10.211217                            7.247526       0.019111       1.973712                    0.999566      30.259542      88.844789       0.599789       0.426267      -1.054227      -0.010042      -0.007632       0.002782       0.012916       0.004219       0.000482       0.019008       0.058934       0.063552      -0.045717       0.018779       0.026938             13.633510       9.893377      -1.276597      -1.054308      23.062032      -5.608423       7.945120           0.000002
          156              C       6.078553      12.560073      12.999646       0.085938      36.378870 0.39965159E+03  0.91768615E+04                                 9.679626                            6.737458      -0.100319       1.984950                    0.999250      26.297023      74.098458       0.626256       0.425934      -1.060890       0.012535       0.001350      -0.009778       0.015955      -0.009512      -0.001830      -0.006486      -0.031726      -0.034763      -0.016054      -0.009147       0.025201             12.838568      10.399977      -1.359997      -1.249475      20.744906      -5.473603       7.370823           0.000003
          157              C       4.805190      12.298669      13.524197       0.087611      36.522797 0.40101789E+03  0.92093279E+04                                 9.685606                            6.742417      -0.118652       1.978328                    0.999207      26.265559      73.836827       0.627398       0.425107      -1.062185      -0.013625      -0.005860       0.002752       0.015085      -0.005843      -0.001694      -0.008363      -0.035046      -0.040107      -0.016727      -0.010027       0.026754             12.679886      10.153219      -0.773948      -1.490123      20.817049      -5.199911       7.069392           0.000004
          158              C       3.849787      13.335161      13.551815      -0.145340      35.899111 0.43066219E+03  0.10096447E+05                                 9.394450                            6.883304       0.160049       2.016464                    0.999777      29.590723      84.825269       0.633266       0.412561      -1.067157       0.016252       0.001070      -0.005671       0.017246       0.005415      -0.016572      -0.002818       0.036374      -0.037551      -0.018936      -0.012696       0.031632             11.438370       9.913563      -0.518588      -1.548486      17.678409      -4.072234       6.723138           0.000007
          159              C       4.143857      14.569898      13.035762      -0.118931      35.645320 0.44126503E+03  0.10410694E+05                                 9.398999                            7.005437       0.028362       1.968500                    0.999621      29.769847      85.678551       0.622478       0.417063      -1.064002       0.026372      -0.008816      -0.003437       0.028018      -0.022194      -0.006259       0.007906       0.024643      -0.038457      -0.021008      -0.012698       0.033705             11.464212       9.787653       0.988741      -2.105292      17.572924      -4.224924       7.032059           0.000003
          160              C       7.041834      11.511791      12.952135      -0.140363      37.893448 0.45457699E+03  0.10809725E+05                                 9.829113                            7.136011       0.134854       2.015407                    0.999598      29.617769      85.706676       0.613146       0.420083      -1.061596      -0.019835      -0.000647      -0.007495       0.021214       0.007612      -0.010664       0.002991       0.023622      -0.002597      -0.016356      -0.002779       0.019134             12.139520      11.735537      -1.321534      -1.261405      17.482305      -4.633626       7.200720           0.000003
          161              C       6.737259      10.269284      13.443853      -0.112673      35.309185 0.43341412E+03  0.10202871E+05                                 9.376840                            6.964140       0.032923       1.977166                    0.999726      29.633612      85.827756       0.620046       0.419627      -1.059959      -0.030688       0.004820      -0.006857       0.031812      -0.018183      -0.003635       0.010620       0.021402      -0.022541      -0.021688      -0.005302       0.026991             11.324212      11.570252       1.452495      -2.172417      15.489948      -4.444891       6.912437           0.000004
          162              C       5.474212      10.003287      13.992160      -0.017756      39.984822 0.42273809E+03  0.97923525E+04                                10.091981                            6.786307      -0.036166       1.991718                    0.999341      27.087981      75.350484       0.647237       0.408533      -1.077690       0.020054       0.031191      -0.026003       0.045290      -0.002406       0.001743       0.001503       0.010764       0.000061      -0.006439       0.000227       0.006212             13.517828      11.640553       1.843990      -2.345005      21.593231      -5.675959       7.319700           0.000003
          163              C       4.532952      10.983414      14.009736      -0.165307      40.305259 0.46270657E+03  0.11082443E+05                                10.315762                            7.237019      -0.001507       1.961684                    0.999555      30.483311      89.330410       0.602464       0.424468      -1.055926       0.008112       0.009225      -0.017081       0.021039       0.015673      -0.003399       0.020647       0.050523       0.063753      -0.046719       0.018535       0.028185             13.298003      10.833789      -0.264620      -1.431900      21.739639      -5.514661       7.320581           0.000006
          164              C       5.105881       8.621144      14.394265       0.567729      25.635510 0.25593173E+03  0.53131921E+04                                 7.965710                            5.600974      -0.020186       2.038864                    0.999684      22.576953      62.622379       0.641860       0.459657      -1.029886      -0.014594      -0.047336       0.011782       0.050917      -0.008705       0.034277       0.020931       0.050312       0.272878      -0.076667      -0.025842       0.102508             10.314566       8.946492       1.977784      -1.730242      16.281897      -3.810856       5.715310           0.000003
          165              C      10.921243      10.813175       3.811883      -0.034454      24.767021 0.38402446E+03  0.88846357E+04                                 7.748522                            6.732748      -0.553243       1.835189                    0.996734      28.744887      86.083196       0.598092       0.442647      -1.032507      -0.070369       0.037875      -0.042494       0.090510      -0.020068       0.010704      -0.009112       0.031552       0.009093      -0.027502      -0.003245       0.030747              9.063106      10.278240      -0.830693      -0.379106       5.991341      -0.413425      10.919736          -0.000001
          166              C      10.603535      12.697361       2.324945      -0.029211      23.022046 0.36018439E+03  0.81632899E+04                                 7.228445                            6.418442      -0.383627       1.890632                    0.997298      27.954572      81.633161       0.630086       0.428909      -1.045437      -0.036824      -0.060667       0.029099       0.076702       0.033388      -0.000481      -0.022555      -0.045951      -0.039467      -0.038803      -0.014542       0.053345              8.011759       9.593632       0.510461      -1.974964       5.991563      -0.315952       8.450081          -0.000001
          167              C       9.747494      10.514966       1.733376      -0.032906      23.805026 0.37195465E+03  0.84990523E+04                                 7.373351                            6.497391      -0.400920       1.884753                    0.996626      28.192675      82.695118       0.629805       0.425617      -1.047335       0.009431       0.053005       0.068344       0.087002       0.002356      -0.000708       0.014684      -0.041232       0.016631      -0.023621      -0.004041       0.027662              8.394430       9.026523      -0.133184      -0.042573       5.854295       1.641455      10.302472          -0.000001
          168              C       9.439203      12.616030       4.394181      -0.042126      24.039069 0.38793323E+03  0.89528445E+04                                 7.455490                            6.669345      -0.343157       1.895184                    0.997960      28.547442      83.999784       0.617250       0.429972      -1.045258       0.010393      -0.057781      -0.054621       0.080188       0.006339      -0.002574       0.039332      -0.023292      -0.040039      -0.040818      -0.004360       0.045178              8.322419       7.465930      -0.570031      -1.002059       6.469456       1.470396      11.031870          -0.000002
          169              C       8.273555      12.272777       2.319924      -0.028810      22.493733 0.35308873E+03  0.79646926E+04                                 7.101910                            6.326842      -0.313807       1.909893                    0.997636      27.969553      81.548314       0.638704       0.425130      -1.047499       0.059745      -0.027876       0.035992       0.075113      -0.029791       0.000607      -0.029113       0.054476       0.018639      -0.055140       0.012538       0.042602              7.787066       9.740553      -0.845603       1.255546       5.557367       0.193042       8.063277          -0.000001
          170              C       8.546965      10.438061       3.803192      -0.035774      22.716648 0.36222393E+03  0.82021852E+04                                 7.066422                            6.364749      -0.282211       1.917989                    0.997993      27.894249      80.809951       0.644966       0.419389      -1.053746       0.055173       0.057129      -0.026571       0.083748       0.027694      -0.016432       0.000178       0.001179      -0.104320      -0.040779      -0.006012       0.046791              7.817224       7.861403       0.510146      -0.320729       6.089176      -0.940379       9.501092          -0.000001
          171              C       3.100122       5.929538      17.279298      -0.036207      25.002669 0.38936288E+03  0.90295760E+04                                 7.762172                            6.751999      -0.522325       1.844188                    0.996550      28.746287      85.887640       0.601522       0.439078      -1.035711       0.071861      -0.031137       0.042835       0.089266      -0.018724       0.010461      -0.012363       0.030296       0.012274      -0.027742      -0.002793       0.030534              9.069877      10.598010      -0.665073      -0.313127       5.819712      -0.249902      10.791908          -0.000001
          172              C       3.596443       4.125579      18.803897      -0.032325      22.811190 0.35688812E+03  0.80671458E+04                                 7.163095                            6.374271      -0.354916       1.899770                    0.997342      27.896059      81.259901       0.634685       0.426934      -1.047016       0.033439       0.062987      -0.033615       0.078839       0.024139      -0.000176      -0.022529      -0.051139      -0.025439      -0.034282      -0.013134       0.047416              7.932410       9.300239       0.488084      -2.013573       5.997525      -0.383087       8.499467          -0.000001
          173              C       5.893147      10.909882       0.016416      -0.028157      23.395609 0.36209995E+03  0.82260216E+04                                 7.279726                            6.400308      -0.430245       1.874331                    0.996849      28.165898      82.623190       0.635536       0.424233      -1.047232      -0.007494      -0.054381      -0.067608       0.087088       0.007596       0.000553       0.019188      -0.052997       0.006986      -0.028913      -0.008026       0.036939              8.263531       9.019476      -0.143907      -0.339748       5.741864       1.534274      10.029254          -0.000001
          174              C       4.723724       4.235461      16.724618      -0.032451      23.516368 0.37393827E+03  0.85538421E+04                                 7.332958                            6.533516      -0.342299       1.897759                    0.998042      28.260462      82.879562       0.625489       0.428080      -1.046058      -0.016776       0.061967       0.050219       0.081507       0.005200      -0.008807       0.034637      -0.022989      -0.037899      -0.038389      -0.002039       0.040428              8.202848       7.314882      -0.593335      -0.989918       6.354017       1.400500      10.939644          -0.000002
          175              C       5.899845       4.733753      18.743639      -0.035493      23.621719 0.37715912E+03  0.86354065E+04                                 7.351001                            6.557317      -0.356689       1.894071                    0.997308      28.240687      82.527094       0.625733       0.427522      -1.047687      -0.065071       0.023369      -0.036216       0.078051      -0.027105       0.004749      -0.028850       0.059552       0.004471      -0.053152       0.007630       0.045522              8.130308      10.328210      -0.823534       1.582416       5.621487       0.345244       8.441229          -0.000001
          176              C       5.424787       6.503665      17.243182      -0.036313      22.948423 0.36694287E+03  0.83340049E+04                                 7.103347                            6.394922      -0.309619       1.906200                    0.998055      28.039357      81.289596       0.645279       0.417930      -1.054913      -0.048389      -0.059013       0.028816       0.081575       0.025538      -0.014115       0.001540      -0.016403      -0.111380      -0.042168      -0.003841       0.046009              7.875955       7.573045       0.651018      -0.372884       6.149646      -1.116417       9.905175          -0.000001
          177              C      -0.935659       4.371846      18.543746       0.595678      25.151611 0.25525149E+03  0.53066638E+04                                 7.953469                            5.663522       0.009737       2.062021                    0.999577      22.296033      62.312914       0.625197       0.471234      -1.021358       0.027059       0.036900       0.046412       0.065176      -0.030979       0.005353      -0.089512      -0.074274       0.010611      -0.078461      -0.036745       0.115205             10.468609      10.339985       2.209490       1.797962       8.030593       5.497740      13.035248          -0.000001
          178              C      -1.605115       3.470198      17.535780      -0.013704      38.803381 0.42487499E+03  0.98701449E+04                                 9.970322                            6.838664      -0.076538       1.981474                    0.999236      27.145057      76.016459       0.638750       0.412774      -1.073181      -0.035848      -0.023619      -0.022527       0.048481      -0.001757      -0.002730      -0.016266      -0.000380      -0.000926      -0.016853       0.000539       0.016314             13.738384      12.512999       2.716574       2.715488      11.025772       8.546434      17.676381          -0.000001
          179              C      -0.892017       2.834774      16.606420      -0.159548      37.985637 0.45716196E+03  0.10932486E+05                                 9.969663                            7.221060      -0.113424       1.926798                    0.999440      30.502077      89.738162       0.598817       0.427724      -1.052389      -0.013324      -0.010176      -0.009098       0.019075      -0.005355       0.002988      -0.035742       0.019290      -0.058497      -0.046771       0.016128       0.030642             13.115113      10.320104       1.564128       1.390932      11.301298       8.580565      17.723939          -0.000003
          180              C      -1.521763       2.029898      15.605407       0.089976      35.438652 0.40225862E+03  0.92672166E+04                                 9.589070                            6.799708      -0.206258       1.954680                    0.999153      26.384424      74.874725       0.616816       0.431029      -1.055976       0.012941       0.005423       0.001381       0.014099       0.002087       0.001321       0.015284      -0.020410       0.037307      -0.016637      -0.007563       0.024200             12.763830      10.641435       0.871685       0.493783      11.309661       8.454217      16.340392          -0.000001
          181              C       9.418786       1.912767      15.613326       0.092149      35.365107 0.40413197E+03  0.93189386E+04                                 9.564964                            6.810955      -0.194612       1.956871                    0.999282      26.417011      74.942366       0.617076       0.430451      -1.056586      -0.012779      -0.000137       0.000572       0.012793      -0.000888      -0.000501       0.016710      -0.012326       0.039372      -0.012914      -0.011498       0.024411             12.651970      10.688354       0.958564       0.644589      11.035008       8.260155      16.232550          -0.000001
          182              C       8.681166       2.569189      16.634811      -0.152898      36.173742 0.44873585E+03  0.10646723E+05                                 9.502906                            7.048133       0.179951       2.020539                    0.999775      30.041676      87.111304       0.621859       0.415134      -1.063711       0.017205      -0.006682      -0.005497       0.019258       0.008591       0.004125      -0.003880       0.050258      -0.045311      -0.022027      -0.012322       0.034349             11.716944      11.308928       0.141569      -0.173852       9.355207       6.499897      14.486698          -0.000002
          183              C       9.332714       3.314910      17.588699      -0.117651      35.823287 0.45147016E+03  0.10741580E+05                                 9.516573                            7.139021       0.009961       1.964390                    0.999677      30.056340      87.640368       0.608117       0.423330      -1.057174       0.033600      -0.013710      -0.006883       0.036937      -0.009328      -0.019381      -0.003654      -0.007845       0.031358      -0.025153       0.002638       0.022515             11.595668      12.881591       1.631758       1.396233       8.436545       5.564164      13.468869          -0.000001
          184              C      -0.797590       1.373583      14.607099      -0.147182      36.275215 0.44381055E+03  0.10518319E+05                                 9.567878                            7.045277       0.105727       1.999117                    0.999718      30.021045      87.477362       0.616208       0.419401      -1.059233      -0.017036       0.004121       0.002030       0.017645       0.005972       0.008387      -0.010641       0.043099      -0.048759      -0.027413      -0.004131       0.031543             11.928854      11.567755       0.420310      -0.530596      10.721103       6.923109      13.497703          -0.000002
          185              C      -1.426008       0.613544      13.667696      -0.122091      36.249629 0.45650642E+03  0.10900814E+05                                 9.617965                            7.193529      -0.004478       1.959350                    0.999759      30.230889      88.554177       0.603428       0.425078      -1.055190      -0.029298       0.008531       0.011759       0.032702      -0.014090      -0.018830      -0.004373      -0.026782       0.028310      -0.032783       0.012884       0.019898             11.850711      13.323129       1.965248       1.656240      10.618660       6.220644      11.610343          -0.000002
          186              C       9.508656       0.482499      13.647030      -0.019098      40.139528 0.43859474E+03  0.10261050E+05                                10.194729                            6.940150      -0.055541       1.985635                    0.999286      27.308067      76.521726       0.635729       0.411818      -1.074755       0.031346       0.021237       0.028667       0.047491      -0.006498      -0.002917      -0.008232       0.001209      -0.027813      -0.014752       0.002891       0.011860             14.236315      12.960449       3.296565       3.461522      13.657118       9.537789      16.091379          -0.000001
          187              C       8.781035       1.157839      14.603236      -0.162243      38.523211 0.47362140E+03  0.11415154E+05                                10.048604                            7.342931      -0.103710       1.926850                    0.999388      30.729730      90.463692       0.595274       0.426912      -1.053952       0.013087       0.005023       0.001426       0.014090       0.001377      -0.009697      -0.032048       0.024118      -0.064426      -0.045716       0.016015       0.029701             13.081916      10.474006       1.481557       1.827265      12.538296       8.854196      16.233446          -0.000003
          188              C       8.852806      -0.299234      12.556017       0.607277      24.468182 0.24253817E+03  0.49892653E+04                                 7.835776                            5.539146      -0.044240       2.046827                    0.999507      22.138050      61.986266       0.627643       0.474391      -1.017425      -0.026726      -0.034098      -0.044275       0.061946       0.004069      -0.019560      -0.089097      -0.089794      -0.025184      -0.078218      -0.037164       0.115381             10.330182      10.423189       1.553649       2.278903       9.973432       5.960882      10.593924          -0.000001
          189              C       2.165072       8.801375       2.632221       0.597535      24.981406 0.25251679E+03  0.52355966E+04                                 7.909572                            5.626851       0.025139       2.065075                    0.999646      22.272138      62.158135       0.628287       0.470188      -1.021944      -0.013468       0.036378      -0.052345       0.065152       0.052694       0.027002       0.080689      -0.027254      -0.054477      -0.083054      -0.031108       0.114163             10.430685       8.215859      -1.707306      -0.689485       8.302067      -5.248066      14.774127          -0.000000
          190              C       2.479488       7.842309       3.762247      -0.031013      39.721387 0.43766455E+03  0.10231185E+05                                10.094557                            6.923241       0.058752       2.019501                    0.999367      27.400341      76.684522       0.637988       0.410685      -1.075776       0.019900      -0.037594       0.029235       0.051614      -0.002002       0.001153       0.009296      -0.000431      -0.002139      -0.009877       0.000578       0.009300             13.887919       9.903444      -2.258456      -0.323883      11.722070      -8.622930      20.038244           0.000001
          191              C       3.727474       7.188401       3.785810      -0.127189      36.064723 0.44618991E+03  0.10558834E+05                                 9.467204                            7.043518       0.008070       1.958844                    0.999584      30.019859      86.601340       0.620753       0.416957      -1.063798      -0.029155      -0.000728       0.006974       0.029986      -0.003099      -0.024436       0.002773       0.035263       0.009671      -0.019582      -0.015615       0.035197             11.484808       9.531775      -2.482361       0.122260      10.071536      -6.201666      14.851114           0.000003
          192              C       4.025152       6.347044       4.829505      -0.148012      36.027973 0.43385677E+03  0.10188401E+05                                 9.411430                            6.903324       0.128648       2.003588                    0.999745      29.722893      85.227741       0.633206       0.411909      -1.067763      -0.016273       0.002007       0.001898       0.016506      -0.025392      -0.001040      -0.002100       0.027314      -0.047528      -0.021823      -0.014931       0.036754             11.416976       9.289928      -1.601076      -0.946902       9.640233      -6.263958      15.320766           0.000007
          193              C       3.117748       6.145356       5.888265       0.086534      36.109369 0.39680259E+03  0.90900234E+04                                 9.605634                            6.696536      -0.134714       1.972199                    0.999241      26.261083      73.773888       0.630897       0.423796      -1.062826       0.011902      -0.005036       0.004243       0.013602       0.000121      -0.008471      -0.012066      -0.009412       0.060274      -0.017479      -0.008955       0.026434             12.540272       9.568323      -1.849419      -0.806323      10.715018      -7.773427      17.337474           0.000004
          194              C       1.880171       6.803246       5.856204       0.085261      35.940532 0.39770735E+03  0.91225136E+04                                 9.610259                            6.728156      -0.072069       1.995233                    0.999327      26.246226      73.953697       0.625598       0.426835      -1.060165      -0.012462       0.008792      -0.004181       0.015814      -0.001317      -0.005525      -0.016391      -0.000031       0.047288      -0.017710      -0.007021       0.024731             12.649783       9.651534      -1.396989      -1.490611      10.861456      -7.760074      17.436360           0.000003
          195              C       1.579741       7.656001       4.757273      -0.154690      39.493425 0.46227133E+03  0.11083377E+05                                10.238513                            7.269702      -0.011574       1.966716                    0.999354      30.245110      89.043746       0.595886       0.428714      -1.051975       0.008515      -0.013983       0.008726       0.018552       0.001614       0.011454       0.031562       0.009758      -0.079233      -0.046350       0.015070       0.031280             13.623511       9.611580      -1.145216      -1.492259      11.738713      -8.314652      19.520240           0.000002
          196              C       3.448016       5.304696       6.975415      -0.170006      39.322380 0.46084428E+03  0.11039319E+05                                10.159094                            7.224853      -0.046511       1.945278                    0.999586      30.683726      90.259923       0.601981       0.424752      -1.054545      -0.008946       0.007172      -0.007859       0.013901      -0.003446       0.008583       0.030287       0.002209      -0.069871      -0.042579       0.014133       0.028446             12.958434       9.806061      -2.172247      -0.214957      11.090540      -7.916531      17.978700           0.000006
          197              C       2.602375       5.213825       8.043831      -0.022370      40.307866 0.44172177E+03  0.10343848E+05                                10.173678                            6.948319      -0.041248       1.985183                    0.999353      27.452008      76.749140       0.638162       0.409866      -1.076940      -0.020499       0.031355      -0.027598       0.046530      -0.002617      -0.005688       0.008659      -0.006414       0.007344      -0.008435      -0.004477       0.012912             13.546071      11.185988      -3.567524       1.487263      11.174969      -8.121141      18.277256           0.000003
          198              C       1.374195       5.885700       8.029926      -0.118451      34.876227 0.43306294E+03  0.10186421E+05                                 9.280125                            6.952167       0.038200       1.976983                    0.999689      29.663366      85.711203       0.622178       0.418524      -1.061293       0.022978       0.002729      -0.011008       0.025624      -0.001685      -0.022880       0.004851       0.026629       0.008312      -0.018258      -0.012846       0.031104             11.119721      10.737419      -2.971028       0.831327       9.635189      -5.728397      12.986554           0.000004
          199              C       1.025766       6.665933       6.962668      -0.136709      36.341337 0.44056254E+03  0.10399166E+05                                 9.528553                            7.002155       0.167254       2.025923                    0.999678      29.473814      85.092395       0.621767       0.417337      -1.062888       0.017654      -0.002730       0.000523       0.017872      -0.015333       0.002060       0.004231       0.015552      -0.045196      -0.017774      -0.006956       0.024731             11.620271      10.588555      -1.570392      -1.160344       9.753274      -6.091607      14.518986           0.000003
          200              C       3.058668       4.429476       9.268686       0.574452      24.774818 0.25680488E+03  0.53389504E+04                                 7.826574                            5.642957      -0.001447       2.048128                    0.999666      22.553423      62.720374       0.633595       0.464988      -1.026328       0.005426      -0.017350       0.053080       0.056107       0.077170       0.002226       0.027638       0.008795      -0.181621      -0.075125      -0.034959       0.110084              9.919880       7.523848      -2.963746       1.148805       8.551105      -4.766459      13.684688           0.000003
          201              C       7.822906      12.288269       8.083810       0.612541      24.984116 0.24158625E+03  0.49539988E+04                                 7.844024                            5.488203       0.169454       2.114435                    0.999262      21.954667      60.940627       0.638856       0.467541      -1.023359       0.061609       0.000925      -0.002964       0.061687       0.002539      -0.003158      -0.042871      -0.193514      -0.030203      -0.091850      -0.024538       0.116388             10.122391      15.421973      -0.005494       0.178625       5.596479       2.611333       9.348721           0.000000
          202              C       6.319577      12.267113       8.128231      -0.028712      38.009293 0.44151761E+03  0.10350520E+05                                 9.802849                            6.975830       0.077140       2.029675                    0.999303      27.336221      76.773757       0.632145       0.413309      -1.073377      -0.047826       0.001852       0.018100       0.051170      -0.004370      -0.002204      -0.005238      -0.009429       0.035021      -0.012937      -0.000623       0.013561             12.983911      22.368563       0.293308       0.628806       7.535770       3.094530       9.047400          -0.000000
          203              C       5.628067      11.513421       7.234407      -0.154793      37.124466 0.47101401E+03  0.11337355E+05                                 9.785915                            7.316092      -0.027502       1.954942                    0.999553      30.475492      89.674221       0.597135       0.426143      -1.054362      -0.014559      -0.002085       0.013921       0.020251      -0.017459      -0.013359      -0.008938      -0.057533       0.027203      -0.042719       0.012212       0.030507             12.378437      21.332332       1.509597       2.111981       7.342174       2.541556       8.460804           0.000000
          204              C       4.202101      11.484849       7.263957       0.088030      34.212977 0.41150155E+03  0.95172237E+04                                 9.311796                            6.851543      -0.167526       1.964359                    0.999294      26.424190      74.699218       0.619057       0.427796      -1.059847       0.008157      -0.008281      -0.004595       0.012499       0.005514       0.009870      -0.000856       0.026223      -0.019171      -0.013104      -0.007671       0.020775             11.878257      19.799555       2.135430       2.409138       7.344705       2.969628       8.490509           0.000001
          205              C       3.514315      12.289249       8.224798       0.083091      34.281415 0.40859871E+03  0.94383475E+04                                 9.325465                            6.828685      -0.121976       1.979067                    0.999306      26.433545      74.807860       0.619582       0.427965      -1.059184      -0.004332       0.006042       0.011566       0.013749       0.012624       0.005141       0.001389       0.021520      -0.020358      -0.013334      -0.007640       0.020974             11.932680      19.989077       2.154123       2.320307       7.242115       2.952475       8.566849           0.000001
          206              C       4.268601      13.048068       9.165166      -0.126502      33.416665 0.44903929E+03  0.10663768E+05                                 9.080484                            7.116417       0.143696       2.022078                    0.999420      29.544281      85.920130       0.609832       0.422931      -1.057976       0.002985      -0.010034      -0.010132       0.014569      -0.005649      -0.013302       0.001827      -0.019205       0.003787      -0.019475       0.005140       0.014335             10.751550      16.214878       1.789902       2.053962       7.209904       2.885921       8.829867           0.000000
          207              C       5.637044      13.041946       9.109351      -0.105863      34.166305 0.47217214E+03  0.11387038E+05                                 9.332635                            7.390844      -0.087780       1.944892                    0.999213      30.069894      88.943346       0.585432       0.433829      -1.048294      -0.000249      -0.021950      -0.022196       0.031218       0.005671       0.010002       0.003020      -0.039115       0.007236      -0.024911       0.004532       0.020379             10.994779      16.511513       0.013807       0.105546       7.464612       2.986466       9.008213          -0.000000
          208              C       3.444746      10.735878       6.334017      -0.129743      33.279014 0.44408476E+03  0.10519948E+05                                 9.042928                            7.068907       0.117400       2.012671                    0.999483      29.571463      85.973903       0.612757       0.421959      -1.058277      -0.007736       0.008084       0.008990       0.014353      -0.012131      -0.012712       0.001350      -0.016574       0.021901      -0.022345       0.004483       0.017862             10.678516      16.062734       1.975789       1.993789       7.502228       2.952419       8.470587           0.000001
          209              C       2.080670      10.745140       6.356228      -0.101373      33.939865 0.46237909E+03  0.11093681E+05                                 9.297343                            7.315900      -0.069477       1.953976                    0.999194      29.823837      88.017266       0.588112       0.434079      -1.048041       0.002922       0.013278       0.024303       0.027847       0.009292       0.005180      -0.006321      -0.019595       0.059069      -0.024520       0.002828       0.021692             10.940355      16.424020       0.325300      -0.109318       7.795539       3.095321       8.601506          -0.000000
          210              C       1.398959      11.561830       7.296017      -0.028391      38.218038 0.44006099E+03  0.10309495E+05                                 9.838508                            6.965145       0.102638       2.038931                    0.999366      27.261596      76.578474       0.632416       0.413408      -1.073142       0.048799      -0.014308      -0.001073       0.050865      -0.001979      -0.002457       0.002237      -0.021175      -0.003234      -0.010765      -0.001022       0.011787             12.996456      22.426594       0.591741       0.400349       7.667810       3.160585       8.894963          -0.000001
          211              C       2.112903      12.298231       8.213596      -0.143811      37.865594 0.47038278E+03  0.11330828E+05                                 9.967082                            7.348981      -0.070036       1.947233                    0.999319      30.331492      89.606194       0.590557       0.430560      -1.050491       0.008113      -0.023391       0.001964       0.024836      -0.008281      -0.018709      -0.012882      -0.049560       0.059799      -0.042971       0.010917       0.032054             12.694284      21.991208       2.002060       1.611959       7.430282       2.647183       8.661362           0.000000
          212              C      -0.084214      11.586714       7.299880       0.599849      25.450665 0.25127015E+03  0.52052864E+04                                 7.948578                            5.601120       0.094084       2.084094                    0.999568      22.301268      62.290101       0.631484       0.468209      -1.022633      -0.058844       0.001311       0.001340       0.058874      -0.004286       0.005695      -0.059174      -0.111226       0.236336      -0.095249      -0.019424       0.114673             10.198308      15.573122      -0.006263       0.025461       8.039189       3.150230       6.982612           0.000000
          213              C      -0.452034       7.870827      18.457608       0.605404      24.497849 0.24258041E+03  0.49861525E+04                                 7.818510                            5.523426       0.003912       2.061509                    0.999665      22.099885      61.684867       0.631835       0.471620      -1.019775       0.014822      -0.034883       0.050601       0.063222       0.043462       0.022992       0.084532      -0.053047      -0.046469      -0.079942      -0.035219       0.115161             10.341128       8.550181      -1.407080      -0.534042       7.782357      -5.257339      14.690846          -0.000000
          214              C      -0.749490       8.758449      17.301509      -0.033507      40.682480 0.44328545E+03  0.10391248E+05                                10.260138                            6.970226       0.053980       2.019018                    0.999468      27.394032      76.665584       0.635741       0.411000      -1.076030      -0.020932       0.028612      -0.033391       0.048701      -0.000290      -0.001516       0.011069      -0.000166      -0.008911      -0.012074       0.001325       0.010749             14.323624      10.264815      -1.978258       0.014670      11.511131      -9.061841      21.194925           0.000001
          215              C       0.205470       8.994162      16.331784      -0.152384      39.478933 0.46209252E+03  0.11070181E+05                                10.211213                            7.247524       0.019111       1.973712                    0.999566      30.259541      88.844787       0.599789       0.426267      -1.054227      -0.010042       0.004455      -0.006793       0.012916      -0.000496       0.004217       0.030661       0.009368      -0.085148      -0.045718       0.018779       0.026938             13.633503       9.893376      -0.734174      -1.484000      11.235740      -8.388692      19.771392           0.000002
          216              C      -0.091447       9.780225      15.201758       0.085939      36.378864 0.39965160E+03  0.91768617E+04                                 9.679625                            6.737458      -0.100319       1.984950                    0.999250      26.297022      74.098456       0.626256       0.425934      -1.060890       0.012535      -0.009827      -0.000923       0.015955       0.000395      -0.009679      -0.013213      -0.003113       0.051077      -0.016054      -0.009147       0.025201             12.838567      10.399975      -0.905075      -1.609849      10.510099      -7.879734      17.605626           0.000003
          217              C      -1.364810      10.350678      15.067337       0.087611      36.522790 0.40101789E+03  0.92093278E+04                                 9.685604                            6.742417      -0.118652       1.978328                    0.999207      26.265558      73.836819       0.627398       0.425107      -1.062185      -0.013625       0.004020      -0.005074       0.015085      -0.000312      -0.006076      -0.015858      -0.003164       0.055539      -0.016727      -0.010027       0.026754             12.679884      10.153219      -1.273453      -1.094432      10.106283      -7.717932      17.780150           0.000004
          218              C      -2.320213      10.140358      16.082641      -0.145340      35.899107 0.43066205E+03  0.10096444E+05                                 9.394451                            6.883304       0.160049       2.016464                    0.999777      29.590728      84.825298       0.633265       0.412561      -1.067157       0.016252      -0.005765      -0.000256       0.017246      -0.017371       0.001479      -0.002654       0.035676      -0.039645      -0.018936      -0.012696       0.031632             11.438371       9.913566      -1.388711      -0.859203       9.111339      -6.086293      15.290208           0.000007
          219              C      -2.026143       9.355426      17.166508      -0.118931      35.645334 0.44126513E+03  0.10410697E+05                                 9.399001                            7.005437       0.028362       1.968500                    0.999621      29.769846      85.678547       0.622478       0.417063      -1.064002       0.026372      -0.001328      -0.009368       0.028018      -0.001013      -0.023037       0.005539       0.034710      -0.008254      -0.021008      -0.012698       0.033705             11.464216       9.787654      -2.275696       0.480698       9.466590      -6.130673      15.138404           0.000003
          220              C       0.871834       9.973878      14.170423      -0.140363      37.893453 0.45457703E+03  0.10809726E+05                                 9.829114                            7.136013       0.134854       2.015407                    0.999598      29.617768      85.706673       0.613146       0.420083      -1.061596      -0.019835      -0.007148      -0.002346       0.021214      -0.012123       0.004969       0.005020       0.014993      -0.028486      -0.016356      -0.002779       0.019134             12.139523      11.735536      -0.925491      -1.575137       9.803773      -6.438799      14.879260           0.000003
          221              C       0.567259      10.736899      13.073423      -0.112673      35.309201 0.43341425E+03  0.10202874E+05                                 9.376843                            6.964141       0.032923       1.977166                    0.999726      29.633608      85.827742       0.620045       0.419627      -1.059959      -0.030688      -0.007778       0.003123       0.031812       0.000623      -0.018533       0.009381       0.026673      -0.006727      -0.021688      -0.005302       0.026990             11.324217      11.570256      -2.447175       0.916784       9.342148      -5.890200      13.060247           0.000004
          222              C      -0.695788      11.331529      12.939967      -0.017757      39.984837 0.42273799E+03  0.97923498E+04                                10.091983                            6.786306      -0.036165       1.991719                    0.999341      27.087984      75.350497       0.647237       0.408533      -1.077690       0.020054      -0.032451       0.024412       0.045290       0.002247      -0.001943       0.002552       0.006304      -0.013316      -0.006439       0.000227       0.006211             13.517833      11.640555      -2.704777       1.258393      10.596252      -8.261280      18.316692           0.000003
          223              C      -1.637048      11.124332      13.898104      -0.165307      40.305267 0.46270674E+03  0.11082448E+05                                10.315764                            7.237021      -0.001507       1.961683                    0.999555      30.483312      89.330417       0.602464       0.424468      -1.055926       0.008112      -0.018738       0.005071       0.021039      -0.006896       0.014479       0.031213       0.005577      -0.071086      -0.046720       0.018535       0.028185             13.298007      10.833792      -1.333335      -0.585300      10.532881      -8.149293      18.527347           0.000006
          224              C      -1.064119      12.039271      11.686529       0.567729      25.635533 0.25593184E+03  0.53131950E+04                                 7.965715                            5.600975      -0.020186       2.038864                    0.999684      22.576953      62.622377       0.641860       0.459657      -1.029887      -0.014594       0.022303      -0.043384       0.050917       0.035359      -0.000630       0.054739      -0.093494      -0.158539      -0.076667      -0.025842       0.102509             10.314576       8.946492      -2.136949       1.529330       7.966702      -5.765714      14.030533           0.000003
          225              N       4.708910      -0.247977      11.474661      -0.149445      27.946959 0.45409551E+03  0.10644029E+05                                 8.192719                            7.268432      -0.128935       2.010757                    0.997941      26.331366      72.239953       0.598938       0.436280      -1.066559      -0.135968       0.061588       0.048055       0.156811       0.052348       0.041387      -0.021934      -0.099628       0.108653      -0.105732       0.048988       0.056744              9.646075      10.930224      -0.792312      -0.133708      10.985409       1.192515       7.022591          -0.000000
          226              N       3.490598       1.834483      11.863439      -0.165053      26.894586 0.46545935E+03  0.10998829E+05                                 8.100503                            7.484462      -0.335945       1.932656                    0.998629      27.103060      75.120944       0.574342       0.451306      -1.055568      -0.007774      -0.172994       0.007150       0.173316      -0.013523      -0.004433       0.012995       0.178046       0.164917      -0.118450       0.052892       0.065558              9.165660      10.037566      -0.619381      -0.457672      10.178987       0.993327       7.280427           0.000000
          227              N       3.180770      -0.084511      13.360033      -0.197019      27.711385 0.45507257E+03  0.10603368E+05                                 7.566308                            6.776837       0.219715       2.090235                    0.998375      26.871706      71.954900       0.694606       0.378447      -1.112382       0.045255       0.070421      -0.243254       0.257254      -0.020982       0.067937       0.105530       0.009635      -0.704837      -0.277124       0.134485       0.142639              8.465289      10.078600      -0.672474       0.079651       9.706596       1.660413       5.610671          -0.000001
          228              N       2.298656      -0.150426      11.117943      -0.186250      28.020401 0.48592387E+03  0.11511300E+05                                 7.649426                            7.049758       0.165213       2.081374                    0.999292      26.787986      72.365882       0.674122       0.383541      -1.108489       0.179888       0.076343       0.140574       0.240726      -0.080767      -0.147801      -0.062550      -0.145132      -0.014885      -0.223781       0.109289       0.114491              8.524885       8.433051      -0.099126      -1.082742      10.780757       0.879323       6.360847          -0.000001
          229              N       9.370737      16.951742       9.693581      -0.153429      28.208226 0.46261696E+03  0.10887171E+05                                 8.205971                            7.306281      -0.142344       2.006002                    0.997834      26.379671      72.362437       0.601465       0.432715      -1.069448       0.134587      -0.067080      -0.044269       0.156758       0.056046       0.033942      -0.020219      -0.095128       0.111008      -0.103044       0.046258       0.056786              9.626185      11.090176      -0.806184      -0.151239      10.769080       1.185042       7.019299          -0.000000
          230              N      -1.796419      14.819128       9.318128      -0.166042      27.467161 0.48076350E+03  0.11434650E+05                                 8.107097                            7.513474      -0.332966       1.936954                    0.998557      27.000576      74.694571       0.584835       0.440333      -1.063762       0.014390       0.171381      -0.006016       0.172089      -0.019499      -0.004941       0.009906       0.182585       0.163609      -0.121116       0.052441       0.068675              9.147050       9.877252      -0.796124      -0.394578      10.216292       0.993725       7.347607           0.000000
          231              N      -1.322658      16.756055       7.907286      -0.193654      27.546846 0.44936473E+03  0.10429216E+05                                 7.520088                            6.720540       0.219544       2.092501                    0.998151      26.703708      71.182088       0.700185       0.376913      -1.114385      -0.067699      -0.075861       0.233747       0.254904      -0.031752       0.095347       0.111788       0.004882      -0.624267      -0.270978       0.133081       0.137896              8.458503       9.836483      -0.939695       0.114260       9.913113       1.725393       5.625915          -0.000001
          232              N      -0.604603      16.756171      10.262167      -0.176179      27.715946 0.47007740E+03  0.11040838E+05                                 7.578895                            6.915961       0.164383       2.083323                    0.999273      26.557750      71.370561       0.683450       0.381564      -1.110238      -0.169546      -0.063130      -0.150189       0.235134      -0.066859      -0.153024      -0.056527      -0.141154      -0.070699      -0.220508       0.106842       0.113665              8.511305       8.590617      -0.227611      -1.109354      10.928235       0.968279       6.015063          -0.000001
          233              N      10.878910      11.226883       2.384624      -0.149445      27.946957 0.45409555E+03  0.10644031E+05                                 8.192719                            7.268433      -0.128935       2.010757                    0.997941      26.331365      72.239949       0.598938       0.436280      -1.066559      -0.135968       0.032685       0.070951       0.156811       0.028309       0.060430      -0.018631      -0.113677       0.066505      -0.105732       0.048988       0.056744              9.646074      10.930222       0.051165      -0.801883       6.698803       0.184764      11.309197          -0.000000
          234              N       9.660598      11.128764       4.500791      -0.165053      26.894591 0.46545949E+03  0.10998834E+05                                 8.100504                            7.484464      -0.335945       1.932656                    0.998629      27.103060      75.120944       0.574342       0.451306      -1.055568      -0.007774       0.046550      -0.166767       0.173316      -0.001221      -0.014178       0.049836       0.021335      -0.305215      -0.118450       0.052892       0.065558              9.165662      10.037568      -0.303778      -0.707685       6.989649       0.243532      10.469768           0.000000
          235              N       9.350770      13.024809       2.975227      -0.197019      27.711329 0.45507124E+03  0.10603327E+05                                 7.566290                            6.776820       0.219714       2.090234                    0.998375      26.871689      71.954772       0.694608       0.378446      -1.112383       0.045255      -0.252914       0.012882       0.257254       0.070936      -0.004877       0.017037       0.386050       0.424410      -0.277124       0.134485       0.142639              8.465269      10.078571       0.231435      -0.636396       5.085364       0.573996      10.231871          -0.000001
          236              N       8.468656      10.857307       2.397950      -0.186250      28.020405 0.48592398E+03  0.11511303E+05                                 7.649426                            7.049759       0.165212       2.081373                    0.999292      26.787987      72.365884       0.674122       0.383541      -1.108489       0.179888       0.119372       0.106488       0.240726      -0.125394      -0.112448      -0.073822      -0.097184       0.128959      -0.223781       0.109289       0.114491              8.524885       8.433051      -1.031321      -0.344287       6.200544      -0.197455      10.941061          -0.000001
          237              N       3.200737       5.556850      18.720270      -0.153429      28.208244 0.46261738E+03  0.10887184E+05                                 8.205978                            7.306287      -0.142350       2.006000                    0.997834      26.379694      72.362524       0.601464       0.432716      -1.069447       0.134587      -0.027743      -0.075430       0.156757       0.020215       0.062327      -0.016333      -0.111661       0.061407      -0.103045       0.046258       0.056787              9.626194      11.090188       0.037273      -0.819410       6.687690       0.225535      11.100705          -0.000000
          238              N       4.373581       5.679419      16.558330      -0.166040      27.467170 0.48076393E+03  0.11434676E+05                                 8.107147                            7.513518      -0.332974       1.936951                    0.998558      27.000674      74.695188       0.584828       0.440338      -1.063758       0.014391      -0.045079       0.165455       0.172089      -0.000350      -0.020111       0.047433       0.022967      -0.315246      -0.121118       0.052441       0.068677              9.147113       9.877321      -0.201907      -0.865303       7.055120       0.250548      10.508897           0.000000
          239              N       4.847342       3.862745      18.120976      -0.193652      27.546861 0.44936516E+03  0.10429229E+05                                 7.520091                            6.720545       0.219559       2.092505                    0.998151      26.703717      71.182128       0.700184       0.376913      -1.114385      -0.067696       0.244904      -0.020354       0.254902       0.100087      -0.009094       0.031086       0.348157       0.405582      -0.270979       0.133079       0.137900              8.458506       9.836488       0.326278      -0.888610       5.081690       0.589557      10.457339          -0.000001
          240              N       5.565397       6.155103      18.660012      -0.176179      27.715949 0.47007744E+03  0.11040839E+05                                 7.578896                            6.915961       0.164385       2.083324                    0.999273      26.557753      71.370576       0.683450       0.381564      -1.110238      -0.169546      -0.131756      -0.095826       0.235134      -0.133661      -0.100105      -0.074204      -0.065962       0.154878      -0.220508       0.106842       0.113665              8.511306       8.590618      -1.027826      -0.475446       5.840962      -0.227704      11.102338          -0.000001
          241              O       6.058221      -2.061700       9.216154      -0.557735      38.406069 0.54879610E+03  0.13252921E+05                                 9.072606                            7.236504       0.272788       2.137761                    0.997381      27.602058      72.579186       0.708806       0.357831      -1.140594       0.021258      -0.005029      -0.009339       0.023757      -0.022167      -0.054040      -0.001715      -0.096556       0.063860      -0.089456       0.035594       0.053862             11.424660       8.352458      -1.760093      -1.288411      13.868028       7.418717      12.053495          -0.000001
          242              O       6.475745      16.908932       8.661280      -0.553065      38.025449 0.56208990E+03  0.13664352E+05                                 9.026630                            7.354973       0.221188       2.123206                    0.996883      27.649281      73.101009       0.698128       0.360901      -1.137417      -0.022299       0.015446       0.006755       0.027955       0.017549       0.029535      -0.059630       0.052123      -0.079193      -0.088561       0.036829       0.051732             10.835476      15.751923       2.040593       4.210481       8.450909       2.582459       8.303595          -0.000002
          243              O       3.428810      11.688953       1.802325      -0.549267      38.695882 0.54168827E+03  0.13057530E+05                                 9.156578                            7.222974       0.200662       2.118699                    0.996979      27.448202      72.449623       0.703527       0.361172      -1.136307      -0.021714       0.006654       0.010300       0.024937      -0.038607      -0.032686      -0.015663      -0.091270       0.099014      -0.087121       0.040229       0.046892             11.573442       8.519324      -1.019534      -2.019863       9.158834       6.549588      17.042168          -0.000002
          244              O       1.423968      12.214891       2.607500      -0.566819      38.455265 0.56515118E+03  0.13756797E+05                                 9.092481                            7.368750       0.240388       2.126023                    0.996819      27.824001      73.599967       0.698392       0.360292      -1.137950       0.023885      -0.005632      -0.013871       0.028189       0.025257       0.021326      -0.055514       0.053899      -0.110303      -0.087821       0.032495       0.055326             10.975004      16.435903       3.173425       3.330130       6.974438       2.308273       9.514672          -0.000002
          245              O       7.251049       0.463083       9.782615      -0.542135      36.255518 0.54170851E+03  0.13063124E+05                                 8.744649                            7.243347       0.213746       2.127865                    0.996544      27.352459      72.301104       0.699327       0.363199      -1.134285       0.012830      -0.003100      -0.014043       0.019272       0.038368      -0.009987       0.020600       0.088271       0.111643      -0.081467       0.038464       0.043004             10.068823      11.508660       2.661761      -3.615012      11.015136      -2.084495       7.682675          -0.000001
          246              O       9.206500      -0.368355       9.072655      -0.559868      38.913782 0.54258784E+03  0.13068221E+05                                 9.170089                            7.189506       0.259205       2.133315                    0.997410      27.592333      72.501451       0.711870       0.357239      -1.140853      -0.024994       0.006293      -0.000440       0.025778      -0.045852       0.047575       0.022887      -0.042768      -0.008326      -0.083410       0.030091       0.053319             11.900596       9.003570      -4.943873      -0.137563      20.579984      -1.353462       6.118234          -0.000001
          247              O      10.200746       8.087955       5.638156      -0.587805      32.271953 0.49319641E+03  0.11579073E+05                                 7.952333                            6.802691       0.844560       2.312938                    0.997358      27.736617      71.561758       0.741446       0.351862      -1.147113       0.004454      -0.010421       0.014859       0.018687       0.012405      -0.010581      -0.021577       0.147886       0.110564      -0.096614       0.033580       0.063035              9.042848       9.939783       1.729403      -3.394647       8.723980      -2.663537       8.464782           0.000001
          248              O       8.624827       8.974234       6.886187      -0.538613      31.117617 0.45448761E+03  0.10483933E+05                                 7.786631                            6.525098       0.529714       2.229856                    0.998227      26.748254      69.038491       0.755824       0.351304      -1.144342       0.009235      -0.027704      -0.023329       0.037377      -0.009794       0.032195       0.023521      -0.054505      -0.069079      -0.057840       0.011119       0.046721              8.757297       6.758013      -0.869886      -1.036672      14.234955      -0.090716       5.278923           0.000003
          249              O       6.382789      -2.828226      11.882560      -0.549495      39.027024 0.53719214E+03  0.12910008E+05                                 9.205807                            7.169154       0.249295       2.134475                    0.997351      27.380270      71.938939       0.710349       0.358788      -1.139264       0.026064      -0.006066      -0.002175       0.026849      -0.047105       0.044836       0.024614      -0.044669       0.040741      -0.085298       0.038744       0.046554             11.984475       9.478930      -5.250513       0.010891      20.459113      -1.459414       6.015383          -0.000001
          250              O       2.248440       5.946593      14.452205      -0.516218      37.608373 0.51293907E+03  0.12183973E+05                                 8.959835                            7.019781       0.362986       2.190232                    0.996528      26.654722      69.594511       0.715765       0.360257      -1.138252      -0.012200      -0.004795       0.003924       0.013683       0.043362       0.027273      -0.013404      -0.039235       0.064385      -0.068469       0.029978       0.038491             11.040485      14.856480       4.620772       3.642088       9.456144       3.312493       8.808830          -0.000000
          251              O       2.222028       4.118635      13.196063      -0.587695      45.925024 0.62828698E+03  0.15700991E+05                                10.202316                            7.777226       0.148998       2.089025                    0.996552      28.389123      76.041409       0.678913       0.361013      -1.137596      -0.024064       0.010660       0.010629       0.028384      -0.055407      -0.034203      -0.016649      -0.089040       0.133000      -0.103061       0.048901       0.054160             12.665728      14.533408      -5.325328      -5.512224      12.405755       5.282824      11.058021          -0.000001
          252              O       5.507901       4.058048      11.893375      -0.514051      36.478702 0.51355686E+03  0.12206840E+05                                 8.772128                            7.014048       0.325923       2.172692                    0.997175      26.822185      70.140084       0.717317       0.359236      -1.138638       0.019870      -0.006378       0.001930       0.020958       0.016299       0.047313      -0.004284      -0.045306      -0.002019      -0.062815       0.022644       0.040171             10.635109      14.256079       2.508910       4.726911       7.138247       2.608486      10.511002           0.000000
          253              O       5.486944       4.789243      14.012053      -0.582020      45.445307 0.63816969E+03  0.16014923E+05                                10.140848                            7.849688       0.127694       2.077468                    0.997172      28.566445      76.749058       0.674089       0.362076      -1.136433       0.033626      -0.009617      -0.001831       0.035022      -0.021015      -0.062018      -0.008714      -0.106908       0.058768      -0.099977       0.046461       0.053516             12.444473      13.824149      -3.691048      -6.228247       8.784457       4.387165      14.724812          -0.000001
          254              O       6.858278      16.315557      11.386978      -0.560928      36.867724 0.54950009E+03  0.13300923E+05                                 8.842770                            7.290428       0.210389       2.120364                    0.996610      27.688891      73.373390       0.697626       0.362718      -1.134446      -0.019394       0.001991       0.009541       0.021705       0.042112      -0.018409       0.027250       0.081444       0.108808      -0.085306       0.036175       0.049131             10.256076      12.227793       3.129398      -3.382515      11.308345      -2.104816       7.232090          -0.000001
          255              O       5.959653       7.691027      14.274522      -0.575203      33.606837 0.51790940E+03  0.12301309E+05                                 8.181328                            6.970252       0.639384       2.246517                    0.998083      27.691215      71.717700       0.733051       0.351783      -1.147878      -0.002434       0.018154       0.001524       0.018380      -0.055894       0.015970       0.015573      -0.064700       0.013253      -0.072853       0.009927       0.062926              9.253184       9.079844      -2.642751      -0.443454      13.236660      -1.192945       5.443048           0.000002
          256              O       3.950319       8.349762      14.749438      -0.548977      33.570205 0.49096824E+03  0.11516289E+05                                 8.203575                            6.797958       0.584942       2.248228                    0.996717      26.948755      69.548120       0.739796       0.352968      -1.145958       0.015948       0.007400      -0.006966       0.018912       0.047420      -0.003842      -0.006799       0.059881       0.024139      -0.060352       0.007308       0.053043              9.586282      11.960469       2.865923      -2.188744      10.649151      -2.267314       6.149225           0.000002
          257              O      -0.111779       9.443392       0.102168      -0.557735      38.406066 0.54879604E+03  0.13252919E+05                                 9.072605                            7.236504       0.272788       2.137761                    0.997381      27.602058      72.579187       0.708806       0.357831      -1.140594       0.021258      -0.007940      -0.007033       0.023757      -0.047533      -0.033946      -0.005177      -0.081829       0.108043      -0.089456       0.035594       0.053862             11.424659       8.352460      -0.851412      -2.008240       8.843039       6.237374      17.078480          -0.000001
          258              O       0.305745       4.561743      18.442350      -0.553065      38.025436 0.56208967E+03  0.13664345E+05                                 9.026629                            7.354972       0.221189       2.123206                    0.996883      27.649276      73.100993       0.698128       0.360901      -1.137417      -0.022299       0.003041       0.016582       0.027954       0.024735       0.023842      -0.056399       0.038381      -0.120422      -0.088561       0.036829       0.051732             10.835474      15.751922       3.631737       2.950019       7.160666       2.279130       9.593832          -0.000002
          259              O       9.598810      -0.920569      11.791207      -0.549267      38.695892 0.54168842E+03  0.13057534E+05                                 9.156579                            7.222975       0.200662       2.118699                    0.996979      27.448201      72.449617       0.703527       0.361172      -1.136307      -0.021714       0.008504       0.008834       0.024937      -0.022983      -0.045062      -0.013159      -0.101918       0.067070      -0.087121       0.040229       0.046892             11.573445       8.519322      -1.732934      -1.454729      13.711057       7.619787      12.489958          -0.000002
          260              O       7.593968      -0.257125      12.487455      -0.566819      38.455267 0.56515121E+03  0.13756798E+05                                 9.092481                            7.368750       0.240388       2.126023                    0.996819      27.824001      73.599967       0.698392       0.360292      -1.137950       0.023885      -0.012214      -0.008657       0.028189       0.014980       0.029467      -0.055982       0.055889      -0.104334      -0.087821       0.032495       0.055326             10.975005      16.435905       2.515503       3.851318       8.353155       2.632400       8.135956          -0.000002
          261              O       1.081049       9.417014       2.689582      -0.542135      36.255520 0.54170864E+03  0.13063128E+05                                 8.744649                            7.243349       0.213746       2.127865                    0.996544      27.352458      72.301102       0.699327       0.363199      -1.134285       0.012830      -0.012961      -0.006232       0.019272      -0.018502       0.035064       0.040711       0.002728      -0.144987      -0.081468       0.038464       0.043004             10.068825      11.508658      -4.128227       1.763809       8.785980      -2.608555       9.911836          -0.000001
          262              O       3.036500       8.916174       1.717732      -0.559868      38.913785 0.54258781E+03  0.13068220E+05                                 9.170090                            7.189505       0.259205       2.133315                    0.997410      27.592331      72.501444       0.711870       0.357239      -1.140853      -0.024994      -0.001868       0.006025       0.025778       0.056806      -0.033748       0.014798      -0.008362       0.094894      -0.083410       0.030091       0.053319             11.900599       9.003568       0.997515      -4.844149       7.478706      -4.433486      19.219521          -0.000001
          263              O       4.030746       3.637565       9.163621      -0.587805      32.271873 0.49319492E+03  0.11579028E+05                                 7.952316                            6.802677       0.844563       2.312939                    0.997358      27.736599      71.561656       0.741447       0.351862      -1.147113       0.004454       0.016849      -0.006744       0.018687      -0.013139       0.009654       0.009472       0.015814      -0.285648      -0.096614       0.033580       0.063035              9.042827       9.939763      -3.700326       0.906626       9.665099      -2.442273       7.523620           0.000001
          264              O       2.454827       4.649645      10.311995      -0.538613      31.117612 0.45448748E+03  0.10483929E+05                                 7.786630                            6.525097       0.529714       2.229856                    0.998227      26.748256      69.038493       0.755824       0.351304      -1.144342       0.009235      -0.016370      -0.032307       0.037376       0.033582      -0.002167       0.007291       0.014530       0.138027      -0.057840       0.011119       0.046721              8.757296       6.758012      -0.810080      -1.084049       5.788405      -2.076442      13.725470           0.000003
          265              O       0.212789      12.214456      -0.033798      -0.549495      39.027028 0.53719226E+03  0.12910011E+05                                 9.205808                            7.169155       0.249295       2.134475                    0.997351      27.380270      71.938939       0.710349       0.358788      -1.139264       0.026064      -0.000729      -0.006403       0.026849       0.054426      -0.035594       0.021598      -0.031841       0.079225      -0.085298       0.038744       0.046554             11.984477       9.478929       1.212201      -5.108676       7.422118      -4.524322      19.052385          -0.000001
          266              O       8.418440      12.707754       9.096218      -0.516218      37.608387 0.51293955E+03  0.12183987E+05                                 8.959837                            7.019784       0.362987       2.190232                    0.996528      26.654725      69.594521       0.715765       0.360257      -1.138252      -0.012200       0.004917      -0.003770       0.013683       0.016626       0.048453      -0.009199      -0.057124       0.010718      -0.068469       0.029978       0.038490             11.040486      14.856482       2.487946       5.331645       7.366817       2.821305      10.898160          -0.000000
          267              O       8.392028      11.903284       7.029299      -0.587695      45.925023 0.62828682E+03  0.15700986E+05                                10.202316                            7.777225       0.148998       2.089025                    0.996552      28.389123      76.041407       0.678914       0.361013      -1.137596      -0.024064       0.007907       0.012810       0.028384      -0.020615      -0.061764      -0.010009      -0.117287       0.048259      -0.103061       0.048901       0.054160             12.665728      14.533406      -4.147213      -6.445493       8.774791       4.429210      14.688986          -0.000001
          268              O      -0.662099      10.649034       6.672195      -0.514051      36.478707 0.51355713E+03  0.12206848E+05                                 8.772128                            7.014050       0.325923       2.172692                    0.997175      26.822185      70.140082       0.717317       0.359236      -1.138638       0.019870       0.003339      -0.005767       0.020958       0.042328       0.026694      -0.009107      -0.024792       0.059524      -0.062815       0.022644       0.040171             10.635110      14.256080       4.027289       3.524095       9.172121       3.086634       8.477128           0.000000
          269              O      -0.683056      12.544148       7.868852      -0.582020      45.445304 0.63816954E+03  0.16014919E+05                                10.140847                            7.849687       0.127693       2.077468                    0.997172      28.566443      76.749051       0.674090       0.362076      -1.136433       0.033626       0.000419      -0.009781       0.035022      -0.055563      -0.034650      -0.013164      -0.087982       0.115547      -0.099977       0.046461       0.053516             12.444471      13.824146      -5.218244      -5.018447      12.458946       5.251010      11.050322          -0.000001
          270              O       0.688278       7.350899      18.488509      -0.560928      36.867714 0.54949987E+03  0.13300917E+05                                 8.842768                            7.290426       0.210389       2.120365                    0.996610      27.688888      73.373378       0.697626       0.362718      -1.134446      -0.019394       0.008833       0.004121       0.021705      -0.027559       0.036782       0.045588       0.003441      -0.125201      -0.085306       0.036175       0.049131             10.256075      12.227791      -4.008920       2.272246       8.383402      -2.792450      10.157031          -0.000001
          271              O      -0.210347      12.135567      10.753692      -0.575203      33.606835 0.51790948E+03  0.12301311E+05                                 8.181328                            6.970252       0.639384       2.246517                    0.998083      27.691212      71.717686       0.733051       0.351783      -1.147878      -0.002434      -0.002671       0.018021       0.018380       0.028338      -0.050756       0.008211      -0.033385       0.107198      -0.072853       0.009928       0.062925              9.253184       9.079842       0.173120      -2.674100       6.382761      -2.804249      12.296950           0.000002
          272              O      10.120319      12.447125      11.503631      -0.548977      33.570214 0.49096838E+03  0.11516293E+05                                 8.203577                            6.797959       0.584941       2.248228                    0.996717      26.948756      69.548128       0.739796       0.352968      -1.145958       0.015949      -0.008475       0.005609       0.018912      -0.014593       0.045282       0.003272       0.017041      -0.104380      -0.060352       0.007308       0.053043              9.586286      11.960469      -2.786536       2.288967       7.395134      -3.032316       9.403254           0.000002

******************************************************
Auxiliary information for the entire system
The total spin magnetic moment of the unit cell is   0.000081
The total net atomic charge of the unit cell is   0.000003
Accuracy of reproducing the electrostatic potential in the unit cell:
  The inner radius (bohr) =    5.0000
  The outer radius (bohr) =   12.0000
  Valid grid points have density less than (e/(bohr^3)) =    0.0001
  The number of valid grid points were=       403484
  The rms potential error without charges in kcal/mol is=      3.45322
  The rms potential error with partial charges in kcal/mol is=      1.49756
  The RRMSE value at monopole order=      0.43367
  The rms potential error with partial charges and cloud penetration in kcal/mol is=      1.48646
  The RRMSE value at monopole order with cloud penetration is=      0.43046
  The rms potential error with partial charges and atomic dipoles in kcal/mol is=      0.51747
  The RRMSE value at dipole order=      0.14985
  The rms potential error with partial charges, atomic dipoles and cloud penetration in kcal/mol is=      0.50615
  The RRMSE value at dipole order with cloud penetration=      0.14657

******************************************************
The electron densities and ab initio electrostatic potential were computed in VASP using the PBE functional and
projector augmented wave method. See the main text of the journal article for a description of computational details.
The atomic charges, dipoles, and quadrupoles were computed with the DDEC6 method as described in
(a) T. A. Manz and N. Gabaldon Limas, RSC Adv. 6 (2016) 47771-47801 DOI: 10.1039/c6ra04656h
(b) N. Gabaldon Limas and T. A. Manz, RSC Adv. 8 (2018) 2678-2707 DOI: 10.1039/c7ra11829e.
For each atom in the material, the electron cloud parameters were fit to the spherically averaged atom-in-material
electron density using radial positions for which this density was between 10^-4 and 10^-2 electrons per cubic bohr.
The polarizabilities, dispersion coefficients, and quantum Drude oscillator (QDO) parameters were fit using the MCLF method.
The magnetic structure of the system was optimized in VASP from the default ferromagnetic initial guess using spin polarization.
The atomic spin moments (ASMs) were computed on this optimized magnetic structure using the DDEC6 partition as inputs
to the method of T. A. Manz and D. S. Sholl, J. Chem. Theory Comput. 7 (2011) 4146-4164 DOI: 10.1021/ct200539n.
The RMSE and RRMSE were computed using a uniform grid with Ewald summation.
