# Supplementary material for: A collection of forcefield precursors for metal–organic frameworks
Source: RSC Adv. 2019 Nov 13;9(63):36492–507. doi: 10.1039/c9ra07327b (PMC9075174; doi:10.1039/c9ra07327b)
Supplement: RA-009-C9RA07327B-s3401 [file RA-009-C9RA07327B-s3401.xyz]

  544
jmolscript: load "" {1 1 1} spacegroup "x,y,z" unitcell [{     12.252700     0.000000     0.000000 }, {     -3.022264    24.532942     0.000000 }, {      0.000000     0.000000    31.251500 }]
Zn     6.600126     5.066789     8.096326     0.829979
Zn     3.985862     6.225725     8.465719     0.831739
Zn     7.282835    10.643617    19.964396     0.839715
Zn     3.393638     1.988150    27.381314     0.844716
Zn    10.267792     7.199682    23.722076     0.829979
Zn     0.629356     6.040746    24.091469     0.831739
Zn     9.585083     1.622854     4.338646     0.839715
Zn     1.221580    10.278321    11.755564     0.844716
Zn     2.630310    19.466153    23.155174     0.829979
Zn     5.244574    18.307217    22.785781     0.831739
Zn     1.947601    13.889325    11.287104     0.839715
Zn     5.836798    22.544792     3.870186     0.844716
Zn    -1.037356    17.333260     7.529424     0.829979
Zn     8.601080    18.492196     7.160031     0.831739
Zn    -0.354647    22.910088    26.912854     0.839715
Zn     8.008856    14.254621    19.495936     0.844716
H      7.670729     2.710890     6.540939     0.109220
H      8.145810     3.986603     5.694023     0.122934
H      9.309218     5.831480     6.800326     0.115805
H      9.601640     5.765241     8.372277     0.102901
H      8.884354     3.809966     9.672339     0.114192
H      8.133382     2.595585     8.947304     0.113424
H     11.605865     3.370826     5.872157     0.107914
H     10.511252     4.388943     5.300254     0.111657
H      9.332983     1.162861     7.456608     0.107717
H     10.890106     1.413097     7.181595     0.106073
H     11.211829     4.222119     9.231693     0.099377
H     -0.235022     3.260428     8.237895     0.097143
H      2.415102     7.588039    10.731765     0.115533
H      3.062399     8.719008     9.800470     0.112763
H      2.729313     8.647862     7.375354     0.114859
H      1.890457     7.450654     6.719072     0.112828
H      0.914680     5.703909     8.159767     0.102168
H      1.114832     5.779961     9.747343     0.107706
H      0.037947    10.264583     8.853550     0.103639
H      1.624467    10.325915     8.647290     0.105229
H     -0.000706     7.475187    11.019279     0.109615
H     -0.945452     8.539917    10.284869     0.110494
H     -0.479428     7.323083     7.040963     0.101343
H     11.021613     8.451599     7.894129     0.098072
H      5.361590    10.355355     7.247223     0.122414
H      5.318467    12.784116     6.612817     0.115816
H      6.379916    14.839977     6.528438     0.107249
H      9.826302    13.191363     7.887879     0.118927
H      9.886276    10.765055     8.453531     0.107001
H      8.817190     8.721461     8.616039     0.109381
H      2.515855     5.735802     4.412712     0.110856
H      1.982281     5.203437     2.231357     0.117710
H      2.686327     4.361957    -0.021876     0.120839
H      6.555522     3.319307    30.601469     0.119312
H      7.098057     3.898284     1.525073     0.119763
H      6.407538     4.769204     3.756430     0.131319
H      4.497905     7.310817    12.500600     0.125689
H      4.004247     8.672395    14.531947     0.122774
H      4.634357     9.415743    16.632048     0.119291
H      7.892016     7.011515    16.585171     0.122188
H      8.409591     5.664656    14.525697     0.120111
H      7.870364     5.048879    12.369344     0.113336
H      3.734335    11.032464    20.394729     0.118954
H      1.562320     9.796004    20.422855     0.114338
H     -0.751847     9.832803    20.350977     0.116061
H     -0.725868    13.839033    19.666569     0.127192
H      1.459257    15.038693    19.475935     0.120617
H      3.765501    15.026427    19.650943     0.117569
H      9.197189     9.555581    22.166689     0.109220
H      8.722108     8.279868    21.319773     0.122934
H      7.558700     6.434991    22.426076     0.115805
H      7.266278     6.501230    23.998027     0.102901
H      7.983564     8.456505    25.298089     0.114192
H      8.734536     9.670886    24.573054     0.113424
H      5.262053     8.895645    21.497907     0.107914
H      6.356666     7.877528    20.926004     0.111657
H      7.534935    11.103610    23.082358     0.107717
H      5.977812    10.853374    22.807345     0.106073
H      5.656089     8.044352    24.857443     0.099377
H      4.850240     9.006043    23.863645     0.097143
H      2.200116     4.678432    26.357515     0.115533
H      1.552819     3.547463    25.426220     0.112763
H      1.885905     3.618609    23.001104     0.114859
H      2.724761     4.815817    22.344822     0.112828
H      3.700538     6.562562    23.785517     0.102168
H      3.500386     6.486510    25.373093     0.107706
H      4.577271     2.001888    24.479300     0.103639
H      2.990751     1.940556    24.273040     0.105229
H      4.615924     4.791284    26.645029     0.109615
H      5.560670     3.726554    25.910619     0.110494
H      5.094646     4.943388    22.666713     0.101343
H      5.846305     3.814872    23.519879     0.098072
H     11.506328     1.911116    22.872973     0.122414
H      8.527187    24.015297    22.238567     0.115816
H      7.465738    21.959436    22.154188     0.107249
H      4.019352    23.608050    23.513629     0.118927
H      6.981642     1.501416    24.079281     0.107001
H      8.050728     3.545010    24.241789     0.109381
H      2.099363     6.530669    20.038462     0.110856
H      2.632937     7.063034    17.857107     0.117710
H      1.928891     7.904514    15.603874     0.120839
H     10.312396     8.947164    14.975719     0.119312
H      9.769861     8.368187    17.150823     0.119763
H     10.460380     7.497267    19.382180     0.131319
H      0.117313     4.955654    28.126350     0.125689
H      0.610971     3.594076    30.157698     0.122774
H     -0.019139     2.850728     1.006298     0.119291
H      8.975902     5.254956     0.959421     0.122188
H      8.458327     6.601815    30.151447     0.120111
H      8.997554     7.217592    27.995094     0.113336
H      0.880883     1.234007     4.768979     0.118954
H      3.052898     2.470467     4.797105     0.114338
H      5.367065     2.433668     4.725227     0.116061
H      2.318822    22.960380     4.040819     0.127192
H      0.133697    21.760720     3.850185     0.120617
H     -2.172547    21.772986     4.025193     0.117569
H      1.559707    21.822052    24.710561     0.109220
H      1.084626    20.546339    25.557477     0.122934
H     -0.078782    18.701462    24.451174     0.115805
H     -0.371204    18.767701    22.879223     0.102901
H      0.346082    20.722976    21.579161     0.114192
H      1.097054    21.937357    22.304196     0.113424
H     -2.375429    21.162116    25.379343     0.107914
H     -1.280816    20.143999    25.951246     0.111657
H     -0.102547    23.370081    23.794892     0.107717
H     -1.659670    23.119845    24.069905     0.106073
H     -1.981393    20.310823    22.019807     0.099377
H      9.465458    21.272514    23.013605     0.097143
H      6.815334    16.944903    20.519735     0.115533
H      6.168037    15.813934    21.451030     0.112763
H      6.501123    15.885080    23.876146     0.114859
H      7.339979    17.082288    24.532427     0.112828
H      8.315756    18.829033    23.091733     0.102168
H      8.115604    18.752981    21.504157     0.107706
H      9.192489    14.268359    22.397950     0.103639
H      7.605969    14.207027    22.604210     0.105229
H      9.231142    17.057755    20.232221     0.109615
H     10.175888    15.993025    20.966631     0.110494
H      9.709864    17.209859    24.210537     0.101343
H     -1.791177    16.081343    23.357371     0.098072
H      3.868846    14.177587    24.004277     0.122414
H      3.911969    11.748826    24.638683     0.115816
H      2.850520     9.692965    24.723062     0.107249
H     -0.595866    11.341579    23.363621     0.118927
H     -0.655840    13.767887    22.797969     0.107001
H      0.413246    15.811481    22.635461     0.109381
H      6.714581    18.797140    26.838788     0.110856
H      7.248155    19.329505    29.020143     0.117710
H      6.544109    20.170985     0.021876     0.120839
H      2.674914    21.213635     0.650031     0.119312
H      2.132379    20.634658    29.726427     0.119763
H      2.822898    19.763738    27.495070     0.131319
H      4.732531    17.222125    18.750900     0.125689
H      5.226189    15.860547    16.719552     0.122774
H      4.596079    15.117199    14.619452     0.119291
H      1.338420    17.521427    14.666329     0.122188
H      0.820845    18.868286    16.725803     0.120111
H      1.360072    19.484063    18.882156     0.113336
H      5.496101    13.500478    10.856771     0.118954
H      7.668116    14.736938    10.828645     0.114338
H      9.982283    14.700139    10.900523     0.116061
H      9.956304    10.693909    11.584931     0.127192
H      7.771179     9.494249    11.775565     0.120617
H      5.464935     9.506515    11.600557     0.117569
H      0.033247    14.977361     9.084811     0.109220
H      0.508328    16.253074     9.931727     0.122934
H      1.671736    18.097951     8.825424     0.115805
H      1.964158    18.031712     7.253473     0.102901
H      1.246872    16.076437     5.953411     0.114192
H      0.495900    14.862056     6.678446     0.113424
H      3.968383    15.637297     9.753593     0.107914
H      2.873770    16.655414    10.325496     0.111657
H      1.695501    13.429332     8.169142     0.107717
H      3.252624    13.679568     8.444155     0.106073
H      3.574347    16.488590     6.394057     0.099377
H      4.380196    15.526899     7.387855     0.097143
H      7.030320    19.854510     4.893985     0.115533
H      7.677617    20.985479     5.825280     0.112763
H      7.344531    20.914333     8.250396     0.114859
H      6.505675    19.717125     8.906677     0.112828
H      5.529898    17.970380     7.465983     0.102168
H      5.730050    18.046432     5.878407     0.107706
H      4.653165    22.531054     6.772200     0.103639
H      6.239685    22.592386     6.978460     0.105229
H      4.614512    19.741658     4.606471     0.109615
H      3.669766    20.806388     5.340881     0.110494
H      4.135790    19.589554     8.584787     0.101343
H      3.384131    20.718070     7.731621     0.098072
H     -2.275892    22.621826     8.378527     0.122414
H      0.703249     0.517645     9.012933     0.115816
H      1.764698     2.573506     9.097312     0.107249
H      5.211084     0.924892     7.737871     0.118927
H      2.248794    23.031526     7.172219     0.107001
H      1.179708    20.987932     7.009711     0.109381
H      7.131073    18.002273    11.213038     0.110856
H      6.597499    17.469908    13.394393     0.117710
H      7.301545    16.628428    15.647626     0.120839
H     -1.081960    15.585778    16.275781     0.119312
H     -0.539425    16.164755    14.100677     0.119763
H     -1.229944    17.035675    11.869320     0.131319
H      9.113123    19.577288     3.125150     0.125689
H      8.619465    20.938866     1.093802     0.122774
H      9.249575    21.682214    30.245202     0.119291
H      0.254534    19.277986    30.292079     0.122188
H      0.772109    17.931127     1.100053     0.120111
H      0.232882    17.315350     3.256406     0.113336
H      8.349553    23.298935    26.482521     0.118954
H      6.177538    22.062475    26.454395     0.114338
H      3.863371    22.099274    26.526273     0.116061
H      6.911614     1.572562    27.210681     0.127192
H      9.096739     2.772222    27.401315     0.120617
H     11.402983     2.759956    27.226307     0.117569
C      8.381514     3.394133     6.453435    -0.031368
C      9.535890     5.223799     7.546612    -0.030531
C      8.831594     3.288396     8.834174    -0.031406
C     10.729886     3.791812     6.058728    -0.037504
C     10.024834     1.862541     7.349103    -0.038261
C     11.139629     3.689264     8.400091    -0.038673
C      2.280356     8.122857     9.909226    -0.028248
C      1.956905     8.043125     7.509735    -0.036523
C      0.993365     6.323366     8.927616    -0.032906
C      0.857439     9.714309     8.778546    -0.033536
C     -0.112537     8.010987    10.195177    -0.035916
C     -0.396825     7.922668     7.825063    -0.031374
C      6.309442     8.012214     8.053199     0.600514
C      6.973046     9.351957     7.937568    -0.014411
C      6.277385    10.445636     7.483797    -0.167033
C      6.913304    11.715706     7.365041     0.091247
C      6.223119    12.860414     6.891581    -0.152486
C      6.856099    14.075775     6.832515    -0.117405
C      8.216548    14.204819     7.223159    -0.023045
C      8.911769    13.104762     7.647242    -0.160212
C      8.282461    11.831747     7.732246     0.087502
C      8.973175    10.691701     8.202894    -0.146800
C      8.339069     9.480510     8.302273    -0.122037
C      8.866465    15.566152     7.194720     0.601271
C      4.833095     5.520893     5.746526     0.596200
C      4.526309     5.277036     4.295519    -0.031500
C      3.192444     5.420554     3.824559    -0.121174
C      2.877638     5.106532     2.533247    -0.147868
C      3.873916     4.635009     1.634453     0.085742
C      3.574796     4.267260     0.301889    -0.163060
C      4.549873     3.775865    30.722725    -0.019455
C      5.882140     3.647312    31.183997    -0.120143
C      6.203987     3.995680     1.220684    -0.129166
C      5.212880     4.499832     2.100101     0.084406
C      5.514040     4.842067     3.443290    -0.150174
C      4.187270     3.288886    29.350471     0.558352
C      5.817907     5.815779    10.787393     0.599813
C      6.129559     6.149427    12.218711    -0.032788
C      5.296969     7.000966    12.910307    -0.154418
C      5.617492     7.418762    14.223495     0.081636
C      4.805801     8.349296    14.927591    -0.136232
C      5.175760     8.783529    16.176714    -0.117095
C      6.353203     8.299494    16.792368    -0.019553
C      7.126721     7.365525    16.149525    -0.169910
C      6.799966     6.920743    14.841962     0.083595
C      7.626768     6.014741    14.118178    -0.147367
C      7.304581     5.646257    12.842491    -0.121813
C      6.817285     8.856883    18.116807     0.564592
C      5.448021    13.011536    20.177218     0.607981
C      3.959099    13.009328    20.061900    -0.030852
C      3.262970    11.838126    20.214408    -0.150648
C      1.848444    11.811876    20.107840     0.085169
C      1.107428    10.616140    20.280348    -0.125575
C     -0.260825    10.637974    20.243784    -0.106875
C     -0.947383    11.863640    20.044400    -0.030862
C     -0.253862    13.032144    19.827514    -0.151781
C      1.163349    13.033616    19.844390     0.085892
C      1.911651    14.226898    19.668444    -0.130130
C      3.275829    14.222237    19.772199    -0.103869
C      9.813172    11.893570    20.113153     0.599095
C      8.486404     8.872338    22.079185    -0.031368
C      7.332028     7.042672    23.172362    -0.030531
C      8.036324     8.978075    24.459924    -0.031406
C      6.138032     8.474659    21.684478    -0.037504
C      6.843084    10.403930    22.974853    -0.038261
C      5.728289     8.577207    24.025841    -0.038673
C      2.334862     4.143614    25.534976    -0.028248
C      2.658313     4.223346    23.135485    -0.036523
C      3.621853     5.943105    24.553366    -0.032906
C      3.757779     2.552162    24.404296    -0.033536
C      4.727755     4.255484    25.820927    -0.035916
C      5.012043     4.343803    23.450813    -0.031374
C     10.558476     4.254257    23.678949     0.600514
C      9.894872     2.914514    23.563318    -0.014411
C     10.590533     1.820835    23.109547    -0.167033
C      9.954614     0.550765    22.990791     0.091247
C      7.622535    23.938999    22.517331    -0.152486
C      6.989555    22.723638    22.458265    -0.117405
C      5.629106    22.594594    22.848909    -0.023045
C      4.933885    23.694651    23.272992    -0.160212
C      8.585457     0.434724    23.357996     0.087502
C      7.894743     1.574770    23.828644    -0.146800
C      8.528849     2.785961    23.928023    -0.122037
C      4.979189    21.233261    22.820470     0.601271
C     -0.217877     6.745578    21.372276     0.596200
C      0.088909     6.989435    19.921269    -0.031500
C      1.422774     6.845917    19.450309    -0.121174
C      1.737580     7.159939    18.158997    -0.147868
C      0.741302     7.631462    17.260203     0.085742
C      1.040422     7.999211    15.927639    -0.163060
C      0.065345     8.490606    15.096975    -0.019455
C     10.985778     8.619159    15.558247    -0.120143
C     10.663931     8.270791    16.846434    -0.129166
C     -0.597662     7.766639    17.725851     0.084406
C     -0.898822     7.424404    19.069040    -0.150174
C      0.427948     8.977585    13.724721     0.558352
C     11.050011     6.450692    26.413143     0.599813
C     10.738359     6.117044    27.844461    -0.032788
C     -0.681751     5.265505    28.536057    -0.154418
C     11.250426     4.847709    29.849245     0.081636
C     -0.190583     3.917175    30.553341    -0.136232
C     11.692158     3.482942     0.550964    -0.117095
C     10.514715     3.966977     1.166618    -0.019553
C      9.741197     4.900946     0.523775    -0.169910
C     10.067952     5.345728    30.467712     0.083595
C      9.241150     6.251730    29.743928    -0.147367
C      9.563337     6.620214    28.468241    -0.121813
C     10.050633     3.409588     2.491057     0.564592
C      8.397633    23.787877     4.551468     0.607981
C     -2.366145    23.790085     4.436150    -0.030852
C      1.352248     0.428345     4.588658    -0.150648
C      2.766774     0.454595     4.482090     0.085169
C      3.507790     1.650331     4.654598    -0.125575
C      4.876043     1.628497     4.618034    -0.106875
C      5.562601     0.402831     4.418650    -0.030862
C      1.846816    23.767269     4.201764    -0.151781
C      0.429605    23.765797     4.218640     0.085892
C     -0.318697    22.572515     4.042694    -0.130130
C     -1.682875    22.577176     4.146449    -0.103869
C      7.054746     0.372901     4.487403     0.599095
C      0.848922    21.138809    24.798065    -0.031368
C     -0.305454    19.309143    23.704888    -0.030531
C      0.398842    21.244546    22.417326    -0.031406
C     -1.499450    20.741130    25.192772    -0.037504
C     -0.794398    22.670401    23.902397    -0.038261
C     -1.909193    20.843678    22.851409    -0.038673
C      6.950080    16.410085    21.342274    -0.028248
C      7.273531    16.489817    23.741765    -0.036523
C      8.237071    18.209576    22.323884    -0.032906
C      8.372997    14.818633    22.472954    -0.033536
C      9.342973    16.521955    21.056323    -0.035916
C      9.627261    16.610274    23.426437    -0.031374
C      2.920994    16.520728    23.198301     0.600514
C      2.257390    15.180985    23.313932    -0.014411
C      2.953051    14.087306    23.767703    -0.167033
C      2.317132    12.817236    23.886459     0.091247
C      3.007317    11.672528    24.359919    -0.152486
C      2.374337    10.457167    24.418985    -0.117405
C      1.013888    10.328123    24.028341    -0.023045
C      0.318667    11.428180    23.604258    -0.160212
C      0.947975    12.701195    23.519254     0.087502
C      0.257261    13.841241    23.048606    -0.146800
C      0.891367    15.052432    22.949227    -0.122037
C      0.363971     8.966790    24.056780     0.601271
C      4.397341    19.012049    25.504974     0.596200
C      4.704127    19.255906    26.955981    -0.031500
C      6.037992    19.112388    27.426941    -0.121174
C      6.352798    19.426410    28.718253    -0.147868
C      5.356520    19.897933    29.617047     0.085742
C      5.655640    20.265682    30.949611    -0.163060
C      4.680563    20.757077     0.528775    -0.019455
C      3.348296    20.885630     0.067503    -0.120143
C      3.026449    20.537262    30.030816    -0.129166
C      4.017556    20.033110    29.151399     0.084406
C      3.716396    19.690875    27.808210    -0.150174
C      5.043166    21.244056     1.901029     0.558352
C      3.412529    18.717163    20.464107     0.599813
C      3.100877    18.383515    19.032789    -0.032788
C      3.933467    17.531976    18.341193    -0.154418
C      3.612944    17.114180    17.028005     0.081636
C      4.424635    16.183646    16.323909    -0.136232
C      4.054676    15.749413    15.074786    -0.117095
C      2.877233    16.233448    14.459132    -0.019553
C      2.103715    17.167417    15.101975    -0.169910
C      2.430470    17.612199    16.409538     0.083595
C      1.603668    18.518201    17.133322    -0.147367
C      1.925855    18.886685    18.409009    -0.121813
C      2.413151    15.676059    13.134693     0.564592
C      3.782415    11.521406    11.074282     0.607981
C      5.271337    11.523614    11.189600    -0.030852
C      5.967466    12.694816    11.037092    -0.150648
C      7.381992    12.721066    11.143660     0.085169
C      8.123008    13.916802    10.971152    -0.125575
C      9.491261    13.894968    11.007716    -0.106875
C     10.177819    12.669302    11.207100    -0.030862
C      9.484298    11.500798    11.423986    -0.151781
C      8.067087    11.499326    11.407110     0.085892
C      7.318785    10.306044    11.583056    -0.130130
C      5.954607    10.310705    11.479301    -0.103869
C     -0.582736    12.639372    11.138347     0.599095
C      0.744032    15.660604     9.172315    -0.031368
C      1.898408    17.490270     8.079138    -0.030531
C      1.194112    15.554867     6.791576    -0.031406
C      3.092404    16.058283     9.567022    -0.037504
C      2.387352    14.129012     8.276647    -0.038261
C      3.502147    15.955735     7.225659    -0.038673
C      6.895574    20.389328     5.716524    -0.028248
C      6.572123    20.309596     8.116015    -0.036523
C      5.608583    18.589837     6.698134    -0.032906
C      5.472657    21.980780     6.847204    -0.033536
C      4.502681    20.277458     5.430573    -0.035916
C      4.218393    20.189139     7.800687    -0.031374
C     -1.328040    20.278685     7.572551     0.600514
C     -0.664436    21.618428     7.688182    -0.014411
C     -1.360097    22.712107     8.141953    -0.167033
C     -0.724178    23.982177     8.260709     0.091247
C      1.607901     0.593943     8.734169    -0.152486
C      2.240881     1.809304     8.793235    -0.117405
C      3.601330     1.938348     8.402591    -0.023045
C      4.296551     0.838291     7.978508    -0.160212
C      0.644979    24.098218     7.893504     0.087502
C      1.335693    22.958172     7.422856    -0.146800
C      0.701587    21.746981     7.323477    -0.122037
C      4.251247     3.299681     8.431030     0.601271
C      9.448313    17.787364     9.879224     0.596200
C      9.141527    17.543507    11.330231    -0.031500
C      7.807662    17.687025    11.801191    -0.121174
C      7.492856    17.373003    13.092503    -0.147868
C      8.489134    16.901480    13.991297     0.085742
C      8.190014    16.533731    15.323861    -0.163060
C      9.165091    16.042336    16.154525    -0.019455
C     -1.755342    15.913783    15.693253    -0.120143
C     -1.433495    16.262151    14.405066    -0.129166
C      9.828098    16.766303    13.525649     0.084406
C     -2.123442    17.108538    12.182460    -0.150174
C      8.802488    15.555357    17.526779     0.558352
C     -1.819575    18.082250     4.838357     0.599813
C     -1.507923    18.415898     3.407039    -0.032788
C     -2.340513    19.267437     2.715443    -0.154418
C     -2.019990    19.685233     1.402255     0.081636
C      9.421019    20.615767     0.698159    -0.136232
C     -2.461722    21.050000    30.700536    -0.117095
C     -1.284279    20.565965    30.084882    -0.019553
C     -0.510761    19.631996    30.727725    -0.169910
C     -0.837516    19.187214     0.783788     0.083595
C     -0.010714    18.281212     1.507572    -0.147367
C     -0.332901    17.912728     2.783259    -0.121813
C     -0.820197    21.123354    28.760443     0.564592
C      0.832803     0.745065    26.700032     0.607981
C     11.596581     0.742857    26.815350    -0.030852
C      7.878188    24.104597    26.662842    -0.150648
C      6.463662    24.078347    26.769410     0.085169
C      5.722646    22.882611    26.596902    -0.125575
C      4.354393    22.904445    26.633466    -0.106875
C      3.667835    24.130111    26.832850    -0.030862
C      7.383620     0.765673    27.049736    -0.151781
C      8.800831     0.767145    27.032860     0.085892
C      9.549133     1.960427    27.208806    -0.130130
C     10.913311     1.955766    27.105051    -0.103869
C      2.175690    24.160041    26.764097     0.599095
N      8.447214     4.199549     7.705682    -0.154090
N      9.678231     2.722666     6.169046    -0.167228
N     10.117601     2.642198     8.584475    -0.188484
N     10.826197     4.584471     7.280037    -0.180782
N      2.190885     7.207042     8.735732    -0.151640
N      1.051067     8.945201    10.051732    -0.169589
N      0.741686     8.834803     7.620678    -0.189152
N     -0.234670     7.108665     9.045122    -0.186217
N      8.420704     8.066922    23.331432    -0.154090
N      7.189687     9.543805    21.794796    -0.167228
N      6.750317     9.624273    24.210225    -0.188484
N      6.041721     7.682000    22.905787    -0.180782
N      2.424333     5.059429    24.361482    -0.151640
N      3.564151     3.321270    25.677482    -0.169589
N      3.873532     3.431668    23.246428    -0.189152
N      4.849888     5.157806    24.670872    -0.186217
N      0.783222    20.333393    23.545818    -0.154090
N     -0.447795    21.810276    25.082454    -0.167228
N     -0.887165    21.890744    22.667025    -0.188484
N     -1.595761    19.948471    23.971463    -0.180782
N      7.039551    17.325900    22.515768    -0.151640
N      8.179369    15.587741    21.199768    -0.169589
N      8.488750    15.698139    23.630822    -0.189152
N      9.465106    17.424277    22.206378    -0.186217
N      0.809732    16.466020     7.920068    -0.154090
N      2.040749    14.989137     9.456704    -0.167228
N      2.480119    14.908669     7.041275    -0.188484
N      3.188715    16.850942     8.345713    -0.180782
N      6.806103    19.473513     6.890018    -0.151640
N      5.666285    21.211672     5.574018    -0.169589
N      5.356904    21.101274     8.005072    -0.189152
N      4.380548    19.375136     6.580628    -0.186217
O      5.049514     7.949409     8.007259    -0.559689
O      7.088751     7.024272     8.194456    -0.556390
O     10.085400    15.643430     7.520986    -0.559357
O      8.134167    16.530542     6.861892    -0.551748
O      3.858976     5.852333     6.475936    -0.557224
O      6.016666     5.350144     6.137482    -0.554388
O      5.053448     2.740575    28.632312    -0.556632
O      2.986832     3.374752    28.961078    -0.555375
O      4.773710     6.335142    10.307682    -0.557564
O      6.622684     5.074639    10.154862    -0.556303
O      7.774665     8.351995    18.722461    -0.560453
O      6.194035     9.893890    18.538702    -0.565557
O      6.040303    14.050997    19.797200    -0.517641
O      6.017719    11.988513    20.655054    -0.590612
O      9.218682    10.798420    19.899705    -0.511192
O      9.248615    12.969340    20.431606    -0.581177
O     -0.434296     4.317062    23.633009    -0.559689
O      9.779167     5.242199    23.820206    -0.556390
O      3.760254    21.155983    23.146736    -0.559357
O      5.711487    20.268871    22.487642    -0.551748
O      0.756242     6.414138    22.101686    -0.557224
O     10.851252     6.916327    21.763232    -0.554388
O     -0.438230     9.525896    13.006562    -0.556632
O      1.628386     8.891719    13.335328    -0.555375
O     -0.158492     5.931329    25.933432    -0.557564
O     10.245234     7.191832    25.780612    -0.556303
O      9.093253     3.914476     3.096711    -0.560453
O     10.673883     2.372581     2.912952    -0.565557
O      7.805351    22.748416     4.171450    -0.517641
O     10.850199     0.277958     5.029304    -0.590612
O      7.649236     1.468051     4.273955    -0.511192
O      4.597039    23.830073     4.805856    -0.581177
O      4.180922    16.583533    23.244241    -0.559689
O      2.141685    17.508670    23.057044    -0.556390
O     -0.854964     8.889512    23.730514    -0.559357
O      1.096269     8.002400    24.389608    -0.551748
O      5.371460    18.680609    24.775564    -0.557224
O      3.213770    19.182798    25.114018    -0.554388
O      4.176988    21.792367     2.619188    -0.556632
O      6.243604    21.158190     2.290422    -0.555375
O      4.456726    18.197800    20.943818    -0.557564
O      2.607752    19.458303    21.096638    -0.556303
O      1.455771    16.180947    12.529039    -0.560453
O      3.036401    14.639052    12.712798    -0.565557
O      3.190133    10.481945    11.454300    -0.517641
O      3.212717    12.544429    10.596446    -0.590612
O      0.011754    13.734522    11.351795    -0.511192
O     -0.018179    11.563602    10.819894    -0.581177
O      9.664732    20.215880     7.618491    -0.559689
O     -0.548731    19.290743     7.431294    -0.556390
O      5.470182     3.376959     8.104764    -0.559357
O      3.518949     4.264071     8.763858    -0.551748
O      8.474194    18.118804     9.149814    -0.557224
O     -1.620816    17.616615     9.488268    -0.554388
O      9.668666    15.007046    18.244938    -0.556632
O      7.602050    15.641223    17.916172    -0.555375
O      9.388928    18.601613     5.318068    -0.557564
O     -1.014798    17.341110     5.470888    -0.556303
O      0.137183    20.618466    28.154789    -0.560453
O     -1.443447    22.160361    28.338548    -0.565557
O      1.425085     1.784526    27.080050    -0.517641
O     -1.619763    24.254984    26.222196    -0.590612
O      1.581200    23.064891    26.977545    -0.511192
O      4.633397     0.702869    26.445644    -0.581177

The following XYZ coordinates are in angstroms. Other properties are in atomic units.
The sperically averaged electron density of each atom fit to a function of the form exp(a - br)
eigen_1, eigen_2 and eigen_3 are the three eigenvalues of traceless quadrupole moment tensor
  atom number  atomic symbol              X              Y              Z     net charge C6 coefficient C8 coefficient C10 coefficient fluctuating dipole atomic polarizability isotropic forcefield polarizability              a              b squared Pearson coefficient          <r^3>          <r^4>         wp_QDO          m_QDO          q_QDO       dipole_x       dipole_y       dipole_z         dipole            Qxy            Qxz            Qyz     Q(x^2-y^2)  Q(3z^2 - R^2)        eigen_1        eigen_2        eigen_3 static polarizability      alpha(xx)      alpha(xy)      alpha(xz)      alpha(yy)      alpha(yz)      alpha(zz) atomic spin moment
            1             Zn       6.600126       5.066789       8.096326       0.829979      91.445567 0.17717382E+04  0.55777414E+05                                17.748982                           14.706878       0.365832       1.972968                    0.995214      47.035214     128.939176       0.424986       0.457797      -1.102735       0.016343      -0.002344      -0.000368       0.016514       0.062414       0.024573      -0.009498      -0.098759       0.144070      -0.108016       0.051368       0.056648             23.043293      22.645649      -0.562652      -1.069559      26.235243       7.351510      20.248987          -0.000000
            2             Zn       3.985862       6.225725       8.465719       0.831739      92.679244 0.17720461E+04  0.55768279E+05                                17.807206                           14.638233       0.349348       1.969691                    0.995137      46.930830     128.471332       0.429201       0.453454      -1.105787      -0.013511       0.002663       0.004678       0.014544       0.068765       0.017837      -0.007603      -0.090510       0.164394      -0.111955       0.053926       0.058029             23.276815      22.298799      -1.662781      -0.286705      26.319752       7.625595      21.211895          -0.000000
            3             Zn       7.282835      10.643617      19.964396       0.839715      86.976329 0.18868306E+04  0.60262638E+05                                16.184131                           14.324315       0.335482       1.955727                    0.998219      47.268559     129.950449       0.470267       0.407799      -1.136592      -0.011244       0.027237      -0.051583       0.059407      -0.031952      -0.020937       0.027416       0.060646      -0.059319      -0.048530      -0.016444       0.064974             18.891875      21.422452       0.390235       1.577103      17.580229       1.172659      17.672945          -0.000000
            4             Zn       3.393638       1.988150      27.381314       0.844716      85.244986 0.18513582E+04  0.58824437E+05                                16.010031                           14.197974       0.477672       1.997115                    0.997994      47.060164     128.861483       0.472112       0.408313      -1.136724       0.001686      -0.052583       0.058409       0.078609      -0.030463      -0.016791      -0.015346       0.031348       0.016906      -0.046349       0.012988       0.033360             18.718346      20.138505       0.288386       2.326060      16.979866       2.158336      19.036665          -0.000000
            5             Zn      10.267792       7.199682      23.722076       0.829979      91.445569 0.17717382E+04  0.55777416E+05                                17.748982                           14.706878       0.365832       1.972968                    0.995214      47.035214     128.939175       0.424986       0.457797      -1.102735      -0.016343       0.002344      -0.000368       0.016514       0.062414      -0.024573       0.009498      -0.098759       0.144070      -0.108016       0.051368       0.056648             23.043293      22.645649      -0.562652       1.069559      26.235243      -7.351510      20.248987          -0.000000
            6             Zn       0.629356       6.040746      24.091469       0.831739      92.679244 0.17720461E+04  0.55768279E+05                                17.807206                           14.638233       0.349348       1.969691                    0.995137      46.930830     128.471332       0.429201       0.453454      -1.105787       0.013511      -0.002663       0.004678       0.014544       0.068765      -0.017837       0.007603      -0.090510       0.164394      -0.111955       0.053926       0.058029             23.276816      22.298799      -1.662780       0.286705      26.319753      -7.625595      21.211895          -0.000000
            7             Zn       9.585083       1.622854       4.338646       0.839715      86.976329 0.18868305E+04  0.60262638E+05                                16.184131                           14.324315       0.335482       1.955727                    0.998219      47.268559     129.950449       0.470267       0.407799      -1.136592       0.011244      -0.027237      -0.051583       0.059407      -0.031952       0.020937      -0.027416       0.060646      -0.059319      -0.048530      -0.016444       0.064974             18.891875      21.422452       0.390235      -1.577103      17.580229      -1.172659      17.672945          -0.000000
            8             Zn       1.221580      10.278321      11.755564       0.844716      85.244986 0.18513582E+04  0.58824437E+05                                16.010031                           14.197974       0.477672       1.997115                    0.997994      47.060164     128.861483       0.472112       0.408313      -1.136724      -0.001686       0.052583       0.058409       0.078609      -0.030463       0.016791       0.015346       0.031348       0.016906      -0.046349       0.012988       0.033360             18.718346      20.138505       0.288386      -2.326060      16.979866      -2.158336      19.036665          -0.000000
            9             Zn       2.630310      19.466153      23.155174       0.829979      91.445567 0.17717382E+04  0.55777414E+05                                17.748982                           14.706878       0.365832       1.972968                    0.995214      47.035214     128.939176       0.424986       0.457797      -1.102735      -0.016343       0.002344       0.000368       0.016514       0.062414       0.024573      -0.009498      -0.098759       0.144070      -0.108016       0.051368       0.056648             23.043293      22.645649      -0.562652      -1.069559      26.235243       7.351510      20.248988          -0.000000
           10             Zn       5.244574      18.307217      22.785781       0.831739      92.679244 0.17720461E+04  0.55768279E+05                                17.807206                           14.638233       0.349348       1.969691                    0.995137      46.930830     128.471332       0.429201       0.453454      -1.105787       0.013511      -0.002663      -0.004678       0.014544       0.068765       0.017837      -0.007603      -0.090510       0.164394      -0.111955       0.053926       0.058029             23.276815      22.298799      -1.662781      -0.286705      26.319752       7.625595      21.211895          -0.000000
           11             Zn       1.947601      13.889325      11.287104       0.839715      86.976330 0.18868306E+04  0.60262639E+05                                16.184131                           14.324315       0.335482       1.955727                    0.998219      47.268559     129.950450       0.470267       0.407799      -1.136592       0.011244      -0.027237       0.051583       0.059407      -0.031952      -0.020937       0.027416       0.060646      -0.059319      -0.048530      -0.016444       0.064974             18.891875      21.422452       0.390235       1.577103      17.580229       1.172659      17.672945          -0.000000
           12             Zn       5.836798      22.544792       3.870186       0.844716      85.244987 0.18513582E+04  0.58824439E+05                                16.010031                           14.197974       0.477672       1.997115                    0.997994      47.060164     128.861484       0.472112       0.408313      -1.136724      -0.001686       0.052583      -0.058409       0.078609      -0.030463      -0.016791      -0.015346       0.031348       0.016906      -0.046349       0.012988       0.033360             18.718346      20.138506       0.288386       2.326060      16.979867       2.158336      19.036666          -0.000000
           13             Zn      -1.037356      17.333260       7.529424       0.829979      91.445568 0.17717382E+04  0.55777414E+05                                17.748982                           14.706878       0.365832       1.972968                    0.995214      47.035214     128.939176       0.424986       0.457797      -1.102735       0.016343      -0.002344       0.000368       0.016514       0.062414      -0.024573       0.009498      -0.098759       0.144070      -0.108016       0.051368       0.056648             23.043293      22.645649      -0.562652       1.069559      26.235243      -7.351510      20.248988          -0.000000
           14             Zn       8.601080      18.492196       7.160031       0.831739      92.679244 0.17720461E+04  0.55768279E+05                                17.807206                           14.638233       0.349348       1.969691                    0.995137      46.930830     128.471332       0.429201       0.453454      -1.105787      -0.013511       0.002663      -0.004678       0.014544       0.068765      -0.017837       0.007603      -0.090510       0.164394      -0.111955       0.053926       0.058029             23.276815      22.298799      -1.662780       0.286705      26.319752      -7.625595      21.211896          -0.000000
           15             Zn      -0.354647      22.910088      26.912854       0.839715      86.976331 0.18868306E+04  0.60262640E+05                                16.184131                           14.324315       0.335482       1.955727                    0.998219      47.268559     129.950451       0.470267       0.407799      -1.136592      -0.011244       0.027237       0.051583       0.059407      -0.031952       0.020937      -0.027416       0.060646      -0.059319      -0.048530      -0.016444       0.064974             18.891876      21.422452       0.390235      -1.577103      17.580229      -1.172659      17.672946          -0.000000
           16             Zn       8.008856      14.254621      19.495936       0.844716      85.244987 0.18513582E+04  0.58824439E+05                                16.010031                           14.197974       0.477672       1.997115                    0.997994      47.060164     128.861484       0.472112       0.408313      -1.136724       0.001686      -0.052583      -0.058409       0.078609      -0.030463       0.016791       0.015346       0.031348       0.016906      -0.046349       0.012988       0.033360             18.718346      20.138506       0.288386      -2.326060      16.979867      -2.158336      19.036666          -0.000000
           17              H       7.670729       2.710890       6.540939       0.109220       1.077226 0.83113299E+01  0.83408052E+02                                 1.820026                            1.746851      -1.265534       2.278213                    0.992688       3.848611      11.345242       0.443298       1.376806      -0.687480      -0.033697      -0.026039       0.000929       0.042596       0.007849       0.001218      -0.000146      -0.001217      -0.028207      -0.009580      -0.003017       0.012597              1.908990       2.241776       0.487643       0.051025       1.944006       0.128706       1.541187           0.000000
           18              H       8.145810       3.986603       5.694023       0.122934       1.068204 0.84333324E+01  0.85055429E+02                                 1.819521                            1.767778      -1.355717       2.243688                    0.992363       3.844806      11.412265       0.437035       1.389592      -0.684973      -0.012893       0.025438      -0.034529       0.044783      -0.000039       0.006384      -0.006979      -0.010261       0.013157      -0.010803      -0.001133       0.011936              1.855501       1.800176      -0.146247       0.238702       1.721276      -0.200782       2.045051           0.000000
           19              H       9.309218       5.831480       6.800326       0.115805       1.213464 0.10034156E+02  0.10350024E+03                                 1.859154                            1.838789      -0.808976       2.502676                    0.998435       3.446521       9.660301       0.469928       1.263613      -0.716316      -0.009271       0.028039      -0.033269       0.044485       0.001425       0.002112      -0.013095      -0.005013       0.008201      -0.011948      -0.003125       0.015073              1.855024       1.714027      -0.134920       0.157768       2.023927      -0.169083       1.827119           0.000000
           20              H       9.601640       5.765241       8.372277       0.102901       1.346198 0.10757360E+02  0.11449101E+03                                 2.063893                            1.949866      -1.448376       2.181511                    0.991245       4.043928      12.049654       0.434216       1.325363      -0.698032      -0.002896       0.022684       0.031252       0.038725      -0.002278      -0.010142       0.004631      -0.016671       0.022697      -0.016413       0.001893       0.014520              2.204384       1.886587       0.096920       0.088754       2.488588       0.761354       2.237977           0.000000
           21              H       8.884354       3.809966       9.672339       0.114192       1.227661 0.94457718E+01  0.95983010E+02                                 1.858485                            1.767017      -1.026898       2.392918                    0.996677       3.514971       9.782882       0.486266       1.239582      -0.719668       0.002667       0.017425       0.037845       0.041749       0.002050       0.006324       0.000210      -0.005937       0.035229      -0.011078      -0.002488       0.013566              1.933807       1.635864      -0.073964      -0.144681       1.862216       0.582350       2.303339          -0.000000
           22              H       8.133382       2.595585       8.947304       0.113424       1.321330 0.10569751E+02  0.11002420E+03                                 1.936495                            1.860963      -0.963928       2.424783                    0.996831       3.477896       9.669640       0.478895       1.228690      -0.724153      -0.028592      -0.030500       0.010999       0.043229       0.006780      -0.004381      -0.008628      -0.009138      -0.005258      -0.007537      -0.007193       0.014731              1.977717       2.271816       0.475136      -0.157979       2.054988      -0.003936       1.606347           0.000000
           23              H      11.605865       3.370826       5.872157       0.107914       1.111145 0.84742637E+01  0.84462987E+02                                 1.789977                            1.713105      -0.905833       2.448330                    0.997240       3.551915      10.043599       0.473200       1.298665      -0.705805       0.038204      -0.013114      -0.008310       0.041239       0.000321      -0.004860       0.000776       0.013102      -0.022871      -0.008964      -0.002629       0.011593              1.863257       2.327260      -0.395665      -0.253432       1.670983       0.180802       1.591527           0.000000
           24              H      10.511252       4.388943       5.300254       0.111657       1.248972 0.10223901E+02  0.10588790E+03                                 1.870480                            1.831594      -1.191730       2.311112                    0.994608       3.612010      10.124615       0.480621       1.230476      -0.721530      -0.004862       0.030984      -0.031157       0.044209       0.002895      -0.005872      -0.010717      -0.010942      -0.009633      -0.011724      -0.003744       0.015468              1.872322       1.613962      -0.055981       0.121011       1.731671      -0.242023       2.271332           0.000000
           25              H       9.332983       1.162861       7.456608       0.107717       1.137106 0.88183720E+01  0.88343828E+02                                 1.789829                            1.727550      -0.773364       2.510357                    0.998778       3.468895       9.680007       0.481742       1.269124      -0.713315      -0.025972      -0.030147       0.007578       0.040507       0.009172      -0.000807      -0.006607      -0.004896      -0.007632      -0.010127      -0.002833       0.012960              1.843178       1.914809       0.440057      -0.032623       2.197855       0.053431       1.416869           0.000000
           26              H      10.890106       1.413097       7.181595       0.106073       1.184512 0.90787937E+01  0.92798991E+02                                 1.910704                            1.803214      -1.272057       2.269282                    0.993124       3.886233      11.422539       0.446163       1.343067      -0.694330       0.034594      -0.020261      -0.004873       0.040386      -0.006994       0.000056      -0.005855      -0.000923      -0.018760      -0.009824      -0.001440       0.011264              2.012888       2.428952      -0.587182      -0.172886       2.044949       0.230846       1.564762           0.000000
           27              H      11.211829       4.222119       9.231693       0.099377       1.404005 0.11280451E+02  0.11932762E+03                                 2.000047                            1.906607      -1.141790       2.326568                    0.994263       3.673373      10.289906       0.479142       1.208446      -0.727292       0.002429       0.017748       0.035338       0.039619       0.001839       0.004259       0.002598       0.007611       0.047015      -0.012162      -0.004690       0.016852              2.081280       1.848254       0.213228       0.220453       2.160063       0.643868       2.235522          -0.000000
           28              H      -0.235022       3.260428       8.237895       0.097143       1.108441 0.81731662E+01  0.81324139E+02                                 1.827276                            1.709010      -1.086821       2.351928                    0.994433       3.783939      10.950445       0.459353       1.340078      -0.695159       0.032946      -0.016057      -0.005288       0.037030      -0.001730      -0.000639      -0.004307       0.007538      -0.001690      -0.006864       0.002403       0.004461              1.928012       2.611817      -0.492107      -0.009729       1.768976       0.119325       1.403243           0.000000
           29              H       2.415102       7.588039      10.731765       0.115533       1.180043 0.95821556E+01  0.98812042E+02                                 1.886081                            1.840659      -1.196054       2.317391                    0.993656       3.709410      10.785309       0.447966       1.325912      -0.699824       0.010364      -0.021880       0.037298       0.044467      -0.000689       0.003826      -0.006653      -0.012211       0.019851      -0.010340      -0.001852       0.012192              1.913010       1.798831      -0.111390       0.210858       1.762224      -0.195487       2.177975          -0.000000
           30              H       3.062399       8.719008       9.800470       0.112763       1.063503 0.81732829E+01  0.81882908E+02                                 1.818591                            1.742740      -1.325167       2.249815                    0.992455       3.902298      11.587249       0.438742       1.393478      -0.683716       0.036884       0.024040      -0.001897       0.044067       0.007174       0.000914      -0.002910       0.007734      -0.020620      -0.008968      -0.002647       0.011614              1.908774       2.294144       0.444987       0.041097       1.907640       0.129620       1.524538          -0.000000
           31              H       2.729313       8.647862       7.375354       0.114859       1.260686 0.98769625E+01  0.10169441E+03                                 1.904732                            1.817305      -1.072292       2.369103                    0.995947       3.594736      10.137087       0.474426       1.253902      -0.716167       0.029879       0.025807      -0.012096       0.041293       0.007017      -0.006239      -0.008020      -0.011651       0.006580      -0.010856      -0.004654       0.015510              1.968013       2.452777       0.432869      -0.162136       1.899011       0.029200       1.552251           0.000000
           32              H       1.890457       7.450654       6.719072       0.112828       1.222896 0.93585462E+01  0.95236779E+02                                 1.878943                            1.777361      -1.012185       2.396233                    0.996832       3.581701      10.100267       0.475484       1.265827      -0.713199      -0.002756      -0.019069      -0.036359       0.041148       0.003740       0.004377       0.000873      -0.005585       0.037756      -0.011492      -0.002093       0.013585              1.983371       1.678137      -0.086542      -0.133564       2.020485       0.690251       2.251491           0.000000
           33              H       0.914680       5.703909       8.159767       0.102168       1.260041 0.97918826E+01  0.10199769E+03                                 1.989247                            1.870312      -1.413681       2.199636                    0.991302       3.998630      11.864462       0.438923       1.339656      -0.694772       0.001246      -0.026109      -0.029376       0.039322      -0.001781      -0.009961       0.007791      -0.018745       0.008503      -0.016241       0.000430       0.015811              2.138882       1.833761       0.204951       0.130044       2.511972       0.731161       2.070912           0.000000
           34              H       1.114832       5.779961       9.747343       0.107706       1.294879 0.10872393E+02  0.11397937E+03                                 1.911365                            1.889336      -0.885397       2.456509                    0.997437       3.511237       9.797917       0.474549       1.231188      -0.723765       0.005224      -0.024274       0.035425       0.043260       0.001042      -0.000036      -0.012582      -0.000603       0.014236      -0.011770      -0.002628       0.014399              1.899412       1.690190      -0.052019       0.113753       2.047629      -0.193015       1.960416          -0.000000
           35              H       0.037947      10.264583       8.853550       0.103639       1.217909 0.92178978E+01  0.94405987E+02                                 1.937693                            1.809986      -1.212512       2.295328                    0.994060       3.842889      11.238543       0.448734       1.332753      -0.696949      -0.032326       0.024288       0.000343       0.040435      -0.007675       0.002475      -0.008377      -0.000429      -0.012493      -0.010492      -0.002860       0.013352              2.062558       2.443878      -0.651661      -0.106497       2.217904       0.201321       1.525893           0.000000
           36              H       1.624467      10.325915       8.647290       0.105229       1.142261 0.88594666E+01  0.89259129E+02                                 1.822236                            1.751695      -0.916377       2.442736                    0.996788       3.579910      10.166301       0.468080       1.298796      -0.706025       0.031335       0.025937      -0.009134       0.041690       0.008358      -0.003580      -0.006902       0.002677      -0.004159      -0.009412      -0.003486       0.012898              1.886130       2.081507       0.477816      -0.047737       2.144556       0.034877       1.432327           0.000000
           37              H      -0.000706       7.475187      11.019279       0.109615       1.291866 0.10700417E+02  0.11177161E+03                                 1.902893                            1.867767      -1.035526       2.386400                    0.995872       3.551605       9.904633       0.479622       1.222576      -0.724767       0.000265      -0.025180       0.035135       0.043227       0.004881      -0.000879      -0.012445      -0.006146       0.009992      -0.011546      -0.004088       0.015634              1.902802       1.612606      -0.034762       0.011864       1.734204      -0.196007       2.361595          -0.000000
           38              H      -0.945452       8.539917      10.284869       0.110494       1.127280 0.85119588E+01  0.85119253E+02                                 1.823302                            1.728372      -0.957035       2.427368                    0.996355       3.588649      10.237271       0.465405       1.316062      -0.701921      -0.037603       0.020145       0.005480       0.043010      -0.002804      -0.003822       0.000165       0.012955      -0.030028      -0.010680      -0.002012       0.012692              1.916632       2.338489      -0.535037      -0.152870       1.819474       0.177905       1.591934          -0.000000
           39              H      -0.479428       7.323083       7.040963       0.101343       1.383928 0.10970597E+02  0.11522301E+03                                 1.980217                            1.879317      -1.160795       2.315814                    0.995171       3.634858      10.139459       0.483055       1.207261      -0.727607      -0.003563      -0.017729      -0.033893       0.038415       0.001084       0.003314       0.003551       0.015324       0.049642      -0.016353      -0.001218       0.017572              2.077133       1.803374       0.223685       0.214009       2.240664       0.702214       2.187360           0.000000
           40              H      11.021613       8.451599       7.894129       0.098072       1.185432 0.87756579E+01  0.88638397E+02                                 1.896690                            1.760379      -1.084941       2.356123                    0.994596       3.752501      10.842138       0.457931       1.324232      -0.699173      -0.031275       0.021065       0.001290       0.037730      -0.002888      -0.000550      -0.000691       0.004515      -0.002053      -0.003581      -0.000435       0.004016              2.012486       2.687110      -0.621697      -0.008637       1.918279       0.135005       1.432070           0.000000
           41              H       5.361590      10.355355       7.247223       0.122414       1.147698 0.86015925E+01  0.85007802E+02                                 1.734395                            1.656255      -1.098359       2.356748                    0.997389       3.386610       9.162735       0.518226       1.195933      -0.729351      -0.036201      -0.003447      -0.010311       0.037798      -0.003550       0.008969      -0.000711       0.014257      -0.024096      -0.011624      -0.003749       0.015373              1.772399       2.214892       0.209781       0.157749       1.722256       0.013150       1.380049           0.000000
           42              H       5.318467      12.784116       6.612817       0.115816       1.299986 0.98244174E+01  0.10049003E+03                                 1.913680                            1.794962      -0.848080       2.476513                    0.998912       3.421748       9.454168       0.486917       1.229801      -0.723436      -0.034446      -0.002773      -0.012709       0.036820       0.003604       0.006160      -0.004963      -0.001436      -0.043894      -0.017580       0.006589       0.010991              1.955555       2.573423      -0.013465       0.245038       1.766660      -0.010567       1.526583           0.000000
           43              H       6.379916      14.839977       6.528438       0.107249       1.270888 0.91826187E+01  0.92600129E+02                                 1.881309                            1.726325      -1.099879       2.344371                    0.996890       3.576340       9.897612       0.499058       1.217054      -0.723382      -0.019543       0.030806      -0.016652       0.040103      -0.006587       0.011647      -0.007487       0.004758      -0.024693      -0.015458      -0.002871       0.018329              1.998371       1.981171      -0.449976       0.137065       2.525883      -0.321711       1.488059           0.000000
           44              H       9.826302      13.191363       7.887879       0.118927       1.164588 0.88922778E+01  0.89640895E+02                                 1.825123                            1.740841      -1.233350       2.292837                    0.995383       3.630640      10.301429       0.475419       1.278017      -0.709127       0.036389       0.002075       0.008569       0.037441      -0.005014       0.005912      -0.001945       0.017502      -0.034734      -0.012933      -0.004283       0.017216              1.878048       2.341668       0.188026       0.217260       1.808779      -0.055656       1.483697           0.000000
           45              H       9.886276      10.765055       8.453531       0.107001       1.081741 0.78045744E+01  0.76655221E+02                                 1.780234                            1.660952      -1.021361       2.387078                    0.996317       3.673003      10.511015       0.470454       1.325551      -0.698062       0.034684       0.004845       0.010561       0.036579       0.003669       0.004552      -0.007987       0.006054      -0.044818      -0.018851       0.006597       0.012254              1.867045       2.520996      -0.056770       0.279887       1.650483       0.018502       1.429656           0.000000
           46              H       8.817190       8.721461       8.616039       0.109381       1.107243 0.80416953E+01  0.79369061E+02                                 1.790911                            1.672511      -1.056923       2.368760                    0.997186       3.648474      10.376989       0.475752       1.304433      -0.702710       0.018192      -0.031400       0.014815       0.039197      -0.007651       0.008268      -0.007806       0.000360      -0.023013      -0.012961      -0.003815       0.016776              1.878978       1.958612      -0.386642       0.121647       2.291164      -0.099130       1.387159           0.000000
           47              H       2.515855       5.735802       4.412712       0.110856       1.168655 0.83444481E+01  0.81511798E+02                                 1.723653                            1.603862      -1.060243       2.363506                    0.997860       3.377471       8.965372       0.542395       1.156026      -0.738555      -0.030295       0.013896       0.021455       0.039639      -0.007909      -0.003154       0.005912       0.029156      -0.012973      -0.016534      -0.003090       0.019624              1.808296       1.841002      -0.246732      -0.406422       1.521956       0.369054       2.061932           0.000000
           48              H       1.982281       5.203437       2.231357       0.117710       1.215035 0.88894170E+01  0.88450049E+02                                 1.798740                            1.681895      -0.976454       2.415771                    0.997905       3.365697       9.093973       0.515853       1.193317      -0.730807      -0.035195       0.005248      -0.009705       0.036884      -0.008116      -0.002104       0.006257       0.024226       0.018177      -0.018795       0.005067       0.013728              1.842634       2.388257      -0.076587       0.359891       1.384035       0.048657       1.755611          -0.000000
           49              H       2.686327       4.361957      -0.021876       0.120839       1.195158 0.87617774E+01  0.88044493E+02                                 1.854450                            1.722889      -1.306127       2.259524                    0.994055       3.686165      10.459783       0.479780       1.270438      -0.709820      -0.033756       0.003879      -0.012890       0.036341      -0.004380       0.001590       0.001553       0.009825      -0.004972      -0.006589      -0.000920       0.007509              1.926064       2.478700      -0.063889       0.416384       1.373516       0.076442       1.925976          -0.000000
           50              H       6.555522       3.319307      30.601469       0.119312       1.208949 0.89612314E+01  0.89815903E+02                                 1.825420                            1.713354      -1.048581       2.382203                    0.997516       3.463569       9.555508       0.497465       1.228451      -0.721714       0.030555      -0.015869      -0.022489       0.041124      -0.009485      -0.003255       0.004955       0.026415      -0.003859      -0.016562      -0.001469       0.018031              1.883947       2.053148      -0.189152      -0.419886       1.469079       0.274743       2.129615          -0.000000
           51              H       7.098057       3.898284       1.525073       0.119763       1.072586 0.75652465E+01  0.73692859E+02                                 1.759266                            1.626109      -1.220667       2.297901                    0.994998       3.669253      10.440574       0.479730       1.310712      -0.700366       0.035417      -0.007667       0.011956       0.038158      -0.007472      -0.002370       0.007498       0.014011       0.011758      -0.014274       0.002092       0.012182              1.830062       2.498621      -0.051354       0.261903       1.315504      -0.019151       1.676061          -0.000000
           52              H       6.407538       4.769204       3.756430       0.131319       1.142692 0.84574928E+01  0.84839424E+02                                 1.858297                            1.740095      -1.278030       2.287150                    0.994063       3.656624      10.610215       0.454794       1.342566      -0.695134       0.038925      -0.002739       0.010280       0.040352      -0.001710       0.002886       0.001429       0.017088      -0.011763      -0.007634      -0.003539       0.011174              1.926564       2.363191      -0.088292       0.287649       1.481446       0.067217       1.935054           0.000000
           53              H       4.497905       7.310817      12.500600       0.125689       1.099337 0.80478033E+01  0.79674055E+02                                 1.804913                            1.692072      -1.088450       2.368224                    0.996169       3.621511      10.413876       0.463740       1.334110      -0.696755      -0.034189       0.013566      -0.014757       0.039632      -0.008904       0.004069       0.000626       0.012066      -0.015194      -0.009683      -0.004189       0.013872              1.870274       2.084558      -0.231023       0.368046       1.563950       0.006710       1.962315          -0.000000
           54              H       4.004247       8.672395      14.531947       0.122774       1.094918 0.77615111E+01  0.75754396E+02                                 1.759375                            1.630373      -1.072670       2.370596                    0.996739       3.553995       9.977377       0.488636       1.284277      -0.707064      -0.032461       0.015794      -0.015614       0.039332      -0.011237       0.002663       0.008130      -0.001510       0.014193      -0.016378       0.004236       0.012142              1.825956       2.289706      -0.261890       0.316036       1.429724      -0.078913       1.758437          -0.000000
           55              H       4.634357       9.415743      16.632048       0.119291       1.206357 0.89524147E+01  0.89404326E+02                                 1.802982                            1.697986      -1.011506       2.400076                    0.997910       3.393066       9.242054       0.507842       1.207701      -0.727236      -0.024658       0.029352       0.016723       0.041823      -0.016815       0.002124       0.004548       0.009864      -0.008390      -0.017743      -0.001228       0.018972              1.847862       1.865561      -0.320166      -0.240192       1.751544       0.400916       1.926481          -0.000000
           56              H       7.892016       7.011515      16.585171       0.122188       1.329145 0.10121697E+02  0.10467527E+03                                 1.948742                            1.823022      -1.269938       2.276628                    0.994924       3.621472      10.178208       0.481009       1.231295      -0.720660       0.029051      -0.017318       0.017785       0.038213      -0.012351       0.005545      -0.000713      -0.001606      -0.013705      -0.011979      -0.003627       0.015606              2.009933       2.326831      -0.185958       0.493715       1.606901       0.003530       2.096065           0.000000
           57              H       8.409591       5.664656      14.525697       0.120111       1.250284 0.92710086E+01  0.92593442E+02                                 1.797358                            1.692525      -0.876075       2.465926                    0.998777       3.255760       8.621012       0.529271       1.158710      -0.741196       0.030522      -0.015615       0.014863       0.037368      -0.015763       0.004620       0.007602       0.009180       0.017027      -0.022082       0.008369       0.013713              1.811876       2.067534      -0.268863       0.383736       1.555162      -0.053869       1.812932          -0.000000
           58              H       7.870364       5.048879      12.369344       0.113336       1.221950 0.88092139E+01  0.86980318E+02                                 1.761133                            1.638053      -1.052851       2.372042                    0.997659       3.357902       8.879272       0.543091       1.142220      -0.742867       0.024523      -0.026673      -0.016758       0.039921      -0.016757       0.002195       0.005780       0.010975      -0.015472      -0.017871      -0.002447       0.020318              1.833707       1.699963      -0.364721      -0.282518       1.810489       0.469105       1.990668          -0.000000
           59              H       3.734335      11.032464      20.394729       0.118954       1.060574 0.79006654E+01  0.77980669E+02                                 1.768167                            1.680958      -1.179550       2.319406                    0.995547       3.685568      10.636859       0.462702       1.341163      -0.694737       0.018248      -0.031536       0.003412       0.036595      -0.002298       0.000396      -0.004027      -0.013206      -0.035363      -0.012438      -0.001091       0.013529              1.822896       2.033529      -0.383726       0.095547       2.026630      -0.135386       1.408528           0.000000
           60              H       1.562320       9.796004      20.422855       0.114338       1.059689 0.79899724E+01  0.78786570E+02                                 1.744062                            1.674774      -1.017600       2.393260                    0.997132       3.603230      10.267065       0.471846       1.316432      -0.700613       0.016040      -0.032490       0.006279       0.036774      -0.002038       0.001308      -0.008392       0.002901      -0.043307      -0.017478       0.006378       0.011100              1.771900       1.726857      -0.272608       0.054919       2.184927      -0.087268       1.403918           0.000000
           61              H      -0.751847       9.832803      20.350977       0.116061       0.962677 0.69067558E+01  0.66572110E+02                                 1.714616                            1.614481      -1.274452       2.273645                    0.993881       3.826052      11.270108       0.449019       1.415216      -0.678723      -0.020286      -0.033979       0.004438       0.039821       0.005890      -0.000620      -0.008040      -0.001850      -0.033862      -0.014505       0.001062       0.013443              1.787376       1.814567       0.415642      -0.048355       2.161053      -0.059967       1.386509           0.000000
           62              H      -0.725868      13.839033      19.666569       0.127192       1.034972 0.75569512E+01  0.74086070E+02                                 1.766234                            1.663726      -1.301275       2.270856                    0.993619       3.728370      10.878131       0.454849       1.373563      -0.687595      -0.019039       0.032759      -0.010693       0.039370      -0.001264       0.000128      -0.002650      -0.010667      -0.036316      -0.012401       0.000574       0.011827              1.831221       2.024496      -0.425597       0.123092       2.002893      -0.142286       1.466274          -0.000000
           63              H       1.459257      15.038693      19.475935       0.120617       1.032984 0.76763113E+01  0.74378373E+02                                 1.674912                            1.612044      -0.803735       2.501458                    0.999427       3.358684       9.256636       0.497943       1.269499      -0.712335      -0.017156       0.033003      -0.009570       0.038407      -0.001916       0.003186      -0.004039      -0.000560      -0.045778      -0.016284       0.005695       0.010588              1.690089       1.689435      -0.260303       0.068805       1.969577      -0.165621       1.411255          -0.000000
           64              H       3.765501      15.026427      19.650943       0.117569       0.971184 0.69018645E+01  0.66304389E+02                                 1.706606                            1.600149      -1.200466       2.308829                    0.995206       3.733843      10.868056       0.458295       1.391187      -0.683782       0.019537       0.033287      -0.004877       0.038904       0.005338       0.000042      -0.001122      -0.007221      -0.034535      -0.011580      -0.000659       0.012240              1.773111       1.814848       0.423414      -0.055201       2.106318      -0.141488       1.398167          -0.000000
           65              H       9.197189       9.555581      22.166689       0.109220       1.077226 0.83113299E+01  0.83408052E+02                                 1.820026                            1.746851      -1.265534       2.278213                    0.992688       3.848611      11.345242       0.443298       1.376806      -0.687480       0.033697       0.026039       0.000929       0.042596       0.007849      -0.001218       0.000146      -0.001217      -0.028207      -0.009580      -0.003017       0.012597              1.908990       2.241776       0.487643      -0.051025       1.944006      -0.128706       1.541187           0.000000
           66              H       8.722108       8.279868      21.319773       0.122934       1.068204 0.84333324E+01  0.85055429E+02                                 1.819521                            1.767778      -1.355717       2.243688                    0.992363       3.844806      11.412265       0.437035       1.389592      -0.684973       0.012893      -0.025438      -0.034529       0.044783      -0.000039      -0.006384       0.006979      -0.010261       0.013157      -0.010803      -0.001133       0.011936              1.855501       1.800176      -0.146247      -0.238702       1.721276       0.200782       2.045051           0.000000
           67              H       7.558700       6.434991      22.426076       0.115805       1.213464 0.10034156E+02  0.10350024E+03                                 1.859154                            1.838789      -0.808976       2.502676                    0.998435       3.446521       9.660301       0.469928       1.263613      -0.716316       0.009271      -0.028039      -0.033269       0.044485       0.001425      -0.002112       0.013095      -0.005013       0.008201      -0.011948      -0.003125       0.015073              1.855024       1.714027      -0.134920      -0.157768       2.023927       0.169083       1.827119           0.000000
           68              H       7.266278       6.501230      23.998027       0.102901       1.346198 0.10757360E+02  0.11449101E+03                                 2.063893                            1.949866      -1.448376       2.181511                    0.991245       4.043928      12.049654       0.434216       1.325363      -0.698032       0.002896      -0.022684       0.031252       0.038725      -0.002278       0.010142      -0.004631      -0.016671       0.022697      -0.016413       0.001893       0.014520              2.204384       1.886587       0.096920      -0.088754       2.488588      -0.761354       2.237977           0.000000
           69              H       7.983564       8.456505      25.298089       0.114192       1.227661 0.94457717E+01  0.95983009E+02                                 1.858485                            1.767017      -1.026898       2.392918                    0.996677       3.514971       9.782882       0.486266       1.239582      -0.719668      -0.002667      -0.017425       0.037845       0.041749       0.002050      -0.006324      -0.000210      -0.005937       0.035229      -0.011078      -0.002488       0.013566              1.933807       1.635864      -0.073964       0.144681       1.862216      -0.582350       2.303339          -0.000000
           70              H       8.734536       9.670886      24.573054       0.113424       1.321330 0.10569749E+02  0.11002417E+03                                 1.936495                            1.860963      -0.963928       2.424783                    0.996831       3.477896       9.669639       0.478895       1.228689      -0.724153       0.028592       0.030500       0.010999       0.043229       0.006780       0.004381       0.008628      -0.009138      -0.005258      -0.007537      -0.007193       0.014731              1.977717       2.271815       0.475136       0.157978       2.054987       0.003936       1.606347           0.000000
           71              H       5.262053       8.895645      21.497907       0.107914       1.111145 0.84742637E+01  0.84462987E+02                                 1.789977                            1.713105      -0.905833       2.448330                    0.997240       3.551915      10.043599       0.473200       1.298665      -0.705805      -0.038204       0.013114      -0.008310       0.041239       0.000321       0.004860      -0.000776       0.013102      -0.022871      -0.008964      -0.002629       0.011593              1.863257       2.327260      -0.395665       0.253432       1.670983      -0.180802       1.591527           0.000000
           72              H       6.356666       7.877528      20.926004       0.111657       1.248972 0.10223901E+02  0.10588790E+03                                 1.870480                            1.831594      -1.191730       2.311112                    0.994608       3.612010      10.124615       0.480621       1.230476      -0.721530       0.004862      -0.030984      -0.031157       0.044209       0.002895       0.005872       0.010717      -0.010942      -0.009633      -0.011724      -0.003744       0.015468              1.872322       1.613962      -0.055981      -0.121011       1.731671       0.242023       2.271332           0.000000
           73              H       7.534935      11.103610      23.082358       0.107717       1.137106 0.88183722E+01  0.88343828E+02                                 1.789828                            1.727550      -0.773364       2.510357                    0.998778       3.468895       9.680006       0.481742       1.269124      -0.713315       0.025972       0.030147       0.007578       0.040507       0.009172       0.000807       0.006607      -0.004896      -0.007632      -0.010127      -0.002833       0.012960              1.843178       1.914809       0.440057       0.032623       2.197854      -0.053431       1.416869           0.000000
           74              H       5.977812      10.853374      22.807345       0.106073       1.184512 0.90787945E+01  0.92798997E+02                                 1.910703                            1.803214      -1.272057       2.269282                    0.993124       3.886233      11.422538       0.446163       1.343067      -0.694330      -0.034594       0.020261      -0.004873       0.040386      -0.006994      -0.000056       0.005855      -0.000923      -0.018760      -0.009824      -0.001440       0.011264              2.012887       2.428952      -0.587182       0.172886       2.044948      -0.230846       1.564762           0.000000
           75              H       5.656089       8.044352      24.857443       0.099377       1.404005 0.11280452E+02  0.11932764E+03                                 2.000047                            1.906607      -1.141790       2.326568                    0.994263       3.673373      10.289906       0.479142       1.208446      -0.727292      -0.002429      -0.017748       0.035338       0.039619       0.001839      -0.004259      -0.002598       0.007611       0.047015      -0.012162      -0.004690       0.016852              2.081280       1.848254       0.213228      -0.220453       2.160063      -0.643868       2.235522          -0.000000
           76              H       4.850240       9.006043      23.863645       0.097143       1.108441 0.81731662E+01  0.81324139E+02                                 1.827276                            1.709010      -1.086821       2.351928                    0.994433       3.783939      10.950445       0.459353       1.340078      -0.695159      -0.032946       0.016057      -0.005288       0.037030      -0.001730       0.000639       0.004307       0.007538      -0.001690      -0.006864       0.002403       0.004461              1.928012       2.611817      -0.492107       0.009729       1.768976      -0.119325       1.403243           0.000000
           77              H       2.200116       4.678432      26.357515       0.115533       1.180044 0.95821560E+01  0.98812045E+02                                 1.886081                            1.840659      -1.196054       2.317391                    0.993656       3.709410      10.785308       0.447966       1.325912      -0.699824      -0.010364       0.021880       0.037298       0.044467      -0.000689      -0.003826       0.006653      -0.012211       0.019851      -0.010340      -0.001852       0.012192              1.913010       1.798831      -0.111390      -0.210858       1.762224       0.195487       2.177975          -0.000000
           78              H       1.552819       3.547463      25.426220       0.112763       1.063503 0.81732829E+01  0.81882908E+02                                 1.818591                            1.742740      -1.325167       2.249815                    0.992455       3.902298      11.587249       0.438742       1.393478      -0.683716      -0.036884      -0.024040      -0.001897       0.044067       0.007174      -0.000914       0.002910       0.007734      -0.020620      -0.008968      -0.002647       0.011614              1.908774       2.294144       0.444987      -0.041097       1.907640      -0.129620       1.524538          -0.000000
           79              H       1.885905       3.618609      23.001104       0.114859       1.260686 0.98769625E+01  0.10169441E+03                                 1.904732                            1.817305      -1.072292       2.369103                    0.995947       3.594736      10.137087       0.474426       1.253902      -0.716167      -0.029879      -0.025807      -0.012096       0.041293       0.007017       0.006239       0.008020      -0.011651       0.006580      -0.010856      -0.004654       0.015510              1.968013       2.452777       0.432869       0.162136       1.899011      -0.029200       1.552251           0.000000
           80              H       2.724761       4.815817      22.344822       0.112828       1.222896 0.93585462E+01  0.95236779E+02                                 1.878943                            1.777361      -1.012185       2.396233                    0.996832       3.581701      10.100267       0.475484       1.265827      -0.713199       0.002756       0.019069      -0.036359       0.041148       0.003740      -0.004377      -0.000873      -0.005585       0.037757      -0.011492      -0.002093       0.013585              1.983371       1.678137      -0.086542       0.133564       2.020485      -0.690251       2.251491           0.000000
           81              H       3.700538       6.562562      23.785517       0.102168       1.260041 0.97918826E+01  0.10199769E+03                                 1.989247                            1.870312      -1.413681       2.199636                    0.991302       3.998630      11.864462       0.438923       1.339656      -0.694772      -0.001246       0.026109      -0.029376       0.039322      -0.001781       0.009961      -0.007791      -0.018745       0.008503      -0.016241       0.000430       0.015811              2.138882       1.833761       0.204951      -0.130044       2.511972      -0.731161       2.070912           0.000000
           82              H       3.500386       6.486510      25.373093       0.107706       1.294879 0.10872393E+02  0.11397938E+03                                 1.911366                            1.889336      -0.885397       2.456509                    0.997437       3.511237       9.797918       0.474548       1.231188      -0.723765      -0.005224       0.024274       0.035425       0.043260       0.001042       0.000036       0.012582      -0.000603       0.014236      -0.011770      -0.002628       0.014399              1.899412       1.690190      -0.052019      -0.113753       2.047630       0.193015       1.960416          -0.000000
           83              H       4.577271       2.001888      24.479300       0.103639       1.217909 0.92178978E+01  0.94405987E+02                                 1.937693                            1.809986      -1.212512       2.295328                    0.994060       3.842889      11.238543       0.448734       1.332753      -0.696949       0.032326      -0.024288       0.000343       0.040435      -0.007675      -0.002475       0.008377      -0.000429      -0.012493      -0.010492      -0.002860       0.013352              2.062558       2.443878      -0.651661       0.106497       2.217904      -0.201321       1.525893           0.000000
           84              H       2.990751       1.940556      24.273040       0.105229       1.142261 0.88594666E+01  0.89259129E+02                                 1.822236                            1.751695      -0.916377       2.442736                    0.996788       3.579910      10.166301       0.468080       1.298796      -0.706025      -0.031335      -0.025937      -0.009134       0.041690       0.008358       0.003580       0.006902       0.002677      -0.004159      -0.009412      -0.003486       0.012898              1.886130       2.081507       0.477816       0.047737       2.144556      -0.034877       1.432327           0.000000
           85              H       4.615924       4.791284      26.645029       0.109615       1.291866 0.10700417E+02  0.11177161E+03                                 1.902893                            1.867767      -1.035526       2.386400                    0.995872       3.551605       9.904634       0.479622       1.222577      -0.724767      -0.000265       0.025180       0.035135       0.043227       0.004881       0.000879       0.012445      -0.006146       0.009992      -0.011546      -0.004088       0.015634              1.902802       1.612607      -0.034762      -0.011864       1.734204       0.196007       2.361595          -0.000000
           86              H       5.560670       3.726554      25.910619       0.110494       1.127280 0.85119588E+01  0.85119253E+02                                 1.823302                            1.728372      -0.957035       2.427368                    0.996355       3.588649      10.237271       0.465405       1.316062      -0.701921       0.037603      -0.020145       0.005480       0.043010      -0.002804       0.003822      -0.000165       0.012955      -0.030028      -0.010680      -0.002012       0.012692              1.916632       2.338489      -0.535037       0.152870       1.819474      -0.177905       1.591934          -0.000000
           87              H       5.094646       4.943388      22.666713       0.101343       1.383928 0.10970597E+02  0.11522301E+03                                 1.980217                            1.879317      -1.160795       2.315814                    0.995171       3.634858      10.139458       0.483055       1.207260      -0.727607       0.003563       0.017729      -0.033893       0.038415       0.001084      -0.003314      -0.003551       0.015324       0.049642      -0.016353      -0.001218       0.017572              2.077132       1.803374       0.223685      -0.214009       2.240664      -0.702214       2.187359           0.000000
           88              H       5.846305       3.814872      23.519879       0.098072       1.185432 0.87756579E+01  0.88638397E+02                                 1.896690                            1.760379      -1.084940       2.356123                    0.994596       3.752501      10.842138       0.457931       1.324232      -0.699173       0.031275      -0.021065       0.001290       0.037730      -0.002888       0.000550       0.000691       0.004515      -0.002053      -0.003581      -0.000435       0.004016              2.012486       2.687110      -0.621697       0.008637       1.918279      -0.135005       1.432070           0.000000
           89              H      11.506328       1.911116      22.872973       0.122414       1.147698 0.86015925E+01  0.85007802E+02                                 1.734395                            1.656255      -1.098359       2.356748                    0.997389       3.386610       9.162735       0.518226       1.195933      -0.729351       0.036201       0.003447      -0.010311       0.037798      -0.003550      -0.008969       0.000711       0.014257      -0.024096      -0.011624      -0.003749       0.015373              1.772399       2.214892       0.209781      -0.157749       1.722256      -0.013150       1.380049           0.000000
           90              H       8.527187      24.015297      22.238567       0.115816       1.299986 0.98244138E+01  0.10048999E+03                                 1.913680                            1.794962      -0.848080       2.476513                    0.998912       3.421747       9.454166       0.486917       1.229801      -0.723436       0.034446       0.002773      -0.012709       0.036820       0.003604      -0.006160       0.004963      -0.001436      -0.043894      -0.017580       0.006589       0.010991              1.955556       2.573423      -0.013465      -0.245038       1.766660       0.010567       1.526583           0.000000
           91              H       7.465738      21.959436      22.154188       0.107249       1.270887 0.91826187E+01  0.92600129E+02                                 1.881309                            1.726325      -1.099879       2.344371                    0.996890       3.576340       9.897612       0.499058       1.217054      -0.723382       0.019543      -0.030806      -0.016652       0.040103      -0.006587      -0.011647       0.007487       0.004758      -0.024693      -0.015458      -0.002871       0.018329              1.998371       1.981171      -0.449976      -0.137065       2.525883       0.321711       1.488059           0.000000
           92              H       4.019352      23.608050      23.513629       0.118927       1.164588 0.88922777E+01  0.89640895E+02                                 1.825123                            1.740841      -1.233350       2.292837                    0.995383       3.630640      10.301429       0.475419       1.278017      -0.709127      -0.036389      -0.002075       0.008569       0.037441      -0.005014      -0.005912       0.001945       0.017502      -0.034734      -0.012933      -0.004283       0.017216              1.878048       2.341668       0.188026      -0.217260       1.808779       0.055656       1.483697           0.000000
           93              H       6.981642       1.501416      24.079281       0.107001       1.081741 0.78045751E+01  0.76655227E+02                                 1.780234                            1.660952      -1.021361       2.387078                    0.996317       3.673003      10.511014       0.470454       1.325551      -0.698062      -0.034684      -0.004845       0.010561       0.036579       0.003669      -0.004552       0.007987       0.006054      -0.044818      -0.018851       0.006597       0.012254              1.867045       2.520996      -0.056770      -0.279887       1.650483      -0.018502       1.429656           0.000000
           94              H       8.050728       3.545010      24.241789       0.109381       1.107243 0.80416953E+01  0.79369060E+02                                 1.790911                            1.672511      -1.056923       2.368760                    0.997186       3.648474      10.376989       0.475752       1.304433      -0.702710      -0.018192       0.031400       0.014815       0.039197      -0.007651      -0.008268       0.007806       0.000360      -0.023013      -0.012961      -0.003815       0.016776              1.878978       1.958612      -0.386642      -0.121647       2.291164       0.099130       1.387159           0.000000
           95              H       2.099363       6.530669      20.038462       0.110856       1.168655 0.83444481E+01  0.81511797E+02                                 1.723653                            1.603862      -1.060243       2.363506                    0.997860       3.377471       8.965372       0.542395       1.156026      -0.738555       0.030295      -0.013896       0.021455       0.039639      -0.007909       0.003154      -0.005912       0.029156      -0.012973      -0.016534      -0.003090       0.019624              1.808296       1.841002      -0.246732       0.406422       1.521956      -0.369054       2.061932           0.000000
           96              H       2.632937       7.063034      17.857107       0.117710       1.215035 0.88894170E+01  0.88450049E+02                                 1.798740                            1.681895      -0.976454       2.415771                    0.997905       3.365697       9.093973       0.515853       1.193317      -0.730807       0.035195      -0.005248      -0.009705       0.036884      -0.008116       0.002104      -0.006257       0.024226       0.018177      -0.018795       0.005067       0.013728              1.842634       2.388257      -0.076587      -0.359891       1.384035      -0.048657       1.755611          -0.000000
           97              H       1.928891       7.904514      15.603874       0.120839       1.195158 0.87617774E+01  0.88044493E+02                                 1.854450                            1.722889      -1.306127       2.259524                    0.994055       3.686165      10.459783       0.479780       1.270438      -0.709820       0.033756      -0.003879      -0.012890       0.036341      -0.004380      -0.001590      -0.001553       0.009825      -0.004972      -0.006589      -0.000920       0.007509              1.926064       2.478700      -0.063889      -0.416384       1.373516      -0.076442       1.925976          -0.000000
           98              H      10.312396       8.947164      14.975719       0.119312       1.208949 0.89612314E+01  0.89815903E+02                                 1.825420                            1.713354      -1.048581       2.382203                    0.997516       3.463569       9.555508       0.497465       1.228451      -0.721714      -0.030555       0.015869      -0.022489       0.041124      -0.009485       0.003255      -0.004955       0.026415      -0.003859      -0.016562      -0.001469       0.018031              1.883947       2.053148      -0.189152       0.419886       1.469079      -0.274743       2.129615          -0.000000
           99              H       9.769861       8.368187      17.150823       0.119763       1.072586 0.75652465E+01  0.73692859E+02                                 1.759266                            1.626109      -1.220667       2.297901                    0.994998       3.669253      10.440574       0.479730       1.310712      -0.700366      -0.035417       0.007667       0.011956       0.038158      -0.007472       0.002370      -0.007498       0.014011       0.011758      -0.014274       0.002092       0.012182              1.830062       2.498621      -0.051354      -0.261903       1.315504       0.019151       1.676061          -0.000000
          100              H      10.460380       7.497267      19.382180       0.131319       1.142692 0.84574923E+01  0.84839420E+02                                 1.858297                            1.740095      -1.278030       2.287150                    0.994063       3.656624      10.610216       0.454794       1.342566      -0.695134      -0.038925       0.002739       0.010280       0.040352      -0.001710      -0.002886      -0.001429       0.017088      -0.011763      -0.007634      -0.003539       0.011174              1.926564       2.363192      -0.088292      -0.287649       1.481446      -0.067217       1.935054           0.000000
          101              H       0.117313       4.955654      28.126350       0.125689       1.099337 0.80478020E+01  0.79674039E+02                                 1.804913                            1.692072      -1.088450       2.368224                    0.996169       3.621511      10.413876       0.463740       1.334110      -0.696755       0.034189      -0.013566      -0.014757       0.039632      -0.008904      -0.004069      -0.000626       0.012066      -0.015194      -0.009683      -0.004189       0.013872              1.870274       2.084558      -0.231023      -0.368046       1.563950      -0.006710       1.962315          -0.000000
          102              H       0.610971       3.594076      30.157698       0.122774       1.094917 0.77615085E+01  0.75754364E+02                                 1.759375                            1.630372      -1.072670       2.370596                    0.996739       3.553995       9.977377       0.488636       1.284277      -0.707064       0.032461      -0.015794      -0.015614       0.039332      -0.011237      -0.002663      -0.008130      -0.001510       0.014193      -0.016378       0.004236       0.012142              1.825955       2.289706      -0.261890      -0.316035       1.429724       0.078913       1.758436          -0.000000
          103              H      -0.019139       2.850728       1.006298       0.119291       1.206357 0.89524133E+01  0.89404309E+02                                 1.802982                            1.697986      -1.011506       2.400076                    0.997910       3.393066       9.242054       0.507842       1.207701      -0.727236       0.024658      -0.029352       0.016723       0.041823      -0.016815      -0.002124      -0.004548       0.009864      -0.008390      -0.017743      -0.001228       0.018972              1.847862       1.865561      -0.320166       0.240192       1.751543      -0.400916       1.926481          -0.000000
          104              H       8.975902       5.254956       0.959421       0.122188       1.329145 0.10121697E+02  0.10467527E+03                                 1.948742                            1.823022      -1.269938       2.276628                    0.994924       3.621472      10.178208       0.481009       1.231295      -0.720660      -0.029051       0.017318       0.017785       0.038213      -0.012351      -0.005545       0.000713      -0.001606      -0.013705      -0.011979      -0.003627       0.015606              2.009933       2.326831      -0.185958      -0.493715       1.606901      -0.003530       2.096065           0.000000
          105              H       8.458327       6.601815      30.151447       0.120111       1.250284 0.92710109E+01  0.92593473E+02                                 1.797359                            1.692526      -0.876075       2.465926                    0.998777       3.255760       8.621013       0.529271       1.158710      -0.741196      -0.030522       0.015615       0.014863       0.037368      -0.015763      -0.004620      -0.007602       0.009180       0.017027      -0.022082       0.008369       0.013713              1.811877       2.067535      -0.268863      -0.383737       1.555162       0.053869       1.812933          -0.000000
          106              H       8.997554       7.217592      27.995094       0.113336       1.221950 0.88092127E+01  0.86980304E+02                                 1.761133                            1.638053      -1.052851       2.372042                    0.997659       3.357902       8.879272       0.543091       1.142220      -0.742867      -0.024523       0.026673      -0.016758       0.039921      -0.016757      -0.002195      -0.005780       0.010975      -0.015472      -0.017871      -0.002447       0.020318              1.833707       1.699963      -0.364721       0.282518       1.810489      -0.469105       1.990668          -0.000000
          107              H       0.880883       1.234007       4.768979       0.118954       1.060574 0.79006654E+01  0.77980669E+02                                 1.768167                            1.680958      -1.179550       2.319406                    0.995547       3.685568      10.636859       0.462702       1.341163      -0.694737      -0.018248       0.031536       0.003412       0.036595      -0.002298      -0.000396       0.004027      -0.013206      -0.035363      -0.012438      -0.001091       0.013529              1.822896       2.033529      -0.383726      -0.095547       2.026630       0.135386       1.408528           0.000000
          108              H       3.052898       2.470467       4.797105       0.114338       1.059689 0.79899724E+01  0.78786570E+02                                 1.744062                            1.674774      -1.017600       2.393260                    0.997132       3.603230      10.267065       0.471846       1.316432      -0.700613      -0.016040       0.032490       0.006279       0.036774      -0.002038      -0.001308       0.008392       0.002901      -0.043307      -0.017478       0.006378       0.011100              1.771900       1.726857      -0.272608      -0.054919       2.184927       0.087268       1.403918           0.000000
          109              H       5.367065       2.433668       4.725227       0.116061       0.962677 0.69067558E+01  0.66572110E+02                                 1.714616                            1.614481      -1.274452       2.273645                    0.993881       3.826052      11.270108       0.449019       1.415216      -0.678723       0.020286       0.033979       0.004438       0.039821       0.005890       0.000620       0.008040      -0.001850      -0.033862      -0.014505       0.001062       0.013443              1.787376       1.814567       0.415642       0.048355       2.161053       0.059967       1.386509           0.000000
          110              H       2.318822      22.960380       4.040819       0.127192       1.034972 0.75569511E+01  0.74086070E+02                                 1.766234                            1.663726      -1.301275       2.270856                    0.993619       3.728370      10.878131       0.454849       1.373563      -0.687595       0.019039      -0.032759      -0.010693       0.039370      -0.001264      -0.000128       0.002650      -0.010667      -0.036316      -0.012401       0.000574       0.011827              1.831221       2.024496      -0.425597      -0.123092       2.002893       0.142286       1.466274          -0.000000
          111              H       0.133697      21.760720       3.850185       0.120617       1.032984 0.76763113E+01  0.74378373E+02                                 1.674912                            1.612044      -0.803735       2.501458                    0.999427       3.358684       9.256636       0.497943       1.269499      -0.712335       0.017156      -0.033003      -0.009570       0.038407      -0.001916      -0.003186       0.004039      -0.000560      -0.045778      -0.016284       0.005695       0.010588              1.690089       1.689435      -0.260303      -0.068805       1.969577       0.165621       1.411255          -0.000000
          112              H      -2.172547      21.772986       4.025193       0.117569       0.971184 0.69018645E+01  0.66304390E+02                                 1.706606                            1.600149      -1.200466       2.308829                    0.995206       3.733843      10.868056       0.458295       1.391187      -0.683782      -0.019537      -0.033287      -0.004877       0.038904       0.005338      -0.000042       0.001122      -0.007221      -0.034535      -0.011580      -0.000659       0.012240              1.773111       1.814848       0.423414       0.055201       2.106318       0.141488       1.398167          -0.000000
          113              H       1.559707      21.822052      24.710561       0.109220       1.077226 0.83113299E+01  0.83408052E+02                                 1.820026                            1.746851      -1.265534       2.278213                    0.992688       3.848611      11.345242       0.443298       1.376806      -0.687480       0.033697       0.026039      -0.000929       0.042596       0.007849       0.001218      -0.000146      -0.001217      -0.028207      -0.009580      -0.003017       0.012597              1.908990       2.241776       0.487643       0.051025       1.944006       0.128706       1.541187           0.000000
          114              H       1.084626      20.546339      25.557477       0.122934       1.068204 0.84333324E+01  0.85055429E+02                                 1.819521                            1.767778      -1.355717       2.243688                    0.992363       3.844806      11.412265       0.437035       1.389592      -0.684973       0.012893      -0.025438       0.034529       0.044783      -0.000039       0.006384      -0.006979      -0.010261       0.013157      -0.010803      -0.001133       0.011936              1.855501       1.800176      -0.146247       0.238702       1.721276      -0.200782       2.045051           0.000000
          115              H      -0.078782      18.701462      24.451174       0.115805       1.213464 0.10034156E+02  0.10350024E+03                                 1.859154                            1.838789      -0.808977       2.502676                    0.998435       3.446521       9.660301       0.469928       1.263613      -0.716316       0.009271      -0.028039       0.033269       0.044485       0.001425       0.002112      -0.013095      -0.005013       0.008201      -0.011948      -0.003125       0.015073              1.855024       1.714027      -0.134920       0.157768       2.023927      -0.169083       1.827119           0.000000
          116              H      -0.371204      18.767701      22.879223       0.102901       1.346198 0.10757360E+02  0.11449101E+03                                 2.063893                            1.949866      -1.448376       2.181511                    0.991245       4.043928      12.049654       0.434216       1.325363      -0.698032       0.002896      -0.022684      -0.031252       0.038725      -0.002278      -0.010142       0.004631      -0.016671       0.022697      -0.016413       0.001893       0.014520              2.204384       1.886587       0.096920       0.088754       2.488588       0.761354       2.237977           0.000000
          117              H       0.346082      20.722976      21.579161       0.114192       1.227661 0.94457718E+01  0.95983010E+02                                 1.858485                            1.767017      -1.026898       2.392918                    0.996677       3.514971       9.782882       0.486266       1.239582      -0.719668      -0.002667      -0.017425      -0.037845       0.041749       0.002050       0.006324       0.000210      -0.005937       0.035229      -0.011078      -0.002488       0.013566              1.933807       1.635864      -0.073964      -0.144681       1.862216       0.582350       2.303339          -0.000000
          118              H       1.097054      21.937357      22.304196       0.113424       1.321330 0.10569751E+02  0.11002419E+03                                 1.936495                            1.860963      -0.963928       2.424783                    0.996831       3.477896       9.669639       0.478895       1.228689      -0.724153       0.028592       0.030500      -0.010999       0.043229       0.006780      -0.004381      -0.008628      -0.009138      -0.005258      -0.007537      -0.007193       0.014731              1.977717       2.271815       0.475136      -0.157978       2.054987      -0.003936       1.606347           0.000000
          119              H      -2.375429      21.162116      25.379343       0.107914       1.111145 0.84742637E+01  0.84462987E+02                                 1.789977                            1.713105      -0.905833       2.448330                    0.997240       3.551915      10.043599       0.473200       1.298665      -0.705805      -0.038204       0.013114       0.008310       0.041239       0.000321      -0.004860       0.000776       0.013102      -0.022871      -0.008964      -0.002629       0.011593              1.863257       2.327260      -0.395665      -0.253432       1.670983       0.180802       1.591527           0.000000
          120              H      -1.280816      20.143999      25.951246       0.111657       1.248972 0.10223901E+02  0.10588790E+03                                 1.870480                            1.831595      -1.191730       2.311112                    0.994608       3.612010      10.124616       0.480621       1.230477      -0.721530       0.004862      -0.030984       0.031157       0.044209       0.002895      -0.005872      -0.010717      -0.010942      -0.009633      -0.011724      -0.003744       0.015468              1.872322       1.613962      -0.055981       0.121011       1.731672      -0.242023       2.271333           0.000000
          121              H      -0.102547      23.370081      23.794892       0.107717       1.137106 0.88183720E+01  0.88343828E+02                                 1.789829                            1.727550      -0.773364       2.510357                    0.998778       3.468895       9.680007       0.481742       1.269124      -0.713315       0.025972       0.030147      -0.007578       0.040507       0.009172      -0.000807      -0.006607      -0.004896      -0.007632      -0.010127      -0.002833       0.012960              1.843178       1.914809       0.440057      -0.032623       2.197855       0.053431       1.416869           0.000000
          122              H      -1.659670      23.119845      24.069905       0.106073       1.184512 0.90787937E+01  0.92798991E+02                                 1.910704                            1.803214      -1.272057       2.269282                    0.993124       3.886233      11.422539       0.446163       1.343067      -0.694330      -0.034594       0.020261       0.004873       0.040386      -0.006994       0.000056      -0.005855      -0.000923      -0.018760      -0.009824      -0.001440       0.011264              2.012888       2.428952      -0.587182      -0.172886       2.044949       0.230846       1.564762           0.000000
          123              H      -1.981393      20.310823      22.019807       0.099377       1.404005 0.11280452E+02  0.11932764E+03                                 2.000047                            1.906607      -1.141790       2.326568                    0.994263       3.673373      10.289906       0.479142       1.208446      -0.727292      -0.002429      -0.017748      -0.035338       0.039619       0.001839       0.004259       0.002598       0.007611       0.047015      -0.012162      -0.004690       0.016852              2.081280       1.848254       0.213228       0.220453       2.160063       0.643868       2.235522          -0.000000
          124              H       9.465458      21.272514      23.013605       0.097143       1.108441 0.81731662E+01  0.81324139E+02                                 1.827276                            1.709010      -1.086821       2.351928                    0.994433       3.783939      10.950445       0.459353       1.340078      -0.695159      -0.032946       0.016057       0.005288       0.037030      -0.001730      -0.000639      -0.004307       0.007538      -0.001690      -0.006864       0.002403       0.004461              1.928012       2.611817      -0.492107      -0.009729       1.768976       0.119325       1.403243           0.000000
          125              H       6.815334      16.944903      20.519735       0.115533       1.180043 0.95821556E+01  0.98812042E+02                                 1.886081                            1.840659      -1.196054       2.317391                    0.993656       3.709410      10.785309       0.447966       1.325912      -0.699824      -0.010364       0.021880      -0.037298       0.044467      -0.000689       0.003826      -0.006653      -0.012211       0.019851      -0.010340      -0.001852       0.012192              1.913010       1.798831      -0.111390       0.210858       1.762224      -0.195487       2.177975          -0.000000
          126              H       6.168037      15.813934      21.451030       0.112763       1.063503 0.81732829E+01  0.81882908E+02                                 1.818591                            1.742740      -1.325167       2.249815                    0.992455       3.902298      11.587249       0.438742       1.393478      -0.683716      -0.036884      -0.024040       0.001897       0.044067       0.007174       0.000914      -0.002910       0.007734      -0.020620      -0.008968      -0.002647       0.011614              1.908774       2.294144       0.444987       0.041097       1.907640       0.129620       1.524538          -0.000000
          127              H       6.501123      15.885080      23.876146       0.114859       1.260686 0.98769628E+01  0.10169441E+03                                 1.904732                            1.817305      -1.072292       2.369103                    0.995947       3.594736      10.137087       0.474426       1.253902      -0.716167      -0.029879      -0.025807       0.012096       0.041293       0.007017      -0.006239      -0.008020      -0.011651       0.006580      -0.010856      -0.004654       0.015510              1.968013       2.452777       0.432869      -0.162136       1.899012       0.029200       1.552251           0.000000
          128              H       7.339979      17.082288      24.532427       0.112828       1.222895 0.93585405E+01  0.95236708E+02                                 1.878943                            1.777361      -1.012185       2.396233                    0.996832       3.581701      10.100267       0.475484       1.265827      -0.713199       0.002756       0.019069       0.036359       0.041148       0.003740       0.004377       0.000873      -0.005585       0.037756      -0.011492      -0.002093       0.013585              1.983370       1.678136      -0.086542      -0.133564       2.020485       0.690250       2.251490           0.000000
          129              H       8.315756      18.829033      23.091733       0.102168       1.260041 0.97918826E+01  0.10199769E+03                                 1.989247                            1.870312      -1.413681       2.199636                    0.991302       3.998630      11.864462       0.438923       1.339656      -0.694772      -0.001246       0.026109       0.029376       0.039322      -0.001781      -0.009961       0.007791      -0.018745       0.008503      -0.016241       0.000430       0.015811              2.138882       1.833761       0.204951       0.130044       2.511972       0.731161       2.070912           0.000000
          130              H       8.115604      18.752981      21.504157       0.107706       1.294879 0.10872393E+02  0.11397937E+03                                 1.911365                            1.889336      -0.885397       2.456509                    0.997437       3.511237       9.797917       0.474549       1.231188      -0.723765      -0.005224       0.024274      -0.035425       0.043260       0.001042      -0.000036      -0.012582      -0.000603       0.014236      -0.011770      -0.002628       0.014399              1.899412       1.690190      -0.052019       0.113753       2.047629      -0.193015       1.960416          -0.000000
          131              H       9.192489      14.268359      22.397950       0.103639       1.217909 0.92178978E+01  0.94405987E+02                                 1.937693                            1.809986      -1.212512       2.295328                    0.994060       3.842889      11.238543       0.448734       1.332753      -0.696949       0.032326      -0.024288      -0.000343       0.040435      -0.007675       0.002475      -0.008377      -0.000429      -0.012493      -0.010492      -0.002860       0.013352              2.062558       2.443878      -0.651661      -0.106497       2.217904       0.201321       1.525893           0.000000
          132              H       7.605969      14.207027      22.604210       0.105229       1.142261 0.88594666E+01  0.89259129E+02                                 1.822236                            1.751695      -0.916377       2.442736                    0.996788       3.579910      10.166301       0.468080       1.298796      -0.706025      -0.031335      -0.025937       0.009134       0.041690       0.008358      -0.003580      -0.006902       0.002677      -0.004159      -0.009412      -0.003486       0.012898              1.886130       2.081507       0.477816      -0.047737       2.144556       0.034877       1.432327           0.000000
          133              H       9.231142      17.057755      20.232221       0.109615       1.291866 0.10700417E+02  0.11177161E+03                                 1.902893                            1.867767      -1.035526       2.386400                    0.995872       3.551605       9.904634       0.479622       1.222577      -0.724767      -0.000265       0.025180      -0.035135       0.043227       0.004881      -0.000879      -0.012445      -0.006146       0.009992      -0.011546      -0.004088       0.015634              1.902802       1.612607      -0.034762       0.011864       1.734204      -0.196007       2.361595          -0.000000
          134              H      10.175888      15.993025      20.966631       0.110494       1.127280 0.85119588E+01  0.85119253E+02                                 1.823302                            1.728372      -0.957035       2.427368                    0.996355       3.588649      10.237271       0.465405       1.316062      -0.701921       0.037603      -0.020145      -0.005480       0.043010      -0.002804      -0.003822       0.000165       0.012955      -0.030028      -0.010680      -0.002012       0.012692              1.916632       2.338489      -0.535037      -0.152870       1.819474       0.177905       1.591934          -0.000000
          135              H       9.709864      17.209859      24.210537       0.101343       1.383928 0.10970597E+02  0.11522301E+03                                 1.980217                            1.879317      -1.160795       2.315814                    0.995171       3.634858      10.139458       0.483055       1.207260      -0.727607       0.003563       0.017729       0.033893       0.038415       0.001084       0.003314       0.003551       0.015324       0.049642      -0.016353      -0.001218       0.017572              2.077132       1.803374       0.223685       0.214009       2.240664       0.702214       2.187359           0.000000
          136              H      -1.791177      16.081343      23.357371       0.098072       1.185432 0.87756579E+01  0.88638397E+02                                 1.896690                            1.760379      -1.084941       2.356123                    0.994596       3.752501      10.842138       0.457931       1.324232      -0.699173       0.031275      -0.021065      -0.001290       0.037730      -0.002888      -0.000550      -0.000691       0.004515      -0.002053      -0.003581      -0.000435       0.004016              2.012486       2.687110      -0.621697      -0.008637       1.918279       0.135005       1.432070           0.000000
          137              H       3.868846      14.177587      24.004277       0.122414       1.147698 0.86015923E+01  0.85007797E+02                                 1.734395                            1.656255      -1.098359       2.356748                    0.997389       3.386610       9.162734       0.518226       1.195933      -0.729351       0.036201       0.003447       0.010311       0.037798      -0.003550       0.008969      -0.000711       0.014257      -0.024096      -0.011624      -0.003749       0.015373              1.772399       2.214892       0.209781       0.157749       1.722256       0.013150       1.380049           0.000000
          138              H       3.911969      11.748826      24.638683       0.115816       1.299986 0.98244149E+01  0.10049000E+03                                 1.913679                            1.794961      -0.848080       2.476513                    0.998912       3.421748       9.454166       0.486917       1.229800      -0.723436       0.034446       0.002773       0.012709       0.036820       0.003604       0.006160      -0.004963      -0.001436      -0.043894      -0.017580       0.006589       0.010991              1.955555       2.573422      -0.013465       0.245038       1.766659      -0.010567       1.526583           0.000000
          139              H       2.850520       9.692965      24.723062       0.107249       1.270888 0.91826187E+01  0.92600130E+02                                 1.881309                            1.726325      -1.099879       2.344371                    0.996890       3.576340       9.897612       0.499058       1.217054      -0.723382       0.019543      -0.030806       0.016652       0.040103      -0.006587       0.011647      -0.007487       0.004758      -0.024693      -0.015458      -0.002871       0.018329              1.998371       1.981171      -0.449976       0.137065       2.525883      -0.321711       1.488059           0.000000
          140              H      -0.595866      11.341579      23.363621       0.118927       1.164588 0.88922788E+01  0.89640911E+02                                 1.825123                            1.740841      -1.233350       2.292837                    0.995383       3.630640      10.301430       0.475419       1.278017      -0.709127      -0.036389      -0.002075      -0.008569       0.037441      -0.005014       0.005912      -0.001945       0.017502      -0.034734      -0.012933      -0.004283       0.017216              1.878048       2.341668       0.188026       0.217260       1.808779      -0.055656       1.483698           0.000000
          141              H      -0.655840      13.767887      22.797969       0.107001       1.081741 0.78045744E+01  0.76655221E+02                                 1.780234                            1.660952      -1.021361       2.387078                    0.996317       3.673003      10.511015       0.470454       1.325551      -0.698062      -0.034684      -0.004845      -0.010561       0.036579       0.003669       0.004552      -0.007987       0.006054      -0.044818      -0.018851       0.006597       0.012254              1.867045       2.520996      -0.056770       0.279887       1.650483       0.018502       1.429656           0.000000
          142              H       0.413246      15.811481      22.635461       0.109381       1.107243 0.80416953E+01  0.79369060E+02                                 1.790911                            1.672511      -1.056923       2.368760                    0.997186       3.648474      10.376989       0.475752       1.304433      -0.702710      -0.018192       0.031400      -0.014815       0.039197      -0.007651       0.008268      -0.007806       0.000360      -0.023013      -0.012961      -0.003815       0.016776              1.878978       1.958612      -0.386642       0.121647       2.291164      -0.099130       1.387159           0.000000
          143              H       6.714581      18.797140      26.838788       0.110856       1.168655 0.83444481E+01  0.81511798E+02                                 1.723653                            1.603862      -1.060243       2.363506                    0.997860       3.377471       8.965372       0.542395       1.156026      -0.738555       0.030295      -0.013896      -0.021455       0.039639      -0.007909      -0.003154       0.005912       0.029156      -0.012973      -0.016534      -0.003090       0.019624              1.808296       1.841002      -0.246732      -0.406422       1.521956       0.369054       2.061932           0.000000
          144              H       7.248155      19.329505      29.020143       0.117710       1.215035 0.88894170E+01  0.88450049E+02                                 1.798740                            1.681895      -0.976454       2.415771                    0.997905       3.365697       9.093973       0.515853       1.193317      -0.730807       0.035195      -0.005248       0.009705       0.036884      -0.008116      -0.002104       0.006257       0.024226       0.018177      -0.018795       0.005067       0.013728              1.842634       2.388257      -0.076587       0.359891       1.384035       0.048657       1.755611          -0.000000
          145              H       6.544109      20.170985       0.021876       0.120839       1.195158 0.87617770E+01  0.88044490E+02                                 1.854451                            1.722889      -1.306127       2.259524                    0.994055       3.686165      10.459784       0.479780       1.270438      -0.709820       0.033756      -0.003879       0.012890       0.036341      -0.004380       0.001590       0.001553       0.009825      -0.004972      -0.006589      -0.000920       0.007509              1.926064       2.478700      -0.063889       0.416384       1.373516       0.076442       1.925976          -0.000000
          146              H       2.674914      21.213635       0.650031       0.119312       1.208949 0.89612314E+01  0.89815903E+02                                 1.825420                            1.713354      -1.048581       2.382203                    0.997516       3.463569       9.555508       0.497465       1.228451      -0.721714      -0.030555       0.015869       0.022489       0.041124      -0.009485      -0.003255       0.004955       0.026415      -0.003859      -0.016562      -0.001469       0.018031              1.883947       2.053148      -0.189152      -0.419886       1.469079       0.274743       2.129615          -0.000000
          147              H       2.132379      20.634658      29.726427       0.119763       1.072586 0.75652465E+01  0.73692859E+02                                 1.759266                            1.626109      -1.220667       2.297901                    0.994998       3.669253      10.440574       0.479730       1.310712      -0.700366      -0.035417       0.007667      -0.011956       0.038158      -0.007472      -0.002370       0.007498       0.014011       0.011758      -0.014274       0.002092       0.012182              1.830062       2.498621      -0.051354       0.261903       1.315504      -0.019151       1.676061          -0.000000
          148              H       2.822898      19.763738      27.495070       0.131319       1.142692 0.84574928E+01  0.84839424E+02                                 1.858297                            1.740095      -1.278029       2.287150                    0.994063       3.656624      10.610215       0.454794       1.342566      -0.695134      -0.038925       0.002739      -0.010280       0.040352      -0.001710       0.002886       0.001429       0.017088      -0.011763      -0.007634      -0.003539       0.011174              1.926564       2.363191      -0.088292       0.287649       1.481446       0.067217       1.935054           0.000000
          149              H       4.732531      17.222125      18.750900       0.125689       1.099337 0.80478020E+01  0.79674039E+02                                 1.804913                            1.692072      -1.088450       2.368224                    0.996169       3.621511      10.413876       0.463740       1.334110      -0.696755       0.034189      -0.013566       0.014757       0.039632      -0.008904       0.004069       0.000626       0.012066      -0.015194      -0.009683      -0.004189       0.013872              1.870274       2.084558      -0.231023       0.368046       1.563950       0.006710       1.962315          -0.000000
          150              H       5.226189      15.860547      16.719552       0.122774       1.094917 0.77615085E+01  0.75754364E+02                                 1.759375                            1.630372      -1.072670       2.370596                    0.996739       3.553995       9.977377       0.488636       1.284277      -0.707064       0.032461      -0.015794       0.015614       0.039332      -0.011237       0.002663       0.008130      -0.001510       0.014193      -0.016378       0.004236       0.012142              1.825955       2.289706      -0.261890       0.316035       1.429724      -0.078913       1.758436          -0.000000
          151              H       4.596079      15.117199      14.619452       0.119291       1.206357 0.89524147E+01  0.89404326E+02                                 1.802982                            1.697986      -1.011506       2.400076                    0.997910       3.393066       9.242054       0.507842       1.207701      -0.727236       0.024658      -0.029352      -0.016723       0.041823      -0.016815       0.002124       0.004548       0.009864      -0.008390      -0.017743      -0.001228       0.018972              1.847862       1.865561      -0.320166      -0.240192       1.751544       0.400916       1.926481          -0.000000
          152              H       1.338420      17.521427      14.666329       0.122188       1.329145 0.10121697E+02  0.10467526E+03                                 1.948742                            1.823022      -1.269938       2.276628                    0.994924       3.621472      10.178207       0.481009       1.231294      -0.720660      -0.029051       0.017318      -0.017785       0.038213      -0.012351       0.005545      -0.000713      -0.001606      -0.013705      -0.011979      -0.003627       0.015606              2.009932       2.326831      -0.185957       0.493715       1.606901       0.003530       2.096065           0.000000
          153              H       0.820845      18.868286      16.725803       0.120111       1.250284 0.92710066E+01  0.92593423E+02                                 1.797359                            1.692526      -0.876075       2.465926                    0.998777       3.255759       8.621011       0.529271       1.158710      -0.741196      -0.030522       0.015615      -0.014863       0.037368      -0.015763       0.004620       0.007602       0.009180       0.017027      -0.022082       0.008369       0.013713              1.811877       2.067535      -0.268863       0.383737       1.555162      -0.053869       1.812933          -0.000000
          154              H       1.360072      19.484063      18.882156       0.113336       1.221950 0.88092127E+01  0.86980304E+02                                 1.761133                            1.638053      -1.052851       2.372042                    0.997659       3.357902       8.879272       0.543091       1.142220      -0.742867      -0.024523       0.026673       0.016758       0.039921      -0.016757       0.002195       0.005780       0.010975      -0.015472      -0.017871      -0.002447       0.020318              1.833707       1.699963      -0.364721      -0.282518       1.810489       0.469105       1.990668          -0.000000
          155              H       5.496101      13.500478      10.856771       0.118954       1.060574 0.79006654E+01  0.77980669E+02                                 1.768167                            1.680958      -1.179550       2.319406                    0.995547       3.685568      10.636859       0.462702       1.341163      -0.694737      -0.018248       0.031536      -0.003412       0.036595      -0.002298       0.000396      -0.004027      -0.013206      -0.035363      -0.012438      -0.001091       0.013529              1.822896       2.033529      -0.383726       0.095547       2.026630      -0.135386       1.408528           0.000000
          156              H       7.668116      14.736938      10.828645       0.114338       1.059689 0.79899724E+01  0.78786570E+02                                 1.744062                            1.674774      -1.017600       2.393260                    0.997132       3.603230      10.267065       0.471846       1.316432      -0.700613      -0.016040       0.032490      -0.006279       0.036774      -0.002038       0.001308      -0.008392       0.002901      -0.043307      -0.017478       0.006378       0.011100              1.771900       1.726857      -0.272608       0.054919       2.184927      -0.087268       1.403918           0.000000
          157              H       9.982283      14.700139      10.900523       0.116061       0.962677 0.69067558E+01  0.66572110E+02                                 1.714616                            1.614481      -1.274452       2.273645                    0.993881       3.826052      11.270108       0.449019       1.415216      -0.678723       0.020286       0.033979      -0.004438       0.039821       0.005890      -0.000620      -0.008040      -0.001850      -0.033862      -0.014505       0.001062       0.013443              1.787376       1.814567       0.415642      -0.048355       2.161053      -0.059967       1.386509           0.000000
          158              H       9.956304      10.693909      11.584931       0.127192       1.034972 0.75569511E+01  0.74086070E+02                                 1.766234                            1.663726      -1.301275       2.270856                    0.993619       3.728370      10.878131       0.454849       1.373563      -0.687595       0.019039      -0.032759       0.010693       0.039370      -0.001264       0.000128      -0.002650      -0.010667      -0.036316      -0.012401       0.000574       0.011827              1.831221       2.024496      -0.425597       0.123092       2.002893      -0.142286       1.466274          -0.000000
          159              H       7.771179       9.494249      11.775565       0.120617       1.032984 0.76763113E+01  0.74378373E+02                                 1.674912                            1.612044      -0.803735       2.501458                    0.999427       3.358684       9.256636       0.497943       1.269499      -0.712335       0.017156      -0.033003       0.009570       0.038407      -0.001916       0.003186      -0.004039      -0.000560      -0.045778      -0.016284       0.005695       0.010588              1.690089       1.689435      -0.260303       0.068805       1.969577      -0.165621       1.411255          -0.000000
          160              H       5.464935       9.506515      11.600557       0.117569       0.971184 0.69018645E+01  0.66304389E+02                                 1.706606                            1.600149      -1.200466       2.308829                    0.995206       3.733843      10.868056       0.458295       1.391187      -0.683782      -0.019537      -0.033287       0.004877       0.038904       0.005338       0.000042      -0.001122      -0.007221      -0.034535      -0.011580      -0.000659       0.012240              1.773111       1.814848       0.423414      -0.055201       2.106318      -0.141488       1.398167          -0.000000
          161              H       0.033247      14.977361       9.084811       0.109220       1.077226 0.83113299E+01  0.83408052E+02                                 1.820026                            1.746851      -1.265534       2.278213                    0.992688       3.848611      11.345242       0.443298       1.376806      -0.687480      -0.033697      -0.026039      -0.000929       0.042596       0.007849      -0.001218       0.000146      -0.001217      -0.028207      -0.009580      -0.003017       0.012597              1.908990       2.241776       0.487643      -0.051025       1.944006      -0.128706       1.541187           0.000000
          162              H       0.508328      16.253074       9.931727       0.122934       1.068204 0.84333324E+01  0.85055429E+02                                 1.819521                            1.767778      -1.355717       2.243688                    0.992363       3.844806      11.412265       0.437035       1.389592      -0.684973      -0.012893       0.025438       0.034529       0.044783      -0.000039      -0.006384       0.006979      -0.010261       0.013157      -0.010803      -0.001133       0.011936              1.855501       1.800176      -0.146247      -0.238702       1.721276       0.200782       2.045051           0.000000
          163              H       1.671736      18.097951       8.825424       0.115805       1.213464 0.10034156E+02  0.10350024E+03                                 1.859154                            1.838789      -0.808976       2.502676                    0.998435       3.446521       9.660301       0.469928       1.263613      -0.716316      -0.009271       0.028039       0.033269       0.044485       0.001425      -0.002112       0.013095      -0.005013       0.008201      -0.011948      -0.003125       0.015073              1.855024       1.714027      -0.134920      -0.157768       2.023927       0.169083       1.827119           0.000000
          164              H       1.964158      18.031712       7.253473       0.102901       1.346198 0.10757360E+02  0.11449101E+03                                 2.063893                            1.949866      -1.448376       2.181511                    0.991245       4.043928      12.049654       0.434216       1.325363      -0.698032      -0.002896       0.022684      -0.031252       0.038725      -0.002278       0.010142      -0.004631      -0.016671       0.022697      -0.016413       0.001893       0.014520              2.204384       1.886587       0.096920      -0.088754       2.488588      -0.761354       2.237977           0.000000
          165              H       1.246872      16.076437       5.953411       0.114192       1.227661 0.94457717E+01  0.95983010E+02                                 1.858485                            1.767017      -1.026898       2.392918                    0.996677       3.514971       9.782882       0.486266       1.239582      -0.719668       0.002667       0.017425      -0.037845       0.041749       0.002050      -0.006324      -0.000210      -0.005937       0.035229      -0.011078      -0.002488       0.013566              1.933807       1.635864      -0.073964       0.144681       1.862216      -0.582350       2.303339          -0.000000
          166              H       0.495900      14.862056       6.678446       0.113424       1.321330 0.10569751E+02  0.11002420E+03                                 1.936495                            1.860963      -0.963928       2.424783                    0.996831       3.477896       9.669640       0.478895       1.228690      -0.724153      -0.028592      -0.030500      -0.010999       0.043229       0.006780       0.004381       0.008628      -0.009138      -0.005258      -0.007537      -0.007193       0.014731              1.977717       2.271816       0.475136       0.157979       2.054988       0.003936       1.606347           0.000000
          167              H       3.968383      15.637297       9.753593       0.107914       1.111145 0.84742637E+01  0.84462987E+02                                 1.789977                            1.713105      -0.905833       2.448330                    0.997240       3.551915      10.043599       0.473200       1.298665      -0.705805       0.038204      -0.013114       0.008310       0.041239       0.000321       0.004860      -0.000776       0.013102      -0.022871      -0.008964      -0.002629       0.011593              1.863257       2.327260      -0.395665       0.253432       1.670983      -0.180802       1.591527           0.000000
          168              H       2.873770      16.655414      10.325496       0.111657       1.248972 0.10223901E+02  0.10588790E+03                                 1.870480                            1.831594      -1.191730       2.311112                    0.994608       3.612010      10.124615       0.480621       1.230476      -0.721530      -0.004862       0.030984       0.031157       0.044209       0.002895       0.005872       0.010717      -0.010942      -0.009633      -0.011724      -0.003744       0.015468              1.872322       1.613962      -0.055981      -0.121011       1.731671       0.242023       2.271332           0.000000
          169              H       1.695501      13.429332       8.169142       0.107717       1.137106 0.88183720E+01  0.88343828E+02                                 1.789829                            1.727550      -0.773364       2.510357                    0.998778       3.468895       9.680007       0.481742       1.269124      -0.713315      -0.025972      -0.030147      -0.007578       0.040507       0.009172       0.000807       0.006607      -0.004896      -0.007632      -0.010127      -0.002833       0.012960              1.843178       1.914809       0.440057       0.032623       2.197855      -0.053431       1.416869           0.000000
          170              H       3.252624      13.679568       8.444155       0.106073       1.184512 0.90787937E+01  0.92798990E+02                                 1.910704                            1.803214      -1.272057       2.269282                    0.993124       3.886233      11.422539       0.446163       1.343067      -0.694330       0.034594      -0.020261       0.004873       0.040386      -0.006994      -0.000056       0.005855      -0.000923      -0.018760      -0.009824      -0.001440       0.011264              2.012888       2.428952      -0.587182       0.172886       2.044949      -0.230846       1.564762           0.000000
          171              H       3.574347      16.488590       6.394057       0.099377       1.404005 0.11280451E+02  0.11932762E+03                                 2.000047                            1.906607      -1.141790       2.326568                    0.994263       3.673373      10.289906       0.479142       1.208446      -0.727292       0.002429       0.017748      -0.035338       0.039619       0.001839      -0.004259      -0.002598       0.007611       0.047015      -0.012162      -0.004690       0.016852              2.081280       1.848254       0.213228      -0.220453       2.160063      -0.643868       2.235522          -0.000000
          172              H       4.380196      15.526899       7.387855       0.097143       1.108441 0.81731670E+01  0.81324146E+02                                 1.827276                            1.709010      -1.086821       2.351928                    0.994433       3.783939      10.950444       0.459353       1.340078      -0.695159       0.032946      -0.016057       0.005288       0.037030      -0.001730       0.000639       0.004307       0.007538      -0.001690      -0.006864       0.002403       0.004461              1.928012       2.611816      -0.492107       0.009729       1.768976      -0.119325       1.403243           0.000000
          173              H       7.030320      19.854510       4.893985       0.115533       1.180044 0.95821560E+01  0.98812045E+02                                 1.886081                            1.840659      -1.196054       2.317391                    0.993656       3.709410      10.785308       0.447966       1.325912      -0.699824       0.010364      -0.021880      -0.037298       0.044467      -0.000689      -0.003826       0.006653      -0.012211       0.019851      -0.010340      -0.001852       0.012192              1.913010       1.798831      -0.111390      -0.210858       1.762224       0.195487       2.177975          -0.000000
          174              H       7.677617      20.985479       5.825280       0.112763       1.063503 0.81732829E+01  0.81882908E+02                                 1.818591                            1.742740      -1.325167       2.249815                    0.992455       3.902298      11.587249       0.438742       1.393478      -0.683716       0.036884       0.024040       0.001897       0.044067       0.007174      -0.000914       0.002910       0.007734      -0.020620      -0.008968      -0.002647       0.011614              1.908774       2.294144       0.444987      -0.041097       1.907640      -0.129620       1.524538          -0.000000
          175              H       7.344531      20.914333       8.250396       0.114859       1.260686 0.98769628E+01  0.10169441E+03                                 1.904732                            1.817305      -1.072292       2.369103                    0.995947       3.594736      10.137087       0.474426       1.253902      -0.716167       0.029879       0.025807       0.012096       0.041293       0.007017       0.006239       0.008020      -0.011651       0.006580      -0.010856      -0.004654       0.015510              1.968013       2.452777       0.432869       0.162136       1.899012      -0.029200       1.552251           0.000000
          176              H       6.505675      19.717125       8.906677       0.112828       1.222895 0.93585405E+01  0.95236708E+02                                 1.878943                            1.777361      -1.012185       2.396233                    0.996832       3.581701      10.100267       0.475484       1.265827      -0.713199      -0.002756      -0.019069       0.036359       0.041148       0.003740      -0.004377      -0.000873      -0.005585       0.037756      -0.011492      -0.002093       0.013585              1.983370       1.678136      -0.086542       0.133564       2.020485      -0.690250       2.251490           0.000000
          177              H       5.529898      17.970380       7.465983       0.102168       1.260041 0.97918826E+01  0.10199769E+03                                 1.989247                            1.870312      -1.413681       2.199636                    0.991302       3.998630      11.864462       0.438923       1.339656      -0.694772       0.001246      -0.026109       0.029376       0.039322      -0.001781       0.009961      -0.007791      -0.018745       0.008503      -0.016241       0.000430       0.015811              2.138882       1.833761       0.204951      -0.130044       2.511972      -0.731161       2.070912           0.000000
          178              H       5.730050      18.046432       5.878407       0.107706       1.294879 0.10872393E+02  0.11397938E+03                                 1.911366                            1.889336      -0.885397       2.456509                    0.997437       3.511237       9.797918       0.474548       1.231188      -0.723765       0.005224      -0.024274      -0.035425       0.043260       0.001042       0.000036       0.012582      -0.000603       0.014236      -0.011770      -0.002628       0.014399              1.899412       1.690190      -0.052019      -0.113753       2.047630       0.193015       1.960416          -0.000000
          179              H       4.653165      22.531054       6.772200       0.103639       1.217909 0.92178978E+01  0.94405987E+02                                 1.937693                            1.809986      -1.212512       2.295328                    0.994060       3.842889      11.238543       0.448734       1.332753      -0.696949      -0.032326       0.024288      -0.000343       0.040435      -0.007675      -0.002475       0.008377      -0.000429      -0.012493      -0.010492      -0.002860       0.013352              2.062558       2.443878      -0.651661       0.106497       2.217904      -0.201321       1.525893           0.000000
          180              H       6.239685      22.592386       6.978460       0.105229       1.142261 0.88594666E+01  0.89259129E+02                                 1.822236                            1.751695      -0.916377       2.442736                    0.996788       3.579910      10.166301       0.468080       1.298796      -0.706025       0.031335       0.025937       0.009134       0.041690       0.008358       0.003580       0.006902       0.002677      -0.004159      -0.009412      -0.003486       0.012898              1.886130       2.081507       0.477816       0.047737       2.144556      -0.034877       1.432327           0.000000
          181              H       4.614512      19.741658       4.606471       0.109615       1.291866 0.10700417E+02  0.11177161E+03                                 1.902893                            1.867767      -1.035526       2.386400                    0.995872       3.551605       9.904634       0.479622       1.222577      -0.724767       0.000265      -0.025180      -0.035135       0.043227       0.004881       0.000879       0.012445      -0.006146       0.009992      -0.011546      -0.004088       0.015634              1.902802       1.612607      -0.034762      -0.011864       1.734204       0.196007       2.361595          -0.000000
          182              H       3.669766      20.806388       5.340881       0.110494       1.127280 0.85119588E+01  0.85119253E+02                                 1.823302                            1.728372      -0.957035       2.427368                    0.996355       3.588649      10.237271       0.465405       1.316062      -0.701921      -0.037603       0.020145      -0.005480       0.043010      -0.002804       0.003822      -0.000165       0.012955      -0.030028      -0.010680      -0.002012       0.012692              1.916632       2.338489      -0.535037       0.152870       1.819474      -0.177905       1.591934          -0.000000
          183              H       4.135790      19.589554       8.584787       0.101343       1.383928 0.10970596E+02  0.11522300E+03                                 1.980217                            1.879316      -1.160795       2.315814                    0.995171       3.634858      10.139457       0.483055       1.207260      -0.727607      -0.003563      -0.017729       0.033893       0.038415       0.001084      -0.003314      -0.003551       0.015324       0.049642      -0.016353      -0.001218       0.017572              2.077132       1.803374       0.223685      -0.214009       2.240663      -0.702214       2.187359           0.000000
          184              H       3.384131      20.718070       7.731621       0.098072       1.185432 0.87756579E+01  0.88638397E+02                                 1.896690                            1.760379      -1.084940       2.356123                    0.994596       3.752501      10.842138       0.457931       1.324232      -0.699173      -0.031275       0.021065      -0.001290       0.037730      -0.002888       0.000550       0.000691       0.004515      -0.002053      -0.003581      -0.000435       0.004016              2.012486       2.687110      -0.621697       0.008637       1.918279      -0.135005       1.432070           0.000000
          185              H      -2.275892      22.621826       8.378527       0.122414       1.147698 0.86015925E+01  0.85007802E+02                                 1.734395                            1.656255      -1.098359       2.356748                    0.997389       3.386610       9.162735       0.518226       1.195933      -0.729351      -0.036201      -0.003447       0.010311       0.037798      -0.003550      -0.008969       0.000711       0.014257      -0.024096      -0.011624      -0.003749       0.015373              1.772399       2.214892       0.209781      -0.157749       1.722256      -0.013150       1.380049           0.000000
          186              H       0.703249       0.517645       9.012933       0.115816       1.299986 0.98244154E+01  0.10049001E+03                                 1.913680                            1.794961      -0.848080       2.476513                    0.998912       3.421748       9.454167       0.486917       1.229801      -0.723436      -0.034446      -0.002773       0.012709       0.036820       0.003604      -0.006160       0.004963      -0.001436      -0.043894      -0.017580       0.006589       0.010991              1.955555       2.573423      -0.013465      -0.245038       1.766659       0.010567       1.526583           0.000000
          187              H       1.764698       2.573506       9.097312       0.107249       1.270888 0.91826200E+01  0.92600148E+02                                 1.881309                            1.726325      -1.099879       2.344371                    0.996890       3.576340       9.897613       0.499058       1.217054      -0.723382      -0.019543       0.030806       0.016652       0.040103      -0.006587      -0.011647       0.007487       0.004758      -0.024693      -0.015458      -0.002871       0.018329              1.998372       1.981172      -0.449976      -0.137065       2.525884       0.321711       1.488059           0.000000
          188              H       5.211084       0.924892       7.737871       0.118927       1.164588 0.88922778E+01  0.89640895E+02                                 1.825123                            1.740841      -1.233350       2.292837                    0.995383       3.630640      10.301429       0.475419       1.278017      -0.709127       0.036389       0.002075      -0.008569       0.037441      -0.005014      -0.005912       0.001945       0.017502      -0.034734      -0.012933      -0.004283       0.017216              1.878048       2.341668       0.188026      -0.217260       1.808779       0.055656       1.483697           0.000000
          189              H       2.248794      23.031526       7.172219       0.107001       1.081741 0.78045744E+01  0.76655221E+02                                 1.780234                            1.660952      -1.021361       2.387078                    0.996317       3.673003      10.511015       0.470454       1.325551      -0.698062       0.034684       0.004845      -0.010561       0.036579       0.003669      -0.004552       0.007987       0.006054      -0.044818      -0.018851       0.006597       0.012254              1.867045       2.520996      -0.056770      -0.279887       1.650483      -0.018502       1.429656           0.000000
          190              H       1.179708      20.987932       7.009711       0.109381       1.107243 0.80416953E+01  0.79369061E+02                                 1.790911                            1.672511      -1.056923       2.368760                    0.997186       3.648474      10.376989       0.475752       1.304433      -0.702710       0.018192      -0.031400      -0.014815       0.039197      -0.007651      -0.008268       0.007806       0.000360      -0.023013      -0.012961      -0.003815       0.016776              1.878978       1.958612      -0.386642      -0.121647       2.291164       0.099130       1.387159           0.000000
          191              H       7.131073      18.002273      11.213038       0.110856       1.168655 0.83444481E+01  0.81511798E+02                                 1.723653                            1.603862      -1.060243       2.363506                    0.997860       3.377471       8.965372       0.542395       1.156026      -0.738555      -0.030295       0.013896      -0.021455       0.039639      -0.007909       0.003154      -0.005912       0.029156      -0.012973      -0.016534      -0.003090       0.019624              1.808296       1.841002      -0.246732       0.406421       1.521956      -0.369054       2.061932           0.000000
          192              H       6.597499      17.469908      13.394393       0.117710       1.215035 0.88894170E+01  0.88450049E+02                                 1.798740                            1.681895      -0.976454       2.415771                    0.997905       3.365697       9.093973       0.515853       1.193317      -0.730807      -0.035195       0.005248       0.009705       0.036884      -0.008116       0.002104      -0.006257       0.024226       0.018177      -0.018795       0.005067       0.013728              1.842634       2.388257      -0.076587      -0.359891       1.384035      -0.048657       1.755611          -0.000000
          193              H       7.301545      16.628428      15.647626       0.120839       1.195158 0.87617774E+01  0.88044493E+02                                 1.854450                            1.722889      -1.306127       2.259524                    0.994055       3.686165      10.459783       0.479780       1.270438      -0.709820      -0.033756       0.003879       0.012890       0.036341      -0.004380      -0.001590      -0.001553       0.009825      -0.004972      -0.006589      -0.000920       0.007509              1.926064       2.478700      -0.063889      -0.416384       1.373516      -0.076442       1.925976          -0.000000
          194              H      -1.081960      15.585778      16.275781       0.119312       1.208949 0.89612314E+01  0.89815903E+02                                 1.825420                            1.713354      -1.048581       2.382203                    0.997516       3.463569       9.555508       0.497465       1.228451      -0.721714       0.030555      -0.015869       0.022489       0.041124      -0.009485       0.003255      -0.004955       0.026415      -0.003859      -0.016562      -0.001469       0.018031              1.883947       2.053148      -0.189152       0.419886       1.469079      -0.274743       2.129615          -0.000000
          195              H      -0.539425      16.164755      14.100677       0.119763       1.072586 0.75652465E+01  0.73692859E+02                                 1.759266                            1.626109      -1.220667       2.297901                    0.994998       3.669253      10.440574       0.479730       1.310712      -0.700366       0.035417      -0.007667      -0.011956       0.038158      -0.007472       0.002370      -0.007498       0.014011       0.011758      -0.014274       0.002092       0.012182              1.830062       2.498621      -0.051354      -0.261903       1.315504       0.019151       1.676061          -0.000000
          196              H      -1.229944      17.035675      11.869320       0.131319       1.142692 0.84574923E+01  0.84839420E+02                                 1.858297                            1.740095      -1.278029       2.287150                    0.994063       3.656624      10.610216       0.454794       1.342566      -0.695134       0.038925      -0.002739      -0.010280       0.040352      -0.001710      -0.002886      -0.001429       0.017088      -0.011763      -0.007634      -0.003539       0.011174              1.926564       2.363192      -0.088292      -0.287649       1.481446      -0.067217       1.935054           0.000000
          197              H       9.113123      19.577288       3.125150       0.125689       1.099337 0.80478020E+01  0.79674039E+02                                 1.804913                            1.692072      -1.088450       2.368224                    0.996169       3.621511      10.413876       0.463740       1.334110      -0.696755      -0.034189       0.013566       0.014757       0.039632      -0.008904      -0.004069      -0.000626       0.012066      -0.015194      -0.009683      -0.004189       0.013872              1.870274       2.084558      -0.231023      -0.368046       1.563950      -0.006710       1.962315          -0.000000
          198              H       8.619465      20.938866       1.093802       0.122774       1.094917 0.77615072E+01  0.75754349E+02                                 1.759375                            1.630372      -1.072670       2.370596                    0.996739       3.553995       9.977377       0.488636       1.284277      -0.707064      -0.032461       0.015794       0.015614       0.039332      -0.011237      -0.002663      -0.008130      -0.001510       0.014193      -0.016378       0.004236       0.012142              1.825955       2.289706      -0.261890      -0.316035       1.429724       0.078913       1.758436          -0.000000
          199              H       9.249575      21.682214      30.245202       0.119291       1.206357 0.89524150E+01  0.89404332E+02                                 1.802982                            1.697986      -1.011506       2.400076                    0.997910       3.393066       9.242055       0.507842       1.207701      -0.727236      -0.024658       0.029352      -0.016723       0.041823      -0.016815      -0.002124      -0.004548       0.009864      -0.008390      -0.017743      -0.001228       0.018972              1.847862       1.865561      -0.320166       0.240192       1.751544      -0.400916       1.926482          -0.000000
          200              H       0.254534      19.277986      30.292079       0.122188       1.329145 0.10121697E+02  0.10467527E+03                                 1.948742                            1.823022      -1.269938       2.276628                    0.994924       3.621472      10.178208       0.481009       1.231295      -0.720660       0.029051      -0.017318      -0.017785       0.038213      -0.012351      -0.005545       0.000713      -0.001606      -0.013705      -0.011979      -0.003627       0.015606              2.009933       2.326831      -0.185958      -0.493715       1.606901      -0.003530       2.096065           0.000000
          201              H       0.772109      17.931127       1.100053       0.120111       1.250284 0.92710109E+01  0.92593473E+02                                 1.797359                            1.692526      -0.876075       2.465926                    0.998777       3.255760       8.621013       0.529271       1.158710      -0.741196       0.030522      -0.015615      -0.014863       0.037368      -0.015763      -0.004620      -0.007602       0.009180       0.017027      -0.022082       0.008369       0.013713              1.811877       2.067535      -0.268863      -0.383737       1.555162       0.053869       1.812933          -0.000000
          202              H       0.232882      17.315350       3.256406       0.113336       1.221950 0.88092127E+01  0.86980304E+02                                 1.761133                            1.638053      -1.052851       2.372042                    0.997659       3.357902       8.879272       0.543091       1.142220      -0.742867       0.024523      -0.026673       0.016758       0.039921      -0.016757      -0.002195      -0.005780       0.010975      -0.015472      -0.017871      -0.002447       0.020318              1.833707       1.699963      -0.364721       0.282518       1.810489      -0.469105       1.990668          -0.000000
          203              H       8.349553      23.298935      26.482521       0.118954       1.060574 0.79006654E+01  0.77980669E+02                                 1.768167                            1.680958      -1.179550       2.319406                    0.995547       3.685568      10.636859       0.462702       1.341163      -0.694737       0.018248      -0.031536      -0.003412       0.036595      -0.002298      -0.000396       0.004027      -0.013206      -0.035363      -0.012438      -0.001091       0.013529              1.822896       2.033529      -0.383726      -0.095547       2.026630       0.135386       1.408528           0.000000
          204              H       6.177538      22.062475      26.454395       0.114338       1.059689 0.79899724E+01  0.78786570E+02                                 1.744062                            1.674774      -1.017600       2.393260                    0.997132       3.603230      10.267065       0.471846       1.316432      -0.700613       0.016040      -0.032490      -0.006279       0.036774      -0.002038      -0.001308       0.008392       0.002901      -0.043307      -0.017478       0.006378       0.011100              1.771900       1.726857      -0.272608      -0.054919       2.184927       0.087268       1.403918           0.000000
          205              H       3.863371      22.099274      26.526273       0.116061       0.962677 0.69067567E+01  0.66572119E+02                                 1.714615                            1.614481      -1.274452       2.273645                    0.993881       3.826052      11.270107       0.449019       1.415216      -0.678724      -0.020286      -0.033979      -0.004438       0.039821       0.005890       0.000620       0.008040      -0.001850      -0.033862      -0.014505       0.001062       0.013443              1.787376       1.814567       0.415642       0.048355       2.161053       0.059967       1.386509           0.000000
          206              H       6.911614       1.572562      27.210681       0.127192       1.034972 0.75569511E+01  0.74086070E+02                                 1.766234                            1.663726      -1.301275       2.270856                    0.993619       3.728370      10.878131       0.454849       1.373563      -0.687595      -0.019039       0.032759       0.010693       0.039370      -0.001264      -0.000128       0.002650      -0.010667      -0.036316      -0.012401       0.000574       0.011827              1.831221       2.024496      -0.425597      -0.123092       2.002893       0.142286       1.466274          -0.000000
          207              H       9.096739       2.772222      27.401315       0.120617       1.032984 0.76763113E+01  0.74378373E+02                                 1.674912                            1.612044      -0.803735       2.501458                    0.999427       3.358684       9.256636       0.497943       1.269499      -0.712335      -0.017156       0.033003       0.009570       0.038407      -0.001916      -0.003186       0.004039      -0.000560      -0.045778      -0.016284       0.005695       0.010588              1.690089       1.689435      -0.260303      -0.068805       1.969577       0.165621       1.411255          -0.000000
          208              H      11.402983       2.759956      27.226307       0.117569       0.971184 0.69018645E+01  0.66304390E+02                                 1.706606                            1.600149      -1.200466       2.308829                    0.995206       3.733843      10.868056       0.458295       1.391187      -0.683782       0.019537       0.033287       0.004877       0.038904       0.005338      -0.000042       0.001122      -0.007221      -0.034535      -0.011580      -0.000659       0.012240              1.773111       1.814848       0.423414       0.055201       2.106318       0.141488       1.398167          -0.000000
          209              C       8.381514       3.394133       6.453435      -0.031368      24.839534 0.39013766E+03  0.90523755E+04                                 7.741022                            6.772790      -0.524488       1.844269                    0.996549      28.705472      85.798949       0.598705       0.440909      -1.034596       0.070976       0.009136       0.055245       0.090405      -0.000904       0.019223       0.013655       0.035297      -0.018349      -0.028160      -0.003285       0.031445              8.957504      10.424659      -0.606746       0.350172       8.193830       2.385528       8.254023           0.000000
          210              C       9.535890       5.223799       7.546612      -0.030531      23.530078 0.36881485E+03  0.84151383E+04                                 7.319622                            6.473005      -0.436673       1.873224                    0.996550      28.224418      82.910779       0.630113       0.426025      -1.046379      -0.006103      -0.087275      -0.008897       0.087940       0.002182      -0.006786      -0.013038      -0.054338      -0.022161      -0.026076      -0.009097       0.035172              8.289851       9.044677      -0.264784      -0.040048       9.822410       1.903314       6.002466           0.000000
          211              C       8.831594       3.288396       8.834174      -0.031406      22.749185 0.35966701E+03  0.81370679E+04                                 7.130150                            6.389126      -0.328612       1.908982                    0.997336      27.828306      80.816282       0.636100       0.425612      -1.048945       0.033636       0.020142      -0.068125       0.078601       0.018156      -0.020660      -0.018727      -0.006787       0.094840      -0.034615      -0.013831       0.048446              7.783361       9.117495      -1.080299      -1.604877       6.951591       1.029302       7.280996           0.000000
          212              C      10.729886       3.791812       6.058728      -0.037504      22.765175 0.36687646E+03  0.83290362E+04                                 7.065818                            6.402837      -0.294236       1.912870                    0.998131      27.951705      80.920769       0.643835       0.419041      -1.054604      -0.049369      -0.020170       0.063317       0.082784       0.006364      -0.031315      -0.028008       0.024590      -0.016325      -0.041772      -0.005003       0.046776              7.754562       7.597790       0.315614      -0.528043       7.164095       1.800219       8.501800           0.000000
          213              C      10.024834       1.862541       7.349103      -0.038261      23.525388 0.37968240E+03  0.87137479E+04                                 7.325395                            6.581395      -0.337650       1.897627                    0.998018      28.361438      83.166888       0.623842       0.427806      -1.046784      -0.017069       0.079451      -0.008841       0.081744      -0.000907      -0.006484      -0.018705      -0.047484      -0.096937      -0.038254      -0.006210       0.044464              8.087884       7.240192      -1.133742      -0.150624      10.162441       1.882775       6.861019           0.000000
          214              C      11.139629       3.689264       8.400091      -0.038673      23.219666 0.37072280E+03  0.84531587E+04                                 7.242651                            6.481085      -0.337418       1.900181                    0.997395      28.199153      82.285954       0.632207       0.424891      -1.049111      -0.063582      -0.008031      -0.043826       0.077639      -0.015654       0.023227       0.018739       0.057382       0.052529      -0.050415       0.008398       0.042017              7.920356       9.961925       0.642595       1.542271       7.499872       1.169122       6.299270           0.000000
          215              C       2.280356       8.122857       9.909226      -0.028248      24.546756 0.38368877E+03  0.88622009E+04                                 7.648963                            6.687801      -0.514573       1.848864                    0.996485      28.551245      85.033061       0.606631       0.437138      -1.037232      -0.068759      -0.005778      -0.053322       0.087203      -0.006087       0.023247       0.011113       0.023735       0.014873      -0.027685      -0.003052       0.030736              8.883942       9.993925      -0.878315       0.460957       8.712405       2.399136       7.945497          -0.000000
          216              C       1.956905       8.043125       7.509735      -0.036523      23.355304 0.36765165E+03  0.83755698E+04                                 7.316734                            6.497888      -0.398061       1.885331                    0.997146      28.097018      82.266704       0.624294       0.430665      -1.044347      -0.040308      -0.011953       0.069207       0.080977       0.016283      -0.025442      -0.011383       0.001954       0.108642      -0.036031      -0.014432       0.050463              8.172112       9.831165      -1.458087      -1.663081       7.417632       1.510515       7.267540           0.000001
          217              C       0.993365       6.323366       8.927616      -0.032906      23.772534 0.37116357E+03  0.84787231E+04                                 7.364664                            6.487893      -0.423317       1.874935                    0.996718      28.297095      83.062671       0.630475       0.425278      -1.047264       0.015346       0.085029      -0.002881       0.086451       0.003089      -0.007164      -0.014092      -0.049442      -0.009159      -0.025524      -0.006960       0.032484              8.346533       9.011947       0.124120       0.122568      10.107367       1.754789       5.920285           0.000000
          218              C       0.857439       9.714309       8.778546      -0.033536      23.630247 0.37787033E+03  0.86708513E+04                                 7.377217                            6.582524      -0.359517       1.892231                    0.997956      28.374495      83.483378       0.620746       0.430005      -1.044351       0.008880      -0.078616       0.018187       0.081179       0.000286      -0.007738      -0.024368      -0.033527      -0.091436      -0.040211      -0.000359       0.040570              8.263461       7.312704      -0.876679      -0.111457      10.736788       1.946847       6.740892           0.000000
          219              C      -0.112537       8.010987      10.195177      -0.035916      23.000533 0.36697324E+03  0.83355273E+04                                 7.120889                            6.402650      -0.265018       1.920567                    0.998200      28.029091      81.284920       0.643711       0.418906      -1.054215       0.053966       0.010372      -0.060274       0.081565       0.002732      -0.028941      -0.024732       0.034173      -0.007683      -0.039823      -0.003841       0.043664              7.904487       7.877280      -0.115470      -0.692681       7.473811       2.096019       8.362370          -0.000000
          220              C      -0.396825       7.922668       7.825063      -0.031374      22.904840 0.36509992E+03  0.82922707E+04                                 7.174895                            6.430125      -0.317501       1.909151                    0.997335      28.017494      81.565443       0.635018       0.424677      -1.049361       0.059852       0.006724       0.045449       0.075453      -0.015409       0.028624       0.017999       0.055975       0.041801      -0.049625       0.003304       0.046321              7.873921       9.893318       0.501457       1.473736       7.394278       1.292321       6.334167           0.000000
          221              C       6.309442       8.012214       8.053199       0.600514      25.066542 0.25428966E+03  0.52892278E+04                                 7.954554                            5.663397      -0.065262       2.034623                    0.999509      22.417407      62.960297       0.622567       0.472995      -1.018950      -0.024377      -0.057735       0.004293       0.062817      -0.016071       0.007287       0.013757       0.028501       0.339247      -0.079275      -0.035068       0.114344             10.396956      10.893350       3.045701       0.084416      15.890017       0.539608       4.407500           0.000000
          222              C       6.973046       9.351957       7.937568      -0.014411      39.615344 0.44296239E+03  0.10389293E+05                                10.111470                            6.981259      -0.066364       1.981732                    0.999211      27.347852      76.738097       0.632929       0.412602      -1.074207       0.033671       0.037153       0.001336       0.050158      -0.006479      -0.003924       0.008476       0.014410       0.015311      -0.014638       0.000997       0.013641             13.823354      12.844148       5.019778       1.354581      23.000162      -0.411030       5.625752           0.000000
          223              C       6.277385      10.445636       7.483797      -0.167033      37.561905 0.46711019E+03  0.11197854E+05                                 9.823739                            7.253627       0.008193       1.961791                    0.999602      30.498355      88.982954       0.604879       0.422398      -1.058783       0.009915       0.004644       0.001925       0.011117      -0.005722       0.006275       0.014675       0.063148       0.055587      -0.045000       0.017688       0.027312             12.459415       9.978383       2.611579       0.737991      21.797708      -1.604429       5.602155           0.000001
          224              C       6.913304      11.715706       7.365041       0.091247      35.862609 0.41222667E+03  0.95365647E+04                                 9.606658                            6.854842      -0.150578       1.967735                    0.999290      26.463057      74.777506       0.619384       0.427455      -1.060239      -0.010995      -0.002870      -0.001066       0.011413       0.003698       0.003190      -0.009584      -0.035747      -0.037016      -0.017524      -0.009099       0.026623             12.507763      10.316231       1.483640       1.216448      21.503078      -2.517740       5.703981           0.000000
          225              C       6.223119      12.860414       6.891581      -0.152486      35.390434 0.43712571E+03  0.10295271E+05                                 9.318479                            6.927000       0.231224       2.037084                    0.999801      29.839642      85.982794       0.631771       0.411638      -1.066816       0.017214      -0.006195      -0.002616       0.018481       0.008335       0.012975      -0.002059       0.046340      -0.035073      -0.021450      -0.012434       0.033884             11.291946      10.390939       0.440515       1.216562      17.914303      -2.300486       5.570595           0.000001
          226              C       6.856099      14.075775       6.832515      -0.117405      35.510118 0.44824108E+03  0.10639654E+05                                 9.426479                            7.089927       0.024067       1.967279                    0.999620      30.036625      87.319414       0.613602       0.420536      -1.059521       0.031446      -0.012915      -0.001488       0.034027      -0.021057       0.011889      -0.011522      -0.006777       0.024097      -0.025436      -0.004374       0.029810             11.349646      12.145603       2.370104       1.208762      16.482711      -1.788903       5.420623           0.000000
          227              C       8.216548      14.204819       7.223159      -0.023045      40.226191 0.44390196E+03  0.10413285E+05                                10.193656                            6.980692      -0.028286       1.993171                    0.999273      27.407310      76.826305       0.634255       0.411662      -1.075187      -0.033582      -0.038653      -0.003930       0.051354      -0.003946       0.000155      -0.000013       0.016044       0.028443      -0.013681       0.004195       0.009486             14.065382      12.341487       4.251728       1.066290      23.681351      -3.060630       6.173309           0.000000
          228              C       8.911769      13.104762       7.647242      -0.160212      38.787262 0.47795743E+03  0.11558360E+05                                10.113466                            7.388341      -0.151476       1.910434                    0.999201      30.904997      91.453051       0.591375       0.428288      -1.051973      -0.012200      -0.006512      -0.000680       0.013846      -0.006559      -0.005719       0.009772       0.064166       0.047726      -0.042159       0.013506       0.028652             13.240481      10.212725       2.369726       0.953363      23.150973      -3.197873       6.357745           0.000000
          229              C       8.282461      11.831747       7.732246       0.087502      35.237432 0.41208248E+03  0.95511354E+04                                 9.552486                            6.887181      -0.213717       1.950198                    0.999074      26.589488      75.689316       0.612217       0.431648      -1.055579       0.011196       0.002598       0.008436       0.014257       0.003889       0.001158      -0.009314      -0.034631      -0.025249      -0.014716      -0.009781       0.024497             12.458224      10.342990       1.441631       1.258123      21.296258      -2.478955       5.735425           0.000000
          230              C       8.973175      10.691701       8.202894      -0.146800      36.242947 0.46342894E+03  0.11102488E+05                                 9.593216                            7.222943       0.043847       1.978117                    0.999637      30.279474      88.702649       0.605609       0.422159      -1.057518      -0.020662       0.008259       0.004148       0.022635       0.011695       0.002556       0.000396       0.051177      -0.010164      -0.026442      -0.003587       0.030028             11.775735      11.377665       0.421713       1.622939      18.224764      -1.343995       5.724775           0.000000
          231              C       8.339069       9.480510       8.302273      -0.122037      35.708248 0.46512329E+03  0.11157600E+05                                 9.523936                            7.260407      -0.025776       1.953800                    0.999686      30.276253      88.864050       0.600784       0.424996      -1.055337      -0.031346       0.014360      -0.002285       0.034555      -0.020114       0.009026      -0.004825      -0.019811       0.033588      -0.028704       0.005213       0.023491             11.616462      13.098212       3.063672       1.542122      16.427245       0.096520       5.323929           0.000000
          232              C       8.866465      15.566152       7.194720       0.601271      25.024779 0.25388063E+03  0.52763268E+04                                 7.941169                            5.659935      -0.047970       2.041453                    0.999605      22.362074      62.690689       0.622844       0.473178      -1.019289       0.028180       0.056039      -0.005066       0.062930      -0.018328      -0.033509       0.013683       0.038512       0.310179      -0.078281      -0.034606       0.112886             10.465904      10.047880       2.779297       0.778180      16.371830      -2.061534       4.978003           0.000000
          233              C       4.833095       5.520893       5.746526       0.596200      24.657795 0.25342764E+03  0.52644511E+04                                 7.850050                            5.645233       0.016667       2.060534                    0.999678      22.400695      62.779978       0.625268       0.471564      -1.020181       0.012270       0.014270       0.061716       0.064522       0.029357      -0.013003      -0.026913      -0.125040      -0.226643      -0.080994      -0.030387       0.111381             10.169849       8.924809      -0.872418       0.714748       6.104132       3.860984      15.480604           0.000000
          234              C       4.526309       5.277036       4.295519      -0.031500      40.191996 0.44907480E+03  0.10567812E+05                                10.193113                            7.031000       0.013252       2.004983                    0.999460      27.551453      77.414636       0.630511       0.412807      -1.074175      -0.023937      -0.005255      -0.044211       0.050549      -0.001804      -0.000197       0.000107      -0.003498      -0.040306      -0.013438       0.004206       0.009231             13.884190      10.714164      -0.904996       1.009054       7.519734       5.602376      23.418674           0.000000
          235              C       3.192444       5.420554       3.824559      -0.121174      35.473740 0.44487009E+03  0.10520201E+05                                 9.374617                            7.042598       0.021688       1.966462                    0.999657      29.853310      86.101138       0.619514       0.418084      -1.063040       0.028014      -0.004688      -0.006040       0.029039      -0.014491      -0.016896       0.005456       0.026721      -0.045799      -0.021924      -0.011799       0.033723             11.354833      10.232419      -0.699575       1.846321       6.399869       3.673042      17.432210           0.000000
          236              C       2.877638       5.106532       2.533247      -0.147868      36.009811 0.43727979E+03  0.10290367E+05                                 9.414821                            6.938990       0.164215       2.016081                    0.999755      29.727067      85.366826       0.630333       0.412919      -1.066966       0.016204      -0.003536      -0.000126       0.016586      -0.005096       0.012261      -0.000150       0.043003      -0.035008      -0.017047      -0.014342       0.031389             11.423701      10.380636      -1.051439       0.238850       6.122872       3.664402      17.767596           0.000000
          237              C       3.873916       4.635009       1.634453       0.085742      36.705993 0.40905903E+03  0.94378673E+04                                 9.707031                            6.804981      -0.113088       1.978110                    0.999277      26.422653      74.377901       0.625344       0.424521      -1.062875      -0.013728       0.000109      -0.003933       0.014281      -0.005265      -0.005857       0.014447       0.004766       0.054846      -0.018093      -0.007734       0.025827             12.630145      10.428638      -1.151790      -0.032549       6.262910       4.479055      21.198889          -0.000000
          238              C       3.574796       4.267260       0.301889      -0.163060      40.251328 0.46654836E+03  0.11201416E+05                                10.312113                            7.275315      -0.030013       1.952120                    0.999583      30.575098      89.807776       0.599641       0.425440      -1.054962       0.008825      -0.005088       0.010168       0.014393       0.002769       0.011275      -0.018145      -0.006443      -0.107998      -0.043574       0.017060       0.026514             13.228768      10.899275      -1.003715       0.457052       6.590223       4.766553      22.196804          -0.000000
          239              C       4.549873       3.775865      30.722725      -0.019455      40.801989 0.43883559E+03  0.10256134E+05                                10.235413                            6.917412      -0.039416       1.987952                    0.999282      27.354235      76.320587       0.640926       0.408900      -1.077923       0.019716       0.001046       0.041767       0.046198      -0.002801      -0.000305       0.000947       0.009698      -0.012714      -0.004793      -0.002950       0.007743             13.705070      11.825296      -0.359496       2.490931       6.653220       5.161401      22.636694          -0.000001
          240              C       5.882140       3.647312      31.183997      -0.120143      35.552470 0.44439735E+03  0.10524792E+05                                 9.424774                            7.056532       0.012706       1.968080                    0.999707      29.878161      86.736161       0.615491       0.420187      -1.059835      -0.025103      -0.004036       0.009224       0.027047      -0.011930      -0.015525       0.002984       0.019836      -0.040206      -0.020254      -0.007696       0.027950             11.285628      11.670287      -0.295574       2.250740       5.424605       2.812343      16.761990          -0.000001
          241              C       6.203987       3.995680       1.220684      -0.129166      37.227469 0.44978342E+03  0.10679041E+05                                 9.744952                            7.117400       0.084561       2.002382                    0.999475      29.530080      85.690272       0.610811       0.422348      -1.059016      -0.016173      -0.007704       0.002916       0.018150      -0.002141       0.011148      -0.004199       0.011384      -0.029945      -0.015473      -0.000869       0.016342             11.935536      11.978415      -1.044819      -0.455437       5.813024       3.181253      18.015171          -0.000000
          242              C       5.212880       4.499832       2.100101       0.084406      36.478378 0.40934273E+03  0.94553364E+04                                 9.707939                            6.828887      -0.089021       1.988111                    0.999301      26.435880      74.697525       0.620686       0.427213      -1.060154       0.013649      -0.007224       0.007918       0.017354      -0.004491      -0.003430       0.013753       0.004255       0.054261      -0.017470      -0.006823       0.024294             12.707324      10.751875      -1.292435      -0.818223       6.238476       4.232617      21.131622           0.000000
          243              C       5.514040       4.842067       3.443290      -0.150174      39.115997 0.46541775E+03  0.11180474E+05                                10.181558                            7.300996      -0.046955       1.955775                    0.999207      30.318318      89.416876       0.593658       0.429490      -1.051244      -0.008677      -0.004656      -0.011641       0.015247       0.006664       0.003922      -0.022191      -0.009185      -0.115856      -0.046242       0.013733       0.032509             13.329173      10.322115      -1.201768      -0.885136       7.249675       4.899443      22.415727           0.000000
          244              C       4.187270       3.288886      29.350471       0.558352      26.237797 0.26385358E+03  0.55155855E+04                                 8.078582                            5.678453      -0.006547       2.039154                    0.999672      22.795593      63.298450       0.639365       0.458277      -1.031403      -0.011893      -0.016480      -0.046503       0.050750       0.017827      -0.022492      -0.069639      -0.083196      -0.124271      -0.079083      -0.023704       0.102787             10.473427       9.023347      -0.184105       2.209674       5.682643       3.967087      16.714291          -0.000000
          245              C       5.817907       5.815779      10.787393       0.599813      25.432738 0.25544318E+03  0.53130843E+04                                 8.005711                            5.658945      -0.062708       2.032853                    0.999546      22.413026      62.709685       0.626392       0.470119      -1.021686      -0.016375      -0.016058      -0.059338       0.063616       0.058134      -0.024940      -0.038074      -0.059460      -0.206414      -0.080340      -0.030856       0.111196             10.590097       7.902798      -1.691501       1.070265       7.591168       4.562641      16.276325           0.000000
          246              C       6.129559       6.149427      12.218711      -0.032788      41.103778 0.44891431E+03  0.10554295E+05                                10.321874                            7.008625       0.054113       2.015334                    0.999335      27.553900      77.175505       0.634902       0.410330      -1.076688       0.021969       0.003065       0.047771       0.052670      -0.002457       0.001443      -0.003032      -0.003820      -0.032334      -0.011346       0.002277       0.009069             14.282132       9.419310      -1.782320       2.322101       9.514041       6.570509      23.913046          -0.000000
          247              C       5.296969       7.000966      12.910307      -0.154418      39.827573 0.46495935E+03  0.11151746E+05                                10.265612                            7.265701       0.047222       1.981592                    0.999637      30.288608      88.868221       0.599801       0.425766      -1.054949       0.007603      -0.002056       0.010361       0.013015       0.005108       0.001554      -0.028607       0.012553      -0.089617      -0.045310       0.018687       0.026623             13.744075       9.005305      -1.931993       0.633245       9.826092       6.813707      22.400827          -0.000000
          248              C       5.617492       7.418762      14.223495       0.081636      36.753247 0.40982675E+03  0.94638154E+04                                 9.733923                            6.818682      -0.081786       1.988202                    0.999191      26.463743      74.623876       0.623460       0.425434      -1.061878      -0.009358       0.007221      -0.007065       0.013771      -0.007055      -0.000530       0.018794      -0.004298       0.043690      -0.019817      -0.006597       0.026414             12.824823       9.240115      -2.199669       0.787946       8.729097       5.866340      20.505255          -0.000000
          249              C       4.805801       8.349296      14.927591      -0.136232      37.037207 0.45157395E+03  0.10719421E+05                                 9.665231                            7.104831       0.152820       2.021790                    0.999613      29.539078      85.374781       0.615536       0.419189      -1.062272       0.015156      -0.000169      -0.000193       0.015158      -0.011056       0.013665      -0.006122       0.011883      -0.023739      -0.015320      -0.008236       0.023556             11.786372      10.468546      -2.132336       0.871721       7.828515       4.367513      17.062055          -0.000001
          250              C       5.175760       8.783529      16.176714      -0.117095      35.264750 0.43949272E+03  0.10372736E+05                                 9.351664                            7.005919       0.051869       1.981290                    0.999669      29.702924      85.887537       0.619662       0.418803      -1.061432       0.025541      -0.006101      -0.007058       0.027191      -0.020392      -0.008090       0.005900       0.002767      -0.053270      -0.019938      -0.011393       0.031331             11.224715      10.646621      -1.261589       3.265527       6.894131       3.367137      16.133392          -0.000000
          251              C       6.353203       8.299494      16.792368      -0.019553      40.367780 0.44410297E+03  0.10410703E+05                                10.169341                            6.964510      -0.035960       1.987213                    0.999257      27.431408      76.662845       0.637942       0.409571      -1.077434      -0.018404      -0.001359      -0.041451       0.045373      -0.007192      -0.001393      -0.002926      -0.007475      -0.015314      -0.008126      -0.002735       0.010861             13.415711      11.012550      -0.992409       4.118184       8.743432       5.921853      20.491150          -0.000000
          252              C       7.126721       7.365525      16.149525      -0.169910      39.451123 0.46607107E+03  0.11191970E+05                                10.177283                            7.263890      -0.030991       1.949439                    0.999601      30.757149      90.479337       0.600806       0.424539      -1.055061      -0.007775       0.003676      -0.011356       0.014245       0.005263       0.006905      -0.028164       0.003063      -0.092514      -0.045595       0.017802       0.027794             12.886156       9.533902      -1.371877       2.075385       8.951895       6.081398      20.172670          -0.000000
          253              C       6.799966       6.920743      14.841962       0.083595      37.083708 0.41160024E+03  0.95067144E+04                                 9.768651                            6.818364      -0.114056       1.975795                    0.999115      26.463879      74.418916       0.626088       0.423561      -1.063980       0.011550      -0.003615       0.005323       0.013221      -0.006940       0.000157       0.018203      -0.009843       0.047752      -0.019644      -0.007625       0.027269             12.702376       9.068118      -1.826257       1.589743       8.882146       6.106336      20.156864          -0.000000
          254              C       7.626768       6.014741      14.118178      -0.147367      35.918812 0.43431170E+03  0.10198203E+05                                 9.386762                            6.903937       0.144817       2.009003                    0.999713      29.696366      85.051147       0.633812       0.411551      -1.068368      -0.015486       0.006962      -0.002254       0.017128      -0.020582       0.019223      -0.002661       0.027972      -0.013738      -0.025595      -0.010012       0.035607             11.295465       8.528042      -1.856181       1.245378       8.314465       4.756192      17.043888          -0.000000
          255              C       7.304581       5.646257      12.842491      -0.121813      35.974735 0.44347476E+03  0.10481729E+05                                 9.461797                            7.029893      -0.029690       1.948545                    0.999597      29.963876      86.471737       0.620129       0.417888      -1.062886      -0.026238       0.011898       0.002258       0.028898      -0.025465      -0.010013       0.007732       0.005623      -0.055414      -0.021465      -0.016226       0.037691             11.398181       8.831142      -1.573401       2.544581       7.844574       3.993409      17.518826          -0.000000
          256              C       6.817285       8.856883      18.116807       0.564592      25.536507 0.26707096E+03  0.56011737E+04                                 7.961029                            5.741155       0.012773       2.049053                    0.999695      22.752038      63.332492       0.631031       0.462810      -1.028612       0.006408       0.039816       0.043556       0.059359       0.041572      -0.062191      -0.049201       0.034459      -0.086526      -0.075905      -0.029990       0.105895             10.046573       7.937020      -0.663556       3.343503       7.513446       3.996305      14.689253          -0.000000
          257              C       5.448021      13.011536      20.177218       0.607981      25.240016 0.24575481E+03  0.50614156E+04                                 7.900028                            5.536343       0.142354       2.103510                    0.999380      22.090091      61.463163       0.635859       0.467708      -1.023199       0.061780      -0.001252       0.008763       0.062411      -0.003075      -0.003482       0.051480      -0.091284       0.274788      -0.091563      -0.023207       0.114771             10.149039      15.476422       0.320782       0.349645      10.242059      -1.597300       4.728638          -0.000000
          258              C       3.959099      13.009328      20.061900      -0.030852      38.269595 0.44313715E+03  0.10393838E+05                                 9.836221                            6.977655       0.067280       2.024670                    0.999292      27.362799      76.767722       0.633806       0.412014      -1.074650      -0.050727       0.012352      -0.013650       0.053964      -0.002566      -0.003331      -0.004202      -0.012821       0.014815      -0.010505       0.001794       0.008711             13.003054      22.566491       0.944102       0.422874      11.203720      -0.946364       5.238952          -0.000000
          259              C       3.262970      11.838126      20.214408      -0.150648      37.628564 0.47343563E+03  0.11406578E+05                                 9.879819                            7.336310       0.016729       1.970339                    0.999629      30.393049      89.380197       0.596329       0.426310      -1.054600      -0.011700       0.008004      -0.012324       0.018784      -0.021853      -0.007362       0.003575      -0.044345       0.081220      -0.045084       0.014703       0.030381             12.542731      21.748253       2.815169      -0.037947      10.547017      -0.679909       5.332925          -0.000000
          260              C       1.848444      11.811876      20.107840       0.085169      34.190580 0.41002255E+03  0.94786018E+04                                 9.310837                            6.842129      -0.114501       1.981200                    0.999342      26.436437      74.822543       0.618819       0.428160      -1.059161       0.007440      -0.008932       0.002276       0.011846       0.012626      -0.003270       0.000396       0.022235      -0.027509      -0.013039      -0.008627       0.021666             11.853878      19.621178       3.281535       0.032937      10.966892      -0.730084       4.973563          -0.000000
          261              C       1.107428      10.616140      20.280348      -0.125575      33.438260 0.45227342E+03  0.10771557E+05                                 9.103204                            7.158937       0.043905       1.989996                    0.999218      29.698329      86.800146       0.605203       0.424940      -1.055576      -0.007148       0.009402      -0.003613       0.012350      -0.014077       0.003647      -0.006476      -0.012459       0.020941      -0.018893       0.001634       0.017259             10.724047      15.822150       2.747319      -0.040992      11.273314      -0.558658       5.076676          -0.000000
          262              C      -0.260825      10.637974      20.243784      -0.106875      33.894495 0.47101005E+03  0.11358354E+05                                 9.294540                            7.392845      -0.096528       1.943492                    0.999044      30.060986      89.076636       0.583709       0.435135      -1.046923       0.002739       0.030152      -0.011611       0.032427       0.008916       0.000043      -0.006573      -0.025465       0.053456      -0.024553       0.003860       0.020693             10.881539      16.114269       0.044042       0.396644      11.327418      -0.563486       5.202929           0.000000
          263              C      -0.947383      11.863640      20.044400      -0.030862      37.757628 0.44510466E+03  0.10460631E+05                                 9.764696                            7.013920       0.085578       2.032234                    0.999337      27.404124      77.178167       0.628810       0.414468      -1.072125       0.049728      -0.014605      -0.010006       0.052786       0.000064       0.004558       0.011646      -0.016087       0.015008      -0.012569      -0.004734       0.017303             12.723907      21.659187       0.414219      -0.025474      11.299650      -0.776108       5.212885          -0.000000
          264              C      -0.253862      13.032144      19.827514      -0.151781      37.314558 0.47704426E+03  0.11526919E+05                                 9.859209                            7.396917      -0.077801       1.943285                    0.999086      30.466602      90.021096       0.589356       0.430105      -1.051211       0.009598      -0.012892      -0.012340       0.020263      -0.016361       0.005719       0.001259      -0.043971       0.085793      -0.042183       0.013084       0.029099             12.352571      21.074926       2.173358       0.345840      10.369795      -0.849002       5.612993          -0.000000
          265              C       1.163349      13.033616      19.844390       0.085892      33.798813 0.41017330E+03  0.94809482E+04                                 9.227859                            6.839604      -0.168739       1.962538                    0.999176      26.452388      74.811374       0.619578       0.427687      -1.059679      -0.004286       0.011285      -0.003660       0.012614       0.013147       0.004972       0.000366       0.023596      -0.035155      -0.013767      -0.010372       0.024139             11.628560      19.326899       2.856991      -0.062480      10.505122      -0.864085       5.053660          -0.000000
          266              C       1.911651      14.226898      19.668444      -0.130130      33.017390 0.44037651E+03  0.10392083E+05                                 8.950900                            7.010561       0.163635       2.026339                    0.999666      29.373030      84.747961       0.620176       0.418517      -1.062301       0.002624      -0.013706       0.002925       0.014259      -0.018174       0.006612      -0.003155      -0.021346      -0.000927      -0.021766      -0.001061       0.022827             10.495483      16.044906       2.575446       0.001897      10.212207      -1.009528       5.229337          -0.000000
          267              C       3.275829      14.222237      19.772199      -0.103869      34.043037 0.46412048E+03  0.11135389E+05                                 9.286699                            7.312275      -0.025268       1.965501                    0.999429      29.838910      87.789688       0.590916       0.432022      -1.050280      -0.002314      -0.029408       0.004032       0.029773       0.007787      -0.007325       0.008354      -0.032378       0.011702      -0.023046       0.003826       0.019219             10.884104      16.607994       0.243251       0.350870      10.721825      -1.064258       5.322494          -0.000000
          268              C       9.813172      11.893570      20.113153       0.599095      25.031904 0.24748971E+03  0.51044279E+04                                 7.838481                            5.547076       0.135388       2.099314                    0.999367      22.165706      61.650862       0.636962       0.466232      -1.024347      -0.057878       0.003257       0.005174       0.058200      -0.000371       0.003593      -0.037229      -0.075667       0.326336      -0.092288      -0.026775       0.119063              9.983490      15.042674       0.157205      -0.133149      10.526564       0.906437       4.381232          -0.000000
          269              C       8.486404       8.872338      22.079185      -0.031368      24.839534 0.39013766E+03  0.90523755E+04                                 7.741022                            6.772790      -0.524488       1.844269                    0.996549      28.705472      85.798949       0.598705       0.440909      -1.034596      -0.070976      -0.009136       0.055245       0.090405      -0.000904      -0.019223      -0.013655       0.035297      -0.018349      -0.028160      -0.003285       0.031445              8.957504      10.424659      -0.606745      -0.350172       8.193830      -2.385528       8.254023           0.000000
          270              C       7.332028       7.042672      23.172362      -0.030531      23.530078 0.36881485E+03  0.84151382E+04                                 7.319622                            6.473005      -0.436673       1.873224                    0.996550      28.224418      82.910780       0.630113       0.426025      -1.046379       0.006103       0.087275      -0.008897       0.087940       0.002182       0.006786       0.013038      -0.054338      -0.022161      -0.026076      -0.009097       0.035172              8.289851       9.044677      -0.264784       0.040048       9.822410      -1.903314       6.002466           0.000000
          271              C       8.036324       8.978075      24.459924      -0.031406      22.749187 0.35966704E+03  0.81370687E+04                                 7.130150                            6.389126      -0.328612       1.908982                    0.997336      27.828307      80.816281       0.636100       0.425612      -1.048945      -0.033636      -0.020142      -0.068125       0.078601       0.018156       0.020660       0.018727      -0.006787       0.094840      -0.034615      -0.013831       0.048446              7.783360       9.117494      -1.080300       1.604877       6.951591      -1.029302       7.280996           0.000000
          272              C       6.138032       8.474659      21.684478      -0.037504      22.765175 0.36687646E+03  0.83290362E+04                                 7.065818                            6.402837      -0.294236       1.912870                    0.998131      27.951705      80.920769       0.643835       0.419041      -1.054604       0.049369       0.020170       0.063317       0.082784       0.006364       0.031315       0.028008       0.024590      -0.016325      -0.041772      -0.005003       0.046776              7.754562       7.597790       0.315614       0.528043       7.164095      -1.800219       8.501800           0.000000
          273              C       6.843084      10.403930      22.974853      -0.038261      23.525388 0.37968240E+03  0.87137478E+04                                 7.325395                            6.581395      -0.337650       1.897627                    0.998018      28.361438      83.166887       0.623842       0.427806      -1.046784       0.017069      -0.079451      -0.008841       0.081744      -0.000907       0.006484       0.018705      -0.047484      -0.096937      -0.038254      -0.006210       0.044464              8.087884       7.240192      -1.133742       0.150623      10.162441      -1.882775       6.861019           0.000000
          274              C       5.728289       8.577207      24.025841      -0.038673      23.219666 0.37072279E+03  0.84531585E+04                                 7.242651                            6.481085      -0.337418       1.900181                    0.997395      28.199153      82.285954       0.632207       0.424891      -1.049111       0.063582       0.008031      -0.043826       0.077639      -0.015654      -0.023227      -0.018739       0.057382       0.052529      -0.050415       0.008398       0.042017              7.920356       9.961925       0.642595      -1.542271       7.499872      -1.169122       6.299270           0.000000
          275              C       2.334862       4.143614      25.534976      -0.028248      24.546756 0.38368877E+03  0.88622009E+04                                 7.648963                            6.687801      -0.514573       1.848864                    0.996485      28.551245      85.033061       0.606631       0.437138      -1.037232       0.068759       0.005778      -0.053322       0.087203      -0.006087      -0.023247      -0.011113       0.023735       0.014873      -0.027685      -0.003052       0.030736              8.883942       9.993925      -0.878315      -0.460957       8.712405      -2.399136       7.945497          -0.000000
          276              C       2.658313       4.223346      23.135485      -0.036523      23.355304 0.36765165E+03  0.83755699E+04                                 7.316734                            6.497888      -0.398061       1.885331                    0.997146      28.097018      82.266706       0.624294       0.430665      -1.044347       0.040308       0.011953       0.069207       0.080977       0.016283       0.025442       0.011383       0.001954       0.108642      -0.036031      -0.014432       0.050463              8.172112       9.831165      -1.458087       1.663081       7.417632      -1.510515       7.267540           0.000001
          277              C       3.621853       5.943105      24.553366      -0.032906      23.772533 0.37116356E+03  0.84787231E+04                                 7.364664                            6.487893      -0.423317       1.874935                    0.996718      28.297095      83.062671       0.630475       0.425278      -1.047264      -0.015346      -0.085029      -0.002881       0.086451       0.003089       0.007164       0.014092      -0.049442      -0.009159      -0.025524      -0.006960       0.032484              8.346533       9.011947       0.124120      -0.122568      10.107366      -1.754788       5.920285           0.000000
          278              C       3.757779       2.552162      24.404296      -0.033536      23.630247 0.37787033E+03  0.86708513E+04                                 7.377217                            6.582524      -0.359517       1.892231                    0.997956      28.374495      83.483376       0.620746       0.430005      -1.044351      -0.008880       0.078616       0.018187       0.081179       0.000286       0.007738       0.024368      -0.033527      -0.091436      -0.040211      -0.000359       0.040570              8.263461       7.312704      -0.876679       0.111457      10.736788      -1.946847       6.740891           0.000000
          279              C       4.727755       4.255484      25.820927      -0.035916      23.000534 0.36697327E+03  0.83355279E+04                                 7.120889                            6.402650      -0.265018       1.920567                    0.998200      28.029092      81.284921       0.643711       0.418906      -1.054215      -0.053966      -0.010372      -0.060274       0.081565       0.002732       0.028941       0.024732       0.034173      -0.007683      -0.039823      -0.003841       0.043664              7.904487       7.877280      -0.115470       0.692681       7.473811      -2.096019       8.362369          -0.000000
          280              C       5.012043       4.343803      23.450813      -0.031374      22.904840 0.36509992E+03  0.82922708E+04                                 7.174895                            6.430125      -0.317501       1.909151                    0.997335      28.017494      81.565443       0.635018       0.424677      -1.049361      -0.059852      -0.006724       0.045449       0.075453      -0.015409      -0.028624      -0.017999       0.055975       0.041801      -0.049625       0.003304       0.046321              7.873921       9.893318       0.501457      -1.473736       7.394278      -1.292321       6.334167           0.000000
          281              C      10.558476       4.254257      23.678949       0.600514      25.066542 0.25428966E+03  0.52892278E+04                                 7.954554                            5.663397      -0.065262       2.034623                    0.999509      22.417407      62.960297       0.622567       0.472995      -1.018950       0.024377       0.057735       0.004293       0.062817      -0.016071      -0.007287      -0.013757       0.028501       0.339247      -0.079275      -0.035068       0.114344             10.396956      10.893350       3.045701      -0.084416      15.890017      -0.539608       4.407500           0.000000
          282              C       9.894872       2.914514      23.563318      -0.014411      39.615344 0.44296239E+03  0.10389293E+05                                10.111469                            6.981259      -0.066364       1.981732                    0.999211      27.347852      76.738097       0.632929       0.412602      -1.074207      -0.033671      -0.037153       0.001336       0.050158      -0.006479       0.003924      -0.008476       0.014410       0.015311      -0.014638       0.000997       0.013641             13.823354      12.844148       5.019778      -1.354581      23.000162       0.411030       5.625752           0.000000
          283              C      10.590533       1.820835      23.109547      -0.167033      37.561904 0.46711017E+03  0.11197854E+05                                 9.823739                            7.253627       0.008193       1.961791                    0.999602      30.498354      88.982953       0.604879       0.422399      -1.058783      -0.009915      -0.004644       0.001925       0.011117      -0.005722      -0.006275      -0.014675       0.063148       0.055587      -0.045000       0.017688       0.027312             12.459416       9.978383       2.611579      -0.737991      21.797709       1.604429       5.602155           0.000001
          284              C       9.954614       0.550765      22.990791       0.091247      35.862609 0.41222667E+03  0.95365647E+04                                 9.606658                            6.854842      -0.150578       1.967735                    0.999290      26.463057      74.777505       0.619384       0.427455      -1.060239       0.010995       0.002870      -0.001066       0.011413       0.003698      -0.003190       0.009584      -0.035747      -0.037016      -0.017524      -0.009099       0.026623             12.507763      10.316230       1.483640      -1.216448      21.503078       2.517740       5.703981           0.000000
          285              C       7.622535      23.938999      22.517331      -0.152486      35.390434 0.43712572E+03  0.10295271E+05                                 9.318479                            6.926999       0.231224       2.037084                    0.999801      29.839642      85.982792       0.631771       0.411638      -1.066816      -0.017214       0.006195      -0.002616       0.018481       0.008335      -0.012975       0.002059       0.046340      -0.035072      -0.021450      -0.012434       0.033884             11.291945      10.390939       0.440515      -1.216562      17.914302       2.300486       5.570595           0.000001
          286              C       6.989555      22.723638      22.458265      -0.117405      35.510119 0.44824109E+03  0.10639654E+05                                 9.426480                            7.089928       0.024067       1.967279                    0.999620      30.036625      87.319416       0.613602       0.420536      -1.059521      -0.031446       0.012915      -0.001488       0.034027      -0.021057      -0.011889       0.011522      -0.006777       0.024097      -0.025436      -0.004374       0.029810             11.349646      12.145603       2.370104      -1.208762      16.482711       1.788903       5.420624           0.000000
          287              C       5.629106      22.594594      22.848909      -0.023045      40.226193 0.44390198E+03  0.10413286E+05                                10.193656                            6.980692      -0.028286       1.993171                    0.999273      27.407311      76.826309       0.634255       0.411662      -1.075187       0.033582       0.038653      -0.003930       0.051354      -0.003946      -0.000155       0.000013       0.016044       0.028443      -0.013681       0.004195       0.009486             14.065383      12.341487       4.251728      -1.066290      23.681352       3.060630       6.173309           0.000000
          288              C       4.933885      23.694651      23.272992      -0.160212      38.787263 0.47795745E+03  0.11558360E+05                                10.113466                            7.388341      -0.151476       1.910434                    0.999201      30.904998      91.453053       0.591375       0.428288      -1.051973       0.012200       0.006512      -0.000680       0.013846      -0.006559       0.005719      -0.009772       0.064166       0.047726      -0.042159       0.013506       0.028652             13.240481      10.212725       2.369726      -0.953363      23.150972       3.197873       6.357745           0.000000
          289              C       8.585457       0.434724      23.357996       0.087502      35.237432 0.41208248E+03  0.95511354E+04                                 9.552486                            6.887181      -0.213717       1.950198                    0.999074      26.589488      75.689316       0.612217       0.431648      -1.055579      -0.011196      -0.002598       0.008436       0.014257       0.003889      -0.001158       0.009314      -0.034631      -0.025249      -0.014716      -0.009781       0.024497             12.458224      10.342990       1.441631      -1.258123      21.296258       2.478955       5.735425           0.000000
          290              C       7.894743       1.574770      23.828644      -0.146800      36.242946 0.46342891E+03  0.11102488E+05                                 9.593217                            7.222943       0.043847       1.978117                    0.999637      30.279473      88.702647       0.605609       0.422159      -1.057518       0.020662      -0.008259       0.004148       0.022635       0.011695      -0.002556      -0.000396       0.051177      -0.010164      -0.026442      -0.003586       0.030028             11.775735      11.377665       0.421713      -1.622939      18.224764       1.343995       5.724775           0.000000
          291              C       8.528849       2.785961      23.928023      -0.122037      35.708248 0.46512329E+03  0.11157600E+05                                 9.523936                            7.260406      -0.025776       1.953800                    0.999686      30.276253      88.864049       0.600784       0.424996      -1.055337       0.031346      -0.014360      -0.002285       0.034555      -0.020114      -0.009026       0.004825      -0.019811       0.033588      -0.028704       0.005213       0.023491             11.616462      13.098212       3.063672      -1.542122      16.427245      -0.096520       5.323929           0.000000
          292              C       4.979189      21.233261      22.820470       0.601271      25.024779 0.25388062E+03  0.52763268E+04                                 7.941169                            5.659935      -0.047970       2.041453                    0.999605      22.362074      62.690690       0.622844       0.473178      -1.019289      -0.028180      -0.056039      -0.005066       0.062930      -0.018328       0.033509      -0.013683       0.038512       0.310179      -0.078281      -0.034606       0.112886             10.465905      10.047880       2.779297      -0.778180      16.371831       2.061534       4.978003           0.000000
          293              C      -0.217877       6.745578      21.372276       0.596200      24.657795 0.25342764E+03  0.52644511E+04                                 7.850050                            5.645233       0.016667       2.060534                    0.999678      22.400695      62.779978       0.625268       0.471564      -1.020181      -0.012270      -0.014270       0.061716       0.064522       0.029357       0.013003       0.026913      -0.125040      -0.226643      -0.080994      -0.030387       0.111381             10.169849       8.924809      -0.872418      -0.714748       6.104132      -3.860984      15.480604           0.000000
          294              C       0.088909       6.989435      19.921269      -0.031500      40.191995 0.44907477E+03  0.10567812E+05                                10.193114                            7.031000       0.013252       2.004983                    0.999460      27.551452      77.414636       0.630511       0.412807      -1.074174       0.023937       0.005255      -0.044211       0.050549      -0.001804       0.000197      -0.000107      -0.003498      -0.040306      -0.013438       0.004206       0.009231             13.884191      10.714164      -0.904996      -1.009054       7.519734      -5.602376      23.418675           0.000000
          295              C       1.422774       6.845917      19.450309      -0.121174      35.473741 0.44487011E+03  0.10520202E+05                                 9.374617                            7.042598       0.021688       1.966462                    0.999657      29.853311      86.101140       0.619514       0.418084      -1.063040      -0.028014       0.004688      -0.006040       0.029039      -0.014491       0.016896      -0.005456       0.026721      -0.045799      -0.021924      -0.011799       0.033723             11.354832      10.232419      -0.699575      -1.846321       6.399869      -3.673042      17.432210           0.000000
          296              C       1.737580       7.159939      18.158997      -0.147868      36.009813 0.43727982E+03  0.10290368E+05                                 9.414821                            6.938990       0.164215       2.016081                    0.999755      29.727068      85.366830       0.630333       0.412919      -1.066966      -0.016204       0.003536      -0.000126       0.016586      -0.005096      -0.012261       0.000150       0.043003      -0.035008      -0.017047      -0.014342       0.031389             11.423702      10.380637      -1.051439      -0.238850       6.122872      -3.664402      17.767597           0.000000
          297              C       0.741302       7.631462      17.260203       0.085742      36.705994 0.40905903E+03  0.94378675E+04                                 9.707031                            6.804982      -0.113088       1.978110                    0.999277      26.422653      74.377903       0.625344       0.424521      -1.062875       0.013728      -0.000109      -0.003933       0.014281      -0.005265       0.005857      -0.014447       0.004766       0.054846      -0.018093      -0.007734       0.025827             12.630146      10.428638      -1.151790       0.032549       6.262910      -4.479055      21.198890          -0.000000
          298              C       1.040422       7.999211      15.927639      -0.163060      40.251328 0.46654837E+03  0.11201416E+05                                10.312112                            7.275315      -0.030013       1.952120                    0.999583      30.575099      89.807776       0.599641       0.425440      -1.054962      -0.008825       0.005088       0.010168       0.014393       0.002769      -0.011275       0.018145      -0.006443      -0.107998      -0.043574       0.017060       0.026514             13.228767      10.899275      -1.003715      -0.457052       6.590223      -4.766553      22.196803          -0.000000
          299              C       0.065345       8.490606      15.096975      -0.019455      40.801989 0.43883559E+03  0.10256134E+05                                10.235413                            6.917412      -0.039416       1.987952                    0.999282      27.354235      76.320587       0.640926       0.408900      -1.077923      -0.019716      -0.001046       0.041767       0.046198      -0.002801       0.000305      -0.000947       0.009698      -0.012714      -0.004793      -0.002950       0.007743             13.705070      11.825296      -0.359496      -2.490932       6.653220      -5.161401      22.636694          -0.000001
          300              C      10.985778       8.619159      15.558247      -0.120143      35.552470 0.44439735E+03  0.10524792E+05                                 9.424774                            7.056532       0.012706       1.968080                    0.999707      29.878161      86.736161       0.615491       0.420187      -1.059835       0.025103       0.004036       0.009224       0.027047      -0.011930       0.015525      -0.002984       0.019836      -0.040206      -0.020254      -0.007696       0.027950             11.285628      11.670287      -0.295574      -2.250740       5.424605      -2.812343      16.761990          -0.000001
          301              C      10.663931       8.270791      16.846434      -0.129166      37.227469 0.44978342E+03  0.10679040E+05                                 9.744952                            7.117399       0.084561       2.002382                    0.999475      29.530080      85.690272       0.610811       0.422348      -1.059016       0.016173       0.007704       0.002916       0.018150      -0.002141      -0.011148       0.004199       0.011384      -0.029945      -0.015473      -0.000869       0.016342             11.935536      11.978415      -1.044819       0.455437       5.813024      -3.181253      18.015171          -0.000000
          302              C      -0.597662       7.766639      17.725851       0.084406      36.478378 0.40934273E+03  0.94553364E+04                                 9.707939                            6.828887      -0.089021       1.988111                    0.999301      26.435880      74.697525       0.620686       0.427213      -1.060154      -0.013649       0.007224       0.007918       0.017354      -0.004491       0.003430      -0.013753       0.004255       0.054261      -0.017470      -0.006823       0.024294             12.707324      10.751875      -1.292435       0.818223       6.238476      -4.232617      21.131622           0.000000
          303              C      -0.898822       7.424404      19.069040      -0.150174      39.115997 0.46541775E+03  0.11180475E+05                                10.181558                            7.300996      -0.046955       1.955775                    0.999207      30.318318      89.416877       0.593658       0.429490      -1.051244       0.008677       0.004656      -0.011641       0.015247       0.006664      -0.003922       0.022191      -0.009185      -0.115856      -0.046242       0.013733       0.032509             13.329173      10.322116      -1.201768       0.885136       7.249675      -4.899443      22.415728           0.000000
          304              C       0.427948       8.977585      13.724721       0.558352      26.237797 0.26385358E+03  0.55155855E+04                                 8.078582                            5.678453      -0.006547       2.039154                    0.999672      22.795593      63.298450       0.639365       0.458277      -1.031403       0.011893       0.016480      -0.046503       0.050750       0.017827       0.022492       0.069639      -0.083196      -0.124271      -0.079083      -0.023704       0.102787             10.473427       9.023347      -0.184105      -2.209674       5.682643      -3.967087      16.714291          -0.000000
          305              C      11.050011       6.450692      26.413143       0.599813      25.432738 0.25544319E+03  0.53130843E+04                                 8.005711                            5.658945      -0.062708       2.032854                    0.999546      22.413026      62.709684       0.626392       0.470119      -1.021686       0.016375       0.016058      -0.059338       0.063616       0.058134       0.024940       0.038074      -0.059460      -0.206414      -0.080340      -0.030856       0.111196             10.590097       7.902797      -1.691501      -1.070265       7.591167      -4.562640      16.276325           0.000000
          306              C      10.738359       6.117044      27.844461      -0.032788      41.103777 0.44891429E+03  0.10554295E+05                                10.321874                            7.008625       0.054113       2.015334                    0.999335      27.553899      77.175505       0.634902       0.410330      -1.076688      -0.021969      -0.003065       0.047771       0.052670      -0.002457      -0.001443       0.003032      -0.003820      -0.032334      -0.011346       0.002277       0.009069             14.282133       9.419310      -1.782320      -2.322101       9.514041      -6.570509      23.913048          -0.000000
          307              C      -0.681751       5.265505      28.536057      -0.154418      39.827573 0.46495936E+03  0.11151746E+05                                10.265612                            7.265702       0.047222       1.981592                    0.999637      30.288608      88.868222       0.599801       0.425766      -1.054949      -0.007603       0.002056       0.010361       0.013015       0.005108      -0.001554       0.028607       0.012553      -0.089617      -0.045310       0.018687       0.026623             13.744075       9.005305      -1.931993      -0.633245       9.826092      -6.813707      22.400828          -0.000000
          308              C      11.250426       4.847709      29.849245       0.081636      36.753250 0.40982675E+03  0.94638155E+04                                 9.733924                            6.818682      -0.081786       1.988202                    0.999191      26.463743      74.623876       0.623460       0.425434      -1.061878       0.009358      -0.007221      -0.007065       0.013771      -0.007055       0.000530      -0.018794      -0.004298       0.043690      -0.019817      -0.006597       0.026414             12.824823       9.240116      -2.199669      -0.787945       8.729097      -5.866341      20.505257          -0.000000
          309              C      -0.190583       3.917175      30.553341      -0.136232      37.037195 0.45157380E+03  0.10719417E+05                                 9.665229                            7.104829       0.152820       2.021790                    0.999613      29.539078      85.374781       0.615537       0.419189      -1.062272      -0.015156       0.000169      -0.000193       0.015158      -0.011056      -0.013665       0.006122       0.011883      -0.023739      -0.015320      -0.008236       0.023556             11.786369      10.468546      -2.132337      -0.871718       7.828515      -4.367513      17.062048          -0.000001
          310              C      11.692158       3.482942       0.550964      -0.117095      35.264751 0.43949275E+03  0.10372737E+05                                 9.351664                            7.005919       0.051869       1.981290                    0.999669      29.702925      85.887539       0.619662       0.418803      -1.061432      -0.025541       0.006101      -0.007058       0.027191      -0.020392       0.008090      -0.005900       0.002767      -0.053270      -0.019938      -0.011393       0.031331             11.224714      10.646621      -1.261589      -3.265527       6.894130      -3.367136      16.133392          -0.000000
          311              C      10.514715       3.966977       1.166618      -0.019553      40.367779 0.44410297E+03  0.10410703E+05                                10.169341                            6.964510      -0.035960       1.987213                    0.999257      27.431408      76.662845       0.637942       0.409571      -1.077434       0.018404       0.001359      -0.041451       0.045373      -0.007192       0.001393       0.002926      -0.007475      -0.015314      -0.008126      -0.002735       0.010861             13.415710      11.012550      -0.992409      -4.118184       8.743432      -5.921853      20.491150          -0.000000
          312              C       9.741197       4.900946       0.523775      -0.169910      39.451123 0.46607107E+03  0.11191970E+05                                10.177283                            7.263891      -0.030991       1.949439                    0.999601      30.757149      90.479338       0.600806       0.424539      -1.055061       0.007775      -0.003676      -0.011356       0.014245       0.005263      -0.006905       0.028164       0.003063      -0.092514      -0.045595       0.017802       0.027794             12.886156       9.533902      -1.371877      -2.075385       8.951895      -6.081398      20.172671          -0.000000
          313              C      10.067952       5.345728      30.467712       0.083595      37.083709 0.41160024E+03  0.95067145E+04                                 9.768651                            6.818365      -0.114056       1.975795                    0.999115      26.463879      74.418917       0.626088       0.423561      -1.063980      -0.011550       0.003615       0.005323       0.013221      -0.006940      -0.000157      -0.018203      -0.009843       0.047752      -0.019644      -0.007625       0.027269             12.702376       9.068118      -1.826257      -1.589743       8.882147      -6.106336      20.156864          -0.000000
          314              C       9.241150       6.251730      29.743928      -0.147367      35.918814 0.43431172E+03  0.10198203E+05                                 9.386762                            6.903938       0.144817       2.009003                    0.999713      29.696367      85.051152       0.633812       0.411551      -1.068368       0.015486      -0.006962      -0.002254       0.017128      -0.020582      -0.019223       0.002661       0.027972      -0.013738      -0.025595      -0.010012       0.035607             11.295466       8.528043      -1.856181      -1.245378       8.314465      -4.756192      17.043889          -0.000000
          315              C       9.563337       6.620214      28.468241      -0.121813      35.974736 0.44347478E+03  0.10481729E+05                                 9.461797                            7.029893      -0.029690       1.948545                    0.999597      29.963877      86.471739       0.620129       0.417888      -1.062886       0.026238      -0.011898       0.002258       0.028898      -0.025465       0.010013      -0.007732       0.005623      -0.055414      -0.021465      -0.016226       0.037691             11.398181       8.831142      -1.573401      -2.544581       7.844574      -3.993409      17.518827          -0.000000
          316              C      10.050633       3.409588       2.491057       0.564592      25.536507 0.26707096E+03  0.56011738E+04                                 7.961029                            5.741155       0.012773       2.049053                    0.999695      22.752038      63.332492       0.631031       0.462810      -1.028612      -0.006408      -0.039816       0.043556       0.059359       0.041572       0.062191       0.049201       0.034459      -0.086527      -0.075905      -0.029990       0.105895             10.046573       7.937020      -0.663556      -3.343503       7.513446      -3.996305      14.689253          -0.000000
          317              C       8.397633      23.787877       4.551468       0.607981      25.240016 0.24575481E+03  0.50614156E+04                                 7.900028                            5.536343       0.142354       2.103510                    0.999380      22.090091      61.463163       0.635859       0.467708      -1.023199      -0.061780       0.001252       0.008763       0.062411      -0.003075       0.003482      -0.051480      -0.091284       0.274788      -0.091563      -0.023207       0.114771             10.149039      15.476422       0.320782      -0.349645      10.242059       1.597300       4.728638          -0.000000
          318              C      -2.366145      23.790085       4.436150      -0.030852      38.269594 0.44313713E+03  0.10393837E+05                                 9.836221                            6.977656       0.067280       2.024670                    0.999292      27.362798      76.767721       0.633806       0.412014      -1.074650       0.050727      -0.012352      -0.013650       0.053964      -0.002566       0.003331       0.004202      -0.012821       0.014815      -0.010505       0.001794       0.008711             13.003055      22.566491       0.944102      -0.422874      11.203720       0.946364       5.238952          -0.000000
          319              C       1.352248       0.428345       4.588658      -0.150648      37.628563 0.47343561E+03  0.11406577E+05                                 9.879819                            7.336310       0.016729       1.970339                    0.999629      30.393048      89.380196       0.596329       0.426310      -1.054600       0.011700      -0.008004      -0.012324       0.018784      -0.021853       0.007362      -0.003575      -0.044345       0.081220      -0.045084       0.014703       0.030381             12.542732      21.748254       2.815169       0.037947      10.547017       0.679909       5.332925          -0.000000
          320              C       2.766774       0.454595       4.482090       0.085169      34.190580 0.41002255E+03  0.94786017E+04                                 9.310836                            6.842129      -0.114501       1.981200                    0.999342      26.436437      74.822542       0.618819       0.428160      -1.059161      -0.007440       0.008932       0.002276       0.011846       0.012626       0.003270      -0.000396       0.022235      -0.027509      -0.013039      -0.008627       0.021666             11.853878      19.621178       3.281535      -0.032937      10.966892       0.730084       4.973563          -0.000000
          321              C       3.507790       1.650331       4.654598      -0.125575      33.438260 0.45227342E+03  0.10771557E+05                                 9.103204                            7.158937       0.043905       1.989996                    0.999218      29.698329      86.800146       0.605203       0.424940      -1.055576       0.007148      -0.009402      -0.003613       0.012350      -0.014077      -0.003647       0.006476      -0.012459       0.020941      -0.018893       0.001634       0.017259             10.724047      15.822150       2.747319       0.040992      11.273314       0.558658       5.076676          -0.000000
          322              C       4.876043       1.628497       4.618034      -0.106875      33.894495 0.47101005E+03  0.11358354E+05                                 9.294540                            7.392845      -0.096528       1.943492                    0.999044      30.060986      89.076637       0.583709       0.435135      -1.046922      -0.002739      -0.030152      -0.011611       0.032427       0.008916      -0.000043       0.006573      -0.025465       0.053456      -0.024553       0.003860       0.020693             10.881539      16.114269       0.044042      -0.396644      11.327418       0.563486       5.202929           0.000000
          323              C       5.562601       0.402831       4.418650      -0.030862      37.757630 0.44510468E+03  0.10460632E+05                                 9.764696                            7.013920       0.085578       2.032234                    0.999337      27.404125      77.178167       0.628810       0.414468      -1.072125      -0.049728       0.014605      -0.010006       0.052786       0.000064      -0.004558      -0.011646      -0.016087       0.015008      -0.012569      -0.004734       0.017303             12.723907      21.659186       0.414219       0.025474      11.299650       0.776108       5.212885          -0.000000
          324              C       1.846816      23.767269       4.201764      -0.151781      37.314559 0.47704428E+03  0.11526919E+05                                 9.859208                            7.396917      -0.077801       1.943285                    0.999086      30.466603      90.021096       0.589356       0.430105      -1.051211      -0.009598       0.012892      -0.012340       0.020263      -0.016361      -0.005719      -0.001259      -0.043971       0.085793      -0.042183       0.013084       0.029099             12.352571      21.074925       2.173358      -0.345840      10.369794       0.849002       5.612992          -0.000000
          325              C       0.429605      23.765797       4.218640       0.085892      33.798812 0.41017330E+03  0.94809481E+04                                 9.227859                            6.839604      -0.168739       1.962538                    0.999176      26.452388      74.811373       0.619578       0.427687      -1.059679       0.004286      -0.011285      -0.003660       0.012614       0.013147      -0.004972      -0.000366       0.023596      -0.035155      -0.013767      -0.010372       0.024139             11.628560      19.326898       2.856991       0.062480      10.505122       0.864085       5.053660          -0.000000
          326              C      -0.318697      22.572515       4.042694      -0.130130      33.017390 0.44037651E+03  0.10392083E+05                                 8.950900                            7.010562       0.163635       2.026339                    0.999666      29.373030      84.747963       0.620176       0.418517      -1.062301      -0.002624       0.013706       0.002925       0.014259      -0.018174      -0.006612       0.003155      -0.021346      -0.000927      -0.021766      -0.001061       0.022827             10.495484      16.044907       2.575446      -0.001897      10.212207       1.009528       5.229338          -0.000000
          327              C      -1.682875      22.577176       4.146449      -0.103869      34.043037 0.46412048E+03  0.11135389E+05                                 9.286699                            7.312275      -0.025268       1.965501                    0.999429      29.838910      87.789689       0.590916       0.432022      -1.050280       0.002314       0.029408       0.004032       0.029773       0.007787       0.007325      -0.008354      -0.032378       0.011702      -0.023046       0.003826       0.019219             10.884104      16.607995       0.243251      -0.350870      10.721825       1.064258       5.322494          -0.000000
          328              C       7.054746       0.372901       4.487403       0.599095      25.031904 0.24748971E+03  0.51044279E+04                                 7.838481                            5.547076       0.135388       2.099314                    0.999367      22.165706      61.650863       0.636962       0.466232      -1.024347       0.057878      -0.003257       0.005174       0.058200      -0.000371      -0.003593       0.037229      -0.075667       0.326336      -0.092288      -0.026775       0.119063              9.983490      15.042674       0.157205       0.133149      10.526564      -0.906437       4.381232          -0.000000
          329              C       0.848922      21.138809      24.798065      -0.031368      24.839534 0.39013766E+03  0.90523755E+04                                 7.741022                            6.772790      -0.524488       1.844269                    0.996549      28.705472      85.798949       0.598705       0.440909      -1.034596      -0.070976      -0.009136      -0.055245       0.090405      -0.000904       0.019223       0.013655       0.035297      -0.018349      -0.028160      -0.003285       0.031445              8.957504      10.424659      -0.606746       0.350172       8.193830       2.385528       8.254023           0.000000
          330              C      -0.305454      19.309143      23.704888      -0.030531      23.530078 0.36881485E+03  0.84151383E+04                                 7.319622                            6.473005      -0.436673       1.873224                    0.996550      28.224418      82.910779       0.630113       0.426025      -1.046379       0.006103       0.087275       0.008897       0.087940       0.002182      -0.006786      -0.013038      -0.054338      -0.022161      -0.026076      -0.009097       0.035172              8.289851       9.044677      -0.264784      -0.040048       9.822410       1.903314       6.002466           0.000000
          331              C       0.398842      21.244546      22.417326      -0.031406      22.749185 0.35966701E+03  0.81370680E+04                                 7.130150                            6.389126      -0.328612       1.908982                    0.997336      27.828306      80.816281       0.636100       0.425612      -1.048945      -0.033636      -0.020142       0.068125       0.078601       0.018156      -0.020660      -0.018727      -0.006787       0.094840      -0.034615      -0.013831       0.048446              7.783361       9.117494      -1.080300      -1.604877       6.951591       1.029302       7.280996           0.000000
          332              C      -1.499450      20.741130      25.192772      -0.037504      22.765175 0.36687645E+03  0.83290362E+04                                 7.065818                            6.402837      -0.294236       1.912870                    0.998131      27.951705      80.920770       0.643835       0.419041      -1.054604       0.049369       0.020170      -0.063317       0.082784       0.006364      -0.031315      -0.028008       0.024590      -0.016325      -0.041772      -0.005003       0.046776              7.754562       7.597790       0.315614      -0.528043       7.164095       1.800219       8.501800           0.000000
          333              C      -0.794398      22.670401      23.902397      -0.038261      23.525388 0.37968240E+03  0.87137479E+04                                 7.325395                            6.581395      -0.337650       1.897627                    0.998018      28.361438      83.166888       0.623842       0.427806      -1.046784       0.017069      -0.079451       0.008841       0.081744      -0.000907      -0.006484      -0.018705      -0.047484      -0.096937      -0.038254      -0.006210       0.044464              8.087884       7.240192      -1.133742      -0.150623      10.162441       1.882775       6.861019           0.000000
          334              C      -1.909193      20.843678      22.851409      -0.038673      23.219666 0.37072279E+03  0.84531585E+04                                 7.242651                            6.481085      -0.337418       1.900181                    0.997395      28.199153      82.285954       0.632207       0.424891      -1.049111       0.063582       0.008031       0.043826       0.077639      -0.015654       0.023227       0.018739       0.057382       0.052529      -0.050415       0.008398       0.042017              7.920356       9.961925       0.642595       1.542271       7.499872       1.169122       6.299270           0.000000
          335              C       6.950080      16.410085      21.342274      -0.028248      24.546756 0.38368877E+03  0.88622009E+04                                 7.648963                            6.687801      -0.514573       1.848864                    0.996485      28.551245      85.033061       0.606631       0.437138      -1.037232       0.068759       0.005778       0.053322       0.087203      -0.006087       0.023247       0.011113       0.023735       0.014873      -0.027685      -0.003052       0.030736              8.883942       9.993925      -0.878315       0.460957       8.712405       2.399136       7.945497          -0.000000
          336              C       7.273531      16.489817      23.741765      -0.036523      23.355292 0.36765142E+03  0.83755634E+04                                 7.316732                            6.497886      -0.398061       1.885331                    0.997146      28.097018      82.266706       0.624294       0.430665      -1.044347       0.040308       0.011953      -0.069207       0.080977       0.016283      -0.025442      -0.011383       0.001954       0.108642      -0.036031      -0.014432       0.050463              8.172110       9.831161      -1.458086      -1.663080       7.417631       1.510515       7.267537           0.000001
          337              C       8.237071      18.209576      22.323884      -0.032906      23.772534 0.37116357E+03  0.84787232E+04                                 7.364664                            6.487893      -0.423317       1.874935                    0.996718      28.297095      83.062670       0.630475       0.425278      -1.047264      -0.015346      -0.085029       0.002881       0.086451       0.003089      -0.007164      -0.014092      -0.049442      -0.009159      -0.025524      -0.006960       0.032484              8.346533       9.011947       0.124120       0.122568      10.107366       1.754788       5.920285           0.000000
          338              C       8.372997      14.818633      22.472954      -0.033536      23.630246 0.37787033E+03  0.86708513E+04                                 7.377217                            6.582524      -0.359517       1.892231                    0.997956      28.374495      83.483379       0.620746       0.430005      -1.044351      -0.008880       0.078616      -0.018187       0.081179       0.000286      -0.007738      -0.024368      -0.033527      -0.091436      -0.040211      -0.000359       0.040570              8.263461       7.312704      -0.876679      -0.111457      10.736788       1.946847       6.740892           0.000000
          339              C       9.342973      16.521955      21.056323      -0.035916      23.000532 0.36697324E+03  0.83355272E+04                                 7.120889                            6.402650      -0.265018       1.920567                    0.998200      28.029091      81.284920       0.643711       0.418906      -1.054215      -0.053966      -0.010372       0.060274       0.081565       0.002732      -0.028941      -0.024732       0.034173      -0.007683      -0.039823      -0.003841       0.043664              7.904487       7.877280      -0.115470      -0.692681       7.473811       2.096019       8.362369          -0.000000
          340              C       9.627261      16.610274      23.426437      -0.031374      22.904838 0.36509989E+03  0.82922702E+04                                 7.174895                            6.430125      -0.317501       1.909151                    0.997335      28.017493      81.565442       0.635018       0.424677      -1.049361      -0.059852      -0.006724      -0.045449       0.075453      -0.015409       0.028624       0.017999       0.055975       0.041801      -0.049625       0.003304       0.046321              7.873921       9.893319       0.501457       1.473736       7.394278       1.292321       6.334167           0.000001
          341              C       2.920994      16.520728      23.198301       0.600514      25.066542 0.25428966E+03  0.52892278E+04                                 7.954554                            5.663397      -0.065262       2.034623                    0.999509      22.417407      62.960297       0.622567       0.472995      -1.018950       0.024377       0.057735      -0.004293       0.062817      -0.016071       0.007287       0.013757       0.028501       0.339247      -0.079275      -0.035068       0.114344             10.396956      10.893350       3.045701       0.084416      15.890017       0.539608       4.407500           0.000000
          342              C       2.257390      15.180985      23.313932      -0.014411      39.615344 0.44296239E+03  0.10389293E+05                                10.111469                            6.981258      -0.066364       1.981732                    0.999211      27.347852      76.738096       0.632929       0.412602      -1.074207      -0.033671      -0.037153      -0.001336       0.050158      -0.006479      -0.003924       0.008476       0.014410       0.015311      -0.014638       0.000997       0.013641             13.823354      12.844148       5.019778       1.354580      23.000161      -0.411030       5.625752           0.000000
          343              C       2.953051      14.087306      23.767703      -0.167033      37.561905 0.46711018E+03  0.11197854E+05                                 9.823739                            7.253627       0.008193       1.961791                    0.999602      30.498354      88.982954       0.604879       0.422399      -1.058783      -0.009915      -0.004644      -0.001925       0.011117      -0.005722       0.006275       0.014675       0.063148       0.055587      -0.045000       0.017688       0.027312             12.459416       9.978383       2.611579       0.737991      21.797710      -1.604429       5.602156           0.000001
          344              C       2.317132      12.817236      23.886459       0.091247      35.862609 0.41222667E+03  0.95365647E+04                                 9.606658                            6.854842      -0.150578       1.967735                    0.999290      26.463057      74.777506       0.619384       0.427455      -1.060239       0.010995       0.002870       0.001066       0.011413       0.003698       0.003190      -0.009584      -0.035747      -0.037016      -0.017524      -0.009099       0.026623             12.507763      10.316230       1.483640       1.216448      21.503078      -2.517740       5.703981           0.000000
          345              C       3.007317      11.672528      24.359919      -0.152486      35.390435 0.43712572E+03  0.10295272E+05                                 9.318479                            6.927000       0.231224       2.037084                    0.999801      29.839642      85.982793       0.631771       0.411638      -1.066816      -0.017214       0.006195       0.002616       0.018481       0.008335       0.012975      -0.002059       0.046340      -0.035073      -0.021450      -0.012434       0.033884             11.291946      10.390939       0.440515       1.216562      17.914304      -2.300486       5.570595           0.000001
          346              C       2.374337      10.457167      24.418985      -0.117405      35.510117 0.44824107E+03  0.10639653E+05                                 9.426480                            7.089928       0.024067       1.967279                    0.999620      30.036624      87.319414       0.613602       0.420536      -1.059521      -0.031446       0.012915       0.001488       0.034027      -0.021057       0.011889      -0.011522      -0.006776       0.024097      -0.025436      -0.004374       0.029810             11.349646      12.145603       2.370104       1.208762      16.482712      -1.788903       5.420624           0.000000
          347              C       1.013888      10.328123      24.028341      -0.023045      40.226193 0.44390198E+03  0.10413286E+05                                10.193656                            6.980692      -0.028286       1.993171                    0.999273      27.407311      76.826309       0.634255       0.411662      -1.075187       0.033582       0.038653       0.003930       0.051354      -0.003946       0.000155      -0.000013       0.016044       0.028443      -0.013681       0.004195       0.009486             14.065383      12.341487       4.251728       1.066290      23.681352      -3.060630       6.173309           0.000000
          348              C       0.318667      11.428180      23.604258      -0.160212      38.787263 0.47795744E+03  0.11558360E+05                                10.113466                            7.388341      -0.151476       1.910434                    0.999201      30.904998      91.453054       0.591375       0.428288      -1.051973       0.012200       0.006512       0.000680       0.013846      -0.006559      -0.005719       0.009772       0.064166       0.047726      -0.042159       0.013506       0.028652             13.240480      10.212725       2.369726       0.953363      23.150972      -3.197873       6.357744           0.000000
          349              C       0.947975      12.701195      23.519254       0.087502      35.237433 0.41208248E+03  0.95511355E+04                                 9.552487                            6.887182      -0.213717       1.950198                    0.999074      26.589488      75.689318       0.612217       0.431648      -1.055579      -0.011196      -0.002598      -0.008436       0.014257       0.003889       0.001158      -0.009314      -0.034631      -0.025249      -0.014716      -0.009781       0.024497             12.458225      10.342990       1.441631       1.258123      21.296259      -2.478955       5.735426           0.000000
          350              C       0.257261      13.841241      23.048606      -0.146800      36.242947 0.46342894E+03  0.11102488E+05                                 9.593216                            7.222943       0.043847       1.978117                    0.999637      30.279474      88.702648       0.605609       0.422159      -1.057518       0.020662      -0.008259      -0.004148       0.022635       0.011695       0.002556       0.000396       0.051177      -0.010164      -0.026442      -0.003587       0.030028             11.775734      11.377664       0.421713       1.622939      18.224764      -1.343995       5.724775           0.000000
          351              C       0.891367      15.052432      22.949227      -0.122037      35.708247 0.46512329E+03  0.11157600E+05                                 9.523935                            7.260406      -0.025776       1.953800                    0.999686      30.276253      88.864047       0.600784       0.424996      -1.055337       0.031346      -0.014360       0.002285       0.034555      -0.020114       0.009026      -0.004825      -0.019811       0.033588      -0.028704       0.005213       0.023491             11.616461      13.098211       3.063672       1.542122      16.427244       0.096520       5.323929           0.000000
          352              C       0.363971       8.966790      24.056780       0.601271      25.024779 0.25388063E+03  0.52763268E+04                                 7.941170                            5.659935      -0.047970       2.041453                    0.999605      22.362074      62.690691       0.622844       0.473178      -1.019289      -0.028180      -0.056039       0.005066       0.062930      -0.018328      -0.033509       0.013683       0.038512       0.310179      -0.078281      -0.034606       0.112886             10.465905      10.047881       2.779297       0.778180      16.371831      -2.061534       4.978003           0.000000
          353              C       4.397341      19.012049      25.504974       0.596200      24.657795 0.25342764E+03  0.52644511E+04                                 7.850050                            5.645233       0.016667       2.060534                    0.999678      22.400695      62.779978       0.625268       0.471564      -1.020181      -0.012270      -0.014270      -0.061716       0.064522       0.029357      -0.013003      -0.026913      -0.125040      -0.226643      -0.080994      -0.030387       0.111381             10.169849       8.924809      -0.872418       0.714748       6.104132       3.860984      15.480605           0.000000
          354              C       4.704127      19.255906      26.955981      -0.031500      40.191996 0.44907480E+03  0.10567812E+05                                10.193113                            7.031000       0.013252       2.004983                    0.999460      27.551453      77.414636       0.630511       0.412807      -1.074174       0.023937       0.005255       0.044211       0.050549      -0.001804      -0.000197       0.000107      -0.003498      -0.040306      -0.013438       0.004206       0.009231             13.884191      10.714164      -0.904995       1.009054       7.519734       5.602376      23.418674           0.000000
          355              C       6.037992      19.112388      27.426941      -0.121174      35.473739 0.44487008E+03  0.10520201E+05                                 9.374616                            7.042597       0.021688       1.966462                    0.999657      29.853310      86.101136       0.619515       0.418084      -1.063040      -0.028014       0.004688       0.006040       0.029039      -0.014491      -0.016896       0.005456       0.026721      -0.045799      -0.021924      -0.011799       0.033723             11.354832      10.232418      -0.699575       1.846321       6.399869       3.673042      17.432209           0.000000
          356              C       6.352798      19.426410      28.718253      -0.147868      36.009811 0.43727980E+03  0.10290367E+05                                 9.414821                            6.938990       0.164215       2.016081                    0.999755      29.727067      85.366827       0.630333       0.412919      -1.066966      -0.016204       0.003536       0.000126       0.016586      -0.005096       0.012261      -0.000150       0.043003      -0.035008      -0.017047      -0.014342       0.031389             11.423701      10.380636      -1.051439       0.238850       6.122872       3.664402      17.767596           0.000000
          357              C       5.356520      19.897933      29.617047       0.085742      36.705993 0.40905903E+03  0.94378674E+04                                 9.707031                            6.804982      -0.113088       1.978110                    0.999277      26.422653      74.377902       0.625344       0.424521      -1.062875       0.013728      -0.000109       0.003933       0.014281      -0.005265      -0.005857       0.014447       0.004766       0.054846      -0.018093      -0.007734       0.025827             12.630146      10.428638      -1.151790      -0.032549       6.262910       4.479055      21.198889          -0.000000
          358              C       5.655640      20.265682      30.949611      -0.163060      40.251329 0.46654837E+03  0.11201416E+05                                10.312112                            7.275315      -0.030013       1.952120                    0.999583      30.575099      89.807776       0.599641       0.425440      -1.054962      -0.008825       0.005088      -0.010168       0.014393       0.002769       0.011275      -0.018145      -0.006443      -0.107998      -0.043574       0.017060       0.026514             13.228767      10.899275      -1.003715       0.457052       6.590223       4.766553      22.196802          -0.000000
          359              C       4.680563      20.757077       0.528775      -0.019455      40.801989 0.43883559E+03  0.10256134E+05                                10.235413                            6.917412      -0.039416       1.987952                    0.999282      27.354235      76.320588       0.640926       0.408900      -1.077923      -0.019716      -0.001046      -0.041767       0.046198      -0.002801      -0.000305       0.000947       0.009698      -0.012714      -0.004793      -0.002950       0.007743             13.705070      11.825296      -0.359496       2.490932       6.653220       5.161401      22.636695          -0.000001
          360              C       3.348296      20.885630       0.067503      -0.120143      35.552470 0.44439736E+03  0.10524793E+05                                 9.424774                            7.056533       0.012706       1.968080                    0.999707      29.878161      86.736163       0.615491       0.420187      -1.059835       0.025103       0.004036      -0.009224       0.027047      -0.011930      -0.015525       0.002984       0.019836      -0.040206      -0.020254      -0.007696       0.027950             11.285628      11.670288      -0.295574       2.250740       5.424605       2.812343      16.761991          -0.000001
          361              C       3.026449      20.537262      30.030816      -0.129166      37.227468 0.44978342E+03  0.10679040E+05                                 9.744952                            7.117399       0.084561       2.002382                    0.999475      29.530080      85.690271       0.610811       0.422348      -1.059016       0.016173       0.007704      -0.002916       0.018150      -0.002141       0.011148      -0.004199       0.011384      -0.029945      -0.015473      -0.000869       0.016342             11.935536      11.978414      -1.044819      -0.455437       5.813024       3.181253      18.015170          -0.000000
          362              C       4.017556      20.033110      29.151399       0.084406      36.478378 0.40934273E+03  0.94553364E+04                                 9.707939                            6.828887      -0.089021       1.988111                    0.999301      26.435880      74.697526       0.620686       0.427213      -1.060154      -0.013649       0.007224      -0.007918       0.017354      -0.004491      -0.003430       0.013753       0.004255       0.054261      -0.017470      -0.006823       0.024294             12.707325      10.751875      -1.292435      -0.818223       6.238476       4.232617      21.131622           0.000000
          363              C       3.716396      19.690875      27.808210      -0.150174      39.115997 0.46541775E+03  0.11180474E+05                                10.181558                            7.300996      -0.046955       1.955775                    0.999207      30.318318      89.416877       0.593658       0.429490      -1.051244       0.008677       0.004656       0.011641       0.015247       0.006664       0.003922      -0.022191      -0.009185      -0.115856      -0.046242       0.013733       0.032509             13.329173      10.322116      -1.201768      -0.885136       7.249675       4.899443      22.415728           0.000000
          364              C       5.043166      21.244056       1.901029       0.558352      26.237798 0.26385358E+03  0.55155855E+04                                 8.078582                            5.678453      -0.006547       2.039154                    0.999672      22.795593      63.298451       0.639365       0.458277      -1.031403       0.011893       0.016480       0.046503       0.050750       0.017827      -0.022492      -0.069639      -0.083196      -0.124271      -0.079083      -0.023704       0.102787             10.473427       9.023347      -0.184105       2.209674       5.682643       3.967087      16.714291          -0.000000
          365              C       3.412529      18.717163      20.464107       0.599813      25.432738 0.25544318E+03  0.53130843E+04                                 8.005711                            5.658945      -0.062708       2.032853                    0.999546      22.413026      62.709686       0.626391       0.470119      -1.021686       0.016375       0.016058       0.059338       0.063616       0.058134      -0.024940      -0.038074      -0.059460      -0.206414      -0.080340      -0.030856       0.111196             10.590097       7.902798      -1.691501       1.070265       7.591168       4.562641      16.276325           0.000000
          366              C       3.100877      18.383515      19.032789      -0.032788      41.103779 0.44891431E+03  0.10554295E+05                                10.321874                            7.008625       0.054113       2.015334                    0.999335      27.553900      77.175507       0.634902       0.410330      -1.076688      -0.021969      -0.003065      -0.047771       0.052670      -0.002457       0.001443      -0.003032      -0.003820      -0.032334      -0.011346       0.002277       0.009069             14.282133       9.419310      -1.782320       2.322101       9.514041       6.570509      23.913048          -0.000000
          367              C       3.933467      17.531976      18.341193      -0.154418      39.827573 0.46495936E+03  0.11151746E+05                                10.265612                            7.265702       0.047222       1.981592                    0.999637      30.288608      88.868222       0.599801       0.425766      -1.054949      -0.007603       0.002056      -0.010361       0.013015       0.005108       0.001554      -0.028607       0.012553      -0.089617      -0.045310       0.018687       0.026623             13.744075       9.005305      -1.931993       0.633245       9.826092       6.813707      22.400828          -0.000000
          368              C       3.612944      17.114180      17.028005       0.081636      36.753250 0.40982675E+03  0.94638155E+04                                 9.733924                            6.818682      -0.081786       1.988202                    0.999191      26.463743      74.623876       0.623460       0.425434      -1.061878       0.009358      -0.007221       0.007065       0.013771      -0.007055      -0.000530       0.018794      -0.004298       0.043690      -0.019817      -0.006597       0.026414             12.824824       9.240116      -2.199669       0.787945       8.729098       5.866341      20.505257          -0.000000
          369              C       4.424635      16.183646      16.323909      -0.136232      37.037195 0.45157380E+03  0.10719417E+05                                 9.665229                            7.104829       0.152820       2.021790                    0.999613      29.539078      85.374781       0.615537       0.419189      -1.062272      -0.015156       0.000169       0.000193       0.015158      -0.011056       0.013665      -0.006122       0.011883      -0.023739      -0.015320      -0.008236       0.023556             11.786370      10.468546      -2.132337       0.871718       7.828515       4.367513      17.062048          -0.000001
          370              C       4.054676      15.749413      15.074786      -0.117095      35.264749 0.43949273E+03  0.10372736E+05                                 9.351664                            7.005919       0.051869       1.981290                    0.999669      29.702924      85.887537       0.619662       0.418803      -1.061432      -0.025541       0.006101       0.007058       0.027191      -0.020392      -0.008090       0.005900       0.002767      -0.053270      -0.019938      -0.011393       0.031331             11.224714      10.646621      -1.261589       3.265527       6.894131       3.367136      16.133392          -0.000000
          371              C       2.877233      16.233448      14.459132      -0.019553      40.367778 0.44410297E+03  0.10410703E+05                                10.169340                            6.964509      -0.035960       1.987213                    0.999257      27.431408      76.662843       0.637942       0.409570      -1.077434       0.018404       0.001359       0.041451       0.045373      -0.007192      -0.001393      -0.002926      -0.007475      -0.015314      -0.008126      -0.002735       0.010861             13.415710      11.012550      -0.992409       4.118184       8.743431       5.921853      20.491149          -0.000000
          372              C       2.103715      17.167417      15.101975      -0.169910      39.451123 0.46607107E+03  0.11191970E+05                                10.177283                            7.263890      -0.030991       1.949439                    0.999601      30.757149      90.479336       0.600806       0.424539      -1.055061       0.007775      -0.003676       0.011356       0.014245       0.005263       0.006905      -0.028164       0.003063      -0.092514      -0.045595       0.017802       0.027794             12.886156       9.533902      -1.371877       2.075385       8.951895       6.081398      20.172670          -0.000000
          373              C       2.430470      17.612199      16.409538       0.083595      37.083709 0.41160024E+03  0.95067144E+04                                 9.768651                            6.818364      -0.114056       1.975795                    0.999115      26.463879      74.418916       0.626088       0.423561      -1.063980      -0.011550       0.003615      -0.005323       0.013221      -0.006940       0.000157       0.018203      -0.009843       0.047752      -0.019644      -0.007625       0.027269             12.702376       9.068118      -1.826257       1.589743       8.882146       6.106336      20.156864          -0.000000
          374              C       1.603668      18.518201      17.133322      -0.147367      35.918812 0.43431170E+03  0.10198203E+05                                 9.386761                            6.903937       0.144817       2.009003                    0.999713      29.696366      85.051147       0.633812       0.411551      -1.068368       0.015486      -0.006962       0.002254       0.017128      -0.020582       0.019223      -0.002661       0.027972      -0.013738      -0.025595      -0.010012       0.035607             11.295465       8.528042      -1.856181       1.245378       8.314464       4.756192      17.043888          -0.000000
          375              C       1.925855      18.886685      18.409009      -0.121813      35.974737 0.44347479E+03  0.10481730E+05                                 9.461798                            7.029893      -0.029690       1.948545                    0.999597      29.963877      86.471741       0.620129       0.417888      -1.062886       0.026238      -0.011898      -0.002258       0.028898      -0.025465      -0.010013       0.007732       0.005623      -0.055414      -0.021465      -0.016226       0.037691             11.398181       8.831143      -1.573401       2.544581       7.844574       3.993409      17.518828          -0.000000
          376              C       2.413151      15.676059      13.134693       0.564592      25.536507 0.26707096E+03  0.56011738E+04                                 7.961029                            5.741155       0.012773       2.049053                    0.999695      22.752038      63.332492       0.631031       0.462810      -1.028612      -0.006408      -0.039816      -0.043556       0.059359       0.041572      -0.062191      -0.049201       0.034459      -0.086526      -0.075905      -0.029990       0.105895             10.046573       7.937020      -0.663556       3.343503       7.513446       3.996305      14.689253          -0.000000
          377              C       3.782415      11.521406      11.074282       0.607981      25.240016 0.24575481E+03  0.50614156E+04                                 7.900028                            5.536343       0.142354       2.103510                    0.999380      22.090091      61.463163       0.635859       0.467708      -1.023199      -0.061780       0.001252      -0.008763       0.062411      -0.003075      -0.003482       0.051480      -0.091284       0.274788      -0.091563      -0.023207       0.114771             10.149039      15.476422       0.320782       0.349645      10.242059      -1.597300       4.728638          -0.000000
          378              C       5.271337      11.523614      11.189600      -0.030852      38.269595 0.44313715E+03  0.10393838E+05                                 9.836221                            6.977655       0.067280       2.024670                    0.999292      27.362799      76.767722       0.633806       0.412014      -1.074650       0.050727      -0.012352       0.013650       0.053964      -0.002566      -0.003331      -0.004202      -0.012821       0.014815      -0.010505       0.001794       0.008711             13.003054      22.566491       0.944102       0.422874      11.203720      -0.946364       5.238952          -0.000000
          379              C       5.967466      12.694816      11.037092      -0.150648      37.628564 0.47343563E+03  0.11406578E+05                                 9.879819                            7.336310       0.016729       1.970339                    0.999629      30.393049      89.380197       0.596329       0.426310      -1.054600       0.011700      -0.008004       0.012324       0.018784      -0.021853      -0.007362       0.003575      -0.044345       0.081220      -0.045084       0.014703       0.030381             12.542731      21.748253       2.815169      -0.037947      10.547017      -0.679909       5.332925          -0.000000
          380              C       7.381992      12.721066      11.143660       0.085169      34.190580 0.41002255E+03  0.94786017E+04                                 9.310836                            6.842129      -0.114501       1.981200                    0.999342      26.436437      74.822542       0.618819       0.428160      -1.059161      -0.007440       0.008932      -0.002276       0.011846       0.012626      -0.003270       0.000396       0.022235      -0.027509      -0.013039      -0.008627       0.021666             11.853878      19.621178       3.281535       0.032937      10.966892      -0.730084       4.973563          -0.000000
          381              C       8.123008      13.916802      10.971152      -0.125575      33.438260 0.45227342E+03  0.10771556E+05                                 9.103204                            7.158937       0.043905       1.989996                    0.999218      29.698329      86.800145       0.605203       0.424940      -1.055576       0.007148      -0.009402       0.003613       0.012350      -0.014077       0.003647      -0.006476      -0.012459       0.020941      -0.018893       0.001634       0.017259             10.724046      15.822150       2.747319      -0.040992      11.273313      -0.558658       5.076676           0.000000
          382              C       9.491261      13.894968      11.007716      -0.106875      33.894495 0.47101005E+03  0.11358354E+05                                 9.294540                            7.392845      -0.096528       1.943492                    0.999044      30.060986      89.076637       0.583709       0.435135      -1.046922      -0.002739      -0.030152       0.011611       0.032427       0.008916       0.000043      -0.006573      -0.025465       0.053456      -0.024553       0.003860       0.020693             10.881539      16.114269       0.044042       0.396644      11.327418      -0.563486       5.202929           0.000000
          383              C      10.177819      12.669302      11.207100      -0.030862      37.757628 0.44510466E+03  0.10460631E+05                                 9.764697                            7.013920       0.085578       2.032234                    0.999337      27.404124      77.178167       0.628810       0.414468      -1.072125      -0.049728       0.014605       0.010006       0.052786       0.000064       0.004558       0.011646      -0.016087       0.015008      -0.012569      -0.004734       0.017303             12.723908      21.659187       0.414219      -0.025474      11.299650      -0.776108       5.212885          -0.000000
          384              C       9.484298      11.500798      11.423986      -0.151781      37.314559 0.47704428E+03  0.11526919E+05                                 9.859209                            7.396917      -0.077801       1.943285                    0.999086      30.466603      90.021097       0.589356       0.430105      -1.051211      -0.009598       0.012892       0.012340       0.020263      -0.016361       0.005719       0.001259      -0.043971       0.085793      -0.042183       0.013084       0.029099             12.352571      21.074925       2.173358       0.345840      10.369794      -0.849002       5.612992          -0.000000
          385              C       8.067087      11.499326      11.407110       0.085892      33.798812 0.41017330E+03  0.94809481E+04                                 9.227859                            6.839604      -0.168739       1.962538                    0.999176      26.452388      74.811373       0.619578       0.427687      -1.059679       0.004286      -0.011285       0.003660       0.012614       0.013147       0.004972       0.000366       0.023596      -0.035155      -0.013767      -0.010372       0.024139             11.628560      19.326898       2.856991      -0.062480      10.505122      -0.864085       5.053660          -0.000000
          386              C       7.318785      10.306044      11.583056      -0.130130      33.017389 0.44037649E+03  0.10392083E+05                                 8.950900                            7.010561       0.163635       2.026339                    0.999666      29.373029      84.747960       0.620176       0.418517      -1.062301      -0.002624       0.013706      -0.002925       0.014259      -0.018174       0.006612      -0.003155      -0.021346      -0.000927      -0.021766      -0.001061       0.022827             10.495484      16.044906       2.575446       0.001897      10.212207      -1.009528       5.229338          -0.000000
          387              C       5.954607      10.310705      11.479301      -0.103869      34.043037 0.46412048E+03  0.11135389E+05                                 9.286699                            7.312275      -0.025268       1.965501                    0.999429      29.838910      87.789688       0.590916       0.432022      -1.050280       0.002314       0.029408      -0.004032       0.029773       0.007787      -0.007325       0.008354      -0.032378       0.011702      -0.023046       0.003826       0.019219             10.884104      16.607994       0.243251       0.350870      10.721825      -1.064258       5.322494          -0.000000
          388              C      -0.582736      12.639372      11.138347       0.599095      25.031904 0.24748971E+03  0.51044279E+04                                 7.838481                            5.547076       0.135388       2.099314                    0.999367      22.165706      61.650863       0.636962       0.466232      -1.024347       0.057878      -0.003257      -0.005174       0.058200      -0.000371       0.003593      -0.037229      -0.075667       0.326336      -0.092288      -0.026775       0.119063              9.983490      15.042674       0.157205      -0.133149      10.526564       0.906437       4.381232          -0.000000
          389              C       0.744032      15.660604       9.172315      -0.031368      24.839534 0.39013766E+03  0.90523755E+04                                 7.741022                            6.772790      -0.524488       1.844269                    0.996549      28.705472      85.798949       0.598705       0.440909      -1.034596       0.070976       0.009136      -0.055245       0.090405      -0.000904      -0.019223      -0.013655       0.035297      -0.018349      -0.028160      -0.003285       0.031445              8.957504      10.424659      -0.606746      -0.350172       8.193830      -2.385528       8.254023           0.000000
          390              C       1.898408      17.490270       8.079138      -0.030531      23.530078 0.36881485E+03  0.84151383E+04                                 7.319622                            6.473005      -0.436673       1.873224                    0.996550      28.224418      82.910779       0.630113       0.426025      -1.046379      -0.006103      -0.087275       0.008897       0.087940       0.002182       0.006786       0.013038      -0.054338      -0.022161      -0.026076      -0.009097       0.035172              8.289851       9.044677      -0.264784       0.040048       9.822410      -1.903314       6.002466           0.000000
          391              C       1.194112      15.554867       6.791576      -0.031406      22.749186 0.35966703E+03  0.81370685E+04                                 7.130150                            6.389126      -0.328612       1.908982                    0.997336      27.828307      80.816282       0.636100       0.425612      -1.048945       0.033636       0.020142       0.068125       0.078601       0.018156       0.020660       0.018727      -0.006787       0.094840      -0.034615      -0.013831       0.048446              7.783360       9.117494      -1.080299       1.604877       6.951591      -1.029302       7.280996           0.000000
          392              C       3.092404      16.058283       9.567022      -0.037504      22.765176 0.36687646E+03  0.83290362E+04                                 7.065818                            6.402837      -0.294236       1.912870                    0.998131      27.951705      80.920768       0.643836       0.419041      -1.054604      -0.049369      -0.020170      -0.063317       0.082784       0.006364       0.031315       0.028008       0.024590      -0.016325      -0.041772      -0.005003       0.046776              7.754562       7.597790       0.315614       0.528043       7.164095      -1.800219       8.501800           0.000000
          393              C       2.387352      14.129012       8.276647      -0.038261      23.525389 0.37968243E+03  0.87137486E+04                                 7.325395                            6.581395      -0.337650       1.897627                    0.998018      28.361439      83.166889       0.623842       0.427806      -1.046784      -0.017069       0.079451       0.008841       0.081744      -0.000907       0.006484       0.018705      -0.047484      -0.096937      -0.038254      -0.006210       0.044464              8.087884       7.240192      -1.133742       0.150624      10.162441      -1.882775       6.861019           0.000000
          394              C       3.502147      15.955735       7.225659      -0.038673      23.219667 0.37072280E+03  0.84531586E+04                                 7.242651                            6.481085      -0.337418       1.900181                    0.997395      28.199153      82.285953       0.632207       0.424891      -1.049111      -0.063582      -0.008031       0.043826       0.077639      -0.015654      -0.023227      -0.018739       0.057382       0.052529      -0.050415       0.008398       0.042017              7.920356       9.961925       0.642595      -1.542271       7.499872      -1.169122       6.299270           0.000000
          395              C       6.895574      20.389328       5.716524      -0.028248      24.546756 0.38368877E+03  0.88622009E+04                                 7.648963                            6.687801      -0.514573       1.848864                    0.996485      28.551245      85.033061       0.606631       0.437138      -1.037232      -0.068759      -0.005778       0.053322       0.087203      -0.006087      -0.023247      -0.011113       0.023735       0.014873      -0.027685      -0.003052       0.030736              8.883942       9.993925      -0.878315      -0.460957       8.712405      -2.399136       7.945497          -0.000000
          396              C       6.572123      20.309596       8.116015      -0.036523      23.355293 0.36765142E+03  0.83755635E+04                                 7.316732                            6.497886      -0.398061       1.885331                    0.997146      28.097018      82.266704       0.624294       0.430665      -1.044347      -0.040308      -0.011953      -0.069207       0.080977       0.016283       0.025442       0.011383       0.001954       0.108642      -0.036031      -0.014432       0.050463              8.172109       9.831161      -1.458086       1.663080       7.417631      -1.510514       7.267536           0.000001
          397              C       5.608583      18.589837       6.698134      -0.032906      23.772533 0.37116356E+03  0.84787231E+04                                 7.364664                            6.487893      -0.423317       1.874935                    0.996718      28.297095      83.062671       0.630475       0.425278      -1.047264       0.015346       0.085029       0.002881       0.086451       0.003089       0.007164       0.014092      -0.049442      -0.009159      -0.025524      -0.006960       0.032484              8.346533       9.011947       0.124120      -0.122568      10.107366      -1.754788       5.920285           0.000000
          398              C       5.472657      21.980780       6.847204      -0.033536      23.630247 0.37787033E+03  0.86708514E+04                                 7.377217                            6.582524      -0.359517       1.892231                    0.997956      28.374495      83.483378       0.620746       0.430005      -1.044351       0.008880      -0.078616      -0.018187       0.081179       0.000286       0.007738       0.024368      -0.033527      -0.091436      -0.040211      -0.000359       0.040570              8.263461       7.312704      -0.876679       0.111457      10.736788      -1.946847       6.740891           0.000000
          399              C       4.502681      20.277458       5.430573      -0.035916      23.000532 0.36697324E+03  0.83355272E+04                                 7.120889                            6.402650      -0.265018       1.920567                    0.998200      28.029091      81.284921       0.643711       0.418906      -1.054215       0.053966       0.010372       0.060274       0.081565       0.002732       0.028941       0.024732       0.034173      -0.007683      -0.039823      -0.003841       0.043664              7.904487       7.877280      -0.115470       0.692681       7.473811      -2.096019       8.362370          -0.000000
          400              C       4.218393      20.189139       7.800687      -0.031374      22.904839 0.36509990E+03  0.82922703E+04                                 7.174895                            6.430125      -0.317501       1.909151                    0.997335      28.017493      81.565440       0.635018       0.424677      -1.049361       0.059852       0.006724      -0.045449       0.075453      -0.015409      -0.028624      -0.017999       0.055975       0.041801      -0.049625       0.003304       0.046321              7.873921       9.893318       0.501457      -1.473736       7.394278      -1.292321       6.334167           0.000000
          401              C      -1.328040      20.278685       7.572551       0.600514      25.066542 0.25428966E+03  0.52892278E+04                                 7.954554                            5.663397      -0.065262       2.034623                    0.999509      22.417407      62.960298       0.622567       0.472995      -1.018950      -0.024377      -0.057735      -0.004293       0.062817      -0.016071      -0.007287      -0.013757       0.028501       0.339247      -0.079275      -0.035068       0.114344             10.396956      10.893350       3.045701      -0.084416      15.890018      -0.539608       4.407500           0.000000
          402              C      -0.664436      21.618428       7.688182      -0.014411      39.615344 0.44296239E+03  0.10389293E+05                                10.111469                            6.981259      -0.066364       1.981732                    0.999211      27.347852      76.738097       0.632929       0.412602      -1.074207       0.033671       0.037153      -0.001336       0.050158      -0.006479       0.003924      -0.008476       0.014410       0.015311      -0.014638       0.000997       0.013641             13.823354      12.844148       5.019778      -1.354581      23.000162       0.411030       5.625752           0.000000
          403              C      -1.360097      22.712107       8.141953      -0.167033      37.561904 0.46711017E+03  0.11197854E+05                                 9.823739                            7.253627       0.008193       1.961791                    0.999602      30.498354      88.982953       0.604879       0.422399      -1.058783       0.009915       0.004644      -0.001925       0.011117      -0.005722      -0.006275      -0.014675       0.063148       0.055587      -0.045000       0.017688       0.027312             12.459416       9.978383       2.611579      -0.737991      21.797709       1.604429       5.602155           0.000001
          404              C      -0.724178      23.982177       8.260709       0.091247      35.862608 0.41222667E+03  0.95365646E+04                                 9.606658                            6.854842      -0.150578       1.967735                    0.999290      26.463057      74.777504       0.619384       0.427455      -1.060239      -0.010995      -0.002870       0.001066       0.011413       0.003698      -0.003190       0.009584      -0.035747      -0.037016      -0.017524      -0.009099       0.026623             12.507763      10.316230       1.483640      -1.216448      21.503077       2.517740       5.703981           0.000000
          405              C       1.607901       0.593943       8.734169      -0.152486      35.390434 0.43712572E+03  0.10295271E+05                                 9.318479                            6.926999       0.231224       2.037084                    0.999801      29.839642      85.982792       0.631771       0.411638      -1.066816       0.017214      -0.006195       0.002616       0.018481       0.008335      -0.012975       0.002059       0.046340      -0.035072      -0.021450      -0.012434       0.033884             11.291946      10.390939       0.440515      -1.216562      17.914303       2.300486       5.570595           0.000001
          406              C       2.240881       1.809304       8.793235      -0.117405      35.510118 0.44824108E+03  0.10639654E+05                                 9.426479                            7.089927       0.024067       1.967279                    0.999620      30.036625      87.319416       0.613602       0.420536      -1.059521       0.031446      -0.012915       0.001488       0.034027      -0.021057      -0.011889       0.011522      -0.006777       0.024097      -0.025436      -0.004374       0.029810             11.349646      12.145603       2.370104      -1.208762      16.482711       1.788903       5.420624           0.000000
          407              C       3.601330       1.938348       8.402591      -0.023045      40.226193 0.44390198E+03  0.10413286E+05                                10.193656                            6.980692      -0.028286       1.993171                    0.999273      27.407311      76.826309       0.634255       0.411662      -1.075187      -0.033582      -0.038653       0.003930       0.051354      -0.003946      -0.000155       0.000013       0.016044       0.028443      -0.013681       0.004195       0.009486             14.065383      12.341487       4.251728      -1.066290      23.681352       3.060630       6.173309           0.000000
          408              C       4.296551       0.838291       7.978508      -0.160212      38.787262 0.47795743E+03  0.11558360E+05                                10.113466                            7.388342      -0.151476       1.910434                    0.999201      30.904997      91.453052       0.591375       0.428288      -1.051973      -0.012200      -0.006512       0.000680       0.013846      -0.006559       0.005719      -0.009772       0.064166       0.047726      -0.042159       0.013506       0.028652             13.240481      10.212725       2.369726      -0.953363      23.150973       3.197874       6.357745           0.000000
          409              C       0.644979      24.098218       7.893504       0.087502      35.237433 0.41208248E+03  0.95511354E+04                                 9.552486                            6.887181      -0.213717       1.950198                    0.999074      26.589488      75.689316       0.612217       0.431648      -1.055579       0.011196       0.002598      -0.008436       0.014257       0.003889      -0.001158       0.009314      -0.034631      -0.025249      -0.014716      -0.009781       0.024497             12.458224      10.342989       1.441631      -1.258123      21.296258       2.478955       5.735426           0.000000
          410              C       1.335693      22.958172       7.422856      -0.146800      36.242948 0.46342894E+03  0.11102488E+05                                 9.593216                            7.222943       0.043847       1.978117                    0.999637      30.279474      88.702649       0.605609       0.422159      -1.057518      -0.020662       0.008259      -0.004148       0.022635       0.011695      -0.002556      -0.000396       0.051177      -0.010164      -0.026442      -0.003587       0.030028             11.775735      11.377665       0.421713      -1.622939      18.224764       1.343995       5.724775           0.000000
          411              C       0.701587      21.746981       7.323477      -0.122037      35.708248 0.46512329E+03  0.11157600E+05                                 9.523936                            7.260407      -0.025776       1.953800                    0.999686      30.276253      88.864050       0.600784       0.424996      -1.055337      -0.031346       0.014360       0.002285       0.034555      -0.020114      -0.009026       0.004825      -0.019811       0.033588      -0.028704       0.005213       0.023491             11.616462      13.098212       3.063672      -1.542122      16.427245      -0.096520       5.323929           0.000000
          412              C       4.251247       3.299681       8.431030       0.601271      25.024779 0.25388062E+03  0.52763268E+04                                 7.941169                            5.659935      -0.047970       2.041453                    0.999605      22.362074      62.690690       0.622844       0.473178      -1.019289       0.028180       0.056039       0.005066       0.062930      -0.018328       0.033509      -0.013683       0.038512       0.310179      -0.078281      -0.034606       0.112886             10.465904      10.047880       2.779297      -0.778180      16.371830       2.061534       4.978003           0.000000
          413              C       9.448313      17.787364       9.879224       0.596200      24.657795 0.25342764E+03  0.52644511E+04                                 7.850050                            5.645232       0.016667       2.060534                    0.999678      22.400695      62.779978       0.625268       0.471564      -1.020181       0.012270       0.014270      -0.061716       0.064522       0.029357       0.013003       0.026913      -0.125040      -0.226643      -0.080994      -0.030387       0.111381             10.169849       8.924809      -0.872418      -0.714748       6.104132      -3.860984      15.480605           0.000000
          414              C       9.141527      17.543507      11.330231      -0.031500      40.191996 0.44907480E+03  0.10567813E+05                                10.193113                            7.031000       0.013252       2.004983                    0.999460      27.551453      77.414637       0.630511       0.412807      -1.074174      -0.023937      -0.005255       0.044211       0.050549      -0.001804       0.000197      -0.000107      -0.003498      -0.040306      -0.013438       0.004206       0.009231             13.884191      10.714164      -0.904995      -1.009054       7.519734      -5.602376      23.418675           0.000000
          415              C       7.807662      17.687025      11.801191      -0.121174      35.473740 0.44487009E+03  0.10520201E+05                                 9.374617                            7.042598       0.021688       1.966462                    0.999657      29.853310      86.101139       0.619514       0.418084      -1.063040       0.028014      -0.004688       0.006040       0.029039      -0.014491       0.016896      -0.005456       0.026721      -0.045799      -0.021924      -0.011799       0.033723             11.354833      10.232419      -0.699575      -1.846321       6.399869      -3.673042      17.432210           0.000000
          416              C       7.492856      17.373003      13.092503      -0.147868      36.009812 0.43727981E+03  0.10290368E+05                                 9.414821                            6.938990       0.164215       2.016081                    0.999755      29.727068      85.366829       0.630333       0.412919      -1.066966       0.016204      -0.003536       0.000126       0.016586      -0.005096      -0.012261       0.000150       0.043003      -0.035008      -0.017047      -0.014342       0.031389             11.423701      10.380636      -1.051439      -0.238850       6.122872      -3.664402      17.767596           0.000000
          417              C       8.489134      16.901480      13.991297       0.085742      36.705994 0.40905903E+03  0.94378675E+04                                 9.707031                            6.804982      -0.113088       1.978110                    0.999277      26.422653      74.377903       0.625344       0.424521      -1.062875      -0.013728       0.000109       0.003933       0.014281      -0.005265       0.005857      -0.014447       0.004766       0.054846      -0.018093      -0.007734       0.025827             12.630146      10.428638      -1.151790       0.032549       6.262910      -4.479055      21.198890          -0.000000
          418              C       8.190014      16.533731      15.323861      -0.163060      40.251328 0.46654836E+03  0.11201416E+05                                10.312113                            7.275315      -0.030013       1.952120                    0.999583      30.575098      89.807775       0.599641       0.425440      -1.054962       0.008825      -0.005088      -0.010168       0.014393       0.002769      -0.011275       0.018145      -0.006443      -0.107998      -0.043574       0.017060       0.026514             13.228767      10.899275      -1.003715      -0.457052       6.590223      -4.766553      22.196803          -0.000000
          419              C       9.165091      16.042336      16.154525      -0.019455      40.801987 0.43883556E+03  0.10256133E+05                                10.235413                            6.917412      -0.039416       1.987952                    0.999282      27.354234      76.320585       0.640926       0.408900      -1.077923       0.019716       0.001046      -0.041767       0.046198      -0.002801       0.000305      -0.000947       0.009698      -0.012714      -0.004793      -0.002950       0.007743             13.705070      11.825296      -0.359496      -2.490931       6.653220      -5.161401      22.636694          -0.000001
          420              C      -1.755342      15.913783      15.693253      -0.120143      35.552470 0.44439736E+03  0.10524792E+05                                 9.424774                            7.056533       0.012706       1.968080                    0.999707      29.878161      86.736162       0.615491       0.420187      -1.059835      -0.025103      -0.004036      -0.009224       0.027047      -0.011930       0.015525      -0.002984       0.019836      -0.040206      -0.020254      -0.007696       0.027950             11.285628      11.670287      -0.295574      -2.250740       5.424605      -2.812343      16.761991          -0.000001
          421              C      -1.433495      16.262151      14.405066      -0.129166      37.227468 0.44978342E+03  0.10679040E+05                                 9.744952                            7.117399       0.084561       2.002382                    0.999475      29.530080      85.690272       0.610811       0.422348      -1.059016      -0.016173      -0.007704      -0.002916       0.018150      -0.002141      -0.011148       0.004199       0.011384      -0.029945      -0.015473      -0.000869       0.016342             11.935536      11.978415      -1.044819       0.455437       5.813024      -3.181253      18.015171          -0.000000
          422              C       9.828098      16.766303      13.525649       0.084406      36.478378 0.40934273E+03  0.94553364E+04                                 9.707939                            6.828887      -0.089021       1.988111                    0.999301      26.435880      74.697526       0.620686       0.427213      -1.060154       0.013649      -0.007224      -0.007918       0.017354      -0.004491       0.003430      -0.013753       0.004255       0.054261      -0.017470      -0.006823       0.024294             12.707324      10.751875      -1.292435       0.818223       6.238476      -4.232617      21.131622           0.000000
          423              C      -2.123442      17.108538      12.182460      -0.150174      39.115997 0.46541776E+03  0.11180475E+05                                10.181559                            7.300996      -0.046955       1.955775                    0.999207      30.318318      89.416878       0.593658       0.429490      -1.051244      -0.008677      -0.004656       0.011641       0.015247       0.006664      -0.003922       0.022191      -0.009185      -0.115856      -0.046242       0.013733       0.032509             13.329173      10.322116      -1.201768       0.885136       7.249675      -4.899443      22.415728           0.000000
          424              C       8.802488      15.555357      17.526779       0.558352      26.237798 0.26385358E+03  0.55155856E+04                                 8.078582                            5.678453      -0.006547       2.039154                    0.999672      22.795593      63.298450       0.639365       0.458277      -1.031403      -0.011893      -0.016480       0.046503       0.050750       0.017827       0.022492       0.069639      -0.083196      -0.124271      -0.079083      -0.023704       0.102787             10.473427       9.023347      -0.184105      -2.209674       5.682643      -3.967087      16.714291          -0.000000
          425              C      -1.819575      18.082250       4.838357       0.599813      25.432738 0.25544318E+03  0.53130843E+04                                 8.005711                            5.658945      -0.062708       2.032853                    0.999546      22.413026      62.709686       0.626391       0.470119      -1.021686      -0.016375      -0.016058       0.059338       0.063616       0.058134       0.024940       0.038074      -0.059460      -0.206414      -0.080340      -0.030856       0.111196             10.590097       7.902798      -1.691501      -1.070265       7.591168      -4.562641      16.276326           0.000000
          426              C      -1.507923      18.415898       3.407039      -0.032788      41.103779 0.44891431E+03  0.10554295E+05                                10.321874                            7.008625       0.054113       2.015334                    0.999335      27.553900      77.175506       0.634902       0.410330      -1.076688       0.021969       0.003065      -0.047771       0.052670      -0.002457      -0.001443       0.003032      -0.003820      -0.032334      -0.011346       0.002277       0.009069             14.282133       9.419310      -1.782320      -2.322101       9.514041      -6.570509      23.913048          -0.000000
          427              C      -2.340513      19.267437       2.715443      -0.154418      39.827574 0.46495937E+03  0.11151746E+05                                10.265612                            7.265702       0.047222       1.981592                    0.999637      30.288608      88.868223       0.599801       0.425766      -1.054949       0.007603      -0.002056      -0.010361       0.013015       0.005108      -0.001554       0.028607       0.012553      -0.089617      -0.045310       0.018687       0.026623             13.744075       9.005305      -1.931993      -0.633245       9.826092      -6.813707      22.400829          -0.000000
          428              C      -2.019990      19.685233       1.402255       0.081636      36.753250 0.40982675E+03  0.94638156E+04                                 9.733924                            6.818682      -0.081786       1.988202                    0.999191      26.463743      74.623878       0.623460       0.425434      -1.061878      -0.009358       0.007221       0.007065       0.013771      -0.007055       0.000530      -0.018794      -0.004298       0.043690      -0.019817      -0.006597       0.026414             12.824824       9.240116      -2.199669      -0.787945       8.729098      -5.866341      20.505258          -0.000000
          429              C       9.421019      20.615767       0.698159      -0.136232      37.037196 0.45157381E+03  0.10719417E+05                                 9.665229                            7.104830       0.152820       2.021790                    0.999613      29.539078      85.374783       0.615536       0.419189      -1.062272       0.015156      -0.000169       0.000193       0.015158      -0.011056      -0.013665       0.006122       0.011883      -0.023739      -0.015320      -0.008236       0.023556             11.786370      10.468546      -2.132337      -0.871718       7.828515      -4.367513      17.062049          -0.000001
          430              C      -2.461722      21.050000      30.700536      -0.117095      35.264750 0.43949274E+03  0.10372737E+05                                 9.351664                            7.005919       0.051869       1.981290                    0.999669      29.702925      85.887539       0.619662       0.418803      -1.061432       0.025541      -0.006101       0.007058       0.027191      -0.020392       0.008090      -0.005900       0.002767      -0.053270      -0.019938      -0.011393       0.031331             11.224714      10.646621      -1.261589      -3.265527       6.894130      -3.367137      16.133391          -0.000001
          431              C      -1.284279      20.565965      30.084882      -0.019553      40.367779 0.44410297E+03  0.10410703E+05                                10.169341                            6.964510      -0.035960       1.987213                    0.999257      27.431408      76.662845       0.637942       0.409571      -1.077434      -0.018404      -0.001359       0.041451       0.045373      -0.007192       0.001393       0.002926      -0.007475      -0.015314      -0.008126      -0.002735       0.010861             13.415711      11.012550      -0.992409      -4.118184       8.743432      -5.921853      20.491150          -0.000000
          432              C      -0.510761      19.631996      30.727725      -0.169910      39.451124 0.46607108E+03  0.11191970E+05                                10.177284                            7.263891      -0.030991       1.949439                    0.999601      30.757149      90.479339       0.600806       0.424539      -1.055061      -0.007775       0.003676       0.011356       0.014245       0.005263      -0.006905       0.028164       0.003063      -0.092514      -0.045595       0.017802       0.027794             12.886157       9.533903      -1.371877      -2.075385       8.951896      -6.081398      20.172672          -0.000000
          433              C      -0.837516      19.187214       0.783788       0.083595      37.083709 0.41160024E+03  0.95067145E+04                                 9.768651                            6.818365      -0.114056       1.975795                    0.999115      26.463879      74.418918       0.626088       0.423561      -1.063980       0.011550      -0.003615      -0.005323       0.013221      -0.006940      -0.000157      -0.018203      -0.009843       0.047752      -0.019644      -0.007625       0.027269             12.702377       9.068118      -1.826257      -1.589743       8.882147      -6.106336      20.156865          -0.000000
          434              C      -0.010714      18.281212       1.507572      -0.147367      35.918814 0.43431172E+03  0.10198203E+05                                 9.386762                            6.903937       0.144817       2.009003                    0.999713      29.696367      85.051152       0.633812       0.411551      -1.068368      -0.015486       0.006962       0.002254       0.017128      -0.020582      -0.019223       0.002661       0.027972      -0.013738      -0.025595      -0.010012       0.035607             11.295466       8.528043      -1.856181      -1.245378       8.314465      -4.756192      17.043889          -0.000000
          435              C      -0.332901      17.912728       2.783259      -0.121813      35.974737 0.44347480E+03  0.10481730E+05                                 9.461798                            7.029893      -0.029690       1.948545                    0.999597      29.963877      86.471742       0.620129       0.417888      -1.062886      -0.026238       0.011898      -0.002258       0.028898      -0.025465       0.010013      -0.007732       0.005623      -0.055414      -0.021465      -0.016226       0.037691             11.398182       8.831143      -1.573401      -2.544581       7.844574      -3.993409      17.518828          -0.000000
          436              C      -0.820197      21.123354      28.760443       0.564592      25.536507 0.26707096E+03  0.56011738E+04                                 7.961029                            5.741155       0.012773       2.049053                    0.999695      22.752038      63.332492       0.631031       0.462810      -1.028612       0.006408       0.039816      -0.043556       0.059359       0.041572       0.062191       0.049201       0.034459      -0.086526      -0.075905      -0.029990       0.105895             10.046573       7.937020      -0.663556      -3.343503       7.513446      -3.996305      14.689253          -0.000000
          437              C       0.832803       0.745065      26.700032       0.607981      25.240016 0.24575481E+03  0.50614156E+04                                 7.900028                            5.536343       0.142354       2.103510                    0.999380      22.090091      61.463163       0.635859       0.467708      -1.023199       0.061780      -0.001252      -0.008763       0.062411      -0.003075       0.003482      -0.051480      -0.091284       0.274788      -0.091563      -0.023207       0.114771             10.149039      15.476422       0.320782      -0.349645      10.242059       1.597300       4.728638          -0.000000
          438              C      11.596581       0.742857      26.815350      -0.030852      38.269595 0.44313715E+03  0.10393838E+05                                 9.836221                            6.977655       0.067280       2.024670                    0.999292      27.362799      76.767722       0.633806       0.412014      -1.074650      -0.050727       0.012352       0.013650       0.053964      -0.002566       0.003331       0.004202      -0.012821       0.014815      -0.010505       0.001794       0.008711             13.003054      22.566491       0.944102      -0.422874      11.203720       0.946364       5.238952          -0.000000
          439              C       7.878188      24.104597      26.662842      -0.150648      37.628564 0.47343563E+03  0.11406578E+05                                 9.879819                            7.336310       0.016729       1.970339                    0.999629      30.393049      89.380197       0.596329       0.426310      -1.054600      -0.011700       0.008004       0.012324       0.018784      -0.021853       0.007362      -0.003575      -0.044345       0.081220      -0.045084       0.014703       0.030381             12.542731      21.748253       2.815169       0.037947      10.547017       0.679909       5.332925          -0.000000
          440              C       6.463662      24.078347      26.769410       0.085169      34.190580 0.41002255E+03  0.94786018E+04                                 9.310837                            6.842129      -0.114501       1.981200                    0.999342      26.436437      74.822543       0.618819       0.428160      -1.059161       0.007440      -0.008932      -0.002276       0.011846       0.012626       0.003270      -0.000396       0.022235      -0.027509      -0.013039      -0.008627       0.021666             11.853878      19.621178       3.281535      -0.032937      10.966892       0.730084       4.973563          -0.000000
          441              C       5.722646      22.882611      26.596902      -0.125575      33.438260 0.45227342E+03  0.10771557E+05                                 9.103204                            7.158937       0.043905       1.989996                    0.999218      29.698329      86.800146       0.605203       0.424940      -1.055576      -0.007148       0.009402       0.003613       0.012350      -0.014077      -0.003647       0.006476      -0.012459       0.020941      -0.018893       0.001634       0.017259             10.724047      15.822150       2.747319       0.040992      11.273313       0.558658       5.076676          -0.000000
          442              C       4.354393      22.904445      26.633466      -0.106875      33.894495 0.47101005E+03  0.11358354E+05                                 9.294540                            7.392845      -0.096528       1.943492                    0.999044      30.060986      89.076636       0.583709       0.435135      -1.046922       0.002739       0.030152       0.011611       0.032427       0.008916      -0.000043       0.006573      -0.025465       0.053456      -0.024553       0.003860       0.020693             10.881539      16.114269       0.044042      -0.396644      11.327418       0.563486       5.202929           0.000000
          443              C       3.667835      24.130111      26.832850      -0.030862      37.757630 0.44510469E+03  0.10460632E+05                                 9.764696                            7.013920       0.085578       2.032234                    0.999337      27.404125      77.178168       0.628810       0.414468      -1.072125       0.049728      -0.014605       0.010006       0.052786       0.000064      -0.004558      -0.011646      -0.016087       0.015008      -0.012569      -0.004734       0.017303             12.723907      21.659187       0.414219       0.025474      11.299650       0.776108       5.212885          -0.000000
          444              C       7.383620       0.765673      27.049736      -0.151781      37.314559 0.47704428E+03  0.11526919E+05                                 9.859209                            7.396917      -0.077801       1.943285                    0.999086      30.466603      90.021097       0.589356       0.430105      -1.051211       0.009598      -0.012892       0.012340       0.020263      -0.016361      -0.005719      -0.001259      -0.043971       0.085793      -0.042183       0.013084       0.029099             12.352571      21.074925       2.173358      -0.345840      10.369794       0.849002       5.612992          -0.000000
          445              C       8.800831       0.767145      27.032860       0.085892      33.798813 0.41017330E+03  0.94809481E+04                                 9.227859                            6.839604      -0.168739       1.962538                    0.999176      26.452388      74.811374       0.619578       0.427687      -1.059679      -0.004286       0.011285       0.003660       0.012614       0.013147      -0.004972      -0.000366       0.023596      -0.035155      -0.013767      -0.010372       0.024139             11.628560      19.326899       2.856991       0.062480      10.505122       0.864085       5.053660          -0.000000
          446              C       9.549133       1.960427      27.208806      -0.130130      33.017390 0.44037651E+03  0.10392083E+05                                 8.950900                            7.010561       0.163635       2.026339                    0.999666      29.373030      84.747962       0.620176       0.418517      -1.062301       0.002624      -0.013706      -0.002925       0.014259      -0.018174      -0.006612       0.003155      -0.021346      -0.000927      -0.021766      -0.001061       0.022827             10.495484      16.044906       2.575446      -0.001897      10.212207       1.009528       5.229338          -0.000000
          447              C      10.913311       1.955766      27.105051      -0.103869      34.043037 0.46412048E+03  0.11135389E+05                                 9.286699                            7.312275      -0.025268       1.965501                    0.999429      29.838910      87.789689       0.590916       0.432022      -1.050280      -0.002314      -0.029408      -0.004032       0.029773       0.007787       0.007325      -0.008354      -0.032378       0.011702      -0.023046       0.003826       0.019219             10.884105      16.607995       0.243251      -0.350870      10.721825       1.064258       5.322494          -0.000000
          448              C       2.175690      24.160041      26.764097       0.599095      25.031904 0.24748971E+03  0.51044279E+04                                 7.838481                            5.547076       0.135388       2.099314                    0.999367      22.165706      61.650862       0.636962       0.466232      -1.024347      -0.057878       0.003257      -0.005174       0.058200      -0.000371      -0.003593       0.037229      -0.075667       0.326336      -0.092288      -0.026775       0.119063              9.983490      15.042674       0.157205       0.133149      10.526564      -0.906437       4.381232          -0.000000
          449              N       8.447214       4.199549       7.705682      -0.154090      28.247613 0.46747974E+03  0.11023119E+05                                 8.180007                            7.317897      -0.192698       1.995158                    0.998462      26.362098      72.228746       0.604677       0.429577      -1.072104       0.137194      -0.069339      -0.030487       0.156714       0.058506       0.025475      -0.010857      -0.093700       0.155249      -0.105689       0.048884       0.056805              9.506322      10.823552      -0.555645      -0.429804       9.452128       2.034494       8.243286          -0.000000
          450              N       9.678231       2.722666       6.169046      -0.167228      27.450894 0.48145469E+03  0.11448774E+05                                 8.078895                            7.497476      -0.299314       1.946376                    0.998348      27.008472      74.571992       0.588297       0.437831      -1.065877       0.009743       0.091988       0.144912       0.171919      -0.010509      -0.009527      -0.074117       0.050719      -0.211201      -0.115604       0.052182       0.063423              9.056715       9.780653      -0.669820      -0.171798       9.126838       1.602291       8.262654          -0.000000
          451              N      10.117601       2.642198       8.584475      -0.188484      27.309945 0.44879587E+03  0.10411491E+05                                 7.471099                            6.716240       0.221276       2.093269                    0.998260      26.657440      71.016030       0.700498       0.376908      -1.114520      -0.061638       0.154611      -0.194997       0.256374       0.058511      -0.075589       0.187229       0.121024      -0.297299      -0.271331       0.133722       0.137609              8.282436       9.752382      -0.255425      -0.730370       8.459327       2.312032       6.635598           0.000000
          452              N      10.826197       4.584471       7.280037      -0.180782      28.079789 0.48423676E+03  0.11455858E+05                                 7.656342                            7.035174       0.149044       2.079216                    0.999396      26.647455      71.824881       0.675481       0.383286      -1.109206      -0.168199      -0.161624       0.025052       0.234607      -0.164275       0.025983       0.023297      -0.005177       0.311717      -0.220000       0.107155       0.112846              8.536281       8.630559      -0.838718       0.520124       8.700702       2.486611       8.277582           0.000000
          453              N       2.190885       7.207042       8.735732      -0.151640      28.392571 0.46639411E+03  0.10992843E+05                                 8.204542                            7.300828      -0.200923       1.992347                    0.998564      26.348053      72.211679       0.606355       0.428571      -1.072566      -0.130787       0.087013       0.014933       0.157796       0.069233       0.012109      -0.005128      -0.063388       0.159700      -0.103829       0.048655       0.055175              9.641143      11.200417      -0.552231      -0.573864       9.603014       2.204258       8.119998          -0.000000
          454              N       1.051067       8.945201      10.051732      -0.169589      27.486820 0.48166871E+03  0.11460627E+05                                 8.118101                            7.527643      -0.329423       1.937242                    0.998508      27.057481      74.846435       0.583506       0.441165      -1.063348      -0.011556      -0.101960      -0.136362       0.170658      -0.014716      -0.008759      -0.083000       0.065782      -0.169601      -0.118925       0.052141       0.066784              9.164649       9.905695      -0.779313      -0.187635       9.528715       1.727181       8.059536          -0.000000
          455              N       0.741686       8.834803       7.620678      -0.189152      27.306071 0.44399703E+03  0.10277288E+05                                 7.480196                            6.679438       0.231728       2.096728                    0.998019      26.636035      70.987720       0.702226       0.376817      -1.114069       0.036212      -0.137211       0.207626       0.251489       0.028314      -0.045208       0.185547       0.113043      -0.421985      -0.271543       0.133433       0.138110              8.426911       9.945137      -0.409438      -0.476561       8.931967       2.518599       6.403629           0.000001
          456              N      -0.234670       7.108665       9.045122      -0.186217      28.170081 0.48945983E+03  0.11612512E+05                                 7.676978                            7.079397       0.143815       2.074742                    0.999307      26.823480      72.443107       0.672342       0.383978      -1.108515       0.188851       0.145299      -0.032335       0.240462      -0.162612       0.036197       0.026772      -0.074348       0.308780      -0.224454       0.108717       0.115737              8.563195       8.315761      -1.008506       0.526249       9.312569       2.573992       8.061255          -0.000000
          457              N       8.420704       8.066922      23.331432      -0.154090      28.247612 0.46747973E+03  0.11023118E+05                                 8.180007                            7.317897      -0.192698       1.995158                    0.998462      26.362098      72.228747       0.604677       0.429577      -1.072104      -0.137194       0.069339      -0.030487       0.156714       0.058506      -0.025475       0.010857      -0.093700       0.155249      -0.105689       0.048884       0.056805              9.506322      10.823552      -0.555645       0.429804       9.452128      -2.034494       8.243286          -0.000000
          458              N       7.189687       9.543805      21.794796      -0.167228      27.450895 0.48145470E+03  0.11448774E+05                                 8.078895                            7.497476      -0.299314       1.946376                    0.998348      27.008472      74.571991       0.588297       0.437831      -1.065877      -0.009743      -0.091988       0.144912       0.171919      -0.010509       0.009527       0.074117       0.050719      -0.211201      -0.115604       0.052182       0.063423              9.056715       9.780653      -0.669820       0.171798       9.126838      -1.602291       8.262654          -0.000000
          459              N       6.750317       9.624273      24.210225      -0.188484      27.309944 0.44879585E+03  0.10411490E+05                                 7.471099                            6.716240       0.221276       2.093269                    0.998260      26.657439      71.016028       0.700498       0.376908      -1.114520       0.061638      -0.154611      -0.194997       0.256374       0.058511       0.075589      -0.187229       0.121024      -0.297299      -0.271331       0.133722       0.137609              8.282436       9.752382      -0.255425       0.730370       8.459327      -2.312032       6.635598           0.000000
          460              N       6.041721       7.682000      22.905787      -0.180782      28.079789 0.48423676E+03  0.11455858E+05                                 7.656342                            7.035174       0.149044       2.079216                    0.999396      26.647455      71.824881       0.675481       0.383286      -1.109206       0.168199       0.161624       0.025052       0.234607      -0.164275      -0.025983      -0.023297      -0.005177       0.311717      -0.220000       0.107155       0.112846              8.536281       8.630559      -0.838718      -0.520124       8.700702      -2.486611       8.277582           0.000000
          461              N       2.424333       5.059429      24.361482      -0.151640      28.392572 0.46639412E+03  0.10992843E+05                                 8.204542                            7.300827      -0.200923       1.992347                    0.998564      26.348053      72.211678       0.606355       0.428571      -1.072566       0.130787      -0.087013       0.014933       0.157796       0.069233      -0.012109       0.005128      -0.063388       0.159700      -0.103829       0.048655       0.055175              9.641143      11.200417      -0.552231       0.573864       9.603014      -2.204258       8.119997          -0.000000
          462              N       3.564151       3.321270      25.677482      -0.169589      27.486820 0.48166871E+03  0.11460627E+05                                 8.118101                            7.527644      -0.329423       1.937242                    0.998508      27.057481      74.846435       0.583506       0.441165      -1.063348       0.011556       0.101960      -0.136362       0.170658      -0.014716       0.008759       0.083000       0.065782      -0.169601      -0.118925       0.052141       0.066784              9.164649       9.905695      -0.779313       0.187635       9.528715      -1.727181       8.059536          -0.000000
          463              N       3.873532       3.431668      23.246428      -0.189152      27.306071 0.44399702E+03  0.10277288E+05                                 7.480196                            6.679438       0.231728       2.096728                    0.998019      26.636035      70.987720       0.702226       0.376817      -1.114069      -0.036212       0.137211       0.207626       0.251489       0.028314       0.045208      -0.185547       0.113043      -0.421985      -0.271543       0.133433       0.138110              8.426911       9.945137      -0.409438       0.476561       8.931967      -2.518599       6.403629           0.000001
          464              N       4.849888       5.157806      24.670872      -0.186217      28.170081 0.48945983E+03  0.11612512E+05                                 7.676978                            7.079397       0.143815       2.074742                    0.999307      26.823480      72.443108       0.672342       0.383978      -1.108515      -0.188851      -0.145299      -0.032335       0.240462      -0.162612      -0.036197      -0.026772      -0.074348       0.308780      -0.224454       0.108717       0.115737              8.563195       8.315761      -1.008506      -0.526249       9.312569      -2.573992       8.061255          -0.000000
          465              N       0.783222      20.333393      23.545818      -0.154090      28.247613 0.46747974E+03  0.11023119E+05                                 8.180007                            7.317897      -0.192698       1.995158                    0.998462      26.362098      72.228746       0.604677       0.429577      -1.072104      -0.137194       0.069339       0.030487       0.156714       0.058506       0.025475      -0.010857      -0.093700       0.155249      -0.105689       0.048884       0.056805              9.506322      10.823552      -0.555645      -0.429804       9.452128       2.034494       8.243286          -0.000000
          466              N      -0.447795      21.810276      25.082454      -0.167228      27.450895 0.48145470E+03  0.11448774E+05                                 8.078895                            7.497476      -0.299314       1.946376                    0.998348      27.008472      74.571991       0.588297       0.437831      -1.065877      -0.009743      -0.091988      -0.144912       0.171919      -0.010509      -0.009527      -0.074117       0.050719      -0.211201      -0.115604       0.052182       0.063423              9.056715       9.780652      -0.669820      -0.171798       9.126838       1.602290       8.262654          -0.000000
          467              N      -0.887165      21.890744      22.667025      -0.188484      27.309943 0.44879584E+03  0.10411490E+05                                 7.471099                            6.716240       0.221276       2.093269                    0.998260      26.657439      71.016028       0.700498       0.376908      -1.114520       0.061638      -0.154611       0.194997       0.256374       0.058511      -0.075589       0.187229       0.121024      -0.297299      -0.271331       0.133722       0.137609              8.282436       9.752382      -0.255425      -0.730370       8.459327       2.312032       6.635598           0.000000
          468              N      -1.595761      19.948471      23.971463      -0.180782      28.079789 0.48423676E+03  0.11455858E+05                                 7.656342                            7.035174       0.149044       2.079216                    0.999396      26.647455      71.824880       0.675481       0.383286      -1.109206       0.168199       0.161624      -0.025052       0.234607      -0.164275       0.025983       0.023297      -0.005177       0.311717      -0.220000       0.107155       0.112846              8.536281       8.630559      -0.838718       0.520124       8.700702       2.486611       8.277582           0.000000
          469              N       7.039551      17.325900      22.515768      -0.151640      28.392571 0.46639412E+03  0.10992843E+05                                 8.204542                            7.300828      -0.200923       1.992347                    0.998564      26.348053      72.211679       0.606355       0.428571      -1.072566       0.130787      -0.087013      -0.014933       0.157796       0.069233       0.012109      -0.005128      -0.063388       0.159700      -0.103829       0.048655       0.055175              9.641143      11.200417      -0.552231      -0.573864       9.603014       2.204258       8.119998          -0.000000
          470              N       8.179369      15.587741      21.199768      -0.169589      27.486820 0.48166871E+03  0.11460627E+05                                 8.118101                            7.527643      -0.329423       1.937242                    0.998508      27.057481      74.846435       0.583506       0.441165      -1.063348       0.011556       0.101960       0.136362       0.170658      -0.014716      -0.008759      -0.083000       0.065782      -0.169601      -0.118925       0.052141       0.066784              9.164649       9.905695      -0.779313      -0.187635       9.528715       1.727181       8.059536          -0.000000
          471              N       8.488750      15.698139      23.630822      -0.189152      27.306072 0.44399705E+03  0.10277289E+05                                 7.480196                            6.679438       0.231728       2.096728                    0.998019      26.636036      70.987722       0.702226       0.376817      -1.114069      -0.036212       0.137211      -0.207626       0.251489       0.028314      -0.045208       0.185547       0.113043      -0.421985      -0.271543       0.133433       0.138110              8.426911       9.945137      -0.409438      -0.476561       8.931967       2.518599       6.403629           0.000001
          472              N       9.465106      17.424277      22.206378      -0.186217      28.170080 0.48945981E+03  0.11612512E+05                                 7.676978                            7.079397       0.143815       2.074742                    0.999307      26.823479      72.443106       0.672342       0.383978      -1.108515      -0.188851      -0.145299       0.032334       0.240462      -0.162612       0.036197       0.026772      -0.074348       0.308780      -0.224454       0.108717       0.115737              8.563195       8.315761      -1.008506       0.526249       9.312569       2.573992       8.061255          -0.000000
          473              N       0.809732      16.466020       7.920068      -0.154090      28.247612 0.46747973E+03  0.11023118E+05                                 8.180007                            7.317897      -0.192698       1.995158                    0.998462      26.362098      72.228747       0.604677       0.429577      -1.072104       0.137194      -0.069339       0.030487       0.156714       0.058506      -0.025475       0.010857      -0.093700       0.155249      -0.105689       0.048884       0.056805              9.506322      10.823552      -0.555645       0.429804       9.452128      -2.034494       8.243286          -0.000000
          474              N       2.040749      14.989137       9.456704      -0.167228      27.450894 0.48145469E+03  0.11448774E+05                                 8.078895                            7.497476      -0.299314       1.946376                    0.998348      27.008472      74.571992       0.588297       0.437831      -1.065877       0.009743       0.091988      -0.144912       0.171919      -0.010509       0.009527       0.074117       0.050719      -0.211201      -0.115604       0.052182       0.063423              9.056715       9.780653      -0.669820       0.171798       9.126838      -1.602291       8.262654          -0.000000
          475              N       2.480119      14.908669       7.041275      -0.188484      27.309944 0.44879585E+03  0.10411490E+05                                 7.471098                            6.716240       0.221276       2.093269                    0.998260      26.657440      71.016029       0.700498       0.376908      -1.114520      -0.061638       0.154611       0.194997       0.256374       0.058511       0.075589      -0.187229       0.121024      -0.297299      -0.271331       0.133722       0.137609              8.282436       9.752382      -0.255425       0.730370       8.459327      -2.312032       6.635598           0.000000
          476              N       3.188715      16.850942       8.345713      -0.180782      28.079789 0.48423676E+03  0.11455858E+05                                 7.656342                            7.035174       0.149044       2.079216                    0.999396      26.647455      71.824880       0.675481       0.383286      -1.109206      -0.168199      -0.161624      -0.025052       0.234607      -0.164275      -0.025983      -0.023297      -0.005177       0.311717      -0.220000       0.107155       0.112846              8.536281       8.630559      -0.838718      -0.520124       8.700702      -2.486611       8.277582           0.000000
          477              N       6.806103      19.473513       6.890018      -0.151640      28.392571 0.46639412E+03  0.10992843E+05                                 8.204542                            7.300828      -0.200923       1.992347                    0.998564      26.348053      72.211679       0.606355       0.428571      -1.072566      -0.130787       0.087013      -0.014933       0.157796       0.069233      -0.012109       0.005128      -0.063388       0.159700      -0.103829       0.048655       0.055175              9.641143      11.200417      -0.552231       0.573864       9.603014      -2.204258       8.119998          -0.000000
          478              N       5.666285      21.211672       5.574018      -0.169589      27.486820 0.48166871E+03  0.11460627E+05                                 8.118101                            7.527643      -0.329423       1.937242                    0.998508      27.057481      74.846434       0.583506       0.441165      -1.063348      -0.011556      -0.101960       0.136362       0.170658      -0.014716       0.008759       0.083000       0.065782      -0.169601      -0.118925       0.052141       0.066784              9.164649       9.905695      -0.779313       0.187635       9.528715      -1.727181       8.059536          -0.000000
          479              N       5.356904      21.101274       8.005072      -0.189152      27.306069 0.44399700E+03  0.10277287E+05                                 7.480195                            6.679437       0.231728       2.096728                    0.998019      26.636034      70.987716       0.702226       0.376817      -1.114069       0.036212      -0.137211      -0.207626       0.251489       0.028314       0.045208      -0.185547       0.113043      -0.421985      -0.271543       0.133433       0.138110              8.426911       9.945137      -0.409438       0.476561       8.931966      -2.518599       6.403628           0.000001
          480              N       4.380548      19.375136       6.580628      -0.186217      28.170081 0.48945984E+03  0.11612513E+05                                 7.676978                            7.079397       0.143815       2.074742                    0.999307      26.823480      72.443108       0.672342       0.383978      -1.108515       0.188851       0.145299       0.032335       0.240462      -0.162612      -0.036197      -0.026772      -0.074348       0.308780      -0.224454       0.108717       0.115737              8.563195       8.315761      -1.008506      -0.526249       9.312569      -2.573992       8.061255          -0.000000
          481              O       5.049514       7.949409       8.007259      -0.559689      38.840181 0.57357526E+03  0.14010696E+05                                 9.160160                            7.431841       0.213757       2.117776                    0.997021      27.806865      73.633417       0.694389       0.361105      -1.137544       0.021346      -0.016269      -0.005704       0.027439       0.032693      -0.008129       0.007646       0.126183       0.126890      -0.092856       0.039427       0.053429             11.072252      16.850193       4.533108      -0.080792      10.594581       0.754738       5.771981           0.000000
          482              O       7.088751       7.024272       8.194456      -0.556390      39.371766 0.57474900E+03  0.14048616E+05                                 9.249313                            7.434294       0.186186       2.110437                    0.997054      27.738202      73.511201       0.694894       0.360606      -1.137770      -0.021107       0.008904       0.002698       0.023066      -0.054314       0.002998       0.005350      -0.078753       0.114974      -0.086457       0.037432       0.049025             11.457845       8.767954      -2.176344      -0.154810      19.737342       1.765325       5.868241           0.000000
          483              O      10.085400      15.643430       7.520986      -0.559357      38.730323 0.57545677E+03  0.14073931E+05                                 9.142375                            7.447116       0.207096       2.116767                    0.996336      27.829185      73.836479       0.692961       0.361406      -1.136842      -0.023832       0.012122      -0.007135       0.027673       0.033166      -0.000194       0.020024       0.118885       0.097805      -0.087517       0.034421       0.053095             10.968612      15.615467       4.825748       1.139368      11.167977      -0.824347       6.122392           0.000000
          484              O       8.134167      16.530542       6.861892      -0.551748      36.753572 0.52324852E+03  0.12499064E+05                                 8.816732                            7.070290       0.337317       2.160966                    0.997453      27.429794      71.974727       0.715713       0.358260      -1.139086       0.023232      -0.008599      -0.000709       0.024782      -0.054426      -0.022021      -0.006327      -0.075460       0.102548      -0.087462       0.036675       0.050787             11.071109       8.028984      -1.838930       0.868103      18.901286      -3.480762       6.283057          -0.000000
          485              O       3.858976       5.852333       6.475936      -0.557224      39.555382 0.56382869E+03  0.13712369E+05                                 9.285416                            7.351991       0.220316       2.121902                    0.997076      27.665119      73.073923       0.700562       0.359496      -1.138928       0.026096      -0.001467      -0.005910       0.026797       0.000131      -0.064991       0.004762      -0.069439      -0.024073      -0.085420       0.037431       0.047989             11.844929       9.830207      -2.704484      -4.340908       9.176650       5.861705      16.527929           0.000000
          486              O       6.016666       5.350144       6.137482      -0.554388      35.440810 0.54076739E+03  0.13038136E+05                                 8.608812                            7.236916       0.229392       2.128225                    0.996471      27.599068      73.008242       0.699477       0.363185      -1.134002      -0.015733       0.010792      -0.003847       0.019462       0.005629       0.048454      -0.026994      -0.012028      -0.163871      -0.084310       0.035015       0.049295              9.860115      12.188153      -0.423220       4.099813       6.438696       1.429492      10.953496           0.000000
          487              O       5.053448       2.740575      28.632312      -0.556632      33.190954 0.49774087E+03  0.11711051E+05                                 8.132108                            6.838311       0.610081       2.245400                    0.997841      27.274629      70.415612       0.738904       0.352311      -1.146899      -0.004531       0.014714       0.017223       0.023101      -0.013194      -0.048860       0.010227      -0.061910       0.020078      -0.067097       0.016776       0.050321              9.310472       8.997476      -1.766701      -2.162611       6.600191       3.226263      12.333749          -0.000001
          488              O       2.986832       3.374752      28.961078      -0.555375      33.549466 0.49808496E+03  0.11712349E+05                                 8.172489                            6.824525       0.677345       2.272315                    0.997391      27.133875      69.859883       0.742836       0.350649      -1.149120       0.008967       0.005974       0.012953       0.016849       0.018434       0.045937      -0.015431       0.050998      -0.059972      -0.057996      -0.004401       0.062396              9.456618      12.014732      -0.073155       3.303816       5.460693       1.507303      10.894427          -0.000001
          489              O       4.773710       6.335142      10.307682      -0.557564      37.538518 0.56311158E+03  0.13711798E+05                                 8.954638                            7.381482       0.170298       2.106244                    0.996801      27.755001      73.728635       0.693238       0.362847      -1.134530       0.018314      -0.010784       0.005198       0.021879       0.016224       0.037819      -0.046938       0.013026      -0.125132      -0.083467       0.037395       0.046072             10.315829      11.366722      -1.373075       4.621515       7.104151       0.946132      12.476613          -0.000000
          490              O       6.622684       5.074639      10.154862      -0.556303      37.139222 0.52357829E+03  0.12504404E+05                                 8.886905                            7.063984       0.289149       2.143319                    0.997341      27.529459      72.143945       0.717589       0.357396      -1.140184      -0.025707       0.008042       0.002347       0.027037       0.016025      -0.066895       0.020510      -0.046186      -0.033715      -0.087058       0.033724       0.053334             11.305973       8.421956      -3.109122      -3.420259      10.237932       6.260015      15.258031          -0.000000
          491              O       7.774665       8.351995      18.722461      -0.560453      31.838691 0.47898956E+03  0.11169846E+05                                 7.908497                            6.728849       0.773351       2.302138                    0.996337      27.248757      70.193058       0.740966       0.354476      -1.144358       0.004902       0.013395      -0.019535       0.024188       0.013175       0.006162      -0.066252       0.098333      -0.042206      -0.097122       0.038964       0.058158              8.998439      10.262540      -1.229877       3.420211       5.814870      -0.058642      10.917908           0.000000
          492              O       6.194035       9.893890      18.538702      -0.565557      32.472755 0.49177715E+03  0.11545566E+05                                 7.977758                            6.756899       0.578742       2.233058                    0.998456      27.373453      70.786881       0.749379       0.348143      -1.149355       0.009224      -0.031063      -0.010914       0.034192      -0.002233      -0.024992       0.047515      -0.056638      -0.041413      -0.055424      -0.011380       0.066805              8.908211       7.044675      -1.344401       0.118087       9.305918       4.398583      10.374038          -0.000000
          493              O       6.040303      14.050997      19.797200      -0.517641      38.212295 0.52235940E+03  0.12460550E+05                                 9.062695                            7.084025       0.360052       2.187202                    0.996533      26.750940      69.925170       0.712716       0.360265      -1.138590      -0.014341      -0.000540       0.006275       0.015663       0.045584      -0.024544       0.010662      -0.041709       0.065052      -0.068703       0.027914       0.040789             11.158156      15.050610       5.812817      -1.488764      12.250691      -1.309601       6.173166          -0.000000
          494              O       6.017719      11.988513      20.655054      -0.590612      45.152658 0.62784527E+03  0.15689242E+05                                10.080596                            7.772812       0.162277       2.092685                    0.996586      28.442404      76.214898       0.679238       0.360857      -1.137571      -0.025863       0.017034      -0.002412       0.031062      -0.061867       0.019221       0.012159      -0.090503       0.134060      -0.102477       0.047510       0.054967             12.329875      13.858282      -7.093280       1.467945      16.146758      -2.544410       6.984586           0.000000
          495              O       9.218682      10.798420      19.899705      -0.511192      36.176007 0.50718078E+03  0.12014957E+05                                 8.710738                            6.965019       0.364393       2.187317                    0.997170      26.691593      69.629957       0.720831       0.358685      -1.139335       0.018197       0.002801       0.002559       0.018588       0.048367       0.014725      -0.009693      -0.023114       0.058588      -0.063222       0.023127       0.040095             10.538987      14.190537       5.375936       0.566591      11.738268       0.691769       5.688155           0.000000
          496              O       9.248615      12.969340      20.431606      -0.581177      45.114333 0.62997869E+03  0.15754515E+05                                10.083008                            7.796160       0.136824       2.082574                    0.996950      28.434490      76.200567       0.676955       0.361799      -1.136930       0.027807      -0.013079       0.006072       0.031323      -0.061945      -0.013298      -0.006611      -0.093789       0.151169      -0.104314       0.051815       0.052499             12.329760      13.492280      -7.046341      -0.560596      16.910300       1.467647       6.586700           0.000000
          497              O      -0.434296       4.317062      23.633009      -0.559689      38.840181 0.57357526E+03  0.14010696E+05                                 9.160160                            7.431841       0.213757       2.117776                    0.997021      27.806865      73.633417       0.694389       0.361105      -1.137544      -0.021346       0.016269      -0.005704       0.027439       0.032693       0.008129      -0.007646       0.126183       0.126890      -0.092856       0.039427       0.053429             11.072252      16.850193       4.533108       0.080792      10.594581      -0.754738       5.771981           0.000000
          498              O       9.779167       5.242199      23.820206      -0.556390      39.371767 0.57474901E+03  0.14048617E+05                                 9.249313                            7.434294       0.186186       2.110437                    0.997054      27.738202      73.511202       0.694894       0.360606      -1.137770       0.021107      -0.008904       0.002698       0.023066      -0.054314      -0.002998      -0.005350      -0.078753       0.114974      -0.086457       0.037432       0.049025             11.457846       8.767954      -2.176344       0.154810      19.737342      -1.765325       5.868241           0.000000
          499              O       3.760254      21.155983      23.146736      -0.559357      38.730323 0.57545678E+03  0.14073931E+05                                 9.142374                            7.447116       0.207096       2.116767                    0.996336      27.829186      73.836480       0.692961       0.361406      -1.136842       0.023832      -0.012122      -0.007135       0.027673       0.033166       0.000194      -0.020024       0.118885       0.097805      -0.087517       0.034421       0.053095             10.968611      15.615467       4.825748      -1.139368      11.167976       0.824347       6.122392           0.000000
          500              O       5.711487      20.268871      22.487642      -0.551748      36.753572 0.52324853E+03  0.12499064E+05                                 8.816732                            7.070290       0.337317       2.160966                    0.997453      27.429794      71.974727       0.715713       0.358260      -1.139086      -0.023232       0.008599      -0.000709       0.024782      -0.054426       0.022021       0.006327      -0.075460       0.102548      -0.087462       0.036675       0.050787             11.071109       8.028984      -1.838930      -0.868103      18.901286       3.480762       6.283057          -0.000000
          501              O       0.756242       6.414138      22.101686      -0.557224      39.555381 0.56382868E+03  0.13712368E+05                                 9.285416                            7.351991       0.220316       2.121902                    0.997076      27.665119      73.073922       0.700562       0.359496      -1.138928      -0.026096       0.001467      -0.005910       0.026797       0.000131       0.064991      -0.004762      -0.069439      -0.024073      -0.085420       0.037431       0.047989             11.844928       9.830207      -2.704484       4.340908       9.176649      -5.861705      16.527929           0.000000
          502              O      10.851252       6.916327      21.763232      -0.554388      35.440810 0.54076739E+03  0.13038136E+05                                 8.608812                            7.236916       0.229392       2.128225                    0.996471      27.599068      73.008242       0.699477       0.363185      -1.134002       0.015733      -0.010792      -0.003847       0.019462       0.005629      -0.048454       0.026994      -0.012028      -0.163872      -0.084310       0.035015       0.049295              9.860115      12.188153      -0.423220      -4.099813       6.438696      -1.429492      10.953496           0.000000
          503              O      -0.438230       9.525896      13.006562      -0.556632      33.190954 0.49774088E+03  0.11711051E+05                                 8.132108                            6.838311       0.610081       2.245400                    0.997841      27.274629      70.415612       0.738904       0.352311      -1.146899       0.004531      -0.014714       0.017223       0.023101      -0.013194       0.048860      -0.010227      -0.061910       0.020078      -0.067097       0.016776       0.050321              9.310472       8.997476      -1.766701       2.162611       6.600191      -3.226263      12.333749          -0.000001
          504              O       1.628386       8.891719      13.335328      -0.555375      33.549466 0.49808496E+03  0.11712349E+05                                 8.172489                            6.824525       0.677345       2.272315                    0.997391      27.133875      69.859883       0.742836       0.350649      -1.149120      -0.008967      -0.005974       0.012953       0.016849       0.018434      -0.045937       0.015431       0.050998      -0.059972      -0.057996      -0.004401       0.062396              9.456618      12.014733      -0.073155      -3.303816       5.460693      -1.507303      10.894427          -0.000001
          505              O      -0.158492       5.931329      25.933432      -0.557564      37.538518 0.56311158E+03  0.13711798E+05                                 8.954638                            7.381482       0.170298       2.106244                    0.996801      27.755001      73.728635       0.693238       0.362847      -1.134530      -0.018314       0.010784       0.005198       0.021879       0.016224      -0.037819       0.046938       0.013026      -0.125132      -0.083467       0.037395       0.046072             10.315829      11.366722      -1.373075      -4.621515       7.104151      -0.946132      12.476613          -0.000000
          506              O      10.245234       7.191832      25.780612      -0.556303      37.139220 0.52357825E+03  0.12504403E+05                                 8.886905                            7.063984       0.289149       2.143319                    0.997341      27.529458      72.143942       0.717589       0.357396      -1.140184       0.025707      -0.008042       0.002347       0.027037       0.016025       0.066895      -0.020510      -0.046186      -0.033715      -0.087058       0.033724       0.053334             11.305973       8.421956      -3.109122       3.420259      10.237932      -6.260015      15.258031          -0.000000
          507              O       9.093253       3.914476       3.096711      -0.560453      31.838691 0.47898956E+03  0.11169846E+05                                 7.908497                            6.728849       0.773351       2.302138                    0.996337      27.248757      70.193058       0.740966       0.354476      -1.144358      -0.004902      -0.013395      -0.019535       0.024188       0.013175      -0.006162       0.066252       0.098333      -0.042206      -0.097122       0.038964       0.058158              8.998439      10.262540      -1.229877      -3.420211       5.814870       0.058642      10.917908           0.000000
          508              O      10.673883       2.372581       2.912952      -0.565557      32.472756 0.49177715E+03  0.11545566E+05                                 7.977758                            6.756899       0.578742       2.233058                    0.998456      27.373453      70.786881       0.749379       0.348143      -1.149355      -0.009224       0.031063      -0.010914       0.034192      -0.002233       0.024992      -0.047515      -0.056638      -0.041413      -0.055424      -0.011380       0.066805              8.908211       7.044675      -1.344401      -0.118087       9.305918      -4.398583      10.374038          -0.000000
          509              O       7.805351      22.748416       4.171450      -0.517641      38.212295 0.52235940E+03  0.12460550E+05                                 9.062695                            7.084025       0.360052       2.187202                    0.996533      26.750940      69.925170       0.712716       0.360265      -1.138590       0.014341       0.000540       0.006275       0.015663       0.045584       0.024544      -0.010662      -0.041709       0.065052      -0.068703       0.027914       0.040789             11.158156      15.050610       5.812817       1.488764      12.250691       1.309601       6.173166          -0.000000
          510              O      10.850199       0.277958       5.029304      -0.590612      45.152658 0.62784527E+03  0.15689242E+05                                10.080596                            7.772812       0.162277       2.092685                    0.996586      28.442404      76.214898       0.679238       0.360857      -1.137571       0.025863      -0.017034      -0.002412       0.031062      -0.061867      -0.019221      -0.012159      -0.090503       0.134060      -0.102477       0.047510       0.054967             12.329876      13.858282      -7.093280      -1.467945      16.146758       2.544410       6.984586           0.000000
          511              O       7.649236       1.468051       4.273955      -0.511192      36.176008 0.50718080E+03  0.12014958E+05                                 8.710738                            6.965019       0.364393       2.187317                    0.997170      26.691593      69.629958       0.720831       0.358685      -1.139335      -0.018197      -0.002801       0.002559       0.018588       0.048367      -0.014725       0.009693      -0.023114       0.058588      -0.063222       0.023127       0.040095             10.538987      14.190538       5.375936      -0.566591      11.738268      -0.691769       5.688155           0.000000
          512              O       4.597039      23.830073       4.805856      -0.581177      45.114333 0.62997870E+03  0.15754515E+05                                10.083008                            7.796160       0.136824       2.082574                    0.996950      28.434490      76.200568       0.676955       0.361799      -1.136930      -0.027807       0.013079       0.006072       0.031323      -0.061945       0.013298       0.006611      -0.093789       0.151169      -0.104314       0.051815       0.052499             12.329760      13.492280      -7.046341       0.560596      16.910300      -1.467647       6.586700           0.000000
          513              O       4.180922      16.583533      23.244241      -0.559689      38.840180 0.57357525E+03  0.14010696E+05                                 9.160159                            7.431841       0.213757       2.117776                    0.997021      27.806865      73.633416       0.694389       0.361105      -1.137544      -0.021346       0.016269       0.005704       0.027439       0.032693      -0.008129       0.007646       0.126183       0.126890      -0.092856       0.039427       0.053429             11.072252      16.850193       4.533108      -0.080792      10.594581       0.754738       5.771981           0.000000
          514              O       2.141685      17.508670      23.057044      -0.556390      39.371766 0.57474900E+03  0.14048616E+05                                 9.249313                            7.434294       0.186186       2.110437                    0.997054      27.738202      73.511201       0.694894       0.360606      -1.137770       0.021107      -0.008904      -0.002698       0.023066      -0.054314       0.002998       0.005350      -0.078753       0.114974      -0.086457       0.037432       0.049025             11.457845       8.767954      -2.176344      -0.154810      19.737342       1.765325       5.868241           0.000000
          515              O      -0.854964       8.889512      23.730514      -0.559357      38.730322 0.57545677E+03  0.14073931E+05                                 9.142374                            7.447116       0.207096       2.116767                    0.996336      27.829186      73.836479       0.692961       0.361406      -1.136842       0.023832      -0.012122       0.007135       0.027673       0.033166      -0.000194       0.020024       0.118885       0.097805      -0.087517       0.034421       0.053095             10.968611      15.615466       4.825747       1.139368      11.167976      -0.824347       6.122391           0.000000
          516              O       1.096269       8.002400      24.389608      -0.551748      36.753572 0.52324853E+03  0.12499064E+05                                 8.816732                            7.070290       0.337317       2.160966                    0.997453      27.429794      71.974727       0.715713       0.358260      -1.139086      -0.023232       0.008599       0.000709       0.024782      -0.054426      -0.022021      -0.006327      -0.075460       0.102548      -0.087462       0.036675       0.050787             11.071109       8.028984      -1.838930       0.868103      18.901286      -3.480762       6.283057          -0.000000
          517              O       5.371460      18.680609      24.775564      -0.557224      39.555381 0.56382868E+03  0.13712368E+05                                 9.285416                            7.351991       0.220316       2.121902                    0.997076      27.665119      73.073922       0.700562       0.359496      -1.138928      -0.026096       0.001467       0.005910       0.026797       0.000131      -0.064991       0.004762      -0.069439      -0.024073      -0.085420       0.037431       0.047989             11.844928       9.830207      -2.704484      -4.340908       9.176649       5.861705      16.527929           0.000000
          518              O       3.213770      19.182798      25.114018      -0.554388      35.440810 0.54076739E+03  0.13038136E+05                                 8.608812                            7.236916       0.229392       2.128225                    0.996471      27.599068      73.008242       0.699477       0.363185      -1.134002       0.015733      -0.010792       0.003847       0.019462       0.005629       0.048454      -0.026994      -0.012028      -0.163871      -0.084310       0.035015       0.049295              9.860115      12.188153      -0.423220       4.099813       6.438696       1.429492      10.953496           0.000000
          519              O       4.176988      21.792367       2.619188      -0.556632      33.190954 0.49774088E+03  0.11711051E+05                                 8.132108                            6.838311       0.610081       2.245400                    0.997841      27.274629      70.415612       0.738904       0.352311      -1.146899       0.004531      -0.014714      -0.017223       0.023101      -0.013194      -0.048860       0.010227      -0.061910       0.020078      -0.067097       0.016776       0.050321              9.310472       8.997476      -1.766701      -2.162611       6.600191       3.226263      12.333749          -0.000001
          520              O       6.243604      21.158190       2.290422      -0.555375      33.549466 0.49808496E+03  0.11712349E+05                                 8.172489                            6.824526       0.677345       2.272316                    0.997391      27.133875      69.859883       0.742836       0.350649      -1.149120      -0.008967      -0.005974      -0.012953       0.016849       0.018434       0.045937      -0.015431       0.050998      -0.059972      -0.057996      -0.004401       0.062396              9.456618      12.014732      -0.073155       3.303816       5.460694       1.507303      10.894427          -0.000001
          521              O       4.456726      18.197800      20.943818      -0.557564      37.538519 0.56311159E+03  0.13711799E+05                                 8.954639                            7.381482       0.170298       2.106244                    0.996801      27.755001      73.728636       0.693238       0.362847      -1.134530      -0.018314       0.010784      -0.005198       0.021879       0.016224       0.037819      -0.046938       0.013026      -0.125132      -0.083467       0.037395       0.046072             10.315829      11.366723      -1.373075       4.621515       7.104151       0.946132      12.476613          -0.000000
          522              O       2.607752      19.458303      21.096638      -0.556303      37.139222 0.52357828E+03  0.12504404E+05                                 8.886906                            7.063985       0.289149       2.143319                    0.997341      27.529458      72.143944       0.717589       0.357396      -1.140184       0.025707      -0.008042      -0.002347       0.027037       0.016025      -0.066895       0.020510      -0.046186      -0.033715      -0.087058       0.033724       0.053334             11.305974       8.421957      -3.109123      -3.420259      10.237932       6.260016      15.258032          -0.000000
          523              O       1.455771      16.180947      12.529039      -0.560453      31.838691 0.47898956E+03  0.11169846E+05                                 7.908497                            6.728849       0.773351       2.302138                    0.996337      27.248757      70.193058       0.740966       0.354476      -1.144358      -0.004902      -0.013395       0.019535       0.024188       0.013175       0.006162      -0.066252       0.098333      -0.042206      -0.097122       0.038964       0.058158              8.998439      10.262540      -1.229877       3.420211       5.814870      -0.058642      10.917907           0.000000
          524              O       3.036401      14.639052      12.712798      -0.565557      32.472755 0.49177715E+03  0.11545566E+05                                 7.977758                            6.756899       0.578742       2.233058                    0.998456      27.373453      70.786881       0.749379       0.348143      -1.149355      -0.009224       0.031063       0.010914       0.034192      -0.002233      -0.024992       0.047515      -0.056638      -0.041413      -0.055424      -0.011380       0.066805              8.908210       7.044675      -1.344401       0.118087       9.305918       4.398583      10.374038          -0.000000
          525              O       3.190133      10.481945      11.454300      -0.517641      38.212295 0.52235940E+03  0.12460550E+05                                 9.062695                            7.084025       0.360052       2.187202                    0.996533      26.750940      69.925170       0.712716       0.360265      -1.138590       0.014341       0.000540      -0.006275       0.015663       0.045584      -0.024544       0.010662      -0.041709       0.065052      -0.068703       0.027914       0.040789             11.158156      15.050610       5.812817      -1.488764      12.250691      -1.309601       6.173166          -0.000000
          526              O       3.212717      12.544429      10.596446      -0.590612      45.152658 0.62784527E+03  0.15689242E+05                                10.080596                            7.772812       0.162277       2.092685                    0.996586      28.442404      76.214898       0.679238       0.360857      -1.137571       0.025863      -0.017034       0.002412       0.031062      -0.061867       0.019221       0.012159      -0.090503       0.134060      -0.102477       0.047510       0.054967             12.329876      13.858282      -7.093280       1.467945      16.146758      -2.544410       6.984586           0.000000
          527              O       0.011754      13.734522      11.351795      -0.511192      36.176008 0.50718080E+03  0.12014958E+05                                 8.710738                            6.965019       0.364393       2.187317                    0.997170      26.691593      69.629958       0.720831       0.358685      -1.139335      -0.018197      -0.002801      -0.002559       0.018588       0.048367       0.014725      -0.009693      -0.023114       0.058588      -0.063222       0.023127       0.040095             10.538987      14.190538       5.375936       0.566591      11.738268       0.691769       5.688155           0.000000
          528              O      -0.018179      11.563602      10.819894      -0.581177      45.114333 0.62997870E+03  0.15754515E+05                                10.083008                            7.796160       0.136824       2.082574                    0.996950      28.434490      76.200568       0.676955       0.361799      -1.136930      -0.027807       0.013079      -0.006072       0.031323      -0.061945      -0.013298      -0.006611      -0.093789       0.151169      -0.104314       0.051815       0.052499             12.329760      13.492280      -7.046342      -0.560596      16.910300       1.467647       6.586700           0.000000
          529              O       9.664732      20.215880       7.618491      -0.559689      38.840181 0.57357526E+03  0.14010696E+05                                 9.160160                            7.431841       0.213757       2.117776                    0.997021      27.806865      73.633417       0.694389       0.361105      -1.137544       0.021346      -0.016269       0.005704       0.027439       0.032693       0.008129      -0.007646       0.126183       0.126890      -0.092856       0.039427       0.053429             11.072252      16.850193       4.533108       0.080792      10.594581      -0.754738       5.771981           0.000000
          530              O      -0.548731      19.290743       7.431294      -0.556390      39.371767 0.57474901E+03  0.14048617E+05                                 9.249313                            7.434294       0.186186       2.110437                    0.997054      27.738202      73.511202       0.694894       0.360606      -1.137770      -0.021107       0.008904      -0.002698       0.023066      -0.054314      -0.002998      -0.005350      -0.078753       0.114974      -0.086457       0.037432       0.049025             11.457846       8.767954      -2.176344       0.154810      19.737342      -1.765325       5.868241           0.000000
          531              O       5.470182       3.376959       8.104764      -0.559357      38.730323 0.57545677E+03  0.14073931E+05                                 9.142375                            7.447116       0.207096       2.116767                    0.996336      27.829185      73.836479       0.692961       0.361406      -1.136842      -0.023832       0.012122       0.007135       0.027673       0.033166       0.000194      -0.020024       0.118885       0.097805      -0.087517       0.034421       0.053095             10.968612      15.615467       4.825748      -1.139368      11.167977       0.824347       6.122392           0.000000
          532              O       3.518949       4.264071       8.763858      -0.551748      36.753572 0.52324853E+03  0.12499064E+05                                 8.816732                            7.070290       0.337317       2.160966                    0.997453      27.429794      71.974727       0.715713       0.358260      -1.139086       0.023232      -0.008599       0.000709       0.024782      -0.054426       0.022021       0.006327      -0.075460       0.102548      -0.087462       0.036675       0.050787             11.071109       8.028984      -1.838930      -0.868103      18.901286       3.480762       6.283057          -0.000000
          533              O       8.474194      18.118804       9.149814      -0.557224      39.555382 0.56382869E+03  0.13712369E+05                                 9.285416                            7.351991       0.220316       2.121902                    0.997076      27.665119      73.073923       0.700562       0.359496      -1.138928       0.026096      -0.001467       0.005910       0.026797       0.000131       0.064991      -0.004762      -0.069439      -0.024073      -0.085420       0.037431       0.047989             11.844929       9.830207      -2.704484       4.340908       9.176650      -5.861705      16.527930           0.000000
          534              O      -1.620816      17.616615       9.488268      -0.554388      35.440811 0.54076741E+03  0.13038136E+05                                 8.608813                            7.236916       0.229392       2.128225                    0.996471      27.599068      73.008243       0.699477       0.363185      -1.134002      -0.015733       0.010792       0.003847       0.019462       0.005629      -0.048454       0.026994      -0.012028      -0.163871      -0.084310       0.035015       0.049295              9.860116      12.188153      -0.423220      -4.099813       6.438697      -1.429492      10.953497           0.000000
          535              O       9.668666      15.007046      18.244938      -0.556632      33.190954 0.49774087E+03  0.11711051E+05                                 8.132108                            6.838311       0.610081       2.245400                    0.997841      27.274629      70.415612       0.738904       0.352311      -1.146899      -0.004531       0.014714      -0.017223       0.023101      -0.013194       0.048860      -0.010227      -0.061910       0.020078      -0.067097       0.016776       0.050321              9.310472       8.997476      -1.766701       2.162611       6.600191      -3.226263      12.333749          -0.000001
          536              O       7.602050      15.641223      17.916172      -0.555375      33.549465 0.49808494E+03  0.11712349E+05                                 8.172489                            6.824525       0.677345       2.272316                    0.997391      27.133875      69.859882       0.742836       0.350649      -1.149120       0.008967       0.005974      -0.012953       0.016849       0.018434      -0.045937       0.015431       0.050998      -0.059972      -0.057996      -0.004401       0.062396              9.456617      12.014732      -0.073155      -3.303816       5.460693      -1.507303      10.894427          -0.000001
          537              O       9.388928      18.601613       5.318068      -0.557564      37.538519 0.56311160E+03  0.13711799E+05                                 8.954639                            7.381482       0.170298       2.106244                    0.996801      27.755001      73.728636       0.693238       0.362847      -1.134530       0.018314      -0.010784      -0.005198       0.021879       0.016224      -0.037819       0.046938       0.013026      -0.125132      -0.083467       0.037395       0.046072             10.315829      11.366723      -1.373075      -4.621515       7.104151      -0.946132      12.476614          -0.000000
          538              O      -1.014798      17.341110       5.470888      -0.556303      37.139222 0.52357828E+03  0.12504404E+05                                 8.886906                            7.063985       0.289149       2.143319                    0.997341      27.529458      72.143944       0.717589       0.357396      -1.140184      -0.025707       0.008042      -0.002347       0.027037       0.016025       0.066895      -0.020510      -0.046186      -0.033715      -0.087058       0.033724       0.053334             11.305974       8.421957      -3.109123       3.420259      10.237932      -6.260016      15.258032          -0.000000
          539              O       0.137183      20.618466      28.154789      -0.560453      31.838691 0.47898957E+03  0.11169846E+05                                 7.908497                            6.728849       0.773351       2.302138                    0.996337      27.248757      70.193058       0.740966       0.354476      -1.144358       0.004902       0.013395       0.019535       0.024188       0.013175      -0.006162       0.066252       0.098333      -0.042206      -0.097122       0.038964       0.058158              8.998439      10.262540      -1.229877      -3.420211       5.814870       0.058642      10.917908           0.000000
          540              O      -1.443447      22.160361      28.338548      -0.565557      32.472755 0.49177714E+03  0.11545565E+05                                 7.977758                            6.756899       0.578742       2.233058                    0.998456      27.373453      70.786881       0.749379       0.348143      -1.149355       0.009224      -0.031063       0.010914       0.034192      -0.002233       0.024992      -0.047515      -0.056638      -0.041413      -0.055424      -0.011380       0.066805              8.908211       7.044675      -1.344401      -0.118087       9.305918      -4.398583      10.374038          -0.000000
          541              O       1.425085       1.784526      27.080050      -0.517641      38.212294 0.52235939E+03  0.12460550E+05                                 9.062695                            7.084025       0.360052       2.187202                    0.996533      26.750940      69.925170       0.712716       0.360265      -1.138590      -0.014341      -0.000540      -0.006275       0.015663       0.045584       0.024544      -0.010662      -0.041709       0.065052      -0.068703       0.027914       0.040789             11.158156      15.050610       5.812817       1.488764      12.250691       1.309601       6.173166          -0.000000
          542              O      -1.619763      24.254984      26.222196      -0.590612      45.152658 0.62784527E+03  0.15689242E+05                                10.080596                            7.772812       0.162277       2.092685                    0.996586      28.442404      76.214898       0.679238       0.360857      -1.137571      -0.025863       0.017034       0.002412       0.031062      -0.061867      -0.019221      -0.012159      -0.090503       0.134060      -0.102477       0.047510       0.054967             12.329875      13.858282      -7.093280      -1.467945      16.146758       2.544410       6.984586           0.000000
          543              O       1.581200      23.064891      26.977545      -0.511192      36.176007 0.50718078E+03  0.12014957E+05                                 8.710738                            6.965019       0.364393       2.187317                    0.997170      26.691593      69.629957       0.720831       0.358685      -1.139335       0.018197       0.002801      -0.002559       0.018588       0.048367      -0.014725       0.009693      -0.023114       0.058588      -0.063222       0.023127       0.040095             10.538987      14.190537       5.375936      -0.566591      11.738268      -0.691769       5.688155           0.000000
          544              O       4.633397       0.702869      26.445644      -0.581177      45.114333 0.62997870E+03  0.15754515E+05                                10.083008                            7.796160       0.136824       2.082574                    0.996950      28.434490      76.200568       0.676955       0.361799      -1.136930       0.027807      -0.013079      -0.006072       0.031323      -0.061945       0.013298       0.006611      -0.093789       0.151169      -0.104314       0.051815       0.052499             12.329760      13.492280      -7.046341       0.560596      16.910300      -1.467647       6.586700           0.000000

******************************************************
Auxiliary information for the entire system
The total spin magnetic moment of the unit cell is   -0.000004
The total net atomic charge of the unit cell is   0.000008
Accuracy of reproducing the electrostatic potential in the unit cell:
  The inner radius (bohr) =    5.0000
  The outer radius (bohr) =   12.0000
  Valid grid points have density less than (e/(bohr^3)) =    0.0001
  The number of valid grid points were=       694466
  The rms potential error without charges in kcal/mol is=      3.45959
  The rms potential error with partial charges in kcal/mol is=      1.51843
  The RRMSE value at monopole order=      0.43890
  The rms potential error with partial charges and cloud penetration in kcal/mol is=      1.50747
  The RRMSE value at monopole order with cloud penetration is=      0.43574
  The rms potential error with partial charges and atomic dipoles in kcal/mol is=      0.49130
  The RRMSE value at dipole order=      0.14201
  The rms potential error with partial charges, atomic dipoles and cloud penetration in kcal/mol is=      0.48039
  The RRMSE value at dipole order with cloud penetration=      0.13886

******************************************************
The electron densities and ab initio electrostatic potential were computed in VASP using the PBE functional and
projector augmented wave method. See the main text of the journal article for a description of computational details.
The atomic charges, dipoles, and quadrupoles were computed with the DDEC6 method as described in
(a) T. A. Manz and N. Gabaldon Limas, RSC Adv. 6 (2016) 47771-47801 DOI: 10.1039/c6ra04656h
(b) N. Gabaldon Limas and T. A. Manz, RSC Adv. 8 (2018) 2678-2707 DOI: 10.1039/c7ra11829e.
For each atom in the material, the electron cloud parameters were fit to the spherically averaged atom-in-material
electron density using radial positions for which this density was between 10^-4 and 10^-2 electrons per cubic bohr.
The polarizabilities, dispersion coefficients, and quantum Drude oscillator (QDO) parameters were fit using the MCLF method.
The magnetic structure of the system was optimized in VASP from the default ferromagnetic initial guess using spin polarization.
The atomic spin moments (ASMs) were computed on this optimized magnetic structure using the DDEC6 partition as inputs
to the method of T. A. Manz and D. S. Sholl, J. Chem. Theory Comput. 7 (2011) 4146-4164 DOI: 10.1021/ct200539n.
The RMSE and RRMSE were computed using a uniform grid with Ewald summation.
