# Supplementary material for: A collection of forcefield precursors for metal–organic frameworks
Source: RSC Adv. 2019 Nov 13;9(63):36492–507. doi: 10.1039/c9ra07327b (PMC9075174; doi:10.1039/c9ra07327b)
Supplement: RA-009-C9RA07327B-s3402 [file RA-009-C9RA07327B-s3402.xyz]

  272
jmolscript: load "" {1 1 1} spacegroup "x,y,z" unitcell [{     12.275100     0.000000     0.000000 }, {     -1.354630    19.882707     0.000000 }, {     -1.354630    -4.767566    19.302652 }]
Zn     9.003923    11.495861     2.246443     0.837400
Zn     6.419758    12.524020     3.004651     0.830615
Zn     9.870302    -0.513625    18.068440     0.832658
Zn    -0.354731     6.359492     1.649412     0.852484
Zn     2.866373    -0.575625    11.699144     0.837399
Zn     0.282208    -0.086073    12.879115     0.830615
Zn     3.732752    17.664473     3.833893     0.832658
Zn     5.782819     0.076384     6.569465     0.852484
H      4.828742    13.191479     5.460720     0.114987
H      4.028395    11.977531     4.788988     0.114799
H      2.178897    15.464062     5.412464     0.103834
H      3.709100    15.290225     5.850634     0.104296
H      2.740924    15.450245     1.926405     0.112675
H      1.594334    15.586171     3.034377     0.105960
H      0.999307    13.665243     4.379772     0.098086
H      1.730373    12.263854     4.128837     0.098062
H      3.398143    12.081431     2.428274     0.100571
H      3.795381    13.356592     1.548073     0.114995
H      5.032267    15.206385     2.559532     0.122801
H      5.454602    15.143103     4.103744     0.109576
H     -0.340675    10.990632     3.350940     0.106940
H     -0.212699    12.165778     2.271922     0.105629
H      9.970678     8.821547     1.378209     0.108244
H     10.668965     8.976791     2.810466     0.115302
H     11.003410    11.928367     0.069490     0.111939
H      8.829883     5.832876    19.016973     0.112643
H      1.715392     8.699059     1.688982     0.112660
H      0.824689     8.907721     3.001562     0.109729
H      1.114546    11.836321     0.297261     0.104015
H      1.876317    10.446071     0.065629     0.096450
H      9.955984     3.775894    18.675316     0.104039
H     -0.723320     3.704500    18.787271     0.103783
H      6.872910    16.356866     1.073227     0.128100
H      6.434269    18.799981     0.745082     0.122911
H      8.527327     0.984367     0.063699     0.117100
H      9.190425    14.489387    17.843372     0.121605
H      9.629050    12.020344    18.163796     0.118027
H      8.996067     9.998313    19.065229     0.110171
H      8.807266     7.890909     4.389423     0.122393
H      4.568108     6.859372     6.078405     0.116788
H      4.988527     8.949653     5.238740     0.111197
H      9.593333     5.611109     4.885501     0.119516
H      9.179432     3.493225     5.700073     0.117030
H      5.364774     4.491134     6.578344     0.120847
H      7.807398    14.984393     6.404620     0.117282
H      7.743412    16.629669     8.292419     0.107021
H      0.131181    16.287864     8.734450     0.119514
H      0.169532    14.520453     6.954746     0.113958
H     -0.948080    13.312336     5.325602     0.105605
H     10.207731    -2.090013     9.935075     0.106904
H      7.657411     7.172944     2.055732     0.114063
H      5.352037     7.201500     2.076965     0.120100
H      3.187417     6.483672     1.079018     0.125141
H      6.305721     0.013399    18.090445     0.118071
H      4.126769    -0.799774    17.148476     0.119448
H      1.829446    -0.780520    17.183221     0.113542
H     -1.308808     2.138297    14.116029     0.114987
H     10.165945     1.777248    12.776425     0.114799
H      8.316447     1.546518    16.310741     0.103834
H      9.846650     2.013588    16.247042     0.104296
H      8.878474    -1.834526    15.461424     0.112675
H      7.731884    -0.791471    15.859059     0.105960
H      7.136857     0.975283    14.316777     0.098086
H      7.867923     1.067700    12.896102     0.098062
H      9.535693    -0.539509    12.311231     0.100571
H      9.932931    -1.699795    13.338133     0.114995
H     -1.105283    -1.161396    15.376493     0.122802
H     -0.682948     0.352939    15.685335     0.109576
H      5.796875     0.617797    11.473496     0.106940
H      5.924851    -0.711524    12.355628     0.105629
H      3.833128    -0.777269     8.894662     0.108243
H      4.531415     0.575978     9.388810     0.115302
H      4.865860    -2.792776    11.597033     0.111939
H      2.692333    17.063540    10.222684     0.112643
H      7.852942    -0.446192     8.850266     0.112660
H      6.962239     0.778061     9.367577     0.109729
H      7.252096    -2.549578    11.562289     0.104015
H      8.013867    -2.441092    10.157055     0.096451
H      3.818434    17.225083     8.143789     0.104039
H      5.414230    17.350891     8.101323     0.103783
H      0.735360    -2.880207    16.137017     0.128100
H      0.296719    -3.784600    18.430172     0.122911
H      2.389777    -0.174196     0.970923     0.117100
H      3.052875    13.848480    18.345240     0.121605
H      3.491500    14.751594    16.025062     0.118027
H      2.858517    16.111581    14.278172     0.110171
H      2.669716     2.369248     8.713217     0.122393
H     10.705658     4.256303     8.116765     0.116788
H     11.126077     2.939917     9.944726     0.111197
H      3.455783     3.397515     6.618879     0.119516
H      3.041882     4.696158     4.758104     0.117030
H     -0.772776     5.309523     5.937496     0.120847
H      1.669848     2.624746    16.082970     0.117282
H      1.605862     4.062959    18.132911     0.107021
H      6.268731     4.574054    17.907070     0.119514
H      6.307082     3.270068    15.764476     0.113958
H      5.189470     1.978141    14.200961     0.105605
H      4.070181    10.146383     0.353239     0.106904
H      1.519861     0.275798     7.456614     0.114063
H     11.489587     0.289564     7.489429     0.120100
H      9.324967    -0.507145     6.553250     0.125141
H      0.168171    17.559464     4.350818     0.118071
H     10.264319    16.839961     3.335498     0.119447
H      7.966996    16.869076     3.362522     0.113542
C      4.139438    12.960874     4.788409    -0.035327
C      3.038191    15.038621     5.166741    -0.032656
C      2.454296    15.144083     2.822241    -0.036589
C      1.862779    13.244623     4.138682    -0.040527
C      3.518337    13.062536     2.451244    -0.030559
C      4.749998    14.891268     3.454596    -0.035278
C     -0.263501    11.184194     2.382912    -0.032255
C     10.763116     9.185513     1.847071    -0.027772
C     10.969757    10.949103     0.207310    -0.034649
C      0.887250     9.114629     2.035851    -0.040883
C      1.049898    10.855122     0.426010    -0.035411
C     -1.535046     4.127950    19.165024    -0.033336
C      8.192620    14.078702     1.162599     0.605546
C      8.550918    15.379594     0.512292    -0.033822
C      7.713465    16.460400     0.642778    -0.152262
C      8.094014    17.735039     0.138207     0.081977
C      7.281638    18.883219     0.322740    -0.133225
C      7.710438    -4.548910    19.203050    -0.116076
C      8.369915    14.387381    18.310303    -0.172777
C      8.803972    11.952806    18.628024    -0.150796
C      8.422922    10.750448    19.152284    -0.122204
C      8.940204    -4.404163    18.527651    -0.016351
C      9.416691    -3.045347    18.096043     0.566397
C      7.983385    13.097787    18.768355     0.085692
C      7.192160     9.964688     4.088302     0.606270
C      6.950098     8.631305     4.726061    -0.032602
C      7.949779     7.672977     4.737257    -0.156640
C      7.721576     6.383777     5.251673     0.085367
C      6.446515     6.058046     5.771107     0.084060
C      5.433259     7.059373     5.741188    -0.144380
C      5.680732     8.297986     5.242407    -0.115087
C      8.734428     5.398425     5.231405    -0.138408
C      8.487777     4.143248     5.705478    -0.111968
C      6.218677     4.733556     6.238424    -0.168071
C      7.221590     3.807427     6.201363    -0.018376
C      6.938818     2.376467     6.621582     0.562230
C      8.767707    13.304576     4.583415     0.608639
C      9.454163    14.053782     5.700652    -0.021815
C      8.747316    14.900918     6.516382    -0.160030
C      9.401871    15.649487     7.521085     0.089573
C      8.683206    16.534674     8.386423    -0.151016
C     -0.813404    16.336207     8.647395    -0.159080
C     -1.471704    15.541945     7.665083     0.089585
C     -0.767454    14.634189     6.842018    -0.153468
C     -1.432365    13.913290     5.878237    -0.117459
C     -1.523283    17.166158     9.469109    -0.014135
C      0.523320    -1.901598    10.499678     0.600768
C      9.345103    17.238829     9.341518    -0.118620
C      7.870023     5.984646     0.387404    -0.030394
C      9.358560     5.989036     0.388948     0.607302
C      7.173101     6.697767     1.391528    -0.104792
C      5.813443     6.703680     1.410252    -0.123875
C      3.664897     5.978985     0.430449    -0.137607
C      0.127258     0.539976    18.783218     0.608404
C      5.085549     5.978982     0.453805     0.088754
C      4.421200     0.464240    18.756580     0.086522
C      5.827203     0.497062    18.753299    -0.153895
C      3.672593    -0.285175    17.803608    -0.135057
C      1.610371     0.494882    18.787078    -0.038090
C      2.313513    -0.270458    17.822911    -0.098374
C     10.276988     1.540895    13.730942    -0.035327
C      9.175741     1.409978    15.838791    -0.032656
C      8.591846    -0.891412    15.379002    -0.036589
C      8.000329     0.842084    13.850618    -0.040527
C      9.655887    -0.752463    13.269222    -0.030559
C     10.887548    -0.216884    15.285191    -0.035278
C      5.874049    -0.368403    11.429293    -0.032255
C      4.625566    -0.409360     9.360435    -0.027771
C      4.832207    -2.424163    10.679385    -0.034649
C      7.024800    -0.209090     9.336886    -0.040883
C      7.187448    -2.189309    10.640587    -0.035411
C      4.602504    17.616087     8.602999    -0.033336
C      2.055070    -2.247174    13.946745     0.605546
C      2.413368    -3.190442    15.053752    -0.033822
C      1.575915    -3.322924    16.134315    -0.152262
C      1.956464    -4.118414    17.250780     0.081977
C      1.144088    -4.214580    18.409711    -0.133225
C      1.572888    19.733581     0.188394    -0.116076
C      2.232365    14.326248    18.358173    -0.172778
C      2.666422    15.218474    16.070809    -0.150796
C      2.285372    16.015746    15.029238    -0.122204
C      2.802654    19.043177     0.166968    -0.016351
C      3.279141    18.298338     1.382649     0.566398
C      1.845835    15.080162    17.216035     0.085692
C      1.054610     1.579652    10.654292     0.606270
C      0.812548     2.518530     9.512733    -0.032602
C      1.812229     2.759191     8.585048    -0.156640
C      1.584026     3.567730     7.456807     0.085367
C      0.308965     4.150115     7.265132     0.084060
C     -0.704291     3.880966     8.230072    -0.144380
C     -0.456818     3.099737     9.312951    -0.115087
C      2.596878     3.784325     6.495342    -0.138408
C      2.350227     4.545540     5.390459    -0.111968
C      0.081127     4.921391     6.091338    -0.168071
C      1.084040     5.107483     5.183341    -0.018376
C      0.801268     5.858564     3.894889     0.562230
C      2.630157     1.259467    14.015463     0.608639
C      3.316613     2.164462    15.010707    -0.021819
C      2.609766     2.753264    16.028729    -0.160029
C      3.264321     3.549161    16.996371     0.089573
C      2.545656     4.176999    18.063229    -0.151016
C      5.324146     4.477947    17.933129    -0.159080
C      4.665846     3.714744    16.926496     0.089584
C      5.370096     3.133357    15.847863    -0.153467
C      4.705185     2.370553    14.916896    -0.117459
C      4.614267     5.076678    18.935902    -0.014135
C      6.660870    10.649335     0.671539     0.600768
C      3.207553     4.935385    18.975858    -0.118620
C      1.732473    -1.058923     5.902944    -0.030394
C      3.221010    -1.058477     5.907577     0.607302
C      1.035551    -0.255089     6.836034    -0.104792
C     -0.324107    -0.238330     6.846265    -0.123875
C      9.802447    -1.015777     5.907770    -0.137607
C      6.264808    18.105760     5.028148     0.608404
C     11.223099    -0.993101     5.913367     0.088754
C     10.558750    18.098060     4.948235     0.086522
C     -0.310347    18.087004     4.979312    -0.153895
C      9.810143    17.352588     3.992174    -0.135057
C      7.747921    18.120321     4.985296    -0.038090
C      8.451063    17.367798     4.011091    -0.098374
N      4.598855    13.405079     3.435100    -0.149873
N      2.873436    13.588137     5.162880    -0.190097
N      2.255045    13.691446     2.793287    -0.180937
N      3.478010    15.551099     3.830032    -0.165380
N     10.803224    10.661080     1.669679    -0.153074
N     -0.298621     8.529251     1.324355    -0.169138
N      0.961035    10.567554     1.855950    -0.184067
N     -1.455701     5.581931    18.976823    -0.186117
N     10.736405     0.120554    13.837685    -0.149873
N      9.010986     1.754034    14.429698    -0.190097
N      8.392595    -0.571202    13.961801    -0.180937
N      9.615560    -0.010618    16.015796    -0.165380
N      4.665674    -0.935394    10.750419    -0.153074
N      5.838929    -0.759464     8.597980    -0.169139
N      7.098585    -0.732131    10.704286    -0.184067
N      4.681849    17.084734     9.969434    -0.186117
O      9.028946    13.149279     1.081721    -0.560315
O      7.105226    14.011407     1.791672    -0.558714
O      8.778424    -2.054963    18.575714    -0.560199
O     10.387124    -2.918846    17.339958    -0.560483
O      8.328257    10.138461     3.577940    -0.568489
O      6.262758    10.802739     4.097181    -0.551040
O      7.850214     1.541819     6.605368    -0.562115
O      5.744836     2.074107     6.910349    -0.558602
O      9.527795    12.679325     3.814397    -0.556145
O      7.519971    13.362428     4.516628    -0.554860
O     -0.205118    -1.388477    11.415974    -0.566314
O      1.758743    -1.724924    10.411464    -0.554769
O      0.911065     6.237733     0.121028    -0.586500
O     -0.466845    -0.353929    18.128665    -0.510230
O      9.934602     6.363320     1.446348    -0.513337
O      8.606836     0.907365    18.623199    -0.591803
O      2.891396    -2.102831    13.025044    -0.560315
O      0.967676    -1.620317    14.032256    -0.558714
O      2.640874    18.526536     2.459158    -0.560199
O      4.249574    17.533978     1.324162    -0.560483
O      2.190707     1.042511    10.700618    -0.568489
O      0.125208     1.387320    11.470022    -0.551040
O      1.712664     6.042959     3.080703    -0.562115
O     -0.392714     6.211409     3.670592    -0.558602
O      3.390245     0.662810    13.224054    -0.556145
O      1.382421     1.180756    14.055612    -0.554860
O      5.932432    11.415861     1.389405    -0.566314
O      7.896293    10.521332     0.821907    -0.554769
O      7.048615    -1.378215     6.084775    -0.586500
O      5.670705    17.684648     4.003370    -0.510230
O      3.797052    -0.121674     6.524489    -0.513337
O      2.469286    17.862315     5.346449    -0.591803

The following XYZ coordinates are in angstroms. Other properties are in atomic units.
The sperically averaged electron density of each atom fit to a function of the form exp(a - br)
eigen_1, eigen_2 and eigen_3 are the three eigenvalues of traceless quadrupole moment tensor
  atom number  atomic symbol              X              Y              Z     net charge C6 coefficient C8 coefficient C10 coefficient fluctuating dipole atomic polarizability isotropic forcefield polarizability              a              b squared Pearson coefficient          <r^3>          <r^4>         wp_QDO          m_QDO          q_QDO       dipole_x       dipole_y       dipole_z         dipole            Qxy            Qxz            Qyz     Q(x^2-y^2)  Q(3z^2 - R^2)        eigen_1        eigen_2        eigen_3 static polarizability      alpha(xx)      alpha(xy)      alpha(xz)      alpha(yy)      alpha(yz)      alpha(zz) atomic spin moment
            1             Zn       9.003923      11.495861       2.246443       0.837400      92.112413 0.17426121E+04  0.54631291E+05                                17.783917                           14.564265       0.349211       1.970579                    0.995311      46.807134     128.027918       0.428014       0.456465      -1.103585       0.015510      -0.006995       0.000588       0.017025       0.056760       0.043650      -0.021520      -0.105252       0.123380      -0.113275       0.054472       0.058803             23.363036      22.091423      -0.904320      -0.687013      30.575574       4.899815      17.422111          -0.000001
            2             Zn       6.419758      12.524020       3.004651       0.830615      91.983789 0.17566839E+04  0.55186636E+05                                17.813141                           14.649214       0.356232       1.971341                    0.995090      46.971997     128.637483       0.425598       0.458106      -1.102528      -0.017339       0.001602       0.002261       0.017559       0.056375       0.036843      -0.013362      -0.096523       0.128187      -0.105846       0.049762       0.056084             23.420781      22.301873      -1.413299       0.207956      31.313143       4.402270      16.647325          -0.000001
            3             Zn       9.870302      -0.513625      18.068440       0.832658      87.930927 0.18993605E+04  0.60750864E+05                                16.284774                           14.353064       0.351508       1.958739                    0.998187      47.406473     130.337046       0.470812       0.406736      -1.137567      -0.002578      -0.012200       0.052395       0.053859      -0.034021      -0.014477      -0.005754       0.023617      -0.161191      -0.057837      -0.005663       0.063501             19.191473      21.334007       1.540672      -0.496217      19.550872       0.029979      16.689541           0.000001
            4             Zn      -0.354731       6.359492       1.649412       0.852484      84.261368 0.18424179E+04  0.58499781E+05                                15.915558                           14.196388       0.455308       1.989592                    0.998457      47.054688     129.019319       0.470263       0.410203      -1.134827       0.015293      -0.074262       0.014940       0.077279      -0.014523      -0.034830      -0.008636       0.014215      -0.088225      -0.050583       0.008593       0.041990             18.519013      21.093452      -1.564882       1.659042      15.312211      -1.214717      19.151375           0.000002
            5             Zn       2.866373      -0.575625      11.699144       0.837399      92.112414 0.17426120E+04  0.54631288E+05                                17.783918                           14.564265       0.349211       1.970579                    0.995311      46.807134     128.027919       0.428014       0.456465      -1.103585       0.015510       0.002248      -0.006650       0.017025       0.028766       0.065571      -0.016935      -0.123814       0.067693      -0.113275       0.054472       0.058803             23.363038      22.091434      -0.450130      -1.042678      15.897139       1.274384      32.100540          -0.000001
            6             Zn       0.282208      -0.086073      12.879115       0.830615      91.983790 0.17566839E+04  0.55186636E+05                                17.813137                           14.649211       0.356231       1.971341                    0.995090      46.971983     128.637422       0.425598       0.458106      -1.102529      -0.017339       0.001811       0.002098       0.017559       0.022250       0.063565      -0.008139      -0.117666       0.064760      -0.105847       0.049762       0.056085             23.420774      22.301872       0.540778      -1.322200      15.440952       0.481998      32.519498          -0.000001
            7             Zn       3.732752      17.664473       3.833893       0.832658      87.930881 0.18993594E+04  0.60750818E+05                                16.284767                           14.353059       0.351511       1.958740                    0.998187      47.406466     130.337011       0.470813       0.406736      -1.137567      -0.002577       0.053792       0.000719       0.053859      -0.005897      -0.036500      -0.021105       0.085770       0.025267      -0.057837      -0.005663       0.063501             19.191465      21.334008      -0.851170       1.376734      16.840086      -0.639549      19.400301           0.000001
            8             Zn       5.782819       0.076384       6.569465       0.852484      84.261380 0.18424182E+04  0.58499790E+05                                15.915559                           14.196389       0.455307       1.989592                    0.998457      47.054689     129.019324       0.470263       0.410203      -1.134827       0.015293       0.032311      -0.068514       0.077279      -0.030332      -0.022451      -0.016258       0.045071       0.004344      -0.050583       0.008592       0.041990             18.519016      21.093457       1.985877      -1.121415      19.496180      -0.181319      14.967412           0.000002
            9              H       4.828742      13.191479       5.460720       0.114987       1.326911 0.10655165E+02  0.11115330E+03                                 1.942341                            1.868825      -0.979141       2.418282                    0.996551       3.489117       9.716069       0.477678       1.229160      -0.723976       0.027140       0.005345       0.031721       0.042087       0.000075       0.007478      -0.001146       0.002690       0.035234      -0.007848      -0.006860       0.014708              1.980178       2.267763       0.081569       0.482527       1.744389       0.168893       1.928383          -0.000001
           10              H       4.028395      11.977531       4.788988       0.114799       1.239394 0.95126880E+01  0.96792724E+02                                 1.868418                            1.771958      -1.018842       2.397236                    0.996737       3.507912       9.756281       0.486331       1.237756      -0.720238      -0.005619      -0.041653       0.004704       0.042293       0.007560      -0.003066      -0.005622      -0.015509       0.002868      -0.011358      -0.002210       0.013568              1.960513       1.652531      -0.096137       0.023872       2.775986       0.041701       1.453021          -0.000000
           11              H       2.178897      15.464062       5.412464       0.103834       1.173018 0.89496962E+01  0.91386327E+02                                 1.915530                            1.802900      -1.284103       2.260741                    0.992855       3.943490      11.682300       0.440420       1.361967      -0.690138      -0.033831       0.016901       0.013266       0.040077      -0.004578      -0.005563       0.001440       0.012782       0.016275      -0.010582      -0.000447       0.011029              2.027618       2.447279      -0.489978      -0.372537       1.973799       0.311176       1.661776          -0.000001
           12              H       3.709100      15.290225       5.850634       0.104296       1.133845 0.87734770E+01  0.87836780E+02                                 1.788678                            1.724377      -0.767851       2.509673                    0.998676       3.497251       9.775862       0.481368       1.270937      -0.712616       0.025775       0.007979       0.031300       0.041325       0.003942       0.007570      -0.000325       0.005984       0.025518      -0.010120      -0.002643       0.012764              1.843201       1.892312       0.190873       0.392972       1.690956       0.375320       1.946333          -0.000002
           13              H       2.740924      15.450245       1.926405       0.112675       1.266945 0.10377276E+02  0.10792785E+03                                 1.895601                            1.851307      -1.170905       2.323303                    0.994938       3.607817      10.149626       0.475500       1.238526      -0.720017       0.008378       0.009902      -0.042141       0.044092      -0.003301       0.004516      -0.000312       0.004332       0.044937      -0.011581      -0.004397       0.015977              1.904705       1.647716       0.096785      -0.179263       1.930733      -0.391414       2.135666           0.000000
           14              H       1.594334      15.586171       3.034377       0.105960       1.149154 0.88330046E+01  0.88843257E+02                                 1.822903                            1.743308      -0.891927       2.452310                    0.997350       3.567177      10.090913       0.471975       1.290242      -0.707851      -0.037609       0.016156       0.004677       0.041199      -0.005187       0.003338       0.001950       0.015037      -0.014115      -0.008895      -0.003013       0.011907              1.896220       2.328881      -0.479280      -0.179186       1.868453       0.084972       1.491324          -0.000001
           15              H       0.999307      13.665243       4.379772       0.098086       1.123242 0.82590782E+01  0.82441815E+02                                 1.849511                            1.722431      -1.104498       2.346476                    0.994029       3.787998      11.000498       0.455519       1.347049      -0.693856      -0.032296       0.016076       0.009099       0.037206      -0.002862      -0.000617      -0.002682       0.009400       0.002759      -0.006926       0.001878       0.005048              1.963819       2.666235      -0.326030      -0.408579       1.693814       0.226429       1.531409          -0.000001
           16              H       1.730373      12.263854       4.128837       0.098062       1.406130 0.11082239E+02  0.11719621E+03                                 2.028373                            1.907509      -1.192166       2.300725                    0.993690       3.762990      10.682742       0.470417       1.231224      -0.720916      -0.005095      -0.038232       0.004315       0.038811       0.004543      -0.000811      -0.012770      -0.013193      -0.017095      -0.013242      -0.004367       0.017609              2.151845       1.938257       0.430877       0.076225       2.936334       0.284145       1.580943          -0.000001
           17              H       3.398143      12.081431       2.428274       0.100571       1.316515 0.10276172E+02  0.10833754E+03                                 2.046438                            1.914429      -1.461780       2.174778                    0.991090       4.063964      12.129424       0.434390       1.337453      -0.695087      -0.000638      -0.036860      -0.003286       0.037012      -0.008183       0.005141       0.000623      -0.021793       0.008216      -0.016348       0.003967       0.012381              2.206952       1.855659       0.186871       0.027360       3.097353       0.423437       1.667843          -0.000001
           18              H       3.795381      13.356592       1.548073       0.114995       1.274356 0.10616990E+02  0.11076329E+03                                 1.906935                            1.881230      -0.804167       2.503290                    0.998602       3.434945       9.595976       0.469676       1.250010      -0.720238       0.011054       0.012077      -0.041561       0.044670       0.002502       0.000485      -0.005744       0.006818       0.041034      -0.012288      -0.002698       0.014986              1.897056       1.747633       0.051161      -0.255288       1.803909      -0.026273       2.139627          -0.000000
           19              H       5.032267      15.206385       2.559532       0.122801       1.072871 0.84107025E+01  0.84718504E+02                                 1.820737                            1.761776      -1.332564       2.253122                    0.992785       3.833587      11.349023       0.439399       1.383887      -0.686096       0.015746       0.015216      -0.039677       0.045318       0.005585      -0.003747      -0.003814      -0.004734       0.028427      -0.010861      -0.001222       0.012083              1.866509       1.840845       0.127144      -0.290684       1.774950      -0.235354       1.983732          -0.000000
           20              H       5.454602      15.143103       4.103744       0.109576       1.087861 0.84342547E+01  0.84946164E+02                                 1.829979                            1.758092      -1.272607       2.272680                    0.992700       3.873407      11.435896       0.442528       1.374257      -0.687853       0.033746       0.011809       0.023625       0.042854       0.004886       0.005928       0.005727       0.010982       0.005691      -0.009625      -0.002617       0.012242              1.915811       2.244408       0.263951       0.395008       1.767279       0.220926       1.735745          -0.000001
           21              H      -0.340675      10.990632       3.350940       0.106940       1.275952 0.10611365E+02  0.11096309E+03                                 1.915309                            1.883244      -0.945237       2.430047                    0.996567       3.558630      10.033561       0.467332       1.253353      -0.717985      -0.003720      -0.007972       0.042122       0.043031       0.000357       0.001244      -0.004718       0.006904       0.042117      -0.011391      -0.003597       0.014988              1.919929       1.701783       0.051748      -0.068810       1.801653       0.136769       2.256350          -0.000001
           22              H      -0.212699      12.165778       2.271922       0.105629       1.261569 0.99120663E+01  0.10327879E+03                                 1.977550                            1.873419      -1.280029       2.268389                    0.992057       3.881828      11.415874       0.442713       1.327813      -0.698246      -0.000974       0.040425      -0.002340       0.040505      -0.007361       0.003952       0.002775      -0.018248      -0.010055      -0.012443      -0.001062       0.013505              2.111409       1.796089       0.151187       0.053162       2.931261       0.263831       1.606878          -0.000001
           23              H       9.970678       8.821547       1.378209       0.108244       1.061489 0.81190982E+01  0.81199520E+02                                 1.814894                            1.735400      -1.311140       2.253523                    0.992432       3.921380      11.631319       0.440289       1.390986      -0.684067      -0.037480      -0.016566      -0.018018       0.044764       0.006253       0.003967       0.004555       0.011311      -0.003610      -0.008910      -0.002554       0.011464              1.912462       2.325687       0.365556       0.276610       1.839861       0.194467       1.571839          -0.000001
           24              H      10.668965       8.976791       2.810466       0.115302       1.164003 0.94360926E+01  0.96972276E+02                                 1.872306                            1.829475      -1.192411       2.321062                    0.993475       3.696030      10.742222       0.448083       1.330124      -0.698985      -0.006665      -0.011652       0.041531       0.043646       0.001522      -0.002076      -0.003256      -0.010475       0.033967      -0.011234      -0.001176       0.012411              1.894543       1.777502       0.070048      -0.202828       1.748358      -0.178859       2.157770          -0.000000
           25              H      11.003410      11.928367       0.069490       0.111939       1.235195 0.94544473E+01  0.96326739E+02                                 1.881228                            1.778215      -1.027044       2.388624                    0.996623       3.578953      10.053591       0.479327       1.254191      -0.715823       0.000582       0.039694      -0.012272       0.041552       0.004822       0.000057      -0.009178      -0.013976       0.012799      -0.011312      -0.002946       0.014259              1.976674       1.673323      -0.207010       0.019440       2.796155      -0.062826       1.460545          -0.000000
           26              H       8.829883       5.832876      19.016973       0.112643       1.267727 0.99007884E+01  0.10199317E+03                                 1.911528                            1.818937      -1.064604       2.371302                    0.995985       3.601831      10.157162       0.474469       1.253132      -0.716333      -0.030622      -0.010634      -0.026043       0.041582      -0.000092       0.010459       0.000696      -0.000855       0.033645      -0.010991      -0.005171       0.016163              1.981828       2.481398       0.215009       0.414026       1.759634       0.199829       1.704453          -0.000001
           27              H       1.715392       8.699059       1.688982       0.112660       1.122741 0.84502658E+01  0.84664898E+02                                 1.841513                            1.739264      -1.058117       2.381777                    0.995066       3.664062      10.591069       0.455387       1.342431      -0.695841       0.037513      -0.016828      -0.011537       0.042703      -0.003638       0.000955       0.004301       0.019300      -0.015756      -0.011038      -0.001903       0.012941              1.947010       2.381361      -0.497236      -0.305069       1.888792       0.151197       1.570877          -0.000001
           28              H       0.824689       8.907721       3.001562       0.109729       1.279725 0.10587549E+02  0.11028196E+03                                 1.886638                            1.854317      -1.067520       2.371803                    0.995354       3.556575       9.899305       0.482829       1.217879      -0.725583       0.002755      -0.006680       0.043050       0.043652       0.002278       0.005590      -0.000413       0.006756       0.045039      -0.011756      -0.004771       0.016527              1.882795       1.614659      -0.039191       0.018315       1.822923      -0.251986       2.210805          -0.000000
           29              H       1.114546      11.836321       0.297261       0.104015       1.398268 0.11223426E+02  0.11828741E+03                                 1.990363                            1.900955      -0.944519       2.423079                    0.997266       3.538600       9.816202       0.481331       1.207395      -0.729213       0.003140       0.036958      -0.008139       0.037974       0.003662      -0.000186      -0.011521      -0.004906      -0.006885      -0.011680      -0.001497       0.013177              2.055562       1.777628       0.207444      -0.017221       2.845650       0.012904       1.543409           0.000000
           30              H       1.876317      10.446071       0.065629       0.096450       1.206530 0.87658582E+01  0.88583795E+02                                 1.920669                            1.757777      -1.162184       2.317051                    0.993577       3.826527      11.087021       0.458545       1.321796      -0.698950       0.031874      -0.015185      -0.014410       0.038134      -0.002648      -0.002816      -0.000486       0.006107      -0.003419      -0.004307      -0.001247       0.005554              2.060678       2.777261      -0.483851      -0.523875       1.786033       0.274098       1.618740          -0.000001
           31              H       9.955984       3.775894      18.675316       0.104039       1.127451 0.86952498E+01  0.87248291E+02                                 1.808460                            1.736562      -0.917654       2.440641                    0.996856       3.590325      10.195127       0.469355       1.300558      -0.705361      -0.032757      -0.012910      -0.023249       0.042193       0.003591       0.008334      -0.000212       0.010444       0.014519      -0.009496      -0.002973       0.012468              1.877740       2.100684       0.316787       0.367444       1.793165       0.357507       1.739371          -0.000001
           32              H      -0.723320       3.704500      18.787271       0.103783       1.209184 0.91578791E+01  0.93652992E+02                                 1.929515                            1.805311      -1.193332       2.303548                    0.994556       3.834909      11.212696       0.448786       1.334567      -0.696603       0.032867      -0.017382      -0.017826       0.041232      -0.003640      -0.007687       0.004184       0.010588       0.023158      -0.010518      -0.003662       0.014180              2.054002       2.437101      -0.504836      -0.411023       2.012958       0.356015       1.711949          -0.000001
           33              H       6.872910      16.356866       1.073227       0.128100       1.090075 0.79462996E+01  0.78843080E+02                                 1.828362                            1.706452      -1.281208       2.281199                    0.993692       3.727800      10.921671       0.449214       1.374214      -0.687903      -0.036835      -0.002510       0.016142       0.040295      -0.000683      -0.008530       0.000409       0.011206      -0.016795      -0.009633      -0.002844       0.012477              1.899989       2.237603       0.108076      -0.382582       1.796903      -0.172231       1.665462           0.000000
           34              H       6.434269      18.799981       0.745082       0.122911       1.106453 0.79025738E+01  0.77536206E+02                                 1.778569                            1.650499      -1.066894       2.374101                    0.996681       3.568339      10.068029       0.482922       1.292687      -0.705393      -0.034271      -0.000631       0.017513       0.038492      -0.007639      -0.010552      -0.000517      -0.007033      -0.031478      -0.017318       0.002337       0.014981              1.844741       2.398884       0.120527      -0.368756       1.549776      -0.167052       1.585563           0.000001
           35              H       8.527327       0.984367       0.063699       0.117100       1.194398 0.88817277E+01  0.88252255E+02                                 1.767162                            1.672695      -1.012244       2.396182                    0.997898       3.369221       9.062929       0.521808       1.181320      -0.733504      -0.024788       0.031367       0.010883       0.041434      -0.008932      -0.013366       0.000616       0.005802      -0.029396      -0.017771      -0.001232       0.019004              1.801662       1.779644      -0.361043      -0.085722       2.233108      -0.041507       1.392233           0.000003
           36              H       9.190425      14.489387      17.843372       0.121605       1.310648 0.99788966E+01  0.10305252E+03                                 1.943617                            1.819655      -1.303416       2.262204                    0.994415       3.656810      10.342194       0.476654       1.244305      -0.717234       0.031149       0.002863      -0.019698       0.036966      -0.003601      -0.012187       0.003459       0.003743      -0.009369      -0.012493      -0.001953       0.014445              2.001458       2.405368       0.264099      -0.448132       1.889902      -0.241920       1.709106           0.000002
           37              H       9.629050      12.020344      18.163796       0.118027       1.227374 0.90591580E+01  0.89865449E+02                                 1.764496                            1.664462      -0.845740       2.476434                    0.999015       3.246999       8.540462       0.538406       1.146810      -0.743862       0.031981       0.000506      -0.020116       0.037785      -0.005687      -0.013882      -0.006283      -0.003375      -0.036879      -0.022399       0.009090       0.013308              1.775437       2.110315       0.100789      -0.409266       1.617069      -0.120302       1.598926           0.000009
           38              H       8.996067       9.998313      19.065229       0.110171       1.212038 0.86585082E+01  0.85327555E+02                                 1.764894                            1.632590      -1.060093       2.364373                    0.997650       3.402868       9.059817       0.538415       1.154364      -0.739141       0.024513      -0.029311      -0.006316       0.038729      -0.009090      -0.012135       0.001294       0.008861      -0.034164      -0.017250      -0.002567       0.019817              1.855655       1.728124      -0.470806      -0.068763       2.450840      -0.044363       1.388001           0.000001
           39              H       8.807266       7.890909       4.389423       0.122393       1.179657 0.87896526E+01  0.88572129E+02                                 1.863857                            1.747733      -1.097255       2.362002                    0.996246       3.619160      10.351586       0.466413       1.303196      -0.703904       0.035674       0.006199      -0.013403       0.038610      -0.001066      -0.005179      -0.000641       0.017361      -0.024571      -0.009552      -0.004476       0.014028              1.932214       2.238789       0.209237      -0.331843       1.898743      -0.238804       1.659109           0.000000
           40              H       4.568108       6.859372       6.078405       0.116788       1.270396 0.93499666E+01  0.94233148E+02                                 1.858212                            1.729114      -0.971623       2.417980                    0.997870       3.399394       9.249986       0.506808       1.199137      -0.729777      -0.034499      -0.005112       0.012409       0.037018      -0.007629      -0.007868      -0.007281       0.003608      -0.040169      -0.019562       0.004896       0.014665              1.909418       2.406004       0.298476      -0.351398       1.760455      -0.186721       1.561794           0.000006
           41              H       4.988527       8.949653       5.238740       0.111197       1.204107 0.86981864E+01  0.85586080E+02                                 1.740404                            1.625033      -1.057668       2.366830                    0.997720       3.353070       8.842297       0.546770       1.138484      -0.743703      -0.031034       0.024556       0.002418       0.039648      -0.007199      -0.007809      -0.001627       0.016889      -0.042334      -0.016818      -0.002726       0.019544              1.812574       1.854296      -0.473641      -0.010595       2.209266      -0.103674       1.374160           0.000001
           42              H       9.593333       5.611109       4.885501       0.119516       1.041316 0.72435569E+01  0.69765457E+02                                 1.721968                            1.588771      -1.215540       2.302509                    0.994887       3.625652      10.243205       0.486649       1.306779      -0.701208       0.032723       0.006766      -0.016552       0.037290      -0.002894      -0.003712      -0.004402      -0.006479      -0.032165      -0.012891       0.002755       0.010135              1.795941       2.374959       0.123431      -0.258661       1.526043      -0.197075       1.486821           0.000001
           43              H       9.179432       3.493225       5.700073       0.117030       1.272374 0.94596535E+01  0.96137751E+02                                 1.891152                            1.761602      -1.062988       2.372880                    0.996940       3.534278       9.830096       0.489910       1.230188      -0.721200       0.030904      -0.026624      -0.003513       0.040942      -0.007976      -0.008383      -0.001453       0.014420      -0.035951      -0.015595      -0.002846       0.018441              1.965977       2.226774      -0.497999       0.063298       2.198142      -0.178293       1.473013           0.000002
           44              H       5.364774       4.491134       6.578344       0.120847       1.232044 0.89258457E+01  0.90072984E+02                                 1.891321                            1.737566      -1.290456       2.266664                    0.994074       3.690694      10.480657       0.478516       1.268424      -0.710394      -0.031886      -0.009918       0.012725       0.035735      -0.001170      -0.005989      -0.001455       0.006609      -0.010564      -0.007190      -0.000966       0.008156              1.984256       2.546469       0.346116      -0.344478       1.863971      -0.255564       1.542327           0.000002
           45              H       7.807398      14.984393       6.404620       0.117282       1.176544 0.89486596E+01  0.90085665E+02                                 1.820000                            1.733203      -1.101726       2.351806                    0.996922       3.572285      10.031734       0.483322       1.258845      -0.713916      -0.037877       0.003225      -0.003637       0.038188      -0.006302      -0.003117       0.004144       0.023164      -0.017346      -0.012124      -0.004688       0.016813              1.872635       2.383574      -0.025237       0.197873       1.607667       0.196576       1.626664          -0.000002
           46              H       7.743412      16.629669       8.292419       0.107021       1.117811 0.79797772E+01  0.78670887E+02                                 1.810154                            1.671673      -0.984912       2.403368                    0.996827       3.647668      10.396986       0.473085       1.313237      -0.700950      -0.035736       0.002959      -0.006105       0.036374       0.000473       0.004218       0.010802       0.017169      -0.015781      -0.016661       0.003753       0.012908              1.911670       2.661372      -0.234879      -0.028255       1.475136       0.147428       1.598503          -0.000001
           47              H       0.131181      16.287864       8.734450       0.119514       1.139017 0.85265237E+01  0.84424694E+02                                 1.751538                            1.668616      -1.081466       2.362779                    0.997420       3.449941       9.468032       0.505169       1.224538      -0.722106       0.037329      -0.002313       0.004132       0.037628      -0.007154      -0.001508       0.003622       0.021348      -0.016043      -0.011678      -0.004146       0.015823              1.798690       2.311752       0.058456       0.165390       1.473507       0.181317       1.610812          -0.000002
           48              H       0.169532      14.520453       6.954746       0.113958       1.294442 0.97147491E+01  0.99547157E+02                                 1.934488                            1.803065      -0.937548       2.432406                    0.997712       3.525248       9.896647       0.476306       1.254939      -0.716479       0.035787      -0.005403       0.005814       0.036656       0.000466       0.004113       0.013261       0.016108      -0.007477      -0.018281       0.005700       0.012582              2.000009       2.738767      -0.148179      -0.024554       1.600429       0.163020       1.660830          -0.000001
           49              H      -0.948080      13.312336       5.325602       0.105605       1.215895 0.86625496E+01  0.86428676E+02                                 1.848845                            1.691798      -1.104451       2.339931                    0.996768       3.626050      10.110045       0.495463       1.239032      -0.717343       0.018921      -0.027238      -0.019755       0.038603      -0.010309      -0.002026       0.008206       0.006530      -0.019582      -0.013238      -0.002810       0.016048              1.976878       2.003997      -0.327600      -0.348990       1.997008       0.618185       1.929629          -0.000001
           50              H      10.207731      -2.090013       9.935075       0.106904       1.096533 0.77830251E+01  0.76154835E+02                                 1.772553                            1.638739      -1.067167       2.360693                    0.996944       3.655691      10.336735       0.483788       1.293905      -0.704467      -0.018830       0.023077       0.025437       0.039169      -0.007641      -0.006226       0.007566       0.005699      -0.007393      -0.009690      -0.004986       0.014677              1.883525       1.977846      -0.267676      -0.323267       1.630635       0.494294       2.042094          -0.000001
           51              H       7.657411       7.172944       2.055732       0.114063       0.983691 0.70579658E+01  0.68322959E+02                                 1.731136                            1.625243      -1.271402       2.271544                    0.994209       3.841410      11.298645       0.450849       1.403422      -0.680901       0.018455       0.019551       0.026606       0.037824       0.003463       0.003401       0.010823       0.004430      -0.007798      -0.012614       0.000710       0.011904              1.802932       1.842111       0.251803       0.348313       1.635103       0.366220       1.931582          -0.000000
           52              H       5.352037       7.201500       2.076965       0.120100       1.027900 0.76759319E+01  0.74808728E+02                                 1.702961                            1.637517      -0.937504       2.438166                    0.998090       3.483207       9.812936       0.479748       1.310002      -0.702655      -0.017620       0.019155       0.026869       0.037408      -0.001480      -0.002289       0.011956       0.012395      -0.014108      -0.016253       0.005437       0.010816              1.726182       1.719504      -0.164309      -0.219572       1.607587       0.326562       1.851457          -0.000000
           53              H       3.187417       6.483672       1.079018       0.125141       1.037851 0.76315800E+01  0.75189475E+02                                 1.783133                            1.681654      -1.359979       2.240320                    0.992735       3.825440      11.280786       0.447377       1.389600      -0.683891      -0.019418       0.017137       0.030953       0.040359      -0.001650      -0.000446       0.012861      -0.000834       0.006201      -0.012286      -0.001506       0.013792              1.854013       2.068029      -0.228881      -0.365881       1.641465       0.278259       1.852546          -0.000000
           54              H       6.305721       0.013399      18.090445       0.118071       1.077038 0.79878618E+01  0.79027421E+02                                 1.784691                            1.688532      -1.197295       2.312393                    0.995257       3.688307      10.643884       0.462530       1.338502      -0.695351       0.017726      -0.021007      -0.022943       0.035803      -0.001736      -0.001964       0.012269       0.003022       0.007629      -0.012676      -0.000298       0.012974              1.845749       2.067430      -0.250966      -0.356699       1.618630       0.316120       1.851187          -0.000000
           55              H       4.126769      -0.799774      17.148476       0.119448       1.047132 0.78391151E+01  0.76468919E+02                                 1.698101                            1.635054      -0.842903       2.480739                    0.999082       3.416345       9.493256       0.490975       1.278876      -0.709970       0.014716      -0.021491      -0.026108       0.036879      -0.001830      -0.000465       0.011870       0.015656       0.003068      -0.016484       0.006589       0.009895              1.716887       1.713689      -0.162722      -0.227309       1.646207       0.345512       1.790765          -0.000001
           56              H       1.829446      -0.780520      17.183221       0.113542       0.971055 0.69297906E+01  0.66699546E+02                                 1.711711                            1.607171      -1.211851       2.301702                    0.994806       3.775641      11.032374       0.455269       1.397769      -0.682365      -0.019577      -0.021261      -0.027573       0.039944       0.002702       0.003625       0.009348       0.012714       0.014393      -0.013560       0.001526       0.012034              1.782883       1.805310       0.282907       0.333330       1.726655       0.390901       1.816682          -0.000000
           57              H      -1.308808       2.138297      14.116029       0.114987       1.326910 0.10655146E+02  0.11115304E+03                                 1.942338                            1.868822      -0.979141       2.418282                    0.996551       3.489115       9.716057       0.477679       1.229159      -0.723976       0.027140       0.029513       0.012795       0.042087       0.007242       0.001866       0.003399      -0.015716      -0.019982      -0.007848      -0.006861       0.014708              1.980175       2.267758       0.448890       0.194891       1.839169       0.192302       1.833598          -0.000001
           58              H      10.165945       1.777248      12.776425       0.114799       1.239395 0.95126939E+01  0.96792792E+02                                 1.868419                            1.771958      -1.018842       2.397236                    0.996737       3.507912       9.756279       0.486331       1.237755      -0.720238      -0.005619       0.014555      -0.039310       0.042293      -0.004789       0.006604      -0.006447      -0.012169       0.012888      -0.011358      -0.002210       0.013568              1.960513       1.652532       0.046228      -0.087608       1.509672      -0.271066       2.719335          -0.000000
           59              H       8.316447       1.546518      16.310741       0.103834       1.173019 0.89497049E+01  0.91386431E+02                                 1.915531                            1.802901      -1.284103       2.260741                    0.992855       3.943491      11.682301       0.440420       1.361966      -0.690138      -0.033831       0.008826       0.019589       0.040077      -0.004303      -0.005778       0.004657      -0.000240      -0.022793      -0.010582      -0.000447       0.011029              2.027619       2.447280      -0.244179      -0.565012       1.534840       0.202757       2.100736          -0.000001
           60              H       9.846650       2.013588      16.247042       0.104296       1.133844 0.87734717E+01  0.87836715E+02                                 1.788678                            1.724377      -0.767851       2.509673                    0.998676       3.497250       9.775859       0.481368       1.270937      -0.712616       0.025775       0.028474       0.015251       0.041325       0.006404       0.005642       0.003379      -0.009013      -0.019472      -0.010120      -0.002643       0.012764              1.843200       1.892312       0.335740       0.279533       1.756908       0.391610       1.880380          -0.000002
           61              H       8.878474      -1.834526      15.461424       0.112675       1.266944 0.10377269E+02  0.10792776E+03                                 1.895600                            1.851307      -1.170905       2.323303                    0.994938       3.607816      10.149623       0.475500       1.238526      -0.720017       0.008378      -0.043286      -0.000492       0.044092       0.005176      -0.002121       0.005458      -0.019032      -0.025154      -0.011581      -0.004397       0.015977              1.904704       1.647716      -0.197241       0.050977       2.306116      -0.298698       1.760282           0.000000
           62              H       7.731884      -0.791471      15.859059       0.105960       1.149155 0.88330079E+01  0.88843294E+02                                 1.822903                            1.743308      -0.891927       2.452310                    0.997350       3.567178      10.090914       0.471975       1.290241      -0.707851      -0.037609       0.000667       0.016806       0.041199       0.004484      -0.004236       0.001833       0.015511      -0.012696      -0.008895      -0.003013       0.011907              1.896219       2.328882      -0.059034      -0.508263       1.473447      -0.012591       1.886330          -0.000001
           63              H       7.136857       0.975283      14.316777       0.098086       1.123242 0.82590766E+01  0.82441796E+02                                 1.849511                            1.722431      -1.104498       2.346477                    0.994029       3.787997      11.000495       0.455519       1.347049      -0.693856      -0.032296       0.004978       0.017789       0.037206       0.000087      -0.002926      -0.000958       0.002422      -0.018176      -0.006926       0.001878       0.005048              1.963819       2.666234      -0.318483      -0.414490       1.435327       0.162586       1.789897          -0.000001
           64              H       7.867923       1.067700      12.896102       0.098062       1.406129 0.11082232E+02  0.11719613E+03                                 2.028373                            1.907509      -1.192166       2.300725                    0.993690       3.762990      10.682743       0.470417       1.231224      -0.720916      -0.005095       0.013357      -0.036082       0.038811      -0.001877       0.004216      -0.014827      -0.004865       0.007887      -0.013242      -0.004367       0.017609              2.151844       1.938257      -0.029317       0.436584       1.526581      -0.064051       2.990694          -0.000001
           65              H       9.535693      -0.539509      12.311231       0.100571       1.316516 0.10276178E+02  0.10833762E+03                                 2.046438                            1.914430      -1.461780       2.174778                    0.991090       4.063964      12.129424       0.434390       1.337453      -0.695087      -0.000638       0.005648      -0.036573       0.037012       0.006953      -0.006711      -0.001029      -0.015105       0.028281      -0.016348       0.003967       0.012381              2.206953       1.855660      -0.018247       0.187980       1.552893       0.041970       3.212305          -0.000001
           66              H       9.932931      -1.699795      13.338133       0.114995       1.274356 0.10616994E+02  0.11076334E+03                                 1.906936                            1.881230      -0.804167       2.503290                    0.998602       3.434945       9.595978       0.469676       1.250011      -0.720238       0.011054      -0.043244       0.001759       0.044670      -0.000129       0.002545       0.000486      -0.018407      -0.034641      -0.012288      -0.002698       0.014986              1.897057       1.747634      -0.260108      -0.011545       2.132557       0.054899       1.810980          -0.000000
           67              H      -1.105283      -1.161396      15.376493       0.122802       1.072871 0.84107010E+01  0.84718486E+02                                 1.820736                            1.761776      -1.332564       2.253122                    0.992785       3.833586      11.349020       0.439399       1.383887      -0.686096       0.015746      -0.042168       0.005259       0.045318      -0.004977       0.004523      -0.000618      -0.017675      -0.010396      -0.010861      -0.001222       0.012083              1.866508       1.840844      -0.312690       0.053734       2.081303      -0.159688       1.677378          -0.000000
           68              H      -0.682948       0.352939      15.685335       0.109576       1.087861 0.84342528E+01  0.84946142E+02                                 1.829978                            1.758092      -1.272607       2.272680                    0.992700       3.873407      11.435896       0.442528       1.374257      -0.687853       0.033746       0.020105       0.017130       0.042854       0.004584       0.006165       0.007009       0.005791      -0.009882      -0.009625      -0.002617       0.012242              1.915811       2.244408       0.320193       0.350968       1.634699       0.188180       1.868324          -0.000001
           69              H       5.796875       0.617797      11.473496       0.106940       1.275952 0.10611363E+02  0.11096306E+03                                 1.915309                            1.883244      -0.945237       2.430047                    0.996567       3.558630      10.033561       0.467332       1.253353      -0.717985      -0.003720       0.042805       0.002360       0.043031       0.001122       0.000645       0.001531      -0.018394      -0.033776      -0.011391      -0.003597       0.014988              1.919928       1.701783      -0.079211       0.033739       2.166529       0.226890       1.891473          -0.000001
           70              H       5.924851      -0.711524      12.355628       0.105629       1.261570 0.99120779E+01  0.10327894E+03                                 1.977551                            1.873420      -1.280029       2.268389                    0.992057       3.881828      11.415875       0.442713       1.327813      -0.698245      -0.000974      -0.011966       0.038685       0.040505       0.005601      -0.006199      -0.000838      -0.003618       0.033835      -0.012443      -0.001062       0.013505              2.111411       1.796091       0.015359       0.159524       1.560192      -0.074809       2.977950          -0.000001
           71              H       3.833128      -0.777269       8.894662       0.108243       1.061495 0.81191521E+01  0.81200161E+02                                 1.814897                            1.735403      -1.311140       2.253523                    0.992432       3.921389      11.631338       0.440290       1.390981      -0.684068      -0.037480      -0.013521      -0.020405       0.044765       0.002352       0.007022       0.004925       0.009804      -0.008138      -0.008908      -0.002555       0.011463              1.912466       2.325693       0.180886       0.421219       1.496712       0.109712       1.914994          -0.000001
           72              H       4.531415       0.575978       9.388810       0.115302       1.164003 0.94360956E+01  0.96972317E+02                                 1.872307                            1.829476      -1.192412       2.321062                    0.993475       3.696029      10.742221       0.448083       1.330125      -0.698985      -0.006665       0.043113      -0.001353       0.043646      -0.002380       0.000980      -0.000147      -0.023062      -0.003793      -0.011234      -0.001176       0.012411              1.894544       1.777503      -0.213707       0.019369       2.217504      -0.062984       1.688625          -0.000000
           73              H       4.865860      -2.792776      11.597033       0.111939       1.235196 0.94544569E+01  0.96326863E+02                                 1.881229                            1.778216      -1.027045       2.388624                    0.996623       3.578954      10.053596       0.479327       1.254191      -0.715823       0.000582      -0.021432       0.035593       0.041552      -0.001101       0.004695      -0.008260      -0.017695       0.001644      -0.011312      -0.002946       0.014259              1.976675       1.673324       0.068511      -0.196309       1.566590      -0.366518       2.690113          -0.000000
           74              H       2.692333      17.063540      10.222684       0.112643       1.267727 0.99007933E+01  0.10199324E+03                                 1.911529                            1.818938      -1.064604       2.371302                    0.995985       3.601831      10.157165       0.474469       1.253132      -0.716333      -0.030622      -0.022733      -0.016569       0.041582       0.010175       0.002419       0.004432      -0.015984      -0.011740      -0.010991      -0.005171       0.016163              1.981829       2.481398       0.350392       0.308013       1.614591       0.164005       1.849498          -0.000001
           75              H       7.852942      -0.446192       8.850266       0.112660       1.122741 0.84502660E+01  0.84664898E+02                                 1.841513                            1.739264      -1.058117       2.381777                    0.995066       3.664062      10.591068       0.455388       1.342431      -0.695841       0.037513      -0.007166      -0.019104       0.042703       0.001800      -0.003303       0.004219       0.019632      -0.014759      -0.011038      -0.001903       0.012941              1.947010       2.381361      -0.176939      -0.555881       1.518762       0.059803       1.940907          -0.000001
           76              H       6.962239       0.778061       9.367577       0.109729       1.279725 0.10587553E+02  0.11028201E+03                                 1.886638                            1.854318      -1.067520       2.371803                    0.995354       3.556575       9.899306       0.482829       1.217879      -0.725583       0.002755       0.043396       0.003838       0.043652       0.004881       0.003552       0.005663      -0.017845      -0.028764      -0.011756      -0.004771       0.016527              1.882796       1.614659       0.027178      -0.033656       2.305823      -0.132715       1.727906          -0.000000
           77              H       7.252096      -2.549578      11.562289       0.104015       1.398269 0.11223430E+02  0.11828747E+03                                 1.990363                            1.900955      -0.944519       2.423079                    0.997266       3.538600       9.816203       0.481331       1.207395      -0.729213       0.003140      -0.016763       0.033928       0.037974      -0.001058       0.003510      -0.011569      -0.004713      -0.006307      -0.011680      -0.001497       0.013177              2.055563       1.777629      -0.066460       0.197264       1.612276      -0.291727       2.776784           0.000000
           78              H       8.013867      -2.441092      10.157055       0.096451       1.206530 0.87658572E+01  0.88583785E+02                                 1.920669                            1.757777      -1.162184       2.317052                    0.993577       3.826526      11.087019       0.458545       1.321796      -0.698950       0.031874      -0.010348      -0.018197       0.038134      -0.002099      -0.003246      -0.000118       0.004614      -0.007898      -0.004307      -0.001247       0.005554              2.060678       2.777260      -0.392572      -0.595352       1.500744       0.203634       1.904029          -0.000001
           79              H       3.818434      17.225083       8.143789       0.104039       1.127449 0.86952366E+01  0.87248132E+02                                 1.808459                            1.736561      -0.917654       2.440641                    0.996856       3.590324      10.195125       0.469355       1.300559      -0.705361      -0.032757      -0.019475      -0.018108       0.042193       0.007230       0.005484       0.002718      -0.001419      -0.021068      -0.009496      -0.002973       0.012468              1.877739       2.100682       0.280763       0.395652       1.576015       0.303874       1.956519          -0.000001
           80              H       5.414230      17.350891       8.101323       0.103783       1.209184 0.91578758E+01  0.93652951E+02                                 1.929514                            1.805311      -1.193332       2.303548                    0.994556       3.834908      11.212693       0.448785       1.334568      -0.696603       0.032867      -0.013138      -0.021149       0.041232      -0.006590      -0.005377       0.007631      -0.003367      -0.018707      -0.010518      -0.003662       0.014180              2.054002       2.437100      -0.277981      -0.588665       1.563503       0.245004       2.161404          -0.000001
           81              H       0.735360      -2.880207      16.137017       0.128100       1.090075 0.79463030E+01  0.78843132E+02                                 1.828363                            1.706453      -1.281208       2.281199                    0.993692       3.727802      10.921683       0.449213       1.374215      -0.687903      -0.036835       0.016273       0.001434       0.040295      -0.008117      -0.002708      -0.000289       0.014030      -0.008322      -0.009633      -0.002844       0.012477              1.899991       2.237605      -0.397335       0.013185       1.753207      -0.183024       1.709160           0.000000
           82              H       0.296719      -3.784600      18.430172       0.122911       1.106455 0.79025859E+01  0.77536370E+02                                 1.778572                            1.650502      -1.066894       2.374101                    0.996681       3.568343      10.068050       0.482921       1.292689      -0.705393      -0.034271       0.017153       0.003587       0.038492      -0.008412      -0.009947      -0.004940       0.010874       0.022245      -0.017318       0.002337       0.014981              1.844744       2.398889      -0.386899       0.028589       1.661283      -0.139512       1.474060           0.000001
           83              H       2.389777      -0.174196       0.970923       0.117100       1.194397 0.88817218E+01  0.88252181E+02                                 1.767161                            1.672694      -1.012244       2.396182                    0.997898       3.369221       9.062928       0.521808       1.181319      -0.733504      -0.024788       0.003045       0.033062       0.041434      -0.010834      -0.011877      -0.002201       0.017207       0.004820      -0.017771      -0.001232       0.019004              1.801661       1.779643       0.003352      -0.371064       1.459905      -0.232481       2.165435           0.000003
           84              H       3.052875      13.848480      18.345240       0.121605       1.310648 0.99788964E+01  0.10305252E+03                                 1.943617                            1.819655      -1.303416       2.262204                    0.994415       3.656810      10.342195       0.476654       1.244306      -0.717234       0.031149      -0.019810      -0.001944       0.036966      -0.010968      -0.006418       0.002406       0.008004       0.003416      -0.012493      -0.001953       0.014445              2.001458       2.405368      -0.498385       0.148939       1.832134      -0.256188       1.766874           0.000002
           85              H       3.491500      14.751594      16.025062       0.118027       1.227374 0.90591611E+01  0.89865486E+02                                 1.764497                            1.664462      -0.845739       2.476434                    0.999015       3.246999       8.540462       0.538406       1.146810      -0.743862       0.031981      -0.019651      -0.004332       0.037785      -0.012113      -0.008850      -0.010246       0.012669       0.011254      -0.022399       0.009090       0.013308              1.775437       2.110316      -0.421495      -0.000287       1.655980      -0.110692       1.560016           0.000009
           86              H       2.858517      16.111581      14.278172       0.110171       1.212037 0.86585042E+01  0.85327510E+02                                 1.764894                            1.632590      -1.060092       2.364373                    0.997650       3.402868       9.059818       0.538415       1.154364      -0.739141       0.024513       0.000896      -0.029971       0.038729      -0.009601      -0.011734      -0.001800       0.021387       0.003415      -0.017250      -0.002567       0.019817              1.855655       1.728124       0.046136      -0.473559       1.469765      -0.286679       2.369075           0.000001
           87              H       2.669716       2.369248       8.713217       0.122393       1.179657 0.87896537E+01  0.88572143E+02                                 1.863857                            1.747733      -1.097256       2.362002                    0.996246       3.619160      10.351586       0.466413       1.303196      -0.703904       0.035674      -0.014498       0.002804       0.038610      -0.004773      -0.002276      -0.001406       0.020460      -0.015272      -0.009552      -0.004476       0.014028              1.932214       2.238789      -0.372334       0.123562       1.784069      -0.267127       1.773783           0.000000
           88              H      10.705658       4.256303       8.116765       0.116788       1.270397 0.93499788E+01  0.94233306E+02                                 1.858214                            1.729116      -0.971623       2.417980                    0.997870       3.399395       9.249992       0.506808       1.199137      -0.729777      -0.034499       0.013272      -0.001987       0.037018      -0.005809      -0.009294      -0.010699       0.017448       0.001349      -0.019562       0.004896       0.014665              1.909420       2.406006      -0.412717       0.205509       1.660151      -0.211496       1.662101           0.000006
           89              H      11.126077       2.939917       9.944726       0.111197       1.204107 0.86981800E+01  0.85586001E+02                                 1.740403                            1.625032      -1.057667       2.366830                    0.997720       3.353070       8.842296       0.546770       1.138484      -0.743703      -0.031034      -0.003541       0.024419       0.039648      -0.005855      -0.008862      -0.004401       0.028123      -0.008633      -0.016818      -0.002726       0.019544              1.812573       1.854296       0.103286      -0.462363       1.470444      -0.286156       2.112980           0.000001
           90              H       3.455783       3.397515       6.618879       0.119516       1.041315 0.72435533E+01  0.69765419E+02                                 1.721968                            1.588771      -1.215540       2.302509                    0.994887       3.625652      10.243207       0.486648       1.306779      -0.701208       0.032723      -0.017692       0.002600       0.037290      -0.002910      -0.003700      -0.008394       0.009683       0.016320      -0.012891       0.002755       0.010135              1.795941       2.374960      -0.280712       0.057808       1.580830      -0.183543       1.432033           0.000001
           91              H       3.041882       4.696158       4.758104       0.117030       1.272374 0.94596572E+01  0.96137799E+02                                 1.891152                            1.761602      -1.062988       2.372880                    0.996940       3.534279       9.830100       0.489910       1.230188      -0.721200       0.030904       0.002974      -0.026690       0.040942      -0.006226      -0.009753      -0.003792       0.023890      -0.007540      -0.015595      -0.002846       0.018441              1.965977       2.226775       0.180864      -0.468293       1.597716      -0.326593       2.073441           0.000002
           92              H      -0.772776       5.309523       5.937496       0.120847       1.232044 0.89258452E+01  0.90072975E+02                                 1.891320                            1.737566      -1.290456       2.266664                    0.994074       3.690694      10.480656       0.478516       1.268424      -0.710394      -0.031886       0.014732      -0.006577       0.035735      -0.005534      -0.002572      -0.001748       0.007796      -0.007005      -0.007190      -0.000966       0.008156              1.984255       2.546468      -0.417422       0.253418       1.679805      -0.301051       1.726492           0.000002
           93              H       1.669848       2.624746      16.082970       0.117282       1.176543 0.89486533E+01  0.90085586E+02                                 1.819999                            1.733202      -1.101724       2.351807                    0.996922       3.572284      10.031730       0.483322       1.258845      -0.713916      -0.037877      -0.004304       0.002258       0.038188      -0.001515      -0.006866       0.004345       0.022351      -0.019783      -0.012124      -0.004688       0.016813              1.872634       2.383573       0.198151       0.022946       1.534049       0.178393       1.700280          -0.000002
           94              H       1.605862       4.062959      18.132911       0.107021       1.117811 0.79797782E+01  0.78670903E+02                                 1.810154                            1.671673      -0.984912       2.403368                    0.996827       3.647668      10.396988       0.473085       1.313238      -0.700950      -0.035736      -0.006637       0.001409       0.036374       0.003981       0.001470       0.009721       0.021544      -0.002656      -0.016661       0.003753       0.012908              1.911671       2.661373       0.028890      -0.234801       1.522770       0.159193       1.550869          -0.000001
           95              H       6.268731       4.574054      17.907070       0.119514       1.139017 0.85265251E+01  0.84424709E+02                                 1.751538                            1.668616      -1.081464       2.362780                    0.997420       3.449941       9.468031       0.505169       1.224538      -0.722106       0.037329       0.004566      -0.001254       0.037628       0.000251      -0.007307       0.003823       0.020535      -0.018484      -0.011678      -0.004146       0.015823              1.798690       2.311752       0.146548       0.096408       1.518500       0.192430       1.565819          -0.000002
           96              H       6.307082       3.270068      15.764476       0.113958       1.294444 0.97147670E+01  0.99547380E+02                                 1.934489                            1.803066      -0.937548       2.432406                    0.997712       3.525250       9.896653       0.476306       1.254938      -0.716479       0.035787       0.006939      -0.003851       0.036656       0.003881       0.001439       0.012740       0.018214      -0.001157      -0.018282       0.005700       0.012582              2.000010       2.738770       0.011693      -0.149743       1.581460       0.158335       1.679801          -0.000000
           97              H       5.189470       1.978141      14.200961       0.105605       1.215900 0.86625979E+01  0.86429271E+02                                 1.848850                            1.691802      -1.104465       2.339923                    0.996769       3.626059      10.110074       0.495463       1.239031      -0.717343       0.018921      -0.012647      -0.031180       0.038603       0.000506      -0.010494       0.005743       0.016501       0.010333      -0.013238      -0.002810       0.016048              1.976883       2.004003      -0.260256      -0.401727       1.645692       0.531415       2.280954          -0.000001
           98              H       4.070181      10.146383       0.353239       0.106904       1.096532 0.77830216E+01  0.76154795E+02                                 1.772553                            1.638739      -1.067167       2.360693                    0.996944       3.655690      10.336733       0.483787       1.293905      -0.704467      -0.018830       0.019162       0.028504       0.039169      -0.004212      -0.008911       0.006499       0.010020       0.005570      -0.009690      -0.004986       0.014677              1.883525       1.977846      -0.249651      -0.337381       1.788303       0.533237       1.884425          -0.000001
           99              H       1.519861       0.275798       7.456614       0.114063       0.983691 0.70579671E+01  0.68322974E+02                                 1.731136                            1.625243      -1.271402       2.271544                    0.994209       3.841410      11.298645       0.450849       1.403422      -0.680901       0.018455       0.021142       0.025360       0.037824       0.002471       0.004178       0.009186       0.011056       0.012081      -0.012614       0.000710       0.011904              1.802932       1.842110       0.277773       0.327977       1.744032       0.393125       1.822654          -0.000000
          100              H      11.489587       0.289564       7.489429       0.120100       1.027900 0.76759311E+01  0.74808718E+02                                 1.702962                            1.637517      -0.937503       2.438167                    0.998090       3.483206       9.812933       0.479748       1.310002      -0.702655      -0.017620       0.021493       0.025039       0.037408      -0.001867      -0.001986       0.010382       0.018768       0.005013      -0.016253       0.005437       0.010816              1.726182       1.719503      -0.173768      -0.212165       1.685395       0.345780       1.773648          -0.000000
          101              H       9.324967      -0.507145       6.553250       0.125141       1.037851 0.76315818E+01  0.75189494E+02                                 1.783133                            1.681654      -1.359979       2.240320                    0.992735       3.825440      11.280785       0.447377       1.389600      -0.683891      -0.019418       0.025940       0.024059       0.040359      -0.000038      -0.001709       0.012007       0.002625       0.016577      -0.012286      -0.001506       0.013792              1.854013       2.068029      -0.300325      -0.309937       1.710858       0.295399       1.783152          -0.000000
          102              H       0.168171      17.559464       4.350818       0.118071       1.077037 0.79878497E+01  0.79027281E+02                                 1.784690                            1.688531      -1.197297       2.312392                    0.995257       3.688307      10.643887       0.462530       1.338503      -0.695350       0.017726      -0.017237      -0.025895       0.035803      -0.001490      -0.002156       0.012098       0.003715       0.009708      -0.012676      -0.000298       0.012974              1.845749       2.067430      -0.286115      -0.329175       1.690637       0.333904       1.779179          -0.000000
          103              H      10.264319      16.839961       3.335498       0.119447       1.047135 0.78391393E+01  0.76469213E+02                                 1.698104                            1.635057      -0.842904       2.480737                    0.999083       3.416351       9.493276       0.490975       1.278876      -0.709970       0.014716      -0.020194      -0.027124       0.036879      -0.000013      -0.001888       0.012685       0.012359      -0.006823      -0.016485       0.006589       0.009896              1.716890       1.713691      -0.181660      -0.212481       1.621593       0.339432       1.815384          -0.000001
          104              H       7.966996      16.869076       3.362522       0.113542       0.971054 0.69297819E+01  0.66699447E+02                                 1.711711                            1.607171      -1.211851       2.301702                    0.994806       3.775640      11.032373       0.455269       1.397770      -0.682365      -0.019577      -0.021670      -0.027252       0.039944       0.002872       0.003493       0.011428       0.004292      -0.010872      -0.013560       0.001526       0.012034              1.782882       1.805310       0.255769       0.354581       1.629511       0.366907       1.913825          -0.000000
          105              C       4.139438      12.960874       4.788409      -0.035327      22.933754 0.36086317E+03  0.81726911E+04                                 7.172155                            6.400863      -0.333904       1.906226                    0.997246      27.908883      81.150555       0.635211       0.425761      -1.048624      -0.031001       0.048944      -0.054965       0.079860      -0.006499       0.021906      -0.029089      -0.025532       0.057476      -0.033129      -0.014794       0.047923              7.916694       9.180644      -2.038936      -0.058962       8.603668       0.182340       5.965769          -0.000001
          106              C       3.038191      15.038621       5.166741      -0.032656      23.672706 0.37766307E+03  0.86569287E+04                                 7.361370                            6.563675      -0.344719       1.896649                    0.998139      28.274079      82.894127       0.624634       0.427780      -1.046670       0.020448      -0.034914      -0.070908       0.081639      -0.006162       0.002485       0.023805       0.023072       0.104883      -0.038263      -0.004588       0.042850              8.213175       7.353427      -0.650761      -0.912473       9.912088       2.289981       7.374012          -0.000002
          107              C       2.454296      15.144083       2.822241      -0.036589      22.767639 0.36711020E+03  0.83472931E+04                                 7.105669                            6.432867      -0.340890       1.898157                    0.997924      28.084928      81.740797       0.637255       0.422711      -1.050841       0.044956      -0.045621       0.052367       0.082732      -0.027624       0.022362      -0.018447       0.039628       0.065468      -0.045596      -0.005380       0.050976              7.806394       7.469976      -0.265118       0.433296      10.011833      -0.251678       5.937372          -0.000000
          108              C       1.862779      13.244623       4.138682      -0.040527      23.778204 0.37529263E+03  0.85853240E+04                                 7.381963                            6.528567      -0.342760       1.898419                    0.997112      28.286295      82.728947       0.628670       0.425890      -1.048286       0.068446       0.037223      -0.012262       0.078872       0.008868      -0.021834      -0.014239       0.012261      -0.128966      -0.051158       0.010785       0.040373              8.221475      10.607808       1.805004      -0.429986       8.145466       1.036028       5.911152          -0.000001
          109              C       3.518337      13.062536       2.451244      -0.030559      23.275737 0.36328252E+03  0.82569137E+04                                 7.256385                            6.413354      -0.406191       1.883046                    0.996912      28.127686      82.443034       0.634711       0.424578      -1.047362       0.006766       0.053416       0.067906       0.086662      -0.000614       0.005301       0.012937      -0.020586       0.105705      -0.028505      -0.010718       0.039223              8.183868       8.765096      -0.455839      -0.319191       9.179997       2.262712       6.606510          -0.000001
          110              C       4.749998      14.891268       3.454596      -0.035278      25.118074 0.39068427E+03  0.90709694E+04                                 7.809545                            6.783877      -0.545458       1.836951                    0.996643      28.796861      86.185078       0.597196       0.441734      -1.033800      -0.073120      -0.047910       0.016883       0.089033       0.013039      -0.012161       0.001592       0.017774      -0.075882      -0.028983      -0.001295       0.030279              9.125195      10.589937      -0.140332      -0.697384      10.762362       0.885455       6.023285          -0.000001
          111              C      -0.263501      11.184194       2.382912      -0.032255      24.132354 0.37298049E+03  0.85319146E+04                                 7.450095                            6.510304      -0.418922       1.876544                    0.996692      28.331453      83.261276       0.628345       0.426135      -1.046580      -0.017485      -0.057835      -0.062474       0.086912      -0.003130       0.004238       0.012318      -0.023211       0.067375      -0.024074      -0.004019       0.028093              8.547878       9.072974       0.111052      -0.035079       9.735225       2.647966       6.835436          -0.000001
          112              C      10.763116       9.185513       1.847071      -0.027772      24.431066 0.38110133E+03  0.87885208E+04                                 7.616964                            6.659192      -0.503776       1.851510                    0.996692      28.536378      84.951896       0.608691       0.436349      -1.037587       0.064064       0.045278      -0.037974       0.087157       0.013121      -0.017231      -0.009905       0.000862      -0.032884      -0.021817      -0.006425       0.028242              8.847672      10.077518      -0.384475      -1.038740      10.456245       0.673835       6.009253          -0.000001
          113              C      10.969757      10.949103       0.207310      -0.034649      23.412144 0.36478274E+03  0.82960069E+04                                 7.331057                            6.472202      -0.413256       1.880502                    0.997129      28.080743      82.215228       0.625418       0.430627      -1.044111       0.042944      -0.039898       0.053810       0.079571      -0.010018       0.032711      -0.028540      -0.011152       0.055205      -0.036766      -0.017059       0.053825              8.199698       9.888579      -2.280193      -0.045731       8.669407       0.413810       6.041108          -0.000001
          114              C       0.887250       9.114629       2.035851      -0.040883      23.201487 0.37219678E+03  0.84916625E+04                                 7.191797                            6.470389      -0.333438       1.898508                    0.997913      28.231356      82.291911       0.636453       0.421812      -1.051457      -0.055981       0.034857      -0.045974       0.080390      -0.015353       0.024999      -0.005725       0.058025       0.044249      -0.040204      -0.006090       0.046294              7.981795       8.230653      -0.794430       0.438707       9.853355      -0.046538       5.861376          -0.000001
          115              C       1.049898      10.855122       0.426010      -0.035411      22.597685 0.35802407E+03  0.80912929E+04                                 7.090423                            6.347129      -0.233896       1.936140                    0.997927      27.907115      81.023691       0.642283       0.421962      -1.051120      -0.059013      -0.036606       0.031198       0.076131       0.008772      -0.033857      -0.021728       0.004945      -0.090861      -0.051649       0.006108       0.045541              7.700504       9.660696       0.897449      -0.861194       7.609082       0.582247       5.831734          -0.000001
          116              C      -1.535046       4.127950      19.165024      -0.033336      23.738606 0.38389772E+03  0.88399966E+04                                 7.401027                            6.639697      -0.363468       1.890967                    0.997741      28.413474      83.618018       0.617671       0.430638      -1.044450      -0.006842       0.040492       0.068891       0.080202      -0.004056       0.007522       0.030643       0.020818       0.077943      -0.039369      -0.001861       0.041230              8.258974       7.430392      -0.761323      -0.528912      10.276948       2.222739       7.069581          -0.000002
          117              C       8.192620      14.078702       1.162599       0.605546      24.819747 0.24623950E+03  0.50748551E+04                                 7.861686                            5.550063       0.004044       2.059112                    0.999635      22.132572      61.640363       0.633535       0.469104      -1.022244      -0.015594      -0.058590       0.023741       0.065112       0.016101       0.057342       0.062443       0.045009       0.164216      -0.080726      -0.032525       0.113251             10.350973       8.248615      -0.131732      -1.914506      16.670589      -3.059146       6.133716          -0.000000
          118              C       8.550918      15.379594       0.512292      -0.033822      40.066657 0.43765922E+03  0.10231045E+05                                10.143640                            6.920580       0.056788       2.018236                    0.999334      27.410646      76.713683       0.638472       0.410374      -1.075978       0.022786       0.036879      -0.027322       0.051242      -0.002815       0.000055       0.008341       0.006677       0.011051      -0.010687       0.001715       0.008971             13.939421       9.778028       0.624184      -2.586515      23.930893      -5.299978       8.109343           0.000001
          119              C       7.713465      16.460400       0.642778      -0.152262      40.048405 0.47266206E+03  0.11395685E+05                                10.345344                            7.359820      -0.036181       1.957595                    0.999275      30.404922      89.764161       0.591155       0.429749      -1.051338       0.008434       0.007860      -0.008976       0.014611       0.001814       0.006126       0.016156       0.062555       0.064553      -0.045909       0.016126       0.029783             13.756772       9.673753      -0.638808      -1.795898      23.636814      -4.793410       7.959750           0.000002
          120              C       8.094014      17.735039       0.138207       0.081977      36.155008 0.41088086E+03  0.95001614E+04                                 9.653912                            6.843705      -0.077371       1.991214                    0.999282      26.476153      74.858068       0.619717       0.427462      -1.059956      -0.011511      -0.001111       0.010169       0.015400      -0.002403      -0.003762      -0.007365      -0.033359      -0.053582      -0.020411      -0.006503       0.026914             12.619455       9.501920      -0.430335      -2.042570      20.984486      -4.690334       7.371959           0.000002
          121              C       7.281638      18.883219       0.322740      -0.133225      36.442369 0.44499334E+03  0.10533676E+05                                 9.574314                            7.060962       0.115771       2.011388                    0.999598      29.482998      85.335669       0.615849       0.420151      -1.060740       0.015424      -0.003854      -0.002379       0.016075       0.000312      -0.013158       0.002932       0.025762       0.005946      -0.014801      -0.006252       0.021053             11.650273      10.750155       0.083100      -2.116089      17.269293      -3.793986       6.931370           0.000003
          122              C       7.710438      -4.548910      19.203050      -0.116076      34.750879 0.43093143E+03  0.10120408E+05                                 9.258903                            6.934701       0.026893       1.974243                    0.999674      29.559206      85.250290       0.623215       0.418484      -1.061673       0.027081      -0.008968       0.000544       0.028532      -0.021227      -0.006654       0.012869       0.012584      -0.022127      -0.022053      -0.008367       0.030420             11.127334      10.673886       2.341090      -3.072782      15.660080      -3.932286       7.048034           0.000004
          123              C       8.369915      14.387381      18.310303      -0.172777      39.520332 0.46498898E+03  0.11159751E+05                                10.184427                            7.249237      -0.035828       1.947143                    0.999602      30.775890      90.515886       0.602173       0.423812      -1.055489      -0.009764      -0.009891       0.008790       0.016445       0.005511      -0.003364       0.015351       0.055424       0.075046      -0.044280       0.015501       0.028779             13.001765       9.762369       1.139692      -2.322268      21.884206      -4.787659       7.358721           0.000006
          124              C       8.803972      11.952806      18.628024      -0.150796      35.999160 0.43378151E+03  0.10183555E+05                                 9.400059                            6.903111       0.127757       2.002921                    0.999748      29.735311      85.178406       0.633327       0.411955      -1.068010      -0.015442       0.002181       0.004622       0.016266       0.004571      -0.027046      -0.004822       0.033672      -0.032785      -0.026328      -0.011911       0.038240             11.361677       8.867000      -0.144164      -2.055026      18.350165      -3.564357       6.867865           0.000008
          125              C       8.422922      10.750448      19.152284      -0.122204      35.767976 0.43864554E+03  0.10345544E+05                                 9.433406                            6.995520      -0.016446       1.953111                    0.999583      29.919431      86.423318       0.620739       0.418367      -1.061934      -0.026356       0.012355       0.004794       0.029500      -0.025647      -0.008636       0.010398       0.008400      -0.029601      -0.021698      -0.013193       0.034891             11.421756       9.327945       1.052669      -2.643434      17.650501      -3.867777       7.286822           0.000003
          126              C       8.940204      -4.404163      18.527651      -0.016351      40.026191 0.43384357E+03  0.10113948E+05                                10.124889                            6.884984      -0.040808       1.988472                    0.999359      27.246266      76.008147       0.641231       0.409736      -1.077006      -0.021532      -0.031654       0.023677       0.045013      -0.004601      -0.003592       0.006494       0.001464       0.012300      -0.007671      -0.002893       0.010563             13.567508      11.062611       2.908246      -3.334808      21.920554      -5.287363       7.719359           0.000003
          127              C       9.416691      -3.045347      18.096043       0.566397      25.409674 0.26170566E+03  0.54639883E+04                                 7.950411                            5.686119       0.007544       2.048926                    0.999639      22.656482      63.041978       0.633227       0.463287      -1.027762       0.007290       0.056660      -0.001067       0.057137      -0.016925       0.072612       0.007203       0.096509       0.115044      -0.075771      -0.030936       0.106707             10.203481       7.984098       2.342421      -2.746813      15.977246      -3.285504       6.649099           0.000003
          128              C       7.983385      13.097787      18.768355       0.085692      36.925140 0.40814061E+03  0.94094195E+04                                 9.745842                            6.789816      -0.113444       1.976962                    0.999272      26.423658      74.301288       0.627214       0.423582      -1.063686       0.013779       0.002846      -0.006473       0.015487      -0.004285      -0.006260      -0.006800      -0.040339      -0.043236      -0.021285      -0.007430       0.028714             12.762799       9.297278       0.294486      -2.227487      21.819912      -4.629175       7.171207           0.000003
          129              C       7.192160       9.964688       4.088302       0.606270      24.715018 0.24804370E+03  0.51251879E+04                                 7.875281                            5.589235      -0.004479       2.056495                    0.999678      22.209927      62.085980       0.627649       0.472289      -1.019757       0.014342       0.059446      -0.025308       0.066182       0.015624       0.046530       0.068652       0.032298       0.187636      -0.081094      -0.032834       0.113928             10.410031       8.364222      -0.385286      -1.383505      16.872064      -3.439918       5.993808           0.000000
          130              C       6.950098       8.631305       4.726061      -0.032602      40.710433 0.44462043E+03  0.10429254E+05                                10.267682                            6.980475       0.064160       2.021461                    0.999481      27.428890      76.760766       0.635376       0.410972      -1.076165      -0.017640      -0.039936       0.022689       0.049202      -0.000510      -0.003833       0.009417       0.007553       0.003628      -0.011658       0.001698       0.009960             14.307877      10.335214       0.292266      -1.766090      24.493313      -6.199311       8.095104           0.000000
          131              C       7.949779       7.672977       4.737257      -0.156640      39.543714 0.46407818E+03  0.11126948E+05                                10.209356                            7.253736       0.024673       1.973051                    0.999653      30.359169      89.102801       0.600838       0.425171      -1.055165      -0.011201      -0.009452       0.003082       0.014977       0.010829      -0.000078       0.019329       0.061180       0.050663      -0.046629       0.020174       0.026454             13.619533       9.870053      -1.819231      -0.780394      22.964480      -5.723482       8.024067           0.000002
          132              C       7.721576       6.383777       5.251673       0.085367      36.615626 0.39944161E+03  0.91699111E+04                                 9.715343                            6.732178      -0.091328       1.987430                    0.999289      26.293381      74.055228       0.627054       0.425490      -1.061274       0.011218       0.000044      -0.009765       0.014873      -0.008442      -0.000158      -0.005920      -0.029886      -0.035184      -0.013736      -0.010199       0.023935             12.917914      10.665085      -2.023759      -0.864808      20.657820      -5.608213       7.430835           0.000003
          133              C       6.446515       6.058046       5.771107       0.084060      36.725124 0.40842318E+03  0.94171606E+04                                 9.707688                            6.798483      -0.094829       1.984351                    0.999220      26.375503      74.160350       0.625967       0.424370      -1.063237      -0.012590      -0.006087       0.002144       0.014148      -0.007084      -0.000613      -0.008228      -0.027754      -0.051162      -0.019016      -0.006547       0.025563             12.619309      10.367989      -1.146996      -1.206112      20.431252      -5.250643       7.058686           0.000004
          134              C       5.433259       7.059373       5.741188      -0.144380      36.211427 0.43413607E+03  0.10206299E+05                                 9.472685                            6.928303       0.160150       2.017350                    0.999790      29.678904      85.413766       0.628354       0.414629      -1.064995       0.015771      -0.001385      -0.008954       0.018189       0.004298      -0.015138      -0.002088       0.040002      -0.039161      -0.018262      -0.013884       0.032147             11.549717      10.322443      -0.459102      -1.372273      17.582713      -4.227249       6.743996           0.000007
          135              C       5.680732       8.297986       5.242407      -0.115087      35.143506 0.43187415E+03  0.10143709E+05                                 9.328072                            6.944238       0.029460       1.971467                    0.999646      29.634574      85.352060       0.622792       0.418720      -1.061982       0.025431      -0.008445      -0.003553       0.027031      -0.020069      -0.001890       0.009191       0.030844      -0.039847      -0.024059      -0.008630       0.032690             11.358636       9.781361       1.083573      -1.993968      17.306681      -4.293018       6.987866           0.000003
          136              C       8.734428       5.398425       5.231405      -0.138408      37.830225 0.44975034E+03  0.10674806E+05                                 9.838530                            7.110283       0.129281       2.015032                    0.999533      29.578549      85.731696       0.612187       0.421535      -1.059850      -0.018037      -0.003003      -0.007868       0.019906       0.009821      -0.007151       0.002946       0.023379       0.012725      -0.018633       0.002534       0.016099             12.191667      11.989509      -1.986014      -0.790727      17.432817      -4.689974       7.152676           0.000003
          137              C       8.487777       4.143248       5.705478      -0.111968      35.234126 0.43117081E+03  0.10146175E+05                                 9.384165                            6.960965       0.003536       1.969207                    0.999716      29.655620      86.131910       0.617636       0.421425      -1.057858      -0.028049       0.004465      -0.005852       0.028999      -0.018314      -0.000923       0.010278       0.022746      -0.006064      -0.023978       0.000025       0.023952             11.321207      11.770524       0.927241      -1.668737      15.433759      -4.405237       6.759337           0.000004
          138              C       6.218677       4.733556       6.238424      -0.168071      40.396424 0.46676585E+03  0.11206361E+05                                10.327336                            7.272895      -0.010964       1.958590                    0.999560      30.588101      89.803426       0.600335       0.424959      -1.055409       0.006660       0.008006      -0.013346       0.016928       0.017487      -0.004286       0.015235       0.047421       0.050057      -0.042060       0.020360       0.021701             13.190953      11.354455      -0.675167      -1.297582      21.012532      -5.269710       7.205872           0.000006
          139              C       7.221590       3.807427       6.201363      -0.018376      40.127209 0.43530014E+03  0.10151681E+05                                10.110286                            6.884048      -0.027883       1.991052                    0.999329      27.296003      76.045251       0.643320       0.408254      -1.078484       0.018500       0.034277      -0.023680       0.045584      -0.000844       0.001075       0.001171       0.012942       0.002081      -0.007072       0.000714       0.006358             13.369920      11.952201       1.102352      -1.950908      21.108741      -5.345630       7.048819           0.000003
          140              C       6.938818       2.376467       6.621582       0.562230      25.627647 0.26074362E+03  0.54332905E+04                                 7.931103                            5.644884      -0.009379       2.038933                    0.999618      22.714306      62.929058       0.641400       0.458277      -1.031622      -0.023343      -0.043437       0.019251       0.052936      -0.002068       0.016791       0.032020       0.045707       0.294730      -0.078301      -0.027740       0.106041             10.109883       9.408725       1.313913      -1.231421      15.526682      -3.521033       5.394243           0.000003
          141              C       8.767707      13.304576       4.583415       0.608639      24.205234 0.24561525E+03  0.50651091E+04                                 7.778623                            5.574108      -0.023086       2.054417                    0.999570      22.131822      61.909670       0.626103       0.474380      -1.018115      -0.025725      -0.033925      -0.045067       0.061998      -0.000816      -0.017840      -0.087395      -0.099810      -0.035819      -0.078527      -0.037740       0.116266             10.150966      10.361776       1.516624       2.359885       9.686209       5.722242      10.404913          -0.000001
          142              C       9.454163      14.053782       5.700652      -0.021815      40.041330 0.44092929E+03  0.10327829E+05                                10.168405                            6.956020      -0.053094       1.985488                    0.999272      27.370194      76.703698       0.635451       0.411513      -1.075114       0.034502       0.016955       0.032751       0.050502      -0.002764      -0.008382      -0.011176      -0.002414      -0.020493      -0.017446       0.005410       0.012036             14.064105      12.844550       2.083357       3.729933      14.015728       9.326877      15.332037          -0.000002
          143              C       8.747316      14.900918       6.516382      -0.160030      38.473144 0.47203559E+03  0.11375761E+05                                10.046824                            7.334930      -0.132555       1.918084                    0.999311      30.759355      90.764030       0.594637       0.427414      -1.052868       0.009621       0.001284       0.003620       0.010359      -0.000575      -0.009657      -0.030897       0.031163      -0.050558      -0.044159       0.015636       0.028523             13.142193      10.455130       0.821696       2.121206      13.772230       8.978200      15.199220          -0.000003
          144              C       9.401871      15.649487       7.521085       0.089573      35.625215 0.41232929E+03  0.95569336E+04                                 9.623351                            6.886650      -0.233462       1.943329                    0.999051      26.582220      75.633950       0.612673       0.431323      -1.055928      -0.011484       0.002579      -0.001670       0.011888      -0.000494       0.001220       0.018367      -0.022543       0.021724      -0.015240      -0.010580       0.025820             12.719242      10.839475       0.157790       1.311036      12.268817       8.453752      15.049433          -0.000001
          145              C       8.683206      16.534674       8.386423      -0.151016      36.946943 0.46225799E+03  0.11061265E+05                                 9.699321                            7.197924       0.070726       1.985692                    0.999674      30.282310      88.496889       0.609010       0.420302      -1.059275       0.016477      -0.005060      -0.011552       0.020750       0.005707       0.008887      -0.009000       0.035774      -0.057764      -0.026367      -0.003222       0.029589             12.077701      12.150858      -0.881249       0.473663      10.246144       6.566307      13.836102          -0.000002
          146              C      -0.813404      16.336207       8.647395      -0.159080      37.893374 0.46629837E+03  0.11184936E+05                                 9.920067                            7.269854      -0.052374       1.945227                    0.999491      30.469030      89.220195       0.600783       0.425029      -1.056063      -0.011435      -0.003024      -0.009730       0.015316      -0.009394      -0.002717      -0.034834       0.027519      -0.041947      -0.046429       0.017899       0.028530             12.876696      10.475848       1.287959       2.153676      11.883717       8.504302      16.270523          -0.000003
          147              C      -1.471704      15.541945       7.665083       0.089585      35.805959 0.40915708E+03  0.94571939E+04                                 9.624545                            6.841920      -0.179745       1.959926                    0.999275      26.478619      75.029496       0.617642       0.429039      -1.058216       0.011947       0.000838       0.001665       0.012092       0.001232       0.003154       0.019320      -0.015975       0.028426      -0.014206      -0.011989       0.026195             12.733609      10.773002       0.215489       1.356730      12.545939       8.577294      14.881886          -0.000001
          148              C      -0.767454      14.634189       6.842018      -0.153468      36.041323 0.44348781E+03  0.10495537E+05                                 9.479575                            7.005774       0.189277       2.024944                    0.999746      29.997331      86.986887       0.623622       0.415013      -1.063360      -0.019192      -0.000480       0.006298       0.020205      -0.000360       0.009503      -0.003710       0.042209      -0.053360      -0.021057      -0.010787       0.031844             11.682222      11.236853      -0.455082       0.397820      11.406907       6.939362      12.402906          -0.000002
          149              C      -1.432365      13.913290       5.878237      -0.117459      35.839808 0.45042099E+03  0.10715918E+05                                 9.528342                            7.134596       0.008945       1.963481                    0.999654      30.117032      87.962707       0.607497       0.423791      -1.056341      -0.027709       0.007455       0.015528       0.032627      -0.017764      -0.012314       0.000765      -0.025795      -0.003772      -0.026032       0.001745       0.024287             11.606966      12.955304       0.861627       2.168098      10.582216       6.042169      11.283377          -0.000001
          150              C      -1.523283      17.166158       9.469109      -0.014135      39.924415 0.43468307E+03  0.10151769E+05                                10.162635                            6.916976      -0.090176       1.975887                    0.999207      27.232868      76.366736       0.635398       0.412754      -1.073618      -0.038342      -0.018036      -0.027998       0.050787       0.000453      -0.007348      -0.011834       0.008801       0.004521      -0.015079       0.000849       0.014230             14.177960      13.532606       2.410629       4.432632      11.215082       8.585829      17.786191          -0.000001
          151              C       0.523320      -1.901598      10.499678       0.600768      25.381891 0.24954309E+03  0.51648811E+04                                 8.013556                            5.606064      -0.024725       2.051572                    0.999604      22.238745      62.255945       0.626599       0.472282      -1.019576       0.027233       0.034037       0.047060       0.064147      -0.036383       0.006353      -0.083589      -0.089849      -0.031648      -0.076962      -0.039046       0.116008             10.709792      10.828336       2.289531       2.250026       7.623129       5.381969      13.677909          -0.000001
          152              C       9.345103      17.238829       9.341518      -0.118620      35.917523 0.45404794E+03  0.10830576E+05                                 9.566613                            7.181050      -0.008791       1.961023                    0.999728      30.116981      88.255927       0.602908       0.425898      -1.054381       0.033100      -0.010206      -0.009237       0.035848      -0.019061      -0.016367      -0.007026      -0.033001       0.014684      -0.035507       0.012729       0.022778             11.767365      13.913455       0.988555       2.637376       8.277050       5.251885      13.111590          -0.000002
          153              C       7.870023       5.984646       0.387404      -0.030394      37.919404 0.43719106E+03  0.10222798E+05                                 9.774789                            6.931326       0.087876       2.033240                    0.999275      27.257722      76.428328       0.635645       0.412091      -1.074285      -0.050143       0.000186       0.014735       0.052264      -0.003076      -0.004378      -0.006980      -0.014209       0.034920      -0.014894      -0.000496       0.015389             12.943907      22.523727       0.226151       0.610662       7.260407       2.982391       9.047587          -0.000000
          154              C       9.358560       5.989036       0.388948       0.607302      25.087229 0.24853001E+03  0.51364782E+04                                 7.898958                            5.586237       0.106952       2.092001                    0.999658      22.167383      61.924388       0.629402       0.470859      -1.020783       0.060535      -0.002610      -0.000926       0.060598       0.004304      -0.003276      -0.033572      -0.193433      -0.044027      -0.089567      -0.023446       0.113013             10.138389      15.726750       0.010093       0.075276       5.491513       2.365429       9.196902           0.000001
          155              C       7.173101       6.697767       1.391528      -0.104792      33.939274 0.46052201E+03  0.11040277E+05                                 9.295071                            7.297274      -0.082536       1.948676                    0.999220      29.882611      88.214462       0.589216       0.433613      -1.048107      -0.005281      -0.023829      -0.021361       0.032434       0.003485       0.006967      -0.002728      -0.045043       0.008362      -0.025970       0.004305       0.021665             11.001308      16.831303      -0.077974       0.193249       7.119966       2.831148       9.052655           0.000000
          156              C       5.813443       6.703680       1.410252      -0.123875      32.911973 0.43497668E+03  0.10252584E+05                                 8.987657                            7.002663       0.134716       2.023354                    0.999420      29.275937      84.945789       0.614677       0.422758      -1.057607       0.004506      -0.008199      -0.006347       0.011306      -0.007251      -0.016358      -0.003585      -0.022234       0.010435      -0.024867       0.011053       0.013814             10.669856      16.302950       1.562013       2.163054       6.948026       2.706042       8.758592           0.000000
          157              C       3.664897       5.978985       0.430449      -0.137607      38.083589 0.48288150E+03  0.11715316E+05                                10.052419                            7.477073      -0.167576       1.916771                    0.998875      30.497920      90.594520       0.581485       0.434164      -1.047687       0.011334      -0.024320       0.002671       0.026965      -0.008118      -0.015827      -0.017456      -0.055304       0.066706      -0.045104       0.007362       0.037742             12.837263      22.206291       1.931029       1.664971       7.418494       2.499114       8.887004           0.000001
          158              C       0.127258       0.539976      18.783218       0.608404      25.064224 0.24389507E+03  0.50118760E+04                                 7.841026                            5.502084       0.169711       2.111561                    0.999212      22.037364      61.179727       0.640363       0.465460      -1.024781      -0.060320       0.001650      -0.000068       0.060342      -0.002853       0.005898      -0.064015      -0.119431       0.204790      -0.094064      -0.020537       0.114601             10.081530      15.332554       0.254579       0.175869       8.003693       3.163741       6.908345           0.000000
          159              C       5.085549       5.978982       0.453805       0.088754      33.875170 0.40569143E+03  0.93594166E+04                                 9.273625                            6.818114      -0.157527       1.969731                    0.999260      26.357734      74.675093       0.617859       0.429699      -1.057556      -0.003610       0.004184       0.013912       0.014969       0.009938       0.005492      -0.000368       0.023822      -0.025590      -0.012699      -0.007953       0.020652             11.860251      19.836988       1.956318       2.401369       7.053619       2.841101       8.690147           0.000001
          160              C       4.421200       0.464240      18.756580       0.086522      34.225934 0.40855862E+03  0.94320434E+04                                 9.302626                            6.820661      -0.131488       1.975687                    0.999296      26.388737      74.526856       0.621334       0.427002      -1.060359       0.004745      -0.011027      -0.008232       0.014556       0.005371       0.013722       0.000337       0.021584      -0.016636      -0.013677      -0.007875       0.021552             11.886500      19.987109       1.930492       2.441211       7.136931       2.886212       8.535458           0.000001
          161              C       5.827203       0.497062      18.753299      -0.153895      37.322695 0.46615874E+03  0.11189681E+05                                 9.808478                            7.268261       0.014558       1.969023                    0.999654      30.365822      89.182453       0.600432       0.424970      -1.055257      -0.010634      -0.002794       0.020143       0.022949      -0.016826      -0.013042      -0.008201      -0.059741       0.034132      -0.043900       0.013926       0.029974             12.438722      21.599325       1.295469       2.042682       7.112092       2.545643       8.604750           0.000000
          162              C       3.672593      -0.285175      17.803608      -0.135057      33.233826 0.44558639E+03  0.10555708E+05                                 9.013504                            7.070753       0.152938       2.022949                    0.999568      29.562510      85.717004       0.614497       0.420756      -1.059908      -0.004450       0.006407       0.012395       0.014646      -0.011036      -0.010383       0.004035      -0.014061       0.027640      -0.019645       0.001483       0.018162             10.609523      16.092098       1.753356       1.986915       7.320412       2.835365       8.416058           0.000001
          163              C       1.610371       0.494882      18.787078      -0.038090      38.283866 0.44640084E+03  0.10501880E+05                                 9.861704                            7.026595       0.072624       2.028216                    0.999406      27.482027      77.513418       0.627723       0.414759      -1.071614       0.047728      -0.018685      -0.004448       0.051447      -0.000193      -0.003063       0.002622      -0.022910       0.001020      -0.012371       0.000458       0.011913             13.022751      22.456008       0.489546       0.267346       7.632503       3.061456       8.979741          -0.000000
          164              C       2.313513      -0.270458      17.822911      -0.098374      33.585911 0.45991715E+03  0.11019032E+05                                 9.217506                            7.291140      -0.059787       1.956495                    0.999290      29.780648      87.805252       0.589793       0.433454      -1.048501       0.000270       0.013572       0.026580       0.029846       0.007936       0.007200      -0.002295      -0.021432       0.063082      -0.025086       0.002820       0.022266             10.809460      16.237772       0.303386      -0.093871       7.599852       2.941457       8.590755          -0.000000
          165              C      10.276988       1.540895      13.730942      -0.035327      22.933766 0.36086344E+03  0.81726984E+04                                 7.172157                            6.400866      -0.333904       1.906226                    0.997246      27.908879      81.150532       0.635211       0.425761      -1.048624      -0.031001      -0.065097       0.034336       0.079860       0.022825      -0.001057      -0.022026      -0.054129      -0.028315      -0.033129      -0.014794       0.047923              7.916695       9.180643       0.431661      -1.993592       6.032549      -0.452703       8.536894          -0.000001
          166              C       9.175741       1.409978      15.838791      -0.032656      23.672695 0.37766280E+03  0.86569210E+04                                 7.361367                            6.563672      -0.344720       1.896649                    0.998139      28.274075      82.894105       0.624635       0.427780      -1.046670       0.020448      -0.060467      -0.050898       0.081639       0.003890      -0.005386       0.035961      -0.026144      -0.042766      -0.038263      -0.004588       0.042850              8.213171       7.353425      -0.729810      -0.850571       6.453774       1.435809      10.832316          -0.000002
          167              C       8.591846      -0.891412      15.379002      -0.036589      22.767637 0.36711016E+03  0.83472919E+04                                 7.105669                            6.432867      -0.340890       1.898157                    0.997924      28.084927      81.740793       0.637255       0.422711      -1.050841       0.044956       0.061778      -0.031733       0.082732       0.028334      -0.021456      -0.004093      -0.018488      -0.108878      -0.045596      -0.005380       0.050976              7.806393       7.469977       0.484228      -0.153485       6.288815      -1.171225       9.660388          -0.000000
          168              C       8.000329       0.842084      13.850618      -0.040527      23.778202 0.37529272E+03  0.85853263E+04                                 7.381962                            6.528568      -0.342760       1.898419                    0.997112      28.286294      82.728943       0.628669       0.425890      -1.048286       0.068446      -0.020830       0.033196       0.078872      -0.023323       0.003374      -0.026186       0.060629       0.016138      -0.051158       0.010785       0.040373              8.221474      10.607803      -0.850256       1.649241       5.557266       0.396767       8.499354          -0.000001
          169              C       9.655887      -0.752463      13.269222      -0.030559      23.275750 0.36328278E+03  0.82569210E+04                                 7.256388                            6.413356      -0.406192       1.883045                    0.996912      28.127688      82.443042       0.634710       0.424578      -1.047362       0.006766       0.053117       0.068141       0.086662       0.005294       0.000675       0.021357      -0.054675       0.003436      -0.028505      -0.010718       0.039223              8.183871       8.765100      -0.200575      -0.519077       5.701009       1.403435      10.085503          -0.000001
          170              C      10.887548      -0.216884      15.285191      -0.035278      25.118081 0.39068436E+03  0.90709718E+04                                 7.809546                            6.783877      -0.545458       1.836951                    0.996643      28.796861      86.185075       0.597196       0.441734      -1.033800      -0.073120       0.027879      -0.042464       0.089033      -0.014933       0.009743      -0.005354       0.045898       0.008492      -0.028983      -0.001296       0.030279              9.125197      10.589940      -0.643389      -0.303457       5.883517      -0.319573      10.902134          -0.000001
          171              C       5.874049      -0.368403      11.429293      -0.032255      24.132370 0.37298079E+03  0.85319226E+04                                 7.450098                            6.510306      -0.418922       1.876544                    0.996692      28.331453      83.261273       0.628345       0.426135      -1.046580      -0.017485      -0.046784      -0.071128       0.086912       0.004865      -0.002022       0.016042      -0.038289       0.022142      -0.024074      -0.004019       0.028093              8.547882       9.072980      -0.060683       0.099400       5.769331       1.668429      10.801335          -0.000001
          172              C       4.625566      -0.409360       9.360435      -0.027771      24.431048 0.38110088E+03  0.87885082E+04                                 7.616961                            6.659189      -0.503775       1.851510                    0.996692      28.536368      84.951863       0.608691       0.436349      -1.037587       0.064064      -0.047723       0.034852       0.087156      -0.019875       0.008606      -0.012493       0.011341      -0.001448      -0.021817      -0.006425       0.028242              8.847669      10.077520      -0.916244      -0.622331       5.951214      -0.438860      10.514273          -0.000001
          173              C       4.832207      -2.424163      10.679385      -0.034649      23.412150 0.36478293E+03  0.82960124E+04                                 7.331059                            6.472204      -0.413256       1.880502                    0.997129      28.080742      82.215230       0.625418       0.430627      -1.044111       0.042944       0.061807      -0.025831       0.079571       0.034159      -0.001883      -0.020130      -0.045200      -0.046939      -0.036766      -0.017059       0.053825              8.199700       9.888579       0.502356      -2.224636       5.999570      -0.245614       8.710950          -0.000001
          174              C       7.024800      -0.209090       9.336886      -0.040883      23.201487 0.37219673E+03  0.84916611E+04                                 7.191797                            6.470388      -0.333438       1.898508                    0.997913      28.231356      82.291913       0.636453       0.421812      -1.051457      -0.055981      -0.052991       0.022816       0.080390       0.027951      -0.008910       0.006838       0.007163      -0.108338      -0.040204      -0.006090       0.046294              7.981796       8.230655       0.616401      -0.666058       6.112568      -0.970475       9.602165          -0.000001
          175              C       7.187448      -2.189309      10.640587      -0.035411      22.597696 0.35802432E+03  0.80912996E+04                                 7.090425                            6.347131      -0.233895       1.936140                    0.997927      27.907114      81.023684       0.642283       0.421962      -1.051120      -0.059013       0.039065      -0.028057       0.076131      -0.034973       0.000397      -0.029229       0.035317       0.000255      -0.051649       0.006108       0.045541              7.700506       9.660698      -1.051263       0.664766       5.662844       0.101545       7.777977          -0.000001
          176              C       4.602504      17.616087       8.602999      -0.033336      23.738613 0.38389792E+03  0.88400021E+04                                 7.401029                            6.639698      -0.363468       1.890967                    0.997741      28.413472      83.618011       0.617671       0.430638      -1.044450      -0.006842       0.057172       0.055830       0.080202       0.008275      -0.002134       0.038614      -0.011457      -0.018882      -0.039369      -0.001861       0.041230              8.258976       7.430392      -0.330929      -0.865938       6.219136       1.220500      11.127399          -0.000002
          177              C       2.055070      -2.247174      13.946745       0.605546      24.819738 0.24623941E+03  0.50748527E+04                                 7.861683                            5.550062       0.004044       2.059112                    0.999635      22.132571      61.640358       0.633535       0.469104      -1.022244      -0.015594       0.037098      -0.051188       0.065112       0.051808       0.029381       0.079615      -0.024517      -0.044361      -0.080726      -0.032525       0.113251             10.350969       8.248612      -1.827061      -0.586963       8.163817      -5.160229      14.640478           0.000000
          178              C       2.413368      -3.190442      15.053752      -0.033822      40.066662 0.43765925E+03  0.10231046E+05                                10.143641                            6.920580       0.056788       2.018236                    0.999334      27.410646      76.713686       0.638472       0.410374      -1.075978       0.022786      -0.035368       0.029251       0.051242       0.000728      -0.002719       0.009445       0.002206      -0.002363      -0.010687       0.001715       0.008971             13.939424       9.778028      -2.660724      -0.014234      11.486584      -8.373604      20.553660           0.000000
          179              C       1.575915      -3.322924      16.134315      -0.152262      40.048403 0.47266218E+03  0.11395689E+05                                10.345343                            7.359821      -0.036181       1.957596                    0.999275      30.404921      89.764159       0.591155       0.429749      -1.051338       0.008434      -0.010599       0.005478       0.014611       0.005513       0.003230       0.029093       0.010177      -0.092582      -0.045909       0.016126       0.029783             13.756770       9.673754      -1.590326      -1.050806      11.092834      -7.891647      20.503723           0.000002
          180              C       1.956464      -4.118414      17.250780       0.081977      36.155004 0.41088089E+03  0.95001623E+04                                 9.653912                            6.843705      -0.077371       1.991214                    0.999282      26.476153      74.858070       0.619717       0.427462      -1.059956      -0.011511       0.010139       0.001360       0.015400      -0.003076      -0.003235      -0.016637       0.004183       0.059044      -0.020410      -0.006503       0.026914             12.619452       9.501925      -1.879790      -0.907567      10.338344      -7.319817      18.018087           0.000002
          181              C       1.144088      -4.214580      18.409711      -0.133225      36.442371 0.44499319E+03  0.10533673E+05                                 9.574314                            7.060960       0.115772       2.011389                    0.999598      29.483001      85.335685       0.615849       0.420151      -1.060740       0.015424      -0.001385      -0.004312       0.016075      -0.012849      -0.002852       0.006285       0.012185      -0.034788      -0.014801      -0.006252       0.021053             11.650273      10.750158      -2.074282      -0.426730       9.292161      -5.764258      14.908500           0.000003
          182              C       1.572888      19.733581       0.188394      -0.116076      34.750881 0.43093141E+03  0.10120408E+05                                 9.258904                            6.934701       0.026893       1.974243                    0.999674      29.559206      85.250294       0.623215       0.418484      -1.061673       0.027081       0.002679      -0.008576       0.028532      -0.001370      -0.022204       0.010279       0.023072       0.009339      -0.022054      -0.008367       0.030420             11.127336      10.673883      -3.544492       1.535988       9.373988      -5.484896      13.334137           0.000004
          183              C       2.232365      14.326248      18.358173      -0.172778      39.520345 0.46498942E+03  0.11159764E+05                                10.184430                            7.249241      -0.035828       1.947143                    0.999602      30.775895      90.515907       0.602172       0.423812      -1.055489      -0.009764       0.010905      -0.007495       0.016445      -0.004587       0.004543       0.028772       0.001087      -0.087965      -0.044280       0.015501       0.028779             13.001768       9.762370      -2.527799       0.549599      10.422921      -7.618487      18.820014           0.000006
          184              C       2.666422      15.218474      16.070809      -0.150796      35.999166 0.43378145E+03  0.10183553E+05                                 9.400060                            6.903111       0.127758       2.002921                    0.999748      29.735310      85.178407       0.633327       0.411955      -1.068010      -0.015442       0.003964       0.003226       0.016266      -0.027353      -0.002047      -0.004164       0.031009      -0.040775      -0.026328      -0.011911       0.038240             11.361679       8.867001      -1.960505      -0.632723       9.187549      -5.827437      16.030488           0.000008
          185              C       2.285372      16.015746      15.029238      -0.122204      35.767961 0.43864529E+03  0.10345537E+05                                 9.433404                            6.995519      -0.016446       1.953111                    0.999583      29.919430      86.423318       0.620739       0.418367      -1.061934      -0.026356       0.001692       0.013144       0.029500      -0.002234      -0.026970       0.006735       0.023232       0.014895      -0.021698      -0.013193       0.034891             11.421753       9.327942      -2.818728       0.388102       9.683451      -5.835560      15.253867           0.000003
          186              C       2.802654      19.043177       0.166968      -0.016351      40.026192 0.43384369E+03  0.10113951E+05                                10.124887                            6.884984      -0.040807       1.988472                    0.999359      27.246263      76.008123       0.641231       0.409736      -1.077006      -0.021532       0.030576      -0.025054       0.045013      -0.002384      -0.005328       0.007350      -0.001999       0.001914      -0.007670      -0.002893       0.010564             13.567506      11.062607      -3.934872       2.023769      10.997561      -7.985235      18.642350           0.000003
          187              C       3.279141      18.298338       1.382649       0.566398      25.409652 0.26170538E+03  0.54639808E+04                                 7.950406                            5.686116       0.007548       2.048928                    0.999639      22.656463      63.041909       0.633227       0.463287      -1.027762       0.007290      -0.014622       0.054751       0.057137       0.074553       0.000980       0.030998       0.000168      -0.173981      -0.075771      -0.030937       0.106708             10.203475       7.984093      -3.228351       1.615440       8.715089      -5.079180      13.911242           0.000003
          188              C       1.845835      15.080162      17.216035       0.085692      36.925123 0.40814048E+03  0.94094157E+04                                 9.745839                            6.789814      -0.113444       1.976962                    0.999272      26.423658      74.301289       0.627214       0.423582      -1.063686       0.013779      -0.006966       0.001211       0.015487      -0.005050      -0.005661      -0.015746      -0.004120       0.065420      -0.021285      -0.007430       0.028714             12.762793       9.297279      -2.233113      -0.248231      10.168695      -7.506901      18.822404           0.000004
          189              C       1.054610       1.579652      10.654292       0.606270      24.715004 0.24804367E+03  0.51251872E+04                                 7.875277                            5.589234      -0.004480       2.056495                    0.999678      22.209926      62.085971       0.627649       0.472289      -1.019757       0.014342      -0.038824       0.051643       0.066182       0.041426       0.026325       0.086357      -0.039384      -0.027410      -0.081094      -0.032834       0.113928             10.410023       8.364221      -1.250756      -0.705791       8.220813      -5.576680      14.645034           0.000000
          190              C       0.812548       2.518530       9.512733      -0.032602      40.710372 0.44462003E+03  0.10429242E+05                                10.267673                            6.980472       0.064160       2.021461                    0.999481      27.428888      76.760756       0.635376       0.410972      -1.076165      -0.017640       0.031603      -0.033331       0.049202      -0.003599      -0.001415       0.009636       0.006669       0.000973      -0.011658       0.001698       0.009960             14.307857      10.335210      -1.784646      -0.139747      11.924190      -9.303733      20.664172           0.000001
          191              C       1.812229       2.759191       8.585048      -0.156640      39.543705 0.46407833E+03  0.11126952E+05                                10.209354                            7.253737       0.024673       1.973051                    0.999653      30.359167      89.102789       0.600838       0.425171      -1.055165      -0.011201       0.005258      -0.008438       0.014977      -0.002672       0.010494       0.030124       0.017472      -0.080460      -0.046629       0.020174       0.026454             13.619527       9.870053      -0.321404      -1.953284      11.547811      -8.543276      19.440718           0.000002
          192              C       1.584026       3.567730       7.456807       0.085367      36.615614 0.39944164E+03  0.91699118E+04                                 9.715340                            6.732178      -0.091328       1.987430                    0.999289      26.293379      74.055217       0.627054       0.425490      -1.061274       0.011218      -0.009491      -0.002299       0.014873       0.001870      -0.008234      -0.012813      -0.001978       0.048541      -0.013736      -0.010199       0.023935             12.917907      10.665090      -0.354311      -2.172091      10.802393      -8.042392      17.286237           0.000003
          193              C       0.308965       4.150115       7.265132       0.084060      36.725110 0.40842307E+03  0.94171574E+04                                 9.707686                            6.798482      -0.094829       1.984351                    0.999220      26.375503      74.160349       0.625967       0.424370      -1.063237      -0.012590       0.003541      -0.005396       0.014148       0.001104      -0.007025      -0.016467       0.005604       0.048914      -0.019016      -0.006547       0.025563             12.619302      10.367991      -0.895892      -1.402745      10.272141      -7.759832      17.217775           0.000004
          194              C      -0.704291       3.880966       8.230072      -0.144380      36.211438 0.43413625E+03  0.10206304E+05                                 9.472687                            6.928304       0.160150       2.017350                    0.999790      29.678904      85.413766       0.628354       0.414628      -1.064995       0.015771      -0.008361      -0.003492       0.018189      -0.015727       0.000543      -0.001750       0.038633      -0.043267      -0.018262      -0.013884       0.032147             11.549720      10.322445      -1.222152      -0.774759       9.335299      -6.264279      14.991414           0.000007
          195              C      -0.456818       3.099737       9.312951      -0.115087      35.143481 0.43187391E+03  0.10143702E+05                                 9.328068                            6.944236       0.029460       1.971467                    0.999646      29.634570      85.352040       0.622792       0.418720      -1.061982       0.025431      -0.001424      -0.009051       0.027031       0.002977      -0.019937       0.007087       0.039365      -0.014282      -0.024059      -0.008630       0.032689             11.358628       9.781359      -2.195617       0.573834       9.579888      -6.201448      14.714639           0.000004
          196              C       2.596878       3.784325       6.495342      -0.138408      37.830209 0.44975014E+03  0.10674800E+05                                 9.838526                            7.110281       0.129281       2.015032                    0.999533      29.578549      85.731695       0.612187       0.421535      -1.059850      -0.018037      -0.006918      -0.004802       0.019906      -0.009297       0.007820       0.006809       0.007736      -0.034203      -0.018633       0.002534       0.016099             12.191662      11.989511      -0.291443      -2.117679       9.927293      -6.543757      14.658182           0.000003
          197              C       2.350227       4.545540       5.390459      -0.111968      35.234116 0.43117074E+03  0.10146173E+05                                 9.384164                            6.960964       0.003536       1.969207                    0.999716      29.655620      86.131911       0.617636       0.421425      -1.057858      -0.028049      -0.006752       0.002931       0.028999       0.003495      -0.018001       0.011038       0.019670      -0.015293      -0.023978       0.000026       0.023952             11.321203      11.770523      -1.842391       0.500051       9.309067      -5.917973      12.884020           0.000004
          198              C       0.081127       4.921391       6.091338      -0.168071      40.396414 0.46676582E+03  0.11206360E+05                                10.327334                            7.272895      -0.010964       1.958590                    0.999560      30.588100      89.803420       0.600335       0.424959      -1.055409       0.006660      -0.014876       0.004572       0.016928      -0.008354       0.015949       0.024829       0.008577      -0.066475      -0.042061       0.020360       0.021701             13.190949      11.354454      -1.097830      -0.966611      10.453167      -7.877764      17.765226           0.000006
          199              C       1.084040       5.107483       5.183341      -0.018376      40.127210 0.43530021E+03  0.10151683E+05                                10.110286                            6.884049      -0.027883       1.991052                    0.999329      27.296002      76.045248       0.643319       0.408254      -1.078484       0.018500      -0.031208       0.027598       0.045584       0.001246      -0.000561       0.002785       0.006408      -0.017523      -0.007072       0.000714       0.006358             13.369919      11.952200      -2.158318       0.602393      10.346024      -8.003914      17.811534           0.000003
          200              C       0.801268       5.858564       3.894889       0.562230      25.627651 0.26074370E+03  0.54332927E+04                                 7.931104                            5.644885      -0.009378       2.038933                    0.999618      22.714306      62.929058       0.641400       0.458277      -1.031622      -0.023343       0.029105      -0.037554       0.052936       0.016797       0.002018       0.067963      -0.099817      -0.141841      -0.078301      -0.027740       0.106041             10.109884       9.408723      -1.510554       0.980307       7.616141      -5.474859      13.304788           0.000003
          201              C       2.630157       1.259467      14.015463       0.608639      24.205250 0.24561532E+03  0.50651114E+04                                 7.778628                            5.574109      -0.023097       2.054413                    0.999570      22.131832      61.909719       0.626103       0.474380      -1.018115      -0.025725      -0.035618      -0.043741       0.061997      -0.017125      -0.005070      -0.093132      -0.076584       0.033860      -0.078527      -0.037740       0.116267             10.150974      10.361786       1.927383       2.038251       7.699445       5.231535      12.391692          -0.000001
          202              C       3.316613       2.164462      15.010707      -0.021819      40.041574 0.44093216E+03  0.10327914E+05                                10.168443                            6.956041      -0.053076       1.985491                    0.999272      27.370294      76.704053       0.635450       0.411513      -1.075114       0.034501       0.027729       0.024315       0.050502      -0.007476      -0.004691      -0.012555       0.003177      -0.003725      -0.017444       0.005408       0.012036             14.064165      12.844599       3.121577       2.916977      10.914009       8.560815      18.433886          -0.000002
          203              C       2.609766       2.753264      16.028729      -0.160029      38.473146 0.47203544E+03  0.11375757E+05                                10.046829                            7.334932      -0.132556       1.918084                    0.999311      30.759344      90.764018       0.594636       0.427414      -1.052868       0.009621       0.003206       0.002114       0.010359      -0.009237      -0.002873      -0.029602       0.025918      -0.066294      -0.044159       0.015636       0.028523             13.142203      10.455131       1.862296       1.306360      10.937129       8.277965      18.034348          -0.000003
          204              C       3.264321       3.549161      16.996371       0.089573      35.625212 0.41232922E+03  0.95569313E+04                                 9.623351                            6.886649      -0.233461       1.943329                    0.999051      26.582219      75.633946       0.612673       0.431323      -1.055928      -0.011484      -0.002240       0.002104       0.011888       0.001303      -0.000187       0.016159      -0.013606       0.048534      -0.015240      -0.010580       0.025820             12.719244      10.839474       1.234956       0.467560      10.953677       8.128928      16.364580          -0.000001
          205              C       2.545656       4.176999      18.063229      -0.151016      36.946928 0.46225783E+03  0.11061260E+05                                 9.699316                            7.197921       0.070728       1.985693                    0.999674      30.282303      88.496848       0.609010       0.420302      -1.059275       0.016477      -0.010002      -0.007682       0.020750       0.007259       0.007671      -0.010525       0.041947      -0.039247      -0.026367      -0.003222       0.029589             12.077696      12.150854       0.671159      -0.741956      10.572557       6.646925      13.509678          -0.000002
          206              C       5.324146       4.477947      17.933129      -0.159080      37.893370 0.46629837E+03  0.11184936E+05                                 9.920067                            7.269854      -0.052373       1.945227                    0.999491      30.469031      89.220200       0.600783       0.425029      -1.056063      -0.011435      -0.008721      -0.005269       0.015316      -0.000385      -0.009771      -0.032508       0.018100      -0.070205      -0.046429       0.017899       0.028530             12.876695      10.475849       1.782012       1.766800      12.058877       8.547563      16.095358          -0.000003
          207              C       4.665846       3.714744      16.926496       0.089584      35.805972 0.40915740E+03  0.94572032E+04                                 9.624549                            6.841924      -0.179746       1.959926                    0.999275      26.478621      75.029507       0.617641       0.429040      -1.058216       0.011947       0.001415       0.001213       0.012091       0.002766       0.001953       0.018548      -0.012848       0.037807      -0.014206      -0.011989       0.026195             12.733615      10.773008       1.265484       0.534535      10.754182       8.134749      16.673655          -0.000001
          208              C       5.370096       3.133357      15.847863      -0.153467      36.041256 0.44348703E+03  0.10495513E+05                                 9.479559                            7.005764       0.189274       2.024943                    0.999746      29.997296      86.986711       0.623623       0.415013      -1.063360      -0.019193       0.006229       0.001044       0.020205       0.009312       0.001930      -0.004581       0.045737      -0.042778      -0.021057      -0.010787       0.031844             11.682200      11.236837       0.495339      -0.346408       9.114806       6.373224      14.694957          -0.000002
          209              C       4.705185       2.370553      14.916896      -0.117459      35.839711 0.45041949E+03  0.10715873E+05                                 9.528322                            7.134582       0.008972       1.963488                    0.999654      30.116999      87.962559       0.607498       0.423790      -1.056342      -0.027711       0.013288       0.010958       0.032628      -0.007697      -0.020194      -0.002767      -0.011505       0.039106      -0.026031       0.001746       0.024285             11.606939      12.955282       1.898235       1.356358       8.429939       5.510566      13.435597          -0.000001
          210              C       4.614267       5.076678      18.935902      -0.014135      39.924412 0.43468284E+03  0.10151763E+05                                10.162634                            6.916974      -0.090176       1.975887                    0.999207      27.232867      76.366732       0.635398       0.412754      -1.073618      -0.038342      -0.022857      -0.024223       0.050787      -0.007242      -0.001322      -0.008922      -0.002987      -0.030842      -0.015080       0.000849       0.014230             14.177960      13.532609       3.725286       3.403183      13.410998       9.128199      15.590274          -0.000001
          211              C       6.660870      10.649335       0.671539       0.600768      25.381904 0.24954311E+03  0.51648816E+04                                 8.013559                            5.606064      -0.024724       2.051572                    0.999604      22.238742      62.255934       0.626599       0.472282      -1.019576       0.027233       0.037526       0.044329       0.064147       0.014892      -0.033799      -0.088119      -0.071510       0.023368      -0.076963      -0.039046       0.116009             10.709799      10.828341       1.635402       2.762267      10.824060       6.172574      10.476996          -0.000001
          212              C       3.207553       4.935385      18.975858      -0.118620      35.917558 0.45404836E+03  0.10830590E+05                                 9.566623                            7.181056      -0.008791       1.961023                    0.999728      30.116988      88.255982       0.602907       0.425898      -1.054381       0.033100      -0.006520      -0.012123       0.035848      -0.011319      -0.022430      -0.008350      -0.027641       0.030766      -0.035507       0.012729       0.022778             11.767379      13.913473       2.323398       1.592122      10.388469       5.773390      11.000197          -0.000002
          213              C       1.732473      -1.058923       5.902944      -0.030394      37.919405 0.43719116E+03  0.10222801E+05                                 9.774788                            6.931326       0.087877       2.033240                    0.999275      27.257724      76.428332       0.635646       0.412090      -1.074285      -0.050143       0.014260       0.003714       0.052264      -0.003513      -0.004036      -0.003767      -0.027219      -0.004111      -0.014894      -0.000496       0.015390             12.943906      22.523726       0.538620       0.365983       7.556294       3.055472       8.751699          -0.000000
          214              C       3.221010      -1.058477       5.907577       0.607302      25.087214 0.24852982E+03  0.51364731E+04                                 7.898955                            5.586234       0.106948       2.092000                    0.999658      22.167375      61.924358       0.629403       0.470859      -1.020783       0.060534      -0.000273      -0.002756       0.060598      -0.004213       0.003394      -0.057351      -0.097160       0.244793      -0.089567      -0.023447       0.113014             10.138385      15.726746       0.070665       0.027855       7.882560       2.955993       6.805851           0.000001
          215              C       1.035551      -0.255089       6.836034      -0.104792      33.939273 0.46052200E+03  0.11040277E+05                                 9.295071                            7.297274      -0.082536       1.948676                    0.999220      29.882610      88.214458       0.589216       0.433613      -1.048107      -0.005281      -0.015024      -0.028256       0.032434       0.005928       0.005054      -0.006684      -0.029027       0.056410      -0.025970       0.004305       0.021665             11.001308      16.831303       0.206312      -0.029361       7.623413       2.955495       8.549209          -0.000000
          216              C      -0.324107      -0.238330       6.846265      -0.123875      32.911981 0.43497680E+03  0.10252588E+05                                 8.987658                            7.002663       0.134716       2.023354                    0.999420      29.275936      84.945786       0.614677       0.422758      -1.057607       0.004506      -0.004196      -0.009482       0.011306      -0.014143      -0.010962      -0.004546      -0.018343       0.022107      -0.024867       0.011053       0.013814             10.669857      16.302950       1.725405       2.035111       7.394616       2.816347       8.312005           0.000000
          217              C       9.802447      -1.015777       5.907770      -0.137607      38.083593 0.48288125E+03  0.11715308E+05                                10.052419                            7.477070      -0.167576       1.916771                    0.998875      30.497919      90.594516       0.581486       0.434164      -1.047687       0.011334       0.008425      -0.022970       0.026965      -0.013419      -0.011676      -0.014121      -0.068805       0.026206      -0.045104       0.007362       0.037742             12.837267      22.206304       1.153370       2.273929       7.639038       2.553586       8.666459           0.000001
          218              C       6.264808      18.105760       5.028148       0.608404      25.064227 0.24389512E+03  0.50118773E+04                                 7.841027                            5.502085       0.169711       2.111561                    0.999212      22.037364      61.179726       0.640363       0.465460      -1.024781      -0.060320      -0.000462       0.001586       0.060342       0.006410      -0.001355      -0.046718      -0.189461      -0.005298      -0.094064      -0.020537       0.114601             10.081532      15.332558       0.109698       0.289331       5.498355       2.544946       9.413683           0.000000
          219              C      11.223099      -0.993101       5.913367       0.088754      33.875217 0.40569181E+03  0.93594301E+04                                 9.273643                            6.818124      -0.157527       1.969731                    0.999260      26.357750      74.675223       0.617857       0.429699      -1.057555      -0.003610       0.012503       0.007398       0.014969       0.002949       0.010965      -0.000532       0.024484      -0.023606      -0.012699      -0.007953       0.020652             11.860280      19.837045       1.862220       2.475062       7.273310       2.895364       8.470484           0.000001
          220              C      10.558750      18.098060       4.948235       0.086522      34.225949 0.40855896E+03  0.94320536E+04                                 9.302629                            6.820664      -0.131498       1.975683                    0.999296      26.388749      74.526906       0.621333       0.427002      -1.060359       0.004745      -0.005347      -0.012679       0.014556       0.012033       0.008505       0.000874       0.019408      -0.023164      -0.013677      -0.007875       0.021552             11.886503      19.987115       1.907083       2.459530       7.111293       2.879880       8.561102           0.000001
          221              C      -0.310347      18.087004       4.979312      -0.153895      37.322764 0.46615981E+03  0.11189716E+05                                 9.808501                            7.268278       0.014560       1.969024                    0.999654      30.365864      89.182694       0.600430       0.424971      -1.055256      -0.010634       0.020225       0.002117       0.022948      -0.008627      -0.019462      -0.010239      -0.051492       0.058880      -0.043900       0.013927       0.029973             12.438754      21.599388       1.672456       1.747477       7.333747       2.600390       8.383126           0.000000
          222              C       9.810143      17.352588       3.992174      -0.135057      33.233796 0.44558614E+03  0.10555700E+05                                 9.013497                            7.070750       0.152946       2.022951                    0.999568      29.562496      85.716943       0.614498       0.420756      -1.059908      -0.004450       0.010497       0.009191       0.014645      -0.007434      -0.013205       0.005151      -0.018581       0.014080      -0.019646       0.001483       0.018162             10.609513      16.092078       1.508519       2.178630       7.032974       2.764371       8.703488           0.000001
          223              C       7.747921      18.120321       4.985296      -0.038090      38.283874 0.44640096E+03  0.10501883E+05                                 9.861706                            7.026596       0.072624       2.028216                    0.999406      27.482027      77.513418       0.627723       0.414759      -1.071614       0.047728       0.000162      -0.019206       0.051448      -0.002927      -0.000922      -0.000227      -0.011374       0.035628      -0.012371       0.000458       0.011913             13.022755      22.456016       0.142170       0.539382       7.476935       3.023033       9.135313          -0.000000
          224              C       8.451063      17.367798       4.011091      -0.098374      33.585906 0.45991738E+03  0.11019038E+05                                 9.217506                            7.291143      -0.059788       1.956494                    0.999290      29.780651      87.805268       0.589793       0.433454      -1.048501       0.000270       0.022550       0.019550       0.029846       0.005087       0.009431       0.002817      -0.042129       0.000994      -0.025087       0.002820       0.022266             10.809458      16.237767      -0.163876       0.272027       7.164305       2.833880       9.026303          -0.000000
          225              N       4.598855      13.405079       3.435100      -0.149873      28.073620 0.46248469E+03  0.10879459E+05                                 8.169005                            7.297693      -0.132159       2.011273                    0.997738      26.285445      72.006084       0.602964       0.431822      -1.070376      -0.134693       0.070238       0.036204       0.156161       0.059642       0.030593      -0.018968      -0.096025       0.122428      -0.105716       0.047830       0.057886              9.546318      10.828929      -0.862356      -0.250251      10.822609       1.179421       6.987415          -0.000000
          226              N       2.873436      13.588137       5.162880      -0.190097      27.499935 0.44958591E+03  0.10433941E+05                                 7.511331                            6.722004       0.236809       2.098495                    0.998085      26.654759      71.012578       0.700252       0.376891      -1.114581       0.076776       0.079281      -0.230835       0.255861      -0.037330       0.105618       0.114086      -0.000609      -0.589666      -0.269645       0.131873       0.137772              8.437262       9.893414      -0.863379       0.193770       9.733184       1.772144       5.685189          -0.000001
          227              N       2.255045      13.691446       2.793287      -0.180937      27.500555 0.46877091E+03  0.10997367E+05                                 7.530297                            6.899298       0.225976       2.101232                    0.998713      26.597833      71.328101       0.685642       0.380786      -1.111323       0.172445       0.057816       0.163864       0.244809      -0.058581      -0.170585      -0.056383      -0.153543      -0.125509      -0.239197       0.117310       0.121887              8.392328       8.554148      -0.063171      -1.213746      10.722479       0.804250       5.900358          -0.000001
          228              N       3.478010      15.551099       3.830032      -0.165380      26.996354 0.46996618E+03  0.11121060E+05                                 8.045187                            7.453171      -0.314062       1.941691                    0.998562      26.988039      74.612669       0.583955       0.443248      -1.061387      -0.018497      -0.168200      -0.003553       0.169251      -0.023487      -0.005163       0.003063       0.168209       0.158183      -0.113719       0.049976       0.063743              9.035445       9.735481      -0.526639      -0.574796      10.015780       0.931646       7.355073           0.000000
          229              N      10.803224      10.661080       1.669679      -0.153074      28.388827 0.46319507E+03  0.10900896E+05                                 8.214623                            7.286448      -0.121328       2.012486                    0.997914      26.366649      72.255995       0.605492       0.429832      -1.071559       0.132184      -0.068140      -0.055511       0.158736       0.054355       0.045939      -0.025348      -0.086539       0.094151      -0.105260       0.049699       0.055560              9.677137      11.152217      -0.800288      -0.102329      10.919270       1.182326       6.959923          -0.000000
          230              N      -0.298621       8.529251       1.324355      -0.169138      27.669504 0.48376281E+03  0.11526218E+05                                 8.165942                            7.555213      -0.329295       1.937199                    0.998531      27.104353      75.097082       0.580978       0.442479      -1.062256       0.008091       0.172983      -0.024716       0.174927      -0.013331      -0.004488       0.025928       0.182726       0.164690      -0.123439       0.054679       0.068760              9.265400      10.269422      -0.968945      -0.487177      10.324537       1.028986       7.202241           0.000000
          231              N       0.961035      10.567554       1.855950      -0.184067      27.991621 0.48489242E+03  0.11474995E+05                                 7.639928                            7.040136       0.253301       2.112151                    0.998984      26.682893      71.926522       0.675229       0.383308      -1.109214      -0.191353      -0.085685      -0.118796       0.240978      -0.098011      -0.134134      -0.060015      -0.168090       0.084942      -0.227631       0.112079       0.115552              8.502477       8.214729      -0.700273      -1.110519      10.727142       1.143749       6.565559          -0.000001
          232              N      -1.455701       5.581931      18.976823      -0.186117      27.197609 0.44303148E+03  0.10252595E+05                                 7.466536                            6.679542       0.208633       2.090001                    0.998213      26.620403      71.011163       0.700837       0.377650      -1.113103      -0.023501      -0.050947       0.246498       0.252803      -0.010327       0.037636       0.078905       0.008582      -0.748215      -0.269344       0.131495       0.137848              8.356324      10.055765      -0.809987      -0.148800       9.662242       1.435634       5.350966          -0.000001
          233              N      10.736405       0.120554      13.837685      -0.149873      28.073622 0.46248469E+03  0.10879459E+05                                 8.169005                            7.297693      -0.132159       2.011273                    0.997738      26.285445      72.006083       0.602964       0.431822      -1.070376      -0.134693       0.018306       0.076870       0.156161       0.015399       0.065238      -0.013713      -0.117299       0.058606      -0.105716       0.047830       0.057886              9.546318      10.828930      -0.036170      -0.897204       6.658814       0.151004      11.151209          -0.000000
          234              N       9.010986       1.754034      14.429698      -0.190097      27.499936 0.44958608E+03  0.10433945E+05                                 7.511332                            6.722006       0.236825       2.098500                    0.998085      26.654760      71.012585       0.700252       0.376891      -1.114581       0.076776      -0.243112       0.021618       0.255862       0.111488      -0.010916       0.032262       0.330676       0.404187      -0.269645       0.131873       0.137772              8.437262       9.893408       0.395139      -0.791728       5.092865       0.626029      10.325514          -0.000001
          235              N       8.392595      -0.571202      13.961801      -0.180937      27.500560 0.46877101E+03  0.10997370E+05                                 7.530298                            6.899299       0.225976       2.101232                    0.998713      26.597834      71.328105       0.685642       0.380786      -1.111323       0.172445       0.145220       0.095421       0.244809      -0.151562      -0.097775      -0.082380      -0.048290       0.190250      -0.239197       0.117310       0.121887              8.392330       8.554149      -1.163188      -0.352365       5.803172      -0.410771      10.819667          -0.000001
          236              N       9.615560      -0.010618      16.015796      -0.165380      26.996353 0.46996613E+03  0.11121059E+05                                 8.045186                            7.453170      -0.314062       1.941691                    0.998562      26.988038      74.612663       0.583956       0.443248      -1.061387      -0.018497       0.036882      -0.164145       0.169251       0.000620      -0.024040       0.040701       0.015822      -0.298977      -0.113719       0.049976       0.063743              9.035443       9.735480      -0.431748      -0.649101       7.074302       0.205127      10.296548          -0.000000
          237              N       4.665674      -0.935394      10.750419      -0.153074      28.388829 0.46319501E+03  0.10900895E+05                                 8.214623                            7.286447      -0.121329       2.012486                    0.997914      26.366649      72.255996       0.605493       0.429832      -1.071559       0.132184      -0.037553      -0.079462       0.158736       0.031566       0.063784      -0.021547      -0.101928       0.047985      -0.105260       0.049699       0.055560              9.677137      11.152221       0.092555      -0.801480       6.637107       0.124678      11.242083          -0.000000
          238              N       5.838929      -0.759464       8.597980      -0.169139      27.669505 0.48376274E+03  0.11526216E+05                                 8.165941                            7.555212      -0.329294       1.937199                    0.998531      27.104354      75.097085       0.580978       0.442478      -1.062256       0.008091      -0.065474       0.162010       0.174927      -0.001160      -0.014018       0.063383       0.031077      -0.290257      -0.123439       0.054679       0.068760              9.265401      10.269427      -0.240625      -1.057495       6.902686       0.183822      10.624088           0.000000
          239              N       7.098585      -0.732131      10.704286      -0.184067      27.991622 0.48489241E+03  0.11474994E+05                                 7.639928                            7.040136       0.253301       2.112151                    0.998984      26.682893      71.926519       0.675229       0.383308      -1.109214      -0.191353      -0.094784      -0.111671       0.240978      -0.106719      -0.127315      -0.062791      -0.156848       0.118668      -0.227631       0.112079       0.115552              8.502477       8.214731      -0.910206      -0.946128       6.272330       0.043454      11.020371          -0.000001
          240              N       4.681849      17.084734       9.969434      -0.186117      27.197601 0.44303136E+03  0.10252592E+05                                 7.466535                            6.679541       0.208633       2.090002                    0.998213      26.620401      71.011155       0.700837       0.377650      -1.113103      -0.023501       0.251523       0.009645       0.252803       0.039014      -0.001001      -0.016257       0.393872       0.407653      -0.269343       0.131495       0.137848              8.356322      10.055766       0.049762      -0.822035       4.930450       0.266927      10.082752          -0.000001
          241              O       9.028946      13.149279       1.081721      -0.560315      39.425178 0.54119567E+03  0.13032345E+05                                 9.265730                            7.192139       0.245266       2.129679                    0.997289      27.570707      72.547602       0.709651       0.358421      -1.139384      -0.026517       0.008239       0.001243       0.027796      -0.039165       0.052351       0.024834      -0.043571       0.005810      -0.084440       0.037634       0.046807             12.102526       8.978185      -5.079473      -0.225354      21.193823      -1.243152       6.135570          -0.000001
          242              O       7.105226      14.011407       1.791672      -0.558714      37.105735 0.55569471E+03  0.13483513E+05                                 8.878456                            7.334656       0.220308       2.124683                    0.996600      27.662906      73.302758       0.695320       0.363040      -1.134624       0.015220      -0.003898      -0.012285       0.019944       0.037646      -0.015936       0.022483       0.089926       0.106347      -0.082382       0.034066       0.048316             10.179406      12.087836       2.442880      -3.836596      10.734805      -1.953383       7.715578          -0.000001
          243              O       8.778424      -2.054963      18.575714      -0.560199      31.844806 0.48177193E+03  0.11257704E+05                                 7.884471                            6.694790       0.574663       2.234398                    0.998334      27.252212      70.410384       0.751336       0.348870      -1.148245       0.007584      -0.030004      -0.014114       0.034014      -0.021724       0.014556       0.025117      -0.074567      -0.093963      -0.052238      -0.011216       0.063454              8.846435       6.863128      -0.907793      -1.130174      14.233445      -0.224317       5.442734           0.000003
          244              O      10.387124      -2.918846      17.339958      -0.560483      32.400414 0.48587721E+03  0.11369518E+05                                 8.013613                            6.784152       0.734248       2.291768                    0.996176      27.211868      70.189324       0.736876       0.355219      -1.143906       0.003302      -0.008219       0.019354       0.021285       0.016806       0.003987      -0.024056       0.140235       0.109352      -0.094848       0.040873       0.053974              9.207705      10.585840       1.923354      -3.295302       8.976447      -2.703934       8.060828           0.000001
          245              O       8.328257      10.138461       3.577940      -0.568489      36.621325 0.55453508E+03  0.13455266E+05                                 8.796457                            7.319359       0.206327       2.115768                    0.996561      27.847079      73.914517       0.696778       0.362283      -1.134632      -0.016558       0.003872       0.015130       0.022761       0.045052      -0.017859       0.028452       0.078640       0.110493      -0.087163       0.038728       0.048435             10.124204      11.511120       3.144521      -3.292717      11.406676      -2.309082       7.454817          -0.000001
          246              O       6.262758      10.802739       4.097181      -0.551040      37.382284 0.52277010E+03  0.12473955E+05                                 8.917542                            7.052031       0.337620       2.162509                    0.997781      27.323154      71.452876       0.719555       0.356738      -1.141288       0.026317      -0.002775      -0.002651       0.026595      -0.045158       0.045828       0.024120      -0.043212       0.026731      -0.083426       0.036448       0.046978             11.415961       9.206901      -5.050087       0.118141      19.097560      -1.592635       5.943423          -0.000001
          247              O       7.850214       1.541819       6.605368      -0.562115      32.890565 0.49261155E+03  0.11550771E+05                                 8.041523                            6.792134       0.780361       2.295066                    0.998507      27.345193      70.285746       0.743808       0.351188      -1.148770       0.000811       0.019110      -0.002620       0.019306      -0.064813       0.017776       0.022778      -0.019008       0.107395      -0.089812       0.038796       0.051016              9.116419       9.816341      -3.366964       0.018354      12.274064      -1.319083       5.258852           0.000002
          248              O       5.744836       2.074107       6.910349      -0.558602      34.478890 0.50009231E+03  0.11780361E+05                                 8.337276                            6.837252       0.595406       2.245969                    0.997469      27.180999      70.217768       0.741743       0.350545      -1.148329       0.020914       0.018075       0.003005       0.027805       0.052353      -0.010331       0.007783       0.051534      -0.047085      -0.054293      -0.012173       0.066466              9.782469      12.116270       3.411694      -1.894230      11.421372      -2.059430       5.809764           0.000002
          249              O       9.527795      12.679325       3.814397      -0.556145      38.265813 0.54596294E+03  0.13172002E+05                                 9.054957                            7.225407       0.270680       2.139547                    0.997308      27.480045      72.305609       0.707986       0.358586      -1.139600      -0.021626       0.004108       0.010156       0.024243      -0.025922      -0.044443      -0.011571      -0.096154       0.070285      -0.085666       0.042509       0.043156             11.370156       8.360307      -1.351834      -1.217669      13.401640       7.408328      12.348523          -0.000002
          250              O       7.519971      13.362428       4.516628      -0.554860      37.081767 0.54434160E+03  0.13133907E+05                                 8.872076                            7.235195       0.246100       2.131500                    0.996932      27.586576      72.783747       0.703920       0.360629      -1.137048       0.024039      -0.012730      -0.009314       0.028752       0.014130       0.028254      -0.056918       0.041605      -0.110862      -0.086824       0.037028       0.049797             10.622005      15.616691       2.361918       3.812816       8.334089       2.563491       7.915236          -0.000002
          251              O      -0.205118      -1.388477      11.415974      -0.566314      39.979731 0.56563857E+03  0.13766262E+05                                 9.334788                            7.353619       0.246822       2.125894                    0.997208      27.842351      73.548384       0.701996       0.358504      -1.139810       0.022652      -0.003983      -0.010512       0.025288      -0.047300      -0.036023      -0.003115      -0.083607       0.119423      -0.091938       0.034083       0.057855             11.957277       8.504002      -0.711381      -2.063469       8.502633       6.274127      18.865196          -0.000002
          252              O       1.758743      -1.724924      10.411464      -0.554769      39.496823 0.57533195E+03  0.14067744E+05                                 9.275204                            7.450954       0.191762       2.113953                    0.996737      27.703308      73.453865       0.692251       0.361857      -1.136679      -0.024757       0.006094       0.018790       0.031672       0.019515       0.023483      -0.056415       0.026552      -0.152968      -0.091051       0.040684       0.050367             11.312536      17.091061       3.464921       3.174017       6.990440       2.189222       9.856106          -0.000002
          253              O       0.911065       6.237733       0.121028      -0.586500      46.516328 0.65220503E+03  0.16450202E+05                                10.280071                            7.928184       0.083818       2.060619                    0.996985      28.679151      77.152142       0.671931       0.361405      -1.137388       0.031649      -0.001340      -0.016417       0.035678      -0.051164      -0.035529      -0.014734      -0.093112       0.107179      -0.098088       0.046620       0.051468             12.651183      14.359172      -5.348176      -5.151055      12.638161       5.215950      10.956216          -0.000001
          254              O      -0.466845      -0.353929      18.128665      -0.510230      37.066402 0.50861788E+03  0.12053597E+05                                 8.855936                            6.972759       0.355589       2.186212                    0.997060      26.606147      69.346395       0.720995       0.358467      -1.139879       0.015845       0.000754      -0.001833       0.015969       0.036620       0.026780      -0.015812      -0.027076       0.057783      -0.060708       0.027990       0.032719             10.866678      14.719303       4.401459       3.718493       9.402892       3.246686       8.477838           0.000000
          255              O       9.934602       6.363320       1.446348      -0.513337      35.962776 0.50933965E+03  0.12075539E+05                                 8.692279                            6.992778       0.381292       2.197818                    0.996333      26.608899      69.377919       0.717602       0.360017      -1.138598      -0.013840       0.004783      -0.002242       0.014814       0.017112       0.054951      -0.001433      -0.051377       0.020258      -0.071274       0.021545       0.049728             10.492702      14.169619       2.149954       4.603016       6.985982       2.254828      10.322506           0.000000
          256              O       8.606836       0.907365      18.623199      -0.591803      45.469164 0.63872118E+03  0.16029636E+05                                10.130253                            7.844389       0.148212       2.087277                    0.996414      28.532321      76.619040       0.675547       0.361275      -1.137245      -0.027324       0.006336       0.011861       0.030453      -0.019519      -0.064350      -0.008570      -0.111885       0.057427      -0.103227       0.048812       0.054415             12.397010      14.084537      -3.728614      -6.108627       8.710448       4.268036      14.396046          -0.000001
          257              O       2.891396      -2.102831      13.025044      -0.560315      39.425224 0.54119624E+03  0.13032364E+05                                 9.265741                            7.192146       0.245267       2.129679                    0.997289      27.570713      72.547651       0.709650       0.358421      -1.139384      -0.026517      -0.000768       0.008297       0.027796       0.060215      -0.025469       0.017583      -0.014214       0.093881      -0.084440       0.037634       0.046807             12.102542       8.978195       0.999202      -4.985331       7.580162      -4.605602      19.749270          -0.000001
          258              O       0.967676      -1.620317      14.032256      -0.558714      37.105737 0.55569484E+03  0.13483516E+05                                 8.878457                            7.334657       0.220308       2.124683                    0.996600      27.662906      73.302760       0.695320       0.363040      -1.134624       0.015220      -0.010992      -0.006730       0.019944      -0.024498       0.032726       0.042743       0.007899      -0.139734      -0.082382       0.034066       0.048316             10.179406      12.087836      -4.310431       1.451650       8.798626      -2.431598       9.651755          -0.000001
          259              O       2.640874      18.526536       2.459158      -0.560199      31.844797 0.48177180E+03  0.11257700E+05                                 7.884469                            6.694789       0.574663       2.234398                    0.998334      27.252207      70.410358       0.751336       0.348870      -1.148245       0.007584      -0.006507      -0.032512       0.034013       0.019340      -0.017600       0.002613       0.016547       0.179378      -0.052237      -0.011216       0.063453              8.846433       6.863125      -0.879526      -1.152306       6.052605      -2.244903      13.623569           0.000003
          260              O       4.249574      17.533978       1.324162      -0.560483      32.400398 0.48587694E+03  0.11369511E+05                                 8.013610                            6.784150       0.734244       2.291768                    0.996176      27.211861      70.189299       0.736877       0.355219      -1.143906       0.003302       0.020760      -0.003339       0.021284      -0.000160       0.017271       0.007760       0.011418      -0.277102      -0.094847       0.040873       0.053975              9.207702      10.585837      -3.660354       1.077079       9.372362      -2.606145       7.664907           0.000001
          261              O       2.190707       1.042511      10.700618      -0.568489      36.621318 0.55453504E+03  0.13455264E+05                                 8.796456                            7.319359       0.206326       2.115768                    0.996561      27.847078      73.914513       0.696778       0.362283      -1.134632      -0.016557       0.013760       0.007387       0.022761      -0.028141       0.039455       0.047194       0.002757      -0.117156      -0.087163       0.038728       0.048435             10.124201      11.511119      -3.950662       2.263237       8.757091      -2.963498      10.104394          -0.000001
          262              O       0.125208       1.387320      11.470022      -0.551040      37.382263 0.52276977E+03  0.12473945E+05                                 8.917538                            7.052028       0.337620       2.162509                    0.997781      27.323153      71.452869       0.719555       0.356738      -1.141288       0.026317      -0.001909      -0.003330       0.026595       0.055319      -0.032852       0.019429      -0.024216       0.083721      -0.083426       0.036448       0.046977             11.415953       9.206900       1.325626      -4.874424       7.441232      -4.471626      17.599727          -0.000001
          263              O       1.712664       6.042959       3.080703      -0.562115      32.890562 0.49261157E+03  0.11550772E+05                                 8.041523                            6.792134       0.780361       2.295066                    0.998507      27.345193      70.285748       0.743807       0.351188      -1.148770       0.000811      -0.007126       0.017924       0.019306       0.032798      -0.058660       0.030446      -0.050056       0.014251      -0.089812       0.038796       0.051016              9.116418       9.816340       0.825164      -3.264334       6.276338      -2.800461      11.256575           0.000002
          264              O      -0.392714       6.211409       3.670592      -0.558602      34.478915 0.50009284E+03  0.11780377E+05                                 8.337281                            6.837257       0.595406       2.245969                    0.997469      27.181005      70.217801       0.741742       0.350545      -1.148329       0.020914      -0.001417       0.018268       0.027805      -0.022583       0.048348       0.007406       0.053061      -0.042504      -0.054293      -0.012173       0.066466              9.782475      12.116274      -2.657043       2.857956       7.091246      -3.128933      10.139905           0.000002
          265              O       3.390245       0.662810      13.224054      -0.556145      38.265838 0.54596342E+03  0.13172017E+05                                 9.054963                            7.225412       0.270662       2.139541                    0.997308      27.480050      72.305639       0.707986       0.358586      -1.139599      -0.021626       0.008875       0.006423       0.024243      -0.036931      -0.035822      -0.013251      -0.089350       0.090697      -0.085665       0.042509       0.043156             11.370166       8.360311      -0.857996      -1.604375       8.959924       6.311273      16.790262          -0.000002
          266              O       1.382421       1.180756      14.055612      -0.554860      37.081760 0.54434129E+03  0.13133897E+05                                 8.872075                            7.235193       0.246101       2.131500                    0.996932      27.586571      72.783725       0.703920       0.360629      -1.137048       0.024039      -0.005989      -0.014592       0.028752       0.024042       0.020494      -0.058434       0.047742      -0.092451      -0.086824       0.037028       0.049797             10.622005      15.616693       3.135234       3.207271       6.745814       2.171203       9.503509          -0.000002
          267              O       5.932432      11.415861       1.389405      -0.566314      39.979772 0.56563942E+03  0.13766288E+05                                 9.334795                            7.353625       0.246823       2.125894                    0.997208      27.842360      73.548423       0.701996       0.358504      -1.139810       0.022652      -0.009250      -0.006388       0.025288      -0.023630      -0.054558       0.001413      -0.101935       0.064437      -0.091938       0.034083       0.057855             11.957288       8.504005      -1.832688      -1.185413      15.348303       7.964947      12.019557          -0.000002
          268              O       7.896293      10.521332       0.821907      -0.554769      39.496822 0.57533185E+03  0.14067741E+05                                 9.275204                            7.450953       0.191763       2.113953                    0.996737      27.703306      73.453857       0.692251       0.361857      -1.136679      -0.024757       0.016781       0.010422       0.031672       0.018119       0.024577      -0.064642       0.059860      -0.053044      -0.091051       0.040684       0.050367             11.312537      17.091062       2.250592       4.124920       8.672087       2.604574       8.174462          -0.000002
          269              O       7.048615      -1.378215       6.084775      -0.586500      46.516328 0.65220526E+03  0.16450209E+05                                10.280071                            7.928186       0.083818       2.060619                    0.996985      28.679152      77.152145       0.671931       0.361405      -1.137388       0.031649      -0.015617      -0.005237       0.035678      -0.022224      -0.058190      -0.011402      -0.106601       0.066712      -0.098088       0.046620       0.051468             12.651183      14.359175      -3.718368      -6.427292       8.624488       4.224610      14.969885          -0.000001
          270              O       5.670705      17.684648       4.003370      -0.510230      37.066359 0.50861717E+03  0.12053576E+05                                 8.855928                            6.972753       0.355608       2.186218                    0.997060      26.606136      69.346344       0.720995       0.358467      -1.139880       0.015845      -0.001960       0.000293       0.015969       0.017217       0.041973      -0.010420      -0.048908      -0.007715      -0.060708       0.027990       0.032719             10.866667      14.719289       2.554605       5.164682       7.019432       2.657992      10.861281           0.000000
          271              O       3.797052      -0.121674       6.524489      -0.513337      35.962765 0.50933918E+03  0.12075526E+05                                 8.692277                            6.992774       0.381292       2.197818                    0.996333      26.608899      69.377918       0.717603       0.360017      -1.138598      -0.013840      -0.003323       0.004106       0.014814       0.049244       0.029789      -0.004890      -0.037379       0.062250      -0.071274       0.021545       0.049728             10.492701      14.169620       3.953204       3.190966       9.080866       2.772245       8.227618           0.000000
          272              O       2.469286      17.862315       5.346449      -0.591803      45.469182 0.63872166E+03  0.16029651E+05                                10.130257                            7.844392       0.148212       2.087277                    0.996414      28.532320      76.619037       0.675547       0.361275      -1.137246      -0.027324       0.009996       0.008995       0.030454      -0.057792      -0.034379      -0.013923      -0.090211       0.122447      -0.103227       0.048812       0.054415             12.397015      14.084539      -5.036351      -5.084592      12.082045       5.100789      11.024460          -0.000001

******************************************************
Auxiliary information for the entire system
The total spin magnetic moment of the unit cell is   0.000084
The total net atomic charge of the unit cell is   -0.000004
Accuracy of reproducing the electrostatic potential in the unit cell:
  The inner radius (bohr) =    5.0000
  The outer radius (bohr) =   12.0000
  Valid grid points have density less than (e/(bohr^3)) =    0.0001
  The number of valid grid points were=       402852
  The rms potential error without charges in kcal/mol is=      3.40295
  The rms potential error with partial charges in kcal/mol is=      1.55927
  The RRMSE value at monopole order=      0.45821
  The rms potential error with partial charges and cloud penetration in kcal/mol is=      1.54765
  The RRMSE value at monopole order with cloud penetration is=      0.45480
  The rms potential error with partial charges and atomic dipoles in kcal/mol is=      0.50355
  The RRMSE value at dipole order=      0.14797
  The rms potential error with partial charges, atomic dipoles and cloud penetration in kcal/mol is=      0.49216
  The RRMSE value at dipole order with cloud penetration=      0.14463

******************************************************
The electron densities and ab initio electrostatic potential were computed in VASP using the PBE functional and
projector augmented wave method. See the main text of the journal article for a description of computational details.
The atomic charges, dipoles, and quadrupoles were computed with the DDEC6 method as described in
(a) T. A. Manz and N. Gabaldon Limas, RSC Adv. 6 (2016) 47771-47801 DOI: 10.1039/c6ra04656h
(b) N. Gabaldon Limas and T. A. Manz, RSC Adv. 8 (2018) 2678-2707 DOI: 10.1039/c7ra11829e.
For each atom in the material, the electron cloud parameters were fit to the spherically averaged atom-in-material
electron density using radial positions for which this density was between 10^-4 and 10^-2 electrons per cubic bohr.
The polarizabilities, dispersion coefficients, and quantum Drude oscillator (QDO) parameters were fit using the MCLF method.
The magnetic structure of the system was optimized in VASP from the default ferromagnetic initial guess using spin polarization.
The atomic spin moments (ASMs) were computed on this optimized magnetic structure using the DDEC6 partition as inputs
to the method of T. A. Manz and D. S. Sholl, J. Chem. Theory Comput. 7 (2011) 4146-4164 DOI: 10.1021/ct200539n.
The RMSE and RRMSE were computed using a uniform grid with Ewald summation.
