# Supplementary material for: A collection of forcefield precursors for metal–organic frameworks
Source: RSC Adv. 2019 Nov 13;9(63):36492–507. doi: 10.1039/c9ra07327b (PMC9075174; doi:10.1039/c9ra07327b)
Supplement: RA-009-C9RA07327B-s3403 [file RA-009-C9RA07327B-s3403.xyz]

  128
jmolscript: load "" {1 1 1} spacegroup "x,y,z" unitcell [{     10.860000     0.000000     0.000000 }, {     -0.120319    13.231453     0.000000 }, {      0.000000     0.000000    14.312000 }]
Eu     2.692519     9.458769    11.195276     1.299098
Eu    -0.059574    11.483710     9.137067     1.448895
Eu     2.557003    10.388411     4.039276     1.299096
Eu     5.309096     8.363469     1.981067     1.448894
Eu     8.047162     3.772684     3.116724     1.299098
Eu    10.799255     1.747743     5.174933     1.448896
Eu     8.182678     2.843042    10.272724     1.299094
Eu     5.430585     4.867984    12.330933     1.448894
H      1.220567    11.475639     0.628297     0.130807
H      0.610223     5.505608    12.408504     0.135855
H      0.302687     5.766267     9.262726     0.137034
H      4.028954     8.371540     7.784297     0.130808
H      4.759617     1.110119     5.252504     0.135856
H      5.067154     0.849459     2.106726     0.137034
H      9.519114     1.755814    13.683703     0.130807
H     10.129458     7.725845     1.903496     0.135855
H     10.436994     7.465186     5.049274     0.137034
H      6.710727     4.859913     6.527703     0.130808
H      5.980064    12.121334     9.059496     0.135855
H      5.672527    12.381994    12.205274     0.137034
C      0.681942    12.188815     0.370681    -0.107618
C      0.272764    12.281435    13.361683    -0.014116
C      0.306211    13.141479     1.331016    -0.023426
C      0.835200    11.218949    12.451440     0.579039
C      0.863855    12.964178     2.693518     0.614042
C      1.265522     6.651451    13.905539     0.028160
C      0.337951     5.948861    13.179921    -0.096273
C      0.881229     7.351395     0.745655    -0.021125
C      2.693046     6.713639    13.355958     0.604079
C      1.888839     8.089710     1.592926     0.608500
C      0.162687     6.114254     8.411162    -0.106942
C     10.586237     5.264795     7.410754    -0.006891
C      0.393907     7.438723     8.202207    -0.035349
C      0.971088     8.218055     9.340011     0.570124
C     10.390671     3.841091     7.825802     0.627661
C      4.567579     7.658365     7.526681    -0.107619
C      4.976758     7.565745     6.205683    -0.014115
C      4.943310     6.705700     8.487016    -0.023428
C      4.414322     8.628231     5.295440     0.579037
C      4.385666     6.883002     9.849518     0.614044
C      4.104319    -0.035725     6.749539     0.028158
C      5.031890     0.666865     6.023921    -0.096273
C      4.368293    12.495784     7.901655    -0.021123
C      2.556475    13.133540     6.199958     0.604084
C      3.360683    11.757469     8.748926     0.608494
C      5.207154     0.501472     1.255162    -0.106942
C      5.643603     1.350931     0.254754    -0.006893
C      4.855615    12.408457     1.046207    -0.035349
C      4.278434    11.629124     2.184011     0.570124
C      5.839169     2.774636     0.669802     0.627662
C     10.057739     1.042638    13.941319    -0.107619
C     10.466917     0.950018     0.950317    -0.014113
C     10.433470     0.089974    12.980984    -0.023423
C      9.904481     2.012504     1.860560     0.579039
C      9.875826     0.267275    11.618482     0.614039
C      9.474159     6.580002     0.406461     0.028160
C     10.401730     7.282592     1.132079    -0.096273
C      9.858452     5.880058    13.566345    -0.021125
C      8.046635     6.517814     0.956042     0.604079
C      8.850842     5.141743    12.719074     0.608503
C     10.576994     7.117199     5.900838    -0.106942
C      0.153444     7.966658     6.901246    -0.006891
C     10.345774     5.792730     6.109793    -0.035349
C      9.768593     5.013398     4.971989     0.570124
C      0.349010     9.390362     6.486198     0.627661
C      6.172102     5.573088     6.785319    -0.107619
C      5.762923     5.665708     8.106317    -0.014112
C      5.796371     6.525753     5.824984    -0.023424
C      6.325359     4.603222     9.016560     0.579038
C      6.354015     6.348451     4.462482     0.614040
C      6.755681     0.035725     7.562461     0.028159
C      5.707791    12.564588     8.288079    -0.096273
C      6.371388     0.735669     6.410345    -0.021123
C      8.183206     0.097913     8.112042     0.604082
C      7.378998     1.473984     5.563074     0.608495
C      5.532527    12.729981    13.056838    -0.106942
C      5.096078    11.880522    14.057246    -0.006892
C      5.884066     0.822996    13.265793    -0.035348
C      6.461247     1.602329    12.127989     0.570124
C      4.900512    10.456817    13.642198     0.627663
O      1.061649    10.082367    12.916580    -0.501254
O      1.186865    11.479609    11.247801    -0.614823
O      1.062646    11.764085     3.024126    -0.509342
O      1.166238     0.730376     3.432018    -0.558322
O      3.399848     5.659092    13.469023    -0.531700
O      3.032436     7.727169    12.764873    -0.453838
O      1.463811     8.850519     2.496013    -0.491048
O      3.106299     7.844928     1.353915    -0.547732
O      1.139959     7.680858    10.437742    -0.515450
O      1.344595     9.420795     9.139643    -0.619601
O      9.762163     3.690252     8.866284    -0.491201
O      0.104948     2.909597     7.193211    -0.537247
O      4.187873     9.764812     5.760580    -0.501252
O      4.062656     8.367571     4.091801    -0.614822
O      4.186875     8.083095    10.180126    -0.509342
O      4.203602     5.885350    10.588018    -0.558323
O      1.969993     0.956634     6.313023    -0.531702
O      2.217086    12.120011     5.608873    -0.453843
O      3.785711    10.996661     9.652013    -0.491046
O      2.143223    12.002251     8.509915    -0.547729
O      4.109563    12.166321     3.281742    -0.515449
O      3.904927    10.426385     1.983643    -0.619599
O      6.467677     2.925474     1.710284    -0.491202
O      5.264893     3.706130     0.037211    -0.537247
O      9.678032     3.149086     1.395420    -0.501254
O      9.552816     1.751844     3.064199    -0.614825
O      9.677035     1.467368    11.287874    -0.509338
O      9.573443    12.501077    10.879982    -0.558320
O      7.339833     7.572361     0.842977    -0.531700
O      7.707245     5.504284     1.547127    -0.453838
O      9.275870     4.380934    11.815987    -0.491050
O      7.633382     5.386525    12.958085    -0.547733
O      9.599722     5.550595     3.874258    -0.515449
O      9.395086     3.810658     5.172357    -0.619600
O      0.977518     9.541201     5.445716    -0.491201
O     10.634733    10.321856     7.118789    -0.537246
O      6.551808     3.466641     8.551420    -0.501253
O      6.677025     4.863882    10.220199    -0.614823
O      6.552806     5.148358     4.131874    -0.509339
O      6.536079     7.346103     3.723982    -0.558321
O      8.769688    12.274819     7.998977    -0.531702
O      8.522595     1.111442     8.703127    -0.453840
O      6.953970     2.234792     4.659987    -0.491047
O      8.596458     1.229202     5.802085    -0.547729
O      6.630118     1.065132    11.030258    -0.515448
O      6.834754     2.805068    12.328357    -0.619598
O      4.272004    10.305979    12.601716    -0.491202
O      5.474788     9.525323    -0.037211    -0.537248

The following XYZ coordinates are in angstroms. Other properties are in atomic units.
The sperically averaged electron density of each atom fit to a function of the form exp(a - br)
eigen_1, eigen_2 and eigen_3 are the three eigenvalues of traceless quadrupole moment tensor
  atom number  atomic symbol              X              Y              Z     net charge C6 coefficient C8 coefficient C10 coefficient fluctuating dipole atomic polarizability isotropic forcefield polarizability              a              b squared Pearson coefficient          <r^3>          <r^4>         wp_QDO          m_QDO          q_QDO       dipole_x       dipole_y       dipole_z         dipole            Qxy            Qxz            Qyz     Q(x^2-y^2)  Q(3z^2 - R^2)        eigen_1        eigen_2        eigen_3 static polarizability      alpha(xx)      alpha(xy)      alpha(xz)      alpha(yy)      alpha(yz)      alpha(zz) atomic spin moment
            1             Eu       2.692519       9.458769      11.195276       1.299098     218.686960 0.56339379E+04  0.22795483E+06                                27.086364                           23.093616       0.379398       1.797281                    0.999651      96.299074     264.099161       0.426448       0.354979      -1.220995       0.055959      -0.007449       0.002328       0.056500       0.023564      -0.019293       0.034255       0.040188      -0.023549      -0.057833       0.022404       0.035429             30.960094      26.203861      -2.576477       2.538287      31.553317       5.315070      35.123105           0.019742
            2             Eu      -0.059574      11.483710       9.137067       1.448895     197.417203 0.49467009E+04  0.19256362E+06                                23.495682                           20.035818       0.528759       1.883364                    0.998813      89.653244     236.402734       0.517032       0.304319      -1.276692       0.005209       0.008778      -0.013868       0.017219       0.184410      -0.061466      -0.120754      -0.195967      -0.175441      -0.180739      -0.109712       0.290451             26.690701      28.212873     -10.080873      -1.138436      24.895312       5.663397      26.963919           0.006182
            3             Eu       2.557003      10.388411       4.039276       1.299096     218.686911 0.56339351E+04  0.22795472E+06                                27.086376                           23.093623       0.379394       1.797280                    0.999651      96.299158     264.099535       0.426448       0.354980      -1.220994      -0.055966       0.007455       0.002325       0.056508       0.023565       0.019294      -0.034256       0.040189      -0.023550      -0.057834       0.022405       0.035430             30.960112      26.203880      -2.576490      -2.538285      31.553342      -5.315075      35.123114           0.019738
            4             Eu       5.309096       8.363469       1.981067       1.448894     197.418067 0.49467266E+04  0.19256489E+06                                23.495758                           20.035879       0.528753       1.883361                    0.998813      89.653389     236.403365       0.517031       0.304320      -1.276692      -0.005209      -0.008776      -0.013871       0.017220       0.184413       0.061468       0.120753      -0.195968      -0.175443      -0.180741      -0.109713       0.290453             26.690791      28.212980     -10.080914       1.138432      24.895387      -5.663407      26.964005           0.006190
            5             Eu       8.047162       3.772684       3.116724       1.299098     218.687021 0.56339399E+04  0.22795491E+06                                27.086361                           23.093613       0.379399       1.797282                    0.999651      96.299048     264.099023       0.426448       0.354979      -1.220995      -0.055960       0.007454      -0.002329       0.056502       0.023564      -0.019293       0.034254       0.040187      -0.023549      -0.057832       0.022404       0.035428             30.960092      26.203858      -2.576482       2.538279      31.553318       5.315068      35.123098           0.019737
            6             Eu      10.799255       1.747743       5.174933       1.448896     197.417216 0.49467007E+04  0.19256361E+06                                23.495683                           20.035818       0.528759       1.883364                    0.998813      89.653241     236.402725       0.517032       0.304319      -1.276692      -0.005210      -0.008775       0.013871       0.017221       0.184410      -0.061466      -0.120754      -0.195967      -0.175440      -0.180739      -0.109712       0.290451             26.690702      28.212872     -10.080871      -1.138436      24.895311       5.663399      26.963925           0.006186
            7             Eu       8.182678       2.843042      10.272724       1.299094     218.686950 0.56339365E+04  0.22795480E+06                                27.086386                           23.093630       0.379396       1.797280                    0.999651      96.299196     264.099702       0.426447       0.354980      -1.220994       0.055968      -0.007458      -0.002326       0.056511       0.023565       0.019294      -0.034256       0.040190      -0.023550      -0.057834       0.022404       0.035430             30.960124      26.203892      -2.576491      -2.538286      31.553352      -5.315082      35.123128           0.019739
            8             Eu       5.430585       4.867984      12.330933       1.448894     197.418095 0.49467280E+04  0.19256496E+06                                23.495761                           20.035883       0.528751       1.883361                    0.998814      89.653396     236.403398       0.517031       0.304320      -1.276692       0.005211       0.008774       0.013871       0.017220       0.184414       0.061468       0.120752      -0.195968      -0.175443      -0.180741      -0.109712       0.290453             26.690792      28.212986     -10.080914       1.138431      24.895386      -5.663403      26.964004           0.006194
            9              H       1.220567      11.475639       0.628297       0.130807       0.947576 0.69003371E+01  0.66371879E+02                                 1.685231                            1.606126      -1.348824       2.251515                    0.994190       3.710146      10.851543       0.454226       1.401910      -0.681588       0.020900      -0.033825       0.011158       0.041297      -0.009917       0.002599      -0.002827       0.002373      -0.022649      -0.008285      -0.006143       0.014427              1.715047       1.659036      -0.410576       0.174726       1.870144      -0.116584       1.615961           0.000443
           10              H       0.610223       5.505608      12.408504       0.135855       1.079955 0.80403640E+01  0.79072455E+02                                 1.749148                            1.668746      -1.091365       2.382240                    0.997041       3.397351       9.534671       0.479535       1.298781      -0.705966       0.014934      -0.018653      -0.034231       0.041746      -0.004903      -0.010213       0.009806       0.003754       0.015296      -0.010918      -0.007116       0.018033              1.770296       1.644734       0.006938      -0.184984       1.590923       0.312438       2.075231          -0.000006
           11              H       0.302687       5.766267       9.262726       0.137034       0.992241 0.72874905E+01  0.69997108E+02                                 1.651539                            1.585406      -1.142074       2.354749                    0.997158       3.386645       9.423366       0.493026       1.293404      -0.706004       0.006034      -0.016164       0.037349       0.041142      -0.008809       0.002001      -0.010123      -0.008690       0.018033      -0.013703      -0.002594       0.016297              1.664195       1.354855       0.083736       0.130753       1.582556      -0.189315       2.055175          -0.000153
           12              H       4.028954       8.371540       7.784297       0.130808       0.947575 0.69003212E+01  0.66371689E+02                                 1.685229                            1.606124      -1.348824       2.251515                    0.994190       3.710143      10.851532       0.454226       1.401910      -0.681588      -0.020900       0.033825       0.011158       0.041297      -0.009917      -0.002599       0.002827       0.002373      -0.022649      -0.008285      -0.006142       0.014427              1.715045       1.659035      -0.410575      -0.174726       1.870141       0.116583       1.615959           0.000443
           13              H       4.759617       1.110119       5.252504       0.135856       1.079942 0.80402506E+01  0.79071071E+02                                 1.749137                            1.668736      -1.091339       2.382255                    0.997041       3.397328       9.534594       0.479536       1.298784      -0.705965      -0.014933       0.018653      -0.034231       0.041746      -0.004902       0.010212      -0.009806       0.003753       0.015296      -0.010918      -0.007115       0.018033              1.770284       1.644723       0.006938       0.184983       1.590913      -0.312435       2.075216          -0.000006
           14              H       5.067154       0.849459       2.106726       0.137034       0.992240 0.72874757E+01  0.69996927E+02                                 1.651537                            1.585404      -1.142073       2.354750                    0.997158       3.386641       9.423351       0.493026       1.293404      -0.706004      -0.006034       0.016165       0.037349       0.041142      -0.008808      -0.002001       0.010123      -0.008691       0.018033      -0.013703      -0.002594       0.016297              1.664193       1.354853       0.083736      -0.130752       1.582554       0.189315       2.055172          -0.000152
           15              H       9.519114       1.755814      13.683703       0.130807       0.947576 0.69003359E+01  0.66371865E+02                                 1.685231                            1.606126      -1.348822       2.251516                    0.994190       3.710146      10.851543       0.454226       1.401910      -0.681588      -0.020900       0.033825      -0.011158       0.041297      -0.009917       0.002599      -0.002827       0.002373      -0.022649      -0.008285      -0.006143       0.014427              1.715047       1.659036      -0.410576       0.174726       1.870144      -0.116584       1.615961           0.000442
           16              H      10.129458       7.725845       1.903496       0.135855       1.079952 0.80403334E+01  0.79072080E+02                                 1.749145                            1.668743      -1.091358       2.382244                    0.997041       3.397345       9.534650       0.479536       1.298782      -0.705966      -0.014933       0.018653       0.034231       0.041746      -0.004903      -0.010213       0.009806       0.003754       0.015296      -0.010918      -0.007115       0.018033              1.770293       1.644731       0.006938      -0.184984       1.590920       0.312437       2.075227          -0.000006
           17              H      10.436994       7.465186       5.049274       0.137034       0.992241 0.72874860E+01  0.69997057E+02                                 1.651538                            1.585406      -1.142074       2.354749                    0.997158       3.386644       9.423364       0.493026       1.293405      -0.706004      -0.006034       0.016164      -0.037349       0.041142      -0.008808       0.002001      -0.010123      -0.008690       0.018033      -0.013703      -0.002594       0.016297              1.664195       1.354855       0.083736       0.130752       1.582555      -0.189315       2.055174          -0.000153
           18              H       6.710727       4.859913       6.527703       0.130808       0.947575 0.69003196E+01  0.66371668E+02                                 1.685228                            1.606124      -1.348822       2.251517                    0.994190       3.710142      10.851527       0.454227       1.401910      -0.681588       0.020900      -0.033825      -0.011158       0.041297      -0.009917      -0.002599       0.002827       0.002373      -0.022649      -0.008285      -0.006143       0.014427              1.715044       1.659034      -0.410575      -0.174726       1.870140       0.116583       1.615959           0.000442
           19              H       5.980064      12.121334       9.059496       0.135855       1.079944 0.80402664E+01  0.79071263E+02                                 1.749138                            1.668738      -1.091342       2.382253                    0.997041       3.397331       9.534604       0.479536       1.298784      -0.705965       0.014933      -0.018653       0.034231       0.041746      -0.004902       0.010212      -0.009806       0.003753       0.015296      -0.010918      -0.007115       0.018033              1.770286       1.644725       0.006938       0.184983       1.590915      -0.312436       2.075218          -0.000006
           20              H       5.672527      12.381994      12.205274       0.137034       0.992239 0.72874680E+01  0.69996840E+02                                 1.651537                            1.585404      -1.142073       2.354750                    0.997158       3.386639       9.423347       0.493026       1.293405      -0.706004       0.006034      -0.016165      -0.037349       0.041142      -0.008809      -0.002001       0.010123      -0.008691       0.018033      -0.013703      -0.002594       0.016297              1.664193       1.354853       0.083736      -0.130752       1.582554       0.189315       2.055172          -0.000153
           21              C       0.681942      12.188815       0.370681      -0.107618      34.957871 0.45305191E+03  0.10812466E+05                                 9.465732                            7.240039      -0.084565       1.948109                    0.999526      29.710081      87.391639       0.591513       0.433876      -1.048376      -0.028751       0.008790      -0.002050       0.030134       0.032302      -0.018966      -0.023316       0.019342      -0.135163      -0.054023      -0.010053       0.064076             10.801632       7.172657      -2.852738       1.186802       9.439458       2.594766      15.792782           0.021215
           22              C       0.272764      12.281435      13.361683      -0.014116      37.356427 0.42618179E+03  0.98933123E+04                                 9.634143                            6.850893       0.011310       2.013655                    0.999085      26.881336      74.884191       0.638893       0.412982      -1.074651      -0.011403       0.021623       0.024446       0.034571       0.034541      -0.018476      -0.021108       0.000358      -0.024820      -0.030739      -0.021000       0.051738             11.548553       8.793254      -5.153521       0.420723      11.945904       2.542187      13.906503           0.020923
           23              C       0.306211      13.141479       1.331016      -0.023426      37.188570 0.42918237E+03  0.99770856E+04                                 9.578485                            6.859252       0.045942       2.021323                    0.999252      26.974011      75.112628       0.640916       0.411096      -1.076245      -0.021738      -0.003421      -0.039248       0.044996       0.035336      -0.018454      -0.006012      -0.015627      -0.061908      -0.035534      -0.014772       0.050305             11.383055       8.700265      -4.311441       2.734260      10.370008       0.542194      15.078893           0.035425
           24              C       0.835200      11.218949      12.451440       0.579039      23.688080 0.26200591E+03  0.54825078E+04                                 7.583055                            5.728933      -0.086555       2.024433                    0.999466      22.593718      63.339928       0.623118       0.469751      -1.022212       0.022807      -0.026686      -0.035446       0.049887       0.052443       0.050922       0.002231       0.122720      -0.087672      -0.073946      -0.038212       0.112158              8.760987       5.694289      -2.748025      -2.130027      10.108436       1.742818      10.480235          -0.004162
           25              C       0.863855      12.964178       2.693518       0.614042      22.697943 0.24842446E+03  0.51342533E+04                                 7.414291                            5.630115      -0.126101       2.025929                    0.999282      21.930618      61.282283       0.619372       0.478488      -1.016591       0.028815      -0.009143       0.059224       0.066493       0.011427      -0.050677      -0.001826       0.138222      -0.102090      -0.054942      -0.050523       0.105464              8.425397       5.442898      -1.535284       2.438426       9.216334       0.132888      10.616958          -0.002950
           26              C       1.265522       6.651451      13.905539       0.028160      37.629647 0.44134847E+03  0.10378005E+05                                 9.887119                            7.106006      -0.152484       1.967624                    0.998761      26.981053      76.671450       0.607118       0.429043      -1.060074      -0.040621      -0.003986       0.007677       0.041532      -0.022081       0.016492      -0.052344      -0.094311      -0.004173      -0.052365      -0.034381       0.086746             12.009846      16.944008       3.080382      -1.560540       8.131185       3.054557      10.954344           0.117772
           27              C       0.337951       5.948861      13.179921      -0.096273      34.618522 0.42601970E+03  0.10028566E+05                                 9.445001                            7.048851      -0.145181       1.941793                    0.998617      29.203915      85.772642       0.594920       0.437359      -1.044569      -0.003206       0.011160       0.013812       0.018045      -0.024842      -0.002527      -0.031751      -0.078766       0.015649      -0.051818      -0.008576       0.060394             11.122970      16.462831       4.277663       0.025331       7.861017       2.301773       9.045064           0.038514
           28              C       0.881229       7.351395       0.745655      -0.021125      38.858124 0.44615805E+03  0.10479581E+05                                 9.961001                            7.036036       0.108600       2.045501                    0.999324      27.107067      76.035540       0.626689       0.416101      -1.072298      -0.034202      -0.014486      -0.023678       0.044048      -0.020166      -0.003505      -0.030246      -0.039622      -0.010384      -0.036479      -0.008911       0.045391             12.294299      16.392555       4.402972       1.032981       9.009482       4.147891      11.480860           0.041277
           29              C       2.693046       6.713639      13.355958       0.604079      23.863716 0.25591958E+03  0.53481065E+04                                 7.730504                            5.756196      -0.218473       1.987607                    0.999051      22.583122      64.217963       0.603685       0.485511      -1.009202       0.053823      -0.006112      -0.021252       0.058189       0.027373       0.059336       0.056454       0.003729       0.181330      -0.059084      -0.057535       0.116620              9.016926      11.147706      -1.036406      -2.217829       9.413074      -1.710261       6.490000          -0.006420
           30              C       1.888839       8.089710       1.592926       0.608500      23.080023 0.24829180E+03  0.51318705E+04                                 7.510117                            5.623787      -0.025302       2.061200                    0.999339      21.959128      61.404902       0.620392       0.477669      -1.016820       0.050301       0.032616       0.028736       0.066481       0.009150      -0.009720      -0.080948      -0.079677       0.036525      -0.058840      -0.046950       0.105790              8.754178      10.506506       1.588995       1.283096       7.377293       3.540812       8.378735          -0.003210
           31              C       0.162687       6.114254       8.411162      -0.106942      34.027909 0.42246674E+03  0.99067130E+04                                 9.265355                            6.968717      -0.087150       1.950485                    0.999579      29.252099      85.258370       0.605933       0.431067      -1.050203      -0.005928       0.003874      -0.015175       0.016747      -0.034480      -0.017526      -0.005914       0.101747      -0.029548      -0.058994      -0.010272       0.069266             10.808804       6.656977       4.204693       2.175967      15.582776       2.189610      10.186660           0.026074
           32              C      10.586237       5.264795       7.410754      -0.006891      37.365475 0.44721194E+03  0.10501488E+05                                 9.649837                            7.033016      -0.044544       1.989490                    0.998921      27.104243      75.803821       0.628880       0.414764      -1.074086       0.008927       0.052471      -0.005852       0.053546      -0.020755      -0.019054       0.008694       0.082360      -0.041607      -0.039942      -0.018925       0.058867             11.471616       6.308421       3.184302       1.887408      16.121641      -0.287137      11.984786           0.075853
           33              C       0.393907       7.438723       8.202207      -0.035349      37.052263 0.43508502E+03  0.10145951E+05                                 9.576005                            6.909331       0.137135       2.049720                    0.999321      27.113531      75.547395       0.638349       0.411461      -1.076319      -0.010295      -0.023547      -0.028003       0.038008      -0.001677      -0.017555      -0.008075       0.034228      -0.023947      -0.022879      -0.006569       0.029447             11.520334       7.019109       3.701882       3.454989      14.183588       2.226157      13.358305           0.011512
           34              C       0.971088       8.218055       9.340011       0.570124      22.732113 0.24860466E+03  0.51359691E+04                                 7.335899                            5.546021       0.093966       2.084089                    0.999629      22.440380      62.577410       0.639010       0.463965      -1.025041       0.027531       0.028081       0.029023       0.048875      -0.038012      -0.056069       0.004113       0.099137      -0.153517      -0.074651      -0.032295       0.106946              8.513274       5.564521       2.254622       2.393687       9.689438       1.460643      10.285864          -0.002086
           35              C      10.390671       3.841091       7.825802       0.627661      23.028218 0.23615899E+03  0.48203742E+04                                 7.461544                            5.483520      -0.154426       2.021395                    0.999049      21.577839      59.963276       0.628469       0.477470      -1.016920      -0.001780      -0.068865       0.028647       0.074608       0.017090       0.097453       0.011112       0.108051      -0.016226      -0.076679      -0.053550       0.130229              8.667443       6.042665       0.219781      -2.807145      11.340947       0.058363       8.618717          -0.008659
           36              C       4.567579       7.658365       7.526681      -0.107619      34.957905 0.45305262E+03  0.10812487E+05                                 9.465738                            7.240045      -0.084566       1.948109                    0.999526      29.710108      87.391735       0.591513       0.433875      -1.048376       0.028750      -0.008790      -0.002050       0.030133       0.032302       0.018965       0.023315       0.019341      -0.135164      -0.054023      -0.010053       0.064076             10.801638       7.172663      -2.852738      -1.186806       9.439461      -2.594769      15.792789           0.021214
           37              C       4.976758       7.565745       6.205683      -0.014115      37.356451 0.42618203E+03  0.98933203E+04                                 9.634151                            6.850898       0.011306       2.013653                    0.999085      26.881342      74.884241       0.638893       0.412982      -1.074651       0.011403      -0.021623       0.024446       0.034571       0.034541       0.018476       0.021108       0.000358      -0.024820      -0.030739      -0.021000       0.051738             11.548563       8.793264      -5.153528      -0.420726      11.945916      -2.542189      13.906509           0.020923
           38              C       4.943310       6.705700       8.487016      -0.023428      37.188655 0.42918365E+03  0.99771213E+04                                 9.578489                            6.859255       0.045947       2.021324                    0.999252      26.974059      75.112745       0.640917       0.411095      -1.076246       0.021739       0.003421      -0.039248       0.044996       0.035334       0.018453       0.006012      -0.015627      -0.061905      -0.035532      -0.014770       0.050303             11.383060       8.700273      -4.311447      -2.734263      10.370016      -0.542191      15.078891           0.035426
           39              C       4.414322       8.628231       5.295440       0.579037      23.688073 0.26200579E+03  0.54825048E+04                                 7.583054                            5.728931      -0.086557       2.024433                    0.999466      22.593722      63.339945       0.623118       0.469751      -1.022212      -0.022807       0.026686      -0.035446       0.049887       0.052443      -0.050921      -0.002231       0.122719      -0.087671      -0.073946      -0.038212       0.112157              8.760985       5.694290      -2.748024       2.130027      10.108434      -1.742816      10.480232          -0.004166
           40              C       4.385666       6.883002       9.849518       0.614044      22.698032 0.24842566E+03  0.51342841E+04                                 7.414312                            5.630130      -0.126097       2.025929                    0.999282      21.930665      61.282455       0.619371       0.478489      -1.016590      -0.028815       0.009143       0.059224       0.066494       0.011428       0.050679       0.001825       0.138224      -0.102095      -0.054943      -0.050524       0.105467              8.425420       5.442914      -1.535292      -2.438435       9.216360      -0.132883      10.616985          -0.002945
           41              C       4.104319      -0.035725       6.749539       0.028158      37.629740 0.44135025E+03  0.10378054E+05                                 9.887120                            7.106010      -0.152478       1.967625                    0.998761      26.981109      76.671556       0.607119       0.429042      -1.060075       0.040620       0.003986       0.007678       0.041531      -0.022081      -0.016493       0.052341      -0.094307      -0.004174      -0.052364      -0.034379       0.086743             12.009844      16.944007       3.080382       1.560543       8.131185      -3.054554      10.954342           0.117766
           42              C       5.031890       0.666865       6.023921      -0.096273      34.618470 0.42601920E+03  0.10028549E+05                                 9.444988                            7.048845      -0.145170       1.941797                    0.998617      29.203872      85.772442       0.594921       0.437359      -1.044569       0.003207      -0.011159       0.013811       0.018043      -0.024839       0.002526       0.031749      -0.078768       0.015647      -0.051817      -0.008575       0.060392             11.122952      16.462803       4.277658      -0.025329       7.861008      -2.301767       9.045046           0.038511
           43              C       4.368293      12.495784       7.901655      -0.021123      38.857995 0.44615656E+03  0.10479538E+05                                 9.960983                            7.036027       0.108602       2.045501                    0.999324      27.107021      76.035383       0.626689       0.416101      -1.072298       0.034202       0.014485      -0.023677       0.044047      -0.020167       0.003506       0.030245      -0.039620      -0.010383      -0.036480      -0.008909       0.045389             12.294274      16.392520       4.402963      -1.032976       9.009466      -4.147879      11.480835           0.041275
           44              C       2.556475      13.133540       6.199958       0.604084      23.863656 0.25591876E+03  0.53480857E+04                                 7.730495                            5.756189      -0.218477       1.987606                    0.999051      22.583100      64.217899       0.603685       0.485511      -1.009201      -0.053824       0.006111      -0.021251       0.058189       0.027373      -0.059337      -0.056456       0.003730       0.181336      -0.059086      -0.057536       0.116622              9.016912      11.147674      -1.036407       2.217821       9.413070       1.710263       6.489993          -0.006412
           45              C       3.360683      11.757469       8.748926       0.608494      23.079828 0.24828946E+03  0.51318094E+04                                 7.510074                            5.623759      -0.025311       2.061200                    0.999339      21.959005      61.404452       0.620394       0.477668      -1.016820      -0.050299      -0.032616       0.028736       0.066479       0.009150       0.009719       0.080943      -0.079671       0.036523      -0.058837      -0.046947       0.105784              8.754125      10.506440       1.588978      -1.283080       7.377248      -3.540786       8.378685          -0.003211
           46              C       5.207154       0.501472       1.255162      -0.106942      34.027905 0.42246658E+03  0.99067075E+04                                 9.265348                            6.968712      -0.087148       1.950486                    0.999579      29.252110      85.258373       0.605934       0.431066      -1.050203       0.005927      -0.003874      -0.015176       0.016746      -0.034479       0.017526       0.005915       0.101745      -0.029547      -0.058994      -0.010272       0.069265             10.808796       6.656969       4.204687      -2.175963      15.582767      -2.189606      10.186651           0.026073
           47              C       5.643603       1.350931       0.254754      -0.006893      37.365532 0.44721296E+03  0.10501516E+05                                 9.649839                            7.033018      -0.044540       1.989491                    0.998921      27.104280      75.803900       0.628880       0.414763      -1.074086      -0.008927      -0.052471      -0.005852       0.053546      -0.020754       0.019053      -0.008694       0.082358      -0.041604      -0.039941      -0.018924       0.058865             11.471617       6.308420       3.184303      -1.887407      16.121646       0.287133      11.984783           0.075853
           48              C       4.855615      12.408457       1.046207      -0.035349      37.052240 0.43508471E+03  0.10145941E+05                                 9.575998                            6.909327       0.137134       2.049720                    0.999321      27.113530      75.547371       0.638350       0.411461      -1.076319       0.010294       0.023547      -0.028003       0.038008      -0.001678       0.017555       0.008075       0.034228      -0.023946      -0.022879      -0.006568       0.029447             11.520325       7.019103       3.701883      -3.454982      14.183587      -2.226158      13.358284           0.011511
           49              C       4.278434      11.629124       2.184011       0.570124      22.732118 0.24860472E+03  0.51359704E+04                                 7.335899                            5.546022       0.093967       2.084089                    0.999629      22.440387      62.577425       0.639010       0.463965      -1.025041      -0.027531      -0.028081       0.029023       0.048875      -0.038013       0.056069      -0.004113       0.099138      -0.153518      -0.074652      -0.032295       0.106947              8.513274       5.564521       2.254624      -2.393684       9.689442      -1.460644      10.285858          -0.002088
           50              C       5.839169       2.774636       0.669802       0.627662      23.028260 0.23615949E+03  0.48203876E+04                                 7.461555                            5.483528      -0.154427       2.021394                    0.999049      21.577866      59.963388       0.628468       0.477470      -1.016919       0.001779       0.068865       0.028647       0.074607       0.017090      -0.097454      -0.011113       0.108054      -0.016225      -0.076679      -0.053552       0.130231              8.667457       6.042673       0.219778       2.807149      11.340967      -0.058371       8.618731          -0.008656
           51              C      10.057739       1.042638      13.941319      -0.107619      34.957865 0.45305182E+03  0.10812464E+05                                 9.465733                            7.240040      -0.084565       1.948109                    0.999526      29.710074      87.391623       0.591513       0.433876      -1.048376       0.028751      -0.008789       0.002049       0.030134       0.032302      -0.018966      -0.023316       0.019342      -0.135163      -0.054023      -0.010053       0.064077             10.801633       7.172657      -2.852738       1.186802       9.439459       2.594766      15.792783           0.021214
           52              C      10.466917       0.950018       0.950317      -0.014113      37.356392 0.42618133E+03  0.98932990E+04                                 9.634137                            6.850890       0.011310       2.013655                    0.999085      26.881320      74.884135       0.638894       0.412982      -1.074651       0.011403      -0.021623      -0.024446       0.034571       0.034540      -0.018476      -0.021108       0.000358      -0.024820      -0.030738      -0.021000       0.051738             11.548546       8.793249      -5.153517       0.420723      11.945896       2.542185      13.906493           0.020923
           53              C      10.433470       0.089974      12.980984      -0.023423      37.188509 0.42918153E+03  0.99770623E+04                                 9.578480                            6.859249       0.045940       2.021323                    0.999252      26.973978      75.112546       0.640916       0.411096      -1.076245       0.021739       0.003422       0.039247       0.044996       0.035336      -0.018454      -0.006013      -0.015628      -0.061907      -0.035534      -0.014772       0.050306             11.383050       8.700261      -4.311439       2.734259      10.370003       0.542193      15.078884           0.035424
           54              C       9.904481       2.012504       1.860560       0.579039      23.688077 0.26200588E+03  0.54825070E+04                                 7.583055                            5.728932      -0.086555       2.024433                    0.999466      22.593718      63.339928       0.623118       0.469751      -1.022212      -0.022807       0.026686       0.035446       0.049887       0.052443       0.050922       0.002231       0.122720      -0.087672      -0.073946      -0.038212       0.112158              8.760986       5.694289      -2.748024      -2.130026      10.108435       1.742817      10.480234          -0.004161
           55              C       9.875826       0.267275      11.618482       0.614039      22.697944 0.24842450E+03  0.51342541E+04                                 7.414292                            5.630116      -0.126106       2.025927                    0.999282      21.930617      61.282283       0.619372       0.478488      -1.016591      -0.028815       0.009142      -0.059224       0.066493       0.011427      -0.050676      -0.001825       0.138220      -0.102087      -0.054941      -0.050521       0.105462              8.425398       5.442899      -1.535284       2.438426       9.216335       0.132888      10.616959          -0.002953
           56              C       9.474159       6.580002       0.406461       0.028160      37.629693 0.44134908E+03  0.10378023E+05                                 9.887126                            7.106010      -0.152488       1.967622                    0.998761      26.981076      76.671535       0.607118       0.429043      -1.060074       0.040621       0.003986      -0.007677       0.041532      -0.022081       0.016491      -0.052344      -0.094311      -0.004173      -0.052365      -0.034380       0.086746             12.009855      16.944022       3.080382      -1.560545       8.131190       3.054559      10.954354           0.117773
           57              C      10.401730       7.282592       1.132079      -0.096273      34.618465 0.42601895E+03  0.10028543E+05                                 9.444988                            7.048843      -0.145176       1.941795                    0.998617      29.203881      85.772493       0.594921       0.437359      -1.044569       0.003206      -0.011160      -0.013812       0.018044      -0.024841      -0.002527      -0.031750      -0.078766       0.015648      -0.051818      -0.008575       0.060393             11.122954      16.462804       4.277656       0.025332       7.861007       2.301771       9.045052           0.038513
           58              C       9.858452       5.880058      13.566345      -0.021125      38.858190 0.44615885E+03  0.10479604E+05                                 9.961008                            7.036040       0.108600       2.045500                    0.999324      27.107100      76.035646       0.626689       0.416101      -1.072298       0.034202       0.014486       0.023678       0.044049      -0.020166      -0.003505      -0.030246      -0.039621      -0.010383      -0.036479      -0.008911       0.045391             12.294309      16.392570       4.402975       1.032980       9.009489       4.147894      11.480869           0.041278
           59              C       8.046635       6.517814       0.956042       0.604079      23.863768 0.25592022E+03  0.53481236E+04                                 7.730516                            5.756203      -0.218475       1.987605                    0.999051      22.583158      64.218097       0.603685       0.485511      -1.009201      -0.053823       0.006113       0.021253       0.058189       0.027373       0.059336       0.056455       0.003730       0.181329      -0.059085      -0.057535       0.116619              9.016940      11.147723      -1.036409      -2.217835       9.413087      -1.710264       6.490010          -0.006418
           60              C       8.850842       5.141743      12.719074       0.608503      23.080086 0.24829256E+03  0.51318903E+04                                 7.510129                            5.623795      -0.025298       2.061199                    0.999339      21.959172      61.405054       0.620392       0.477668      -1.016820      -0.050301      -0.032617      -0.028737       0.066482       0.009150      -0.009721      -0.080950      -0.079680       0.036526      -0.058841      -0.046952       0.105793              8.754193      10.506525       1.588999       1.283100       7.377306       3.540819       8.378749          -0.003212
           61              C      10.576994       7.117199       5.900838      -0.106942      34.027910 0.42246677E+03  0.99067136E+04                                 9.265354                            6.968717      -0.087149       1.950486                    0.999579      29.252099      85.258365       0.605933       0.431067      -1.050203       0.005928      -0.003874       0.015176       0.016747      -0.034480      -0.017526      -0.005914       0.101747      -0.029548      -0.058994      -0.010272       0.069266             10.808803       6.656976       4.204692       2.175967      15.582774       2.189610      10.186659           0.026073
           62              C       0.153444       7.966658       6.901246      -0.006891      37.365483 0.44721207E+03  0.10501491E+05                                 9.649837                            7.033016      -0.044544       1.989491                    0.998921      27.104249      75.803835       0.628880       0.414764      -1.074086      -0.008927      -0.052471       0.005852       0.053546      -0.020755      -0.019054       0.008694       0.082359      -0.041606      -0.039942      -0.018925       0.058867             11.471615       6.308420       3.184302       1.887408      16.121640      -0.287138      11.984786           0.075853
           63              C      10.345774       5.792730       6.109793      -0.035349      37.052240 0.43508474E+03  0.10145943E+05                                 9.576001                            6.909328       0.137136       2.049721                    0.999321      27.113521      75.547353       0.638349       0.411461      -1.076319       0.010295       0.023547       0.028003       0.038008      -0.001677      -0.017554      -0.008075       0.034228      -0.023946      -0.022879      -0.006569       0.029447             11.520328       7.019106       3.701880       3.454987      14.183581       2.226156      13.358298           0.011511
           64              C       9.768593       5.013398       4.971989       0.570124      22.732113 0.24860466E+03  0.51359690E+04                                 7.335900                            5.546022       0.093966       2.084089                    0.999629      22.440376      62.577401       0.639010       0.463965      -1.025041      -0.027531      -0.028081      -0.029023       0.048875      -0.038012      -0.056069       0.004113       0.099138      -0.153517      -0.074651      -0.032295       0.106946              8.513275       5.564522       2.254622       2.393687       9.689439       1.460644      10.285865          -0.002086
           65              C       0.349010       9.390362       6.486198       0.627661      23.028237 0.23615922E+03  0.48203804E+04                                 7.461549                            5.483524      -0.154428       2.021394                    0.999049      21.577850      59.963325       0.628469       0.477470      -1.016920       0.001780       0.068865      -0.028647       0.074608       0.017090       0.097454       0.011112       0.108052      -0.016226      -0.076679      -0.053551       0.130229              8.667450       6.042669       0.219781      -2.807147      11.340957       0.058362       8.618724          -0.008658
           66              C       6.172102       5.573088       6.785319      -0.107619      34.957903 0.45305261E+03  0.10812487E+05                                 9.465738                            7.240045      -0.084565       1.948109                    0.999526      29.710104      87.391722       0.591513       0.433876      -1.048376      -0.028750       0.008789       0.002050       0.030134       0.032302       0.018966       0.023316       0.019340      -0.135163      -0.054024      -0.010053       0.064077             10.801638       7.172663      -2.852738      -1.186806       9.439462      -2.594768      15.792789           0.021213
           67              C       5.762923       5.665708       8.106317      -0.014112      37.356426 0.42618170E+03  0.98933104E+04                                 9.634145                            6.850895       0.011305       2.013653                    0.999085      26.881332      74.884197       0.638893       0.412982      -1.074651      -0.011403       0.021623      -0.024446       0.034571       0.034541       0.018476       0.021108       0.000357      -0.024819      -0.030739      -0.020999       0.051738             11.548556       8.793260      -5.153525      -0.420726      11.945909      -2.542186      13.906499           0.020924
           68              C       5.796371       6.525753       5.824984      -0.023424      37.188579 0.42918261E+03  0.99770921E+04                                 9.578483                            6.859251       0.045945       2.021324                    0.999252      26.974017      75.112635       0.640917       0.411095      -1.076245      -0.021739      -0.003421       0.039247       0.044996       0.035334       0.018454       0.006012      -0.015628      -0.061903      -0.035533      -0.014771       0.050303             11.383052       8.700267      -4.311444      -2.734261      10.370009      -0.542190      15.078880           0.035425
           69              C       6.325359       4.603222       9.016560       0.579038      23.688079 0.26200587E+03  0.54825068E+04                                 7.583054                            5.728931      -0.086558       2.024432                    0.999466      22.593727      63.339958       0.623118       0.469751      -1.022212       0.022807      -0.026686       0.035446       0.049887       0.052443      -0.050921      -0.002231       0.122718      -0.087671      -0.073946      -0.038212       0.112157              8.760986       5.694290      -2.748025       2.130027      10.108435      -1.742816      10.480232          -0.004163
           70              C       6.354015       6.348451       4.462482       0.614040      22.698004 0.24842530E+03  0.51342750E+04                                 7.414306                            5.630126      -0.126102       2.025928                    0.999282      21.930646      61.282390       0.619371       0.478489      -1.016590       0.028814      -0.009142      -0.059224       0.066493       0.011427       0.050677       0.001825       0.138222      -0.102091      -0.054942      -0.050523       0.105465              8.425414       5.442910      -1.535291      -2.438433       9.216354      -0.132883      10.616976          -0.002950
           71              C       6.755681       0.035725       7.562461       0.028159      37.629697 0.44134969E+03  0.10378038E+05                                 9.887117                            7.106008      -0.152477       1.967626                    0.998761      26.981086      76.671497       0.607119       0.429042      -1.060075      -0.040619      -0.003985      -0.007678       0.041530      -0.022080      -0.016492       0.052342      -0.094306      -0.004175      -0.052363      -0.034379       0.086742             12.009840      16.944000       3.080380       1.560542       8.131183      -3.054553      10.954339           0.117767
           72              C       5.707791      12.564588       8.288079      -0.096273      34.618447 0.42601886E+03  0.10028540E+05                                 9.444987                            7.048844      -0.145173       1.941796                    0.998617      29.203860      85.772417       0.594921       0.437359      -1.044569      -0.003207       0.011158      -0.013811       0.018043      -0.024840       0.002526       0.031750      -0.078769       0.015648      -0.051817      -0.008576       0.060393             11.122951      16.462799       4.277656      -0.025328       7.861006      -2.301767       9.045046           0.038510
           73              C       6.371388       0.735669       6.410345      -0.021123      38.857992 0.44615651E+03  0.10479536E+05                                 9.960983                            7.036027       0.108601       2.045501                    0.999324      27.107018      76.035373       0.626689       0.416101      -1.072298      -0.034201      -0.014485       0.023678       0.044047      -0.020167       0.003506       0.030245      -0.039620      -0.010384      -0.036480      -0.008910       0.045390             12.294273      16.392519       4.402963      -1.032977       9.009466      -4.147879      11.480835           0.041275
           74              C       8.183206       0.097913       8.112042       0.604082      23.863616 0.25591829E+03  0.53480731E+04                                 7.730486                            5.756184      -0.218477       1.987607                    0.999051      22.583070      64.217785       0.603686       0.485511      -1.009201       0.053823      -0.006111       0.021251       0.058188       0.027373      -0.059336      -0.056455       0.003730       0.181332      -0.059085      -0.057535       0.116620              9.016902      11.147660      -1.036405       2.217818       9.413060       1.710261       6.489985          -0.006413
           75              C       7.378998       1.473984       5.563074       0.608495      23.079803 0.24828915E+03  0.51318010E+04                                 7.510068                            5.623755      -0.025308       2.061201                    0.999339      21.958990      61.404392       0.620394       0.477668      -1.016820       0.050299       0.032616      -0.028736       0.066480       0.009150       0.009720       0.080943      -0.079671       0.036523      -0.058837      -0.046947       0.105784              8.754117      10.506431       1.588976      -1.283078       7.377242      -3.540782       8.378678          -0.003213
           76              C       5.532527      12.729981      13.056838      -0.106942      34.027896 0.42246646E+03  0.99067040E+04                                 9.265347                            6.968711      -0.087149       1.950486                    0.999579      29.252102      85.258348       0.605934       0.431066      -1.050203      -0.005927       0.003874       0.015175       0.016746      -0.034480       0.017526       0.005915       0.101745      -0.029547      -0.058994      -0.010272       0.069266             10.808794       6.656968       4.204687      -2.175963      15.582765      -2.189606      10.186651           0.026073
           77              C       5.096078      11.880522      14.057246      -0.006892      37.365520 0.44721277E+03  0.10501510E+05                                 9.649837                            7.033017      -0.044541       1.989491                    0.998921      27.104273      75.803880       0.628880       0.414763      -1.074086       0.008927       0.052471       0.005852       0.053545      -0.020754       0.019053      -0.008694       0.082358      -0.041605      -0.039941      -0.018924       0.058866             11.471615       6.308419       3.184302      -1.887407      16.121644       0.287133      11.984782           0.075853
           78              C       5.884066       0.822996      13.265793      -0.035348      37.052210 0.43508433E+03  0.10145930E+05                                 9.575993                            6.909323       0.137137       2.049721                    0.999321      27.113517      75.547317       0.638350       0.411461      -1.076319      -0.010295      -0.023547       0.028003       0.038008      -0.001678       0.017555       0.008075       0.034228      -0.023946      -0.022879      -0.006568       0.029447             11.520317       7.019099       3.701880      -3.454980      14.183577      -2.226156      13.358275           0.011511
           79              C       6.461247       1.602329      12.127989       0.570124      22.732121 0.24860475E+03  0.51359711E+04                                 7.335899                            5.546022       0.093967       2.084089                    0.999629      22.440387      62.577422       0.639010       0.463965      -1.025041       0.027531       0.028081      -0.029023       0.048875      -0.038013       0.056069      -0.004113       0.099138      -0.153518      -0.074652      -0.032295       0.106946              8.513274       5.564521       2.254624      -2.393684       9.689443      -1.460644      10.285858          -0.002089
           80              C       4.900512      10.456817      13.642198       0.627663      23.028255 0.23615943E+03  0.48203857E+04                                 7.461553                            5.483526      -0.154426       2.021394                    0.999049      21.577864      59.963373       0.628469       0.477470      -1.016920      -0.001779      -0.068865      -0.028647       0.074607       0.017090      -0.097454      -0.011113       0.108054      -0.016225      -0.076679      -0.053552       0.130231              8.667454       6.042671       0.219777       2.807148      11.340962      -0.058371       8.618728          -0.008656
           81              O       1.061649      10.082367      12.916580      -0.501254      29.992856 0.47079768E+03  0.10934973E+05                                 7.592085                            6.698175       0.596761       2.263596                    0.996967      26.379178      67.886207       0.737926       0.357363      -1.141684      -0.012634       0.012847       0.011949       0.021621       0.010518       0.038263      -0.022726      -0.005286      -0.120935      -0.066384       0.029756       0.036628              8.088762       5.571813      -1.944869      -0.207377      12.017356      -1.144261       6.677117           0.099607
           82              O       1.186865      11.479609      11.247801      -0.614823      37.918740 0.60601377E+03  0.15022263E+05                                 8.959954                            7.632122       0.228158       2.097772                    0.997701      29.007667      77.619095       0.685510       0.360445      -1.136989       0.021353       0.019264       0.045445       0.053780       0.032400      -0.016975      -0.017513       0.050954       0.066395      -0.053288       0.003593       0.049695              9.844049       7.371067      -1.290910      -2.309087       6.843977       0.325181      15.317102           0.112255
           83              O       1.062646      11.764085       3.024126      -0.509342      33.995164 0.48892805E+03  0.11486984E+05                                 8.358007                            6.868487       0.230432       2.144086                    0.995841      26.654911      69.445552       0.720504       0.361833      -1.135851      -0.027674       0.030578      -0.006603       0.041767       0.008626      -0.017957      -0.014070      -0.012578      -0.122784      -0.047943       0.011054       0.036889              9.349220       6.899599      -3.234983       1.949781      12.835053      -3.310056       8.313007           0.137813
           84              O       1.166238       0.730376       3.432018      -0.558322      30.971546 0.47773000E+03  0.11133500E+05                                 7.722337                            6.695274       0.553234       2.225171                    0.998651      27.197792      70.047186       0.746916       0.351873      -1.146432       0.036156      -0.042818      -0.030819       0.063957       0.013083       0.000770       0.030589       0.017083      -0.110352      -0.052268       0.014040       0.038228              8.294726       6.143746      -0.884069       0.460920       8.967797       3.701616       9.772634           0.124273
           85              O       3.399848       5.659092      13.469023      -0.531700      35.749930 0.49435430E+03  0.11597435E+05                                 8.538327                            6.794759       0.604826       2.240932                    0.998714      27.111244      69.614783       0.745489       0.350220      -1.150003      -0.032486       0.019533       0.023489       0.044594      -0.029087       0.029898      -0.008868      -0.050734      -0.005202      -0.050341       0.001429       0.048912              9.830662      11.924982      -6.021982      -0.343584      11.662646      -0.426304       5.904360           0.183216
           86              O       3.032436       7.727169      12.764873      -0.453838      37.711680 0.56518895E+03  0.13799492E+05                                 9.085045                            7.521670      -0.051940       2.050700                    0.994883      26.950374      72.103869       0.668299       0.375376      -1.122951       0.011447      -0.030845       0.025033       0.041341       0.003986       0.017780       0.017464      -0.028176       0.023875      -0.027696      -0.003693       0.031389             10.080749       7.370482       1.831773      -1.658167      12.789004      -4.182153      10.082762           0.208650
           87              O       1.463811       8.850519       2.496013      -0.491048      33.949048 0.49962898E+03  0.11759678E+05                                 8.268561                            6.909229       0.478272       2.230929                    0.996897      26.263345      67.686520       0.726299       0.358297      -1.142751       0.006053      -0.016984      -0.025211       0.030995      -0.024088      -0.021221      -0.004009      -0.049710       0.034557      -0.047942       0.017637       0.030305              9.076385       6.524572       0.305385      -0.208545       9.663096       4.410576      11.041487           0.136212
           88              O       3.106299       7.844928       1.353915      -0.547732      35.255448 0.54749668E+03  0.13228215E+05                                 8.597439                            7.317386       0.209535       2.131717                    0.994632      27.346426      72.183403       0.691233       0.366743      -1.132357      -0.051914       0.021286      -0.005727       0.056400      -0.021812      -0.027028      -0.028177       0.005723      -0.019671      -0.052132       0.024540       0.027592              9.466785      14.748362       0.368465       0.629917       6.316002       1.123267       7.335992           0.108567
           89              O       1.139959       7.680858      10.437742      -0.515450      30.803963 0.47759666E+03  0.11131187E+05                                 7.730612                            6.749765       0.525337       2.240969                    0.996467      26.453434      68.163979       0.734647       0.357723      -1.141554      -0.008350      -0.009664      -0.015309       0.019937      -0.042061      -0.011390      -0.032012       0.070231       0.056312      -0.076231       0.030198       0.046033              8.258756       5.800756       0.467323       1.520210       6.593126      -1.508398      12.382386           0.052879
           90              O       1.344595       9.420795       9.139643      -0.619601      43.061726 0.70318050E+03  0.18083859E+05                                 9.822709                            8.288738       0.039769       2.040126                    0.996671      29.352558      79.894495       0.650041       0.366388      -1.132806       0.030895      -0.039225      -0.030788       0.058660       0.021417      -0.045589      -0.014792      -0.009884      -0.108762      -0.063433       0.004362       0.059071             11.004335       7.891159       2.372569       1.053534      16.584817       0.488144       8.537028           0.096363
           91              O       9.762163       3.690252       8.866284      -0.491201      36.321057 0.48199971E+03  0.11270632E+05                                 8.721464                            6.815801       0.356508       2.200447                    0.994871      26.046393      67.440232       0.724747       0.361425      -1.137507       0.047671      -0.013380      -0.027012       0.056402       0.000199       0.015397       0.009487       0.091276       0.045307      -0.054522       0.008513       0.046009             10.003538       9.116439       2.296344      -5.319074       7.684537      -2.623680      13.209637           0.128480
           92              O       0.104948       2.909597       7.193211      -0.537247      35.040301 0.49921342E+03  0.11755161E+05                                 8.429383                            6.863678       0.477757       2.202419                    0.998075      27.153633      70.146804       0.735030       0.353882      -1.145547      -0.008319       0.009239       0.069094       0.070204      -0.028945       0.005568       0.031378       0.043916       0.008478      -0.054359       0.015983       0.038376              9.505554       7.359674      -3.185453      -2.009583      12.125299       4.230583       9.031688           0.168356
           93              O       4.187873       9.764812       5.760580      -0.501252      29.992829 0.47079697E+03  0.10934955E+05                                 7.592087                            6.698175       0.596754       2.263594                    0.996967      26.379147      67.886158       0.737925       0.357364      -1.141683       0.012633      -0.012848       0.011951       0.021621       0.010518      -0.038262       0.022725      -0.005286      -0.120925      -0.066380       0.029754       0.036626              8.088765       5.571814      -1.944870       0.207377      12.017360       1.144263       6.677121           0.099614
           94              O       4.062656       8.367571       4.091801      -0.614822      37.918780 0.60601456E+03  0.15022289E+05                                 8.959963                            7.632129       0.228156       2.097771                    0.997701      29.007673      77.619139       0.685510       0.360445      -1.136989      -0.021353      -0.019265       0.045445       0.053780       0.032401       0.016974       0.017514       0.050950       0.066393      -0.053287       0.003592       0.049695              9.844059       7.371077      -1.290911       2.309093       6.843983      -0.325180      15.317118           0.112260
           95              O       4.186875       8.083095      10.180126      -0.509342      33.995139 0.48892771E+03  0.11486968E+05                                 8.357977                            6.868464       0.230449       2.144092                    0.995841      26.654979      69.445597       0.720509       0.361831      -1.135853       0.027675      -0.030578      -0.006602       0.041767       0.008623       0.017965       0.014075      -0.012576      -0.122796      -0.047951       0.011060       0.036891              9.349184       6.899575      -3.234967      -1.949771      12.835002       3.310043       8.312976           0.137810
           96              O       4.203602       5.885350      10.588018      -0.558323      30.971537 0.47773002E+03  0.11133495E+05                                 7.722313                            6.695255       0.553248       2.225175                    0.998651      27.197867      70.047264       0.746920       0.351871      -1.146434      -0.036156       0.042818      -0.030818       0.063956       0.013089      -0.000765      -0.030597       0.017092      -0.110359      -0.052278       0.014043       0.038235              8.294698       6.143728      -0.884063      -0.460918       8.967765      -3.701601       9.772601           0.124270
           97              O       1.969993       0.956634       6.313023      -0.531702      35.749965 0.49435488E+03  0.11597451E+05                                 8.538329                            6.794761       0.604837       2.240935                    0.998714      27.111274      69.614860       0.745490       0.350220      -1.150003       0.032484      -0.019535       0.023488       0.044593      -0.029088      -0.029899       0.008865      -0.050731      -0.005195      -0.050342       0.001432       0.048910              9.830663      11.924973      -6.021981       0.343582      11.662655       0.426307       5.904361           0.183209
           98              O       2.217086      12.120011       5.608873      -0.453843      37.711806 0.56519095E+03  0.13799546E+05                                 9.085037                            7.521661      -0.051914       2.050708                    0.994883      26.950470      72.104021       0.668302       0.375373      -1.122953      -0.011446       0.030844       0.025033       0.041340       0.003992      -0.017782      -0.017463      -0.028189       0.023894      -0.027702      -0.003692       0.031394             10.080740       7.370472       1.831767       1.658164      12.788994       4.182153      10.082754           0.208633
           99              O       3.785711      10.996661       9.652013      -0.491046      33.948765 0.49962375E+03  0.11759536E+05                                 8.268569                            6.909236       0.478240       2.230921                    0.996897      26.263088      67.686023       0.726291       0.358301      -1.142746      -0.006045       0.016986      -0.025215       0.030998      -0.024089       0.021214       0.004006      -0.049661       0.034514      -0.047916       0.017618       0.030298              9.076393       6.524580       0.305385       0.208547       9.663100      -4.410579      11.041499           0.136204
          100              O       2.143223      12.002251       8.509915      -0.547729      35.255265 0.54749322E+03  0.13228123E+05                                 8.597465                            7.317408       0.209508       2.131709                    0.994632      27.346205      72.183027       0.691225       0.366747      -1.132353       0.051916      -0.021283      -0.005732       0.056401      -0.021811       0.027026       0.028155       0.005709      -0.019645      -0.052113       0.024527       0.027586              9.466814      14.748404       0.368468      -0.629921       6.316022      -1.123274       7.336016           0.108570
          101              O       4.109563      12.166321       3.281742      -0.515449      30.803909 0.47759566E+03  0.11131157E+05                                 7.730597                            6.749753       0.525341       2.240971                    0.996467      26.453429      68.163916       0.734648       0.357723      -1.141555       0.008350       0.009663      -0.015309       0.019936      -0.042062       0.011389       0.032013       0.070234       0.056314      -0.076232       0.030199       0.046034              8.258738       5.800745       0.467321      -1.520206       6.593114       1.508394      12.382357           0.052884
          102              O       3.904927      10.426385       1.983643      -0.619599      43.061718 0.70318007E+03  0.18083843E+05                                 9.822700                            8.288730       0.039771       2.040127                    0.996671      29.352569      79.894488       0.650042       0.366388      -1.132806      -0.030895       0.039225      -0.030787       0.058660       0.021417       0.045590       0.014792      -0.009883      -0.108766      -0.063434       0.004362       0.059071             11.004324       7.891153       2.372569      -1.053532      16.584801      -0.488141       8.537020           0.096371
          103              O       6.467677       2.925474       1.710284      -0.491202      36.321040 0.48199966E+03  0.11270628E+05                                 8.721450                            6.815792       0.356514       2.200449                    0.994871      26.046420      67.440245       0.724749       0.361424      -1.137508      -0.047671       0.013380      -0.027011       0.056402       0.000202      -0.015399      -0.009486       0.091282       0.045315      -0.054526       0.008513       0.046013             10.003520       9.116423       2.296336       5.319063       7.684522       2.623669      13.209613           0.128479
          104              O       5.264893       3.706130       0.037211      -0.537247      35.040284 0.49921301E+03  0.11755146E+05                                 8.429365                            6.863663       0.477770       2.202423                    0.998075      27.153673      70.146828       0.735033       0.353881      -1.145548       0.008319      -0.009240       0.069093       0.070203      -0.028948      -0.005570      -0.031383       0.043919       0.008473      -0.054365       0.015986       0.038380              9.505533       7.359657      -3.185444       2.009578      12.125274      -4.230575       9.031668           0.168362
          105              O       9.678032       3.149086       1.395420      -0.501254      29.992865 0.47079784E+03  0.10934978E+05                                 7.592088                            6.698177       0.596761       2.263596                    0.996967      26.379177      67.886215       0.737926       0.357363      -1.141684       0.012634      -0.012847      -0.011949       0.021621       0.010518       0.038263      -0.022725      -0.005286      -0.120934      -0.066383       0.029756       0.036628              8.088765       5.571815      -1.944870      -0.207378      12.017360      -1.144263       6.677121           0.099604
          106              O       9.552816       1.751844       3.064199      -0.614825      37.918791 0.60601481E+03  0.15022296E+05                                 8.959962                            7.632128       0.228157       2.097771                    0.997701      29.007692      77.619180       0.685510       0.360445      -1.136989      -0.021353      -0.019264      -0.045445       0.053780       0.032400      -0.016975      -0.017513       0.050954       0.066395      -0.053288       0.003593       0.049695              9.844057       7.371074      -1.290912      -2.309089       6.843983       0.325181      15.317116           0.112251
          107              O       9.677035       1.467368      11.287874      -0.509338      33.995097 0.48892678E+03  0.11486950E+05                                 8.358011                            6.868490       0.230428       2.144085                    0.995841      26.654833      69.445399       0.720502       0.361834      -1.135850       0.027674      -0.030579       0.006604       0.041768       0.008628      -0.017952      -0.014066      -0.012579      -0.122768      -0.047934       0.011049       0.036885              9.349225       6.899603      -3.234985       1.949782      12.835061      -3.310058       8.313011           0.137824
          108              O       9.573443      12.501077      10.879982      -0.558320      30.971488 0.47772888E+03  0.11133468E+05                                 7.722333                            6.695271       0.553234       2.225171                    0.998651      27.197742      70.047063       0.746915       0.351873      -1.146432      -0.036155       0.042819       0.030819       0.063957       0.013081       0.000772       0.030586       0.017079      -0.110351      -0.052265       0.014039       0.038226              8.294722       6.143742      -0.884068       0.460919       8.967793       3.701615       9.772629           0.124279
          109              O       7.339833       7.572361       0.842977      -0.531700      35.749974 0.49435502E+03  0.11597455E+05                                 8.538329                            6.794760       0.604826       2.240931                    0.998714      27.111280      69.614868       0.745490       0.350220      -1.150003       0.032486      -0.019533      -0.023488       0.044593      -0.029089       0.029899      -0.008867      -0.050733      -0.005202      -0.050343       0.001429       0.048913              9.830665      11.924984      -6.021985      -0.343585      11.662649      -0.426303       5.904360           0.183218
          110              O       7.707245       5.504284       1.547127      -0.453838      37.711671 0.56518871E+03  0.13799483E+05                                 9.085039                            7.521664      -0.051932       2.050703                    0.994883      26.950378      72.103850       0.668299       0.375375      -1.122951      -0.011447       0.030845      -0.025032       0.041341       0.003986       0.017779       0.017464      -0.028177       0.023878      -0.027696      -0.003693       0.031389             10.080742       7.370477       1.831772      -1.658166      12.788995      -4.182151      10.082755           0.208651
          111              O       9.275870       4.380934      11.815987      -0.491050      33.949194 0.49963166E+03  0.11759751E+05                                 8.268556                            6.909225       0.478288       2.230933                    0.996897      26.263480      67.686784       0.726303       0.358294      -1.142754      -0.006056       0.016983       0.025210       0.030994      -0.024088      -0.021226      -0.004011      -0.049733       0.034577      -0.047955       0.017645       0.030309              9.076380       6.524568       0.305385      -0.208545       9.663091       4.410573      11.041481           0.136219
          112              O       7.633382       5.386525      12.958085      -0.547733      35.255513 0.54749789E+03  0.13228248E+05                                 8.597437                            7.317384       0.209539       2.131718                    0.994632      27.346489      72.183529       0.691235       0.366742      -1.132358       0.051913      -0.021287       0.005726       0.056400      -0.021812      -0.027027      -0.028183       0.005725      -0.019678      -0.052137       0.024544       0.027593              9.466782      14.748359       0.368465       0.629917       6.315999       1.123266       7.335989           0.108568
          113              O       9.599722       5.550595       3.874258      -0.515449      30.803908 0.47759560E+03  0.11131156E+05                                 7.730603                            6.749757       0.525337       2.240970                    0.996467      26.453409      68.163888       0.734647       0.357723      -1.141554       0.008350       0.009664       0.015309       0.019937      -0.042061      -0.011389      -0.032013       0.070231       0.056312      -0.076230       0.030198       0.046032              8.258745       5.800749       0.467321       1.520208       6.593117      -1.508396      12.382369           0.052880
          114              O       9.395086       3.810658       5.172357      -0.619600      43.061693 0.70317985E+03  0.18083838E+05                                 9.822703                            8.288734       0.039769       2.040126                    0.996671      29.352545      79.894445       0.650041       0.366388      -1.132806      -0.030895       0.039225       0.030788       0.058660       0.021417      -0.045589      -0.014792      -0.009884      -0.108760      -0.063432       0.004361       0.059071             11.004328       7.891155       2.372567       1.053533      16.584806       0.488145       8.537023           0.096365
          115              O       0.977518       9.541201       5.445716      -0.491201      36.321030 0.48199935E+03  0.11270620E+05                                 8.721455                            6.815794       0.356512       2.200449                    0.994871      26.046395      67.440203       0.724748       0.361425      -1.137507      -0.047671       0.013380       0.027012       0.056402       0.000200       0.015397       0.009487       0.091277       0.045309      -0.054523       0.008514       0.046010             10.003526       9.116429       2.296341      -5.319067       7.684528      -2.623677      13.209622           0.128482
          116              O      10.634733      10.321856       7.118789      -0.537246      35.040272 0.49921299E+03  0.11755148E+05                                 8.429376                            6.863673       0.477759       2.202419                    0.998075      27.153628      70.146772       0.735030       0.353882      -1.145547       0.008320      -0.009240      -0.069094       0.070204      -0.028945       0.005568       0.031378       0.043916       0.008476      -0.054359       0.015983       0.038376              9.505546       7.359669      -3.185450      -2.009580      12.125290       4.230579       9.031680           0.168359
          117              O       6.551808       3.466641       8.551420      -0.501253      29.992851 0.47079740E+03  0.10934967E+05                                 7.592092                            6.698179       0.596753       2.263594                    0.996967      26.379157      67.886197       0.737925       0.357364      -1.141683      -0.012633       0.012848      -0.011950       0.021621       0.010517      -0.038262       0.022725      -0.005286      -0.120925      -0.066380       0.029754       0.036627              8.088769       5.571817      -1.944871       0.207378      12.017367       1.144264       6.677125           0.099610
          118              O       6.677025       4.863882      10.220199      -0.614823      37.918806 0.60601508E+03  0.15022304E+05                                 8.959963                            7.632129       0.228154       2.097770                    0.997701      29.007696      77.619193       0.685510       0.360445      -1.136989       0.021352       0.019265      -0.045445       0.053780       0.032402       0.016975       0.017513       0.050950       0.066395      -0.053288       0.003593       0.049695              9.844060       7.371077      -1.290910       2.309093       6.843983      -0.325180      15.317118           0.112256
          119              O       6.552806       5.148358       4.131874      -0.509339      33.995050 0.48892602E+03  0.11486924E+05                                 8.357987                            6.868471       0.230440       2.144089                    0.995841      26.654864      69.445380       0.720505       0.361833      -1.135851      -0.027675       0.030578       0.006603       0.041768       0.008626       0.017957       0.014070      -0.012576      -0.122777      -0.047940       0.011053       0.036887              9.349196       6.899584      -3.234973      -1.949774      12.835020       3.310047       8.312986           0.137821
          120              O       6.536079       7.346103       3.723982      -0.558321      30.971511 0.47772951E+03  0.11133483E+05                                 7.722321                            6.695262       0.553243       2.225174                    0.998651      27.197808      70.047162       0.746918       0.351872      -1.146433       0.036156      -0.042818       0.030819       0.063957       0.013085      -0.000768      -0.030593       0.017086      -0.110356      -0.052273       0.014042       0.038231              8.294707       6.143735      -0.884065      -0.460919       8.967776      -3.701606       9.772612           0.124274
          121              O       8.769688      12.274819       7.998977      -0.531702      35.749928 0.49435421E+03  0.11597434E+05                                 8.538335                            6.794766       0.604831       2.240933                    0.998714      27.111217      69.614756       0.745488       0.350221      -1.150002      -0.032485       0.019534      -0.023489       0.044594      -0.029085      -0.029896       0.008868      -0.050730      -0.005197      -0.050338       0.001429       0.048909              9.830671      11.924984      -6.021986       0.343583      11.662664       0.426307       5.904366           0.183208
          122              O       8.522595       1.111442       8.703127      -0.453840      37.711656 0.56518817E+03  0.13799465E+05                                 9.085029                            7.521656      -0.051917       2.050707                    0.994883      26.950383      72.103821       0.668301       0.375375      -1.122952       0.011447      -0.030845      -0.025033       0.041341       0.003987      -0.017779      -0.017464      -0.028181       0.023884      -0.027697      -0.003693       0.031390             10.080731       7.370466       1.831766       1.658162      12.788984       4.182149      10.082744           0.208637
          123              O       6.953970       2.234792       4.659987      -0.491047      33.948792 0.49962423E+03  0.11759551E+05                                 8.268578                            6.909244       0.478237       2.230920                    0.996897      26.263087      67.686056       0.726290       0.358302      -1.142746       0.006045      -0.016986       0.025215       0.030998      -0.024089       0.021213       0.004007      -0.049660       0.034512      -0.047916       0.017618       0.030297              9.076404       6.524587       0.305387       0.208546       9.663113      -4.410585      11.041513           0.136204
          124              O       8.596458       1.229202       5.802085      -0.547729      35.255291 0.54749372E+03  0.13228137E+05                                 8.597466                            7.317408       0.209509       2.131709                    0.994632      27.346225      72.183071       0.691226       0.366747      -1.132353      -0.051916       0.021283       0.005732       0.056401      -0.021812       0.027027       0.028156       0.005710      -0.019646      -0.052114       0.024527       0.027587              9.466815      14.748405       0.368468      -0.629920       6.316022      -1.123274       7.336016           0.108570
          125              O       6.630118       1.065132      11.030258      -0.515448      30.803889 0.47759528E+03  0.11131146E+05                                 7.730595                            6.749752       0.525340       2.240971                    0.996467      26.453416      68.163881       0.734648       0.357723      -1.141555      -0.008350      -0.009663       0.015309       0.019936      -0.042062       0.011389       0.032013       0.070234       0.056313      -0.076232       0.030198       0.046034              8.258736       5.800743       0.467321      -1.520205       6.593112       1.508394      12.382352           0.052884
          126              O       6.834754       2.805068      12.328357      -0.619598      43.061705 0.70317979E+03  0.18083834E+05                                 9.822697                            8.288728       0.039772       2.040127                    0.996671      29.352564      79.894467       0.650042       0.366387      -1.132806       0.030895      -0.039225       0.030787       0.058660       0.021417       0.045590       0.014792      -0.009883      -0.108765      -0.063434       0.004362       0.059072             11.004321       7.891151       2.372569      -1.053531      16.584796      -0.488141       8.537017           0.096374
          127              O       4.272004      10.305979      12.601716      -0.491202      36.321052 0.48199981E+03  0.11270632E+05                                 8.721452                            6.815792       0.356514       2.200449                    0.994871      26.046424      67.440258       0.724749       0.361424      -1.137508       0.047671      -0.013380       0.027011       0.056402       0.000202      -0.015399      -0.009486       0.091282       0.045316      -0.054526       0.008514       0.046013             10.003522       9.116426       2.296336       5.319065       7.684523       2.623669      13.209617           0.128478
          128              O       5.474788       9.525323      -0.037211      -0.537248      35.040345 0.49921403E+03  0.11755177E+05                                 8.429376                            6.863672       0.477766       2.202421                    0.998075      27.153692      70.146911       0.735032       0.353881      -1.145548      -0.008319       0.009240      -0.069093       0.070203      -0.028947      -0.005570      -0.031382       0.043919       0.008472      -0.054365       0.015986       0.038379              9.505547       7.359668      -3.185450       2.009582      12.125293      -4.230582       9.031682           0.168359

******************************************************
Auxiliary information for the entire system
The total spin magnetic moment of the unit cell is   7.775849
The total net atomic charge of the unit cell is   -0.000002
Accuracy of reproducing the electrostatic potential in the unit cell:
  The inner radius (bohr) =    5.0000
  The outer radius (bohr) =   12.0000
  Valid grid points have density less than (e/(bohr^3)) =    0.0001
  The number of valid grid points were=        49876
  The rms potential error without charges in kcal/mol is=      5.54868
  The rms potential error with partial charges in kcal/mol is=      0.80329
  The RRMSE value at monopole order=      0.14477
  The rms potential error with partial charges and cloud penetration in kcal/mol is=      0.81235
  The RRMSE value at monopole order with cloud penetration is=      0.14640
  The rms potential error with partial charges and atomic dipoles in kcal/mol is=      0.64750
  The RRMSE value at dipole order=      0.11669
  The rms potential error with partial charges, atomic dipoles and cloud penetration in kcal/mol is=      0.63750
  The RRMSE value at dipole order with cloud penetration=      0.11489

******************************************************
The electron densities and ab initio electrostatic potential were computed in VASP using the PBE functional and
projector augmented wave method. See the main text of the journal article for a description of computational details.
The atomic charges, dipoles, and quadrupoles were computed with the DDEC6 method as described in
(a) T. A. Manz and N. Gabaldon Limas, RSC Adv. 6 (2016) 47771-47801 DOI: 10.1039/c6ra04656h
(b) N. Gabaldon Limas and T. A. Manz, RSC Adv. 8 (2018) 2678-2707 DOI: 10.1039/c7ra11829e.
For each atom in the material, the electron cloud parameters were fit to the spherically averaged atom-in-material
electron density using radial positions for which this density was between 10^-4 and 10^-2 electrons per cubic bohr.
The polarizabilities, dispersion coefficients, and quantum Drude oscillator (QDO) parameters were fit using the MCLF method.
The magnetic structure of the system was optimized in VASP from the default ferromagnetic initial guess using spin polarization.
The atomic spin moments (ASMs) were computed on this optimized magnetic structure using the DDEC6 partition as inputs
to the method of T. A. Manz and D. S. Sholl, J. Chem. Theory Comput. 7 (2011) 4146-4164 DOI: 10.1021/ct200539n.
The RMSE and RRMSE were computed using a uniform grid with Ewald summation.
