# Supplementary material for: A collection of forcefield precursors for metal–organic frameworks
Source: RSC Adv. 2019 Nov 13;9(63):36492–507. doi: 10.1039/c9ra07327b (PMC9075174; doi:10.1039/c9ra07327b)
Supplement: RA-009-C9RA07327B-s3404 [file RA-009-C9RA07327B-s3404.xyz]

  128
jmolscript: load "" {1 1 1} spacegroup "x,y,z" unitcell [{     10.853000     0.000000     0.000000 }, {     -0.007423    13.290998     0.000000 }, {      0.000000     0.000000    14.337000 }]
Gd     8.194372    10.437288    11.214401     2.015760
Gd     0.048291     1.757734    12.354050     2.138658
Gd     8.073993     9.499209     4.045901     2.015759
Gd     5.374498     4.887765     5.185550     2.138658
Gd     2.651205     2.853710     3.122599     2.015759
Gd    10.797286    11.533264     1.982950     2.138658
Gd     2.771584     3.791789    10.291099     2.015759
Gd     5.471079     8.403233     9.151450     2.138658
H      6.085717     1.154988    12.440215     0.131837
H      9.504045    11.528612     7.810798     0.132911
H      0.331169     7.500110    12.226594     0.139951
H     10.190071     5.490511     5.271715     0.131838
H      6.764320     8.407885     0.642298     0.132911
H      5.084197    12.436387     5.058094     0.139951
H      4.759860    12.136010     1.896785     0.131837
H      1.341532     1.762386     6.526202     0.132911
H     10.514408     5.790888     2.110406     0.139951
H      0.655506     7.800487     9.065285     0.131838
H      4.081257     4.883113    13.694702     0.132911
H      5.761380     0.854611     9.278906     0.139951
C      8.174702    13.204607    13.382156     0.688565
C      6.752931    13.253783    13.929829    -0.020456
C      6.368040    12.556006     0.749825    -0.040695
C      7.386471    11.803735     1.597142     0.677623
C      5.815737     0.691132    13.200076    -0.122923
C      9.873302    13.015874     9.875326     0.678903
C     10.420193    13.195303     8.497540    -0.037799
C      0.384740     0.968914     8.116176    -0.014975
C      0.936566     2.028206     9.036611     0.616497
C     10.045213    12.239680     7.549864    -0.104874
C     10.412519     9.445912    13.666028     0.708818
C     10.609756     8.017130    14.090404    -0.040767
C     10.386483     7.482832     1.036565    -0.041639
C      9.798894     8.273646     2.189260     0.581837
C      0.202210     7.155873    13.079645    -0.108902
C      8.093664     6.731890     6.213656     0.688565
C      9.515434     6.682714     6.761329    -0.020456
C      9.900326     7.380491     7.918325    -0.040695
C      8.881894     8.132762     8.765642     0.677623
C     10.460052     5.954367     6.031576    -0.122923
C      6.395064     6.920623     2.706826     0.678903
C      5.848173     6.741194     1.329040    -0.037799
C      5.038048     5.676585     0.947676    -0.014975
C      4.486222     4.617293     1.868111     0.616497
C      6.223153     7.696817     0.381364    -0.104874
C      5.855846    10.490585     6.497528     0.708818
C      5.658609    11.919367     6.921904    -0.040767
C      5.881882    12.453665     8.205065    -0.041639
C      6.469471    11.662851     9.357760     0.581837
C      5.213155    12.780624     5.911145    -0.108902
C      2.670875     0.086391     0.954844     0.688565
C      4.092646     0.037215     0.407171    -0.020456
C      4.477537     0.734992    13.587175    -0.040695
C      3.459106     1.487263    12.739858     0.677623
C      5.029840    12.599866     1.136924    -0.122923
C      0.972275     0.275124     4.461674     0.678903
C      0.425384     0.095695     5.839460    -0.037799
C     10.460837    12.322084     6.220824    -0.014975
C      9.909011    11.262792     5.300389     0.616497
C      0.800364     1.051318     6.787136    -0.104874
C      0.433058     3.845086     0.670972     0.708818
C      0.235821     5.273868     0.246596    -0.040767
C      0.459094     5.808166    13.300435    -0.041638
C      1.046683     5.017352    12.147740     0.581837
C     10.643367     6.135125     1.257355    -0.108900
C      2.751913     6.559108     8.123344     0.688565
C      1.330143     6.608284     7.575671    -0.020456
C      0.945251     5.910507     6.418675    -0.040695
C      1.963683     5.158236     5.571358     0.677623
C      0.385525     7.336631     8.305424    -0.122923
C      4.450513     6.370375    11.630174     0.678903
C      4.997404     6.549804    13.007960    -0.037799
C      5.807529     7.614413    13.389324    -0.014975
C      6.359355     8.673705    12.468889     0.616497
C      4.622424     5.594181    13.955636    -0.104874
C      4.989731     2.800413     7.839472     0.708818
C      5.186968     1.371631     7.415096    -0.040767
C      4.963695     0.837333     6.131935    -0.041638
C      4.376106     1.628147     4.979240     0.581837
C      5.632422     0.510374     8.425855    -0.108900
O      8.889157     0.958281    13.496852    -0.710172
O      8.530175    12.166580    12.788604    -0.680583
O      8.595357    12.050948     1.347678    -0.669113
O      6.970144    11.038174     2.513276    -0.629937
O      9.673956     0.731005    10.599344    -0.682787
O      9.662340    11.813039    10.189306    -0.641112
O      1.157330     3.169903     8.563490    -0.571931
O      1.276411     1.767703    10.240919    -0.779104
O      9.763434     9.581480    12.605090    -0.637412
O      0.104902    10.382928    14.282519    -0.665720
O      9.627726     7.719412     3.293209    -0.554499
O      9.408605     9.467178     1.991409    -0.755962
O      7.386631     5.687218     6.328352    -0.710172
O      7.738191     7.769917     5.620104    -0.680583
O      7.673008     7.885549     8.516178    -0.669113
O      9.298222     8.898323     9.681776    -0.629937
O      6.601833     5.914494     3.430844    -0.682788
O      6.606025     8.123458     3.020806    -0.641112
O      4.265458     3.475596     1.394990    -0.571931
O      4.146378     4.877796     3.072419    -0.779104
O      6.504931    10.355017     5.436590    -0.637412
O      5.310464     9.553569     7.114019    -0.665720
O      6.640639    12.217085    10.461709    -0.554499
O      6.859761    10.469319     9.159909    -0.755962
O      1.956420    12.332717     0.840148    -0.710172
O      2.315402     1.124418     1.548396    -0.680583
O      2.250220     1.240050    12.989322    -0.669113
O      3.875433     2.252824    11.823724    -0.629937
O      1.171621    12.559993     3.737656    -0.682788
O      1.183237     1.477959     4.147694    -0.641112
O      9.688247    10.121095     5.773510    -0.571931
O      9.569166    11.523295     4.096081    -0.779104
O      1.082143     3.709518     1.731910    -0.637412
O     10.740675     2.908070     0.054481    -0.665720
O      1.217851     5.571586    11.043791    -0.554499
O      1.436972     3.823820    12.345591    -0.755962
O      3.458946     7.603780     8.008648    -0.710172
O      3.107386     5.521081     8.716896    -0.680583
O      3.172569     5.405449     5.820822    -0.669113
O      1.547355     4.392675     4.655224    -0.629937
O      4.243744     7.376504    10.906156    -0.682788
O      4.239552     5.167540    11.316194    -0.641112
O      6.580119     9.815402    12.942010    -0.571931
O      6.699199     8.413202    11.264581    -0.779104
O      4.340646     2.935981     8.900410    -0.637412
O      5.535113     3.737429     7.222981    -0.665720
O      4.204938     1.073913     3.875291    -0.554499
O      3.985816     2.821679     5.177091    -0.755962

The following XYZ coordinates are in angstroms. Other properties are in atomic units.
The sperically averaged electron density of each atom fit to a function of the form exp(a - br)
eigen_1, eigen_2 and eigen_3 are the three eigenvalues of traceless quadrupole moment tensor
  atom number  atomic symbol              X              Y              Z     net charge C6 coefficient C8 coefficient C10 coefficient fluctuating dipole atomic polarizability isotropic forcefield polarizability              a              b squared Pearson coefficient          <r^3>          <r^4>         wp_QDO          m_QDO          q_QDO       dipole_x       dipole_y       dipole_z         dipole            Qxy            Qxz            Qyz     Q(x^2-y^2)  Q(3z^2 - R^2)        eigen_1        eigen_2        eigen_3 static polarizability      alpha(xx)      alpha(xy)      alpha(xz)      alpha(yy)      alpha(yz)      alpha(zz) atomic spin moment
            1             Gd       8.194372      10.437288      11.214401       2.015760     186.521626 0.44854054E+04  0.16824881E+06                                22.516447                           19.054789       1.310820       2.138072                    0.998087      80.666355     200.366508       0.537920       0.303555      -1.293716       0.076797       0.011740       0.011783       0.078578      -0.023290      -0.013207      -0.038234       0.035014      -0.013088      -0.057440       0.023726       0.033714             25.921021      21.753282       2.128275       2.054948      26.510981      -4.661889      29.498802          -0.000001
            2             Gd       0.048291       1.757734      12.354050       2.138658     125.297730 0.27645981E+04  0.92048551E+05                                16.707543                           14.330817       2.096007       2.406247                    0.999590      75.213378     177.044908       0.660359       0.278574      -1.319429      -0.001550      -0.012431       0.012584       0.017757      -0.189775       0.069770      -0.112973      -0.207103      -0.119879      -0.196256      -0.093388       0.289645             18.939073      19.984359       6.844671       0.628998      17.525402       3.865308      19.307458           0.000005
            3             Gd       8.073993       9.499209       4.045901       2.015759     186.521636 0.44854058E+04  0.16824883E+06                                22.516449                           19.054791       1.310819       2.138072                    0.998087      80.666358     200.366521       0.537920       0.303555      -1.293716      -0.076797      -0.011740       0.011783       0.078578      -0.023290       0.013207       0.038234       0.035014      -0.013088      -0.057440       0.023726       0.033714             25.921023      21.753282       2.128271      -2.054948      26.510985       4.661881      29.498804          -0.000001
            4             Gd       5.374498       4.887765       5.185550       2.138658     125.297759 0.27645982E+04  0.92048556E+05                                16.707546                           14.330818       2.096007       2.406247                    0.999590      75.213378     177.044910       0.660359       0.278574      -1.319429       0.001550       0.012431       0.012584       0.017757      -0.189775      -0.069770       0.112973      -0.207103      -0.119879      -0.196256      -0.093388       0.289644             18.939079      19.984369       6.844676      -0.628996      17.525405      -3.865307      19.307463           0.000005
            5             Gd       2.651205       2.853710       3.122599       2.015759     186.521645 0.44854059E+04  0.16824883E+06                                22.516453                           19.054793       1.310818       2.138072                    0.998087      80.666364     200.366551       0.537920       0.303555      -1.293716      -0.076797      -0.011740      -0.011783       0.078578      -0.023290      -0.013207      -0.038234       0.035014      -0.013088      -0.057440       0.023726       0.033714             25.921029      21.753288       2.128276       2.054949      26.510987      -4.661891      29.498811          -0.000001
            6             Gd      10.797286      11.533264       1.982950       2.138658     125.297781 0.27645995E+04  0.92048608E+05                                16.707548                           14.330821       2.096005       2.406246                    0.999590      75.213386     177.044944       0.660359       0.278574      -1.319429       0.001550       0.012431      -0.012584       0.017757      -0.189775       0.069770      -0.112973      -0.207103      -0.119879      -0.196256      -0.093388       0.289645             18.939079      19.984365       6.844674       0.628999      17.525409       3.865310      19.307465           0.000005
            7             Gd       2.771584       3.791789      10.291099       2.015759     186.521644 0.44854058E+04  0.16824883E+06                                22.516452                           19.054793       1.310819       2.138072                    0.998087      80.666362     200.366542       0.537920       0.303555      -1.293716       0.076797       0.011740      -0.011783       0.078578      -0.023290       0.013207       0.038234       0.035014      -0.013088      -0.057440       0.023726       0.033714             25.921027      21.753285       2.128271      -2.054948      26.510989       4.661882      29.498809          -0.000001
            8             Gd       5.471079       8.403233       9.151450       2.138658     125.297738 0.27645977E+04  0.92048533E+05                                16.707544                           14.330816       2.096007       2.406247                    0.999590      75.213376     177.044898       0.660359       0.278574      -1.319429      -0.001550      -0.012431      -0.012584       0.017757      -0.189775      -0.069770       0.112973      -0.207103      -0.119879      -0.196256      -0.093388       0.289645             18.939076      19.984366       6.844674      -0.628996      17.525402      -3.865307      19.307460           0.000005
            9              H       6.085717       1.154988      12.440215       0.131837       1.063178 0.79172099E+01  0.77570779E+02                                 1.732527                            1.657550      -1.034965       2.405797                    0.997477       3.386313       9.489683       0.480383       1.301345      -0.705533       0.013538       0.019991      -0.032533       0.040513       0.003308      -0.009160      -0.009625       0.007952       0.012244      -0.012200      -0.004105       0.016305              1.750406       1.636245      -0.002044      -0.177301       1.591649      -0.311119       2.023325           0.000002
           10              H       9.504045      11.528612       7.810798       0.132911       0.905110 0.65267032E+01  0.61976554E+02                                 1.645152                            1.570958      -1.292216       2.284456                    0.994477       3.632261      10.592601       0.454889       1.417969      -0.678925      -0.020620      -0.035984       0.011475       0.043031       0.010354      -0.002499      -0.001466       0.001228      -0.025231      -0.008903      -0.006016       0.014920              1.672940       1.621945       0.394311      -0.170788       1.818750      -0.114949       1.578126           0.000001
           11              H       0.331169       7.500110      12.226594       0.139951       0.944946 0.68636680E+01  0.64963656E+02                                 1.601757                            1.541692      -1.093064       2.383145                    0.997478       3.312368       9.157247       0.498335       1.298584      -0.705108       0.005179       0.016304      -0.040014       0.043517       0.006725      -0.002820      -0.008757      -0.009818       0.021247      -0.012016      -0.003119       0.015135              1.612175       1.322606      -0.084632      -0.114494       1.531769      -0.177684       1.982150           0.000001
           12              H      10.190071       5.490511       5.271715       0.131838       1.063178 0.79172125E+01  0.77570808E+02                                 1.732527                            1.657550      -1.034965       2.405797                    0.997477       3.386313       9.489682       0.480383       1.301345      -0.705533      -0.013538      -0.019991      -0.032533       0.040513       0.003308       0.009160       0.009625       0.007952       0.012244      -0.012200      -0.004105       0.016305              1.750406       1.636245      -0.002044       0.177301       1.591649       0.311119       2.023324           0.000002
           13              H       6.764320       8.407885       0.642298       0.132911       0.905109 0.65266998E+01  0.61976512E+02                                 1.645151                            1.570958      -1.292215       2.284456                    0.994477       3.632261      10.592600       0.454890       1.417969      -0.678925       0.020620       0.035984       0.011475       0.043031       0.010354       0.002499       0.001466       0.001228      -0.025231      -0.008903      -0.006016       0.014920              1.672940       1.621944       0.394311       0.170788       1.818750       0.114949       1.578125           0.000001
           14              H       5.084197      12.436387       5.058094       0.139951       0.944946 0.68636673E+01  0.64963648E+02                                 1.601757                            1.541692      -1.093064       2.383145                    0.997478       3.312368       9.157247       0.498335       1.298584      -0.705108      -0.005179      -0.016304      -0.040014       0.043517       0.006725       0.002820       0.008757      -0.009818       0.021247      -0.012016      -0.003119       0.015135              1.612175       1.322606      -0.084632       0.114494       1.531769       0.177684       1.982150           0.000001
           15              H       4.759860      12.136010       1.896785       0.131837       1.063178 0.79172117E+01  0.77570797E+02                                 1.732527                            1.657550      -1.034965       2.405797                    0.997477       3.386313       9.489681       0.480383       1.301345      -0.705533      -0.013538      -0.019991       0.032533       0.040513       0.003308      -0.009160      -0.009625       0.007951       0.012244      -0.012200      -0.004105       0.016305              1.750406       1.636245      -0.002044      -0.177301       1.591649      -0.311119       2.023325           0.000002
           16              H       1.341532       1.762386       6.526202       0.132911       0.905109 0.65267016E+01  0.61976538E+02                                 1.645152                            1.570958      -1.292216       2.284456                    0.994477       3.632261      10.592603       0.454889       1.417969      -0.678924       0.020620       0.035984      -0.011475       0.043031       0.010354      -0.002499      -0.001466       0.001228      -0.025231      -0.008903      -0.006016       0.014920              1.672941       1.621946       0.394311      -0.170788       1.818751      -0.114949       1.578126           0.000001
           17              H      10.514408       5.790888       2.110406       0.139951       0.944946 0.68636744E+01  0.64963731E+02                                 1.601758                            1.541692      -1.093065       2.383145                    0.997478       3.312369       9.157250       0.498335       1.298584      -0.705108      -0.005179      -0.016304       0.040014       0.043517       0.006725      -0.002820      -0.008757      -0.009818       0.021247      -0.012016      -0.003119       0.015135              1.612176       1.322606      -0.084632      -0.114495       1.531769      -0.177684       1.982151           0.000001
           18              H       0.655506       7.800487       9.065285       0.131838       1.063178 0.79172127E+01  0.77570809E+02                                 1.732526                            1.657550      -1.034965       2.405797                    0.997477       3.386313       9.489681       0.480383       1.301344      -0.705533       0.013538       0.019991       0.032533       0.040513       0.003308       0.009160       0.009625       0.007952       0.012244      -0.012200      -0.004105       0.016305              1.750406       1.636245      -0.002044       0.177301       1.591649       0.311119       2.023324           0.000002
           19              H       4.081257       4.883113      13.694702       0.132911       0.905109 0.65266985E+01  0.61976502E+02                                 1.645152                            1.570958      -1.292216       2.284456                    0.994477       3.632261      10.592603       0.454889       1.417969      -0.678924      -0.020620      -0.035984      -0.011475       0.043031       0.010354       0.002499       0.001466       0.001228      -0.025231      -0.008903      -0.006016       0.014920              1.672940       1.621945       0.394311       0.170788       1.818751       0.114949       1.578126           0.000001
           20              H       5.761380       0.854611       9.278906       0.139951       0.944946 0.68636725E+01  0.64963709E+02                                 1.601758                            1.541692      -1.093065       2.383145                    0.997478       3.312369       9.157250       0.498335       1.298584      -0.705108       0.005179       0.016304       0.040014       0.043517       0.006725       0.002820       0.008757      -0.009818       0.021247      -0.012016      -0.003119       0.015135              1.612176       1.322606      -0.084632       0.114494       1.531769       0.177684       1.982151           0.000001
           21              C       8.174702      13.204607      13.382156       0.688565      22.910940 0.24162765E+03  0.50198256E+04                                 7.725438                            5.719005      -0.583392       1.874780                    0.997775      22.616158      65.924986       0.580816       0.507605      -0.989604       0.060711       0.007809      -0.017122       0.063561      -0.036949       0.067865      -0.057032      -0.040392       0.225771      -0.089277      -0.044250       0.133528              9.047789      11.280767       1.119127      -2.239901       9.372122       1.624088       6.490477           0.000001
           22              C       6.752931      13.253783      13.929829      -0.020456      39.371885 0.46373872E+03  0.11022150E+05                                10.121939                            7.226036      -0.105424       1.976616                    0.998549      27.532177      78.238272       0.610316       0.422239      -1.066066      -0.038949       0.001340       0.008080       0.039801       0.020894       0.015104       0.029557      -0.059347      -0.032007      -0.034161      -0.023279       0.057441             12.380045      17.750818      -3.061051      -1.857149       8.289648      -3.048401      11.099670           0.000001
           23              C       6.368040      12.556006       0.749825      -0.040695      39.373061 0.45511060E+03  0.10734708E+05                                10.013315                            7.075954       0.148708       2.054168                    0.999239      27.406470      76.840294       0.629431       0.412557      -1.075432      -0.040001       0.014647      -0.028384       0.051189       0.012647      -0.007577       0.011103      -0.014599      -0.014248      -0.021485       0.002702       0.018783             12.364684      16.653955      -4.303352       0.850034       8.979572      -4.106981      11.460525           0.000001
           24              C       7.386471      11.803735       1.597142       0.677623      22.045129 0.23683630E+03  0.48543899E+04                                 7.381983                            5.556722      -0.155324       2.026733                    0.999110      21.568820      60.744339       0.611223       0.488900      -1.007439       0.057434      -0.037385       0.029212       0.074496       0.006773      -0.028555       0.090568      -0.086055       0.047421      -0.085422      -0.032322       0.117744              8.584749      10.217657      -1.530426       1.181396       7.268001      -3.470747       8.268590           0.000001
           25              C       5.815737       0.691132      13.200076      -0.122923      36.059195 0.45003133E+03  0.10722818E+05                                 9.646929                            7.198796      -0.078316       1.950037                    0.999031      29.891572      87.863956       0.595294       0.431825      -1.049580      -0.005892      -0.010662       0.016049       0.020148       0.018563      -0.011263       0.009995      -0.055032       0.031959      -0.042110       0.011911       0.030199             11.390286      17.069836      -4.348463      -0.039208       8.036143      -2.317752       9.064880           0.000001
           26              C       9.873302      13.015874       9.875326       0.678903      21.645084 0.23652480E+03  0.48469622E+04                                 7.271172                            5.551405      -0.256612       1.990495                    0.998841      21.620955      60.907272       0.611720       0.488608      -1.007475      -0.037119      -0.009733       0.066664       0.076920      -0.031451       0.051133      -0.004354       0.138865      -0.157138      -0.069621      -0.048051       0.117672              8.238654       5.336101       1.504906      -2.346330       9.135632       0.122728      10.244230           0.000003
           27              C      10.420193      13.195303       8.497540      -0.037799      37.356227 0.43462364E+03  0.10125443E+05                                 9.592883                            6.887106       0.096139       2.038138                    0.999292      27.022968      75.087673       0.642412       0.409253      -1.078520       0.020779      -0.002748      -0.043302       0.048108      -0.029868       0.016694      -0.004225      -0.023025      -0.073538      -0.035068      -0.011613       0.046681             11.402333       8.620436       4.325178      -2.664405      10.531382       0.594495      15.055182           0.000001
           28              C       0.384740       0.968914       8.116176      -0.014975      37.374901 0.42729558E+03  0.99141376E+04                                 9.630174                            6.849119       0.069004       2.036597                    0.999024      26.709282      74.104765       0.641220       0.411692      -1.076740      -0.013066      -0.019797      -0.021850       0.032251      -0.030147       0.016904      -0.021379      -0.005878      -0.012304      -0.028517      -0.018345       0.046862             11.567508       8.650036       5.072789      -0.377093      12.032274       2.688868      14.020213           0.000001
           29              C       0.936566       2.028206       9.036611       0.616497      23.375475 0.25801896E+03  0.53988131E+04                                 7.587920                            5.733052      -0.217903       1.979442                    0.999272      22.732707      64.520591       0.612785       0.477696      -1.014090       0.020739       0.015560       0.037944       0.045956      -0.072960      -0.046960      -0.024990       0.125990      -0.111733      -0.105772      -0.016186       0.121957              8.764150       5.654274       2.721716       2.044445      10.151364       1.713036      10.486813           0.000002
           30              C      10.045213      12.239680       7.549864      -0.104874      34.648348 0.44926488E+03  0.10684617E+05                                 9.371782                            7.180385      -0.033278       1.965702                    0.999541      29.480178      86.168190       0.598446       0.430352      -1.051989       0.028422       0.003331      -0.000641       0.028624      -0.026455       0.016331      -0.024375       0.000411      -0.120206      -0.049470      -0.005751       0.055221             10.693234       7.070273       2.776287      -1.212611       9.336922       2.598185      15.672506           0.000000
           31              C      10.412519       9.445912      13.666028       0.708818      21.853060 0.22148862E+03  0.44699481E+04                                 7.341514                            5.395192      -0.368331       1.966267                    0.998195      21.056054      59.081165       0.615831       0.492826      -1.004180       0.002747       0.077170      -0.043530       0.088644      -0.011153      -0.107717       0.003853       0.123745      -0.021361      -0.084943      -0.058508       0.143451              8.535937       5.945820      -0.168631       2.722907      11.213023       0.105245       8.448967           0.000002
           32              C      10.609756       8.017130      14.090404      -0.040767      38.108507 0.45983002E+03  0.10869475E+05                                 9.750078                            7.105444      -0.016555       1.995900                    0.999032      27.514220      77.120042       0.629330       0.411734      -1.076421       0.005685      -0.047813       0.004984       0.048407       0.010733       0.008257       0.009131       0.059013      -0.025697      -0.029977      -0.007782       0.037758             11.598209       6.384072      -3.249636      -1.830254      16.323900      -0.453209      12.086656           0.000001
           33              C      10.386483       7.482832       1.036565      -0.041639      38.285905 0.45629706E+03  0.10779453E+05                                 9.831678                            7.103820       0.081889       2.028101                    0.999370      27.628431      77.752453       0.625158       0.414732      -1.073048       0.004933      -0.026816      -0.028559       0.039485      -0.011101       0.010029      -0.009479       0.013522      -0.008140      -0.013938      -0.007836       0.021775             11.825834       7.285025      -3.896465      -3.533726      14.496316       2.154195      13.696160           0.000001
           34              C       9.798894       8.273646       2.189260       0.581837      23.161989 0.25800024E+03  0.53968043E+04                                 7.486459                            5.688947      -0.012455       2.039577                    0.999589      23.044602      65.335921       0.622465       0.470408      -1.018282      -0.037533       0.027505       0.017959       0.049878       0.035197       0.078574      -0.023934       0.107304      -0.158103      -0.106509      -0.013372       0.119881              8.661134       5.735438      -2.294163      -2.458032       9.764710       1.402277      10.483255           0.000002
           35              C       0.202210       7.155873      13.079645      -0.108902      34.814016 0.43968920E+03  0.10394059E+05                                 9.382360                            7.085660      -0.068531       1.952894                    0.999476      29.410299      85.526343       0.605091       0.428199      -1.053983      -0.003997      -0.011829       0.015896       0.020214       0.027149       0.012751      -0.011851       0.074335       0.012511      -0.052272       0.006507       0.045765             10.950338       6.837808      -4.398304      -2.152745      15.766914       2.163057      10.246290           0.000001
           36              C       8.093664       6.731890       6.213656       0.688565      22.910952 0.24162769E+03  0.50198267E+04                                 7.725441                            5.719005      -0.583392       1.874780                    0.997775      22.616159      65.924989       0.580816       0.507605      -0.989604      -0.060711      -0.007809      -0.017122       0.063561      -0.036949      -0.067865       0.057032      -0.040392       0.225771      -0.089277      -0.044250       0.133528              9.047794      11.280782       1.119127       2.239906       9.372119      -1.624087       6.490480           0.000001
           37              C       9.515434       6.682714       6.761329      -0.020456      39.371900 0.46373883E+03  0.11022153E+05                                10.121941                            7.226036      -0.105424       1.976616                    0.998549      27.532177      78.238271       0.610316       0.422239      -1.066066       0.038949      -0.001340       0.008080       0.039801       0.020894      -0.015104      -0.029557      -0.059347      -0.032007      -0.034161      -0.023279       0.057441             12.380050      17.750838      -3.061048       1.857164       8.289645       3.048395      11.099668           0.000001
           38              C       9.900326       7.380491       7.918325      -0.040695      39.373052 0.45511055E+03  0.10734707E+05                                10.013314                            7.075954       0.148708       2.054168                    0.999239      27.406472      76.840302       0.629431       0.412557      -1.075432       0.040001      -0.014647      -0.028384       0.051189       0.012647       0.007577      -0.011103      -0.014599      -0.014248      -0.021485       0.002702       0.018782             12.364681      16.653962      -4.303347      -0.850021       8.979565       4.106972      11.460517           0.000001
           39              C       8.881894       8.132762       8.765642       0.677623      22.045130 0.23683645E+03  0.48543936E+04                                 7.381983                            5.556723      -0.155324       2.026733                    0.999110      21.568821      60.744341       0.611223       0.488900      -1.007439      -0.057434       0.037385       0.029212       0.074496       0.006773       0.028555      -0.090568      -0.086054       0.047421      -0.085422      -0.032322       0.117744              8.584748      10.217662      -1.530423      -1.181391       7.267997       3.470743       8.268585           0.000001
           40              C      10.460052       5.954367       6.031576      -0.122923      36.059201 0.45003133E+03  0.10722818E+05                                 9.646929                            7.198796      -0.078316       1.950037                    0.999031      29.891571      87.863950       0.595294       0.431825      -1.049580       0.005892       0.010662       0.016049       0.020148       0.018563       0.011263      -0.009995      -0.055032       0.031959      -0.042110       0.011911       0.030199             11.390288      17.069848      -4.348461       0.039218       8.036139       2.317746       9.064876           0.000002
           41              C       6.395064       6.920623       2.706826       0.678903      21.645079 0.23652477E+03  0.48469614E+04                                 7.271171                            5.551405      -0.256612       1.990495                    0.998841      21.620956      60.907277       0.611720       0.488608      -1.007475       0.037119       0.009733       0.066664       0.076920      -0.031451      -0.051133       0.004354       0.138865      -0.157138      -0.069621      -0.048051       0.117672              8.238653       5.336099       1.504903       2.346328       9.135632      -0.122730      10.244228           0.000003
           42              C       5.848173       6.741194       1.329040      -0.037799      37.356235 0.43462381E+03  0.10125449E+05                                 9.592884                            6.887108       0.096139       2.038138                    0.999292      27.022968      75.087676       0.642412       0.409253      -1.078520      -0.020779       0.002748      -0.043302       0.048108      -0.029868      -0.016694       0.004225      -0.023025      -0.073538      -0.035068      -0.011613       0.046681             11.402336       8.620439       4.325178       2.664405      10.531382      -0.594497      15.055186           0.000001
           43              C       5.038048       5.676585       0.947676      -0.014975      37.374912 0.42729578E+03  0.99141434E+04                                 9.630176                            6.849121       0.069004       2.036597                    0.999024      26.709283      74.104770       0.641220       0.411692      -1.076740       0.013066       0.019797      -0.021850       0.032251      -0.030147      -0.016905       0.021379      -0.005878      -0.012304      -0.028517      -0.018345       0.046862             11.567510       8.650039       5.072790       0.377093      12.032274      -2.688870      14.020217           0.000001
           44              C       4.486222       4.617293       1.868111       0.616497      23.375470 0.25801890E+03  0.53988115E+04                                 7.587918                            5.733051      -0.217903       1.979442                    0.999272      22.732707      64.520591       0.612785       0.477696      -1.014090      -0.020739      -0.015560       0.037943       0.045956      -0.072960       0.046960       0.024990       0.125990      -0.111733      -0.105771      -0.016186       0.121957              8.764149       5.654272       2.721715      -2.044443      10.151362      -1.713034      10.486813           0.000002
           45              C       6.223153       7.696817       0.381364      -0.104874      34.648331 0.44926463E+03  0.10684610E+05                                 9.371779                            7.180384      -0.033278       1.965702                    0.999541      29.480177      86.168190       0.598446       0.430353      -1.051989      -0.028422      -0.003331      -0.000641       0.028624      -0.026455      -0.016331       0.024375       0.000411      -0.120206      -0.049470      -0.005751       0.055221             10.693231       7.070270       2.776285       1.212610       9.336919      -2.598185      15.672503           0.000000
           46              C       5.855846      10.490585       6.497528       0.708818      21.853056 0.22148853E+03  0.44699459E+04                                 7.341514                            5.395191      -0.368331       1.966267                    0.998195      21.056054      59.081166       0.615831       0.492826      -1.004180      -0.002747      -0.077170      -0.043530       0.088644      -0.011153       0.107717      -0.003853       0.123745      -0.021361      -0.084943      -0.058508       0.143451              8.535936       5.945818      -0.168631      -2.722905      11.213024      -0.105247       8.448966           0.000002
           47              C       5.658609      11.919367       6.921904      -0.040767      38.108514 0.45983008E+03  0.10869477E+05                                 9.750079                            7.105445      -0.016556       1.995899                    0.999032      27.514222      77.120050       0.629330       0.411734      -1.076421      -0.005685       0.047813       0.004984       0.048407       0.010733      -0.008257      -0.009131       0.059013      -0.025697      -0.029977      -0.007782       0.037758             11.598211       6.384072      -3.249635       1.830254      16.323904       0.453208      12.086657           0.000001
           48              C       5.881882      12.453665       8.205065      -0.041639      38.285913 0.45629716E+03  0.10779456E+05                                 9.831679                            7.103821       0.081888       2.028100                    0.999370      27.628436      77.752476       0.625158       0.414732      -1.073048      -0.004933       0.026816      -0.028559       0.039485      -0.011101      -0.010029       0.009479       0.013522      -0.008140      -0.013938      -0.007836       0.021775             11.825836       7.285024      -3.896463       3.533727      14.496319      -2.154195      13.696163           0.000001
           49              C       6.469471      11.662851       9.357760       0.581837      23.161994 0.25800034E+03  0.53968068E+04                                 7.486460                            5.688948      -0.012455       2.039577                    0.999589      23.044604      65.335931       0.622464       0.470408      -1.018282       0.037533      -0.027505       0.017959       0.049878       0.035197      -0.078574       0.023934       0.107304      -0.158103      -0.106509      -0.013372       0.119881              8.661136       5.735440      -2.294166       2.458032       9.764711      -1.402279      10.483257           0.000002
           50              C       5.213155      12.780624       5.911145      -0.108902      34.814012 0.43968914E+03  0.10394058E+05                                 9.382359                            7.085660      -0.068531       1.952894                    0.999476      29.410301      85.526353       0.605091       0.428199      -1.053983       0.003997       0.011829       0.015896       0.020214       0.027149      -0.012751       0.011851       0.074335       0.012511      -0.052273       0.006508       0.045765             10.950337       6.837805      -4.398301       2.152744      15.766915      -2.163057      10.246291           0.000001
           51              C       2.670875       0.086391       0.954844       0.688565      22.910939 0.24162764E+03  0.50198254E+04                                 7.725439                            5.719005      -0.583392       1.874780                    0.997775      22.616158      65.924989       0.580816       0.507605      -0.989604      -0.060711      -0.007809       0.017122       0.063561      -0.036949       0.067865      -0.057032      -0.040392       0.225771      -0.089277      -0.044250       0.133527              9.047789      11.280768       1.119127      -2.239901       9.372122       1.624088       6.490477           0.000001
           52              C       4.092646       0.037215       0.407171      -0.020456      39.371888 0.46373877E+03  0.11022151E+05                                10.121939                            7.226036      -0.105424       1.976616                    0.998549      27.532178      78.238277       0.610316       0.422239      -1.066066       0.038949      -0.001340      -0.008080       0.039801       0.020894       0.015104       0.029557      -0.059347      -0.032007      -0.034161      -0.023279       0.057441             12.380046      17.750819      -3.061051      -1.857149       8.289648      -3.048402      11.099671           0.000001
           53              C       4.477537       0.734992      13.587175      -0.040695      39.373051 0.45511046E+03  0.10734704E+05                                10.013313                            7.075953       0.148709       2.054168                    0.999239      27.406466      76.840277       0.629432       0.412557      -1.075432       0.040001      -0.014647       0.028384       0.051189       0.012647      -0.007577       0.011103      -0.014599      -0.014248      -0.021485       0.002702       0.018783             12.364681      16.653951      -4.303351       0.850033       8.979570      -4.106980      11.460523           0.000001
           54              C       3.459106       1.487263      12.739858       0.677623      22.045131 0.23683633E+03  0.48543907E+04                                 7.381984                            5.556722      -0.155324       2.026733                    0.999110      21.568822      60.744348       0.611223       0.488900      -1.007439      -0.057434       0.037385      -0.029212       0.074496       0.006773      -0.028555       0.090568      -0.086054       0.047421      -0.085422      -0.032322       0.117744              8.584750      10.217658      -1.530427       1.181396       7.268002      -3.470748       8.268591           0.000001
           55              C       5.029840      12.599866       1.136924      -0.122923      36.059176 0.45003106E+03  0.10722810E+05                                 9.646925                            7.198794      -0.078316       1.950038                    0.999031      29.891563      87.863919       0.595294       0.431825      -1.049580       0.005892       0.010662      -0.016049       0.020148       0.018563      -0.011263       0.009995      -0.055032       0.031959      -0.042110       0.011911       0.030199             11.390282      17.069828      -4.348461      -0.039208       8.036139      -2.317751       9.064877           0.000002
           56              C       0.972275       0.275124       4.461674       0.678903      21.645084 0.23652480E+03  0.48469623E+04                                 7.271172                            5.551406      -0.256612       1.990495                    0.998841      21.620956      60.907278       0.611720       0.488608      -1.007475       0.037119       0.009733      -0.066664       0.076920      -0.031451       0.051133      -0.004354       0.138865      -0.157138      -0.069621      -0.048051       0.117672              8.238655       5.336101       1.504906      -2.346330       9.135633       0.122728      10.244231           0.000003
           57              C       0.425384       0.095695       5.839460      -0.037799      37.356231 0.43462368E+03  0.10125445E+05                                 9.592884                            6.887107       0.096139       2.038138                    0.999292      27.022969      75.087683       0.642412       0.409253      -1.078519      -0.020779       0.002748       0.043302       0.048108      -0.029868       0.016694      -0.004225      -0.023025      -0.073538      -0.035068      -0.011613       0.046681             11.402336       8.620438       4.325179      -2.664406      10.531383       0.594495      15.055186           0.000001
           58              C      10.460837      12.322084       6.220824      -0.014975      37.374901 0.42729558E+03  0.99141377E+04                                 9.630174                            6.849119       0.069004       2.036597                    0.999024      26.709282      74.104765       0.641220       0.411692      -1.076740       0.013066       0.019797       0.021850       0.032251      -0.030147       0.016905      -0.021379      -0.005878      -0.012304      -0.028517      -0.018345       0.046862             11.567507       8.650037       5.072789      -0.377094      12.032274       2.688868      14.020212           0.000001
           59              C       9.909011      11.262792       5.300389       0.616497      23.375474 0.25801894E+03  0.53988127E+04                                 7.587919                            5.733052      -0.217903       1.979442                    0.999272      22.732706      64.520587       0.612785       0.477696      -1.014090      -0.020739      -0.015560      -0.037944       0.045956      -0.072960      -0.046960      -0.024990       0.125990      -0.111733      -0.105772      -0.016186       0.121957              8.764150       5.654274       2.721716       2.044445      10.151364       1.713035      10.486812           0.000002
           60              C       0.800364       1.051318       6.787136      -0.104874      34.648350 0.44926490E+03  0.10684618E+05                                 9.371782                            7.180386      -0.033279       1.965702                    0.999541      29.480178      86.168194       0.598446       0.430353      -1.051989      -0.028422      -0.003331       0.000641       0.028624      -0.026455       0.016331      -0.024375       0.000411      -0.120206      -0.049470      -0.005751       0.055221             10.693235       7.070273       2.776287      -1.212611       9.336923       2.598186      15.672508           0.000001
           61              C       0.433058       3.845086       0.670972       0.708818      21.853062 0.22148863E+03  0.44699485E+04                                 7.341515                            5.395193      -0.368331       1.966267                    0.998195      21.056056      59.081174       0.615831       0.492826      -1.004180      -0.002747      -0.077170       0.043530       0.088644      -0.011153      -0.107717       0.003853       0.123745      -0.021361      -0.084943      -0.058508       0.143451              8.535937       5.945821      -0.168631       2.722907      11.213023       0.105245       8.448967           0.000002
           62              C       0.235821       5.273868       0.246596      -0.040767      38.108531 0.45983036E+03  0.10869485E+05                                 9.750083                            7.105447      -0.016556       1.995899                    0.999032      27.514229      77.120079       0.629330       0.411734      -1.076421      -0.005685       0.047813      -0.004984       0.048407       0.010733       0.008257       0.009131       0.059013      -0.025697      -0.029977      -0.007782       0.037758             11.598215       6.384075      -3.249638      -1.830255      16.323910      -0.453209      12.086661           0.000001
           63              C       0.459094       5.808166      13.300435      -0.041638      38.285854 0.45629637E+03  0.10779432E+05                                 9.831667                            7.103813       0.081891       2.028102                    0.999370      27.628410      77.752363       0.625158       0.414732      -1.073048      -0.004933       0.026816       0.028559       0.039485      -0.011101       0.010029      -0.009479       0.013522      -0.008140      -0.013938      -0.007836       0.021774             11.825821       7.285017      -3.896460      -3.533721      14.496300       2.154192      13.696145           0.000001
           64              C       1.046683       5.017352      12.147740       0.581837      23.161996 0.25800034E+03  0.53968068E+04                                 7.486460                            5.688948      -0.012455       2.039577                    0.999589      23.044607      65.335941       0.622464       0.470408      -1.018282       0.037533      -0.027505      -0.017959       0.049878       0.035197       0.078574      -0.023934       0.107304      -0.158103      -0.106509      -0.013372       0.119880              8.661136       5.735439      -2.294164      -2.458032       9.764713       1.402277      10.483257           0.000002
           65              C      10.643367       6.135125       1.257355      -0.108900      34.813969 0.43968852E+03  0.10394039E+05                                 9.382350                            7.085653      -0.068529       1.952895                    0.999476      29.410278      85.526255       0.605091       0.428199      -1.053984       0.003997       0.011829      -0.015896       0.020214       0.027149       0.012751      -0.011851       0.074335       0.012511      -0.052272       0.006507       0.045765             10.950325       6.837800      -4.398297      -2.152742      15.766895       2.163053      10.246280           0.000001
           66              C       2.751913       6.559108       8.123344       0.688565      22.910951 0.24162767E+03  0.50198261E+04                                 7.725441                            5.719005      -0.583391       1.874780                    0.997775      22.616158      65.924987       0.580816       0.507605      -0.989604       0.060711       0.007809       0.017122       0.063561      -0.036949      -0.067865       0.057032      -0.040392       0.225771      -0.089277      -0.044250       0.133527              9.047794      11.280781       1.119127       2.239906       9.372119      -1.624087       6.490480           0.000001
           67              C       1.330143       6.608284       7.575671      -0.020456      39.371899 0.46373883E+03  0.11022153E+05                                10.121941                            7.226037      -0.105424       1.976616                    0.998549      27.532176      78.238269       0.610316       0.422239      -1.066066      -0.038949       0.001340      -0.008080       0.039801       0.020894      -0.015104      -0.029557      -0.059347      -0.032007      -0.034161      -0.023279       0.057441             12.380051      17.750839      -3.061049       1.857164       8.289645       3.048394      11.099668           0.000001
           68              C       0.945251       5.910507       6.418675      -0.040695      39.373028 0.45511025E+03  0.10734697E+05                                10.013310                            7.075952       0.148709       2.054168                    0.999239      27.406462      76.840261       0.629432       0.412557      -1.075432      -0.040001       0.014647       0.028384       0.051189       0.012647       0.007577      -0.011103      -0.014599      -0.014248      -0.021485       0.002702       0.018783             12.364675      16.653953      -4.303344      -0.850020       8.979560       4.106970      11.460512           0.000001
           69              C       1.963683       5.158236       5.571358       0.677623      22.045129 0.23683644E+03  0.48543933E+04                                 7.381983                            5.556723      -0.155324       2.026733                    0.999110      21.568820      60.744335       0.611223       0.488900      -1.007439       0.057434      -0.037385      -0.029212       0.074496       0.006773       0.028555      -0.090568      -0.086055       0.047420      -0.085422      -0.032322       0.117744              8.584747      10.217661      -1.530423      -1.181391       7.267997       3.470742       8.268584           0.000001
           70              C       0.385525       7.336631       8.305424      -0.122923      36.059193 0.45003120E+03  0.10722814E+05                                 9.646928                            7.198795      -0.078316       1.950037                    0.999031      29.891567      87.863936       0.595294       0.431825      -1.049580      -0.005892      -0.010662      -0.016049       0.020148       0.018563       0.011263      -0.009995      -0.055032       0.031959      -0.042110       0.011911       0.030199             11.390286      17.069846      -4.348461       0.039218       8.036138       2.317746       9.064875           0.000002
           71              C       4.450513       6.370375      11.630174       0.678903      21.645079 0.23652476E+03  0.48469613E+04                                 7.271171                            5.551405      -0.256612       1.990495                    0.998841      21.620956      60.907280       0.611720       0.488608      -1.007475      -0.037119      -0.009733      -0.066664       0.076920      -0.031451      -0.051133       0.004354       0.138865      -0.157138      -0.069621      -0.048051       0.117672              8.238654       5.336099       1.504903       2.346328       9.135633      -0.122730      10.244229           0.000003
           72              C       4.997404       6.549804      13.007960      -0.037799      37.356240 0.43462387E+03  0.10125450E+05                                 9.592885                            6.887109       0.096139       2.038138                    0.999292      27.022970      75.087685       0.642412       0.409253      -1.078520       0.020779      -0.002748       0.043302       0.048108      -0.029868      -0.016694       0.004225      -0.023025      -0.073538      -0.035068      -0.011613       0.046681             11.402337       8.620440       4.325179       2.664405      10.531383      -0.594497      15.055188           0.000001
           73              C       5.807529       7.614413      13.389324      -0.014975      37.374912 0.42729578E+03  0.99141433E+04                                 9.630176                            6.849121       0.069004       2.036597                    0.999024      26.709283      74.104769       0.641220       0.411692      -1.076740      -0.013066      -0.019797       0.021850       0.032251      -0.030147      -0.016905       0.021379      -0.005878      -0.012304      -0.028517      -0.018345       0.046862             11.567510       8.650039       5.072790       0.377093      12.032274      -2.688870      14.020217           0.000001
           74              C       6.359355       8.673705      12.468889       0.616497      23.375470 0.25801889E+03  0.53988114E+04                                 7.587919                            5.733051      -0.217903       1.979442                    0.999272      22.732707      64.520592       0.612785       0.477696      -1.014090       0.020739       0.015560      -0.037944       0.045956      -0.072960       0.046960       0.024990       0.125990      -0.111733      -0.105772      -0.016186       0.121957              8.764149       5.654272       2.721715      -2.044443      10.151362      -1.713034      10.486813           0.000002
           75              C       4.622424       5.594181      13.955636      -0.104874      34.648336 0.44926472E+03  0.10684613E+05                                 9.371780                            7.180385      -0.033279       1.965702                    0.999541      29.480180      86.168203       0.598446       0.430353      -1.051989       0.028422       0.003331       0.000641       0.028624      -0.026455      -0.016331       0.024375       0.000411      -0.120206      -0.049470      -0.005751       0.055221             10.693232       7.070270       2.776285       1.212610       9.336920      -2.598186      15.672505           0.000001
           76              C       4.989731       2.800413       7.839472       0.708818      21.853057 0.22148854E+03  0.44699462E+04                                 7.341513                            5.395191      -0.368331       1.966267                    0.998195      21.056055      59.081167       0.615831       0.492826      -1.004180       0.002747       0.077170       0.043530       0.088644      -0.011153       0.107717      -0.003853       0.123745      -0.021361      -0.084943      -0.058508       0.143451              8.535935       5.945817      -0.168631      -2.722905      11.213023      -0.105247       8.448965           0.000002
           77              C       5.186968       1.371631       7.415096      -0.040767      38.108536 0.45983040E+03  0.10869487E+05                                 9.750084                            7.105448      -0.016556       1.995899                    0.999032      27.514230      77.120082       0.629330       0.411734      -1.076421       0.005685      -0.047813      -0.004984       0.048407       0.010733      -0.008257      -0.009131       0.059013      -0.025697      -0.029977      -0.007782       0.037758             11.598216       6.384074      -3.249638       1.830255      16.323913       0.453209      12.086662           0.000001
           78              C       4.963695       0.837333       6.131935      -0.041638      38.285852 0.45629635E+03  0.10779432E+05                                 9.831667                            7.103813       0.081891       2.028102                    0.999370      27.628411      77.752368       0.625158       0.414732      -1.073048       0.004933      -0.026816       0.028559       0.039485      -0.011101      -0.010029       0.009479       0.013522      -0.008139      -0.013938      -0.007836       0.021774             11.825820       7.285015      -3.896457       3.533721      14.496300      -2.154190      13.696145           0.000001
           79              C       4.376106       1.628147       4.979240       0.581837      23.162000 0.25800041E+03  0.53968087E+04                                 7.486461                            5.688949      -0.012455       2.039577                    0.999589      23.044607      65.335941       0.622464       0.470408      -1.018282      -0.037533       0.027505      -0.017959       0.049878       0.035197      -0.078574       0.023934       0.107304      -0.158103      -0.106509      -0.013372       0.119880              8.661137       5.735441      -2.294166       2.458033       9.764713      -1.402279      10.483259           0.000002
           80              C       5.632422       0.510374       8.425855      -0.108900      34.813965 0.43968845E+03  0.10394037E+05                                 9.382348                            7.085653      -0.068529       1.952895                    0.999476      29.410280      85.526261       0.605091       0.428199      -1.053984      -0.003997      -0.011829      -0.015896       0.020214       0.027149      -0.012751       0.011851       0.074335       0.012511      -0.052272       0.006508       0.045765             10.950323       6.837797      -4.398294       2.152740      15.766893      -2.163052      10.246279           0.000001
           81              O       8.889157       0.958281      13.496852      -0.710172      46.295639 0.66261355E+03  0.16788727E+05                                10.214270                            7.931391       0.221416       2.069279                    0.998081      30.704507      82.944953       0.679014       0.356016      -1.141007      -0.087399      -0.021716       0.058269       0.107264       0.034735       0.067287       0.006038      -0.078742       0.106050      -0.099074       0.019601       0.079473             11.946146      14.656902       7.629299      -0.447452      14.207205       0.554590       6.974331           0.000002
           82              O       8.530175      12.166580      12.788604      -0.680583      48.573140 0.77707713E+03  0.20566228E+05                                10.719844                            8.796930      -0.187726       1.943349                    0.995729      31.083019      86.877789       0.619707       0.373447      -1.123224       0.014139       0.044645       0.056246       0.073189      -0.053282       0.032892      -0.040050      -0.093760       0.150770      -0.097491      -0.001139       0.098630             11.976537       8.587666      -2.128276      -1.968639      15.295848       5.081602      12.046097          -0.000000
           83              O       8.595357      12.050948       1.347678      -0.669113      39.950415 0.64237859E+03  0.16178257E+05                                 9.359916                            7.945258       0.109597       2.065464                    0.994564      29.481812      79.851886       0.659947       0.368516      -1.129253      -0.099294      -0.009946      -0.035899       0.106052       0.015728      -0.032280       0.053543      -0.052565       0.020872      -0.069804      -0.000153       0.069957             10.327582      15.937440      -0.430878       0.632686       6.905535      -1.349643       8.139769           0.000000
           84              O       6.970144      11.038174       2.513276      -0.629937      38.757316 0.58750467E+03  0.14394818E+05                                 8.986756                            7.457318       0.517165       2.206312                    0.997342      28.324966      74.400358       0.704249       0.354965      -1.145803      -0.029380       0.036968      -0.041264       0.062710       0.028970      -0.041988       0.029334      -0.095381       0.061509      -0.088019       0.028458       0.059561              9.912673       7.064322      -0.398689      -0.190648      10.525310      -4.913264      12.148387           0.000001
           85              O       9.673956       0.731005      10.599344      -0.682787      35.654939 0.57693922E+03  0.14126127E+05                                 8.532675                            7.410122       0.395315       2.142204                    0.998153      29.446949      78.297009       0.700908       0.356904      -1.139855      -0.087391      -0.052435      -0.063408       0.120030      -0.031610       0.004132       0.024779       0.081883      -0.171544      -0.070314      -0.010128       0.080442              9.153677       6.804700       1.028300      -0.610323       9.958677       4.010059      10.697653           0.000002
           86              O       9.662340      11.813039      10.189306      -0.641112      39.171942 0.57847625E+03  0.14188501E+05                                 9.190683                            7.482163       0.090124       2.065240                    0.995691      28.730807      76.729767       0.688106       0.362911      -1.133884       0.061462       0.042279      -0.018885       0.076953      -0.021115       0.046282      -0.012482       0.015350      -0.169839      -0.075909       0.008210       0.067699             10.343500       7.585869       3.703562      -2.244240      14.247380      -3.703281       9.197252           0.000001
           87              O       1.157330       3.169903       8.563490      -0.571931      32.959498 0.53012905E+03  0.12696957E+05                                 8.118021                            7.133562       0.492120       2.209183                    0.996867      27.667310      72.546649       0.710437       0.359967      -1.138440      -0.045014      -0.003938      -0.060603       0.075594      -0.027556      -0.057764      -0.040914       0.008736      -0.187506      -0.106994       0.041959       0.065036              8.668665       5.920358       2.102762       0.227929      12.896830      -1.281854       7.188808          -0.000000
           88              O       1.276411       1.767703      10.240919      -0.779104      46.254709 0.77389422E+03  0.20425969E+05                                10.223078                            8.633230       0.013671       1.979516                    0.999013      32.488705      90.176538       0.642553       0.361157      -1.134602       0.036956      -0.079301      -0.087554       0.123775      -0.070910       0.024279      -0.013343       0.073119       0.026457      -0.084207      -0.001170       0.085377             11.292491       8.370254       1.682393       2.583002       7.918820       0.455997      17.588398           0.000001
           89              O       9.763434       9.581480      12.605090      -0.637412      42.328774 0.58038485E+03  0.14206489E+05                                 9.622928                            7.448505       0.319983       2.148896                    0.995585      28.226780      74.609417       0.698043       0.358471      -1.140626       0.083921       0.006905       0.043375       0.094719      -0.011238      -0.033987       0.017937       0.121546       0.079877      -0.077432       0.002228       0.075204             11.128548      10.168744      -2.537483       6.098825       8.413224      -2.833114      14.803677           0.000000
           90              O       0.104902      10.382928      14.282519      -0.665720      41.579841 0.60947064E+03  0.15129102E+05                                 9.525907                            7.656512       0.301001       2.113933                    0.997233      29.469432      78.903869       0.684077       0.360695      -1.136818       0.010392      -0.016490      -0.129021       0.130485       0.043760      -0.059728       0.038273       0.121245      -0.068129      -0.105183       0.000520       0.104663             10.833640       8.289410       3.718676       2.319348      14.011570       4.871231      10.199941           0.000002
           91              O       9.627726       7.719412       3.293209      -0.554499      32.857346 0.52124941E+03  0.12427856E+05                                 8.107813                            7.080651       0.445085       2.201767                    0.996059      27.320929      71.404636       0.712235       0.360688      -1.138219       0.029846      -0.060921      -0.014425       0.069356       0.056762       0.024123      -0.048168       0.092789       0.055733      -0.105903       0.041830       0.064073              8.652288       6.102045      -0.496950      -1.597277       6.951524      -1.679499      12.903295           0.000001
           92              O       9.408605       9.467178       1.991409      -0.755962      50.046114 0.85440589E+03  0.23112594E+05                                10.862326                            9.155249      -0.034484       1.970455                    0.997851      32.325043      90.790117       0.615480       0.367881      -1.129544      -0.058183      -0.072785      -0.092798       0.131508      -0.028870       0.073590      -0.017412       0.007313      -0.142001      -0.092522       0.003534       0.088989             12.178991       8.741569      -2.712916      -1.284055      18.179603       0.566482       9.615801           0.000000
           93              O       7.386631       5.687218       6.328352      -0.710172      46.295663 0.66261385E+03  0.16788737E+05                                10.214274                            7.931393       0.221416       2.069279                    0.998081      30.704507      82.944954       0.679014       0.356016      -1.141007       0.087399       0.021716       0.058269       0.107264       0.034735      -0.067287      -0.006038      -0.078742       0.106050      -0.099074       0.019601       0.079473             11.946153      14.656919       7.629307       0.447455      14.207206      -0.554587       6.974334           0.000002
           94              O       7.738191       7.769917       5.620104      -0.680583      48.573141 0.77707707E+03  0.20566226E+05                                10.719845                            8.796930      -0.187726       1.943349                    0.995729      31.083018      86.877786       0.619707       0.373447      -1.123224      -0.014139      -0.044645       0.056246       0.073189      -0.053282      -0.032892       0.040050      -0.093760       0.150770      -0.097491      -0.001139       0.098630             11.976539       8.587669      -2.128278       1.968642      15.295847      -5.081604      12.046100          -0.000000
           95              O       7.673008       7.885549       8.516178      -0.669113      39.950416 0.64237858E+03  0.16178257E+05                                 9.359916                            7.945258       0.109597       2.065464                    0.994564      29.481812      79.851886       0.659947       0.368516      -1.129253       0.099294       0.009946      -0.035899       0.106052       0.015728       0.032280      -0.053543      -0.052565       0.020872      -0.069804      -0.000153       0.069957             10.327582      15.937441      -0.430876      -0.632685       6.905536       1.349642       8.139769           0.000000
           96              O       9.298222       8.898323       9.681776      -0.629937      38.757312 0.58750492E+03  0.14394825E+05                                 8.986755                            7.457320       0.517165       2.206312                    0.997342      28.324968      74.400365       0.704248       0.354965      -1.145803       0.029380      -0.036968      -0.041264       0.062710       0.028970       0.041988      -0.029334      -0.095381       0.061509      -0.088019       0.028458       0.059561              9.912670       7.064324      -0.398688       0.190650      10.525306       4.913259      12.148380           0.000001
           97              O       6.601833       5.914494       3.430844      -0.682788      35.654960 0.57693958E+03  0.14126138E+05                                 8.532679                            7.410125       0.395314       2.142204                    0.998153      29.446954      78.297033       0.700908       0.356904      -1.139855       0.087391       0.052435      -0.063408       0.120030      -0.031610      -0.004132      -0.024779       0.081883      -0.171544      -0.070314      -0.010128       0.080442              9.153681       6.804703       1.028300       0.610324       9.958682      -4.010062      10.697658           0.000002
           98              O       6.606025       8.123458       3.020806      -0.641112      39.171929 0.57847611E+03  0.14188497E+05                                 9.190681                            7.482162       0.090125       2.065240                    0.995691      28.730806      76.729762       0.688106       0.362911      -1.133884      -0.061462      -0.042279      -0.018885       0.076953      -0.021115      -0.046282       0.012482       0.015350      -0.169839      -0.075909       0.008210       0.067699             10.343497       7.585863       3.703557       2.244237      14.247378       3.703280       9.197250           0.000001
           99              O       4.265458       3.475596       1.394990      -0.571931      32.959496 0.53012900E+03  0.12696956E+05                                 8.118021                            7.133561       0.492120       2.209183                    0.996867      27.667309      72.546645       0.710437       0.359967      -1.138440       0.045014       0.003938      -0.060603       0.075594      -0.027556       0.057764       0.040914       0.008736      -0.187506      -0.106994       0.041959       0.065036              8.668665       5.920358       2.102763      -0.227929      12.896828       1.281853       7.188808          -0.000000
          100              O       4.146378       4.877796       3.072419      -0.779104      46.254706 0.77389403E+03  0.20425962E+05                                10.223078                            8.633228       0.013671       1.979516                    0.999013      32.488705      90.176537       0.642553       0.361157      -1.134602      -0.036956       0.079301      -0.087554       0.123775      -0.070910      -0.024279       0.013343       0.073119       0.026457      -0.084207      -0.001170       0.085377             11.292490       8.370250       1.682394      -2.582996       7.918820      -0.455995      17.588399           0.000001
          101              O       6.504931      10.355017       5.436590      -0.637412      42.328770 0.58038476E+03  0.14206487E+05                                 9.622927                            7.448504       0.319983       2.148896                    0.995585      28.226778      74.609410       0.698043       0.358471      -1.140626      -0.083921      -0.006905       0.043375       0.094719      -0.011238       0.033987      -0.017937       0.121546       0.079877      -0.077432       0.002228       0.075204             11.128548      10.168742      -2.537481      -6.098824       8.413223       2.833113      14.803678           0.000000
          102              O       5.310464       9.553569       7.114019      -0.665720      41.579846 0.60947052E+03  0.15129098E+05                                 9.525907                            7.656511       0.301000       2.113932                    0.997233      29.469435      78.903878       0.684078       0.360695      -1.136818      -0.010392       0.016490      -0.129021       0.130485       0.043760       0.059728      -0.038273       0.121245      -0.068129      -0.105183       0.000520       0.104663             10.833642       8.289407       3.718674      -2.319347      14.011574      -4.871234      10.199944           0.000001
          103              O       6.640639      12.217085      10.461709      -0.554499      32.857349 0.52124953E+03  0.12427860E+05                                 8.107814                            7.080652       0.445085       2.201766                    0.996059      27.320930      71.404645       0.712235       0.360688      -1.138219      -0.029846       0.060921      -0.014425       0.069356       0.056762      -0.024123       0.048168       0.092788       0.055733      -0.105903       0.041830       0.064073              8.652289       6.102046      -0.496951       1.597277       6.951524       1.679498      12.903297           0.000001
          104              O       6.859761      10.469319       9.159909      -0.755962      50.046117 0.85440612E+03  0.23112601E+05                                10.862327                            9.155251      -0.034484       1.970454                    0.997851      32.325043      90.790119       0.615480       0.367881      -1.129544       0.058183       0.072785      -0.092798       0.131508      -0.028870      -0.073590       0.017412       0.007313      -0.142001      -0.092522       0.003534       0.088989             12.178992       8.741574      -2.712921       1.284055      18.179598      -0.566482       9.615802           0.000000
          105              O       1.956420      12.332717       0.840148      -0.710172      46.295637 0.66261352E+03  0.16788726E+05                                10.214269                            7.931391       0.221416       2.069279                    0.998081      30.704507      82.944952       0.679014       0.356016      -1.141007       0.087399       0.021716      -0.058269       0.107264       0.034735       0.067287       0.006038      -0.078742       0.106050      -0.099074       0.019601       0.079473             11.946145      14.656901       7.629299      -0.447453      14.207204       0.554590       6.974331           0.000002
          106              O       2.315402       1.124418       1.548396      -0.680583      48.573135 0.77707705E+03  0.20566225E+05                                10.719844                            8.796930      -0.187726       1.943349                    0.995729      31.083017      86.877783       0.619707       0.373447      -1.123224      -0.014139      -0.044645      -0.056246       0.073189      -0.053282       0.032892      -0.040050      -0.093760       0.150770      -0.097491      -0.001139       0.098630             11.976537       8.587666      -2.128276      -1.968639      15.295847       5.081602      12.046097          -0.000000
          107              O       2.250220       1.240050      12.989322      -0.669113      39.950419 0.64237868E+03  0.16178260E+05                                 9.359917                            7.945259       0.109597       2.065464                    0.994564      29.481814      79.851894       0.659947       0.368516      -1.129253       0.099294       0.009946       0.035899       0.106052       0.015728      -0.032280       0.053543      -0.052565       0.020872      -0.069804      -0.000153       0.069957             10.327582      15.937441      -0.430878       0.632685       6.905536      -1.349643       8.139770           0.000000
          108              O       3.875433       2.252824      11.823724      -0.629937      38.757328 0.58750488E+03  0.14394824E+05                                 8.986758                            7.457320       0.517164       2.206312                    0.997342      28.324969      74.400373       0.704248       0.354965      -1.145803       0.029379      -0.036968       0.041264       0.062709       0.028970      -0.041988       0.029334      -0.095381       0.061509      -0.088019       0.028458       0.059561              9.912676       7.064324      -0.398690      -0.190647      10.525313      -4.913266      12.148390           0.000001
          109              O       1.171621      12.559993       3.737656      -0.682788      35.654948 0.57693938E+03  0.14126132E+05                                 8.532677                            7.410123       0.395314       2.142204                    0.998153      29.446952      78.297021       0.700908       0.356904      -1.139855       0.087391       0.052435       0.063408       0.120030      -0.031610       0.004132       0.024779       0.081883      -0.171544      -0.070314      -0.010128       0.080442              9.153678       6.804701       1.028301      -0.610324       9.958679       4.010060      10.697655           0.000001
          110              O       1.183237       1.477959       4.147694      -0.641112      39.171948 0.57847635E+03  0.14188504E+05                                 9.190685                            7.482164       0.090124       2.065240                    0.995691      28.730807      76.729772       0.688105       0.362911      -1.133884      -0.061462      -0.042279       0.018885       0.076953      -0.021115       0.046282      -0.012482       0.015350      -0.169839      -0.075909       0.008210       0.067699             10.343502       7.585870       3.703563      -2.244241      14.247383      -3.703282       9.197254           0.000001
          111              O       9.688247      10.121095       5.773510      -0.571931      32.959498 0.53012903E+03  0.12696957E+05                                 8.118021                            7.133561       0.492120       2.209183                    0.996867      27.667310      72.546648       0.710437       0.359967      -1.138440       0.045014       0.003938       0.060603       0.075594      -0.027556      -0.057764      -0.040914       0.008736      -0.187506      -0.106994       0.041959       0.065036              8.668665       5.920358       2.102762       0.227929      12.896829      -1.281854       7.188807          -0.000000
          112              O       9.569166      11.523295       4.096081      -0.779104      46.254705 0.77389413E+03  0.20425966E+05                                10.223077                            8.633229       0.013671       1.979516                    0.999013      32.488704      90.176532       0.642553       0.361157      -1.134602      -0.036956       0.079301       0.087554       0.123775      -0.070910       0.024279      -0.013343       0.073119       0.026457      -0.084207      -0.001170       0.085377             11.292489       8.370253       1.682393       2.583002       7.918819       0.455997      17.588396           0.000001
          113              O       1.082143       3.709518       1.731910      -0.637412      42.328780 0.58038492E+03  0.14206492E+05                                 9.622929                            7.448506       0.319983       2.148896                    0.995585      28.226780      74.609422       0.698043       0.358471      -1.140626      -0.083921      -0.006905      -0.043375       0.094719      -0.011238      -0.033987       0.017937       0.121546       0.079877      -0.077432       0.002228       0.075204             11.128550      10.168745      -2.537483       6.098826       8.413225      -2.833115      14.803680           0.000000
          114              O      10.740675       2.908070       0.054481      -0.665720      41.579852 0.60947083E+03  0.15129108E+05                                 9.525908                            7.656514       0.301000       2.113932                    0.997233      29.469435      78.903882       0.684077       0.360695      -1.136818      -0.010392       0.016490       0.129021       0.130485       0.043759      -0.059728       0.038273       0.121245      -0.068129      -0.105183       0.000520       0.104663             10.833643       8.289412       3.718677       2.319348      14.011572       4.871232      10.199943           0.000002
          115              O       1.217851       5.571586      11.043791      -0.554499      32.857354 0.52124958E+03  0.12427862E+05                                 8.107815                            7.080653       0.445084       2.201766                    0.996059      27.320931      71.404649       0.712235       0.360688      -1.138219      -0.029846       0.060921       0.014425       0.069356       0.056762       0.024123      -0.048168       0.092788       0.055733      -0.105903       0.041830       0.064073              8.652290       6.102047      -0.496950      -1.597277       6.951526      -1.679499      12.903298           0.000001
          116              O       1.436972       3.823820      12.345591      -0.755962      50.046120 0.85440602E+03  0.23112599E+05                                10.862327                            9.155251      -0.034484       1.970454                    0.997851      32.325045      90.790130       0.615480       0.367881      -1.129544       0.058183       0.072785       0.092798       0.131508      -0.028870       0.073590      -0.017412       0.007313      -0.142001      -0.092522       0.003534       0.088989             12.178993       8.741570      -2.712916      -1.284055      18.179605       0.566482       9.615802           0.000000
          117              O       3.458946       7.603780       8.008648      -0.710172      46.295661 0.66261382E+03  0.16788736E+05                                10.214273                            7.931393       0.221416       2.069278                    0.998081      30.704507      82.944953       0.679014       0.356016      -1.141007      -0.087399      -0.021716      -0.058269       0.107264       0.034735      -0.067287      -0.006038      -0.078742       0.106050      -0.099074       0.019601       0.079473             11.946153      14.656918       7.629307       0.447455      14.207206      -0.554588       6.974334           0.000002
          118              O       3.107386       5.521081       8.716896      -0.680583      48.573138 0.77707701E+03  0.20566224E+05                                10.719844                            8.796930      -0.187726       1.943349                    0.995729      31.083017      86.877782       0.619707       0.373447      -1.123224       0.014139       0.044645      -0.056246       0.073189      -0.053282      -0.032892       0.040050      -0.093760       0.150770      -0.097491      -0.001139       0.098630             11.976538       8.587669      -2.128278       1.968642      15.295846      -5.081603      12.046100          -0.000000
          119              O       3.172569       5.405449       5.820822      -0.669113      39.950415 0.64237858E+03  0.16178256E+05                                 9.359916                            7.945258       0.109597       2.065464                    0.994564      29.481813      79.851887       0.659947       0.368516      -1.129253      -0.099294      -0.009946       0.035899       0.106052       0.015728       0.032280      -0.053543      -0.052565       0.020872      -0.069804      -0.000153       0.069957             10.327581      15.937439      -0.430876      -0.632684       6.905536       1.349642       8.139769           0.000000
          120              O       1.547355       4.392675       4.655224      -0.629937      38.757314 0.58750497E+03  0.14394827E+05                                 8.986756                            7.457320       0.517165       2.206312                    0.997342      28.324968      74.400368       0.704248       0.354965      -1.145803      -0.029379       0.036968       0.041264       0.062709       0.028970       0.041988      -0.029334      -0.095382       0.061509      -0.088019       0.028458       0.059561              9.912671       7.064325      -0.398688       0.190650      10.525307       4.913259      12.148381           0.000001
          121              O       4.243744       7.376504      10.906156      -0.682788      35.654950 0.57693938E+03  0.14126132E+05                                 8.532677                            7.410123       0.395314       2.142204                    0.998153      29.446951      78.297019       0.700908       0.356904      -1.139855      -0.087391      -0.052435       0.063408       0.120030      -0.031610      -0.004132      -0.024779       0.081883      -0.171544      -0.070314      -0.010128       0.080442              9.153679       6.804702       1.028300       0.610324       9.958680      -4.010061      10.697656           0.000002
          122              O       4.239552       5.167540      11.316194      -0.641112      39.171943 0.57847635E+03  0.14188505E+05                                 9.190684                            7.482164       0.090124       2.065240                    0.995691      28.730809      76.729779       0.688105       0.362911      -1.133884       0.061462       0.042279       0.018885       0.076953      -0.021115      -0.046282       0.012482       0.015350      -0.169839      -0.075909       0.008210       0.067699             10.343501       7.585866       3.703558       2.244238      14.247383       3.703281       9.197253           0.000001
          123              O       6.580119       9.815402      12.942010      -0.571931      32.959499 0.53012904E+03  0.12696957E+05                                 8.118022                            7.133562       0.492120       2.209183                    0.996867      27.667310      72.546649       0.710437       0.359967      -1.138440      -0.045014      -0.003938       0.060603       0.075594      -0.027556       0.057764       0.040914       0.008736      -0.187505      -0.106994       0.041959       0.065036              8.668665       5.920359       2.102763      -0.227929      12.896829       1.281854       7.188808          -0.000000
          124              O       6.699199       8.413202      11.264581      -0.779104      46.254707 0.77389406E+03  0.20425963E+05                                10.223078                            8.633229       0.013671       1.979516                    0.999013      32.488705      90.176538       0.642553       0.361157      -1.134602       0.036956      -0.079301       0.087554       0.123775      -0.070910      -0.024279       0.013343       0.073119       0.026457      -0.084207      -0.001170       0.085377             11.292490       8.370251       1.682394      -2.582996       7.918820      -0.455996      17.588400           0.000001
          125              O       4.340646       2.935981       8.900410      -0.637412      42.328775 0.58038484E+03  0.14206489E+05                                 9.622928                            7.448505       0.319983       2.148896                    0.995585      28.226779      74.609415       0.698043       0.358471      -1.140626       0.083921       0.006905      -0.043375       0.094719      -0.011238       0.033987      -0.017937       0.121546       0.079877      -0.077432       0.002228       0.075204             11.128549      10.168743      -2.537482      -6.098825       8.413224       2.833113      14.803680           0.000000
          126              O       5.535113       3.737429       7.222981      -0.665720      41.579843 0.60947045E+03  0.15129096E+05                                 9.525907                            7.656511       0.301000       2.113933                    0.997233      29.469432      78.903871       0.684077       0.360695      -1.136818       0.010392      -0.016490       0.129021       0.130485       0.043760       0.059728      -0.038273       0.121245      -0.068129      -0.105183       0.000520       0.104663             10.833642       8.289407       3.718674      -2.319348      14.011574      -4.871234      10.199944           0.000002
          127              O       4.204938       1.073913       3.875291      -0.554499      32.857348 0.52124951E+03  0.12427859E+05                                 8.107813                            7.080652       0.445085       2.201766                    0.996059      27.320930      71.404644       0.712235       0.360688      -1.138219       0.029846      -0.060921       0.014425       0.069356       0.056762      -0.024123       0.048168       0.092788       0.055733      -0.105903       0.041830       0.064073              8.652289       6.102046      -0.496951       1.597277       6.951524       1.679498      12.903296           0.000001
          128              O       3.985816       2.821679       5.177091      -0.755962      50.046122 0.85440624E+03  0.23112606E+05                                10.862328                            9.155252      -0.034484       1.970454                    0.997851      32.325045      90.790130       0.615480       0.367881      -1.129544      -0.058183      -0.072785       0.092798       0.131508      -0.028870      -0.073590       0.017412       0.007313      -0.142001      -0.092522       0.003534       0.088989             12.178993       8.741575      -2.712920       1.284056      18.179599      -0.566482       9.615804           0.000000

******************************************************
Auxiliary information for the entire system
The total spin magnetic moment of the unit cell is   0.000150
The total net atomic charge of the unit cell is   -0.000006
Accuracy of reproducing the electrostatic potential in the unit cell:
  The inner radius (bohr) =    5.0000
  The outer radius (bohr) =   12.0000
  Valid grid points have density less than (e/(bohr^3)) =    0.0001
  The number of valid grid points were=        50140
  The rms potential error without charges in kcal/mol is=      8.06311
  The rms potential error with partial charges in kcal/mol is=      1.72473
  The RRMSE value at monopole order=      0.21390
  The rms potential error with partial charges and cloud penetration in kcal/mol is=      1.72581
  The RRMSE value at monopole order with cloud penetration is=      0.21404
  The rms potential error with partial charges and atomic dipoles in kcal/mol is=      0.80328
  The RRMSE value at dipole order=      0.09962
  The rms potential error with partial charges, atomic dipoles and cloud penetration in kcal/mol is=      0.81311
  The RRMSE value at dipole order with cloud penetration=      0.10084

******************************************************
The electron densities and ab initio electrostatic potential were computed in VASP using the PBE functional and
projector augmented wave method. See the main text of the journal article for a description of computational details.
The atomic charges, dipoles, and quadrupoles were computed with the DDEC6 method as described in
(a) T. A. Manz and N. Gabaldon Limas, RSC Adv. 6 (2016) 47771-47801 DOI: 10.1039/c6ra04656h
(b) N. Gabaldon Limas and T. A. Manz, RSC Adv. 8 (2018) 2678-2707 DOI: 10.1039/c7ra11829e.
For each atom in the material, the electron cloud parameters were fit to the spherically averaged atom-in-material
electron density using radial positions for which this density was between 10^-4 and 10^-2 electrons per cubic bohr.
The polarizabilities, dispersion coefficients, and quantum Drude oscillator (QDO) parameters were fit using the MCLF method.
The magnetic structure of the system was optimized in VASP from the default ferromagnetic initial guess using spin polarization.
The atomic spin moments (ASMs) were computed on this optimized magnetic structure using the DDEC6 partition as inputs
to the method of T. A. Manz and D. S. Sholl, J. Chem. Theory Comput. 7 (2011) 4146-4164 DOI: 10.1021/ct200539n.
The RMSE and RRMSE were computed using a uniform grid with Ewald summation.
