# Supplementary material for: A collection of forcefield precursors for metal–organic frameworks
Source: RSC Adv. 2019 Nov 13;9(63):36492–507. doi: 10.1039/c9ra07327b (PMC9075174; doi:10.1039/c9ra07327b)
Supplement: RA-009-C9RA07327B-s3405 [file RA-009-C9RA07327B-s3405.xyz]

  128
jmolscript: load "" {1 1 1} spacegroup "x,y,z" unitcell [{     10.833000     0.000000     0.000000 }, {     -0.044616    13.244925     0.000000 }, {      0.000000     0.000000    14.298000 }]
Tb     2.615712     9.462042    11.181465     2.075871
Tb     5.317989    11.492357     9.127271     2.198131
Tb     2.733864    10.405346     4.032465     2.075871
Tb     0.031587     8.375031     1.978271     2.198131
Tb     8.172672     3.782883     3.116535     2.075872
Tb     5.470395     1.752568     5.170729     2.198131
Tb     8.054520     2.839579    10.265535     2.075871
Tb    10.756797     4.869894    12.319729     2.198131
H     10.149686    12.146921     9.074941     0.129746
H      1.292278     8.390660     7.802419     0.132357
H     10.401363    12.364137    12.206203     0.141211
H      6.032890     7.720467     1.925941     0.129746
H      4.057298    11.476728     0.653419     0.132357
H      5.781213     7.503250     5.057203     0.141211
H      0.638698     1.098004     5.223059     0.129746
H      9.496106     4.854265     6.495581     0.132357
H      0.387021     0.880788     2.091797     0.141211
H      4.755494     5.524458    12.372059     0.129746
H      6.731086     1.768197    13.644581     0.132357
H      5.007171     5.741675     9.240797     0.141211
C      1.919090    11.731030     8.733218     0.681141
C      2.705000    13.185323     6.199613     0.691986
C      0.914392    12.516454     7.905364    -0.041878
C     10.411442    12.587977     8.299989    -0.124368
C      1.292355    13.191945     6.725779    -0.017868
C      0.931138     6.901930     9.864190     0.678921
C      9.883758     4.582744     9.004880     0.620654
C      0.421595     6.696634     8.465846    -0.039152
C     10.416382     5.654258     8.102677    -0.012167
C      0.773643     7.668812     7.529327    -0.104878
C      0.420849    10.455544    13.636003     0.711552
C      0.973677    11.639640     2.189024     0.577479
C      0.210208    11.884671    14.059223    -0.038064
C      0.453241    12.417117     1.030886    -0.036064
C     10.555070    12.721750    13.049785    -0.105577
C      3.430486     8.136357     1.584218     0.681141
C      2.644576     6.682065    13.348613     0.691986
C      4.435184     7.350933     0.756364    -0.041878
C      5.771134     7.279411     1.150989    -0.124368
C      4.057221     6.675442    13.874779    -0.017868
C      4.418438    12.965457     2.715190     0.678921
C      6.343434     2.039718     1.855880     0.620654
C      4.927981    13.170753     1.316846    -0.039152
C      5.810810     0.968204     0.953677    -0.012167
C      4.575933    12.198576     0.380327    -0.104878
C      4.928727     9.411844     6.487003     0.711552
C      4.375899     8.227747     9.338024     0.577479
C      5.139368     7.982716     6.910223    -0.038064
C      4.896335     7.450270     8.179886    -0.036064
C      5.627506     7.145637     5.900785    -0.105577
C      8.869294     1.513895     5.564782     0.681141
C      8.083384     0.059602     8.098387     0.691986
C      9.873992     0.728471     6.392636    -0.041878
C      0.376942     0.656948     5.998011    -0.124368
C      9.496029     0.052980     7.572221    -0.017867
C      9.857246     6.342995     4.433810     0.678921
C      0.904626     8.662181     5.293120     0.620654
C     10.366789     6.548291     5.832154    -0.039152
C      0.372002     7.590667     6.195323    -0.012167
C     10.014741     5.576113     6.768673    -0.104878
C     10.367535     2.789381     0.661997     0.711552
C      9.814707     1.605285    12.108976     0.577478
C     10.578176     1.360254     0.238777    -0.038065
C     10.335143     0.827808    13.267114    -0.036062
C      0.233314     0.523175     1.248215    -0.105575
C      7.357898     5.108568    12.713782     0.681141
C      8.143808     6.562860     0.949387     0.691986
C      6.353200     5.893992    13.541636    -0.041878
C      5.017250     5.965514    13.147011    -0.124368
C      6.731163     6.569483     0.423221    -0.017867
C      6.369946     0.279468    11.582810     0.678921
C      4.444950    11.205207    12.442120     0.620654
C      5.860403     0.074172    12.981154    -0.039152
C      4.977574    12.276721    13.344323    -0.012167
C      6.212451     1.046349    13.917673    -0.104878
C      5.859657     3.833081     7.810997     0.711551
C      6.412485     5.017178     4.959976     0.577478
C      5.649016     5.262209     7.387777    -0.038065
C      5.892049     5.794655     6.118114    -0.036062
C      5.160878     6.099288     8.397215    -0.105575
O      3.128248    11.994604     8.491582    -0.683450
O      1.512110    10.986665     9.655439    -0.630726
O      3.067173    12.116457     5.594807    -0.712276
O      3.463339     0.956284     6.301129    -0.706225
O      1.154593     8.100596    10.180176    -0.648992
O      1.153360     5.893992    10.579090    -0.694138
O      9.656812     3.455601     8.547344    -0.566048
O      9.524262     4.856914    10.221640    -0.814157
O     10.714302     9.509856    14.246527    -0.678772
O      1.069136    10.315148    12.567942    -0.647802
O      1.409987    10.430378     1.994571    -0.786474
O      1.179819    12.189304     3.282821    -0.549973
O      2.221328     7.872783     1.342582    -0.683450
O      3.837466     8.880722     2.506439    -0.630726
O      2.282403     7.750930    12.743807    -0.712276
O      1.930853     5.666179    13.450129    -0.706225
O      4.194983    11.766791     3.031176    -0.648992
O      4.240832     0.728471     3.430090    -0.694138
O      6.570380     3.166862     1.398344    -0.566048
O      6.702930     1.765549     3.072640    -0.814157
O      5.468274    10.357531     7.097527    -0.678772
O      4.280440     9.552240     5.418942    -0.647802
O      3.939589     9.437009     9.143571    -0.786474
O      4.169757     7.678083    10.431821    -0.549973
O      7.660136     1.250321     5.806418    -0.683450
O      9.276274     2.258260     4.642561    -0.630726
O      7.721211     1.128468     8.703193    -0.712276
O      7.325045    12.288641     7.996871    -0.706225
O      9.633791     5.144329     4.117824    -0.648992
O      9.635024     7.350933     3.718910    -0.694138
O      1.131572     9.789324     5.750656    -0.566048
O      1.264122     8.388011     4.076360    -0.814157
O      0.074082     3.735069     0.051473    -0.678772
O      9.719248     2.929777     1.730058    -0.647802
O      9.378397     2.814547    12.303429    -0.786474
O      9.608565     1.055621    11.015179    -0.549973
O      8.567056     5.372142    12.955418    -0.683450
O      6.950918     4.364203    11.791561    -0.630726
O      8.505981     5.493995     1.554193    -0.712276
O      8.857531     7.578746     0.847871    -0.706225
O      6.593401     1.478134    11.266824    -0.648992
O      6.547552    12.516454    10.867910    -0.694138
O      4.218004    10.078063    12.899656    -0.566048
O      4.085454    11.479376    11.225360    -0.814157
O      5.320110     2.887394     7.200473    -0.678772
O      6.507944     3.692685     8.879058    -0.647802
O      6.848795     3.807916     5.154429    -0.786474
O      6.618627     5.566842     3.866179    -0.549973

The following XYZ coordinates are in angstroms. Other properties are in atomic units.
The sperically averaged electron density of each atom fit to a function of the form exp(a - br)
eigen_1, eigen_2 and eigen_3 are the three eigenvalues of traceless quadrupole moment tensor
  atom number  atomic symbol              X              Y              Z     net charge C6 coefficient C8 coefficient C10 coefficient fluctuating dipole atomic polarizability isotropic forcefield polarizability              a              b squared Pearson coefficient          <r^3>          <r^4>         wp_QDO          m_QDO          q_QDO       dipole_x       dipole_y       dipole_z         dipole            Qxy            Qxz            Qyz     Q(x^2-y^2)  Q(3z^2 - R^2)        eigen_1        eigen_2        eigen_3 static polarizability      alpha(xx)      alpha(xy)      alpha(xz)      alpha(yy)      alpha(yz)      alpha(zz) atomic spin moment
            1             Tb       2.615712       9.462042      11.181465       2.075871     152.545236 0.34740426E+04  0.12099926E+06                                18.403222                           15.590745       2.391973       2.494406                    0.999657      73.710396     170.603558       0.670237       0.262379      -1.355586      -0.075283      -0.011962       0.010689       0.076973      -0.021422       0.010840       0.037917       0.034122      -0.018566      -0.055347       0.021632       0.033715             21.199023      17.838552       1.732928      -1.512719      21.671846       3.935425      24.086671          -0.000001
            2             Tb       5.317989      11.492357       9.127271       2.198131      81.962096 0.16421242E+04  0.47621326E+05                                12.031651                           10.517784       3.421145       2.852746                    0.996633      67.939264     145.445644       0.836059       0.252623      -1.362812      -0.006358       0.013468      -0.014729       0.020946      -0.169140       0.056223      -0.103303      -0.178774      -0.091754      -0.176257      -0.078702       0.254959             13.459535      14.200127       4.481095       0.491962      12.402751       2.676474      13.775727           0.000004
            3             Tb       2.733864      10.405346       4.032465       2.075871     152.545225 0.34740422E+04  0.12099924E+06                                18.403221                           15.590743       2.391973       2.494406                    0.999657      73.710395     170.603552       0.670237       0.262379      -1.355586       0.075283       0.011962       0.010689       0.076973      -0.021422      -0.010840      -0.037917       0.034122      -0.018566      -0.055347       0.021632       0.033715             21.199021      17.838551       1.732930       1.512722      21.671842      -3.935423      24.086671          -0.000001
            4             Tb       0.031587       8.375031       1.978271       2.198131      81.962102 0.16421245E+04  0.47621335E+05                                12.031652                           10.517785       3.421144       2.852746                    0.996633      67.939267     145.445655       0.836059       0.252624      -1.362812       0.006358      -0.013468      -0.014729       0.020946      -0.169140      -0.056223       0.103303      -0.178774      -0.091754      -0.176257      -0.078702       0.254959             13.459535      14.200123       4.481095      -0.491961      12.402755      -2.676476      13.775727           0.000004
            5             Tb       8.172672       3.782883       3.116535       2.075872     152.545211 0.34740419E+04  0.12099923E+06                                18.403220                           15.590743       2.391973       2.494406                    0.999657      73.710393     170.603544       0.670237       0.262379      -1.355586       0.075283       0.011962      -0.010689       0.076973      -0.021422       0.010840       0.037917       0.034122      -0.018566      -0.055347       0.021632       0.033715             21.199020      17.838550       1.732928      -1.512719      21.671843       3.935424      24.086668          -0.000001
            6             Tb       5.470395       1.752568       5.170729       2.198131      81.962114 0.16421247E+04  0.47621342E+05                                12.031653                           10.517786       3.421144       2.852746                    0.996633      67.939267     145.445657       0.836059       0.252624      -1.362812       0.006358      -0.013468       0.014729       0.020946      -0.169140       0.056223      -0.103303      -0.178774      -0.091754      -0.176258      -0.078702       0.254959             13.459537      14.200129       4.481096       0.491962      12.402753       2.676475      13.775729           0.000004
            7             Tb       8.054520       2.839579      10.265535       2.075871     152.545274 0.34740435E+04  0.12099930E+06                                18.403226                           15.590747       2.391973       2.494406                    0.999657      73.710399     170.603577       0.670237       0.262379      -1.355586      -0.075283      -0.011962      -0.010689       0.076973      -0.021422      -0.010840      -0.037917       0.034122      -0.018566      -0.055347       0.021632       0.033715             21.199027      17.838556       1.732930       1.512723      21.671848      -3.935424      24.086678          -0.000001
            8             Tb      10.756797       4.869894      12.319729       2.198131      81.962106 0.16421246E+04  0.47621338E+05                                12.031653                           10.517785       3.421144       2.852746                    0.996633      67.939267     145.445656       0.836059       0.252624      -1.362812      -0.006358       0.013468       0.014729       0.020946      -0.169140      -0.056223       0.103303      -0.178774      -0.091754      -0.176257      -0.078702       0.254959             13.459536      14.200124       4.481095      -0.491961      12.402756      -2.676476      13.775727           0.000004
            9              H      10.149686      12.146921       9.074941       0.129746       1.059869 0.78988063E+01  0.77398761E+02                                 1.732424                            1.657899      -1.035944       2.403966                    0.997488       3.408129       9.572851       0.479013       1.304927      -0.704563      -0.013070      -0.018605       0.034539       0.041351       0.003229      -0.009080      -0.009026       0.009724       0.012902      -0.012237      -0.003858       0.016095              1.751011       1.631863      -0.015715      -0.176755       1.568955      -0.294346       2.052215           0.000002
           10              H       1.292278       8.390660       7.802419       0.132357       0.904307 0.65199821E+01  0.61867003E+02                                 1.640704                            1.567447      -1.280928       2.288709                    0.994701       3.627272      10.557534       0.456797       1.413092      -0.679837       0.019180       0.036815       0.012210       0.043270       0.010137       0.002186       0.001196       0.000233      -0.026213      -0.009121      -0.005630       0.014751              1.668087       1.596701       0.386611       0.170783       1.829099       0.124482       1.578460           0.000001
           11              H      10.401363      12.364137      12.206203       0.141211       0.939576 0.68159399E+01  0.64383083E+02                                 1.595811                            1.536690      -1.074571       2.394075                    0.997793       3.284745       9.064270       0.499094       1.299206      -0.705203      -0.006312      -0.017345      -0.039850       0.043917       0.007046       0.003873       0.009436      -0.009588       0.018704      -0.011722      -0.004277       0.015999              1.605616       1.325457      -0.076070       0.132480       1.528807       0.180835       1.962586           0.000002
           12              H       6.032890       7.720467       1.925941       0.129746       1.059869 0.78988022E+01  0.77398712E+02                                 1.732424                            1.657899      -1.035944       2.403966                    0.997488       3.408128       9.572848       0.479013       1.304927      -0.704563       0.013070       0.018605       0.034539       0.041351       0.003229       0.009080       0.009026       0.009724       0.012902      -0.012237      -0.003858       0.016095              1.751010       1.631862      -0.015715       0.176755       1.568955       0.294346       2.052214           0.000002
           13              H       4.057298      11.476728       0.653419       0.132357       0.904307 0.65199815E+01  0.61866997E+02                                 1.640704                            1.567447      -1.280928       2.288709                    0.994701       3.627272      10.557535       0.456797       1.413093      -0.679837      -0.019180      -0.036815       0.012210       0.043270       0.010137      -0.002186      -0.001196       0.000233      -0.026213      -0.009121      -0.005630       0.014751              1.668087       1.596701       0.386611      -0.170783       1.829099      -0.124482       1.578460           0.000001
           14              H       5.781213       7.503250       5.057203       0.141211       0.939576 0.68159405E+01  0.64383089E+02                                 1.595811                            1.536690      -1.074571       2.394075                    0.997793       3.284745       9.064269       0.499094       1.299206      -0.705203       0.006312       0.017345      -0.039850       0.043917       0.007046      -0.003873      -0.009436      -0.009588       0.018704      -0.011722      -0.004277       0.015999              1.605616       1.325457      -0.076070      -0.132480       1.528807      -0.180835       1.962586           0.000002
           15              H       0.638698       1.098004       5.223059       0.129746       1.059869 0.78988076E+01  0.77398777E+02                                 1.732424                            1.657899      -1.035944       2.403966                    0.997488       3.408129       9.572851       0.479013       1.304927      -0.704563       0.013070       0.018605      -0.034539       0.041351       0.003229      -0.009080      -0.009026       0.009724       0.012902      -0.012237      -0.003858       0.016095              1.751011       1.631863      -0.015715      -0.176755       1.568955      -0.294346       2.052215           0.000002
           16              H       9.496106       4.854265       6.495581       0.132357       0.904307 0.65199860E+01  0.61867046E+02                                 1.640704                            1.567447      -1.280928       2.288709                    0.994701       3.627273      10.557536       0.456797       1.413092      -0.679837      -0.019180      -0.036815      -0.012210       0.043270       0.010137       0.002186       0.001196       0.000233      -0.026213      -0.009121      -0.005630       0.014751              1.668087       1.596701       0.386611       0.170783       1.829099       0.124482       1.578460           0.000001
           17              H       0.387021       0.880788       2.091797       0.141211       0.939577 0.68159507E+01  0.64383206E+02                                 1.595812                            1.536691      -1.074572       2.394075                    0.997793       3.284747       9.064275       0.499094       1.299205      -0.705203       0.006312       0.017345       0.039850       0.043917       0.007046       0.003873       0.009436      -0.009588       0.018704      -0.011722      -0.004277       0.015999              1.605617       1.325457      -0.076070       0.132480       1.528808       0.180836       1.962587           0.000002
           18              H       4.755494       5.524458      12.372059       0.129746       1.059869 0.78988044E+01  0.77398742E+02                                 1.732425                            1.657900      -1.035944       2.403966                    0.997488       3.408128       9.572850       0.479013       1.304928      -0.704562      -0.013070      -0.018605      -0.034539       0.041351       0.003229       0.009080       0.009026       0.009724       0.012902      -0.012237      -0.003858       0.016095              1.751011       1.631863      -0.015715       0.176755       1.568955       0.294346       2.052215           0.000002
           19              H       6.731086       1.768197      13.644581       0.132357       0.904308 0.65199861E+01  0.61867048E+02                                 1.640704                            1.567447      -1.280928       2.288709                    0.994701       3.627273      10.557536       0.456797       1.413092      -0.679837       0.019180       0.036815      -0.012210       0.043270       0.010137      -0.002186      -0.001196       0.000233      -0.026213      -0.009121      -0.005630       0.014751              1.668087       1.596701       0.386611      -0.170783       1.829099      -0.124482       1.578460           0.000001
           20              H       5.007171       5.741675       9.240797       0.141211       0.939577 0.68159513E+01  0.64383212E+02                                 1.595812                            1.536691      -1.074572       2.394075                    0.997793       3.284747       9.064274       0.499094       1.299205      -0.705203      -0.006312      -0.017346       0.039850       0.043918       0.007046      -0.003873      -0.009436      -0.009588       0.018704      -0.011722      -0.004277       0.015999              1.605617       1.325457      -0.076070      -0.132480       1.528808      -0.180836       1.962587           0.000002
           21              C       1.919090      11.731030       8.733218       0.681141      21.775342 0.23302771E+03  0.47635111E+04                                 7.345982                            5.528859      -0.179970       2.021168                    0.998932      21.544029      60.864118       0.609104       0.491920      -1.004516       0.057395      -0.038895       0.026099       0.074082       0.004757      -0.028409       0.093691      -0.084186       0.055687      -0.085748      -0.035378       0.121126              8.543007      10.033384      -1.571763       1.165284       7.342836      -3.498926       8.252801           0.000002
           22              C       2.705000      13.185323       6.199613       0.691986      23.043769 0.24128274E+03  0.50189673E+04                                 7.786189                            5.735018      -0.613096       1.864749                    0.997953      22.729274      66.646943       0.576028       0.511181      -0.986275       0.059275       0.006426      -0.016851       0.061958      -0.038642       0.066692      -0.055463      -0.046097       0.237615      -0.093433      -0.041068       0.134501              9.146588      11.686069       1.366219      -2.259319       9.293227       1.479553       6.460466           0.000002
           23              C       0.914392      12.516454       7.905364      -0.041878      39.762333 0.45706453E+03  0.10791534E+05                                10.078751                            7.090265       0.157859       2.056578                    0.999287      27.431303      76.929260       0.628958       0.412457      -1.075579      -0.035116       0.017354      -0.024590       0.046249       0.016537      -0.005287       0.011635      -0.005831      -0.007460      -0.022462       0.002775       0.019687             12.483667      16.740598      -4.519843       0.790648       9.138825      -4.113024      11.571578           0.000001
           24              C      10.411442      12.587977       8.299989      -0.124368      36.373851 0.45116252E+03  0.10756628E+05                                 9.703644                            7.205593      -0.085138       1.947020                    0.998980      29.931775      88.013088       0.595285       0.431557      -1.049733       0.006267       0.013507      -0.015594       0.021561       0.019829      -0.011906       0.008581      -0.053122       0.031483      -0.042139       0.013014       0.029125             11.504777      17.328797      -4.523349      -0.065271       7.979531      -2.202291       9.206003           0.000003
           25              C       1.292355      13.191945       6.725779      -0.017868      39.574628 0.46203436E+03  0.10976955E+05                                10.167741                            7.219120      -0.126838       1.970514                    0.998578      27.506529      78.274842       0.609499       0.422986      -1.065069      -0.040891      -0.004387       0.006528       0.041640       0.014842       0.012517       0.028753      -0.064063      -0.030528      -0.033631      -0.021382       0.055013             12.476510      18.073199      -2.954032      -1.911245       8.176056      -3.002357      11.180276           0.000001
           26              C       0.931138       6.901930       9.864190       0.678921      21.641282 0.23772375E+03  0.48829367E+04                                 7.285600                            5.576910      -0.281884       1.981019                    0.998890      21.764395      61.598876       0.607787       0.490621      -1.005360       0.035697       0.010558       0.064977       0.074885      -0.031940      -0.049335       0.003582       0.146670      -0.168096      -0.071604      -0.049956       0.121559              8.243594       5.348846       1.539511       2.349311       9.165010       0.015615      10.216926           0.000003
           27              C       9.883758       4.582744       9.004880       0.620654      23.396955 0.25706828E+03  0.53809883E+04                                 7.618071                            5.739061      -0.264496       1.963666                    0.999244      22.812346      65.036155       0.609015       0.480468      -1.011302      -0.020505      -0.013667       0.037094       0.044533      -0.074239       0.044560       0.027649       0.129468      -0.105712      -0.108326      -0.013530       0.121856              8.820720       5.717893       2.826966      -2.048672      10.426515      -1.772514      10.317752           0.000002
           28              C       0.421595       6.696634       8.465846      -0.039152      37.387260 0.43487924E+03  0.10131867E+05                                 9.594874                            6.885738       0.112717       2.043994                    0.999220      27.025210      75.070954       0.643016       0.408850      -1.078894      -0.015976      -0.003152      -0.046001       0.048798      -0.033501      -0.011906       0.001274      -0.018801      -0.081788      -0.034001      -0.015317       0.049318             11.410177       8.657923       4.384523       2.612631      10.622568      -0.636451      14.950040           0.000001
           29              C      10.416382       5.654258       8.102677      -0.012167      37.290934 0.42227729E+03  0.97730016E+04                                 9.625425                            6.814330       0.070189       2.039074                    0.999039      26.604219      73.823577       0.641794       0.412363      -1.075839       0.008751       0.022019      -0.017439       0.029420      -0.032936      -0.020192       0.024363       0.000745      -0.004150      -0.032838      -0.019342       0.052180             11.598739       8.711922       5.173003       0.286221      12.185882      -2.815783      13.898413           0.000002
           30              C       0.773643       7.668812       7.529327      -0.104878      34.513585 0.44786733E+03  0.10643789E+05                                 9.351847                            7.171745      -0.036264       1.965441                    0.999550      29.452015      86.073752       0.598450       0.430657      -1.051734      -0.028296      -0.004283      -0.000221       0.028619      -0.024962      -0.017081       0.023102       0.003677      -0.116200      -0.048024      -0.005098       0.053122             10.666047       6.983552       2.752463       1.211944       9.425900      -2.615548      15.588691           0.000002
           31              C       0.420849      10.455544      13.636003       0.711552      21.874370 0.22282926E+03  0.45075582E+04                                 7.362954                            5.422331      -0.391195       1.958520                    0.998004      21.140551      59.550114       0.611936       0.494802      -1.002339       0.000499      -0.079545      -0.044456       0.091126      -0.010661       0.109168      -0.001479       0.127241      -0.025722      -0.086910      -0.058873       0.145783              8.557515       5.963945      -0.265966      -2.704752      11.263545      -0.022694       8.445057           0.000002
           32              C       0.973677      11.639640       2.189024       0.577479      23.735336 0.26289907E+03  0.55297156E+04                                 7.623251                            5.749314      -0.054065       2.022184                    0.999564      23.281001      66.365518       0.617615       0.471492      -1.016865       0.035478      -0.025246       0.018332       0.047246       0.030303      -0.076078       0.026421       0.108639      -0.159700      -0.105123      -0.012185       0.117308              8.865755       5.844461      -2.358140       2.616369       9.793308      -1.609449      10.959496           0.000002
           33              C       0.210208      11.884671      14.059223      -0.038064      38.147834 0.45606641E+03  0.10761527E+05                                 9.762845                            7.080662      -0.018012       1.996869                    0.999018      27.448520      76.941495       0.629665       0.412241      -1.075776      -0.002197       0.046969       0.006821       0.047513       0.012916      -0.009181      -0.009988       0.062380      -0.028659      -0.032062      -0.008893       0.040954             11.641101       6.555684      -3.366471       2.010754      16.118250       0.462486      12.249369           0.000002
           34              C       0.453241      12.417117       1.030886      -0.036064      38.159743 0.44646285E+03  0.10501966E+05                                 9.835083                            7.044891       0.069672       2.028100                    0.999344      27.462366      77.411070       0.624635       0.416864      -1.070436      -0.000053       0.027528      -0.028969       0.039963      -0.014503      -0.007659       0.011096       0.022265      -0.032085      -0.019987      -0.007391       0.027378             11.884045       7.294317      -3.860199       3.677255      14.321966      -2.297376      14.035853           0.000001
           35              C      10.555070      12.721750      13.049785      -0.105577      34.644484 0.43573295E+03  0.10271373E+05                                 9.344590                            7.044740      -0.033167       1.966999                    0.999470      29.201766      84.640357       0.608355       0.427111      -1.055261       0.001134       0.010142       0.013671       0.017060       0.029171      -0.014527       0.011031       0.074564       0.010339      -0.053197       0.005148       0.048049             10.931206       6.982007      -4.472694       2.342683      15.589623      -2.200339      10.221988           0.000002
           36              C       3.430486       8.136357       1.584218       0.681141      21.775342 0.23302773E+03  0.47635117E+04                                 7.345982                            5.528859      -0.179971       2.021168                    0.998932      21.544030      60.864122       0.609104       0.491920      -1.004516      -0.057395       0.038895       0.026099       0.074082       0.004757       0.028409      -0.093691      -0.084186       0.055687      -0.085748      -0.035378       0.121126              8.543007      10.033385      -1.571762      -1.165283       7.342835       3.498925       8.252801           0.000002
           37              C       2.644576       6.682065      13.348613       0.691986      23.043753 0.24128253E+03  0.50189619E+04                                 7.786186                            5.735016      -0.613096       1.864749                    0.997953      22.729272      66.646938       0.576028       0.511181      -0.986275      -0.059275      -0.006426      -0.016851       0.061958      -0.038642      -0.066692       0.055463      -0.046097       0.237615      -0.093433      -0.041068       0.134501              9.146583      11.686061       1.366214       2.259319       9.293223      -1.479555       6.460466           0.000002
           38              C       4.435184       7.350933       0.756364      -0.041878      39.762322 0.45706445E+03  0.10791532E+05                                10.078749                            7.090264       0.157859       2.056578                    0.999287      27.431301      76.929252       0.628958       0.412457      -1.075579       0.035116      -0.017354      -0.024590       0.046249       0.016537       0.005287      -0.011635      -0.005831      -0.007460      -0.022462       0.002775       0.019687             12.483664      16.740594      -4.519838      -0.790647       9.138821       4.113023      11.571576           0.000001
           39              C       5.771134       7.279411       1.150989      -0.124368      36.373850 0.45116256E+03  0.10756629E+05                                 9.703643                            7.205594      -0.085138       1.947020                    0.998980      29.931776      88.013091       0.595285       0.431557      -1.049733      -0.006267      -0.013507      -0.015594       0.021561       0.019829       0.011906      -0.008581      -0.053122       0.031483      -0.042139       0.013014       0.029125             11.504776      17.328794      -4.523346       0.065271       7.979530       2.202292       9.206003           0.000002
           40              C       4.057221       6.675442      13.874779      -0.017868      39.574626 0.46203432E+03  0.10976953E+05                                10.167741                            7.219120      -0.126838       1.970514                    0.998578      27.506527      78.274835       0.609499       0.422986      -1.065069       0.040890       0.004387       0.006528       0.041640       0.014842      -0.012517      -0.028753      -0.064063      -0.030528      -0.033631      -0.021382       0.055013             12.476510      18.073200      -2.954035       1.911244       8.176056       3.002356      11.180275           0.000001
           41              C       4.418438      12.965457       2.715190       0.678921      21.641295 0.23772393E+03  0.48829413E+04                                 7.285603                            5.576912      -0.281884       1.981019                    0.998890      21.764396      61.598880       0.607787       0.490621      -1.005360      -0.035697      -0.010558       0.064977       0.074885      -0.031940       0.049335      -0.003582       0.146670      -0.168096      -0.071604      -0.049956       0.121559              8.243597       5.348847       1.539512      -2.349312       9.165015      -0.015617      10.216930           0.000002
           42              C       6.343434       2.039718       1.855880       0.620654      23.396969 0.25706843E+03  0.53809922E+04                                 7.618074                            5.739063      -0.264496       1.963666                    0.999244      22.812345      65.036153       0.609015       0.480468      -1.011302       0.020505       0.013667       0.037094       0.044533      -0.074239      -0.044560      -0.027649       0.129468      -0.105712      -0.108326      -0.013530       0.121856              8.820725       5.717896       2.826969       2.048676      10.426520       1.772521      10.317760           0.000002
           43              C       4.927981      13.170753       1.316846      -0.039152      37.387254 0.43487907E+03  0.10131863E+05                                 9.594873                            6.885737       0.112716       2.043994                    0.999220      27.025211      75.070961       0.643016       0.408850      -1.078894       0.015976       0.003152      -0.046001       0.048798      -0.033501       0.011906      -0.001274      -0.018801      -0.081788      -0.034001      -0.015317       0.049318             11.410176       8.657921       4.384522      -2.612630      10.622565       0.636452      14.950043           0.000001
           44              C       5.810810       0.968204       0.953677      -0.012167      37.290941 0.42227730E+03  0.97730021E+04                                 9.625426                            6.814331       0.070189       2.039074                    0.999039      26.604219      73.823579       0.641794       0.412363      -1.075839      -0.008751      -0.022019      -0.017439       0.029420      -0.032936       0.020192      -0.024363       0.000745      -0.004150      -0.032838      -0.019342       0.052180             11.598742       8.711924       5.173004      -0.286220      12.185884       2.815785      13.898418           0.000001
           45              C       4.575933      12.198576       0.380327      -0.104878      34.513583 0.44786715E+03  0.10643784E+05                                 9.351847                            7.171744      -0.036264       1.965441                    0.999550      29.452016      86.073758       0.598450       0.430657      -1.051734       0.028296       0.004283      -0.000221       0.028619      -0.024962       0.017081      -0.023102       0.003677      -0.116200      -0.048024      -0.005098       0.053122             10.666048       6.983552       2.752463      -1.211943       9.425898       2.615549      15.588693           0.000002
           46              C       4.928727       9.411844       6.487003       0.711552      21.874363 0.22282920E+03  0.45075567E+04                                 7.362953                            5.422331      -0.391195       1.958520                    0.998004      21.140552      59.550120       0.611936       0.494802      -1.002338      -0.000499       0.079545      -0.044455       0.091126      -0.010661      -0.109168       0.001479       0.127241      -0.025721      -0.086910      -0.058873       0.145783              8.557514       5.963946      -0.265963       2.704753      11.263537       0.022696       8.445058           0.000002
           47              C       4.375899       8.227747       9.338024       0.577479      23.735339 0.26289909E+03  0.55297162E+04                                 7.623253                            5.749315      -0.054065       2.022184                    0.999564      23.281002      66.365524       0.617615       0.471492      -1.016865      -0.035478       0.025246       0.018332       0.047246       0.030303       0.076078      -0.026421       0.108639      -0.159700      -0.105123      -0.012185       0.117308              8.865757       5.844462      -2.358142      -2.616370       9.793311       1.609451      10.959497           0.000002
           48              C       5.139368       7.982716       6.910223      -0.038064      38.147842 0.45606662E+03  0.10761533E+05                                 9.762847                            7.080664      -0.018012       1.996869                    0.999018      27.448520      76.941496       0.629665       0.412241      -1.075776       0.002197      -0.046969       0.006821       0.047513       0.012916       0.009181       0.009988       0.062380      -0.028659      -0.032062      -0.008893       0.040954             11.641103       6.555685      -3.366472      -2.010756      16.118253      -0.462482      12.249372           0.000002
           49              C       4.896335       7.450270       8.179886      -0.036064      38.159729 0.44646258E+03  0.10501958E+05                                 9.835080                            7.044888       0.069672       2.028100                    0.999344      27.462367      77.411072       0.624635       0.416864      -1.070436       0.000053      -0.027528      -0.028969       0.039963      -0.014503       0.007659      -0.011096       0.022265      -0.032085      -0.019987      -0.007391       0.027378             11.884042       7.294315      -3.860199      -3.677254      14.321963       2.297377      14.035847           0.000001
           50              C       5.627506       7.145637       5.900785      -0.105577      34.644470 0.43573266E+03  0.10271365E+05                                 9.344588                            7.044738      -0.033167       1.966999                    0.999470      29.201766      84.640358       0.608355       0.427111      -1.055261      -0.001134      -0.010142       0.013671       0.017060       0.029171       0.014527      -0.011031       0.074564       0.010339      -0.053197       0.005148       0.048049             10.931203       6.982004      -4.472692      -2.342682      15.589617       2.200338      10.221987           0.000002
           51              C       8.869294       1.513895       5.564782       0.681141      21.775343 0.23302772E+03  0.47635116E+04                                 7.345982                            5.528859      -0.179970       2.021168                    0.998932      21.544030      60.864122       0.609104       0.491920      -1.004516      -0.057395       0.038895      -0.026099       0.074082       0.004757      -0.028409       0.093691      -0.084186       0.055687      -0.085748      -0.035378       0.121126              8.543008      10.033385      -1.571763       1.165284       7.342837      -3.498926       8.252801           0.000002
           52              C       8.083384       0.059602       8.098387       0.691986      23.043769 0.24128274E+03  0.50189672E+04                                 7.786189                            5.735018      -0.613096       1.864749                    0.997953      22.729274      66.646944       0.576028       0.511181      -0.986275      -0.059275      -0.006426       0.016851       0.061958      -0.038642       0.066692      -0.055463      -0.046097       0.237615      -0.093433      -0.041068       0.134501              9.146588      11.686069       1.366219      -2.259319       9.293228       1.479553       6.460466           0.000002
           53              C       9.873992       0.728471       6.392636      -0.041878      39.762338 0.45706459E+03  0.10791536E+05                                10.078751                            7.090266       0.157858       2.056578                    0.999287      27.431305      76.929267       0.628958       0.412457      -1.075579       0.035116      -0.017354       0.024590       0.046249       0.016537      -0.005287       0.011635      -0.005831      -0.007460      -0.022462       0.002775       0.019687             12.483668      16.740599      -4.519843       0.790648       9.138826      -4.113025      11.571579           0.000001
           54              C       0.376942       0.656948       5.998011      -0.124368      36.373840 0.45116236E+03  0.10756623E+05                                 9.703642                            7.205592      -0.085137       1.947020                    0.998980      29.931770      88.013067       0.595285       0.431557      -1.049733      -0.006267      -0.013507       0.015594       0.021561       0.019829      -0.011906       0.008581      -0.053122       0.031483      -0.042139       0.013014       0.029125             11.504774      17.328792      -4.523348      -0.065272       7.979529      -2.202290       9.206002           0.000003
           55              C       9.496029       0.052980       7.572221      -0.017867      39.574623 0.46203429E+03  0.10976953E+05                                10.167740                            7.219120      -0.126838       1.970514                    0.998578      27.506527      78.274834       0.609499       0.422986      -1.065069       0.040891       0.004387      -0.006528       0.041640       0.014842       0.012517       0.028752      -0.064062      -0.030528      -0.033631      -0.021382       0.055013             12.476509      18.073197      -2.954032      -1.911244       8.176056      -3.002357      11.180275           0.000001
           56              C       9.857246       6.342995       4.433810       0.678921      21.641284 0.23772377E+03  0.48829371E+04                                 7.285600                            5.576910      -0.281884       1.981019                    0.998890      21.764396      61.598881       0.607787       0.490621      -1.005360      -0.035697      -0.010558      -0.064977       0.074885      -0.031940      -0.049335       0.003582       0.146670      -0.168096      -0.071604      -0.049956       0.121559              8.243594       5.348846       1.539511       2.349311       9.165010       0.015615      10.216927           0.000003
           57              C       0.904626       8.662181       5.293120       0.620654      23.396956 0.25706829E+03  0.53809887E+04                                 7.618071                            5.739061      -0.264496       1.963666                    0.999244      22.812347      65.036158       0.609015       0.480468      -1.011302       0.020505       0.013667      -0.037094       0.044533      -0.074239       0.044560       0.027649       0.129468      -0.105712      -0.108326      -0.013530       0.121856              8.820720       5.717893       2.826967      -2.048672      10.426515      -1.772514      10.317753           0.000002
           58              C      10.366789       6.548291       5.832154      -0.039152      37.387267 0.43487933E+03  0.10131870E+05                                 9.594875                            6.885738       0.112716       2.043994                    0.999220      27.025213      75.070966       0.643016       0.408850      -1.078894       0.015976       0.003152       0.046001       0.048798      -0.033501      -0.011906       0.001274      -0.018801      -0.081788      -0.034001      -0.015317       0.049318             11.410178       8.657924       4.384524       2.612632      10.622569      -0.636450      14.950042           0.000001
           59              C       0.372002       7.590667       6.195323      -0.012167      37.290935 0.42227729E+03  0.97730017E+04                                 9.625425                            6.814331       0.070189       2.039074                    0.999039      26.604219      73.823580       0.641794       0.412363      -1.075839      -0.008751      -0.022019       0.017439       0.029420      -0.032936      -0.020192       0.024363       0.000745      -0.004150      -0.032838      -0.019342       0.052180             11.598740       8.711923       5.173003       0.286221      12.185883      -2.815783      13.898413           0.000002
           60              C      10.014741       5.576113       6.768673      -0.104878      34.513584 0.44786730E+03  0.10643789E+05                                 9.351847                            7.171745      -0.036264       1.965441                    0.999550      29.452015      86.073752       0.598450       0.430657      -1.051734       0.028296       0.004283       0.000221       0.028619      -0.024962      -0.017081       0.023102       0.003677      -0.116200      -0.048024      -0.005098       0.053122             10.666047       6.983552       2.752463       1.211944       9.425900      -2.615548      15.588690           0.000002
           61              C      10.367535       2.789381       0.661997       0.711552      21.874371 0.22282928E+03  0.45075586E+04                                 7.362955                            5.422332      -0.391195       1.958520                    0.998004      21.140553      59.550124       0.611936       0.494802      -1.002339      -0.000499       0.079545       0.044456       0.091126      -0.010661       0.109168      -0.001479       0.127241      -0.025721      -0.086910      -0.058873       0.145783              8.557516       5.963945      -0.265966      -2.704752      11.263545      -0.022694       8.445057           0.000002
           62              C       9.814707       1.605285      12.108976       0.577478      23.735345 0.26289920E+03  0.55297189E+04                                 7.623253                            5.749316      -0.054065       2.022184                    0.999564      23.281006      66.365535       0.617615       0.471492      -1.016865      -0.035478       0.025246      -0.018332       0.047246       0.030303      -0.076078       0.026421       0.108639      -0.159700      -0.105123      -0.012185       0.117308              8.865757       5.844462      -2.358141       2.616370       9.793311      -1.609450      10.959498           0.000002
           63              C      10.578176       1.360254       0.238777      -0.038065      38.147864 0.45606684E+03  0.10761539E+05                                 9.762851                            7.080666      -0.018013       1.996868                    0.999018      27.448531      76.941533       0.629665       0.412241      -1.075776       0.002197      -0.046969      -0.006821       0.047513       0.012916      -0.009181      -0.009988       0.062380      -0.028659      -0.032062      -0.008893       0.040954             11.641108       6.555687      -3.366474       2.010754      16.118262       0.462486      12.249374           0.000002
           64              C      10.335143       0.827808      13.267114      -0.036062      38.159649 0.44646162E+03  0.10501928E+05                                 9.835063                            7.044878       0.069677       2.028101                    0.999344      27.462327      77.410897       0.624636       0.416864      -1.070436       0.000053      -0.027529       0.028969       0.039963      -0.014503      -0.007659       0.011096       0.022264      -0.032085      -0.019987      -0.007391       0.027378             11.884019       7.294301      -3.860189       3.677245      14.321935      -2.297368      14.035822           0.000001
           65              C       0.233314       0.523175       1.248215      -0.105575      34.644407 0.43573184E+03  0.10271340E+05                                 9.344574                            7.044729      -0.033164       1.967000                    0.999470      29.201732      84.640212       0.608356       0.427111      -1.055262      -0.001134      -0.010142      -0.013671       0.017060       0.029171      -0.014527       0.011031       0.074564       0.010339      -0.053197       0.005148       0.048049             10.931185       6.981993      -4.472683       2.342677      15.589592      -2.200331      10.221970           0.000002
           66              C       7.357898       5.108568      12.713782       0.681141      21.775343 0.23302774E+03  0.47635120E+04                                 7.345982                            5.528859      -0.179971       2.021168                    0.998932      21.544031      60.864124       0.609104       0.491920      -1.004516       0.057395      -0.038895      -0.026099       0.074082       0.004757       0.028409      -0.093691      -0.084186       0.055687      -0.085748      -0.035378       0.121126              8.543007      10.033385      -1.571762      -1.165283       7.342835       3.498925       8.252801           0.000002
           67              C       8.143808       6.562860       0.949387       0.691986      23.043755 0.24128256E+03  0.50189627E+04                                 7.786186                            5.735016      -0.613095       1.864749                    0.997953      22.729273      66.646939       0.576028       0.511181      -0.986275       0.059275       0.006426       0.016851       0.061958      -0.038642      -0.066692       0.055463      -0.046097       0.237615      -0.093433      -0.041068       0.134501              9.146584      11.686062       1.366214       2.259319       9.293223      -1.479555       6.460466           0.000002
           68              C       6.353200       5.893992      13.541636      -0.041878      39.762333 0.45706460E+03  0.10791536E+05                                10.078750                            7.090265       0.157858       2.056578                    0.999287      27.431306      76.929268       0.628958       0.412457      -1.075579      -0.035116       0.017354       0.024590       0.046249       0.016537       0.005287      -0.011635      -0.005831      -0.007460      -0.022462       0.002775       0.019687             12.483666      16.740596      -4.519839      -0.790647       9.138822       4.113024      11.571578           0.000001
           69              C       5.017250       5.965514      13.147011      -0.124368      36.373834 0.45116234E+03  0.10756622E+05                                 9.703640                            7.205592      -0.085137       1.947020                    0.998980      29.931769      88.013063       0.595285       0.431557      -1.049733       0.006267       0.013507       0.015594       0.021561       0.019829       0.011906      -0.008581      -0.053122       0.031483      -0.042139       0.013014       0.029125             11.504772      17.328787      -4.523344       0.065271       7.979527       2.202291       9.206001           0.000002
           70              C       6.731163       6.569483       0.423221      -0.017867      39.574623 0.46203427E+03  0.10976952E+05                                10.167740                            7.219119      -0.126838       1.970514                    0.998578      27.506526      78.274829       0.609499       0.422986      -1.065069      -0.040891      -0.004387      -0.006528       0.041640       0.014842      -0.012517      -0.028752      -0.064062      -0.030528      -0.033631      -0.021382       0.055013             12.476509      18.073197      -2.954035       1.911243       8.176055       3.002356      11.180273           0.000001
           71              C       6.369946       0.279468      11.582810       0.678921      21.641295 0.23772394E+03  0.48829414E+04                                 7.285603                            5.576912      -0.281884       1.981019                    0.998890      21.764396      61.598880       0.607787       0.490621      -1.005360       0.035697       0.010558      -0.064977       0.074885      -0.031940       0.049335      -0.003582       0.146670      -0.168096      -0.071604      -0.049956       0.121559              8.243597       5.348847       1.539512      -2.349312       9.165015      -0.015617      10.216930           0.000003
           72              C       4.444950      11.205207      12.442120       0.620654      23.396970 0.25706845E+03  0.53809927E+04                                 7.618074                            5.739063      -0.264496       1.963666                    0.999244      22.812346      65.036153       0.609015       0.480468      -1.011302      -0.020505      -0.013667      -0.037094       0.044533      -0.074239      -0.044560      -0.027649       0.129468      -0.105712      -0.108326      -0.013530       0.121856              8.820725       5.717896       2.826969       2.048676      10.426519       1.772521      10.317760           0.000002
           73              C       5.860403       0.074172      12.981154      -0.039152      37.387253 0.43487907E+03  0.10131863E+05                                 9.594873                            6.885736       0.112716       2.043994                    0.999220      27.025211      75.070959       0.643016       0.408850      -1.078894      -0.015976      -0.003152       0.046001       0.048798      -0.033501       0.011906      -0.001274      -0.018801      -0.081788      -0.034001      -0.015317       0.049318             11.410176       8.657921       4.384522      -2.612630      10.622565       0.636451      14.950042           0.000001
           74              C       4.977574      12.276721      13.344323      -0.012167      37.290939 0.42227727E+03  0.97730012E+04                                 9.625426                            6.814330       0.070189       2.039074                    0.999039      26.604218      73.823575       0.641794       0.412363      -1.075839       0.008751       0.022019       0.017439       0.029420      -0.032936       0.020192      -0.024363       0.000745      -0.004150      -0.032838      -0.019342       0.052180             11.598742       8.711923       5.173004      -0.286220      12.185884       2.815785      13.898418           0.000001
           75              C       6.212451       1.046349      13.917673      -0.104878      34.513580 0.44786709E+03  0.10643782E+05                                 9.351846                            7.171743      -0.036264       1.965441                    0.999550      29.452015      86.073752       0.598450       0.430657      -1.051734      -0.028296      -0.004283       0.000221       0.028619      -0.024962       0.017081      -0.023102       0.003677      -0.116200      -0.048024      -0.005098       0.053122             10.666047       6.983552       2.752463      -1.211943       9.425897       2.615548      15.588692           0.000002
           76              C       5.859657       3.833081       7.810997       0.711551      21.874365 0.22282922E+03  0.45075572E+04                                 7.362954                            5.422331      -0.391196       1.958520                    0.998004      21.140554      59.550129       0.611936       0.494802      -1.002338       0.000499      -0.079545       0.044455       0.091126      -0.010661      -0.109167       0.001479       0.127241      -0.025721      -0.086910      -0.058873       0.145783              8.557514       5.963947      -0.265963       2.704754      11.263538       0.022697       8.445059           0.000002
           77              C       6.412485       5.017178       4.959976       0.577478      23.735346 0.26289919E+03  0.55297186E+04                                 7.623254                            5.749316      -0.054065       2.022184                    0.999564      23.281005      66.365535       0.617615       0.471492      -1.016865       0.035478      -0.025246      -0.018332       0.047246       0.030303       0.076078      -0.026421       0.108639      -0.159700      -0.105123      -0.012185       0.117308              8.865759       5.844463      -2.358143      -2.616371       9.793314       1.609452      10.959499           0.000002
           78              C       5.649016       5.262209       7.387777      -0.038065      38.147867 0.45606700E+03  0.10761544E+05                                 9.762852                            7.080667      -0.018012       1.996868                    0.999018      27.448529      76.941525       0.629664       0.412241      -1.075776      -0.002197       0.046969      -0.006821       0.047513       0.012916       0.009181       0.009988       0.062380      -0.028659      -0.032062      -0.008893       0.040954             11.641109       6.555688      -3.366475      -2.010756      16.118264      -0.462482      12.249375           0.000002
           79              C       5.892049       5.794655       6.118114      -0.036062      38.159629 0.44646127E+03  0.10501919E+05                                 9.835059                            7.044875       0.069677       2.028102                    0.999344      27.462325      77.410890       0.624636       0.416864      -1.070436      -0.000053       0.027528       0.028969       0.039963      -0.014503       0.007659      -0.011096       0.022265      -0.032085      -0.019987      -0.007391       0.027378             11.884015       7.294300      -3.860189      -3.677244      14.321932       2.297369      14.035814           0.000001
           80              C       5.160878       6.099288       8.397215      -0.105575      34.644392 0.43573152E+03  0.10271331E+05                                 9.344571                            7.044726      -0.033164       1.967000                    0.999470      29.201731      84.640209       0.608356       0.427111      -1.055262       0.001134       0.010142      -0.013671       0.017060       0.029171       0.014527      -0.011031       0.074564       0.010339      -0.053197       0.005148       0.048049             10.931181       6.981990      -4.472681      -2.342677      15.589585       2.200329      10.221969           0.000002
           81              O       3.128248      11.994604       8.491582      -0.683450      40.942992 0.66600624E+03  0.16936652E+05                                 9.544030                            8.116901       0.069374       2.046241                    0.994688      29.910422      81.582051       0.649267       0.370965      -1.126640      -0.107809      -0.013717      -0.034818       0.114119       0.010295      -0.033141       0.052078      -0.059467       0.029479      -0.067465      -0.004467       0.071932             10.523728      16.106196      -0.459286       0.647307       7.117773      -1.402640       8.347215           0.000001
           82              O       1.512110      10.986665       9.655439      -0.630726      39.017651 0.58839114E+03  0.14433059E+05                                 9.050460                            7.484510       0.419790       2.173591                    0.997024      28.393684      74.811107       0.699394       0.357019      -1.143272      -0.026870       0.042525      -0.041869       0.065448       0.026426      -0.040106       0.035213      -0.094871       0.059952      -0.086544       0.021384       0.065160              9.994984       7.086474      -0.428274      -0.180076      10.593225      -4.967754      12.305252           0.000002
           83              O       3.067173      12.116457       5.594807      -0.712276      51.276223 0.84045984E+03  0.22661985E+05                                11.101110                            9.135975      -0.159602       1.940732                    0.995976      31.869296      89.623605       0.609959       0.372412      -1.125098       0.017316       0.047474       0.061216       0.079379      -0.061076       0.027795      -0.036075      -0.110031       0.155929      -0.108961       0.010290       0.098671             12.410651       8.911477      -2.223661      -2.062768      15.794141       5.185799      12.526335           0.000001
           84              O       3.463339       0.956284       6.301129      -0.706225      47.315703 0.67221316E+03  0.17133948E+05                                10.439202                            8.058781       0.173880       2.049345                    0.997245      30.933443      84.465874       0.663274       0.362296      -1.133336      -0.089716      -0.025214       0.059532       0.110583       0.031521       0.066233       0.008317      -0.064470       0.141127      -0.094250       0.008575       0.085675             12.232695      15.106411       7.898001      -0.408922      14.474683       0.599569       7.116992           0.000003
           85              O       1.154593       8.100596      10.180176      -0.648992      40.138693 0.59339688E+03  0.14654950E+05                                 9.363146                            7.602046       0.013268       2.036703                    0.996010      28.991493      77.823300       0.679079       0.365214      -1.131511      -0.061823      -0.047091      -0.018375       0.079858      -0.022265      -0.044118       0.012610       0.023541      -0.168216      -0.073441       0.004277       0.069164             10.554484       7.734577       3.811850       2.313775      14.549929       3.803022       9.378945           0.000002
           86              O       1.153360       5.893992      10.579090      -0.694138      36.664495 0.60409906E+03  0.14984209E+05                                 8.740993                            7.631277       0.333619       2.116199                    0.997869      29.953312      80.547181       0.683066       0.361508      -1.134541       0.096054       0.057236      -0.068934       0.131355      -0.029899      -0.003124      -0.022177       0.100405      -0.169621      -0.069223      -0.017538       0.086761              9.341114       7.003170       1.024040       0.741163      10.136096      -3.971919      10.884077           0.000003
           87              O       9.656812       3.455601       8.547344      -0.566048      33.136796 0.52787384E+03  0.12643408E+05                                 8.182419                            7.148320       0.432680       2.190882                    0.996807      27.636800      72.729430       0.704471       0.363002      -1.134801       0.043569       0.006107      -0.061458       0.075582      -0.032513       0.057669       0.038194       0.024250      -0.182903      -0.105555       0.032283       0.073272              8.766530       5.977747       2.188538      -0.234322      13.130083       1.243804       7.191759           0.000001
           88              O       9.524262       4.856914      10.221640      -0.814157      48.766684 0.83573354E+03  0.22479812E+05                                10.602966                            8.981164       0.012312       1.966667                    0.999189      33.394064      93.484867       0.629148       0.361933      -1.134314      -0.045024       0.088006      -0.090433       0.133979      -0.070850      -0.032044       0.012888       0.070378       0.046188      -0.087175      -0.000335       0.087510             11.720307       8.776472       1.817806      -2.844337       8.293632      -0.554422      18.090816           0.000002
           89              O      10.714302       9.509856      14.246527      -0.678772      43.150348 0.64299118E+03  0.16192815E+05                                 9.808162                            7.908471       0.194671       2.072854                    0.996991      29.992981      81.156770       0.666772       0.364763      -1.132477      -0.007082       0.015821      -0.137048       0.138140       0.044644       0.071638      -0.037211       0.126934      -0.076298      -0.111495      -0.005076       0.116572             11.138870       8.572259       3.840813      -2.365899      14.449014      -4.923768      10.395337           0.000002
           90              O       1.069136      10.315148      12.567942      -0.647802      43.360857 0.59724842E+03  0.14723983E+05                                 9.789510                            7.567929       0.301774       2.138021                    0.995873      28.489476      75.567213       0.690885       0.359609      -1.139749      -0.086307      -0.011200       0.046093       0.098483      -0.010903       0.034322      -0.016424       0.123722       0.074576      -0.077185       0.001327       0.075858             11.342877      10.372795      -2.615650      -6.243242       8.549817       2.930436      15.106019           0.000001
           91              O       1.409987      10.430378       1.994571      -0.786474      52.568399 0.91952728E+03  0.25319778E+05                                11.233309                            9.502297      -0.092841       1.946075                    0.998561      33.127020      93.685853       0.604070       0.368234      -1.129960       0.069777       0.078515      -0.101926       0.146364      -0.038559      -0.069889       0.018437      -0.016145      -0.147417      -0.093759       0.002223       0.091536             12.601740       9.149709      -3.093455       1.389033      18.605572      -0.753014      10.049938           0.000001
           92              O       1.179819      12.189304       3.282821      -0.549973      33.339449 0.52641657E+03  0.12589076E+05                                 8.218824                            7.138042       0.398471       2.186240                    0.995858      27.358823      71.742711       0.705638       0.362961      -1.135799      -0.022987       0.062811      -0.017239       0.069071       0.059052      -0.027736       0.047485       0.100377       0.042810      -0.108978       0.037883       0.071095              8.806983       6.191592      -0.483556       1.721210       6.965693       1.667699      13.263664           0.000002
           93              O       2.221328       7.872783       1.342582      -0.683450      40.942987 0.66600617E+03  0.16936650E+05                                 9.544029                            8.116900       0.069374       2.046241                    0.994688      29.910422      81.582047       0.649267       0.370965      -1.126640       0.107809       0.013717      -0.034818       0.114119       0.010295       0.033141      -0.052078      -0.059467       0.029479      -0.067465      -0.004467       0.071932             10.523726      16.106192      -0.459286      -0.647306       7.117772       1.402640       8.347214           0.000001
           94              O       3.837466       8.880722       2.506439      -0.630726      39.017649 0.58839116E+03  0.14433059E+05                                 9.050460                            7.484509       0.419790       2.173591                    0.997024      28.393685      74.811108       0.699394       0.357019      -1.143272       0.026870      -0.042525      -0.041869       0.065448       0.026426       0.040106      -0.035213      -0.094871       0.059952      -0.086544       0.021384       0.065160              9.994983       7.086474      -0.428274       0.180076      10.593224       4.967753      12.305250           0.000002
           95              O       2.282403       7.750930      12.743807      -0.712276      51.276202 0.84045922E+03  0.22661965E+05                                11.101107                            9.135972      -0.159602       1.940732                    0.995976      31.869295      89.623600       0.609960       0.372412      -1.125098      -0.017316      -0.047474       0.061216       0.079379      -0.061076      -0.027795       0.036075      -0.110031       0.155929      -0.108961       0.010290       0.098671             12.410648       8.911475      -2.223661       2.062769      15.794136      -5.185798      12.526332           0.000001
           96              O       1.930853       5.666179      13.450129      -0.706225      47.315691 0.67221300E+03  0.17133943E+05                                10.439200                            8.058780       0.173880       2.049345                    0.997245      30.933441      84.465863       0.663274       0.362296      -1.133336       0.089716       0.025214       0.059532       0.110584       0.031521      -0.066233      -0.008317      -0.064470       0.141128      -0.094250       0.008575       0.085675             12.232692      15.106406       7.897999       0.408921      14.474681      -0.599570       7.116990           0.000003
           97              O       4.194983      11.766791       3.031176      -0.648992      40.138699 0.59339697E+03  0.14654953E+05                                 9.363147                            7.602046       0.013268       2.036703                    0.996010      28.991496      77.823310       0.679079       0.365214      -1.131511       0.061823       0.047091      -0.018375       0.079858      -0.022265       0.044118      -0.012610       0.023541      -0.168216      -0.073441       0.004277       0.069164             10.554485       7.734579       3.811851      -2.313776      14.549928      -3.803026       9.378948           0.000002
           98              O       4.240832       0.728471       3.430090      -0.694138      36.664510 0.60409955E+03  0.14984224E+05                                 8.740996                            7.631281       0.333619       2.116199                    0.997869      29.953311      80.547184       0.683066       0.361508      -1.134541      -0.096054      -0.057236      -0.068935       0.131355      -0.029899       0.003124       0.022177       0.100405      -0.169621      -0.069223      -0.017538       0.086761              9.341117       7.003173       1.024042      -0.741161      10.136100       3.971920      10.884079           0.000003
           99              O       6.570380       3.166862       1.398344      -0.566048      33.136804 0.52787423E+03  0.12643419E+05                                 8.182420                            7.148322       0.432680       2.190882                    0.996807      27.636801      72.729430       0.704471       0.363002      -1.134801      -0.043569      -0.006107      -0.061458       0.075582      -0.032513      -0.057669      -0.038194       0.024250      -0.182903      -0.105555       0.032283       0.073272              8.766530       5.977748       2.188536       0.234323      13.130084      -1.243804       7.191759           0.000001
          100              O       6.702930       1.765549       3.072640      -0.814157      48.766680 0.83573331E+03  0.22479805E+05                                10.602965                            8.981163       0.012312       1.966667                    0.999189      33.394064      93.484865       0.629148       0.361933      -1.134314       0.045024      -0.088006      -0.090433       0.133979      -0.070851       0.032044      -0.012888       0.070378       0.046188      -0.087175      -0.000335       0.087510             11.720307       8.776473       1.817808       2.844338       8.293632       0.554427      18.090816           0.000002
          101              O       5.468274      10.357531       7.097527      -0.678772      43.150350 0.64299106E+03  0.16192812E+05                                 9.808162                            7.908470       0.194671       2.072854                    0.996991      29.992986      81.156791       0.666772       0.364763      -1.132477       0.007082      -0.015821      -0.137048       0.138140       0.044644      -0.071638       0.037211       0.126935      -0.076299      -0.111496      -0.005076       0.116572             11.138870       8.572261       3.840814       2.365902      14.449009       4.923769      10.395340           0.000003
          102              O       4.280440       9.552240       5.418942      -0.647802      43.360865 0.59724852E+03  0.14723986E+05                                 9.789512                            7.567930       0.301774       2.138021                    0.995873      28.489477      75.567219       0.690884       0.359609      -1.139749       0.086307       0.011200       0.046093       0.098483      -0.010903      -0.034322       0.016425       0.123722       0.074576      -0.077185       0.001327       0.075858             11.342879      10.372797      -2.615649       6.243243       8.549818      -2.930435      15.106022           0.000001
          103              O       3.939589       9.437009       9.143571      -0.786474      52.568405 0.91952729E+03  0.25319778E+05                                11.233310                            9.502297      -0.092841       1.946075                    0.998561      33.127020      93.685852       0.604070       0.368234      -1.129960      -0.069777      -0.078515      -0.101926       0.146364      -0.038559       0.069889      -0.018437      -0.016145      -0.147417      -0.093759       0.002223       0.091536             12.601741       9.149709      -3.093459      -1.389033      18.605575       0.753016      10.049940           0.000001
          104              O       4.169757       7.678083      10.431821      -0.549973      33.339451 0.52641664E+03  0.12589078E+05                                 8.218825                            7.138042       0.398471       2.186240                    0.995858      27.358824      71.742715       0.705638       0.362961      -1.135799       0.022987      -0.062811      -0.017240       0.069071       0.059052       0.027736      -0.047485       0.100377       0.042810      -0.108978       0.037883       0.071095              8.806984       6.191592      -0.483556      -1.721210       6.965693      -1.667698      13.263666           0.000002
          105              O       7.660136       1.250321       5.806418      -0.683450      40.942992 0.66600622E+03  0.16936651E+05                                 9.544030                            8.116900       0.069374       2.046241                    0.994688      29.910422      81.582050       0.649267       0.370965      -1.126640       0.107809       0.013717       0.034818       0.114119       0.010295      -0.033141       0.052078      -0.059467       0.029479      -0.067465      -0.004467       0.071932             10.523728      16.106195      -0.459285       0.647307       7.117773      -1.402640       8.347214           0.000001
          106              O       9.276274       2.258260       4.642561      -0.630726      39.017652 0.58839117E+03  0.14433059E+05                                 9.050460                            7.484510       0.419790       2.173591                    0.997024      28.393685      74.811109       0.699394       0.357019      -1.143272       0.026870      -0.042524       0.041869       0.065448       0.026426      -0.040106       0.035213      -0.094871       0.059952      -0.086544       0.021384       0.065160              9.994984       7.086474      -0.428274      -0.180076      10.593225      -4.967754      12.305252           0.000002
          107              O       7.721211       1.128468       8.703193      -0.712276      51.276220 0.84045977E+03  0.22661983E+05                                11.101109                            9.135974      -0.159602       1.940732                    0.995976      31.869295      89.623599       0.609960       0.372412      -1.125098      -0.017316      -0.047474      -0.061216       0.079379      -0.061076       0.027795      -0.036075      -0.110031       0.155929      -0.108961       0.010290       0.098671             12.410650       8.911476      -2.223661      -2.062768      15.794141       5.185799      12.526334           0.000001
          108              O       7.325045      12.288641       7.996871      -0.706225      47.315711 0.67221330E+03  0.17133952E+05                                10.439204                            8.058782       0.173879       2.049345                    0.997245      30.933445      84.465884       0.663273       0.362296      -1.133336       0.089716       0.025214      -0.059532       0.110583       0.031521       0.066233       0.008317      -0.064470       0.141127      -0.094250       0.008575       0.085675             12.232697      15.106413       7.898002      -0.408922      14.474685       0.599569       7.116993           0.000003
          109              O       9.633791       5.144329       4.117824      -0.648992      40.138698 0.59339697E+03  0.14654953E+05                                 9.363147                            7.602047       0.013269       2.036703                    0.996010      28.991494      77.823306       0.679079       0.365214      -1.131511       0.061823       0.047091       0.018375       0.079858      -0.022265      -0.044118       0.012610       0.023541      -0.168216      -0.073441       0.004277       0.069164             10.554485       7.734578       3.811851       2.313775      14.549931       3.803023       9.378946           0.000002
          110              O       9.635024       7.350933       3.718910      -0.694138      36.664489 0.60409894E+03  0.14984205E+05                                 8.740992                            7.631276       0.333620       2.116200                    0.997869      29.953310      80.547172       0.683066       0.361508      -1.134541      -0.096054      -0.057236       0.068934       0.131355      -0.029899      -0.003124      -0.022177       0.100405      -0.169621      -0.069223      -0.017538       0.086761              9.341113       7.003169       1.024040       0.741162      10.136095      -3.971919      10.884075           0.000003
          111              O       1.131572       9.789324       5.750656      -0.566048      33.136800 0.52787391E+03  0.12643410E+05                                 8.182420                            7.148320       0.432680       2.190882                    0.996807      27.636802      72.729437       0.704471       0.363002      -1.134801      -0.043569      -0.006107       0.061458       0.075582      -0.032513       0.057669       0.038194       0.024250      -0.182903      -0.105555       0.032283       0.073272              8.766530       5.977747       2.188538      -0.234322      13.130085       1.243804       7.191759           0.000001
          112              O       1.264122       8.388011       4.076360      -0.814157      48.766684 0.83573355E+03  0.22479813E+05                                10.602966                            8.981165       0.012312       1.966667                    0.999189      33.394064      93.484867       0.629148       0.361933      -1.134314       0.045024      -0.088006       0.090433       0.133979      -0.070850      -0.032044       0.012888       0.070378       0.046188      -0.087175      -0.000335       0.087510             11.720307       8.776472       1.817806      -2.844337       8.293632      -0.554422      18.090817           0.000002
          113              O       0.074082       3.735069       0.051473      -0.678772      43.150354 0.64299128E+03  0.16192819E+05                                 9.808163                            7.908472       0.194671       2.072854                    0.996991      29.992982      81.156777       0.666772       0.364763      -1.132477       0.007082      -0.015821       0.137048       0.138140       0.044644       0.071638      -0.037211       0.126935      -0.076298      -0.111496      -0.005076       0.116572             11.138872       8.572260       3.840814      -2.365899      14.449016      -4.923769      10.395339           0.000002
          114              O       9.719248       2.929777       1.730058      -0.647802      43.360864 0.59724853E+03  0.14723986E+05                                 9.789512                            7.567930       0.301774       2.138021                    0.995873      28.489478      75.567222       0.690884       0.359609      -1.139749       0.086307       0.011200      -0.046093       0.098483      -0.010903       0.034322      -0.016424       0.123722       0.074576      -0.077185       0.001327       0.075858             11.342878      10.372796      -2.615650      -6.243243       8.549818       2.930437      15.106021           0.000001
          115              O       9.378397       2.814547      12.303429      -0.786474      52.568405 0.91952743E+03  0.25319783E+05                                11.233310                            9.502298      -0.092841       1.946075                    0.998561      33.127023      93.685866       0.604070       0.368234      -1.129960      -0.069777      -0.078515       0.101926       0.146364      -0.038559      -0.069889       0.018437      -0.016145      -0.147417      -0.093759       0.002223       0.091536             12.601740       9.149709      -3.093455       1.389033      18.605573      -0.753013      10.049939           0.000001
          116              O       9.608565       1.055621      11.015179      -0.549973      33.339446 0.52641651E+03  0.12589074E+05                                 8.218824                            7.138041       0.398471       2.186240                    0.995858      27.358821      71.742706       0.705638       0.362961      -1.135799       0.022987      -0.062811       0.017239       0.069071       0.059052      -0.027736       0.047485       0.100377       0.042810      -0.108978       0.037883       0.071095              8.806983       6.191592      -0.483557       1.721210       6.965693       1.667698      13.263662           0.000002
          117              O       8.567056       5.372142      12.955418      -0.683450      40.942990 0.66600624E+03  0.16936652E+05                                 9.544030                            8.116900       0.069374       2.046241                    0.994688      29.910423      81.582052       0.649267       0.370965      -1.126640      -0.107809      -0.013717       0.034818       0.114119       0.010295       0.033141      -0.052078      -0.059467       0.029479      -0.067465      -0.004467       0.071932             10.523727      16.106193      -0.459286      -0.647306       7.117773       1.402641       8.347214           0.000001
          118              O       6.950918       4.364203      11.791561      -0.630726      39.017650 0.58839117E+03  0.14433059E+05                                 9.050460                            7.484510       0.419790       2.173591                    0.997024      28.393684      74.811108       0.699394       0.357019      -1.143272      -0.026870       0.042524       0.041869       0.065448       0.026426       0.040106      -0.035213      -0.094871       0.059952      -0.086544       0.021384       0.065160              9.994983       7.086475      -0.428274       0.180076      10.593225       4.967754      12.305251           0.000002
          119              O       8.505981       5.493995       1.554193      -0.712276      51.276202 0.84045924E+03  0.22661965E+05                                11.101106                            9.135971      -0.159602       1.940732                    0.995976      31.869296      89.623600       0.609960       0.372412      -1.125098       0.017316       0.047474      -0.061216       0.079379      -0.061076      -0.027795       0.036075      -0.110031       0.155929      -0.108961       0.010290       0.098671             12.410647       8.911475      -2.223661       2.062769      15.794135      -5.185798      12.526331           0.000001
          120              O       8.857531       7.578746       0.847871      -0.706225      47.315685 0.67221290E+03  0.17133939E+05                                10.439199                            8.058779       0.173880       2.049345                    0.997245      30.933439      84.465856       0.663274       0.362296      -1.133336      -0.089716      -0.025214      -0.059532       0.110584       0.031521      -0.066233      -0.008317      -0.064471       0.141127      -0.094250       0.008575       0.085675             12.232691      15.106404       7.897998       0.408921      14.474680      -0.599570       7.116990           0.000003
          121              O       6.593401       1.478134      11.266824      -0.648992      40.138702 0.59339702E+03  0.14654954E+05                                 9.363148                            7.602047       0.013268       2.036703                    0.996010      28.991496      77.823313       0.679079       0.365214      -1.131511      -0.061823      -0.047091       0.018375       0.079858      -0.022265       0.044118      -0.012610       0.023541      -0.168216      -0.073441       0.004277       0.069164             10.554486       7.734579       3.811851      -2.313777      14.549929      -3.803026       9.378949           0.000002
          122              O       6.547552      12.516454      10.867910      -0.694138      36.664505 0.60409944E+03  0.14984220E+05                                 8.740995                            7.631280       0.333619       2.116199                    0.997869      29.953310      80.547177       0.683066       0.361508      -1.134541       0.096054       0.057236       0.068935       0.131355      -0.029899       0.003124       0.022177       0.100405      -0.169621      -0.069223      -0.017538       0.086761              9.341116       7.003172       1.024042      -0.741161      10.136099       3.971919      10.884077           0.000003
          123              O       4.218004      10.078063      12.899656      -0.566048      33.136807 0.52787428E+03  0.12643421E+05                                 8.182421                            7.148323       0.432680       2.190882                    0.996807      27.636801      72.729434       0.704471       0.363002      -1.134801       0.043569       0.006107       0.061458       0.075582      -0.032513      -0.057669      -0.038194       0.024250      -0.182903      -0.105555       0.032283       0.073272              8.766531       5.977748       2.188536       0.234323      13.130086      -1.243804       7.191760           0.000001
          124              O       4.085454      11.479376      11.225360      -0.814157      48.766679 0.83573330E+03  0.22479804E+05                                10.602966                            8.981163       0.012312       1.966667                    0.999189      33.394063      93.484864       0.629148       0.361933      -1.134314      -0.045024       0.088006       0.090433       0.133979      -0.070851       0.032044      -0.012888       0.070378       0.046188      -0.087175      -0.000335       0.087510             11.720307       8.776473       1.817808       2.844338       8.293632       0.554427      18.090817           0.000002
          125              O       5.320110       2.887394       7.200473      -0.678772      43.150343 0.64299093E+03  0.16192808E+05                                 9.808162                            7.908470       0.194671       2.072854                    0.996991      29.992982      81.156780       0.666772       0.364763      -1.132477      -0.007082       0.015821       0.137048       0.138140       0.044644      -0.071638       0.037211       0.126935      -0.076299      -0.111495      -0.005076       0.116572             11.138870       8.572261       3.840814       2.365902      14.449008       4.923769      10.395340           0.000002
          126              O       6.507944       3.692685       8.879058      -0.647802      43.360874 0.59724865E+03  0.14723990E+05                                 9.789514                            7.567931       0.301773       2.138021                    0.995873      28.489479      75.567230       0.690884       0.359609      -1.139749      -0.086307      -0.011200      -0.046093       0.098483      -0.010903      -0.034322       0.016424       0.123722       0.074576      -0.077185       0.001327       0.075858             11.342881      10.372799      -2.615650       6.243245       8.549819      -2.930436      15.106025           0.000001
          127              O       6.848795       3.807916       5.154429      -0.786474      52.568406 0.91952734E+03  0.25319780E+05                                11.233310                            9.502298      -0.092841       1.946075                    0.998561      33.127021      93.685858       0.604070       0.368234      -1.129960       0.069777       0.078515       0.101926       0.146364      -0.038559       0.069889      -0.018437      -0.016145      -0.147417      -0.093759       0.002223       0.091536             12.601741       9.149709      -3.093458      -1.389033      18.605575       0.753014      10.049940           0.000001
          128              O       6.618627       5.566842       3.866179      -0.549973      33.339448 0.52641659E+03  0.12589076E+05                                 8.218824                            7.138042       0.398471       2.186240                    0.995858      27.358823      71.742712       0.705638       0.362961      -1.135799      -0.022987       0.062811       0.017239       0.069071       0.059052       0.027736      -0.047485       0.100377       0.042810      -0.108978       0.037883       0.071095              8.806983       6.191592      -0.483557      -1.721210       6.965693      -1.667698      13.263663           0.000002

******************************************************
Auxiliary information for the entire system
The total spin magnetic moment of the unit cell is   0.000221
The total net atomic charge of the unit cell is   0.000006
Accuracy of reproducing the electrostatic potential in the unit cell:
  The inner radius (bohr) =    5.0000
  The outer radius (bohr) =   12.0000
  Valid grid points have density less than (e/(bohr^3)) =    0.0001
  The number of valid grid points were=        50184
  The rms potential error without charges in kcal/mol is=      7.91305
  The rms potential error with partial charges in kcal/mol is=      1.92766
  The RRMSE value at monopole order=      0.24361
  The rms potential error with partial charges and cloud penetration in kcal/mol is=      1.92475
  The RRMSE value at monopole order with cloud penetration is=      0.24324
  The rms potential error with partial charges and atomic dipoles in kcal/mol is=      0.76070
  The RRMSE value at dipole order=      0.09613
  The rms potential error with partial charges, atomic dipoles and cloud penetration in kcal/mol is=      0.76873
  The RRMSE value at dipole order with cloud penetration=      0.09715

******************************************************
The electron densities and ab initio electrostatic potential were computed in VASP using the PBE functional and
projector augmented wave method. See the main text of the journal article for a description of computational details.
The atomic charges, dipoles, and quadrupoles were computed with the DDEC6 method as described in
(a) T. A. Manz and N. Gabaldon Limas, RSC Adv. 6 (2016) 47771-47801 DOI: 10.1039/c6ra04656h
(b) N. Gabaldon Limas and T. A. Manz, RSC Adv. 8 (2018) 2678-2707 DOI: 10.1039/c7ra11829e.
For each atom in the material, the electron cloud parameters were fit to the spherically averaged atom-in-material
electron density using radial positions for which this density was between 10^-4 and 10^-2 electrons per cubic bohr.
The polarizabilities, dispersion coefficients, and quantum Drude oscillator (QDO) parameters were fit using the MCLF method.
The magnetic structure of the system was optimized in VASP from the default ferromagnetic initial guess using spin polarization.
The atomic spin moments (ASMs) were computed on this optimized magnetic structure using the DDEC6 partition as inputs
to the method of T. A. Manz and D. S. Sholl, J. Chem. Theory Comput. 7 (2011) 4146-4164 DOI: 10.1021/ct200539n.
The RMSE and RRMSE were computed using a uniform grid with Ewald summation.
