# Supplementary material for: A collection of forcefield precursors for metal–organic frameworks
Source: RSC Adv. 2019 Nov 13;9(63):36492–507. doi: 10.1039/c9ra07327b (PMC9075174; doi:10.1039/c9ra07327b)
Supplement: RA-009-C9RA07327B-s3406 [file RA-009-C9RA07327B-s3406.xyz]

  128
jmolscript: load "" {1 1 1} spacegroup "x,y,z" unitcell [{     10.807400     0.000000     0.000000 }, {     -0.092630    13.201975     0.000000 }, {      0.000000     0.000000    14.257100 }]
Dy     8.091224    10.374904    11.149337     2.069395
Dy    10.659265    11.454958     1.970616     2.202518
Dy     7.980931     9.428058     4.020787     2.069395
Dy     5.412890     8.348005     9.099166     2.202518
Dy     2.623546     2.827071     3.107763     2.069395
Dy     0.055505     1.747017    12.286484     2.202518
Dy     2.733839     3.773917    10.236313     2.069395
Dy     5.301880     4.853970     5.157934     2.202519
H      6.060343     1.141971    12.356629     0.129700
H      5.729364     0.872651     9.232898     0.140557
H      6.684019     8.368732     0.652975     0.133425
H     10.104442     5.459017     5.228079     0.129700
H     10.435421     5.728337     2.104348     0.140557
H      9.388136    11.434231     7.781525     0.133425
H      4.654427    12.060004     1.900471     0.129700
H      4.985406    12.329324     5.024202     0.140557
H      4.030751     4.833243    13.604125     0.133425
H      0.610328     7.742958     9.029021     0.129700
H      0.279349     7.473638    12.152752     0.140557
H      1.326634     1.767744     6.475575     0.133425
C      5.798566    10.417678     6.467021     0.712702
C      8.050239    13.120123    13.294746     0.691777
C      6.736484    -0.033005    13.847921    -0.017136
C      6.267318    12.461344     0.741369    -0.040436
C      6.369506    11.605856     9.308461     0.583005
C      5.570225    11.847452     6.889031    -0.039123
C      7.274379    11.718073     1.588241     0.679150
C      5.784875    12.368930     8.169318    -0.036705
C      5.793353     0.686503    13.122235    -0.117607
C      6.280094     8.638052    12.402251     0.621116
C      5.602158     0.518838     8.381749    -0.105113
C      4.396372     6.326386    11.545400     0.683263
C      6.150812     7.655825     0.384942    -0.105984
C      4.931150     6.507253    12.936893    -0.037425
C      5.738544     7.573973    13.310429    -0.013055
C     10.273589     9.385284    13.595571     0.712702
C      8.021916     6.682840     6.166196     0.691777
C      9.428301     6.633992     6.719371    -0.017136
C      9.804837     7.341618     7.869919    -0.040436
C      9.702649     8.197106     2.179911     0.583005
C     10.501930     7.955510    14.017581    -0.039123
C      8.797776     8.084889     8.716791     0.679150
C     10.287280     7.434032     1.040768    -0.036705
C     10.371432     5.914485     5.993685    -0.117607
C      9.792061    11.164910     5.273701     0.621116
C     10.562627     6.082150     1.253199    -0.105113
C      0.961013     0.274601     4.416850     0.683263
C      9.921343    12.147137     7.513492    -0.105984
C      0.426235     0.093734     5.808343    -0.037425
C     10.333611    12.228989     6.181879    -0.013055
C      4.916204     2.784297     7.790079     0.712702
C      2.664531     0.081852     0.962354     0.691777
C      4.070916     0.033005     0.409179    -0.017136
C      4.447452     0.740631    13.515731    -0.040435
C      4.345264     1.596119     4.948639     0.583005
C      5.144545     1.354523     7.368069    -0.039123
C      3.440391     1.483902    12.668859     0.679150
C      4.929895     0.833045     6.087782    -0.036705
C      4.921417    12.515472     1.134865    -0.117606
C      4.434676     4.563923     1.854849     0.621116
C      5.112612    12.683137     5.875351    -0.105113
C      6.318398     6.875589     2.711700     0.683263
C      4.563958     5.546150    13.872158    -0.105985
C      5.783620     6.694722     1.320207    -0.037426
C      4.976226     5.628002     0.946671    -0.013055
C      0.441181     3.816691     0.661529     0.712702
C      2.692854     6.519135     8.090904     0.691777
C      1.286469     6.567983     7.537729    -0.017136
C      0.909933     5.860357     6.387181    -0.040435
C      1.012121     5.004869    12.077189     0.583005
C      0.212840     5.246465     0.239519    -0.039123
C      1.916994     5.117086     5.540309     0.679150
C      0.427490     5.767943    13.216332    -0.036705
C      0.343338     7.287490     8.263415    -0.117606
C      0.922709     2.037065     8.983399     0.621116
C      0.152143     7.119825    13.003901    -0.105113
C      9.753757    12.927374     9.840250     0.683263
C      0.793427     1.054838     6.743608    -0.105985
C     10.288535    13.108241     8.448757    -0.037426
C      0.381159     0.972986     8.075221    -0.013055
O      8.421748    12.079807    12.707353    -0.689584
O      8.489615    11.957029     1.334465    -0.683198
O      6.778927    10.399196     9.125970    -0.784295
O      5.270260     9.468456     7.081502    -0.680348
O      6.868036    10.945757     2.507824    -0.636300
O      8.862880     0.962424    13.418783    -0.729763
O      6.547245    12.151098    10.413386    -0.557239
O      6.495859     9.770782    12.857053    -0.571362
O      4.199150     7.325776    10.828267    -0.694627
O      6.443632    10.283018     5.406292    -0.645343
O      4.195129     5.126327    11.234595    -0.651609
O      6.640826     8.363451    11.190398    -0.810355
O      7.650407     7.723155     5.578803    -0.689584
O      7.582540     7.845934     8.463015    -0.683198
O      9.293228     9.403767     1.997420    -0.784295
O     -0.005505    10.334506    14.210052    -0.680348
O      9.204119     8.857205     9.636374    -0.636300
O      7.301905     5.638564     6.290233    -0.729764
O      9.524910     7.651865     3.284836    -0.557239
O      9.576296    10.032181     5.728503    -0.571362
O      1.065605    12.477187     3.699717    -0.694627
O      9.628523     9.519944    12.534842    -0.645343
O      1.162256     1.474661     4.106045    -0.651609
O      9.431329    11.439511     4.061848    -0.810355
O      2.293022     1.122168     1.549747    -0.689584
O      2.225155     1.244946    12.922635    -0.683198
O      3.935843     2.802779     5.131130    -0.784295
O      5.444510     3.733519     7.175598    -0.680348
O      3.846734     2.256218    11.749276    -0.636300
O      1.851890    12.239551     0.838317    -0.729763
O      4.167525     1.050877     3.843714    -0.557239
O      4.218911     3.431193     1.400047    -0.571362
O      6.515620     5.876199     3.428833    -0.694627
O      4.271138     2.918957     8.850808    -0.645343
O      6.519641     8.075648     3.022505    -0.651609
O      4.073944     4.838524     3.066702    -0.810355
O      3.064363     5.478820     8.678297    -0.689584
O      3.132230     5.356041     5.794085    -0.683198
O      1.421542     3.798208    12.259680    -0.784295
O     10.720275     2.867469     0.047048    -0.680348
O      1.510651     4.344770     4.620726    -0.636300
O      3.412865     7.563411     7.966867    -0.729763
O      1.189860     5.550110    10.972264    -0.557239
O      1.138474     3.169794     8.528597    -0.571362
O      9.649165     0.724788    10.557383    -0.694627
O      1.086247     3.682031     1.722258    -0.645343
O      9.552514    11.727314    10.151055    -0.651609
O      1.283441     1.762464    10.195252    -0.810355

The following XYZ coordinates are in angstroms. Other properties are in atomic units.
The sperically averaged electron density of each atom fit to a function of the form exp(a - br)
eigen_1, eigen_2 and eigen_3 are the three eigenvalues of traceless quadrupole moment tensor
  atom number  atomic symbol              X              Y              Z     net charge C6 coefficient C8 coefficient C10 coefficient fluctuating dipole atomic polarizability isotropic forcefield polarizability              a              b squared Pearson coefficient          <r^3>          <r^4>         wp_QDO          m_QDO          q_QDO       dipole_x       dipole_y       dipole_z         dipole            Qxy            Qxz            Qyz     Q(x^2-y^2)  Q(3z^2 - R^2)        eigen_1        eigen_2        eigen_3 static polarizability      alpha(xx)      alpha(xy)      alpha(xz)      alpha(yy)      alpha(yz)      alpha(zz) atomic spin moment
            1             Dy       8.091224      10.374904      11.149337       2.069395     145.827119 0.32702574E+04  0.11209884E+06                                17.881853                           15.140194       2.379021       2.503129                    0.999708      71.730930     164.251412       0.679790       0.262853      -1.356115       0.070788       0.005837       0.008689       0.071558      -0.020722      -0.009359      -0.037207       0.039437      -0.021270      -0.055172       0.020885       0.034287             20.617349      17.353453       1.649120       1.447444      21.067854      -3.901127      23.430739           0.000003
            2             Dy      10.659265      11.454958       1.970616       2.202518      77.083278 0.15131894E+04  0.42956794E+05                                11.553078                           10.098095       3.506794       2.899120                    0.996743      65.791157     138.957443       0.853789       0.252707      -1.363888      -0.004164       0.011477      -0.014299       0.018802      -0.163162       0.056907      -0.100515      -0.181584      -0.086399      -0.172355      -0.076761       0.249116             12.920509      13.603426       4.247867       0.506374      11.885714       2.592996      13.272387          -0.000001
            3             Dy       7.980931       9.428058       4.020787       2.069395     145.827167 0.32702584E+04  0.11209889E+06                                17.881857                           15.140196       2.379021       2.503129                    0.999708      71.730933     164.251430       0.679790       0.262853      -1.356115      -0.070788      -0.005837       0.008689       0.071558      -0.020722       0.009359       0.037207       0.039437      -0.021270      -0.055172       0.020885       0.034287             20.617355      17.353458       1.649120      -1.447447      21.067861       3.901127      23.430745           0.000003
            4             Dy       5.412890       8.348005       9.099166       2.202518      77.083268 0.15131892E+04  0.42956786E+05                                11.553077                           10.098094       3.506794       2.899121                    0.996743      65.791156     138.957437       0.853789       0.252707      -1.363888       0.004164      -0.011477      -0.014299       0.018802      -0.163162      -0.056907       0.100515      -0.181584      -0.086399      -0.172355      -0.076761       0.249116             12.920507      13.603422       4.247865      -0.506375      11.885713      -2.592998      13.272387          -0.000001
            5             Dy       2.623546       2.827071       3.107763       2.069395     145.827127 0.32702576E+04  0.11209885E+06                                17.881853                           15.140194       2.379021       2.503129                    0.999708      71.730930     164.251415       0.679790       0.262853      -1.356115      -0.070788      -0.005837      -0.008689       0.071558      -0.020722      -0.009359      -0.037207       0.039437      -0.021271      -0.055172       0.020885       0.034287             20.617349      17.353454       1.649120       1.447444      21.067855      -3.901126      23.430740           0.000003
            6             Dy       0.055505       1.747017      12.286484       2.202518      77.083271 0.15131893E+04  0.42956787E+05                                11.553077                           10.098095       3.506794       2.899121                    0.996743      65.791156     138.957437       0.853789       0.252707      -1.363888       0.004164      -0.011477       0.014299       0.018802      -0.163162       0.056907      -0.100515      -0.181584      -0.086399      -0.172355      -0.076761       0.249116             12.920508      13.603425       4.247867       0.506375      11.885713       2.592996      13.272386          -0.000001
            7             Dy       2.733839       3.773917      10.236313       2.069395     145.827128 0.32702573E+04  0.11209884E+06                                17.881853                           15.140193       2.379021       2.503129                    0.999708      71.730929     164.251410       0.679790       0.262853      -1.356115       0.070788       0.005837      -0.008689       0.071558      -0.020722       0.009359       0.037207       0.039437      -0.021270      -0.055172       0.020885       0.034287             20.617350      17.353454       1.649120      -1.447446      21.067856       3.901126      23.430740           0.000003
            8             Dy       5.301880       4.853970       5.157934       2.202519      77.083277 0.15131894E+04  0.42956791E+05                                11.553078                           10.098095       3.506794       2.899120                    0.996743      65.791155     138.957438       0.853789       0.252707      -1.363888      -0.004164       0.011477       0.014299       0.018802      -0.163162      -0.056907       0.100515      -0.181584      -0.086399      -0.172355      -0.076761       0.249116             12.920509      13.603424       4.247866      -0.506376      11.885714      -2.592998      13.272389          -0.000001
            9              H       6.060343       1.141971      12.356629       0.129700       1.068095 0.79722844E+01  0.78293751E+02                                 1.741690                            1.666155      -1.041514       2.401603                    0.997375       3.407734       9.580038       0.477620       1.305808      -0.704498       0.013591       0.020150      -0.033872       0.041690       0.003539      -0.009421      -0.009342       0.008145       0.013336      -0.011994      -0.004590       0.016583              1.759573       1.641220      -0.009249      -0.175128       1.593313      -0.309148       2.044187           0.000000
           10              H       5.729364       0.872651       9.232898       0.140557       0.942142 0.68317170E+01  0.64555192E+02                                 1.595919                            1.535997      -1.079287       2.390028                    0.997625       3.298234       9.096568       0.500521       1.295038      -0.705925       0.005116       0.017000       0.040291       0.044029       0.006942       0.003058       0.008787      -0.009841       0.020599      -0.012066      -0.003194       0.015260              1.606147       1.319185      -0.086587       0.113654       1.525305       0.181727       1.973951           0.000000
           11              H       6.684019       8.368732       0.652975       0.133425       0.895988 0.64455264E+01  0.61057351E+02                                 1.638550                            1.564719      -1.283099       2.289138                    0.994552       3.631039      10.600476       0.453922       1.424445      -0.677676       0.020382       0.035926       0.011668       0.042921       0.010392       0.002076       0.001019       0.000843      -0.026129      -0.009077      -0.005884       0.014961              1.666471       1.608572       0.391283       0.171142       1.818279       0.119822       1.572561           0.000000
           12              H      10.104442       5.459017       5.228079       0.129700       1.068094 0.79722796E+01  0.78293688E+02                                 1.741689                            1.666154      -1.041514       2.401603                    0.997375       3.407733       9.580033       0.477620       1.305808      -0.704498      -0.013591      -0.020150      -0.033872       0.041690       0.003539       0.009421       0.009342       0.008145       0.013336      -0.011994      -0.004590       0.016583              1.759572       1.641219      -0.009249       0.175128       1.593312       0.309147       2.044187           0.000000
           13              H      10.435421       5.728337       2.104348       0.140557       0.942143 0.68317216E+01  0.64555244E+02                                 1.595919                            1.535998      -1.079287       2.390028                    0.997625       3.298235       9.096570       0.500521       1.295037      -0.705926      -0.005116      -0.017000       0.040291       0.044029       0.006942      -0.003058      -0.008787      -0.009841       0.020599      -0.012066      -0.003194       0.015260              1.606147       1.319185      -0.086587      -0.113654       1.525305      -0.181727       1.973951           0.000000
           14              H       9.388136      11.434231       7.781525       0.133425       0.895988 0.64455238E+01  0.61057318E+02                                 1.638549                            1.564719      -1.283098       2.289139                    0.994552       3.631039      10.600474       0.453922       1.424445      -0.677676      -0.020382      -0.035926       0.011668       0.042921       0.010392      -0.002076      -0.001019       0.000843      -0.026129      -0.009077      -0.005884       0.014961              1.666470       1.608572       0.391283      -0.171142       1.818278      -0.119822       1.572561           0.000000
           15              H       4.654427      12.060004       1.900471       0.129700       1.068095 0.79722846E+01  0.78293751E+02                                 1.741690                            1.666155      -1.041514       2.401603                    0.997375       3.407734       9.580037       0.477620       1.305808      -0.704498      -0.013591      -0.020150       0.033872       0.041690       0.003539      -0.009421      -0.009342       0.008145       0.013336      -0.011994      -0.004590       0.016583              1.759573       1.641220      -0.009249      -0.175128       1.593312      -0.309148       2.044187           0.000000
           16              H       4.985406      12.329324       5.024202       0.140557       0.942142 0.68317182E+01  0.64555206E+02                                 1.595919                            1.535998      -1.079287       2.390028                    0.997625       3.298234       9.096568       0.500521       1.295038      -0.705925      -0.005116      -0.017000      -0.040291       0.044029       0.006942       0.003058       0.008787      -0.009841       0.020599      -0.012066      -0.003194       0.015260              1.606147       1.319185      -0.086587       0.113654       1.525305       0.181727       1.973951           0.000000
           17              H       4.030751       4.833243      13.604125       0.133425       0.895988 0.64455280E+01  0.61057367E+02                                 1.638549                            1.564719      -1.283098       2.289139                    0.994552       3.631039      10.600474       0.453922       1.424444      -0.677676      -0.020382      -0.035926      -0.011668       0.042921       0.010392       0.002076       0.001019       0.000843      -0.026129      -0.009077      -0.005884       0.014961              1.666471       1.608572       0.391283       0.171142       1.818279       0.119822       1.572561           0.000000
           18              H       0.610328       7.742958       9.029021       0.129700       1.068094 0.79722807E+01  0.78293704E+02                                 1.741690                            1.666155      -1.041514       2.401603                    0.997375       3.407733       9.580034       0.477620       1.305808      -0.704498       0.013591       0.020150       0.033872       0.041690       0.003539       0.009421       0.009342       0.008145       0.013336      -0.011994      -0.004590       0.016583              1.759573       1.641219      -0.009249       0.175128       1.593312       0.309148       2.044187           0.000000
           19              H       0.279349       7.473638      12.152752       0.140557       0.942143 0.68317221E+01  0.64555247E+02                                 1.595919                            1.535998      -1.079288       2.390028                    0.997625       3.298235       9.096569       0.500521       1.295037      -0.705926       0.005116       0.017000      -0.040291       0.044029       0.006942      -0.003058      -0.008787      -0.009841       0.020599      -0.012066      -0.003194       0.015260              1.606147       1.319185      -0.086587      -0.113654       1.525305      -0.181727       1.973951           0.000000
           20              H       1.326634       1.767744       6.475575       0.133425       0.895988 0.64455230E+01  0.61057310E+02                                 1.638549                            1.564719      -1.283099       2.289138                    0.994552       3.631039      10.600475       0.453922       1.424445      -0.677676       0.020382       0.035926      -0.011668       0.042921       0.010392      -0.002076      -0.001019       0.000843      -0.026129      -0.009077      -0.005884       0.014961              1.666470       1.608572       0.391283      -0.171142       1.818278      -0.119822       1.572561           0.000000
           21              C       5.798566      10.417678       6.467021       0.712702      21.642268 0.21970594E+03  0.44289821E+04                                 7.309901                            5.383536      -0.369329       1.967393                    0.998057      21.044252      59.187501       0.614213       0.494680      -1.002341      -0.000858      -0.079399      -0.043532       0.090554      -0.007904       0.109132      -0.001103       0.126921      -0.025775      -0.086531      -0.058913       0.145444              8.494969       5.924870      -0.304563      -2.692485      11.154572      -0.074773       8.405467           0.000002
           22              C       8.050239      13.120123      13.294746       0.691777      22.945867 0.24180865E+03  0.50349222E+04                                 7.781342                            5.751348      -0.623366       1.861859                    0.997920      22.771019      66.901401       0.573438       0.512978      -0.984965       0.060347       0.007622      -0.015702       0.062820      -0.037418       0.067232      -0.056929      -0.043654       0.231552      -0.091176      -0.043129       0.134305              9.123203      11.469445       1.040654      -2.306898       9.332605       1.645088       6.567561           0.000002
           23              C       6.736484      -0.033005      13.847921      -0.017136      39.088627 0.45548689E+03  0.10785414E+05                                10.086736                            7.168268      -0.125454       1.972292                    0.998500      27.423610      77.969365       0.611450       0.423042      -1.064781      -0.039315       0.002149       0.011697       0.041074       0.023622       0.017017       0.030054      -0.063849      -0.032794      -0.037755      -0.023437       0.061192             12.358218      17.706491      -3.086238      -1.829678       8.299486      -3.058809      11.068676           0.000001
           24              C       6.267318      12.461344       0.741369      -0.040436      39.547289 0.45377893E+03  0.10694926E+05                                10.045395                            7.066380       0.143357       2.053862                    0.999235      27.329988      76.583399       0.629784       0.412649      -1.075426      -0.035925       0.014348      -0.028331       0.047949       0.011860      -0.008897       0.014440      -0.013149      -0.022712      -0.024424       0.004017       0.020407             12.442693      16.665534      -4.421404       0.921678       9.114669      -4.186961      11.547875           0.000000
           25              C       6.369506      11.605856       9.308461       0.583005      23.601948 0.26015579E+03  0.54606529E+04                                 7.607654                            5.728833      -0.059652       2.021557                    0.999586      23.222523      66.247653       0.616829       0.473075      -1.015461       0.038549      -0.024431       0.017355       0.048827       0.031430      -0.079178       0.025400       0.104557      -0.151748      -0.105579      -0.011972       0.117551              8.855040       5.924153      -2.421206       2.663568       9.767134      -1.595739      10.873834           0.000001
           26              C       5.570225      11.847452       6.889031      -0.039123      37.920407 0.45371734E+03  0.10693222E+05                                 9.726758                            7.063663      -0.011080       1.999515                    0.999062      27.416832      76.828431       0.630198       0.412388      -1.075586      -0.006704       0.047593       0.005211       0.048345       0.012229      -0.009705      -0.008001       0.063914      -0.033729      -0.030695      -0.011431       0.042127             11.590109       6.496237      -3.409587       1.915095      16.014942       0.367822      12.259149           0.000000
           27              C       7.274379      11.718073       1.588241       0.679150      22.097445 0.23658853E+03  0.48515289E+04                                 7.405360                            5.560738      -0.165594       2.024064                    0.998988      21.594876      60.974632       0.609423       0.490120      -1.006088       0.057331      -0.036272       0.029339       0.073914       0.006724      -0.028244       0.090681      -0.084636       0.048414      -0.085123      -0.032389       0.117513              8.632529      10.195738      -1.642127       1.270740       7.345304      -3.531136       8.356544           0.000002
           28              C       5.784875      12.368930       8.169318      -0.036705      38.195192 0.44634070E+03  0.10495249E+05                                 9.836037                            7.039373       0.070055       2.028169                    0.999253      27.441747      77.263603       0.625673       0.416325      -1.071101      -0.005965       0.026267      -0.028133       0.038949      -0.011486      -0.012241       0.011539       0.017323      -0.020281      -0.017648      -0.008223       0.025871             11.897076       7.432852      -4.030188       3.712177      14.276536      -2.323811      13.981841          -0.000001
           29              C       5.793353       0.686503      13.122235      -0.117607      36.046629 0.44716987E+03  0.10636121E+05                                 9.646490                            7.173368      -0.077909       1.951777                    0.998987      29.757364      87.352084       0.596747       0.431524      -1.049916      -0.006269      -0.008308       0.014413       0.017778       0.019211      -0.012275       0.010812      -0.053803       0.028979      -0.042265       0.011615       0.030650             11.423485      17.140306      -4.458469      -0.026911       8.050822      -2.290363       9.079328          -0.000002
           30              C       6.280094       8.638052      12.402251       0.621116      23.313779 0.25639194E+03  0.53627084E+04                                 7.595615                            5.728058      -0.254168       1.966699                    0.999232      22.791864      64.929487       0.610217       0.479890      -1.011717       0.021236       0.015886      -0.035626       0.044413      -0.073798       0.045289       0.027624       0.128065      -0.111351      -0.107985      -0.014186       0.122170              8.791641       5.693132       2.787634      -2.062274      10.378585      -1.761761      10.303205           0.000003
           31              C       5.602158       0.518838       8.381749      -0.105113      34.636355 0.43450028E+03  0.10236359E+05                                 9.343463                            7.036703      -0.044912       1.963326                    0.999528      29.195719      84.633184       0.608375       0.427346      -1.054983      -0.002532      -0.011192      -0.014051       0.018141       0.029204      -0.014723       0.013084       0.075730       0.004150      -0.053910       0.004679       0.049231             10.931021       6.955255      -4.530597       2.244072      15.554106      -2.213712      10.283703          -0.000002
           32              C       4.396372       6.326386      11.545400       0.683263      21.301859 0.23285082E+03  0.47607101E+04                                 7.214715                            5.524572      -0.284599       1.982096                    0.998862      21.660931      61.271830       0.609483       0.491531      -1.004352      -0.035998      -0.011223      -0.066743       0.076658      -0.032855      -0.049375       0.003511       0.145339      -0.170388      -0.072406      -0.049225       0.121631              8.155133       5.267902       1.499263       2.270043       9.098482      -0.120004      10.099016           0.000003
           33              C       6.150812       7.655825       0.384942      -0.105984      34.476118 0.44706312E+03  0.10620557E+05                                 9.343567                            7.164835      -0.042881       1.963759                    0.999608      29.437928      86.033187       0.598760       0.430601      -1.051703      -0.028643      -0.003148       0.001080       0.028835      -0.026721      -0.018133       0.024777       0.002517      -0.115304      -0.048784      -0.006933       0.055718             10.653864       7.020185       2.784662       1.196730       9.396334      -2.597492      15.545073          -0.000002
           34              C       4.931150       6.507253      12.936893      -0.037425      37.223949 0.43271329E+03  0.10068691E+05                                 9.568071                            6.868712       0.114827       2.045142                    0.999277      26.966082      74.856126       0.643801       0.408867      -1.078897       0.021358      -0.001602       0.043854       0.048804      -0.031848      -0.015805       0.005455      -0.020152      -0.072752      -0.033849      -0.014334       0.048183             11.374469       8.557156       4.356384       2.571694      10.639615      -0.651942      14.926637          -0.000000
           35              C       5.738544       7.573973      13.310429      -0.013055      37.306961 0.42386655E+03  0.98167664E+04                                 9.625221                            6.825089       0.077761       2.040987                    0.999031      26.617558      73.831992       0.641724       0.412115      -1.076246      -0.010087      -0.020818       0.019908       0.030520      -0.031917      -0.017536       0.023267      -0.000625      -0.004315      -0.032061      -0.017109       0.049170             11.588228       8.635044       5.141967       0.311246      12.215024      -2.759349      13.914617           0.000000
           36              C      10.273589       9.385284      13.595571       0.712702      21.642268 0.21970592E+03  0.44289817E+04                                 7.309901                            5.383535      -0.369329       1.967393                    0.998057      21.044251      59.187498       0.614213       0.494680      -1.002341       0.000858       0.079399      -0.043532       0.090554      -0.007904      -0.109132       0.001103       0.126921      -0.025775      -0.086531      -0.058913       0.145444              8.494970       5.924870      -0.304564       2.692484      11.154573       0.074773       8.405466           0.000002
           37              C       8.021916       6.682840       6.166196       0.691777      22.945856 0.24180848E+03  0.50349179E+04                                 7.781340                            5.751346      -0.623366       1.861860                    0.997920      22.771020      66.901404       0.573438       0.512978      -0.984965      -0.060347      -0.007622      -0.015702       0.062820      -0.037418      -0.067232       0.056929      -0.043654       0.231552      -0.091176      -0.043129       0.134305              9.123200      11.469440       1.040648       2.306898       9.332600      -1.645090       6.567561           0.000002
           38              C       9.428301       6.633992       6.719371      -0.017136      39.088628 0.45548681E+03  0.10785412E+05                                10.086736                            7.168268      -0.125454       1.972292                    0.998500      27.423612      77.969373       0.611450       0.423042      -1.064781       0.039315      -0.002149       0.011697       0.041074       0.023622      -0.017018      -0.030054      -0.063849      -0.032794      -0.037755      -0.023437       0.061192             12.358219      17.706497      -3.086241       1.829677       8.299484       3.058807      11.068675           0.000001
           39              C       9.804837       7.341618       7.869919      -0.040436      39.547292 0.45377892E+03  0.10694926E+05                                10.045395                            7.066380       0.143357       2.053862                    0.999235      27.329987      76.583396       0.629784       0.412649      -1.075426       0.035925      -0.014348      -0.028331       0.047949       0.011860       0.008897      -0.014440      -0.013149      -0.022712      -0.024424       0.004017       0.020407             12.442694      16.665537      -4.421406      -0.921679       9.114669       4.186961      11.547877           0.000000
           40              C       9.702649       8.197106       2.179911       0.583005      23.601958 0.26015591E+03  0.54606558E+04                                 7.607657                            5.728834      -0.059652       2.021557                    0.999586      23.222523      66.247652       0.616829       0.473075      -1.015461      -0.038549       0.024431       0.017355       0.048827       0.031430       0.079178      -0.025400       0.104557      -0.151748      -0.105579      -0.011972       0.117551              8.855044       5.924156      -2.421207      -2.663571       9.767135       1.595745      10.873841           0.000002
           41              C      10.501930       7.955510      14.017581      -0.039123      37.920417 0.45371739E+03  0.10693223E+05                                 9.726759                            7.063663      -0.011080       1.999515                    0.999062      27.416833      76.828434       0.630198       0.412388      -1.075586       0.006703      -0.047593       0.005211       0.048345       0.012229       0.009705       0.008001       0.063914      -0.033729      -0.030695      -0.011431       0.042127             11.590112       6.496238      -3.409590      -1.915095      16.014949      -0.367823      12.259150           0.000000
           42              C       8.797776       8.084889       8.716791       0.679150      22.097444 0.23658849E+03  0.48515277E+04                                 7.405359                            5.560737      -0.165593       2.024065                    0.998988      21.594875      60.974625       0.609423       0.490120      -1.006089      -0.057331       0.036272       0.029339       0.073914       0.006724       0.028244      -0.090681      -0.084636       0.048414      -0.085123      -0.032389       0.117513              8.632528      10.195740      -1.642130      -1.270740       7.345302       3.531134       8.356543           0.000001
           43              C      10.287280       7.434032       1.040768      -0.036705      38.195183 0.44634043E+03  0.10495242E+05                                 9.836036                            7.039371       0.070055       2.028169                    0.999253      27.441747      77.263608       0.625673       0.416325      -1.071101       0.005965      -0.026267      -0.028133       0.038949      -0.011486       0.012241      -0.011539       0.017324      -0.020280      -0.017648      -0.008223       0.025871             11.897076       7.432851      -4.030189      -3.712176      14.276537       2.323811      13.981839          -0.000001
           44              C      10.371432       5.914485       5.993685      -0.117607      36.046630 0.44716979E+03  0.10636118E+05                                 9.646490                            7.173368      -0.077909       1.951777                    0.998987      29.757366      87.352089       0.596747       0.431524      -1.049916       0.006269       0.008308       0.014413       0.017778       0.019211       0.012275      -0.010812      -0.053803       0.028979      -0.042265       0.011615       0.030650             11.423485      17.140308      -4.458469       0.026909       8.050820       2.290363       9.079328          -0.000002
           45              C       9.792061      11.164910       5.273701       0.621116      23.313762 0.25639172E+03  0.53627028E+04                                 7.595611                            5.728056      -0.254168       1.966699                    0.999232      22.791864      64.929487       0.610217       0.479890      -1.011717      -0.021236      -0.015886      -0.035626       0.044413      -0.073798      -0.045289      -0.027624       0.128065      -0.111351      -0.107985      -0.014186       0.122170              8.791636       5.693129       2.787632       2.062272      10.378579       1.761757      10.303199           0.000003
           46              C      10.562627       6.082150       1.253199      -0.105113      34.636345 0.43450000E+03  0.10236351E+05                                 9.343461                            7.036700      -0.044912       1.963326                    0.999528      29.195720      84.633188       0.608375       0.427346      -1.054983       0.002532       0.011192      -0.014051       0.018141       0.029204       0.014723      -0.013084       0.075730       0.004150      -0.053910       0.004679       0.049231             10.931020       6.955254      -4.530597      -2.244071      15.554104       2.213710      10.283701          -0.000002
           47              C       0.961013       0.274601       4.416850       0.683263      21.301857 0.23285082E+03  0.47607100E+04                                 7.214715                            5.524572      -0.284599       1.982096                    0.998862      21.660930      61.271829       0.609483       0.491531      -1.004352       0.035998       0.011223      -0.066743       0.076658      -0.032855       0.049375      -0.003511       0.145339      -0.170388      -0.072406      -0.049225       0.121631              8.155133       5.267902       1.499261      -2.270043       9.098480       0.120007      10.099017           0.000003
           48              C       9.921343      12.147137       7.513492      -0.105984      34.476100 0.44706295E+03  0.10620552E+05                                 9.343564                            7.164834      -0.042881       1.963759                    0.999608      29.437925      86.033173       0.598760       0.430601      -1.051703       0.028643       0.003148       0.001080       0.028835      -0.026721       0.018133      -0.024777       0.002517      -0.115304      -0.048785      -0.006933       0.055718             10.653860       7.020184       2.784660      -1.196732       9.396330       2.597490      15.545066          -0.000002
           49              C       0.426235       0.093734       5.808343      -0.037425      37.223956 0.43271347E+03  0.10068696E+05                                 9.568072                            6.868714       0.114827       2.045142                    0.999277      26.966081      74.856125       0.643801       0.408867      -1.078897      -0.021358       0.001602       0.043854       0.048804      -0.031848       0.015805      -0.005455      -0.020152      -0.072752      -0.033849      -0.014334       0.048183             11.374471       8.557158       4.356385      -2.571695      10.639619       0.651943      14.926636          -0.000000
           50              C      10.333611      12.228989       6.181879      -0.013055      37.306960 0.42386659E+03  0.98167676E+04                                 9.625221                            6.825090       0.077760       2.040987                    0.999031      26.617559      73.831997       0.641724       0.412115      -1.076246       0.010087       0.020818       0.019908       0.030520      -0.031917       0.017536      -0.023267      -0.000625      -0.004315      -0.032061      -0.017109       0.049170             11.588228       8.635044       5.141967      -0.311247      12.215024       2.759348      13.914615          -0.000000
           51              C       4.916204       2.784297       7.790079       0.712702      21.642268 0.21970593E+03  0.44289819E+04                                 7.309901                            5.383535      -0.369329       1.967393                    0.998057      21.044251      59.187496       0.614213       0.494680      -1.002341       0.000858       0.079399       0.043532       0.090554      -0.007904       0.109133      -0.001103       0.126921      -0.025775      -0.086532      -0.058912       0.145444              8.494969       5.924869      -0.304563      -2.692484      11.154572      -0.074773       8.405466           0.000003
           52              C       2.664531       0.081852       0.962354       0.691777      22.945869 0.24180867E+03  0.50349228E+04                                 7.781343                            5.751348      -0.623366       1.861859                    0.997920      22.771021      66.901409       0.573438       0.512978      -0.984965      -0.060347      -0.007622       0.015702       0.062820      -0.037418       0.067232      -0.056929      -0.043654       0.231552      -0.091176      -0.043129       0.134305              9.123204      11.469445       1.040654      -2.306898       9.332605       1.645088       6.567561           0.000002
           53              C       4.070916       0.033005       0.409179      -0.017136      39.088637 0.45548702E+03  0.10785418E+05                                10.086737                            7.168270      -0.125454       1.972292                    0.998500      27.423614      77.969381       0.611450       0.423042      -1.064781       0.039315      -0.002149      -0.011697       0.041074       0.023622       0.017018       0.030054      -0.063849      -0.032794      -0.037755      -0.023437       0.061192             12.358220      17.706495      -3.086238      -1.829679       8.299488      -3.058810      11.068678           0.000001
           54              C       4.447452       0.740631      13.515731      -0.040435      39.547279 0.45377880E+03  0.10694922E+05                                10.045393                            7.066378       0.143357       2.053862                    0.999235      27.329984      76.583385       0.629784       0.412649      -1.075426       0.035925      -0.014348       0.028331       0.047949       0.011860      -0.008897       0.014440      -0.013149      -0.022712      -0.024424       0.004017       0.020407             12.442691      16.665532      -4.421403       0.921678       9.114667      -4.186960      11.547873           0.000001
           55              C       4.345264       1.596119       4.948639       0.583005      23.601947 0.26015578E+03  0.54606525E+04                                 7.607654                            5.728832      -0.059652       2.021557                    0.999586      23.222522      66.247646       0.616829       0.473075      -1.015461      -0.038549       0.024431      -0.017355       0.048827       0.031430      -0.079178       0.025400       0.104557      -0.151748      -0.105579      -0.011972       0.117551              8.855039       5.924153      -2.421206       2.663567       9.767133      -1.595739      10.873832           0.000001
           56              C       5.144545       1.354523       7.368069      -0.039123      37.920392 0.45371714E+03  0.10693216E+05                                 9.726755                            7.063661      -0.011080       1.999516                    0.999062      27.416826      76.828405       0.630198       0.412388      -1.075586       0.006703      -0.047593      -0.005211       0.048345       0.012229      -0.009705      -0.008001       0.063914      -0.033729      -0.030695      -0.011431       0.042127             11.590106       6.496235      -3.409586       1.915095      16.014936       0.367821      12.259145           0.000000
           57              C       3.440391       1.483902      12.668859       0.679150      22.097449 0.23658858E+03  0.48515302E+04                                 7.405361                            5.560738      -0.165594       2.024064                    0.998988      21.594879      60.974645       0.609423       0.490120      -1.006088      -0.057331       0.036272      -0.029339       0.073914       0.006724      -0.028244       0.090681      -0.084636       0.048414      -0.085123      -0.032389       0.117513              8.632530      10.195740      -1.642128       1.270740       7.345305      -3.531136       8.356545           0.000002
           58              C       4.929895       0.833045       6.087782      -0.036705      38.195197 0.44634078E+03  0.10495251E+05                                 9.836038                            7.039373       0.070055       2.028169                    0.999253      27.441749      77.263609       0.625673       0.416325      -1.071101       0.005965      -0.026267       0.028133       0.038949      -0.011486      -0.012241       0.011539       0.017323      -0.020280      -0.017648      -0.008223       0.025871             11.897077       7.432852      -4.030189       3.712177      14.276537      -2.323811      13.981842          -0.000000
           59              C       4.921417      12.515472       1.134865      -0.117606      36.046616 0.44716969E+03  0.10636115E+05                                 9.646486                            7.173366      -0.077908       1.951777                    0.998987      29.757358      87.352055       0.596747       0.431524      -1.049916       0.006269       0.008308      -0.014413       0.017778       0.019211      -0.012276       0.010812      -0.053803       0.028979      -0.042265       0.011615       0.030650             11.423481      17.140298      -4.458467      -0.026911       8.050819      -2.290363       9.079325          -0.000002
           60              C       4.434676       4.563923       1.854849       0.621116      23.313777 0.25639192E+03  0.53627079E+04                                 7.595614                            5.728058      -0.254168       1.966699                    0.999232      22.791863      64.929483       0.610217       0.479890      -1.011717      -0.021237      -0.015886       0.035626       0.044413      -0.073798       0.045289       0.027624       0.128065      -0.111351      -0.107985      -0.014186       0.122170              8.791640       5.693132       2.787634      -2.062274      10.378585      -1.761760      10.303204           0.000003
           61              C       5.112612      12.683137       5.875351      -0.105113      34.636336 0.43450000E+03  0.10236351E+05                                 9.343459                            7.036700      -0.044912       1.963326                    0.999528      29.195710      84.633147       0.608375       0.427346      -1.054983       0.002532       0.011192       0.014051       0.018141       0.029204      -0.014723       0.013084       0.075730       0.004150      -0.053910       0.004679       0.049231             10.931017       6.955252      -4.530594       2.244071      15.554098      -2.213710      10.283699          -0.000002
           62              C       6.318398       6.875589       2.711700       0.683263      21.301859 0.23285082E+03  0.47607102E+04                                 7.214716                            5.524572      -0.284600       1.982096                    0.998862      21.660933      61.271844       0.609483       0.491531      -1.004352       0.035998       0.011223       0.066743       0.076658      -0.032855      -0.049375       0.003511       0.145339      -0.170388      -0.072406      -0.049225       0.121631              8.155135       5.267903       1.499263       2.270044       9.098483      -0.120004      10.099018           0.000003
           63              C       4.563958       5.546150      13.872158      -0.105985      34.476116 0.44706308E+03  0.10620556E+05                                 9.343567                            7.164835      -0.042881       1.963759                    0.999608      29.437927      86.033180       0.598760       0.430601      -1.051703       0.028643       0.003148      -0.001080       0.028835      -0.026721      -0.018133       0.024777       0.002516      -0.115304      -0.048785      -0.006933       0.055718             10.653864       7.020185       2.784662       1.196730       9.396333      -2.597491      15.545072          -0.000001
           64              C       5.783620       6.694722       1.320207      -0.037426      37.223961 0.43271344E+03  0.10068696E+05                                 9.568074                            6.868714       0.114826       2.045142                    0.999277      26.966087      74.856149       0.643801       0.408867      -1.078897      -0.021358       0.001602      -0.043853       0.048804      -0.031848      -0.015805       0.005455      -0.020152      -0.072752      -0.033849      -0.014334       0.048183             11.374473       8.557159       4.356385       2.571695      10.639618      -0.651943      14.926643          -0.000000
           65              C       4.976226       5.628002       0.946671      -0.013055      37.306958 0.42386652E+03  0.98167653E+04                                 9.625220                            6.825089       0.077761       2.040987                    0.999031      26.617557      73.831987       0.641724       0.412115      -1.076246       0.010087       0.020818      -0.019908       0.030520      -0.031917      -0.017536       0.023267      -0.000625      -0.004315      -0.032061      -0.017109       0.049170             11.588227       8.635044       5.141966       0.311247      12.215023      -2.759348      13.914616          -0.000000
           66              C       0.441181       3.816691       0.661529       0.712702      21.642270 0.21970595E+03  0.44289823E+04                                 7.309902                            5.383536      -0.369329       1.967393                    0.998057      21.044252      59.187501       0.614213       0.494680      -1.002341      -0.000858      -0.079399       0.043532       0.090554      -0.007904      -0.109132       0.001103       0.126921      -0.025775      -0.086531      -0.058912       0.145444              8.494970       5.924870      -0.304564       2.692484      11.154574       0.074773       8.405466           0.000002
           67              C       2.692854       6.519135       8.090904       0.691777      22.945855 0.24180846E+03  0.50349175E+04                                 7.781340                            5.751346      -0.623366       1.861859                    0.997920      22.771020      66.901407       0.573438       0.512978      -0.984965       0.060347       0.007622       0.015702       0.062820      -0.037418      -0.067232       0.056929      -0.043654       0.231552      -0.091176      -0.043129       0.134305              9.123201      11.469440       1.040648       2.306898       9.332601      -1.645090       6.567561           0.000002
           68              C       1.286469       6.567983       7.537729      -0.017136      39.088631 0.45548687E+03  0.10785414E+05                                10.086737                            7.168268      -0.125454       1.972292                    0.998500      27.423613      77.969378       0.611450       0.423042      -1.064781      -0.039315       0.002149      -0.011697       0.041074       0.023622      -0.017018      -0.030054      -0.063849      -0.032794      -0.037755      -0.023437       0.061192             12.358220      17.706499      -3.086241       1.829677       8.299485       3.058807      11.068676           0.000001
           69              C       0.909933       5.860357       6.387181      -0.040435      39.547280 0.45377876E+03  0.10694921E+05                                10.045393                            7.066378       0.143358       2.053862                    0.999235      27.329982      76.583377       0.629784       0.412649      -1.075426      -0.035925       0.014348       0.028331       0.047949       0.011860       0.008897      -0.014440      -0.013149      -0.022712      -0.024424       0.004017       0.020407             12.442692      16.665534      -4.421405      -0.921679       9.114666       4.186960      11.547874           0.000000
           70              C       1.012121       5.004869      12.077189       0.583005      23.601958 0.26015591E+03  0.54606557E+04                                 7.607656                            5.728834      -0.059652       2.021557                    0.999586      23.222523      66.247651       0.616829       0.473075      -1.015461       0.038549      -0.024431      -0.017355       0.048827       0.031430       0.079178      -0.025400       0.104557      -0.151748      -0.105579      -0.011972       0.117551              8.855044       5.924156      -2.421207      -2.663571       9.767135       1.595745      10.873841           0.000002
           71              C       0.212840       5.246465       0.239519      -0.039123      37.920396 0.45371711E+03  0.10693214E+05                                 9.726756                            7.063660      -0.011080       1.999516                    0.999062      27.416824      76.828398       0.630198       0.412388      -1.075586      -0.006703       0.047593      -0.005211       0.048345       0.012229       0.009705       0.008001       0.063914      -0.033729      -0.030695      -0.011431       0.042127             11.590108       6.496236      -3.409588      -1.915095      16.014941      -0.367822      12.259145          -0.000000
           72              C       1.916994       5.117086       5.540309       0.679150      22.097447 0.23658851E+03  0.48515285E+04                                 7.405360                            5.560738      -0.165594       2.024064                    0.998988      21.594877      60.974638       0.609423       0.490120      -1.006088       0.057331      -0.036272      -0.029339       0.073914       0.006724       0.028244      -0.090681      -0.084636       0.048414      -0.085123      -0.032389       0.117513              8.632530      10.195742      -1.642130      -1.270741       7.345303       3.531135       8.356545           0.000002
           73              C       0.427490       5.767943      13.216332      -0.036705      38.195194 0.44634060E+03  0.10495246E+05                                 9.836038                            7.039372       0.070054       2.028168                    0.999253      27.441752      77.263624       0.625673       0.416325      -1.071101      -0.005965       0.026267       0.028133       0.038949      -0.011486       0.012241      -0.011539       0.017323      -0.020280      -0.017648      -0.008223       0.025871             11.897078       7.432852      -4.030190      -3.712177      14.276540       2.323812      13.981841          -0.000001
           74              C       0.343338       7.287490       8.263415      -0.117606      36.046609 0.44716950E+03  0.10636109E+05                                 9.646485                            7.173364      -0.077908       1.951777                    0.998987      29.757356      87.352046       0.596747       0.431524      -1.049916      -0.006269      -0.008307      -0.014413       0.017778       0.019211       0.012276      -0.010812      -0.053803       0.028978      -0.042265       0.011615       0.030650             11.423479      17.140297      -4.458465       0.026909       8.050816       2.290362       9.079325          -0.000002
           75              C       0.922709       2.037065       8.983399       0.621116      23.313765 0.25639175E+03  0.53627036E+04                                 7.595611                            5.728056      -0.254168       1.966699                    0.999232      22.791866      64.929494       0.610217       0.479890      -1.011717       0.021236       0.015886       0.035626       0.044413      -0.073798      -0.045289      -0.027624       0.128065      -0.111351      -0.107985      -0.014186       0.122170              8.791636       5.693129       2.787632       2.062272      10.378580       1.761757      10.303200           0.000003
           76              C       0.152143       7.119825      13.003901      -0.105113      34.636326 0.43449972E+03  0.10236343E+05                                 9.343457                            7.036698      -0.044912       1.963326                    0.999528      29.195711      84.633151       0.608375       0.427346      -1.054983      -0.002532      -0.011192       0.014051       0.018141       0.029203       0.014723      -0.013084       0.075729       0.004150      -0.053910       0.004679       0.049231             10.931015       6.955251      -4.530594      -2.244070      15.554096       2.213709      10.283698          -0.000002
           77              C       9.753757      12.927374       9.840250       0.683263      21.301859 0.23285084E+03  0.47607107E+04                                 7.214715                            5.524572      -0.284600       1.982096                    0.998862      21.660932      61.271836       0.609483       0.491531      -1.004352      -0.035998      -0.011223       0.066743       0.076658      -0.032855       0.049375      -0.003511       0.145339      -0.170388      -0.072406      -0.049225       0.121631              8.155133       5.267902       1.499261      -2.270043       9.098480       0.120007      10.099017           0.000003
           78              C       0.793427       1.054838       6.743608      -0.105985      34.476106 0.44706304E+03  0.10620555E+05                                 9.343565                            7.164835      -0.042881       1.963759                    0.999608      29.437928      86.033185       0.598760       0.430601      -1.051703      -0.028643      -0.003148      -0.001080       0.028835      -0.026721       0.018133      -0.024777       0.002516      -0.115304      -0.048785      -0.006933       0.055718             10.653862       7.020185       2.784661      -1.196732       9.396331       2.597490      15.545068          -0.000002
           79              C      10.288535      13.108241       8.448757      -0.037426      37.223964 0.43271356E+03  0.10068699E+05                                 9.568074                            6.868715       0.114826       2.045142                    0.999277      26.966084      74.856137       0.643801       0.408867      -1.078897       0.021358      -0.001602      -0.043853       0.048804      -0.031848       0.015805      -0.005455      -0.020152      -0.072753      -0.033849      -0.014334       0.048184             11.374473       8.557160       4.356386      -2.571696      10.639621       0.651943      14.926638          -0.000000
           80              C       0.381159       0.972986       8.075221      -0.013055      37.306958 0.42386655E+03  0.98167665E+04                                 9.625221                            6.825089       0.077761       2.040987                    0.999031      26.617558      73.831993       0.641724       0.412115      -1.076246      -0.010087      -0.020818      -0.019908       0.030520      -0.031917       0.017536      -0.023267      -0.000625      -0.004315      -0.032061      -0.017109       0.049170             11.588227       8.635044       5.141966      -0.311248      12.215024       2.759348      13.914614           0.000000
           81              O       8.421748      12.079807      12.707353      -0.689584      49.758854 0.80159148E+03  0.21391881E+05                                10.924654                            8.960931      -0.224241       1.927593                    0.995848      31.432167      88.373914       0.610978       0.375651      -1.120971       0.019052       0.045407       0.061484       0.078772      -0.058413       0.028860      -0.043203      -0.093498       0.160238      -0.101910      -0.000498       0.102408             12.217163       8.786599      -2.243899      -2.066248      15.535076       5.117580      12.329814          -0.000001
           82              O       8.489615      11.957029       1.334465      -0.683198      41.169389 0.67059048E+03  0.17082185E+05                                 9.584888                            8.149482       0.056055       2.041723                    0.994606      29.933822      81.710244       0.647420       0.371393      -1.126336      -0.108082      -0.015714      -0.039857       0.116264       0.009626      -0.032156       0.052089      -0.059285       0.030205      -0.066250      -0.005641       0.071891             10.575898      16.200976      -0.540880       0.666391       7.117165      -1.398930       8.409553          -0.000002
           83              O       6.778927      10.399196       9.125970      -0.784295      52.150893 0.90577453E+03  0.24860522E+05                                11.179770                            9.439402      -0.112278       1.941043                    0.998568      33.042997      93.459412       0.604945       0.368893      -1.128855       0.063987       0.076676      -0.098875       0.140534      -0.036854      -0.071845       0.016495      -0.010745      -0.137065      -0.092949       0.002807       0.090142             12.543386       9.070999      -3.039313       1.409551      18.530986      -0.745633      10.028174          -0.000000
           84              O       5.270260       9.468456       7.081502      -0.680348      43.537506 0.64741565E+03  0.16333088E+05                                 9.875431                            7.943587       0.192668       2.073207                    0.997014      29.999125      81.259354       0.664262       0.365495      -1.131849      -0.006923       0.014741      -0.139861       0.140806       0.047445       0.070725      -0.035748       0.128061      -0.076685      -0.111514      -0.005842       0.117356             11.234554       8.585581       3.832771      -2.378680      14.584519      -5.021432      10.533561          -0.000003
           85              O       6.868036      10.945757       2.507824      -0.636300      39.615415 0.60153421E+03  0.14828026E+05                                 9.136121                            7.559926       0.432828       2.174855                    0.997164      28.540208      75.230181       0.697392       0.356292      -1.144561      -0.027880       0.037211      -0.042988       0.063324       0.029618      -0.041779       0.031163      -0.096118       0.060048      -0.088778       0.027278       0.061500             10.102157       7.148392      -0.475829      -0.112895      10.752423      -5.022659      12.405656          -0.000001
           86              O       8.862880       0.962424      13.418783      -0.729763      48.941564 0.71174667E+03  0.18382120E+05                                10.650024                            8.267063       0.131596       2.031164                    0.997759      31.504166      86.277398       0.658609       0.360088      -1.136338      -0.094522      -0.024373       0.067051       0.118424       0.039546       0.067179       0.016752      -0.076320       0.124561      -0.099574       0.008916       0.090658             12.459562      15.304669       8.001779      -0.331057      14.794014       0.723163       7.280003          -0.000004
           87              O       6.547245      12.151098      10.413386      -0.557239      33.447007 0.53008189E+03  0.12696795E+05                                 8.231291                            7.158107       0.416164       2.190588                    0.996039      27.439735      71.975806       0.705457       0.362481      -1.136349      -0.030905       0.062135      -0.013436       0.070685       0.059315      -0.027050       0.047780       0.098383       0.049941      -0.109215       0.039957       0.069258              8.813177       6.203934      -0.509742       1.685132       6.969281       1.674500      13.266316          -0.000001
           88              O       6.495859       9.770782      12.857053      -0.571362      33.327280 0.53271372E+03  0.12787976E+05                                 8.214569                            7.181413       0.365039       2.167608                    0.996502      27.720527      73.022258       0.702815       0.363042      -1.134814      -0.045905      -0.003735       0.064150       0.078971      -0.032192       0.059217       0.037248       0.022724      -0.183558      -0.106101       0.032457       0.073644              8.800366       5.978810       2.144249      -0.268780      13.200070       1.236985       7.222218          -0.000001
           89              O       4.199150       7.325776      10.828267      -0.694627      36.886402 0.60233654E+03  0.14935530E+05                                 8.783072                            7.629227       0.303353       2.106865                    0.997841      29.942453      80.609427       0.681666       0.362371      -1.133414      -0.091988      -0.057605       0.068607       0.128402      -0.030194      -0.003801      -0.017467       0.102310      -0.173595      -0.066673      -0.021667       0.088340              9.409087       7.002975       1.128008       0.683134      10.249128      -4.054121      10.975158          -0.000003
           90              O       6.443632      10.283018       5.406292      -0.645343      43.187394 0.59210108E+03  0.14568474E+05                                 9.765667                            7.539449       0.290347       2.135903                    0.995948      28.410635      75.333891       0.691470       0.360010      -1.139201      -0.086251      -0.009540       0.046314       0.098363      -0.007431       0.037667      -0.016556       0.123502       0.071574      -0.076427      -0.001880       0.078307             11.316805      10.359859      -2.588599      -6.240460       8.517521       2.864713      15.073036          -0.000000
           91              O       4.195129       5.126327      11.234595      -0.651609      40.006458 0.59140683E+03  0.14594331E+05                                 9.341957                            7.589476       0.013417       2.037388                    0.995986      28.972264      77.754880       0.679579       0.365232      -1.131436       0.067558       0.043153       0.018606       0.082295      -0.023355      -0.044911       0.008997       0.022961      -0.171274      -0.074676       0.005130       0.069546             10.524710       7.681875       3.758410       2.286989      14.543310       3.747108       9.348945          -0.000002
           92              O       6.640826       8.363451      11.190398      -0.810355      48.531589 0.82918944E+03  0.22261338E+05                                10.570243                            8.948086       0.003185       1.965122                    0.999197      33.293616      93.133264       0.630044       0.362108      -1.134109       0.041633      -0.088869       0.091784       0.134370      -0.070312      -0.032660       0.011628       0.069583       0.041350      -0.085925      -0.001324       0.087249             11.688777       8.769916       1.826596      -2.862230       8.298252      -0.529276      17.998164          -0.000001
           93              O       7.650407       7.723155       5.578803      -0.689584      49.758837 0.80159077E+03  0.21391858E+05                                10.924651                            8.960927      -0.224241       1.927593                    0.995848      31.432165      88.373907       0.610978       0.375651      -1.120971      -0.019052      -0.045407       0.061484       0.078772      -0.058413      -0.028860       0.043203      -0.093497       0.160238      -0.101910      -0.000498       0.102408             12.217161       8.786598      -2.243900       2.066249      15.535071      -5.117582      12.329813          -0.000001
           94              O       7.582540       7.845934       8.463015      -0.683198      41.169383 0.67059024E+03  0.17082177E+05                                 9.584887                            8.149481       0.056056       2.041723                    0.994606      29.933819      81.710233       0.647420       0.371393      -1.126336       0.108082       0.015714      -0.039857       0.116264       0.009626       0.032156      -0.052089      -0.059285       0.030205      -0.066250      -0.005641       0.071891             10.575897      16.200977      -0.540884      -0.666390       7.117163       1.398929       8.409552          -0.000002
           95              O       9.293228       9.403767       1.997420      -0.784295      52.150908 0.90577517E+03  0.24860543E+05                                11.179772                            9.439406      -0.112278       1.941043                    0.998568      33.042995      93.459407       0.604945       0.368893      -1.128855      -0.063987      -0.076676      -0.098875       0.140534      -0.036854       0.071845      -0.016495      -0.010745      -0.137065      -0.092949       0.002807       0.090142             12.543389       9.071001      -3.039311      -1.409551      18.530990       0.745633      10.028176          -0.000000
           96              O      -0.005505      10.334506      14.210052      -0.680348      43.537500 0.64741556E+03  0.16333085E+05                                 9.875430                            7.943586       0.192668       2.073207                    0.997014      29.999123      81.259347       0.664262       0.365495      -1.131849       0.006923      -0.014741      -0.139861       0.140806       0.047445      -0.070725       0.035748       0.128061      -0.076685      -0.111514      -0.005842       0.117356             11.234553       8.585580       3.832771       2.378680      14.584520       5.021431      10.533558          -0.000003
           97              O       9.204119       8.857205       9.636374      -0.636300      39.615407 0.60153408E+03  0.14828022E+05                                 9.136119                            7.559925       0.432828       2.174855                    0.997164      28.540206      75.230172       0.697392       0.356292      -1.144561       0.027880      -0.037211      -0.042988       0.063324       0.029618       0.041779      -0.031163      -0.096118       0.060048      -0.088778       0.027278       0.061500             10.102155       7.148392      -0.475828       0.112895      10.752420       5.022657      12.405655          -0.000001
           98              O       7.301905       5.638564       6.290233      -0.729764      48.941582 0.71174700E+03  0.18382131E+05                                10.650026                            8.267066       0.131595       2.031164                    0.997759      31.504172      86.277421       0.658609       0.360088      -1.136338       0.094522       0.024373       0.067051       0.118424       0.039546      -0.067179      -0.016752      -0.076320       0.124561      -0.099574       0.008916       0.090658             12.459565      15.304673       8.001781       0.331056      14.794018      -0.723165       7.280005          -0.000003
           99              O       9.524910       7.651865       3.284836      -0.557239      33.446998 0.53008165E+03  0.12696789E+05                                 8.231289                            7.158105       0.416164       2.190588                    0.996039      27.439735      71.975806       0.705457       0.362480      -1.136349       0.030905      -0.062135      -0.013436       0.070685       0.059315       0.027050      -0.047780       0.098383       0.049940      -0.109215       0.039957       0.069258              8.813176       6.203934      -0.509742      -1.685134       6.969277      -1.674495      13.266317          -0.000001
          100              O       9.576296      10.032181       5.728503      -0.571362      33.327267 0.53271328E+03  0.12787963E+05                                 8.214566                            7.181409       0.365039       2.167608                    0.996502      27.720527      73.022256       0.702815       0.363042      -1.134814       0.045905       0.003735       0.064150       0.078971      -0.032192      -0.059217      -0.037248       0.022724      -0.183558      -0.106101       0.032457       0.073644              8.800363       5.978808       2.144249       0.268779      13.200065      -1.236985       7.222217          -0.000001
          101              O       1.065605      12.477187       3.699717      -0.694627      36.886406 0.60233645E+03  0.14935528E+05                                 8.783073                            7.629227       0.303353       2.106865                    0.997841      29.942457      80.609449       0.681666       0.362371      -1.133413       0.091988       0.057605       0.068607       0.128402      -0.030194       0.003801       0.017467       0.102310      -0.173595      -0.066673      -0.021667       0.088340              9.409089       7.002975       1.128007      -0.683135      10.249127       4.054123      10.975164          -0.000003
          102              O       9.628523       9.519944      12.534842      -0.645343      43.187392 0.59210106E+03  0.14568474E+05                                 9.765666                            7.539449       0.290348       2.135903                    0.995948      28.410635      75.333890       0.691470       0.360010      -1.139201       0.086251       0.009540       0.046314       0.098363      -0.007431      -0.037667       0.016556       0.123502       0.071574      -0.076427      -0.001880       0.078307             11.316805      10.359859      -2.588600       6.240459       8.517521      -2.864713      15.073034          -0.000000
          103              O       1.162256       1.474661       4.106045      -0.651609      40.006460 0.59140712E+03  0.14594339E+05                                 9.341958                            7.589477       0.013417       2.037388                    0.995986      28.972261      77.754866       0.679579       0.365232      -1.131436      -0.067558      -0.043153       0.018606       0.082295      -0.023355       0.044911      -0.008997       0.022961      -0.171274      -0.074676       0.005130       0.069546             10.524710       7.681875       3.758408      -2.286988      14.543311      -3.747106       9.348943          -0.000002
          104              O       9.431329      11.439511       4.061848      -0.810355      48.531596 0.82918956E+03  0.22261342E+05                                10.570244                            8.948087       0.003185       1.965122                    0.999197      33.293617      93.133270       0.630044       0.362108      -1.134109      -0.041633       0.088869       0.091784       0.134370      -0.070312       0.032660      -0.011627       0.069583       0.041350      -0.085925      -0.001324       0.087249             11.688778       8.769915       1.826596       2.862230       8.298253       0.529275      17.998167          -0.000001
          105              O       2.293022       1.122168       1.549747      -0.689584      49.758857 0.80159151E+03  0.21391882E+05                                10.924654                            8.960931      -0.224242       1.927593                    0.995848      31.432168      88.373916       0.610978       0.375651      -1.120971      -0.019052      -0.045407      -0.061484       0.078772      -0.058413       0.028860      -0.043203      -0.093498       0.160238      -0.101910      -0.000498       0.102408             12.217163       8.786599      -2.243899      -2.066248      15.535076       5.117581      12.329814          -0.000001
          106              O       2.225155       1.244946      12.922635      -0.683198      41.169398 0.67059067E+03  0.17082191E+05                                 9.584890                            8.149484       0.056055       2.041723                    0.994606      29.933824      81.710256       0.647420       0.371393      -1.126336       0.108082       0.015714       0.039857       0.116264       0.009626      -0.032156       0.052089      -0.059285       0.030205      -0.066250      -0.005641       0.071891             10.575900      16.200979      -0.540880       0.666391       7.117166      -1.398930       8.409555          -0.000002
          107              O       3.935843       2.802779       5.131130      -0.784295      52.150893 0.90577454E+03  0.24860522E+05                                11.179770                            9.439402      -0.112278       1.941043                    0.998568      33.042997      93.459412       0.604945       0.368893      -1.128855      -0.063987      -0.076676       0.098875       0.140534      -0.036854      -0.071845       0.016495      -0.010745      -0.137065      -0.092949       0.002807       0.090142             12.543386       9.071000      -3.039313       1.409551      18.530986      -0.745633      10.028174          -0.000000
          108              O       5.444510       3.733519       7.175598      -0.680348      43.537503 0.64741558E+03  0.16333085E+05                                 9.875431                            7.943586       0.192668       2.073207                    0.997014      29.999124      81.259350       0.664262       0.365495      -1.131849       0.006923      -0.014741       0.139861       0.140806       0.047445       0.070725      -0.035748       0.128061      -0.076685      -0.111514      -0.005842       0.117356             11.234553       8.585581       3.832771      -2.378680      14.584518      -5.021432      10.533560          -0.000003
          109              O       3.846734       2.256218      11.749276      -0.636300      39.615422 0.60153433E+03  0.14828030E+05                                 9.136122                            7.559927       0.432828       2.174854                    0.997164      28.540210      75.230190       0.697392       0.356292      -1.144561       0.027880      -0.037211       0.042988       0.063324       0.029618      -0.041779       0.031163      -0.096118       0.060048      -0.088778       0.027278       0.061500             10.102159       7.148393      -0.475829      -0.112895      10.752425      -5.022659      12.405658          -0.000001
          110              O       1.851890      12.239551       0.838317      -0.729763      48.941575 0.71174684E+03  0.18382126E+05                                10.650026                            8.267065       0.131596       2.031164                    0.997759      31.504168      86.277409       0.658609       0.360088      -1.136338       0.094522       0.024373      -0.067051       0.118424       0.039546       0.067179       0.016752      -0.076320       0.124561      -0.099573       0.008916       0.090658             12.459564      15.304672       8.001781      -0.331057      14.794017       0.723163       7.280004          -0.000004
          111              O       4.167525       1.050877       3.843714      -0.557239      33.447000 0.53008176E+03  0.12696791E+05                                 8.231289                            7.158106       0.416164       2.190588                    0.996039      27.439733      71.975797       0.705457       0.362480      -1.136349       0.030905      -0.062135       0.013436       0.070685       0.059315      -0.027050       0.047780       0.098383       0.049941      -0.109215       0.039957       0.069258              8.813176       6.203933      -0.509742       1.685132       6.969280       1.674499      13.266314          -0.000001
          112              O       4.218911       3.431193       1.400047      -0.571362      33.327279 0.53271368E+03  0.12787975E+05                                 8.214569                            7.181412       0.365039       2.167608                    0.996502      27.720527      73.022256       0.702815       0.363042      -1.134814       0.045905       0.003735      -0.064150       0.078971      -0.032192       0.059217       0.037248       0.022724      -0.183558      -0.106101       0.032457       0.073644              8.800365       5.978810       2.144248      -0.268779      13.200069       1.236985       7.222217          -0.000001
          113              O       6.515620       5.876199       3.428833      -0.694627      36.886430 0.60233712E+03  0.14935548E+05                                 8.783077                            7.629231       0.303352       2.106864                    0.997841      29.942463      80.609470       0.681666       0.362371      -1.133413       0.091988       0.057605      -0.068607       0.128402      -0.030194      -0.003801      -0.017467       0.102310      -0.173595      -0.066673      -0.021667       0.088340              9.409093       7.002979       1.128009       0.683134      10.249134      -4.054124      10.975165          -0.000003
          114              O       4.271138       2.918957       8.850808      -0.645343      43.187392 0.59210105E+03  0.14568473E+05                                 9.765666                            7.539449       0.290348       2.135903                    0.995948      28.410635      75.333889       0.691470       0.360010      -1.139201       0.086251       0.009540      -0.046314       0.098363      -0.007431       0.037667      -0.016556       0.123502       0.071574      -0.076427      -0.001880       0.078307             11.316804      10.359858      -2.588599      -6.240459       8.517521       2.864712      15.073035          -0.000000
          115              O       6.519641       8.075648       3.022505      -0.651609      40.006458 0.59140682E+03  0.14594331E+05                                 9.341958                            7.589476       0.013417       2.037388                    0.995986      28.972262      77.754877       0.679579       0.365232      -1.131436      -0.067558      -0.043153      -0.018606       0.082295      -0.023355      -0.044911       0.008997       0.022961      -0.171274      -0.074676       0.005130       0.069546             10.524711       7.681876       3.758410       2.286990      14.543311       3.747108       9.348946          -0.000002
          116              O       4.073944       4.838524       3.066702      -0.810355      48.531595 0.82918958E+03  0.22261343E+05                                10.570244                            8.948087       0.003185       1.965122                    0.999197      33.293618      93.133272       0.630044       0.362108      -1.134109      -0.041633       0.088869      -0.091784       0.134370      -0.070312      -0.032660       0.011627       0.069583       0.041350      -0.085925      -0.001323       0.087249             11.688778       8.769917       1.826597      -2.862231       8.298253      -0.529276      17.998165          -0.000001
          117              O       3.064363       5.478820       8.678297      -0.689584      49.758843 0.80159091E+03  0.21391863E+05                                10.924652                            8.960927      -0.224242       1.927593                    0.995848      31.432168      88.373916       0.610978       0.375651      -1.120971       0.019052       0.045407      -0.061484       0.078772      -0.058413      -0.028860       0.043203      -0.093497       0.160238      -0.101910      -0.000498       0.102408             12.217161       8.786598      -2.243900       2.066249      15.535072      -5.117583      12.329814          -0.000001
          118              O       3.132230       5.356041       5.794085      -0.683198      41.169397 0.67059053E+03  0.17082187E+05                                 9.584890                            8.149483       0.056055       2.041723                    0.994606      29.933823      81.710253       0.647420       0.371393      -1.126336      -0.108082      -0.015714       0.039857       0.116264       0.009626       0.032156      -0.052089      -0.059285       0.030205      -0.066250      -0.005641       0.071891             10.575901      16.200982      -0.540885      -0.666390       7.117165       1.398929       8.409554          -0.000002
          119              O       1.421542       3.798208      12.259680      -0.784295      52.150906 0.90577511E+03  0.24860542E+05                                11.179772                            9.439406      -0.112278       1.941043                    0.998568      33.042994      93.459403       0.604945       0.368893      -1.128855       0.063987       0.076676       0.098875       0.140534      -0.036854       0.071845      -0.016495      -0.010745      -0.137065      -0.092949       0.002807       0.090142             12.543389       9.071001      -3.039312      -1.409551      18.530989       0.745633      10.028176          -0.000000
          120              O      10.720275       2.867469       0.047048      -0.680348      43.537503 0.64741562E+03  0.16333086E+05                                 9.875431                            7.943587       0.192668       2.073207                    0.997014      29.999125      81.259353       0.664262       0.365495      -1.131849      -0.006923       0.014741       0.139861       0.140806       0.047445      -0.070725       0.035748       0.128061      -0.076685      -0.111514      -0.005842       0.117356             11.234553       8.585581       3.832771       2.378680      14.584520       5.021431      10.533558          -0.000002
          121              O       1.510651       4.344770       4.620726      -0.636300      39.615408 0.60153410E+03  0.14828022E+05                                 9.136120                            7.559926       0.432828       2.174855                    0.997164      28.540206      75.230173       0.697392       0.356292      -1.144561      -0.027880       0.037211       0.042988       0.063324       0.029618       0.041779      -0.031163      -0.096118       0.060047      -0.088778       0.027278       0.061500             10.102156       7.148392      -0.475828       0.112895      10.752420       5.022657      12.405655          -0.000001
          122              O       3.412865       7.563411       7.966867      -0.729763      48.941579 0.71174696E+03  0.18382130E+05                                10.650026                            8.267065       0.131595       2.031164                    0.997759      31.504170      86.277417       0.658609       0.360088      -1.136338      -0.094522      -0.024373      -0.067051       0.118424       0.039546      -0.067179      -0.016752      -0.076320       0.124561      -0.099574       0.008916       0.090658             12.459565      15.304672       8.001782       0.331055      14.794018      -0.723165       7.280005          -0.000003
          123              O       1.189860       5.550110      10.972264      -0.557239      33.446997 0.53008165E+03  0.12696788E+05                                 8.231289                            7.158105       0.416164       2.190588                    0.996039      27.439735      71.975806       0.705457       0.362480      -1.136349      -0.030905       0.062135       0.013436       0.070685       0.059315       0.027050      -0.047780       0.098383       0.049940      -0.109215       0.039957       0.069258              8.813176       6.203934      -0.509742      -1.685134       6.969277      -1.674495      13.266317          -0.000001
          124              O       1.138474       3.169794       8.528597      -0.571362      33.327278 0.53271351E+03  0.12787970E+05                                 8.214568                            7.181411       0.365038       2.167608                    0.996502      27.720532      73.022275       0.702815       0.363042      -1.134814      -0.045905      -0.003735      -0.064150       0.078971      -0.032192      -0.059217      -0.037248       0.022724      -0.183558      -0.106101       0.032457       0.073644              8.800365       5.978809       2.144249       0.268779      13.200068      -1.236986       7.222219          -0.000001
          125              O       9.649165       0.724788      10.557383      -0.694627      36.886411 0.60233655E+03  0.14935531E+05                                 8.783074                            7.629227       0.303353       2.106864                    0.997841      29.942460      80.609458       0.681666       0.362371      -1.133413      -0.091988      -0.057605      -0.068607       0.128402      -0.030194       0.003801       0.017467       0.102310      -0.173595      -0.066673      -0.021667       0.088340              9.409089       7.002975       1.128007      -0.683135      10.249128       4.054123      10.975165          -0.000003
          126              O       1.086247       3.682031       1.722258      -0.645343      43.187391 0.59210105E+03  0.14568473E+05                                 9.765666                            7.539449       0.290348       2.135903                    0.995948      28.410635      75.333889       0.691470       0.360010      -1.139201      -0.086251      -0.009540      -0.046314       0.098363      -0.007431      -0.037667       0.016556       0.123502       0.071574      -0.076427      -0.001880       0.078307             11.316804      10.359858      -2.588599       6.240459       8.517521      -2.864712      15.073033          -0.000000
          127              O       9.552514      11.727314      10.151055      -0.651609      40.006467 0.59140722E+03  0.14594343E+05                                 9.341959                            7.589478       0.013417       2.037388                    0.995986      28.972261      77.754872       0.679579       0.365232      -1.131436       0.067558       0.043153      -0.018606       0.082295      -0.023355       0.044911      -0.008997       0.022961      -0.171274      -0.074676       0.005130       0.069546             10.524712       7.681877       3.758409      -2.286988      14.543314      -3.747107       9.348945          -0.000002
          128              O       1.283441       1.762464      10.195252      -0.810355      48.531597 0.82918958E+03  0.22261343E+05                                10.570245                            8.948087       0.003185       1.965122                    0.999197      33.293617      93.133270       0.630044       0.362108      -1.134109       0.041633      -0.088869      -0.091784       0.134370      -0.070312       0.032660      -0.011627       0.069583       0.041350      -0.085925      -0.001323       0.087249             11.688779       8.769915       1.826596       2.862230       8.298253       0.529274      17.998168          -0.000001

******************************************************
Auxiliary information for the entire system
The total spin magnetic moment of the unit cell is   -0.000031
The total net atomic charge of the unit cell is   0.000004
Accuracy of reproducing the electrostatic potential in the unit cell:
  The inner radius (bohr) =    5.0000
  The outer radius (bohr) =   12.0000
  Valid grid points have density less than (e/(bohr^3)) =    0.0001
  The number of valid grid points were=        48052
  The rms potential error without charges in kcal/mol is=      7.82407
  The rms potential error with partial charges in kcal/mol is=      1.96110
  The RRMSE value at monopole order=      0.25065
  The rms potential error with partial charges and cloud penetration in kcal/mol is=      1.95880
  The RRMSE value at monopole order with cloud penetration is=      0.25036
  The rms potential error with partial charges and atomic dipoles in kcal/mol is=      0.77226
  The RRMSE value at dipole order=      0.09870
  The rms potential error with partial charges, atomic dipoles and cloud penetration in kcal/mol is=      0.78063
  The RRMSE value at dipole order with cloud penetration=      0.09977

******************************************************
The electron densities and ab initio electrostatic potential were computed in VASP using the PBE functional and
projector augmented wave method. See the main text of the journal article for a description of computational details.
The atomic charges, dipoles, and quadrupoles were computed with the DDEC6 method as described in
(a) T. A. Manz and N. Gabaldon Limas, RSC Adv. 6 (2016) 47771-47801 DOI: 10.1039/c6ra04656h
(b) N. Gabaldon Limas and T. A. Manz, RSC Adv. 8 (2018) 2678-2707 DOI: 10.1039/c7ra11829e.
For each atom in the material, the electron cloud parameters were fit to the spherically averaged atom-in-material
electron density using radial positions for which this density was between 10^-4 and 10^-2 electrons per cubic bohr.
The polarizabilities, dispersion coefficients, and quantum Drude oscillator (QDO) parameters were fit using the MCLF method.
The magnetic structure of the system was optimized in VASP from the default ferromagnetic initial guess using spin polarization.
The atomic spin moments (ASMs) were computed on this optimized magnetic structure using the DDEC6 partition as inputs
to the method of T. A. Manz and D. S. Sholl, J. Chem. Theory Comput. 7 (2011) 4146-4164 DOI: 10.1021/ct200539n.
The RMSE and RRMSE were computed using a uniform grid with Ewald summation.
