# Supplementary material for: A collection of forcefield precursors for metal–organic frameworks
Source: RSC Adv. 2019 Nov 13;9(63):36492–507. doi: 10.1039/c9ra07327b (PMC9075174; doi:10.1039/c9ra07327b)
Supplement: RA-009-C9RA07327B-s3407 [file RA-009-C9RA07327B-s3407.xyz]

  128
jmolscript: load "" {1 1 1} spacegroup "x,y,z" unitcell [{     10.788000     0.000000     0.000000 }, {     -0.092403    13.169676     0.000000 }, {      0.000000     0.000000    14.223000 }]
Ho     7.967840     9.404334    11.121106     2.067978
Ho    10.635229    11.425879     9.075270     2.205368
Ho     8.075556    10.350180     4.009606     2.067978
Ho     5.408167     8.328635     1.963770     2.205369
Ho     2.727650     3.765342     3.101894     2.068045
Ho     0.060368     1.743797     5.147730     2.205361
Ho     2.620041     2.819496    10.213394     2.067978
Ho     5.287430     4.841041    12.259230     2.205367
H      9.373531    11.400989     0.652836     0.132535
H      4.973268    12.300477    12.117996     0.141840
H      4.648470    12.004160     9.001737     0.130013
H      6.669864     8.353525     7.764336     0.132533
H      0.282128     7.454037     5.006496     0.141841
H      0.606925     7.750354     1.890237     0.130013
H      1.322066     1.768687    13.570164     0.132535
H      5.722329     0.869199     2.105004     0.141842
H      6.047127     1.165516     5.221263     0.130014
H      4.025733     4.816151     6.458664     0.132533
H     10.413469     5.715639     9.216504     0.141841
H     10.088672     5.419322    12.332763     0.130013
C      9.773475    11.134961    12.362632     0.619156
C      0.959298     0.272612    11.514941     0.685010
C      9.903598    12.116102     0.385443    -0.104900
C     10.309752    12.195120    13.274326    -0.011641
C      0.428688     0.096139    12.898839    -0.037794
C      5.801169    10.389557    13.550252     0.711907
C      6.368895    11.580096     2.173274     0.579016
C      5.104572    12.652108    12.968531    -0.104709
C      5.567878    11.811882    13.981209    -0.040304
C      5.770196    12.343937     1.035434    -0.035401
C      7.261402    11.685454     8.698787     0.677349
C      8.045568    13.086707     6.150025     0.693622
C      4.915969    12.471683     8.243651    -0.119513
C      6.726549    -0.032924     6.701878    -0.018013
C      6.251837    12.426906     7.852518    -0.038110
C      6.269921     8.619553     5.251132     0.619156
C      4.388500     6.312226     4.403441     0.685003
C      6.139797     7.638412     7.496943    -0.104902
C      5.733644     7.559394     6.162826    -0.011645
C      4.919111     6.488699     5.787339    -0.037791
C     10.242226     9.364957     6.438752     0.711907
C      9.674500     8.174418     9.284774     0.579016
C      0.150824     7.102406     5.857031    -0.104706
C     10.475517     7.942632     6.869709    -0.040301
C     10.273200     7.410577     8.146934    -0.035397
C      8.781993     8.069060     1.587287     0.677349
C      7.997828     6.667807    13.261525     0.693621
C      0.339427     7.282831     1.132151    -0.119517
C      9.409249     6.617762    13.813378    -0.018013
C      9.791558     7.327608     0.741018    -0.038109
C      0.922122     2.034715     1.860368     0.619162
C      9.736299    12.897064     2.708059     0.685010
C      0.791999     1.053574    13.837557    -0.104899
C      0.385845     0.974556     0.948674    -0.011643
C     10.266909    13.073537     1.324161    -0.037794
C      4.894428     2.780119     0.672748     0.711921
C      4.326702     1.589580    12.049726     0.579017
C      5.591025     0.517568     1.254469    -0.104707
C      5.127719     1.357794     0.241791    -0.040301
C      4.925401     0.825739    13.187566    -0.035401
C      3.434195     1.484222     5.524213     0.677338
C      2.650029     0.082969     8.072975     0.693622
C      5.779628     0.697993     5.979349    -0.119513
C      4.061451     0.032924     7.521122    -0.018013
C      4.443760     0.742770     6.370482    -0.038107
C      4.425676     4.550123     8.971868     0.619156
C      6.307097     6.857450     9.819559     0.685010
C      4.555800     5.531264     6.726057    -0.104903
C      4.961953     5.610282     8.060174    -0.011644
C      5.776486     6.680977     8.435661    -0.037796
C      0.453371     3.804719     7.784248     0.711905
C      1.021097     4.995258     4.938226     0.579011
C     10.544773     6.067270     8.365969    -0.104706
C      0.220080     5.227044     7.353291    -0.040302
C      0.422397     5.759099     6.076066    -0.035402
C      1.913604     5.100616    12.635713     0.677349
C      2.697769     6.501869     0.961475     0.693619
C     10.356170     5.886845    13.090849    -0.119514
C      1.286348     6.551914     0.409622    -0.018014
C      0.904039     5.842068    13.481982    -0.038110
O      9.559235     9.995784    12.820612    -0.572867
O      9.415549    11.408890    11.153677    -0.808773
O      1.166603     1.477638    11.206302    -0.654524
O      1.063768    12.444027    10.793835    -0.694007
O      6.443933    10.264445    12.496328    -0.637864
O      5.280363     9.430805    14.171797    -0.685518
O      6.547378    12.126638     3.285513    -0.558021
O      6.770061    10.371120     1.996909    -0.782896
O      6.854688    10.917661     9.617593    -0.634564
O      8.475547    11.922508     8.444195    -0.684307
O      8.855569     0.965337     6.270921    -0.735379
O      8.405580    12.054204     5.558348    -0.684689
O      6.484161     9.758730     5.709112    -0.572869
O      6.627847     8.345624     4.042177    -0.808773
O      4.181195     5.107200     4.094802    -0.654521
O      4.191627     7.310487     3.682335    -0.694013
O      9.599462     9.490069     5.384828    -0.637863
O     -0.024968    10.323709     7.060297    -0.685517
O      9.496018     7.627876    10.397013    -0.558019
O      9.273334     9.383394     9.108409    -0.782895
O      9.188708     8.836853     2.506093    -0.634566
O      7.567849     7.832006     1.332695    -0.684306
O      7.280230     5.619501    13.382421    -0.735379
O      7.637816     7.700310    12.669848    -0.684689
O      1.136362     3.173892     1.402388    -0.572880
O      1.280048     1.760786     3.069323    -0.808795
O      9.528994    11.692038     3.016698    -0.654523
O      9.631829     0.725649     3.429165    -0.694006
O      4.251664     2.905231     1.726672    -0.637904
O      5.415234     3.738871     0.051203    -0.685521
O      4.148219     1.043038    10.937487    -0.558021
O      3.925536     2.798556    12.226091    -0.782896
O      3.840909     2.252015     4.605407    -0.634546
O      2.220050     1.247168     5.778805    -0.684312
O      1.840028    12.204339     7.952079    -0.735380
O      2.290017     1.115472     8.664652    -0.684689
O      4.211436     3.410946     8.513888    -0.572869
O      4.067750     4.824052    10.180823    -0.808774
O      6.514402     8.062476    10.128198    -0.654525
O      6.503970     5.859189    10.540665    -0.694009
O      1.096135     3.679607     8.838172    -0.637862
O     10.720565     2.845967     7.162703    -0.685518
O      1.199579     5.541800     3.825987    -0.558028
O      1.422263     3.786282     5.114591    -0.782870
O      1.506889     4.332823    11.716907    -0.634566
O      3.127748     5.337670    12.890305    -0.684304
O      3.415367     7.550175     0.840579    -0.735377
O      3.057781     5.469366     1.553152    -0.684701

The following XYZ coordinates are in angstroms. Other properties are in atomic units.
The sperically averaged electron density of each atom fit to a function of the form exp(a - br)
eigen_1, eigen_2 and eigen_3 are the three eigenvalues of traceless quadrupole moment tensor
  atom number  atomic symbol              X              Y              Z     net charge C6 coefficient C8 coefficient C10 coefficient fluctuating dipole atomic polarizability isotropic forcefield polarizability              a              b squared Pearson coefficient          <r^3>          <r^4>         wp_QDO          m_QDO          q_QDO       dipole_x       dipole_y       dipole_z         dipole            Qxy            Qxz            Qyz     Q(x^2-y^2)  Q(3z^2 - R^2)        eigen_1        eigen_2        eigen_3 static polarizability      alpha(xx)      alpha(xy)      alpha(xz)      alpha(yy)      alpha(yz)      alpha(zz) atomic spin moment
            1             Ho       7.967840       9.404334      11.121106       2.067978     139.138823 0.30652630E+04  0.10329762E+06                                17.346470                           14.665217       2.366950       2.512889                    0.999785      69.722282     157.860535       0.690785       0.263112      -1.356930      -0.067152      -0.005605       0.006853       0.067733      -0.017597       0.008175       0.036187       0.035822      -0.021569      -0.051825       0.020321       0.031503             20.018598      16.872452       1.567342      -1.392125      20.466035       3.856622      22.717306           0.000006
            2             Ho      10.635229      11.425879       9.075270       2.205368      72.431306 0.13932736E+04  0.38714005E+05                                11.082361                            9.686130       3.590120       2.942585                    0.996954      63.803344     132.979592       0.872929       0.252520      -1.365217      -0.003100       0.010895      -0.013381       0.017532      -0.162256       0.056559      -0.099819      -0.181318      -0.084040      -0.171887      -0.075731       0.247618             12.388553      13.066038       4.053697       0.484923      11.352893       2.458891      12.746730           0.000001
            3             Ho       8.075556      10.350180       4.009606       2.067978     139.138851 0.30652632E+04  0.10329763E+06                                17.346473                           14.665217       2.366950       2.512889                    0.999785      69.722282     157.860535       0.690785       0.263112      -1.356930       0.067151       0.005604       0.006853       0.067732      -0.017597      -0.008175      -0.036187       0.035823      -0.021569      -0.051825       0.020321       0.031503             20.018609      16.872450       1.567329       1.392129      20.466013      -3.856623      22.717364           0.000006
            4             Ho       5.408167       8.328635       1.963770       2.205369      72.431199 0.13932706E+04  0.38713899E+05                                11.082349                            9.686118       3.590130       2.942589                    0.996954      63.803305     132.979458       0.872930       0.252520      -1.365218       0.003101      -0.010897      -0.013381       0.017533      -0.162256      -0.056558       0.099819      -0.181321      -0.084045      -0.171887      -0.075732       0.247618             12.388542      13.066016       4.053677      -0.484918      11.352862      -2.458884      12.746749           0.000002
            5             Ho       2.727650       3.765342       3.101894       2.068045     139.109874 0.30645424E+04  0.10326679E+06                                17.343822                           14.663254       2.367112       2.512996                    0.999785      69.718517     157.844654       0.690852       0.263103      -1.356948       0.067144       0.005574      -0.006913       0.067729      -0.017582       0.008089       0.036217       0.035807      -0.021795      -0.051825       0.020254       0.031571             20.015351      16.869984       1.567278      -1.391879      20.462659       3.856170      22.713411           0.000006
            6             Ho       0.060368       1.743797       5.147730       2.205361      72.431738 0.13932842E+04  0.38714378E+05                                11.082412                            9.686174       3.590088       2.942573                    0.996954      63.803498     132.980107       0.872926       0.252520      -1.365217       0.003098      -0.010904       0.013381       0.017536      -0.162262       0.056555      -0.099816      -0.181315      -0.084013      -0.171896      -0.075720       0.247616             12.388613      13.066094       4.053694       0.484938      11.352930       2.458905      12.746815           0.000001
            7             Ho       2.620041       2.819496      10.213394       2.067978     139.138877 0.30652639E+04  0.10329765E+06                                17.346475                           14.665219       2.366950       2.512889                    0.999785      69.722285     157.860549       0.690785       0.263112      -1.356930      -0.067150      -0.005606      -0.006853       0.067731      -0.017597      -0.008175      -0.036187       0.035822      -0.021571      -0.051825       0.020321       0.031504             20.018609      16.872473       1.567340       1.392129      20.466078      -3.856623      22.717275           0.000006
            8             Ho       5.287430       4.841041      12.259230       2.205367      72.431343 0.13932748E+04  0.38714044E+05                                11.082365                            9.686135       3.590121       2.942585                    0.996954      63.803360     132.979641       0.872929       0.252520      -1.365217      -0.003101       0.010896       0.013381       0.017533      -0.162255      -0.056559       0.099821      -0.181317      -0.084042      -0.171885      -0.075733       0.247618             12.388556      13.066040       4.053697      -0.484915      11.352916      -2.458887      12.746712           0.000002
            9              H       9.373531      11.400989       0.652836       0.132535       0.894226 0.64346469E+01  0.60895550E+02                                 1.632691                            1.560444      -1.273795       2.292549                    0.994700       3.625186      10.559582       0.456082       1.419066      -0.678685      -0.020319      -0.036355       0.011982       0.043338       0.010273      -0.002095      -0.000931       0.000377      -0.026118      -0.009103      -0.005720       0.014823              1.659861       1.598452       0.386721      -0.169160       1.812761      -0.119390       1.568369           0.000002
           10              H       4.973268      12.300477      12.117996       0.141840       0.935970 0.67732399E+01  0.63876794E+02                                 1.590292                            1.530532      -1.078213       2.391808                    0.997753       3.287921       9.064570       0.500772       1.296939      -0.705539      -0.005357      -0.017002      -0.039965       0.043761       0.007081       0.002948       0.008890      -0.010195       0.020002      -0.012205      -0.003143       0.015348              1.600370       1.315856      -0.086602       0.115357       1.519685       0.181720       1.965567           0.000003
           11              H       4.648470      12.004160       9.001737       0.130013       1.062010 0.79147764E+01  0.77522001E+02                                 1.728695                            1.655143      -1.016923       2.411596                    0.997753       3.392909       9.499041       0.481788       1.297966      -0.706164      -0.014251      -0.020689       0.033409       0.041800       0.003795      -0.009226      -0.009410       0.007254       0.011999      -0.011667      -0.004709       0.016375              1.745293       1.631584      -0.005496      -0.173610       1.590924      -0.310032       2.013371           0.000004
           12              H       6.669864       8.353525       7.764336       0.132533       0.894230 0.64346873E+01  0.60896023E+02                                 1.632695                            1.560448      -1.273797       2.292547                    0.994700       3.625198      10.559622       0.456081       1.419065      -0.678685       0.020319       0.036355       0.011982       0.043338       0.010273       0.002095       0.000931       0.000377      -0.026118      -0.009103      -0.005720       0.014823              1.659865       1.598456       0.386722       0.169160       1.812766       0.119390       1.568373           0.000002
           13              H       0.282128       7.454037       5.006496       0.141841       0.935967 0.67732047E+01  0.63876374E+02                                 1.590287                            1.530528      -1.078201       2.391814                    0.997753       3.287911       9.064534       0.500772       1.296939      -0.705539       0.005357       0.017002      -0.039965       0.043761       0.007081      -0.002948      -0.008890      -0.010195       0.020002      -0.012205      -0.003143       0.015348              1.600366       1.315853      -0.086602      -0.115356       1.519682      -0.181720       1.965563           0.000003
           14              H       0.606925       7.750354       1.890237       0.130013       1.062010 0.79147809E+01  0.77522068E+02                                 1.728697                            1.655144      -1.016922       2.411596                    0.997753       3.392912       9.499056       0.481788       1.297968      -0.706164       0.014252       0.020689       0.033408       0.041800       0.003795       0.009226       0.009410       0.007254       0.011999      -0.011667      -0.004709       0.016376              1.745295       1.631585      -0.005497       0.173609       1.590926       0.310032       2.013373           0.000004
           15              H       1.322066       1.768687      13.570164       0.132535       0.894221 0.64346070E+01  0.60895076E+02                                 1.632687                            1.560440      -1.273780       2.292557                    0.994700       3.625170      10.559526       0.456082       1.419068      -0.678684       0.020319       0.036356      -0.011982       0.043338       0.010273      -0.002095      -0.000930       0.000376      -0.026117      -0.009103      -0.005720       0.014823              1.659856       1.598448       0.386720      -0.169159       1.812757      -0.119390       1.568365           0.000002
           16              H       5.722329       0.869199       2.105004       0.141842       0.935965 0.67731881E+01  0.63876168E+02                                 1.590284                            1.530525      -1.078204       2.391813                    0.997753       3.287905       9.064509       0.500773       1.296938      -0.705539       0.005356       0.017003       0.039965       0.043761       0.007081       0.002948       0.008891      -0.010196       0.020001      -0.012205      -0.003143       0.015348              1.600362       1.315850      -0.086601       0.115356       1.519677       0.181718       1.965559           0.000003
           17              H       6.047127       1.165516       5.221263       0.130014       1.062015 0.79148197E+01  0.77522533E+02                                 1.728701                            1.655148      -1.016928       2.411594                    0.997753       3.392911       9.499054       0.481787       1.297967      -0.706164       0.014251       0.020689      -0.033409       0.041800       0.003795      -0.009226      -0.009410       0.007254       0.012000      -0.011667      -0.004709       0.016376              1.745299       1.631590      -0.005496      -0.173612       1.590928      -0.310033       2.013378           0.000004
           18              H       4.025733       4.816151       6.458664       0.132533       0.894239 0.64347629E+01  0.60896881E+02                                 1.632701                            1.560453      -1.273808       2.292541                    0.994700       3.625209      10.559646       0.456082       1.419058      -0.678686      -0.020318      -0.036355      -0.011982       0.043337       0.010272       0.002095       0.000931       0.000377      -0.026117      -0.009103      -0.005720       0.014823              1.659872       1.598462       0.386725       0.169161       1.812775       0.119390       1.568378           0.000002
           19              H      10.413469       5.715639       9.216504       0.141841       0.935969 0.67732212E+01  0.63876560E+02                                 1.590288                            1.530529      -1.078212       2.391809                    0.997753       3.287914       9.064540       0.500773       1.296937      -0.705539      -0.005357      -0.017002       0.039965       0.043761       0.007081      -0.002948      -0.008890      -0.010195       0.020002      -0.012205      -0.003143       0.015348              1.600366       1.315853      -0.086602      -0.115356       1.519682      -0.181720       1.965564           0.000003
           20              H      10.088672       5.419322      12.332763       0.130013       1.062011 0.79147793E+01  0.77522025E+02                                 1.728695                            1.655142      -1.016925       2.411595                    0.997753       3.392909       9.499036       0.481789       1.297965      -0.706165      -0.014251      -0.020689      -0.033409       0.041800       0.003795       0.009226       0.009410       0.007253       0.011999      -0.011667      -0.004709       0.016376              1.745292       1.631583      -0.005497       0.173609       1.590924       0.310032       2.013371           0.000004
           21              C       9.773475      11.134961      12.362632       0.619156      23.423480 0.25775625E+03  0.53978500E+04                                 7.615169                            5.740381      -0.249406       1.967371                    0.999237      22.838279      65.079825       0.610086       0.479406      -1.012076      -0.019719      -0.014629      -0.036018       0.043591      -0.073920      -0.045346      -0.029783       0.127833      -0.112054      -0.109759      -0.012231       0.121990              8.816474       5.702117       2.783705       2.074016      10.373349       1.774211      10.373958           0.000008
           22              C       0.959298       0.272612      11.514941       0.685010      21.334786 0.23277932E+03  0.47593441E+04                                 7.226401                            5.525937      -0.285184       1.981965                    0.998806      21.641705      61.237450       0.608982       0.491925      -1.004054       0.036085       0.011314      -0.065753       0.075853      -0.035169       0.047943      -0.004256       0.142623      -0.168378      -0.071143      -0.049314       0.120456              8.177070       5.289241       1.515381      -2.291692       9.075658       0.136509      10.166310           0.000009
           23              C       9.903598      12.116102       0.385443      -0.104900      34.515494 0.44649894E+03  0.10604724E+05                                 9.355453                            7.165190      -0.046519       1.963015                    0.999605      29.422689      86.003091       0.598082       0.431188      -1.051255       0.028634       0.002214       0.000768       0.028730      -0.026884       0.018025      -0.025294       0.001974      -0.120275      -0.050413      -0.006223       0.056636             10.676937       6.989246       2.751947      -1.194128       9.374862       2.620382      15.666702           0.000000
           24              C      10.309752      12.195120      13.274326      -0.011641      37.403613 0.42512016E+03  0.98510350E+04                                 9.640753                            6.834248       0.082656       2.042821                    0.999031      26.600976      73.755787       0.641556       0.412004      -1.076541       0.009738       0.020538       0.020046       0.030307      -0.030781       0.017106      -0.024598      -0.003056      -0.003534      -0.031501      -0.017479       0.048981             11.613595       8.622921       5.115532      -0.296226      12.182193       2.794144      14.035670           0.000002
           25              C       0.428688       0.096139      12.898839      -0.037794      37.254488 0.43231765E+03  0.10056631E+05                                 9.570550                            6.863226       0.117685       2.046565                    0.999251      26.948009      74.781894       0.644424       0.408587      -1.079141      -0.020964       0.003036       0.044933       0.049676      -0.030843       0.016497      -0.005912      -0.022016      -0.077766      -0.035099      -0.013427       0.048526             11.386882       8.546934       4.324457      -2.603639      10.592925       0.656558      15.020785           0.000001
           26              C       5.801169      10.389557      13.550252       0.711907      21.655756 0.21897036E+03  0.44109472E+04                                 7.311763                            5.374356      -0.367981       1.968303                    0.998064      21.033997      59.158747       0.614697       0.494651      -1.002244      -0.000086      -0.078440      -0.041599       0.088788      -0.007185       0.110478      -0.001315       0.125898      -0.030471      -0.088565      -0.057776       0.146341              8.505182       5.922720      -0.353766      -2.707977      11.145525      -0.056257       8.447302           0.000012
           27              C       6.368895      11.580096       2.173274       0.579016      23.763251 0.26323344E+03  0.55396355E+04                                 7.639200                            5.759856      -0.055933       2.022028                    0.999593      23.282403      66.430966       0.615818       0.472621      -1.016050       0.038963      -0.024558       0.016467       0.048912       0.030669      -0.081154       0.025938       0.103402      -0.153034      -0.107209      -0.011231       0.118440              8.890259       5.972428      -2.446979       2.697102       9.827856      -1.623421      10.870494           0.000007
           28              C       5.104572      12.652108      12.968531      -0.104709      34.476725 0.43186799E+03  0.10159489E+05                                 9.315667                            7.015623      -0.040385       1.965347                    0.999556      29.137652      84.419144       0.609218       0.427379      -1.054902       0.003231       0.011494       0.014708       0.018944       0.029545      -0.014797       0.011277       0.076189       0.000468      -0.052886       0.002515       0.050371             10.896395       6.962206      -4.550986       2.225127      15.519894      -2.138244      10.207085          -0.000001
           29              C       5.567878      11.811882      13.981209      -0.040304      38.052386 0.45495703E+03  0.10730684E+05                                 9.755105                            7.077343      -0.016035       1.997951                    0.999089      27.435102      76.930929       0.628996       0.412859      -1.075186      -0.007038       0.046715       0.006018       0.047624       0.012332      -0.009158      -0.008959       0.064462      -0.032776      -0.031706      -0.010427       0.042133             11.631618       6.530737      -3.485762       1.838502      16.120373       0.512875      12.243744           0.000001
           30              C       5.770196      12.343937       1.035434      -0.035401      37.925949 0.44322922E+03  0.10403946E+05                                 9.785666                            7.011719       0.072440       2.029507                    0.999223      27.398569      77.076597       0.627313       0.415960      -1.071329      -0.006990       0.025882      -0.028430       0.039077      -0.009900      -0.012466       0.009751       0.014370      -0.012384      -0.014569      -0.008644       0.023213             11.820519       7.398632      -4.034064       3.621088      14.260499      -2.173634      13.802427           0.000002
           31              C       7.261402      11.685454       8.698787       0.677349      22.025870 0.23569789E+03  0.48295962E+04                                 7.391631                            5.551692      -0.172608       2.021877                    0.998975      21.594578      60.987191       0.609571       0.490373      -1.005774       0.056427      -0.036105       0.029688       0.073273       0.007430      -0.028612       0.092413      -0.086175       0.048431      -0.086990      -0.032600       0.119590              8.614491      10.202688      -1.645177       1.261404       7.306261      -3.507869       8.334524           0.000005
           32              C       8.045568      13.086707       6.150025       0.693622      22.793611 0.23987367E+03  0.49857293E+04                                 7.750103                            5.731242      -0.632272       1.860020                    0.997938      22.732683      66.778172       0.573870       0.513507      -0.984490       0.060195       0.009781      -0.015870       0.063015      -0.035606       0.067635      -0.059122      -0.044754       0.230208      -0.090630      -0.044654       0.135284              9.079558      11.342616       1.063835      -2.277493       9.325226       1.658415       6.570831           0.000007
           33              C       4.915969      12.471683       8.243651      -0.119513      35.966454 0.44665520E+03  0.10620852E+05                                 9.631752                            7.170375      -0.079898       1.951125                    0.999055      29.767637      87.370626       0.596728       0.431661      -1.049829       0.005287       0.008987      -0.013434       0.017005       0.019266      -0.010554       0.010344      -0.055159       0.031942      -0.042284       0.011433       0.030851             11.394517      17.102679      -4.443388      -0.052954       8.083798      -2.294539       8.997074          -0.000000
           34              C       6.726549      -0.032924       6.701878      -0.018013      39.336547 0.46032832E+03  0.10924629E+05                                10.128084                            7.205433      -0.118693       1.974113                    0.998414      27.452789      78.040474       0.610216       0.422945      -1.065259      -0.040580       0.001556       0.008767       0.041545       0.023235       0.016234       0.029671      -0.063626      -0.032299      -0.037049      -0.023349       0.060397             12.408625      17.789922      -3.124319      -1.891984       8.359912      -3.045483      11.076043           0.000001
           35              C       6.251837      12.426906       7.852518      -0.038110      39.240982 0.45004370E+03  0.10587580E+05                                 9.996519                            7.039180       0.140938       2.053529                    0.999248      27.277268      76.426955       0.630585       0.412877      -1.075016      -0.035552       0.014245      -0.028214       0.047570       0.012316      -0.008418       0.013237      -0.014797      -0.023153      -0.023628       0.002956       0.020672             12.368350      16.612914      -4.366266       0.881252       9.042614      -4.139716      11.449522           0.000003
           36              C       6.269921       8.619553       5.251132       0.619156      23.423502 0.25775643E+03  0.53978557E+04                                 7.615178                            5.740385      -0.249412       1.967369                    0.999237      22.838300      65.079929       0.610085       0.479406      -1.012076       0.019719       0.014630      -0.036018       0.043591      -0.073920       0.045346       0.029783       0.127832      -0.112053      -0.109759      -0.012230       0.121989              8.816488       5.702123       2.783705      -2.074027      10.373350      -1.774227      10.373990           0.000010
           37              C       4.388500       6.312226       4.403441       0.685003      21.334891 0.23278203E+03  0.47594126E+04                                 7.226417                            5.525964      -0.285226       1.981948                    0.998806      21.641840      61.237882       0.608982       0.491924      -1.004054      -0.036081      -0.011310      -0.065754       0.075851      -0.035172      -0.047943       0.004255       0.142624      -0.168368      -0.071141      -0.049315       0.120457              8.177073       5.289248       1.515349       2.291695       9.075604      -0.136567      10.166367           0.000009
           38              C       6.139797       7.638412       7.496943      -0.104902      34.515587 0.44650026E+03  0.10604764E+05                                 9.355466                            7.165197      -0.046517       1.963014                    0.999605      29.422763      86.003359       0.598082       0.431187      -1.051255      -0.028636      -0.002214       0.000768       0.028732      -0.026882      -0.018025       0.025295       0.001972      -0.120275      -0.050413      -0.006222       0.056635             10.676952       6.989253       2.751953       1.194117       9.374883      -2.620405      15.666721           0.000000
           39              C       5.733644       7.559394       6.162826      -0.011645      37.403707 0.42512153E+03  0.98510754E+04                                 9.640768                            6.834258       0.082654       2.042820                    0.999031      26.601032      73.755993       0.641556       0.412004      -1.076541      -0.009739      -0.020538       0.020047       0.030307      -0.030780      -0.017106       0.024597      -0.003058      -0.003529      -0.031501      -0.017479       0.048980             11.613612       8.622925       5.115531       0.296200      12.182201      -2.794188      14.035710           0.000002
           40              C       4.919111       6.488699       5.787339      -0.037791      37.254499 0.43231827E+03  0.10056653E+05                                 9.570563                            6.863239       0.117671       2.046560                    0.999251      26.948038      74.782095       0.644422       0.408588      -1.079140       0.020965      -0.003037       0.044932       0.049675      -0.030843      -0.016497       0.005912      -0.022017      -0.077764      -0.035098      -0.013428       0.048527             11.386888       8.546929       4.324438       2.603609      10.592920      -0.656640      15.020815           0.000001
           41              C      10.242226       9.364957       6.438752       0.711907      21.655751 0.21897032E+03  0.44109456E+04                                 7.311759                            5.374354      -0.367977       1.968305                    0.998064      21.033985      59.158683       0.614697       0.494651      -1.002244       0.000086       0.078440      -0.041598       0.088788      -0.007185      -0.110478       0.001314       0.125898      -0.030473      -0.088565      -0.057776       0.146341              8.505178       5.922718      -0.353764       2.707978      11.145514       0.056256       8.447302           0.000012
           42              C       9.674500       8.174418       9.284774       0.579016      23.763210 0.26323321E+03  0.55396290E+04                                 7.639189                            5.759853      -0.055931       2.022029                    0.999593      23.282379      66.430866       0.615818       0.472621      -1.016050      -0.038964       0.024557       0.016466       0.048912       0.030669       0.081154      -0.025937       0.103403      -0.153034      -0.107208      -0.011232       0.118440              8.890239       5.972418      -2.446975      -2.697087       9.827849       1.623404      10.870451           0.000006
           43              C       0.150824       7.102406       5.857031      -0.104706      34.476525 0.43186535E+03  0.10159410E+05                                 9.315629                            7.015602      -0.040374       1.965352                    0.999556      29.137536      84.418690       0.609219       0.427379      -1.054902      -0.003231      -0.011494       0.014709       0.018945       0.029545       0.014797      -0.011277       0.076191       0.000465      -0.052886       0.002514       0.050372             10.896343       6.962170      -4.550949      -2.225106      15.519814       2.138205      10.207046          -0.000001
           44              C      10.475517       7.942632       6.869709      -0.040301      38.052187 0.45495460E+03  0.10730610E+05                                 9.755068                            7.077322      -0.016027       1.997955                    0.999089      27.435007      76.930547       0.628997       0.412858      -1.075186       0.007038      -0.046715       0.006018       0.047624       0.012333       0.009158       0.008959       0.064465      -0.032778      -0.031708      -0.010427       0.042135             11.631569       6.530711      -3.485743      -1.838484      16.120305      -0.512897      12.243690           0.000001
           45              C      10.273200       7.410577       8.146934      -0.035397      37.925693 0.44322619E+03  0.10403855E+05                                 9.785620                            7.011695       0.072446       2.029511                    0.999223      27.398456      77.076156       0.627315       0.415960      -1.071329       0.006990      -0.025883      -0.028429       0.039077      -0.009899       0.012467      -0.009752       0.014372      -0.012389      -0.014571      -0.008643       0.023214             11.820453       7.398592      -4.034039      -3.621047      14.260443       2.173584      13.802325           0.000001
           46              C       8.781993       8.069060       1.587287       0.677349      22.025878 0.23569791E+03  0.48295969E+04                                 7.391634                            5.551693      -0.172609       2.021876                    0.998975      21.594588      60.987232       0.609571       0.490373      -1.005774      -0.056427       0.036105       0.029688       0.073273       0.007430       0.028611      -0.092412      -0.086174       0.048431      -0.086990      -0.032600       0.119590              8.614498      10.202693      -1.645179      -1.261407       7.306265       3.507874       8.334536           0.000006
           47              C       7.997828       6.667807      13.261525       0.693621      22.793622 0.23987377E+03  0.49857316E+04                                 7.750103                            5.731241      -0.632267       1.860022                    0.997938      22.732689      66.778175       0.573871       0.513506      -0.984490      -0.060195      -0.009781      -0.015870       0.063015      -0.035606      -0.067635       0.059122      -0.044752       0.230208      -0.090629      -0.044655       0.135284              9.079557      11.342616       1.063830       2.277495       9.325226      -1.658412       6.570828           0.000006
           48              C       0.339427       7.282831       1.132151      -0.119517      35.966626 0.44665767E+03  0.10620927E+05                                 9.631785                            7.170396      -0.079908       1.951121                    0.999055      29.767729      87.370992       0.596727       0.431661      -1.049829      -0.005286      -0.008984      -0.013436       0.017005       0.019266       0.010554      -0.010343      -0.055156       0.031943      -0.042283       0.011434       0.030849             11.394560      17.102732      -4.443408       0.052926       8.083832       2.294564       8.997117           0.000000
           49              C       9.409249       6.617762      13.813378      -0.018013      39.336565 0.46032815E+03  0.10924624E+05                                10.128087                            7.205432      -0.118696       1.974112                    0.998414      27.452791      78.040486       0.610216       0.422945      -1.065259       0.040580      -0.001556       0.008767       0.041545       0.023236      -0.016235      -0.029671      -0.063626      -0.032298      -0.037049      -0.023348       0.060397             12.408635      17.789926      -3.124329       1.891972       8.359926       3.045495      11.076053           0.000001
           50              C       9.791558       7.327608       0.741018      -0.038109      39.241026 0.45004411E+03  0.10587593E+05                                 9.996530                            7.039185       0.140933       2.053527                    0.999248      27.277276      76.427005       0.630584       0.412877      -1.075015       0.035552      -0.014245      -0.028214       0.047570       0.012317       0.008417      -0.013237      -0.014797      -0.023154      -0.023628       0.002956       0.020672             12.368370      16.612923      -4.366275      -0.881271       9.042634       4.139737      11.449553           0.000002
           51              C       0.922122       2.034715       1.860368       0.619162      23.423514 0.25775634E+03  0.53978490E+04                                 7.615164                            5.740373      -0.249297       1.967404                    0.999236      22.838244      65.079567       0.610088       0.479405      -1.012077       0.019717       0.014626       0.036014       0.043585      -0.073929      -0.045352      -0.029794       0.127832      -0.112053      -0.109776      -0.012220       0.121996              8.816478       5.702106       2.783712       2.074022      10.373372       1.774241      10.373956           0.000009
           52              C       9.736299      12.897064       2.708059       0.685010      21.334755 0.23277888E+03  0.47593321E+04                                 7.226391                            5.525930      -0.285172       1.981970                    0.998806      21.641669      61.237287       0.608983       0.491924      -1.004054      -0.036085      -0.011314       0.065753       0.075853      -0.035168       0.047943      -0.004255       0.142624      -0.168380      -0.071143      -0.049313       0.120456              8.177058       5.289229       1.515375      -2.291686       9.075641       0.136513      10.166305           0.000009
           53              C       0.791999       1.053574      13.837557      -0.104899      34.515366 0.44649703E+03  0.10604665E+05                                 9.355425                            7.165171      -0.046508       1.963019                    0.999605      29.422612      86.002758       0.598084       0.431187      -1.051255      -0.028635      -0.002214      -0.000767       0.028730      -0.026882       0.018025      -0.025293       0.001970      -0.120276      -0.050412      -0.006222       0.056634             10.676902       6.989228       2.751939      -1.194126       9.374839       2.620374      15.666639           0.000001
           54              C       0.385845       0.974556       0.948674      -0.011643      37.403495 0.42511843E+03  0.98509830E+04                                 9.640729                            6.834234       0.082672       2.042828                    0.999031      26.600912      73.755519       0.641557       0.412004      -1.076542      -0.009738      -0.020538      -0.020046       0.030306      -0.030778       0.017107      -0.024598      -0.003061      -0.003527      -0.031498      -0.017480       0.048979             11.613566       8.622896       5.115514      -0.296226      12.182169       2.794144      14.035634           0.000001
           55              C      10.266909      13.073537       1.324161      -0.037794      37.254439 0.43231703E+03  0.10056612E+05                                 9.570537                            6.863218       0.117693       2.046568                    0.999251      26.947991      74.781790       0.644425       0.408587      -1.079142       0.020964      -0.003035      -0.044933       0.049676      -0.030841       0.016497      -0.005912      -0.022016      -0.077763      -0.035098      -0.013426       0.048525             11.386867       8.546915       4.324446      -2.603630      10.592910       0.656564      15.020776           0.000001
           56              C       4.894428       2.780119       0.672748       0.711921      21.655372 0.21896702E+03  0.44108678E+04                                 7.311716                            5.374340      -0.368115       1.968264                    0.998064      21.033864      59.158498       0.614692       0.494656      -1.002240       0.000085       0.078442       0.041605       0.088793      -0.007185       0.110478      -0.001313       0.125890      -0.030467      -0.088566      -0.057772       0.146338              8.505112       5.922670      -0.353738      -2.707913      11.145496      -0.056301       8.447169           0.000012
           57              C       4.326702       1.589580      12.049726       0.579017      23.763251 0.26323350E+03  0.55396373E+04                                 7.639200                            5.759857      -0.055936       2.022027                    0.999593      23.282408      66.430994       0.615818       0.472622      -1.016050      -0.038963       0.024557      -0.016467       0.048912       0.030669      -0.081155       0.025938       0.103402      -0.153034      -0.107209      -0.011231       0.118440              8.890258       5.972432      -2.446988       2.697099       9.827879      -1.623424      10.870462           0.000007
           58              C       5.591025       0.517568       1.254469      -0.104707      34.476625 0.43186660E+03  0.10159447E+05                                 9.315652                            7.015614      -0.040382       1.965349                    0.999556      29.137586      84.418896       0.609218       0.427379      -1.054902      -0.003232      -0.011493      -0.014708       0.018943       0.029544      -0.014798       0.011278       0.076187       0.000464      -0.052885       0.002514       0.050370             10.896375       6.962189      -4.550968       2.225130      15.519851      -2.138258      10.207085          -0.000001
           59              C       5.127719       1.357794       0.241791      -0.040301      38.052241 0.45495580E+03  0.10730648E+05                                 9.755087                            7.077337      -0.016035       1.997952                    0.999089      27.435047      76.930770       0.628995       0.412859      -1.075185       0.007037      -0.046716      -0.006017       0.047624       0.012332      -0.009159      -0.008957       0.064465      -0.032770      -0.031707      -0.010426       0.042133             11.631587       6.530721      -3.485746       1.838509      16.120346       0.512837      12.243693           0.000001
           60              C       4.925401       0.825739      13.187566      -0.035401      37.925967 0.44322964E+03  0.10403959E+05                                 9.785669                            7.011723       0.072436       2.029506                    0.999223      27.398584      77.076660       0.627313       0.415960      -1.071328       0.006990      -0.025883       0.028429       0.039077      -0.009900      -0.012466       0.009751       0.014370      -0.012384      -0.014569      -0.008644       0.023213             11.820520       7.398639      -4.034077       3.621087      14.260530      -2.173641      13.802390           0.000002
           61              C       3.434195       1.484222       5.524213       0.677338      22.026087 0.23570169E+03  0.48296901E+04                                 7.391659                            5.551724      -0.172595       2.021877                    0.998975      21.594718      60.987544       0.609572       0.490371      -1.005776      -0.056427       0.036101      -0.029684       0.073270       0.007431      -0.028612       0.092414      -0.086174       0.048433      -0.086992      -0.032599       0.119591              8.614511      10.202761      -1.645192       1.261415       7.306253      -3.507845       8.334518           0.000005
           62              C       2.650029       0.082969       8.072975       0.693622      22.793600 0.23987357E+03  0.49857270E+04                                 7.750103                            5.731242      -0.632274       1.860020                    0.997938      22.732681      66.778177       0.573870       0.513507      -0.984490      -0.060195      -0.009781       0.015870       0.063015      -0.035606       0.067635      -0.059122      -0.044753       0.230210      -0.090630      -0.044655       0.135284              9.079557      11.342621       1.063827      -2.277487       9.325227       1.658418       6.570823           0.000006
           63              C       5.779628       0.697993       5.979349      -0.119513      35.966449 0.44665517E+03  0.10620852E+05                                 9.631753                            7.170377      -0.079903       1.951123                    0.999055      29.767645      87.370685       0.596728       0.431661      -1.049829      -0.005286      -0.008986       0.013434       0.017005       0.019266      -0.010554       0.010344      -0.055159       0.031942      -0.042284       0.011432       0.030851             11.394516      17.102681      -4.443363      -0.052983       8.083784      -2.294531       8.997083          -0.000000
           64              C       4.061451       0.032924       7.521122      -0.018013      39.336513 0.46032806E+03  0.10924621E+05                                10.128078                            7.205431      -0.118691       1.974114                    0.998414      27.452779      78.040439       0.610216       0.422945      -1.065259       0.040579      -0.001556      -0.008767       0.041545       0.023235       0.016235       0.029671      -0.063626      -0.032298      -0.037049      -0.023348       0.060397             12.408618      17.789938      -3.124335      -1.891972       8.359903      -3.045467      11.076013           0.000001
           65              C       4.443760       0.742770       6.370482      -0.038107      39.240880 0.45004320E+03  0.10587567E+05                                 9.996506                            7.039181       0.140931       2.053527                    0.999248      27.277254      76.426951       0.630584       0.412878      -1.075015       0.035551      -0.014245       0.028213       0.047569       0.012316      -0.008418       0.013238      -0.014797      -0.023155      -0.023628       0.002956       0.020672             12.368321      16.612943      -4.366252       0.881228       9.042563      -4.139659      11.449457           0.000003
           66              C       4.425676       4.550123       8.971868       0.619156      23.423504 0.25775635E+03  0.53978531E+04                                 7.615176                            5.740382      -0.249407       1.967371                    0.999237      22.838293      65.079885       0.610086       0.479406      -1.012076      -0.019719      -0.014630       0.036018       0.043591      -0.073920       0.045346       0.029783       0.127833      -0.112053      -0.109759      -0.012230       0.121989              8.816488       5.702125       2.783715      -2.074022      10.373378      -1.774226      10.373962           0.000010
           67              C       6.307097       6.857450       9.819559       0.685010      21.334804 0.23277953E+03  0.47593500E+04                                 7.226406                            5.525940      -0.285185       1.981964                    0.998806      21.641722      61.237519       0.608982       0.491925      -1.004054       0.036085       0.011314       0.065754       0.075853      -0.035169      -0.047943       0.004255       0.142622      -0.168379      -0.071143      -0.049313       0.120456              8.177075       5.289244       1.515380       2.291694       9.075662      -0.136513      10.166318           0.000009
           68              C       4.555800       5.531264       6.726057      -0.104903      34.515678 0.44650139E+03  0.10604799E+05                                 9.355490                            7.165212      -0.046530       1.963009                    0.999605      29.422816      86.003610       0.598081       0.431188      -1.051254       0.028637       0.002213      -0.000768       0.028732      -0.026883      -0.018025       0.025295       0.001972      -0.120271      -0.050412      -0.006224       0.056636             10.676981       6.989274       2.751968       1.194107       9.374932      -2.620441      15.666736           0.000001
           69              C       4.961953       5.610282       8.060174      -0.011644      37.403722 0.42512131E+03  0.98510689E+04                                 9.640770                            6.834256       0.082654       2.042820                    0.999031      26.601028      73.755974       0.641556       0.412003      -1.076542       0.009739       0.020539      -0.020047       0.030308      -0.030780      -0.017106       0.024597      -0.003058      -0.003531      -0.031500      -0.017480       0.048980             11.613621       8.622938       5.115552       0.296208      12.182242      -2.794176      14.035684           0.000002
           70              C       5.776486       6.680977       8.435661      -0.037796      37.254643 0.43231949E+03  0.10056687E+05                                 9.570579                            6.863242       0.117680       2.046563                    0.999251      26.948078      74.782172       0.644423       0.408588      -1.079141      -0.020965       0.003035      -0.044934       0.049677      -0.030842      -0.016496       0.005912      -0.022017      -0.077762      -0.035097      -0.013428       0.048525             11.386919       8.546959       4.324474       2.603640      10.592965      -0.656576      15.020833           0.000001
           71              C       0.453371       3.804719       7.784248       0.711905      21.655796 0.21897067E+03  0.44109546E+04                                 7.311769                            5.374357      -0.367975       1.968305                    0.998064      21.034009      59.158768       0.614697       0.494650      -1.002244      -0.000087      -0.078440       0.041600       0.088789      -0.007185      -0.110477       0.001314       0.125898      -0.030478      -0.088565      -0.057775       0.146340              8.505193       5.922727      -0.353767       2.707983      11.145547       0.056254       8.447305           0.000012
           72              C       1.021097       4.995258       4.938226       0.579011      23.763281 0.26323369E+03  0.55396366E+04                                 7.639192                            5.759849      -0.055765       2.022084                    0.999593      23.282310      66.430456       0.615821       0.472620      -1.016052       0.038966      -0.024551      -0.016466       0.048910       0.030663       0.081150      -0.025941       0.103394      -0.153036      -0.107206      -0.011226       0.118433              8.890251       5.972404      -2.446985      -2.697092       9.827872       1.623435      10.870478           0.000006
           73              C      10.544773       6.067270       8.365969      -0.104706      34.476547 0.43186565E+03  0.10159418E+05                                 9.315634                            7.015604      -0.040378       1.965350                    0.999556      29.137547      84.418730       0.609219       0.427379      -1.054902       0.003231       0.011494      -0.014708       0.018944       0.029546       0.014798      -0.011276       0.076192       0.000463      -0.052886       0.002513       0.050374             10.896351       6.962177      -4.550960      -2.225108      15.519832       2.138211      10.207043          -0.000001
           74              C       0.220080       5.227044       7.353291      -0.040302      38.052273 0.45495553E+03  0.10730638E+05                                 9.755083                            7.077330      -0.016029       1.997954                    0.999089      27.435045      76.930699       0.628997       0.412858      -1.075186      -0.007038       0.046716      -0.006017       0.047625       0.012334       0.009159       0.008958       0.064465      -0.032779      -0.031706      -0.010429       0.042135             11.631590       6.530718      -3.485748      -1.838478      16.120350      -0.512910      12.243703           0.000001
           75              C       0.422397       5.759099       6.076066      -0.035402      37.925904 0.44322914E+03  0.10403942E+05                                 9.785652                            7.011718       0.072439       2.029508                    0.999223      27.398563      77.076538       0.627314       0.415960      -1.071329      -0.006990       0.025884       0.028430       0.039078      -0.009900       0.012464      -0.009752       0.014370      -0.012378      -0.014569      -0.008643       0.023212             11.820491       7.398605      -4.034040      -3.621053      14.260482       2.173586      13.802385           0.000002
           76              C       1.913604       5.100616      12.635713       0.677349      22.025853 0.23569762E+03  0.48295888E+04                                 7.391624                            5.551686      -0.172597       2.021880                    0.998975      21.594569      60.987130       0.609572       0.490372      -1.005775       0.056427      -0.036105      -0.029688       0.073273       0.007429       0.028612      -0.092413      -0.086175       0.048433      -0.086990      -0.032600       0.119590              8.614485      10.202679      -1.645177      -1.261407       7.306262       3.507869       8.334514           0.000006
           77              C       2.697769       6.501869       0.961475       0.693619      22.793550 0.23987379E+03  0.49857326E+04                                 7.750086                            5.731241      -0.632228       1.860034                    0.997938      22.732722      66.778299       0.573871       0.513506      -0.984490       0.060197       0.009783       0.015869       0.063017      -0.035608      -0.067633       0.059124      -0.044748       0.230208      -0.090627      -0.044658       0.135285              9.079529      11.342612       1.063859       2.277475       9.325179      -1.658374       6.570795           0.000006
           78              C      10.356170       5.886845      13.090849      -0.119514      35.966467 0.44665539E+03  0.10620857E+05                                 9.631754                            7.170376      -0.079901       1.951124                    0.999055      29.767639      87.370624       0.596728       0.431661      -1.049830       0.005286       0.008987       0.013433       0.017005       0.019266       0.010554      -0.010344      -0.055159       0.031940      -0.042284       0.011432       0.030852             11.394522      17.102666      -4.443392       0.052935       8.083813       2.294556       8.997087           0.000000
           79              C       1.286348       6.551914       0.409622      -0.018014      39.336633 0.46032943E+03  0.10924663E+05                                10.128096                            7.205440      -0.118695       1.974111                    0.998414      27.452841      78.040663       0.610216       0.422945      -1.065259      -0.040579       0.001558      -0.008769       0.041545       0.023235      -0.016234      -0.029669      -0.063626      -0.032300      -0.037048      -0.023347       0.060396             12.408642      17.789943      -3.124322       1.891950       8.359930       3.045507      11.076052           0.000001
           80              C       0.904039       5.842068      13.481982      -0.038110      39.240972 0.45004358E+03  0.10587576E+05                                 9.996519                            7.039180       0.140949       2.053533                    0.999248      27.277258      76.426918       0.630585       0.412877      -1.075016      -0.035551       0.014247       0.028213       0.047569       0.012315       0.008418      -0.013238      -0.014799      -0.023156      -0.023629       0.002956       0.020673             12.368355      16.612902      -4.366271      -0.881275       9.042632       4.139736      11.449532           0.000002
           81              O       9.559235       9.995784      12.820612      -0.572867      33.399718 0.53596903E+03  0.12880820E+05                                 8.220072                            7.197021       0.374226       2.169959                    0.996538      27.747923      73.045162       0.703243       0.362407      -1.135743       0.047643       0.002830       0.065424       0.080983      -0.031263      -0.060045      -0.039385       0.018488      -0.185810      -0.108187       0.036255       0.071932              8.801168       5.983726       2.123478       0.278728      13.186042      -1.243978       7.233736           0.000003
           82              O       9.415549      11.408890      11.153677      -0.808773      48.580186 0.82697059E+03  0.22189925E+05                                10.581147                            8.939931      -0.002582       1.963512                    0.999242      33.269247      93.081698       0.629841       0.362418      -1.133712      -0.042672       0.088564       0.091108       0.134034      -0.072321       0.031422      -0.011068       0.068129       0.031860      -0.085875      -0.002386       0.088262             11.714621       8.782464       1.844375       2.872610       8.310066       0.544629      18.051333           0.000003
           83              O       1.166603       1.477638      11.206302      -0.654524      40.289523 0.59643795E+03  0.14746240E+05                                 9.382991                            7.617586       0.013214       2.036073                    0.996160      29.032922      77.931548       0.679031       0.364839      -1.132005      -0.067649      -0.043336       0.018842       0.082519      -0.024206       0.045022      -0.009142       0.020307      -0.169102      -0.074357       0.004995       0.069363             10.583497       7.751133       3.813368      -2.330844      14.586094      -3.775170       9.413264           0.000003
           84              O       1.063768      12.444027      10.793835      -0.694007      36.946160 0.60356468E+03  0.14973108E+05                                 8.794518                            7.638517       0.307158       2.108510                    0.997921      29.939907      80.613004       0.681071       0.362515      -1.133339       0.094845       0.058311       0.068640       0.130795      -0.031331       0.001733       0.017337       0.102590      -0.174784      -0.066588      -0.022713       0.089300              9.423310       7.026530       1.149259      -0.694451      10.222833       4.050105      11.020567           0.000001
           85              O       6.443933      10.264445      12.496328      -0.637864      42.965160 0.58436415E+03  0.14335170E+05                                 9.740573                            7.497780       0.266641       2.131324                    0.995913      28.262525      74.901877       0.692108       0.360756      -1.138273      -0.087435      -0.008286       0.046509       0.099381      -0.005397       0.039416      -0.017417       0.123966       0.064071      -0.075808      -0.004047       0.079855             11.304535      10.326798      -2.579726      -6.250579       8.489623       2.855251      15.097185           0.000001
           86              O       5.280363       9.430805      14.171797      -0.685518      44.113181 0.65859106E+03  0.16681457E+05                                 9.958124                            8.009316       0.192834       2.071186                    0.996939      30.131178      81.703145       0.662036       0.365263      -1.132355      -0.005223       0.014701      -0.141232       0.142091       0.048768       0.069442      -0.036507       0.125767      -0.081302      -0.111999      -0.004255       0.116254             11.335177       8.617543       3.819535      -2.377327      14.725960      -5.086844      10.662027           0.000001
           87              O       6.547378      12.126638       3.285513      -0.558021      33.628900 0.53643807E+03  0.12884530E+05                                 8.259813                            7.199487       0.414054       2.188551                    0.996030      27.512304      72.213417       0.703789       0.362339      -1.136712      -0.031170       0.062366      -0.011895       0.070729       0.059895      -0.026339       0.050762       0.097220       0.058350      -0.111763       0.044209       0.067555              8.833800       6.249979      -0.516237       1.697383       6.994211       1.668586      13.257212           0.000000
           88              O       6.770061      10.371120       1.996909      -0.782896      52.108653 0.90444789E+03  0.24818027E+05                                11.176032                            9.435248      -0.112795       1.940580                    0.998668      33.042809      93.484470       0.604739       0.369109      -1.128553       0.063312       0.075398      -0.098991       0.139616      -0.037266      -0.073346       0.014729      -0.011272      -0.132899      -0.093929       0.003698       0.090231             12.537497       9.040508      -3.005496       1.419333      18.530057      -0.759873      10.041927           0.000000
           89              O       6.854688      10.917661       9.617593      -0.634564      39.521100 0.59932239E+03  0.14760452E+05                                 9.122252                            7.547201       0.429894       2.174912                    0.997122      28.489368      75.072092       0.697789       0.356404      -1.144428      -0.027623       0.038044      -0.044164       0.064505       0.030328      -0.041993       0.032190      -0.094314       0.057156      -0.088770       0.026912       0.061858             10.086056       7.144231      -0.483878      -0.114941      10.709095      -5.009309      12.404843           0.000001
           90              O       8.475547      11.922508       8.444195      -0.684307      41.337486 0.67250306E+03  0.17144466E+05                                 9.611960                            8.162993       0.051196       2.039430                    0.994684      29.969357      81.860810       0.646607       0.371566      -1.126116      -0.110569      -0.017594      -0.038244       0.118311       0.009643      -0.033214       0.052234      -0.062130       0.033618      -0.067713      -0.005449       0.073162             10.610909      16.246979      -0.558515       0.650175       7.137230      -1.409233       8.448518           0.000001
           91              O       8.855569       0.965337       6.270921      -0.735379      49.349734 0.71798744E+03  0.18583119E+05                                10.705887                            8.302087       0.129145       2.028877                    0.997755      31.614262      86.661231       0.657378       0.359989      -1.136458      -0.096355      -0.023264       0.066940       0.119609       0.038893       0.067475       0.017678      -0.077348       0.123613      -0.099621       0.008533       0.091087             12.529954      15.373605       8.054645      -0.321272      14.887906       0.747531       7.328350           0.000001
           92              O       8.405580      12.054204       5.558348      -0.684689      49.507415 0.79403500E+03  0.21147795E+05                                10.897128                            8.928294      -0.239024       1.924325                    0.995811      31.345982      88.147965       0.610875       0.376468      -1.119955       0.018142       0.048074       0.059614       0.078703      -0.057818       0.030756      -0.046933      -0.090102       0.160445      -0.100410      -0.005514       0.105924             12.188283       8.736764      -2.175542      -2.044826      15.472367       5.125386      12.355718          -0.000002
           93              O       6.484161       9.758730       5.709112      -0.572869      33.399806 0.53597099E+03  0.12880880E+05                                 8.220088                            7.197035       0.374224       2.169958                    0.996538      27.747965      73.045322       0.703242       0.362408      -1.135743      -0.047645      -0.002831       0.065425       0.080984      -0.031262       0.060045       0.039385       0.018488      -0.185810      -0.108187       0.036255       0.071932              8.801182       5.983736       2.123480      -0.278733      13.186056       1.243974       7.233754           0.000002
           94              O       6.627847       8.345624       4.042177      -0.808773      48.580285 0.82697209E+03  0.22189976E+05                                10.581164                            8.939941      -0.002584       1.963511                    0.999242      33.269270      93.081803       0.629840       0.362418      -1.133712       0.042670      -0.088565       0.091108       0.134034      -0.072321      -0.031423       0.011068       0.068128       0.031859      -0.085874      -0.002387       0.088261             11.714651       8.782476       1.844369      -2.872627       8.310067      -0.544638      18.051410           0.000002
           95              O       4.181195       5.107200       4.094802      -0.654521      40.288344 0.59642768E+03  0.14745899E+05                                 9.382761                            7.617487       0.013625       2.036198                    0.996167      29.032785      77.930556       0.679041       0.364835      -1.132009       0.067656       0.043324       0.018840       0.082518      -0.024192      -0.045034       0.009142       0.020273      -0.169145      -0.074379       0.005024       0.069355             10.583161       7.750956       3.813140       2.330695      14.585534       3.774887       9.412993           0.000002
           96              O       4.191627       7.310487       3.682335      -0.694013      36.946411 0.60356972E+03  0.14973265E+05                                 8.794558                            7.638549       0.307158       2.108507                    0.997921      29.940030      80.613444       0.681070       0.362515      -1.133339      -0.094842      -0.058317       0.068640       0.130795      -0.031331      -0.001732      -0.017335       0.102587      -0.174775      -0.066584      -0.022714       0.089298              9.423356       7.026568       1.149245       0.694477      10.222807      -4.050130      11.020692           0.000001
           97              O       9.599462       9.490069       5.384828      -0.637863      42.965101 0.58436311E+03  0.14335138E+05                                 9.740566                            7.497774       0.266640       2.131323                    0.995913      28.262502      74.901801       0.692108       0.360756      -1.138273       0.087434       0.008287       0.046509       0.099380      -0.005397      -0.039416       0.017416       0.123967       0.064072      -0.075809      -0.004046       0.079855             11.304529      10.326789      -2.579719       6.250576       8.489609      -2.855244      15.097188           0.000002
           98              O      -0.024968      10.323709       7.060297      -0.685517      44.113122 0.65859004E+03  0.16681424E+05                                 9.958114                            8.009309       0.192835       2.071186                    0.996939      30.131161      81.703073       0.662037       0.365263      -1.132355       0.005223      -0.014701      -0.141232       0.142091       0.048768      -0.069442       0.036508       0.125768      -0.081304      -0.112000      -0.004255       0.116255             11.335164       8.617535       3.819531       2.377328      14.725941       5.086841      10.662017           0.000001
           99              O       9.496018       7.627876      10.397013      -0.558019      33.628805 0.53643665E+03  0.12884487E+05                                 8.259795                            7.199477       0.414056       2.188551                    0.996030      27.512273      72.213303       0.703789       0.362339      -1.136712       0.031168      -0.062366      -0.011894       0.070728       0.059895       0.026340      -0.050762       0.097221       0.058351      -0.111764       0.044209       0.067555              8.833773       6.249966      -0.516239      -1.697369       6.994207      -1.668588      13.257148           0.000001
          100              O       9.273334       9.383394       9.108409      -0.782895      52.108558 0.90444605E+03  0.24817962E+05                                11.176017                            9.435238      -0.112794       1.940580                    0.998668      33.042776      93.484340       0.604739       0.369109      -1.128553      -0.063314      -0.075398      -0.098991       0.139616      -0.037266       0.073346      -0.014729      -0.011272      -0.132900      -0.093929       0.003699       0.090231             12.537477       9.040496      -3.005485      -1.419323      18.530039       0.759855      10.041896           0.000001
          101              O       9.188708       8.836853       2.506093      -0.634566      39.521228 0.59932456E+03  0.14760519E+05                                 9.122272                            7.547215       0.429893       2.174911                    0.997122      28.489414      75.072253       0.697789       0.356404      -1.144428       0.027622      -0.038044      -0.044164       0.064504       0.030328       0.041992      -0.032189      -0.094314       0.057156      -0.088769       0.026912       0.061857             10.086086       7.144248      -0.483883       0.114936      10.709119       5.009330      12.404892           0.000001
          102              O       7.567849       7.832006       1.332695      -0.684306      41.337381 0.67250051E+03  0.17144384E+05                                 9.611944                            8.162978       0.051195       2.039430                    0.994684      29.969315      81.860661       0.646608       0.371566      -1.126116       0.110567       0.017594      -0.038243       0.118310       0.009643       0.033214      -0.052234      -0.062130       0.033618      -0.067714      -0.005448       0.073162             10.610895      16.246950      -0.558521      -0.650176       7.137220       1.409235       8.448513           0.000001
          103              O       7.280230       5.619501      13.382421      -0.735379      49.349695 0.71798685E+03  0.18583100E+05                                10.705880                            8.302083       0.129140       2.028875                    0.997755      31.614256      86.661199       0.657378       0.359989      -1.136458       0.096353       0.023265       0.066940       0.119608       0.038892      -0.067475      -0.017678      -0.077346       0.123614      -0.099620       0.008533       0.091087             12.529946      15.373592       8.054639       0.321281      14.887902      -0.747520       7.328343           0.000001
          104              O       7.637816       7.700310      12.669848      -0.684689      49.507404 0.79403476E+03  0.21147787E+05                                10.897125                            8.928292      -0.239022       1.924325                    0.995811      31.345979      88.147945       0.610875       0.376468      -1.119955      -0.018144      -0.048075       0.059614       0.078704      -0.057818      -0.030755       0.046933      -0.090101       0.160444      -0.100410      -0.005514       0.105924             12.188279       8.736766      -2.175549       2.044830      15.472370      -5.125377      12.355700          -0.000002
          105              O       1.136362       3.173892       1.402388      -0.572880      33.399588 0.53596598E+03  0.12880718E+05                                 8.220015                            7.196968       0.374433       2.170019                    0.996535      27.748006      73.045108       0.703250       0.362404      -1.135747      -0.047650      -0.002828      -0.065443       0.081001      -0.031263      -0.060053      -0.039385       0.018487      -0.185805      -0.108191       0.036256       0.071935              8.801112       5.983665       2.123462       0.278751      13.185934      -1.243923       7.233736           0.000003
          106              O       1.280048       1.760786       3.069323      -0.808795      48.579839 0.82696389E+03  0.22189671E+05                                10.581020                            8.939831      -0.002316       1.963589                    0.999243      33.269386      93.081529       0.629852       0.362413      -1.133717       0.042666      -0.088597      -0.091107       0.134053      -0.072334       0.031424      -0.011072       0.068134       0.031868      -0.085889      -0.002386       0.088275             11.714476       8.782308       1.844340       2.872551       8.310033       0.544594      18.051088           0.000003
          107              O       9.528994      11.692038       3.016698      -0.654523      40.289440 0.59643665E+03  0.14746199E+05                                 9.382977                            7.617577       0.013214       2.036073                    0.996160      29.032897      77.931446       0.679031       0.364839      -1.132005       0.067649       0.043336      -0.018842       0.082519      -0.024206       0.045022      -0.009142       0.020307      -0.169103      -0.074358       0.004995       0.069363             10.583478       7.751115       3.813353      -2.330839      14.586054      -3.775163       9.413264           0.000003
          108              O       9.631829       0.725649       3.429165      -0.694006      36.946048 0.60356218E+03  0.14973030E+05                                 8.794503                            7.638503       0.307158       2.108511                    0.997921      29.939851      80.612809       0.681071       0.362515      -1.133339      -0.094844      -0.058312      -0.068640       0.130794      -0.031330       0.001732       0.017338       0.102596      -0.174788      -0.066589      -0.022714       0.089303              9.423297       7.026510       1.149254      -0.694447      10.222812       4.050101      11.020568           0.000001
          109              O       4.251664       2.905231       1.726672      -0.637904      42.966152 0.58439321E+03  0.14336045E+05                                 9.740661                            7.497925       0.266547       2.131279                    0.995913      28.263319      74.904135       0.692108       0.360752      -1.138278       0.087462       0.008290      -0.046519       0.099410      -0.005390       0.039466      -0.017426       0.123929       0.064045      -0.075791      -0.004099       0.079889             11.304568      10.326914      -2.579681      -6.250515       8.489699       2.855112      15.097091           0.000001
          110              O       5.415234       3.738871       0.051203      -0.685521      44.113110 0.65858995E+03  0.16681419E+05                                 9.958106                            8.009301       0.192848       2.071190                    0.996939      30.131162      81.703032       0.662038       0.365263      -1.132356       0.005219      -0.014699       0.141237       0.142096       0.048768       0.069439      -0.036506       0.125763      -0.081293      -0.111996      -0.004254       0.116250             11.335155       8.617513       3.819531      -2.377290      14.726005      -5.086826      10.661948           0.000001
          111              O       4.148219       1.043038      10.937487      -0.558021      33.628888 0.53643831E+03  0.12884537E+05                                 8.259809                            7.199488       0.414056       2.188551                    0.996030      27.512309      72.213432       0.703789       0.362339      -1.136712       0.031170      -0.062366       0.011895       0.070729       0.059895      -0.026339       0.050762       0.097221       0.058350      -0.111763       0.044209       0.067555              8.833788       6.249980      -0.516241       1.697381       6.994219       1.668584      13.257164           0.000001
          112              O       3.925536       2.798556      12.226091      -0.782896      52.108705 0.90444837E+03  0.24818043E+05                                11.176040                            9.435250      -0.112799       1.940578                    0.998668      33.042819      93.484507       0.604739       0.369109      -1.128553      -0.063312      -0.075398       0.098991       0.139616      -0.037266      -0.073347       0.014729      -0.011273      -0.132900      -0.093930       0.003699       0.090231             12.537514       9.040522      -3.005509       1.419331      18.530124      -0.759877      10.041895           0.000000
          113              O       3.840909       2.252015       4.605407      -0.634546      39.518718 0.59928532E+03  0.14759283E+05                                 9.121819                            7.546916       0.429964       2.174939                    0.997123      28.488794      75.069468       0.697811       0.356399      -1.144434       0.027625      -0.038037       0.044156       0.064496       0.030325      -0.041990       0.032175      -0.094336       0.057172      -0.088770       0.026920       0.061851             10.085512       7.143958      -0.483801      -0.114993      10.708448      -5.008863      12.404129           0.000001
          114              O       2.220050       1.247168       5.778805      -0.684312      41.337793 0.67250930E+03  0.17144666E+05                                 9.612008                            8.163031       0.051197       2.039427                    0.994685      29.969512      81.861363       0.646606       0.371566      -1.126116       0.110572       0.017590       0.038246       0.118314       0.009643      -0.033212       0.052236      -0.062124       0.033625      -0.067712      -0.005450       0.073163             10.610967      16.247103      -0.558567       0.650234       7.137249      -1.409223       8.448550           0.000001
          115              O       1.840028      12.204339       7.952079      -0.735380      49.349743 0.71798803E+03  0.18583138E+05                                10.705886                            8.302090       0.129144       2.028876                    0.997755      31.614278      86.661280       0.657378       0.359989      -1.136458       0.096355       0.023264      -0.066940       0.119609       0.038893       0.067474       0.017678      -0.077348       0.123613      -0.099621       0.008534       0.091087             12.529950      15.373612       8.054639      -0.321266      14.887891       0.747537       7.328347           0.000001
          116              O       2.290017       1.115472       8.664652      -0.684689      49.507416 0.79403499E+03  0.21147795E+05                                10.897128                            8.928294      -0.239023       1.924325                    0.995811      31.345980      88.147961       0.610875       0.376468      -1.119955      -0.018142      -0.048074      -0.059614       0.078703      -0.057818       0.030755      -0.046933      -0.090102       0.160446      -0.100410      -0.005514       0.105924             12.188284       8.736769      -2.175548      -2.044822      15.472393       5.125388      12.355690          -0.000002
          117              O       4.211436       3.410946       8.513888      -0.572869      33.399828 0.53597088E+03  0.12880877E+05                                 8.220094                            7.197035       0.374223       2.169958                    0.996538      27.747961      73.045312       0.703242       0.362408      -1.135743       0.047645       0.002831      -0.065425       0.080984      -0.031262       0.060045       0.039385       0.018488      -0.185810      -0.108187       0.036255       0.071931              8.801197       5.983743       2.123491      -0.278732      13.186108       1.243973       7.233741           0.000002
          118              O       4.067750       4.824052      10.180823      -0.808774      48.580238 0.82697161E+03  0.22189959E+05                                10.581154                            8.939937      -0.002583       1.963511                    0.999242      33.269266      93.081770       0.629841       0.362418      -1.133712      -0.042671       0.088564      -0.091108       0.134034      -0.072321      -0.031422       0.011068       0.068130       0.031859      -0.085875      -0.002387       0.088262             11.714630       8.782473       1.844379      -2.872616       8.310082      -0.544638      18.051335           0.000002
          119              O       6.514402       8.062476      10.128198      -0.654525      40.289604 0.59643941E+03  0.14746286E+05                                 9.383005                            7.617597       0.013214       2.036073                    0.996160      29.032948      77.931656       0.679030       0.364839      -1.132005      -0.067650      -0.043337      -0.018843       0.082520      -0.024206      -0.045022       0.009142       0.020306      -0.169100      -0.074357       0.004995       0.069362             10.583512       7.751142       3.813373       2.330851      14.586107       3.775180       9.413287           0.000002
          120              O       6.503970       5.859189      10.540665      -0.694009      36.946170 0.60356479E+03  0.14973111E+05                                 8.794518                            7.638517       0.307159       2.108510                    0.997921      29.939916      80.613024       0.681071       0.362515      -1.133339       0.094844       0.058311      -0.068640       0.130794      -0.031331      -0.001733      -0.017337       0.102588      -0.174784      -0.066587      -0.022713       0.089300              9.423311       7.026528       1.149256       0.694454      10.222839      -4.050108      11.020567           0.000001
          121              O       1.096135       3.679607       8.838172      -0.637862      42.965057 0.58436224E+03  0.14335111E+05                                 9.740559                            7.497769       0.266639       2.131324                    0.995913      28.262481      74.901731       0.692108       0.360756      -1.138273      -0.087434      -0.008287      -0.046509       0.099380      -0.005396      -0.039416       0.017416       0.123967       0.064069      -0.075808      -0.004046       0.079855             11.304520      10.326791      -2.579721       6.250573       8.489614      -2.855242      15.097155           0.000001
          122              O      10.720565       2.845967       7.162703      -0.685518      44.113257 0.65859192E+03  0.16681485E+05                                 9.958137                            8.009322       0.192835       2.071186                    0.996939      30.131196      81.703215       0.662036       0.365264      -1.132355      -0.005225       0.014699       0.141235       0.142094       0.048767      -0.069441       0.036509       0.125766      -0.081308      -0.112000      -0.004253       0.116253             11.335197       8.617547       3.819538       2.377337      14.726010       5.086864      10.662033           0.000001
          123              O       1.199579       5.541800       3.825987      -0.558028      33.628397 0.53642864E+03  0.12884241E+05                                 8.259718                            7.199412       0.414195       2.188604                    0.996030      27.512150      72.212718       0.703795       0.362338      -1.136714      -0.031169       0.062382       0.011899       0.070743       0.059888       0.026339      -0.050762       0.097210       0.058340      -0.111756       0.044208       0.067548              8.833695       6.249880      -0.516247      -1.697357       6.994177      -1.668522      13.257027           0.000001
          124              O       1.422263       3.786282       5.114591      -0.782870      52.105699 0.90438306E+03  0.24815776E+05                                11.175600                            9.434898      -0.112688       1.940631                    0.998671      33.041698      93.480104       0.604752       0.369108      -1.128555       0.063324       0.075404       0.098984       0.139620      -0.037267       0.073305      -0.014733      -0.011258      -0.132845      -0.093879       0.003675       0.090205             12.536996       9.040089      -3.005363      -1.419218      18.529317       0.759798      10.041583           0.000001
          125              O       1.506889       4.332823      11.716907      -0.634566      39.521185 0.59932387E+03  0.14760497E+05                                 9.122263                            7.547208       0.429893       2.174911                    0.997122      28.489408      75.072209       0.697789       0.356404      -1.144428      -0.027622       0.038045       0.044164       0.064504       0.030327       0.041993      -0.032189      -0.094315       0.057157      -0.088770       0.026912       0.061857             10.086073       7.144244      -0.483883       0.114938      10.709123       5.009322      12.404853           0.000001
          126              O       3.127748       5.337670      12.890305      -0.684304      41.337403 0.67250095E+03  0.17144400E+05                                 9.611953                            8.162985       0.051188       2.039428                    0.994684      29.969309      81.860675       0.646607       0.371566      -1.126116      -0.110567      -0.017595       0.038245       0.118310       0.009643       0.033215      -0.052234      -0.062128       0.033622      -0.067714      -0.005448       0.073162             10.610904      16.246975      -0.558528      -0.650185       7.137236       1.409241       8.448501           0.000001
          127              O       3.415367       7.550175       0.840579      -0.735377      49.349610 0.71798512E+03  0.18583044E+05                                10.705868                            8.302073       0.129144       2.028877                    0.997755      31.614219      86.661071       0.657379       0.359989      -1.136458      -0.096353      -0.023267      -0.066938       0.119607       0.038891      -0.067473      -0.017678      -0.077348       0.123609      -0.099619       0.008534       0.091085             12.529931      15.373613       8.054634       0.321291      14.887843      -0.747500       7.328338           0.000002
          128              O       3.057781       5.469366       1.553152      -0.684701      49.508016 0.79405596E+03  0.21148480E+05                                10.897175                            8.928386      -0.239073       1.924298                    0.995812      31.346430      88.149311       0.610874       0.376466      -1.119957       0.018149       0.048082      -0.059621       0.078714      -0.057813      -0.030764       0.046944      -0.090090       0.160444      -0.100403      -0.005531       0.105935             12.188295       8.736843      -2.175454       2.044744      15.472370      -5.125255      12.355673          -0.000002

******************************************************
Auxiliary information for the entire system
The total spin magnetic moment of the unit cell is   0.000346
The total net atomic charge of the unit cell is   -0.000001
Accuracy of reproducing the electrostatic potential in the unit cell:
  The inner radius (bohr) =    5.0000
  The outer radius (bohr) =   12.0000
  Valid grid points have density less than (e/(bohr^3)) =    0.0001
  The number of valid grid points were=        47576
  The rms potential error without charges in kcal/mol is=      7.77289
  The rms potential error with partial charges in kcal/mol is=      1.93798
  The RRMSE value at monopole order=      0.24933
  The rms potential error with partial charges and cloud penetration in kcal/mol is=      1.93559
  The RRMSE value at monopole order with cloud penetration is=      0.24902
  The rms potential error with partial charges and atomic dipoles in kcal/mol is=      0.77959
  The RRMSE value at dipole order=      0.10030
  The rms potential error with partial charges, atomic dipoles and cloud penetration in kcal/mol is=      0.78780
  The RRMSE value at dipole order with cloud penetration=      0.10135

******************************************************
The electron densities and ab initio electrostatic potential were computed in VASP using the PBE functional and
projector augmented wave method. See the main text of the journal article for a description of computational details.
The atomic charges, dipoles, and quadrupoles were computed with the DDEC6 method as described in
(a) T. A. Manz and N. Gabaldon Limas, RSC Adv. 6 (2016) 47771-47801 DOI: 10.1039/c6ra04656h
(b) N. Gabaldon Limas and T. A. Manz, RSC Adv. 8 (2018) 2678-2707 DOI: 10.1039/c7ra11829e.
For each atom in the material, the electron cloud parameters were fit to the spherically averaged atom-in-material
electron density using radial positions for which this density was between 10^-4 and 10^-2 electrons per cubic bohr.
The polarizabilities, dispersion coefficients, and quantum Drude oscillator (QDO) parameters were fit using the MCLF method.
The magnetic structure of the system was optimized in VASP from the default ferromagnetic initial guess using spin polarization.
The atomic spin moments (ASMs) were computed on this optimized magnetic structure using the DDEC6 partition as inputs
to the method of T. A. Manz and D. S. Sholl, J. Chem. Theory Comput. 7 (2011) 4146-4164 DOI: 10.1021/ct200539n.
The RMSE and RRMSE were computed using a uniform grid with Ewald summation.
