# Supplementary material for: A collection of forcefield precursors for metal–organic frameworks
Source: RSC Adv. 2019 Nov 13;9(63):36492–507. doi: 10.1039/c9ra07327b (PMC9075174; doi:10.1039/c9ra07327b)
Supplement: RA-009-C9RA07327B-s3408 [file RA-009-C9RA07327B-s3408.xyz]

  184
jmolscript: load "" {1 1 1} spacegroup "x,y,z" unitcell [{     16.229500     0.000000     0.000000 }, {      7.385095    14.451887     0.000000 }, {      4.809407     2.943307    27.461707 }]
Tb    18.765428    16.845000    26.241309     2.038372
Tb     7.289686     9.821965    14.951252     2.038372
Tb     9.658411     0.550194     1.220398     2.038406
Tb    21.134316     7.573229    12.510455     2.038371
H     17.742042    14.997722    21.812834     0.111398
H     16.479384    13.930993    20.220055     0.112311
H     14.337487    12.141438    23.155711     0.114377
H     15.593637    13.335290    24.721029     0.112732
H     14.669868    12.462053    19.593928     0.104709
H     18.519752    11.999359     0.727735     0.086339
H     20.121336    10.275944     0.788151     0.112227
H     22.466238    10.809148    26.245153     0.111434
H     20.943161    12.491218    26.028206     0.120411
H      4.637865     8.104423     0.348764     0.116383
H     16.488536     5.243857    25.113731     0.124596
H     17.539449     6.073732    23.188665     0.114675
H     14.843008     4.113651    20.879136     0.115385
H     13.790190     3.314394    22.793217     0.123572
H     16.575766     5.364781    19.769683     0.114194
H      9.400316     9.892672    19.379727     0.111401
H     10.924768    10.531625    20.972506     0.112311
H     13.492965    11.624599    18.036849     0.114379
H     11.858275    11.049288    16.471532     0.112733
H     13.056220    11.474517    21.598633     0.104704
H      6.906971     4.892458    13.003118     0.086332
H      7.712835     2.682070    12.942703     0.112225
H     10.980412     3.779941    14.947407     0.111433
H     10.175641     5.901607    15.164355     0.120409
H     16.692129    15.481508    13.382090     0.116382
H     18.656239     6.570469    16.078829     0.124594
H     17.439052     6.012290    18.003895     0.114675
H     20.411437     7.521472    20.313425     0.115385
H     21.602229     8.095280    18.399344     0.123573
H     18.508868     6.547819    21.422878     0.114193
H     10.681960     2.397472     5.648873     0.111396
H     11.944618     3.464201     7.241652     0.112310
H     14.086515     5.253756     4.305996     0.114376
H     12.830365     4.059904     2.740678     0.112731
H     13.754134     4.933141     7.867779     0.104709
H      9.904250     5.395835    26.733972     0.086332
H      8.302666     7.119250    26.673556     0.112227
H      5.957764     6.586046     1.216554     0.111435
H      7.480841     4.903976     1.433501     0.120412
H     23.786137     9.290771    27.112943     0.116375
H     11.935466    12.151337     2.347976     0.124595
H     10.884553    11.321462     4.273042     0.114676
H     13.580994    13.281543     6.582571     0.115387
H     14.633812    14.080800     4.668490     0.123573
H     11.848236    12.030413     7.692024     0.114195
H     19.023686     7.502522     8.081980     0.111400
H     17.499234     6.863569     6.489201     0.112311
H     14.931037     5.770595     9.424858     0.114379
H     16.565727     6.345906    10.990175     0.112732
H     15.367782     5.920677     5.863074     0.104704
H     21.517031    12.502736    14.458589     0.086332
H     20.711167    14.713124    14.519004     0.112225
H     17.443590    13.615253    12.514300     0.111433
H     18.248361    11.493587    12.297352     0.120409
H     11.731873     1.913686    14.079617     0.116373
H      9.767763    10.824725    11.382878     0.124594
H     10.984950    11.382904     9.457812     0.114676
H      8.012565     9.873722     7.148282     0.115386
H      6.821773     9.299914     9.062363     0.123573
H      9.915134    10.847375     6.038829     0.114193
C     17.473972    15.044231    24.498589     0.595575
C     16.753664    14.305441    23.444059    -0.017783
C     17.024660    14.437518    22.087451    -0.085734
C     16.292463    13.786802    21.140022    -0.162308
C     15.272454    12.910287    21.510755     0.132048
C     15.018365    12.738896    22.864617    -0.159218
C     15.777518    13.455769    23.795569    -0.101716
C     14.404529    12.333438    20.497418    -0.145351
C     20.956921    14.976751    26.978381     0.656905
C     21.961536    13.899104    27.069005    -0.033474
C     18.344811    11.165254     0.307571    -0.116283
C     19.283504    10.118775     0.373479    -0.155803
C     23.831550    11.841364    27.327145     0.141565
C     22.647001    11.654762    26.637856    -0.146870
C     21.743736    12.651409    26.511532    -0.076388
C     20.001867     7.829014     0.071400    -0.147777
C     14.344053     3.710960    25.345782     0.664640
C     15.051180     4.181457    24.116871    -0.045102
C     16.162755     5.012700    24.251433    -0.096015
C     16.788956     5.497237    23.109026    -0.153594
C     16.326037     5.140437    21.843042     0.129417
C     15.186118     4.335549    21.735941    -0.157449
C     14.561473     3.861896    22.872032    -0.090526
C     16.981826     5.585475    20.601773    -0.149006
C      9.480884    10.152543    16.693972     0.595576
C     10.466524    10.457776    17.748501    -0.017780
C     10.225599    10.276563    19.105110    -0.085740
C     11.138222    10.632460    20.052538    -0.162311
C     12.382879    11.141898    19.681805     0.132037
C     12.651119    11.290166    18.327943    -0.159216
C     11.667318    10.940370    17.396991    -0.101716
C     13.291488    11.652268    20.695142    -0.145277
C      7.956087     7.020375    14.214180     0.656908
C      8.458558     5.635421    14.123556    -0.033474
C      7.729323     4.668685    13.423282    -0.116288
C      8.234037     3.356616    13.357374    -0.155807
C      9.439981     3.033873    13.865416     0.141567
C     10.145163     4.003767    14.554705    -0.146869
C      9.668701     5.261613    14.681029    -0.076386
C      9.946116     1.674998    13.659453    -0.147777
C     20.997068     7.782535    15.846778     0.664643
C     20.256332     7.366955    17.075689    -0.045107
C     19.010322     6.755381    16.941127    -0.096018
C     18.293908     6.418253    18.083534    -0.153592
C     18.822276     6.668109    19.349519     0.129415
C     20.057715     7.316916    19.456619    -0.157448
C     20.763728     7.657612    18.320529    -0.090523
C     18.127572     6.286659    20.590788    -0.148979
C     10.950030     2.350963     2.963118     0.595575
C     11.670338     3.089753     4.017648    -0.017782
C     11.399342     2.957676     5.374256    -0.085738
C     12.131539     3.608392     6.321685    -0.162309
C     13.151548     4.484907     5.950952     0.132045
C     13.405637     4.656298     4.597090    -0.159219
C     12.646484     3.939425     3.666138    -0.101717
C     14.019473     5.061756     6.964289    -0.145349
C      7.467081     2.418443     0.483326     0.656900
C      6.462466     3.496090     0.392702    -0.033476
C     10.079191     6.229940    27.154136    -0.116286
C      9.140498     7.276419    27.088228    -0.155804
C      4.592452     5.553830     0.134562     0.141557
C      5.777001     5.740432     0.823851    -0.146868
C      6.680266     4.743785     0.950175    -0.076385
C      8.422135     9.566180    27.390307    -0.147660
C     14.079949    13.684234     2.115925     0.664649
C     13.372822    13.213737     3.344836    -0.045110
C     12.261247    12.382494     3.210274    -0.096014
C     11.635046    11.897957     4.352681    -0.153592
C     12.097965    12.254757     5.618665     0.129420
C     13.237884    13.059645     5.725766    -0.157447
C     13.862529    13.533298     4.589675    -0.090523
C     11.442176    11.809719     6.859934    -0.149008
C     18.943118     7.242651    10.767735     0.595576
C     17.957478     6.937418     9.713206    -0.017782
C     18.198403     7.118631     8.356597    -0.085740
C     17.285780     6.762734     7.409169    -0.162312
C     16.041123     6.253296     7.779902     0.132038
C     15.772883     6.105028     9.133764    -0.159218
C     16.756684     6.454824    10.064716    -0.101716
C     15.132514     5.742926     6.766565    -0.145282
C     20.467915    10.374819    13.247527     0.656908
C     19.965444    11.759773    13.338151    -0.033474
C     20.694679    12.726509    14.038425    -0.116287
C     20.189965    14.038578    14.104333    -0.155809
C     18.984021    14.361321    13.596291     0.141555
C     18.278839    13.391427    12.907002    -0.146868
C     18.755301    12.133581    12.780678    -0.076385
C     18.477886    15.720196    13.802254    -0.147656
C      7.426934     9.612659    11.614929     0.664643
C      8.167670    10.028239    10.386018    -0.045105
C      9.413680    10.639813    10.520580    -0.096018
C     10.130094    10.976941     9.378173    -0.153591
C      9.601726    10.727085     8.112188     0.129413
C      8.366287    10.078278     8.005088    -0.157446
C      7.660274     9.737582     9.141178    -0.090523
C     10.296430    11.108535     6.870919    -0.148974
O     18.408538    15.773105    24.067715    -0.668868
O     17.163570    15.027090    25.712671    -0.657494
O     19.949808    14.763659    26.296781    -0.566380
O     16.354543    13.119603     0.108199    -0.778801
O     13.332802     2.974883    25.159317    -0.670340
O     14.820131     4.053962    26.456059    -0.671097
O      8.406577     9.652009    17.124846    -0.668865
O      9.637393    10.421147    15.479890    -0.657494
O      8.604116     7.820214    14.895779    -0.566380
O      6.894687     7.330269    13.622654    -0.778782
O     22.112682     8.348079    16.033243    -0.670335
O     20.475000     7.514683    14.736501    -0.671088
O     10.015464     1.622089     3.393992    -0.668872
O     11.260432     2.368104     1.749036    -0.657488
O      8.474194     2.631535     1.164926    -0.566389
O     12.069459     4.275591    27.353508    -0.778787
O     15.091200    14.420311     2.302390    -0.670348
O     13.603871    13.341232     1.005648    -0.671086
O     20.017425     7.743185    10.336861    -0.668866
O     18.786609     6.974047    11.981817    -0.657494
O     19.819886     9.574980    12.565928    -0.566380
O     21.529315    10.064925    13.839053    -0.778783
O      6.311320     9.047115    11.428464    -0.670335
O      7.949002     9.880511    12.725206    -0.671087

The following XYZ coordinates are in angstroms. Other properties are in atomic units.
The sperically averaged electron density of each atom fit to a function of the form exp(a - br)
eigen_1, eigen_2 and eigen_3 are the three eigenvalues of traceless quadrupole moment tensor
  atom number  atomic symbol              X              Y              Z     net charge C6 coefficient C8 coefficient C10 coefficient fluctuating dipole atomic polarizability isotropic forcefield polarizability              a              b squared Pearson coefficient          <r^3>          <r^4>         wp_QDO          m_QDO          q_QDO       dipole_x       dipole_y       dipole_z         dipole            Qxy            Qxz            Qyz     Q(x^2-y^2)  Q(3z^2 - R^2)        eigen_1        eigen_2        eigen_3 static polarizability      alpha(xx)      alpha(xy)      alpha(xz)      alpha(yy)      alpha(yz)      alpha(zz) atomic spin moment
            1             Tb      18.765428      16.845000      26.241309       2.038372     117.045921 0.24221665E+04  0.77987425E+05                                15.986620                           13.265476       2.301008       2.461935                    0.999799      74.290023     171.695649       0.698253       0.272441      -1.327426       0.019092       0.005109       0.011722       0.022978      -0.099771      -0.001707      -0.088210       0.090953      -0.156009      -0.147676      -0.000178       0.147854             20.200698      16.744578       2.972519       1.919017      22.537904       5.565430      21.319613           0.000003
            2             Tb       7.289686       9.821965      14.951252       2.038372     117.045635 0.24221581E+04  0.77987087E+05                                15.986586                           13.265446       2.301004       2.461931                    0.999799      74.290076     171.695701       0.698254       0.272441      -1.327427      -0.013238      -0.014675      -0.011726       0.022980      -0.021593      -0.079321       0.038620      -0.215008      -0.156008      -0.147676      -0.000181       0.147857             20.200650      23.747170      -0.605938       5.828994      15.535237      -0.823684      21.319542           0.000003
            3             Tb       9.658411       0.550194       1.220398       2.038406     117.055147 0.24223871E+04  0.77996353E+05                                15.987620                           13.266254       2.301027       2.461995                    0.999800      74.289347     171.696467       0.698218       0.272448      -1.327417      -0.019178      -0.005126      -0.011761       0.023073      -0.099770      -0.001722      -0.088175       0.090904      -0.155992      -0.147640      -0.000188       0.147828             20.202030      16.746111       2.972300       1.918189      22.539671       5.564923      21.320307           0.000003
            4             Tb      21.134316       7.573229      12.510455       2.038371     117.045727 0.24221599E+04  0.77987159E+05                                15.986596                           13.265452       2.301004       2.461931                    0.999799      74.290084     171.695740       0.698254       0.272441      -1.327427       0.013238       0.014675       0.011726       0.022980      -0.021593      -0.079321       0.038619      -0.215008      -0.156010      -0.147676      -0.000181       0.147857             20.200670      23.747194      -0.605942       5.829012      15.535245      -0.823683      21.319571           0.000003
            5              H      17.742042      14.997722      21.812834       0.111398       1.283232 0.93955526E+01  0.94141364E+02                                 1.819787                            1.693548      -1.000358       2.398746                    0.997961       3.344417       8.867175       0.534003       1.144732      -0.743523       0.033453       0.022520      -0.011183       0.041849       0.014046      -0.006969      -0.004863       0.010452       0.023301      -0.018870       0.000775       0.018096              1.890353       2.130151       0.578785      -0.082842       1.867666      -0.057426       1.673242           0.000000
            6              H      16.479384      13.930993      20.220055       0.112311       1.235237 0.90063749E+01  0.88996369E+02                                 1.750163                            1.641080      -0.890660       2.448466                    0.998750       3.266199       8.507004       0.552768       1.121349      -0.749857       0.008668       0.007827      -0.034532       0.036453       0.016113      -0.002740      -0.001749       0.006168       0.031425      -0.021648       0.007580       0.014068              1.793369       1.534462       0.133152      -0.106219       1.472636      -0.064956       2.373010          -0.000001
            7              H      14.337487      12.141438      23.155711       0.114377       1.205103 0.87130678E+01  0.85630821E+02                                 1.737838                            1.625330      -0.896839       2.447615                    0.998646       3.280354       8.599945       0.548155       1.136956      -0.745154      -0.024940      -0.022872       0.012604       0.036111       0.014946      -0.003873      -0.002922       0.001137       0.031753      -0.020260       0.005292       0.014968              1.800749       1.967959       0.532167      -0.001813       1.808130      -0.039682       1.626159          -0.000000
            8              H      15.593637      13.335290      24.721029       0.112732       1.297095 0.96500438E+01  0.97388291E+02                                 1.837457                            1.720605      -1.026005       2.388238                    0.997646       3.366360       8.972133       0.527551       1.150442      -0.742227      -0.005942      -0.005393       0.039433       0.040241       0.012053      -0.005084      -0.005936       0.004839       0.028482      -0.017119       0.000811       0.016308              1.889184       1.593896       0.150410      -0.050591       1.548188      -0.016288       2.525467           0.000000
            9              H      14.669868      12.462053      19.593928       0.104709       1.240955 0.95417343E+01  0.96487945E+02                                 1.810638                            1.727387      -1.024035       2.382661                    0.997353       3.489456       9.457280       0.516508       1.172690      -0.735129       0.006983       0.000997      -0.032214       0.032977       0.006648      -0.002903       0.000711       0.009065       0.022144      -0.011944       0.003226       0.008718              1.864248       1.759871       0.224144       0.040064       1.534798       0.081385       2.298076          -0.000001
           10              H      18.519752      11.999359       0.727735       0.086339       1.539437 0.11853052E+02  0.12665669E+03                                 2.086636                            1.924523      -1.252204       2.248765                    0.996604       3.825094      10.689025       0.489171       1.171783      -0.734592       0.012881       0.024888       0.016473       0.032507       0.005494       0.013399       0.007544       0.009895      -0.015604      -0.014844      -0.004667       0.019510              2.203238       1.803933      -0.081157       0.085558       2.979820       0.479639       1.825962          -0.000001
           11              H      20.121336      10.275944       0.788151       0.112227       1.221689 0.89639506E+01  0.88377279E+02                                 1.729607                            1.631722      -0.888809       2.448104                    0.998888       3.249360       8.423859       0.557752       1.113843      -0.751927       0.031487       0.009135       0.013044       0.035285       0.000191       0.009992       0.008457       0.000546      -0.038895      -0.019502       0.006243       0.013259              1.763562       2.130739       0.004758       0.339078       1.633772       0.080500       1.526175          -0.000001
           12              H      22.466238      10.809148      26.245153       0.111434       1.216092 0.87753029E+01  0.86108275E+02                                 1.725190                            1.612338      -0.880636       2.450917                    0.998831       3.267073       8.465694       0.561878       1.110917      -0.751988      -0.008955      -0.028621      -0.017494       0.034719       0.000749       0.012329       0.010668       0.000250      -0.023819      -0.019096       0.003211       0.015886              1.789951       1.538256      -0.084164       0.105283       2.321556       0.286346       1.510040           0.000002
           13              H      20.943161      12.491218      26.028206       0.120411       1.150253 0.82792766E+01  0.80139840E+02                                 1.672399                            1.575025      -0.885103       2.461471                    0.998977       3.169039       8.179830       0.563166       1.123605      -0.749181      -0.035846      -0.008543      -0.022527       0.043190       0.004393       0.012456       0.008839       0.003502      -0.019036      -0.016077      -0.001553       0.017629              1.719427       2.076573      -0.034901       0.415107       1.524300       0.056038       1.557407           0.000002
           14              H       4.637865       8.104423       0.348764       0.116383       1.259350 0.97148592E+01  0.99012399E+02                                 1.867942                            1.774832      -1.385457       2.250475                    0.994923       3.431784       9.440282       0.494246       1.215932      -0.726067       0.024051      -0.000560       0.004056       0.024397       0.000369       0.001816       0.000469       0.002322      -0.029485      -0.010046       0.003698       0.006348              1.931783       2.300688      -0.090468       0.237511       1.998758       0.012177       1.495904           0.000001
           15              H      16.488536       5.243857      25.113731       0.124596       1.193815 0.86873092E+01  0.85638141E+02                                 1.759019                            1.648420      -0.928442       2.443248                    0.998611       3.256964       8.658063       0.529715       1.172956      -0.736575       0.014593       0.013164       0.038986       0.043659       0.012243       0.007494       0.006760       0.007060       0.022493      -0.016530      -0.001806       0.018336              1.816584       1.558053       0.133984       0.137375       1.473464       0.108656       2.418234           0.000000
           16              H      17.539449       6.073732      23.188665       0.114675       1.182895 0.85132439E+01  0.83153550E+02                                 1.714863                            1.604810      -0.886438       2.454700                    0.998725       3.251370       8.487909       0.552760       1.134446      -0.745831       0.027388       0.023037       0.005150       0.036157       0.014894       0.003578       0.003150       0.006011       0.024048      -0.019203       0.004581       0.014622              1.779686       1.979452       0.491315      -0.157838       1.704546      -0.096650       1.655060           0.000000
           17              H      14.843008       4.113651      20.879136       0.115385       1.203350 0.87378051E+01  0.85586426E+02                                 1.712484                            1.610992      -0.883069       2.455915                    0.998921       3.211757       8.295191       0.561420       1.113822      -0.752043      -0.015873      -0.009893      -0.031420       0.036565       0.015490       0.002607       0.000320       0.011492       0.027976      -0.021233       0.007984       0.013249              1.751421       1.576256       0.160814       0.190820       1.457982       0.109827       2.220026           0.000001
           18              H      13.790190       3.314394      22.793217       0.123572       1.165512 0.83555560E+01  0.81923899E+02                                 1.757713                            1.635349      -0.899535       2.457427                    0.998819       3.294117       8.857619       0.520468       1.200264      -0.729185      -0.033661      -0.026941      -0.004925       0.043395       0.014932       0.007486       0.002892       0.005903       0.006191      -0.016630      -0.001269       0.017899              1.838237       2.125291       0.564077      -0.083008       1.782902      -0.066625       1.606519           0.000001
           19              H      16.575766       5.364781      19.769683       0.114194       1.211486 0.92239791E+01  0.92560212E+02                                 1.789937                            1.705367      -1.025919       2.389621                    0.997345       3.426755       9.275222       0.516240       1.182357      -0.733052      -0.014181      -0.005201      -0.032400       0.035748       0.007051       0.003955       0.000714       0.009331       0.020427      -0.011945       0.002050       0.009895              1.848350       1.723691       0.205028      -0.008510       1.510144      -0.042266       2.311216          -0.000000
           20              H       9.400316       9.892672      19.379727       0.111401       1.283234 0.93955778E+01  0.94141790E+02                                 1.819797                            1.693558      -1.000357       2.398750                    0.997961       3.344419       8.867222       0.533998       1.144743      -0.743521      -0.035276      -0.019541       0.011183       0.041849       0.012464      -0.007502      -0.003992       0.016644       0.023302      -0.018871       0.000775       0.018096              1.890364       2.391080       0.445457      -0.088831       1.606761      -0.047637       1.673252           0.000000
           21              H      10.924768      10.531625      20.972506       0.112311       1.235284 0.90068285E+01  0.89002297E+02                                 1.750238                            1.641146      -0.890700       2.448448                    0.998749       3.266253       8.507315       0.552743       1.121382      -0.749848      -0.010915      -0.004156       0.034532       0.036454       0.011939      -0.002805      -0.001642       0.022505       0.031427      -0.021649       0.007580       0.014069              1.793448       1.593409       0.103069      -0.106181       1.413806      -0.065031       2.373130          -0.000001
           22              H      13.492965      11.624599      18.036849       0.114379       1.205092 0.87129624E+01  0.85629605E+02                                 1.737836                            1.625328      -0.896817       2.447630                    0.998646       3.280330       8.599899       0.548151       1.136966      -0.745152       0.031717       0.011800      -0.012603       0.036112       0.009217      -0.004365      -0.002119       0.023560       0.031752      -0.020260       0.005292       0.014969              1.800748       2.272492       0.376546      -0.036162       1.503594       0.016442       1.626157          -0.000000
           23              H      11.858275      11.049288      16.471532       0.112733       1.297103 0.96501207E+01  0.97389354E+02                                 1.837472                            1.720619      -1.026028       2.388227                    0.997646       3.366370       8.972201       0.527545       1.150450      -0.742225       0.007506       0.002837      -0.039433       0.040241       0.009022      -0.007600      -0.001824       0.016703       0.028484      -0.017119       0.000811       0.016308              1.889199       1.679559       0.106644      -0.037526       1.462550      -0.037639       2.525489           0.000000
           24              H      13.056220      11.474517      21.598633       0.104704       1.241001 0.95421611E+01  0.96493241E+02                                 1.810674                            1.727418      -1.024049       2.382649                    0.997353       3.489514       9.457454       0.516507       1.172680      -0.735131      -0.004065      -0.005764       0.032214       0.032977       0.007568      -0.000688      -0.002908       0.005466       0.022146      -0.011945       0.003226       0.008719              1.864285       1.763077       0.222525       0.090700       1.531642      -0.001361       2.298138          -0.000001
           25              H       6.906971       4.892458      13.003118       0.086332       1.539516 0.11853766E+02  0.12666585E+03                                 2.086677                            1.924557      -1.252209       2.248753                    0.996605       3.825190      10.689260       0.489178       1.171754      -0.734599      -0.028022      -0.000146      -0.016473       0.032505       0.007227       0.012815       0.008497       0.003106      -0.015602      -0.014844      -0.004666       0.019510              2.203286       2.670633      -0.524040       0.466052       2.113230      -0.142074       1.825994          -0.000001
           26              H       7.712835       2.682070      12.942703       0.112225       1.221711 0.89641582E+01  0.88379885E+02                                 1.729631                            1.631744      -0.888821       2.448093                    0.998888       3.249393       8.423986       0.557746       1.113847      -0.751926      -0.022461      -0.023881      -0.013044       0.035284       0.000332       0.012078       0.005049      -0.000009      -0.038893      -0.019502       0.006243       0.013258              1.763587       1.740556       0.204162       0.225981       2.024012       0.265313       1.526193          -0.000001
           27              H      10.980412       3.779941      14.947407       0.111433       1.216096 0.87753350E+01  0.86108666E+02                                 1.725194                            1.612341      -0.880638       2.450917                    0.998831       3.267078       8.465710       0.561877       1.110917      -0.751988       0.029561      -0.005050       0.017494       0.034719       0.000540       0.015110       0.006124       0.001068      -0.023819      -0.019097       0.003211       0.015886              1.789955       2.091164      -0.366705       0.302892       1.768658      -0.036548       1.510043           0.000002
           28              H      10.175641       5.901607      15.164355       0.120409       1.150217 0.82789301E+01  0.80135327E+02                                 1.672331                            1.574965      -0.885114       2.461462                    0.998977       3.169009       8.179587       0.563193       1.123567      -0.749191       0.023919       0.028033       0.022527       0.043190       0.003993       0.013539       0.007069       0.005069      -0.019036      -0.016077      -0.001553       0.017630              1.719353       1.610306       0.203321       0.238775       1.990409       0.344118       1.557346           0.000002
           29              H      16.692129      15.481508      13.382090       0.116382       1.259363 0.97149900E+01  0.99014192E+02                                 1.867965                            1.774853      -1.385454       2.250475                    0.994923       3.431806       9.440404       0.494239       1.215944      -0.726065      -0.010444      -0.021670      -0.004057       0.024395       0.001156       0.001244       0.001404      -0.000763      -0.029483      -0.010046       0.003699       0.006347              1.931807       1.987988       0.069340       0.118923       2.311515       0.205958       1.495919           0.000001
           30              H      18.656239       6.570469      16.078829       0.124594       1.193820 0.86873520E+01  0.85638570E+02                                 1.759013                            1.648415      -0.928469       2.443232                    0.998610       3.256980       8.658073       0.529721       1.172943      -0.736578      -0.018363      -0.007003      -0.038985       0.043659       0.010033       0.009430       0.003596       0.015707       0.022491      -0.016530      -0.001806       0.018336              1.816578       1.599554       0.112772       0.159266       1.431952       0.072886       2.418226           0.000000
           31              H      17.439052       6.012290      18.003895       0.114675       1.182881 0.85131051E+01  0.83151738E+02                                 1.714837                            1.604788      -0.886463       2.454690                    0.998725       3.251353       8.487802       0.552770       1.134432      -0.745834      -0.032977      -0.013905      -0.005150       0.036157       0.011161       0.004433       0.001752       0.020619       0.024047      -0.019203       0.004581       0.014622              1.779658       2.159593       0.399231      -0.157882       1.524346      -0.096568       1.655035           0.000000
           32              H      20.411437       7.521472      20.313425       0.115385       1.203350 0.87377873E+01  0.85586131E+02                                 1.712476                            1.610984      -0.883080       2.455909                    0.998921       3.211754       8.295153       0.561425       1.113814      -0.752045       0.016032       0.009632       0.031420       0.036565       0.013731       0.001471       0.002176       0.018374       0.027975      -0.021233       0.007984       0.013249              1.751413       1.612787       0.142140       0.184628       1.421435       0.119944       2.220017           0.000001
           33              H      21.602229       8.095280      18.399344       0.123573       1.165500 0.83554411E+01  0.81922370E+02                                 1.757690                            1.635329      -0.899531       2.457430                    0.998819       3.294093       8.857490       0.520476       1.200251      -0.729188       0.039308       0.017715       0.004925       0.043395       0.011140       0.005981       0.005350       0.020743       0.006190      -0.016629      -0.001269       0.017899              1.838211       2.310891       0.469204      -0.097096       1.597245      -0.043597       1.606498           0.000001
           34              H      18.508868       6.547819      21.422878       0.114193       1.211517 0.92242730E+01  0.92563940E+02                                 1.789971                            1.705397      -1.025945       2.389607                    0.997345       3.426792       9.275375       0.516234       1.182361      -0.733051       0.011084       0.010261       0.032401       0.035748       0.007912       0.002436       0.003197       0.005961       0.020429      -0.011946       0.002050       0.009896              1.848387       1.720548       0.206657      -0.041508       1.513343       0.011657       2.311270          -0.000000
           35              H      10.681960       2.397472       5.648873       0.111396       1.283275 0.93959458E+01  0.94146369E+02                                 1.819833                            1.693587      -1.000398       2.398725                    0.997960       3.344479       8.867414       0.533995       1.144738      -0.743522      -0.033452      -0.022520       0.011184       0.041848       0.014045      -0.006970      -0.004864       0.010452       0.023302      -0.018870       0.000773       0.018097              1.890403       2.130211       0.578809      -0.082844       1.867715      -0.057427       1.673283           0.000000
           36              H      11.944618       3.464201       7.241652       0.112310       1.235247 0.90064752E+01  0.88997631E+02                                 1.750174                            1.641090      -0.890668       2.448461                    0.998750       3.266217       8.507071       0.552766       1.121351      -0.749856      -0.008668      -0.007827       0.034532       0.036453       0.016114      -0.002740      -0.001749       0.006168       0.031425      -0.021648       0.007580       0.014068              1.793381       1.534471       0.133153      -0.106219       1.472644      -0.064957       2.373027          -0.000001
           37              H      14.086515       5.253756       4.305996       0.114376       1.205111 0.87131353E+01  0.85631676E+02                                 1.737847                            1.625338      -0.896843       2.447612                    0.998646       3.280367       8.599997       0.548153       1.136958      -0.745154       0.024940       0.022872      -0.012604       0.036111       0.014946      -0.003873      -0.002922       0.001137       0.031753      -0.020260       0.005292       0.014968              1.800759       1.967970       0.532171      -0.001813       1.808139      -0.039682       1.626167          -0.000000
           38              H      12.830365       4.059904       2.740678       0.112731       1.297138 0.96504508E+01  0.97393529E+02                                 1.837505                            1.720648      -1.026041       2.388219                    0.997646       3.366418       8.972371       0.527541       1.150449      -0.742225       0.005943       0.005393      -0.039432       0.040240       0.012054      -0.005085      -0.005937       0.004839       0.028479      -0.017118       0.000809       0.016309              1.889235       1.593935       0.150416      -0.050593       1.548225      -0.016290       2.525544           0.000000
           39              H      13.754134       4.933141       7.867779       0.104709       1.240960 0.95417845E+01  0.96488605E+02                                 1.810644                            1.727393      -1.024038       2.382659                    0.997353       3.489466       9.457323       0.516506       1.172692      -0.735128      -0.006983      -0.000997       0.032214       0.032977       0.006648      -0.002903       0.000711       0.009064       0.022144      -0.011944       0.003226       0.008718              1.864255       1.759878       0.224146       0.040065       1.534803       0.081386       2.298085          -0.000001
           40              H       9.904250       5.395835      26.733972       0.086332       1.539531 0.11853931E+02  0.12666852E+03                                 2.086726                            1.924599      -1.252197       2.248760                    0.996604       3.825206      10.689468       0.489160       1.171789      -0.734590      -0.012880      -0.024886      -0.016473       0.032505       0.005492       0.013398       0.007545       0.009895      -0.015606      -0.014845      -0.004664       0.019509              2.203340       1.804005      -0.081166       0.085564       2.979981       0.479673       1.826035          -0.000001
           41              H       8.302666       7.119250      26.673556       0.112227       1.221699 0.89640498E+01  0.88378551E+02                                 1.729620                            1.631735      -0.888816       2.448100                    0.998888       3.249373       8.423922       0.557747       1.113848      -0.751926      -0.031487      -0.009135      -0.013044       0.035285       0.000192       0.009992       0.008457       0.000547      -0.038895      -0.019501       0.006242       0.013259              1.763575       2.130757       0.004756       0.339081       1.633784       0.080500       1.526185          -0.000001
           42              H       5.957764       6.586046       1.216554       0.111435       1.216076 0.87751533E+01  0.86106396E+02                                 1.725171                            1.612321      -0.880627       2.450922                    0.998831       3.267053       8.465608       0.561883       1.110912      -0.751989       0.008955       0.028621       0.017494       0.034719       0.000749       0.012329       0.010668       0.000249      -0.023819      -0.019096       0.003211       0.015885              1.789932       1.538240      -0.084161       0.105281       2.321531       0.286343       1.510025           0.000002
           43              H       7.480841       4.903976       1.433501       0.120412       1.150243 0.82791842E+01  0.80138721E+02                                 1.672391                            1.575017      -0.885090       2.461478                    0.998977       3.169021       8.179772       0.563167       1.123606      -0.749181       0.035846       0.008543       0.022527       0.043190       0.004393       0.012456       0.008839       0.003502      -0.019036      -0.016077      -0.001553       0.017629              1.719418       2.076561      -0.034900       0.415105       1.524292       0.056038       1.557399           0.000002
           44              H      23.786137       9.290771      27.112943       0.116375       1.259450 0.97157771E+01  0.99023893E+02                                 1.868021                            1.774900      -1.385467       2.250455                    0.994924       3.431901       9.440644       0.494245       1.215911      -0.726072      -0.024051       0.000561      -0.004057       0.024397       0.000368       0.001817       0.000470       0.002322      -0.029491      -0.010048       0.003700       0.006349              1.931866       2.300811      -0.090465       0.237534       1.998833       0.012180       1.495954           0.000000
           45              H      11.935466      12.151337       2.347976       0.124595       1.193814 0.86873067E+01  0.85638073E+02                                 1.759015                            1.648416      -0.928442       2.443247                    0.998610       3.256967       8.658056       0.529718       1.172951      -0.736577      -0.014593      -0.013165      -0.038985       0.043659       0.012243       0.007494       0.006761       0.007060       0.022493      -0.016530      -0.001806       0.018336              1.816579       1.558049       0.133983       0.137375       1.473461       0.108655       2.418227           0.000000
           46              H      10.884553      11.321462       4.273042       0.114676       1.182886 0.85131573E+01  0.83152468E+02                                 1.714852                            1.604801      -0.886433       2.454704                    0.998725       3.251354       8.487847       0.552763       1.134444      -0.745832      -0.027388      -0.023037      -0.005150       0.036157       0.014894       0.003578       0.003150       0.006011       0.024047      -0.019203       0.004581       0.014622              1.779674       1.979439       0.491310      -0.157837       1.704536      -0.096649       1.655049           0.000000
           47              H      13.580994      13.281543       6.582571       0.115387       1.203335 0.87376611E+01  0.85584633E+02                                 1.712467                            1.610977      -0.883058       2.455921                    0.998921       3.211733       8.295101       0.561424       1.113819      -0.752043       0.015873       0.009893       0.031420       0.036566       0.015490       0.002607       0.000320       0.011492       0.027976      -0.021233       0.007984       0.013249              1.751404       1.576240       0.160811       0.190818       1.457968       0.109825       2.220003           0.000001
           48              H      14.633812      14.080800       4.668490       0.123573       1.165508 0.83555109E+01  0.81923333E+02                                 1.757708                            1.635344      -0.899521       2.457435                    0.998819       3.294105       8.857575       0.520469       1.200263      -0.729185       0.033661       0.026941       0.004925       0.043395       0.014932       0.007486       0.002892       0.005903       0.006192      -0.016630      -0.001269       0.017899              1.838232       2.125283       0.564074      -0.083007       1.782896      -0.066624       1.606516           0.000001
           49              H      11.848236      12.030413       7.692024       0.114195       1.211481 0.92239253E+01  0.92559512E+02                                 1.789930                            1.705360      -1.025917       2.389623                    0.997345       3.426744       9.275176       0.516242       1.182355      -0.733052       0.014181       0.005201       0.032400       0.035748       0.007051       0.003956       0.000714       0.009331       0.020427      -0.011945       0.002050       0.009896              1.848343       1.723684       0.205027      -0.008509       1.510138      -0.042265       2.311206          -0.000000
           50              H      19.023686       7.502522       8.081980       0.111400       1.283237 0.93956044E+01  0.94142125E+02                                 1.819800                            1.693560      -1.000359       2.398749                    0.997961       3.344424       8.867239       0.533997       1.144743      -0.743521       0.035276       0.019541      -0.011183       0.041849       0.012464      -0.007502      -0.003992       0.016644       0.023302      -0.018871       0.000775       0.018096              1.890367       2.391084       0.445458      -0.088831       1.606763      -0.047636       1.673255           0.000000
           51              H      17.499234       6.863569       6.489201       0.112311       1.235287 0.90068540E+01  0.89002619E+02                                 1.750241                            1.641148      -0.890702       2.448447                    0.998749       3.266258       8.507334       0.552742       1.121383      -0.749848       0.010915       0.004156      -0.034532       0.036454       0.011939      -0.002805      -0.001642       0.022505       0.031427      -0.021649       0.007580       0.014069              1.793451       1.593412       0.103070      -0.106181       1.413809      -0.065031       2.373134          -0.000001
           52              H      14.931037       5.770595       9.424858       0.114379       1.205094 0.87129895E+01  0.85629956E+02                                 1.737840                            1.625332      -0.896820       2.447629                    0.998646       3.280335       8.599922       0.548150       1.136967      -0.745151      -0.031717      -0.011800       0.012603       0.036112       0.009217      -0.004365      -0.002119       0.023560       0.031752      -0.020260       0.005292       0.014969              1.800752       2.272498       0.376547      -0.036162       1.503597       0.016442       1.626161          -0.000000
           53              H      16.565727       6.345906      10.990175       0.112732       1.297106 0.96501493E+01  0.97389721E+02                                 1.837475                            1.720622      -1.026029       2.388226                    0.997646       3.366375       8.972220       0.527544       1.150451      -0.742225      -0.007506      -0.002837       0.039433       0.040241       0.009022      -0.007600      -0.001824       0.016703       0.028484      -0.017119       0.000811       0.016308              1.889203       1.679562       0.106644      -0.037526       1.462553      -0.037639       2.525495           0.000000
           54              H      15.367782       5.920677       5.863074       0.104704       1.241005 0.95422028E+01  0.96493799E+02                                 1.810680                            1.727423      -1.024055       2.382646                    0.997353       3.489523       9.457495       0.516506       1.172682      -0.735131       0.004065       0.005763      -0.032214       0.032977       0.007569      -0.000688      -0.002908       0.005466       0.022146      -0.011945       0.003227       0.008718              1.864292       1.763083       0.222527       0.090702       1.531647      -0.001361       2.298145          -0.000001
           55              H      21.517031      12.502736      14.458589       0.086332       1.539512 0.11853731E+02  0.12666539E+03                                 2.086673                            1.924554      -1.252208       2.248754                    0.996605       3.825186      10.689244       0.489178       1.171754      -0.734599       0.028022       0.000146       0.016473       0.032505       0.007228       0.012815       0.008497       0.003106      -0.015602      -0.014844      -0.004666       0.019510              2.203281       2.670627      -0.524038       0.466050       2.113225      -0.142074       1.825991          -0.000001
           56              H      20.711167      14.713124      14.519004       0.112225       1.221725 0.89642915E+01  0.88381569E+02                                 1.729648                            1.631758      -0.888832       2.448088                    0.998888       3.249411       8.424063       0.557742       1.113851      -0.751925       0.022462       0.023880       0.013044       0.035284       0.000332       0.012078       0.005049      -0.000009      -0.038892      -0.019502       0.006243       0.013259              1.763604       1.740571       0.204165       0.225984       2.024033       0.265317       1.526207          -0.000001
           57              H      17.443590      13.615253      12.514300       0.111433       1.216086 0.87752396E+01  0.86107475E+02                                 1.725182                            1.612331      -0.880632       2.450920                    0.998831       3.267067       8.465662       0.561880       1.110914      -0.751988      -0.029561       0.005050      -0.017494       0.034719       0.000539       0.015110       0.006124       0.001068      -0.023819      -0.019097       0.003211       0.015886              1.789944       2.091151      -0.366701       0.302890       1.768647      -0.036548       1.510034           0.000002
           58              H      18.248361      11.493587      12.297352       0.120409       1.150217 0.82789281E+01  0.80135302E+02                                 1.672330                            1.574965      -0.885114       2.461462                    0.998977       3.169009       8.179586       0.563193       1.123566      -0.749191      -0.023919      -0.028033      -0.022527       0.043190       0.003993       0.013539       0.007069       0.005069      -0.019036      -0.016077      -0.001553       0.017630              1.719353       1.610306       0.203321       0.238775       1.990409       0.344118       1.557345           0.000002
           59              H      11.731873       1.913686      14.079617       0.116373       1.259464 0.97159222E+01  0.99025868E+02                                 1.868046                            1.774922      -1.385465       2.250454                    0.994923       3.431923       9.440767       0.494237       1.215923      -0.726069       0.010444       0.021671       0.004057       0.024396       0.001156       0.001245       0.001405      -0.000763      -0.029488      -0.010048       0.003700       0.006348              1.931892       1.988078       0.069362       0.118937       2.311628       0.205977       1.495970           0.000001
           60              H       9.767763      10.824725      11.382878       0.124594       1.193818 0.86873317E+01  0.85638309E+02                                 1.759010                            1.648412      -0.928468       2.443232                    0.998610       3.256976       8.658056       0.529722       1.172942      -0.736579       0.018363       0.007003       0.038985       0.043659       0.010033       0.009430       0.003596       0.015707       0.022491      -0.016530      -0.001806       0.018336              1.816574       1.599552       0.112772       0.159266       1.431950       0.072886       2.418221           0.000000
           61              H      10.984950      11.382904       9.457812       0.114676       1.182879 0.85130836E+01  0.83151470E+02                                 1.714834                            1.604786      -0.886460       2.454692                    0.998725       3.251348       8.487784       0.552770       1.134432      -0.745834       0.032977       0.013905       0.005150       0.036157       0.011161       0.004433       0.001752       0.020619       0.024047      -0.019203       0.004581       0.014622              1.779655       2.159590       0.399230      -0.157882       1.524343      -0.096567       1.655032           0.000000
           62              H       8.012565       9.873722       7.148282       0.115386       1.203345 0.87377474E+01  0.85585629E+02                                 1.712471                            1.610980      -0.883077       2.455911                    0.998921       3.211747       8.295125       0.561426       1.113812      -0.752045      -0.016033      -0.009632      -0.031420       0.036565       0.013731       0.001471       0.002176       0.018374       0.027975      -0.021233       0.007984       0.013249              1.751408       1.612782       0.142139       0.184627       1.421431       0.119944       2.220010           0.000001
           63              H       6.821773       9.299914       9.062363       0.123573       1.165496 0.83554050E+01  0.81921910E+02                                 1.757684                            1.635324      -0.899528       2.457432                    0.998819       3.294086       8.857459       0.520478       1.200249      -0.729188      -0.039308      -0.017715      -0.004925       0.043396       0.011140       0.005981       0.005350       0.020743       0.006189      -0.016629      -0.001269       0.017899              1.838205       2.310882       0.469201      -0.097095       1.597241      -0.043597       1.606493           0.000001
           64              H       9.915134      10.847375       6.038829       0.114193       1.211514 0.92242364E+01  0.92563453E+02                                 1.789966                            1.705392      -1.025939       2.389611                    0.997345       3.426783       9.275335       0.516235       1.182359      -0.733051      -0.011084      -0.010261      -0.032401       0.035748       0.007912       0.002436       0.003197       0.005961       0.020429      -0.011946       0.002050       0.009896              1.848381       1.720542       0.206656      -0.041506       1.513338       0.011658       2.311262          -0.000000
           65              C      17.473972      15.044231      24.498589       0.595575      27.000234 0.25973350E+03  0.54372250E+04                                 8.415612                            5.737097      -0.151178       1.997151                    0.999524      22.848095      64.611767       0.615700       0.475212      -1.016621       0.044531      -0.015463       0.036234       0.059457      -0.084910      -0.008592      -0.062549       0.019937      -0.144188      -0.110165      -0.007572       0.117737             11.596020      10.918309       5.236428       4.642379       9.352963       4.674676      14.516788           0.000000
           66              C      16.753664      14.305441      23.444059      -0.017783      40.011238 0.40655648E+03  0.93480428E+04                                10.232250                            6.715004      -0.012897       2.012130                    0.999262      26.689581      74.538525       0.640477       0.415913      -1.070355      -0.003883      -0.015856      -0.036576       0.040053       0.001994      -0.002225      -0.008427       0.021495      -0.027517      -0.016234       0.000312       0.015921             14.726708      13.923608       7.577865       6.494807      12.120115       6.085902      18.136400          -0.000001
           67              C      17.024660      14.437518      22.087451      -0.085734      35.119688 0.41344800E+03  0.96237458E+04                                 9.417615                            6.839742      -0.012455       1.968983                    0.999659      29.092033      83.927133       0.620145       0.424316      -1.056472      -0.015381      -0.020435       0.015096       0.029699       0.018688      -0.011238      -0.015178       0.021681      -0.034805      -0.024194      -0.009935       0.034128             11.905877      11.051337       5.007512       3.975957       9.164754       3.637674      15.501541          -0.000000
           68              C      16.292463      13.786802      21.140022      -0.162308      36.609753 0.43061158E+03  0.10099765E+05                                 9.586379                            6.903507       0.129145       2.004923                    0.999751      29.748355      85.428721       0.629210       0.415035      -1.065057       0.004370       0.009417       0.017550       0.020391       0.007929      -0.008947      -0.008245       0.019259       0.113813      -0.031790      -0.009108       0.040898             12.267170      13.039769       6.416656       3.876514      10.357657       3.319581      13.404084          -0.000003
           69              C      15.272454      12.910287      21.510755       0.132048      38.588043 0.39099086E+03  0.89216903E+04                                10.144604                            6.654006      -0.178482       1.958146                    0.999287      26.015032      72.879715       0.632113       0.424650      -1.062556      -0.007759      -0.000048      -0.008999       0.011882       0.017638       0.013805       0.017167       0.008265       0.030509      -0.024277      -0.009050       0.033327             14.852413      16.661375       8.269196       7.472886      11.560228       5.299987      16.335636          -0.000001
           70              C      15.018365      12.738896      22.864617      -0.159218      36.677938 0.44465223E+03  0.10512144E+05                                 9.652750                            7.048066       0.095506       1.997321                    0.999583      29.807706      85.914557       0.618421       0.418939      -1.062661       0.009212       0.013720       0.013417       0.021286       0.032892       0.000348      -0.008588       0.014713      -0.026386      -0.031456      -0.007202       0.038658             12.441254      11.778809       5.595738       4.971218       9.967948       3.987102      15.577006          -0.000003
           71              C      15.777518      13.455769      23.795569      -0.101716      35.489066 0.41106113E+03  0.95554248E+04                                 9.467618                            6.794112       0.031410       1.979679                    0.999735      29.246038      84.346184       0.625709       0.421105      -1.058361       0.000326      -0.005453      -0.027280       0.027821      -0.012119      -0.004584      -0.010045       0.003925       0.090603      -0.029285      -0.003064       0.032349             12.212562      12.468265       6.446832       4.309974      10.645565       3.785364      13.523855          -0.000001
           72              C      14.404529      12.333438      20.497418      -0.145351      45.062627 0.43556079E+03  0.10262542E+05                                11.179028                            6.980375       0.057699       1.983678                    0.999660      29.869285      86.451555       0.619669       0.419508      -1.060399       0.010478       0.013180       0.015072       0.022598      -0.010098      -0.008472      -0.003231      -0.013436       0.073348      -0.025959      -0.000144       0.026103             17.133542      22.487261      10.500783       9.824827      12.937456       6.566595      15.975909          -0.000004
           73              C      20.956921      14.976751      26.978381       0.656905      23.472714 0.22650938E+03  0.46015756E+04                                 7.728760                            5.418080      -0.198265       2.005096                    0.999275      21.777306      61.508310       0.620368       0.486000      -1.006678      -0.036210       0.055094       0.004793       0.066102       0.059972      -0.074170      -0.038461       0.012340       0.217122      -0.100198      -0.033650       0.133848             10.253660      10.543981      -4.729581       1.677703      14.108643       1.132562       6.108355           0.000001
           74              C      21.961536      13.899104      27.069005      -0.033474      39.497717 0.42666655E+03  0.98992641E+04                                10.083540                            6.829239       0.051904       2.026808                    0.999231      26.905037      74.729820       0.644028       0.409909      -1.077542       0.029281      -0.039605      -0.007041       0.049754       0.003219      -0.000565      -0.004062       0.004900       0.024983      -0.008900      -0.000628       0.009528             14.289392      14.994220      -8.887536       1.986511      21.145162       0.890114       6.728794           0.000000
           75              C      18.344811      11.165254       0.307571      -0.116283      36.952496 0.45306767E+03  0.10794565E+05                                 9.736398                            7.133989      -0.035136       1.944092                    0.999648      30.376721      88.782478       0.610282       0.421243      -1.057946       0.009164      -0.027100      -0.005805       0.029191       0.020030       0.007613       0.012862      -0.013599      -0.009947      -0.019648      -0.009913       0.029561             12.541388      13.544667      -6.620276       1.998703      17.430333       0.903294       6.649165           0.000000
           76              C      19.283504      10.118775       0.373479      -0.155803      36.603757 0.42044063E+03  0.97995087E+04                                 9.605140                            6.813714       0.142017       2.013092                    0.999748      29.453725      84.234768       0.634617       0.414090      -1.065985      -0.023858       0.027880      -0.006166       0.037209       0.008059       0.019397      -0.001233       0.046035      -0.013562      -0.023769      -0.011867       0.035636             12.776785      12.293230      -6.455233       1.299819      19.829507       1.362205       6.207619           0.000000
           77              C      23.831550      11.841364      27.327145       0.141565      38.396431 0.37000494E+03  0.83218039E+04                                10.111874                            6.469221      -0.169003       1.968791                    0.999225      25.425568      70.566793       0.642049       0.424158      -1.063551       0.002092      -0.017496      -0.000110       0.017621      -0.019872      -0.005812      -0.006296      -0.006165      -0.053882      -0.023727      -0.005384       0.029112             15.570327      15.507956     -10.446214       2.352358      24.421998      -0.115471       6.781027          -0.000000
           78              C      22.647001      11.654762      26.637856      -0.146870      34.917526 0.40978187E+03  0.94853803E+04                                 9.282582                            6.733573       0.149343       2.021560                    0.999703      29.043629      82.645360       0.637726       0.414925      -1.065963      -0.006835       0.019794       0.000756       0.020955       0.009383       0.005686       0.014278      -0.035648      -0.013577      -0.018414      -0.010867       0.029281             12.046629      13.824311      -6.828648       2.549307      15.855349      -0.010959       6.460228           0.000002
           79              C      21.743736      12.651409      26.511532      -0.076388      33.853337 0.38875538E+03  0.88818616E+04                                 9.101688                            6.568405       0.041779       1.993378                    0.999676      28.256599      79.909088       0.644175       0.416174      -1.065053       0.020007       0.009848       0.010815       0.024784       0.017488       0.012755       0.001290       0.035120       0.022634      -0.028959       0.000613       0.028346             11.734529      11.959126      -6.009577       1.806115      17.000475       0.968466       6.243985           0.000004
           80              C      20.001867       7.829014       0.071400      -0.147777      43.528992 0.38562495E+03  0.88192135E+04                                10.857996                            6.521248       0.144363       2.018595                    0.999831      29.056362      83.029302       0.647610       0.413550      -1.063513      -0.027727       0.025921      -0.005030       0.038289      -0.010343      -0.007040      -0.003380       0.049498       0.090958      -0.042290       0.009805       0.032485             17.608818      15.303122     -12.307930       1.355088      31.146701      -1.010551       6.376630           0.000001
           81              C      14.344053       3.710960      25.345782       0.664640      23.581729 0.23767017E+03  0.48781725E+04                                 7.737977                            5.536178      -0.204097       1.999064                    0.999131      21.892189      61.796979       0.617088       0.483589      -1.009695      -0.034329      -0.026703       0.064973       0.078186      -0.070681       0.017637       0.024768      -0.102787      -0.218827      -0.091685      -0.033198       0.124883             10.096733       8.968822       3.349039      -3.422879       7.119832      -2.166132      14.201546           0.000001
           82              C      15.051180       4.181457      24.116871      -0.045102      39.973181 0.43569196E+03  0.10167714E+05                                10.164701                            6.901124       0.023343       2.011037                    0.999350      27.295918      76.183568       0.640282       0.409913      -1.076903       0.028191       0.017574      -0.046439       0.057098       0.008357       0.003462       0.004076      -0.012307      -0.004384      -0.009867      -0.003121       0.012989             14.224807      12.546117       5.257756      -6.434106       9.198938      -4.553749      20.929366           0.000000
           83              C      16.162755       5.012700      24.251433      -0.096015      35.523290 0.42295446E+03  0.98763051E+04                                 9.429902                            6.863451       0.041207       1.982073                    0.999596      29.166947      83.588380       0.628033       0.417660      -1.063323      -0.011325      -0.001826      -0.020572       0.023554       0.001588       0.015558       0.019260      -0.002150       0.052413      -0.022382      -0.010486       0.032868             12.061854      11.299344       4.592767      -4.788142       8.466830      -3.450816      16.419387           0.000000
           84              C      16.788956       5.497237      23.109026      -0.153594      36.567277 0.44045624E+03  0.10387667E+05                                 9.632860                            7.013166       0.086456       1.995248                    0.999625      29.723286      85.550341       0.620203       0.418752      -1.062844      -0.013348      -0.005562       0.009164       0.017120       0.031341      -0.002744       0.004477       0.016355      -0.034013      -0.028326      -0.009739       0.038065             12.509213      10.670871       4.041946      -5.180782       8.212477      -3.591546      18.644292          -0.000001
           85              C      16.326037       5.140437      21.843042       0.129417      39.255391 0.40180479E+03  0.92257630E+04                                10.271164                            6.744664      -0.184782       1.953505                    0.999295      26.179619      73.428460       0.628322       0.424558      -1.063238       0.010027       0.003442      -0.004066       0.011355       0.014565      -0.015969      -0.013770       0.011547       0.055579      -0.025127      -0.009208       0.034335             15.306753      14.913485       6.393440      -8.475521       9.943117      -5.576339      21.063656          -0.000001
           86              C      15.186118       4.335549      21.735941      -0.157449      36.642473 0.43216571E+03  0.10132208E+05                                 9.585392                            6.901636       0.159401       2.016001                    0.999721      29.599589      84.625670       0.632073       0.413319      -1.067544      -0.010017      -0.007723       0.022721       0.026005       0.011480       0.016189       0.008323       0.010440       0.088321      -0.027402      -0.010326       0.037728             12.409016      12.540215       5.283167      -4.880688       8.983717      -3.637528      15.703115          -0.000001
           87              C      14.561473       3.861896      22.872032      -0.090526      35.068237 0.41688293E+03  0.97187648E+04                                 9.407734                            6.859879       0.013271       1.976659                    0.999669      29.099968      83.873369       0.620668       0.423302      -1.057651       0.023241       0.009036      -0.001366       0.024973       0.017822       0.011634       0.004646      -0.003585      -0.070627      -0.027209      -0.004786       0.031994             11.953167      10.489447       4.057749      -4.130164       8.052046      -3.114833      17.318007           0.000001
           88              C      16.981826       5.585475      20.601773      -0.149006      45.533567 0.45373414E+03  0.10787403E+05                                11.270180                            7.116341       0.054684       1.979556                    0.999633      30.109645      87.192795       0.615527       0.418546      -1.062300      -0.013216      -0.008837       0.009636       0.018591      -0.005608       0.013295       0.007736      -0.004701       0.052790      -0.020996      -0.002739       0.023734             17.612043      19.164894       8.089313     -11.730541      11.430634      -7.566130      22.240601          -0.000002
           89              C       9.480884      10.152543      16.693972       0.595576      27.000208 0.25973296E+03  0.54372106E+04                                 8.415611                            5.737093      -0.151144       1.997163                    0.999524      22.848055      64.611626       0.615700       0.475213      -1.016621      -0.006494      -0.046689      -0.036233       0.059454      -0.041669      -0.059606       0.020811      -0.149302      -0.144191      -0.110163      -0.007574       0.117737             11.596022      13.920696       3.702169       6.275140       6.350571       2.006732      14.516798          -0.000000
           90              C      10.466524      10.457776      17.748501      -0.017780      40.011161 0.40655532E+03  0.93480110E+04                                10.232242                            6.714996      -0.012902       2.012129                    0.999261      26.689545      74.538446       0.640477       0.415914      -1.070355       0.015886      -0.003757       0.036574       0.040052       0.009877      -0.008516       0.001853      -0.009364      -0.027518      -0.016233       0.000312       0.015921             14.726692      18.634616       5.170442       8.374699       7.409047       3.014086      18.136411          -0.000001
           91              C      10.225599      10.276563      19.105110      -0.085740      35.120033 0.41345218E+03  0.96238740E+04                                 9.417696                            6.839790      -0.012430       1.968990                    0.999658      29.092196      83.927933       0.620140       0.424318      -1.056470       0.025196       0.004401      -0.015096       0.029700       0.019736      -0.018631      -0.003097       0.017593      -0.034801      -0.024197      -0.009933       0.034130             11.905989      13.613593       3.698247       5.048534       6.602649       1.885205      15.501725          -0.000000
           92              C      11.138222      10.632460      20.052538      -0.162311      36.610121 0.43061655E+03  0.10099922E+05                                 9.586457                            6.903556       0.129110       2.004910                    0.999751      29.748606      85.429950       0.629206       0.415036      -1.065055      -0.010375       0.000397      -0.017552       0.020393       0.012447      -0.011416      -0.004210       0.001576       0.113822      -0.031790      -0.009111       0.040901             12.267255      16.113145       4.846160       4.719973       7.284370       1.941373      13.404252          -0.000003
           93              C      12.382879      11.141898      19.681805       0.132037      38.588607 0.39099744E+03  0.89218777E+04                                10.144701                            6.654063      -0.178502       1.958137                    0.999287      26.015247      72.880461       0.632110       0.424650      -1.062556       0.003573       0.006887       0.008998       0.011881       0.013684       0.021568       0.004481       0.023747       0.030511      -0.024279      -0.009050       0.033328             14.852585      19.318099       6.911801       8.120056       8.903845       4.242722      16.335813          -0.000001
           94              C      12.651119      11.290166      18.327943      -0.159216      36.677858 0.44465130E+03  0.10512117E+05                                 9.652731                            7.048053       0.095524       1.997326                    0.999583      29.807680      85.914443       0.618423       0.418938      -1.062662      -0.016410      -0.001964      -0.013416       0.021287       0.025231      -0.007490       0.004221       0.044698      -0.026391      -0.031458      -0.007202       0.038660             12.441225      14.877676       4.012156       5.812466       6.869039       2.612407      15.576959          -0.000003
           95              C      11.667318      10.940370      17.396991      -0.101716      35.489221 0.41106328E+03  0.95554947E+04                                 9.467674                            6.794150       0.031421       1.979683                    0.999735      29.246109      84.346694       0.625704       0.421107      -1.058358       0.004708      -0.002773       0.027281       0.027823      -0.005512      -0.011032       0.000493      -0.021941       0.090608      -0.029286      -0.003065       0.032351             12.212631      16.247582       4.515620       5.331989       6.866366       2.115411      13.523945          -0.000001
           96              C      13.291488      11.652268      20.695142      -0.145277      45.059331 0.43552755E+03  0.10261543E+05                                11.178397                            6.980035       0.057806       1.983723                    0.999660      29.868223      86.447031       0.619695       0.419499      -1.060407      -0.016504      -0.003330      -0.015074       0.022598      -0.011358      -0.006734      -0.006069      -0.008492       0.073346      -0.025956      -0.000145       0.026102             17.132445      23.423137      10.021013      10.317253      11.999238       5.760178      15.974958          -0.000004
           97              C       7.956087       7.020375      14.214180       0.656908      23.472515 0.22650841E+03  0.46015507E+04                                 7.728714                            5.418065      -0.198278       2.005092                    0.999275      21.777247      61.508087       0.620370       0.485999      -1.006678      -0.032580       0.057318      -0.004796       0.066104       0.040132      -0.067998      -0.048545       0.089973       0.217118      -0.100196      -0.033650       0.133846             10.253575       9.537560      -4.215235       1.771901      15.114847       0.978626       6.108317           0.000001
           98              C       8.458558       5.635421      14.123556      -0.033474      39.497612 0.42666656E+03  0.98992642E+04                                10.083521                            6.829237       0.051889       2.026804                    0.999231      26.905038      74.729817       0.644028       0.409909      -1.077542       0.021945      -0.044097       0.007043       0.049757       0.003873      -0.003878       0.001345       0.002346       0.024988      -0.008903      -0.000629       0.009532             14.289325      12.668998      -7.699270       1.696557      23.470196       1.363908       6.728781           0.000001
           99              C       7.729323       4.668685      13.423282      -0.116288      36.952830 0.45307137E+03  0.10794676E+05                                 9.736447                            7.134013      -0.035127       1.944091                    0.999648      30.376956      88.783302       0.610282       0.421243      -1.057947       0.019963      -0.020494       0.005803       0.029193       0.006227       0.014918       0.000926       0.040434      -0.009933      -0.019652      -0.009910       0.029561             12.541451      11.260771      -5.453180       1.713873      19.714392       1.368740       6.649192           0.000000
          100              C       8.234037       3.356616      13.357374      -0.155807      36.603899 0.42044203E+03  0.97995519E+04                                 9.605164                            6.813725       0.142030       2.013095                    0.999748      29.453820      84.235153       0.634617       0.414090      -1.065985      -0.013970       0.033931       0.006165       0.037209       0.023374       0.007730       0.017832      -0.013910      -0.013558      -0.023767      -0.011867       0.035634             12.776818      13.037735      -6.835693       1.804483      19.085090       0.537587       6.207629          -0.000000
          101              C       9.439981       3.033873      13.865416       0.141567      38.396319 0.37000435E+03  0.83217865E+04                                10.111852                            6.469215      -0.168992       1.968795                    0.999225      25.425530      70.566649       0.642050       0.424158      -1.063551       0.014627      -0.009823       0.000108       0.017620      -0.014140      -0.008251      -0.002310      -0.028597      -0.053882      -0.023728      -0.005384       0.029112             15.570266      14.110573      -9.732104       0.967607      25.819216       2.147231       6.781010          -0.000000
          102              C      10.145163       4.003767      14.554705      -0.146869      34.917432 0.40978110E+03  0.94853584E+04                                 9.282563                            6.733567       0.149374       2.021570                    0.999703      29.043604      82.645281       0.637727       0.414925      -1.065963      -0.014516       0.015094      -0.000757       0.020955      -0.008947       0.015302      -0.001433       0.036093      -0.013580      -0.018414      -0.010867       0.029282             12.046577       9.900851      -4.823691       1.150292      19.778668       2.275039       6.460211           0.000003
          103              C       9.668701       5.261613      14.681029      -0.076386      33.853324 0.38875582E+03  0.88818727E+04                                 9.101699                            6.568424       0.041791       1.993383                    0.999676      28.256557      79.908933       0.644172       0.416176      -1.065052      -0.017873      -0.013334      -0.010815       0.024784       0.024478       0.006953       0.010769       0.007768       0.022634      -0.028960       0.000614       0.028346             11.734525      11.086455      -5.563647       1.684245      17.873136       1.167572       6.243984           0.000004
          104              C       9.946116       1.674998      13.659453      -0.147777      43.528905 0.38562486E+03  0.88192134E+04                                10.857984                            6.521250       0.144395       2.018606                    0.999831      29.056367      83.029403       0.647610       0.413550      -1.063513      -0.010466       0.036486       0.005029       0.038289       0.013995      -0.006212      -0.004731      -0.045761       0.090965      -0.042289       0.009803       0.032486             17.608760      17.891707     -13.630672      -0.283229      28.557959       1.666491       6.376614           0.000001
          105              C      20.997068       7.782535      15.846778       0.664643      23.581690 0.23766877E+03  0.48781403E+04                                 7.737986                            5.536174      -0.204055       1.999079                    0.999131      21.892163      61.797041       0.617085       0.483592      -1.009693       0.039398       0.018421      -0.064975       0.078188      -0.083058       0.030080       0.004434      -0.054336      -0.218809      -0.091680      -0.033198       0.124878             10.096748      10.216760       2.711330      -3.486387       5.871906      -2.062253      14.201578           0.000001
          106              C      20.256332       7.366955      17.075689      -0.045107      39.973331 0.43569391E+03  0.10167767E+05                                10.164714                            6.901130       0.023338       2.011034                    0.999350      27.295980      76.183697       0.640283       0.409912      -1.076904      -0.028478      -0.017106       0.046440       0.057099      -0.000090       0.005205       0.001227       0.020756      -0.004385      -0.009867      -0.003122       0.012989             14.224832      14.152898       4.436647      -6.982776       7.592142      -3.657225      20.929456          -0.000000
          107              C      19.010322       6.755381      16.941127      -0.096018      35.523242 0.42295441E+03  0.98762965E+04                                 9.429863                            6.863428       0.041177       1.982063                    0.999596      29.166987      83.588270       0.628038       0.417657      -1.063325       0.006778       0.009256       0.020572       0.023554       0.000058       0.024233       0.005087       0.003834       0.052411      -0.022384      -0.010486       0.032870             12.061796      12.775246       3.838484      -5.251621       6.990808      -2.693410      16.419333           0.000000
          108              C      18.293908       6.418253      18.083534      -0.153592      36.567210 0.44045556E+03  0.10387644E+05                                 9.632848                            7.013162       0.086449       1.995247                    0.999625      29.723243      85.550121       0.620203       0.418752      -1.062844       0.011026       0.009357      -0.009163       0.017120       0.024988       0.002739      -0.004484       0.041217      -0.034017      -0.028327      -0.009739       0.038066             12.509199      11.997084       3.364196      -5.555634       6.886216      -2.979025      18.644296          -0.000001
          109              C      18.822276       6.668109      19.349519       0.129415      39.255576 0.40180694E+03  0.92258236E+04                                10.271199                            6.744684      -0.184788       1.953502                    0.999295      26.179664      73.428602       0.628321       0.424558      -1.063238      -0.007627      -0.007363       0.004065       0.011354       0.013212      -0.019528      -0.007955       0.016842       0.055577      -0.025127      -0.009208       0.034335             15.306827      16.153603       5.759769      -8.822348       8.703084      -5.009773      21.063793          -0.000001
          110              C      20.057715       7.316916      19.456619      -0.157448      36.642167 0.43216206E+03  0.10132093E+05                                 9.585304                            6.901584       0.159369       2.015991                    0.999721      29.599496      84.625054       0.632079       0.413316      -1.067547       0.011435       0.005406      -0.022721       0.026005       0.010955       0.014778       0.010627       0.012486       0.088317      -0.027399      -0.010327       0.037726             12.408887      14.001451       4.536301      -5.459952       7.522230      -2.690841      15.702979          -0.000000
          111              C      20.763728       7.657612      18.320529      -0.090523      35.068108 0.41688109E+03  0.97187078E+04                                 9.407708                            6.859865       0.013256       1.976655                    0.999669      29.099871      83.872933       0.620668       0.423302      -1.057651      -0.018621      -0.016583       0.001366       0.024972       0.008989       0.009431       0.008244       0.030980      -0.070634      -0.027210      -0.004784       0.031993             11.953133      11.845089       3.364942      -4.653040       6.696321      -2.260392      17.317990           0.000001
          112              C      18.127572       6.286659      20.590788      -0.148979      45.532295 0.45372110E+03  0.10787009E+05                                11.269936                            7.116208       0.054709       1.979569                    0.999633      30.109273      87.191216       0.615537       0.418543      -1.062303       0.013881       0.007747      -0.009637       0.018589      -0.005187       0.012937       0.008318      -0.006336       0.052796      -0.020992      -0.002742       0.023735             17.611601      19.587190       7.873025     -12.074917      11.007551      -7.002569      22.240063          -0.000002
          113              C      10.950030       2.350963       2.963118       0.595575      27.000316 0.25973519E+03  0.54372683E+04                                 8.415631                            5.737121      -0.151159       1.997156                    0.999524      22.848109      64.611817       0.615698       0.475213      -1.016621      -0.044527       0.015453      -0.036235       0.059451      -0.084904      -0.008588      -0.062538       0.019929      -0.144192      -0.110149      -0.007580       0.117730             11.596010      10.918386       5.236446       4.642357       9.352932       4.674593      14.516713           0.000000
          114              C      11.670338       3.089753       4.017648      -0.017782      40.011320 0.40655840E+03  0.93481020E+04                                10.232271                            6.715025      -0.012918       2.012122                    0.999262      26.689664      74.538928       0.640475       0.415914      -1.070354       0.003887       0.015856       0.036575       0.040053       0.001989      -0.002226      -0.008427       0.021491      -0.027518      -0.016232       0.000314       0.015918             14.726701      13.923650       7.577871       6.494764      12.120096       6.085832      18.136356          -0.000001
          115              C      11.399342       2.957676       5.374256      -0.085738      35.120023 0.41345218E+03  0.96238758E+04                                 9.417692                            6.839788      -0.012475       1.968975                    0.999659      29.092243      83.928125       0.620141       0.424318      -1.056470       0.015383       0.020434      -0.015095       0.029699       0.018685      -0.011241      -0.015180       0.021679      -0.034805      -0.024194      -0.009934       0.034128             11.905974      11.051461       5.007580       3.975981       9.164834       3.637681      15.501626          -0.000001
          116              C      12.131539       3.608392       6.321685      -0.162309      36.609928 0.43061349E+03  0.10099824E+05                                 9.586417                            6.903526       0.129140       2.004920                    0.999751      29.748446      85.429145       0.629208       0.415036      -1.065056      -0.004370      -0.009418      -0.017551       0.020392       0.007930      -0.008948      -0.008246       0.019259       0.113814      -0.031790      -0.009108       0.040898             12.267223      13.039846       6.416701       3.876538      10.357702       3.319594      13.404121          -0.000003
          117              C      13.151548       4.484907       5.950952       0.132045      38.588219 0.39099228E+03  0.89217320E+04                                10.144636                            6.654017      -0.178486       1.958144                    0.999287      26.015094      72.879959       0.632112       0.424650      -1.062555       0.007760       0.000047       0.008998       0.011882       0.017639       0.013806       0.017167       0.008265       0.030511      -0.024279      -0.009051       0.033329             14.852472      16.661457       8.269240       7.472922      11.560270       5.300007      16.335688          -0.000001
          118              C      13.405637       4.656298       4.597090      -0.159219      36.678066 0.44465384E+03  0.10512195E+05                                 9.652779                            7.048082       0.095504       1.997319                    0.999583      29.807776      85.914891       0.618420       0.418939      -1.062661      -0.009212      -0.013721      -0.013417       0.021287       0.032892       0.000347      -0.008589       0.014713      -0.026386      -0.031456      -0.007202       0.038658             12.441290      11.778847       5.595754       4.971238       9.967964       3.987111      15.577059          -0.000003
          119              C      12.646484       3.939425       3.666138      -0.101717      35.489277 0.41106380E+03  0.95555105E+04                                 9.467673                            6.794145       0.031385       1.979670                    0.999735      29.246192      84.346974       0.625705       0.421106      -1.058359      -0.000325       0.005452       0.027280       0.027821      -0.012120      -0.004585      -0.010046       0.003924       0.090596      -0.029285      -0.003062       0.032347             12.212619      12.468326       6.446851       4.309966      10.645587       3.785348      13.523943          -0.000001
          120              C      14.019473       5.061756       6.964289      -0.145349      45.062743 0.43556133E+03  0.10262560E+05                                11.179054                            6.980383       0.057693       1.983675                    0.999660      29.869314      86.451726       0.619668       0.419508      -1.060398      -0.010478      -0.013180      -0.015072       0.022598      -0.010098      -0.008473      -0.003231      -0.013437       0.073349      -0.025960      -0.000144       0.026104             17.133598      22.487344      10.500824       9.824871      12.937492       6.566621      15.975956          -0.000004
          121              C       7.467081       2.418443       0.483326       0.656900      23.472627 0.22650978E+03  0.46015868E+04                                 7.728736                            5.418079      -0.198264       2.005094                    0.999275      21.777368      61.508541       0.620370       0.485998      -1.006678       0.036213      -0.055088      -0.004801       0.066100       0.059974      -0.074171      -0.038452       0.012345       0.217124      -0.100202      -0.033643       0.133845             10.253632      10.544009      -4.729637       1.677725      14.108568       1.132475       6.108318           0.000001
          122              C       6.462466       3.496090       0.392702      -0.033476      39.497791 0.42666738E+03  0.98992895E+04                                10.083558                            6.829248       0.051902       2.026808                    0.999231      26.905061      74.729947       0.644027       0.409909      -1.077542      -0.029279       0.039607       0.007039       0.049755       0.003218      -0.000566      -0.004062       0.004905       0.024986      -0.008901      -0.000628       0.009529             14.289413      14.994252      -8.887536       1.986541      21.145178       0.890100       6.728808           0.000000
          123              C      10.079191       6.229940      27.154136      -0.116286      36.952819 0.45307070E+03  0.10794664E+05                                 9.736462                            7.134014      -0.035135       1.944090                    0.999648      30.376945      88.783494       0.610281       0.421244      -1.057946      -0.009164       0.027103       0.005802       0.029192       0.020030       0.007612       0.012864      -0.013595      -0.009940      -0.019649      -0.009912       0.029561             12.541482      13.544718      -6.620310       1.998709      17.430523       0.903335       6.649204           0.000000
          124              C       9.140498       7.276419      27.088228      -0.155804      36.603927 0.42044322E+03  0.97995897E+04                                 9.605180                            6.813745       0.142001       2.013085                    0.999748      29.453847      84.235368       0.634614       0.414091      -1.065984       0.023859      -0.027881       0.006166       0.037210       0.008061       0.019396      -0.001233       0.046039      -0.013556      -0.023771      -0.011865       0.035637             12.776825      12.293273      -6.455258       1.299821      19.829561       1.362213       6.207640          -0.000000
          125              C       4.592452       5.553830       0.134562       0.141557      38.397044 0.37001161E+03  0.83219902E+04                                10.111987                            6.469285      -0.169012       1.968784                    0.999225      25.425767      70.567474       0.642045       0.424159      -1.063551      -0.002090       0.017495       0.000111       0.017619      -0.019871      -0.005811      -0.006295      -0.006167      -0.053886      -0.023727      -0.005385       0.029112             15.570574      15.508185     -10.446433       2.352378      24.422436      -0.115473       6.781102          -0.000000
          126              C       5.777001       5.740432       0.823851      -0.146868      34.917417 0.40978052E+03  0.94853392E+04                                 9.282560                            6.733561       0.149341       2.021560                    0.999703      29.043567      82.645084       0.637727       0.414925      -1.065963       0.006835      -0.019794      -0.000757       0.020955       0.009383       0.005685       0.014278      -0.035649      -0.013574      -0.018415      -0.010866       0.029281             12.046601      13.824246      -6.828606       2.549291      15.855340      -0.010943       6.460216           0.000002
          127              C       6.680266       4.743785       0.950175      -0.076385      33.853144 0.38875294E+03  0.88817898E+04                                 9.101648                            6.568380       0.041790       1.993383                    0.999676      28.256491      79.908643       0.644177       0.416173      -1.065053      -0.020007      -0.009848      -0.010816       0.024784       0.017488       0.012754       0.001290       0.035122       0.022635      -0.028959       0.000614       0.028345             11.734473      11.959056      -6.009522       1.806110      17.000400       0.968469       6.243963           0.000004
          128              C       8.422135       9.566180      27.390307      -0.147660      43.523680 0.38557752E+03  0.88178287E+04                                10.856967                            6.520725       0.144502       2.018659                    0.999831      29.054694      83.022232       0.647657       0.413534      -1.063527       0.027728      -0.025917       0.005030       0.038286      -0.010346      -0.007037      -0.003378       0.049494       0.090933      -0.042285       0.009810       0.032476             17.606896      15.301577     -12.306297       1.354984      31.143069      -1.010402       6.376042           0.000001
          129              C      14.079949      13.684234       2.115925       0.664649      23.581823 0.23766950E+03  0.48781548E+04                                 7.737997                            5.536171      -0.204117       1.999057                    0.999131      21.892126      61.796755       0.617088       0.483589      -1.009695       0.034335       0.026703      -0.064972       0.078188      -0.070680       0.017641       0.024772      -0.102785      -0.218822      -0.091689      -0.033192       0.124881             10.096782       8.968913       3.349097      -3.422879       7.119870      -2.166156      14.201563           0.000001
          130              C      13.372822      13.213737       3.344836      -0.045110      39.973494 0.43569454E+03  0.10167788E+05                                10.164746                            6.901140       0.023357       2.011041                    0.999350      27.296008      76.183840       0.640281       0.409912      -1.076903      -0.028192      -0.017577       0.046442       0.057102       0.008358       0.003461       0.004076      -0.012306      -0.004384      -0.009867      -0.003122       0.012989             14.224904      12.546185       5.257791      -6.434163       9.198990      -4.553802      20.929536           0.000000
          131              C      12.261247      12.382494       3.210274      -0.096014      35.523249 0.42295378E+03  0.98762839E+04                                 9.429891                            6.863443       0.041211       1.982075                    0.999596      29.166926      83.588258       0.628034       0.417660      -1.063323       0.011326       0.001825       0.020573       0.023555       0.001588       0.015559       0.019263      -0.002150       0.052408      -0.022384      -0.010486       0.032869             12.061842      11.299324       4.592760      -4.788141       8.466825      -3.450822      16.419379           0.000000
          132              C      11.635046      11.897957       4.352681      -0.153592      36.567113 0.44045390E+03  0.10387595E+05                                 9.632825                            7.013143       0.086462       1.995251                    0.999625      29.723188      85.549907       0.620205       0.418751      -1.062845       0.013348       0.005561      -0.009163       0.017119       0.031339      -0.002745       0.004477       0.016354      -0.034015      -0.028325      -0.009739       0.038064             12.509169      10.670827       4.041928      -5.180764       8.212451      -3.591538      18.644230          -0.000001
          133              C      12.097965      12.254757       5.618665       0.129420      39.255207 0.40180298E+03  0.92257092E+04                                10.271130                            6.744648      -0.184777       1.953507                    0.999295      26.179540      73.428143       0.628323       0.424558      -1.063239      -0.010027      -0.003442       0.004066       0.011355       0.014564      -0.015969      -0.013770       0.011546       0.055576      -0.025125      -0.009208       0.034333             15.306697      14.913417       6.393405      -8.475486       9.943080      -5.576319      21.063595          -0.000001
          134              C      13.237884      13.059645       5.725766      -0.157447      36.642224 0.43216246E+03  0.10132109E+05                                 9.585341                            6.901605       0.159411       2.016005                    0.999721      29.599446      84.625044       0.632075       0.413318      -1.067545       0.010018       0.007723      -0.022721       0.026004       0.011479       0.016188       0.008322       0.010440       0.088318      -0.027401      -0.010326       0.037726             12.408950      12.540136       5.283129      -4.880659       8.983668      -3.637508      15.703045          -0.000000
          135              C      13.862529      13.533298       4.589675      -0.090523      35.068040 0.41687978E+03  0.97186707E+04                                 9.407694                            6.859850       0.013288       1.976666                    0.999669      29.099843      83.872854       0.620669       0.423301      -1.057651      -0.023241      -0.009037       0.001367       0.024974       0.017820       0.011634       0.004647      -0.003583      -0.070629      -0.027209      -0.004784       0.031994             11.953124      10.489401       4.057729      -4.130144       8.052013      -3.114820      17.317959           0.000001
          136              C      11.442176      11.809719       6.859934      -0.149008      45.533446 0.45373343E+03  0.10787379E+05                                11.270152                            7.116331       0.054691       1.979559                    0.999633      30.109612      87.192594       0.615529       0.418546      -1.062301       0.013216       0.008837      -0.009636       0.018590      -0.005608       0.013294       0.007736      -0.004700       0.052790      -0.020995      -0.002739       0.023734             17.611986      19.164825       8.089280     -11.730492      11.430600      -7.566101      22.240534          -0.000002
          137              C      18.943118       7.242651      10.767735       0.595576      27.000227 0.25973304E+03  0.54372131E+04                                 8.415616                            5.737095      -0.151145       1.997162                    0.999524      22.848066      64.611679       0.615699       0.475213      -1.016621       0.006494       0.046689       0.036233       0.059455      -0.041669      -0.059607       0.020811      -0.149302      -0.144191      -0.110164      -0.007573       0.117737             11.596037      13.920715       3.702174       6.275156       6.350577       2.006738      14.516818          -0.000000
          138              C      17.957478       6.937418       9.713206      -0.017782      40.011285 0.40655641E+03  0.93480435E+04                                10.232266                            6.715007      -0.012905       2.012127                    0.999261      26.689588      74.538629       0.640476       0.415914      -1.070355      -0.015886       0.003757      -0.036574       0.040052       0.009878      -0.008516       0.001853      -0.009363      -0.027517      -0.016233       0.000312       0.015921             14.726741      18.634681       5.170462       8.374741       7.409068       3.014102      18.136473          -0.000001
          139              C      18.198403       7.118631       8.356597      -0.085740      35.120095 0.41345282E+03  0.96238935E+04                                 9.417709                            6.839795      -0.012432       1.968989                    0.999658      29.092228      83.928070       0.620140       0.424318      -1.056470      -0.025196      -0.004401       0.015096       0.029700       0.019736      -0.018631      -0.003097       0.017594      -0.034801      -0.024197      -0.009934       0.034131             11.906012      13.613623       3.698258       5.048551       6.602659       1.885212      15.501753          -0.000001
          140              C      17.285780       6.762734       7.409169      -0.162312      36.610210 0.43061746E+03  0.10099950E+05                                 9.586476                            6.903565       0.129106       2.004909                    0.999751      29.748643      85.430115       0.629205       0.415037      -1.065055       0.010375      -0.000397       0.017551       0.020392       0.012447      -0.011416      -0.004210       0.001577       0.113823      -0.031790      -0.009111       0.040901             12.267289      16.113194       4.846178       4.719996       7.284387       1.941383      13.404285          -0.000003
          141              C      16.041123       6.253296       7.779902       0.132038      38.588660 0.39099756E+03  0.89218821E+04                                10.144715                            6.654065      -0.178506       1.958135                    0.999287      26.015257      72.880527       0.632110       0.424650      -1.062555      -0.003573      -0.006887      -0.008998       0.011881       0.013683       0.021568       0.004481       0.023746       0.030510      -0.024278      -0.009049       0.033328             14.852620      19.318150       6.911822       8.120088       8.903863       4.242739      16.335849          -0.000001
          142              C      15.772883       6.105028       9.133764      -0.159218      36.677960 0.44465243E+03  0.10512151E+05                                 9.652753                            7.048064       0.095520       1.997325                    0.999583      29.807723      85.914640       0.618422       0.418939      -1.062661       0.016410       0.001963       0.013416       0.021287       0.025231      -0.007490       0.004221       0.044699      -0.026391      -0.031458      -0.007202       0.038661             12.441264      14.877725       4.012172       5.812497       6.869057       2.612422      15.577008          -0.000003
          143              C      16.756684       6.454824      10.064716      -0.101716      35.489291 0.41106398E+03  0.95555162E+04                                 9.467689                            6.794157       0.031418       1.979681                    0.999735      29.246144      84.346849       0.625703       0.421108      -1.058358      -0.004708       0.002773      -0.027281       0.027823      -0.005512      -0.011032       0.000492      -0.021941       0.090609      -0.029286      -0.003066       0.032352             12.212658      16.247618       4.515632       5.332010       6.866378       2.115420      13.523977          -0.000001
          144              C      15.132514       5.742926       6.766565      -0.145282      45.059636 0.43553020E+03  0.10261623E+05                                11.178450                            6.980058       0.057802       1.983721                    0.999660      29.868329      86.447466       0.619694       0.419499      -1.060406       0.016504       0.003330       0.015074       0.022598      -0.011357      -0.006733      -0.006068      -0.008490       0.073350      -0.025955      -0.000148       0.026103             17.132550      23.423292      10.021083      10.317336      11.999306       5.760223      15.975052          -0.000004
          145              C      20.467915      10.374819      13.247527       0.656908      23.472516 0.22650843E+03  0.46015509E+04                                 7.728714                            5.418065      -0.198278       2.005092                    0.999275      21.777247      61.508085       0.620370       0.485999      -1.006678       0.032580      -0.057318       0.004796       0.066104       0.040132      -0.067998      -0.048545       0.089973       0.217118      -0.100196      -0.033650       0.133846             10.253575       9.537557      -4.215232       1.771902      15.114851       0.978626       6.108317           0.000001
          146              C      19.965444      11.759773      13.338151      -0.033474      39.497596 0.42666633E+03  0.98992574E+04                                10.083519                            6.829235       0.051891       2.026804                    0.999231      26.905028      74.729781       0.644028       0.409909      -1.077542      -0.021946       0.044097      -0.007043       0.049757       0.003873      -0.003878       0.001345       0.002345       0.024988      -0.008903      -0.000629       0.009532             14.289324      12.668988      -7.699263       1.696556      23.470205       1.363910       6.728780           0.000001
          147              C      20.694679      12.726509      14.038425      -0.116287      36.952774 0.45307072E+03  0.10794657E+05                                 9.736437                            7.134009      -0.035125       1.944092                    0.999648      30.376932      88.783228       0.610282       0.421243      -1.057947      -0.019964       0.020494      -0.005803       0.029193       0.006227       0.014918       0.000926       0.040434      -0.009932      -0.019652      -0.009909       0.029561             12.541428      11.260740      -5.453154       1.713871      19.714362       1.368741       6.649184           0.000000
          148              C      20.189965      14.038578      14.104333      -0.155809      36.604026 0.42044521E+03  0.97996500E+04                                 9.605190                            6.813759       0.142011       2.013088                    0.999748      29.453972      84.235847       0.634614       0.414091      -1.065984       0.013970      -0.033933      -0.006166       0.037210       0.023376       0.007731       0.017831      -0.013906      -0.013555      -0.023769      -0.011867       0.035635             12.776812      13.037708      -6.835631       1.804487      19.085080       0.537603       6.207647          -0.000000
          149              C      18.984021      14.361321      13.596291       0.141555      38.397002 0.37001213E+03  0.83220049E+04                                10.111977                            6.469289      -0.169003       1.968787                    0.999225      25.425777      70.567515       0.642045       0.424159      -1.063551      -0.014626       0.009820      -0.000109       0.017618      -0.014141      -0.008251      -0.002309      -0.028594      -0.053889      -0.023728      -0.005385       0.029113             15.570521      14.110777      -9.732296       0.967610      25.819694       2.147267       6.781093          -0.000000
          150              C      18.278839      13.391427      12.907002      -0.146868      34.917449 0.40978126E+03  0.94853635E+04                                 9.282569                            6.733570       0.149369       2.021568                    0.999703      29.043610      82.645318       0.637726       0.414925      -1.065962       0.014517      -0.015094       0.000757       0.020956      -0.008947       0.015302      -0.001433       0.036095      -0.013578      -0.018415      -0.010867       0.029282             12.046592       9.900881      -4.823704       1.150298      19.778678       2.275033       6.460218           0.000003
          151              C      18.755301      12.133581      12.780678      -0.076385      33.853295 0.38875552E+03  0.88818644E+04                                 9.101694                            6.568422       0.041792       1.993383                    0.999676      28.256544      79.908892       0.644172       0.416176      -1.065052       0.017873       0.013334       0.010815       0.024784       0.024479       0.006953       0.010769       0.007768       0.022635      -0.028961       0.000615       0.028346             11.734520      11.086448      -5.563636       1.684246      17.873130       1.167575       6.243984           0.000004
          152              C      18.477886      15.720196      13.802254      -0.147656      43.523490 0.38557657E+03  0.88178045E+04                                10.856939                            6.520720       0.144532       2.018669                    0.999831      29.054667      83.022234       0.647656       0.413534      -1.063526       0.010462      -0.036485      -0.005029       0.038287       0.013992      -0.006210      -0.004729      -0.045763       0.090944      -0.042284       0.009806       0.032478             17.606802      17.889790     -13.628827      -0.283144      28.554598       1.666332       6.376017           0.000001
          153              C       7.426934       9.612659      11.614929       0.664643      23.581673 0.23766867E+03  0.48781374E+04                                 7.737982                            5.536173      -0.204054       1.999080                    0.999131      21.892152      61.796996       0.617085       0.483592      -1.009693      -0.039398      -0.018421       0.064975       0.078188      -0.083058       0.030080       0.004433      -0.054336      -0.218809      -0.091680      -0.033198       0.124878             10.096738      10.216753       2.711328      -3.486379       5.871902      -2.062249      14.201560           0.000001
          154              C       8.167670      10.028239      10.386018      -0.045105      39.973201 0.43569262E+03  0.10167729E+05                                10.164690                            6.901119       0.023341       2.011036                    0.999350      27.295932      76.183502       0.640283       0.409911      -1.076904       0.028478       0.017106      -0.046440       0.057099      -0.000091       0.005205       0.001228       0.020755      -0.004387      -0.009867      -0.003122       0.012989             14.224787      14.152856       4.436633      -6.982744       7.592123      -3.657209      20.929382           0.000000
          155              C       9.413680      10.639813      10.520580      -0.096018      35.523181 0.42295376E+03  0.98762766E+04                                 9.429851                            6.863422       0.041179       1.982064                    0.999596      29.166957      83.588138       0.628038       0.417657      -1.063325      -0.006778      -0.009256      -0.020572       0.023554       0.000058       0.024233       0.005087       0.003834       0.052410      -0.022384      -0.010486       0.032869             12.061774      12.775226       3.838477      -5.251608       6.990799      -2.693403      16.419299           0.000000
          156              C      10.130094      10.976941       9.378173      -0.153591      36.567123 0.44045459E+03  0.10387615E+05                                 9.632829                            7.013153       0.086452       1.995248                    0.999625      29.723206      85.549954       0.620204       0.418752      -1.062844      -0.011026      -0.009357       0.009163       0.017120       0.024987       0.002739      -0.004483       0.041216      -0.034018      -0.028326      -0.009739       0.038065             12.509166      11.997055       3.364186      -5.555610       6.886202      -2.979012      18.644241          -0.000001
          157              C       9.601726      10.727085       8.112188       0.129413      39.255523 0.40180686E+03  0.92258199E+04                                10.271185                            6.744682      -0.184784       1.953503                    0.999295      26.179655      73.428535       0.628321       0.424558      -1.063239       0.007627       0.007363      -0.004065       0.011354       0.013212      -0.019528      -0.007956       0.016842       0.055578      -0.025127      -0.009208       0.034335             15.306791      16.153563       5.759751      -8.822315       8.703067      -5.009755      21.063744          -0.000001
          158              C       8.366287      10.078278       8.005088      -0.157446      36.642043 0.43216075E+03  0.10132053E+05                                 9.585278                            6.901571       0.159374       2.015993                    0.999721      29.599443      84.624819       0.632080       0.413316      -1.067547      -0.011436      -0.005406       0.022721       0.026005       0.010955       0.014779       0.010627       0.012485       0.088314      -0.027399      -0.010327       0.037726             12.408842      14.001399       4.536281      -5.459921       7.522207      -2.690825      15.702920          -0.000000
          159              C       7.660274       9.737582       9.141178      -0.090523      35.068014 0.41688005E+03  0.97186762E+04                                 9.407689                            6.859855       0.013260       1.976657                    0.999669      29.099822      83.872721       0.620669       0.423302      -1.057651       0.018621       0.016583      -0.001366       0.024972       0.008989       0.009431       0.008244       0.030979      -0.070634      -0.027210      -0.004783       0.031993             11.953101      11.845056       3.364930      -4.653019       6.696306      -2.260381      17.317941           0.000001
          160              C      10.296430      11.108535       6.870919      -0.148974      45.531962 0.45371806E+03  0.10786917E+05                                11.269878                            7.116183       0.054714       1.979571                    0.999633      30.109158      87.190748       0.615539       0.418542      -1.062304      -0.013881      -0.007747       0.009637       0.018590      -0.005189       0.012937       0.008318      -0.006338       0.052791      -0.020994      -0.002740       0.023734             17.611487      19.587056       7.872966     -12.074817      11.007485      -7.002511      22.239918          -0.000002
          161              O      18.408538      15.773105      24.067715      -0.668868      37.638457 0.55397358E+03  0.13428272E+05                                 8.932184                            7.228416       0.411931       2.140691                    0.998256      29.507559      78.093501       0.714408       0.353695      -1.142306       0.020384      -0.095468      -0.067168       0.118495       0.001680      -0.020779      -0.051132       0.063240      -0.176491      -0.090893       0.024270       0.066623             10.954876      13.220659       6.018142       2.041801      10.673430       1.629530       8.970539           0.000001
          162              O      17.163570      15.027090      25.712671      -0.657494      35.695625 0.52765839E+03  0.12645425E+05                                 8.590068                            7.051327       0.416254       2.144266                    0.998184      29.330172      77.376755       0.723278       0.353362      -1.141697      -0.003823      -0.107418      -0.022072       0.109729      -0.058243      -0.009033      -0.024903       0.013774       0.189145      -0.094050       0.024916       0.069134             10.194668       7.803102       1.549824       1.571640       7.025181       2.518944      15.755721          -0.000000
          163              O      19.949808      14.763659      26.296781      -0.566380      34.081037 0.49781759E+03  0.11731943E+05                                 8.366920                            6.895175       0.394301       2.182905                    0.997524      27.206276      70.662342       0.725696       0.358139      -1.140390       0.021926      -0.059325      -0.008141       0.063769       0.055168      -0.001044      -0.024515       0.091485       0.164031      -0.102038       0.037927       0.064111              9.830108      13.132522      -1.354750       4.451519       8.005565       0.079028       8.352238           0.000002
          164              O      16.354543      13.119603       0.108199      -0.778801      57.106661 0.85459819E+03  0.23126236E+05                                11.918534                            9.146077      -0.056566       1.952836                    0.999283      32.870643      92.432559       0.616629       0.367062      -1.129825      -0.025386      -0.098315      -0.051004       0.113630       0.039505      -0.087196      -0.017281      -0.060776       0.143818      -0.110251       0.000418       0.109834             15.717025       9.608720      -2.716946      -0.855214      26.167135       5.913307      11.375219           0.000000
          165              O      13.332802       2.974883      25.159317      -0.670340      43.293161 0.65886194E+03  0.16696158E+05                                 9.935085                            8.038731       0.079903       2.043669                    0.997195      29.807977      80.942691       0.657162       0.367800      -1.129983       0.096291      -0.015853      -0.029149       0.101847      -0.017297       0.017355       0.026243      -0.068938      -0.187907      -0.073772       0.000309       0.073463             12.108732      14.670186       6.249863      -3.089019      11.891868      -2.252303       9.764142           0.000001
          166              O      14.820131       4.053962      26.456059      -0.671097      40.860181 0.62079530E+03  0.15500522E+05                                 9.526501                            7.772336       0.179327       2.075669                    0.997333      29.616883      79.853513       0.672237       0.364910      -1.132116      -0.016799       0.041974      -0.083363       0.094834      -0.038048       0.024853       0.034096      -0.073270      -0.065509      -0.070762       0.001145       0.069617             11.502434       7.458664       0.703477      -0.715171       7.254534       0.523747      19.794103           0.000000
          167              O       8.406577       9.652009      17.124846      -0.668865      37.638033 0.55396607E+03  0.13428040E+05                                 8.932102                            7.228354       0.411947       2.140697                    0.998256      29.507454      78.092992       0.714414       0.353693      -1.142307       0.075734      -0.061591       0.067166       0.118492       0.026602      -0.054990       0.004770      -0.034322      -0.176502      -0.090898       0.024281       0.066617             10.954769      16.077820       4.557965       2.380120       7.816038       1.076645       8.970448           0.000001
          168              O       9.637393      10.421147      15.479890      -0.657494      35.695553 0.52765682E+03  0.12645376E+05                                 8.590051                            7.051311       0.416220       2.144255                    0.998183      29.330158      77.376645       0.723280       0.353362      -1.141698       0.097392      -0.045476       0.022071       0.109729      -0.028545      -0.026288       0.003292      -0.102457       0.189143      -0.094045       0.024910       0.069135             10.194654       8.442221       1.223212       2.958208       6.386032       0.253277      15.755708          -0.000001
          169              O       8.604116       7.820214      14.895779      -0.566380      34.080745 0.49781155E+03  0.11731759E+05                                 8.366853                            6.895114       0.394217       2.182877                    0.997523      27.206224      70.661971       0.725703       0.358137      -1.140392       0.042848      -0.046518       0.008137       0.063766       0.069389      -0.022312       0.010233       0.035833       0.164023      -0.102038       0.037925       0.064113              9.830034       7.969203       1.283753       2.095978      13.168731       3.927962       8.352168           0.000002
          170              O       6.894687       7.330269      13.622654      -0.778782      57.106635 0.85461054E+03  0.23126696E+05                                11.918657                            9.146246      -0.056677       1.952813                    0.999282      32.870546      92.433082       0.616612       0.367070      -1.129816       0.099083      -0.022109       0.050986       0.113604      -0.001502      -0.055054      -0.069782       0.099651       0.143829      -0.110262       0.000442       0.109820             15.717111      20.536805      -8.301055       4.876374      15.239221      -3.452201      11.375306           0.000000
          171              O      22.112682       8.348079      16.033243      -0.670335      43.293180 0.65886042E+03  0.16696116E+05                                 9.935103                            8.038733       0.079908       2.043673                    0.997195      29.807926      80.942640       0.657160       0.367801      -1.129981      -0.029699      -0.092953       0.029146       0.101842      -0.038072       0.031259       0.003520       0.012355      -0.187907      -0.073770       0.000307       0.073464             12.108759      17.532107       4.787447      -3.411198       9.030042      -1.725765       9.764128           0.000000
          172              O      20.475000       7.514683      14.736501      -0.671088      40.861012 0.62080572E+03  0.15500868E+05                                 9.526695                            7.772455       0.179310       2.075667                    0.997334      29.616921      79.854193       0.672224       0.364915      -1.132111      -0.029717       0.034070       0.083353       0.094824      -0.051995       0.041646       0.006625      -0.018718      -0.065467      -0.070751       0.001139       0.069613             11.502710       7.867001       0.494838       0.141072       6.846393      -0.875011      19.794735           0.000000
          173              O      10.015464       1.622089       3.393992      -0.668872      37.637763 0.55395896E+03  0.13427821E+05                                 8.932058                            7.228304       0.411982       2.140715                    0.998259      29.507269      78.092292       0.714417       0.353693      -1.142308      -0.020362       0.095476       0.067148       0.118487       0.001687      -0.020771      -0.051125       0.063267      -0.176422      -0.090874       0.024250       0.066624             10.954745      13.220580       6.018136       2.041873      10.673308       1.629512       8.970345           0.000001
          174              O      11.260432       2.368104       1.749036      -0.657488      35.694511 0.52764056E+03  0.12644879E+05                                 8.589850                            7.051179       0.416523       2.144356                    0.998183      29.329880      77.375377       0.723291       0.353359      -1.141701       0.003829       0.107400       0.022071       0.109711      -0.058254      -0.009036      -0.024903       0.013768       0.189161      -0.094062       0.024924       0.069139             10.194350       7.802899       1.549680       1.571511       7.024854       2.518737      15.755296          -0.000001
          175              O       8.474194       2.631535       1.164926      -0.566389      34.080944 0.49781600E+03  0.11731898E+05                                 8.366908                            6.895161       0.394209       2.182882                    0.997523      27.206260      70.662321       0.725697       0.358139      -1.140390      -0.021926       0.059340       0.008134       0.063782       0.055168      -0.001042      -0.024513       0.091468       0.164036      -0.102032       0.037924       0.064109              9.830112      13.132409      -1.354802       4.451490       8.005735       0.079022       8.352192           0.000002
          176              O      12.069459       4.275591      27.353508      -0.778787      57.106923 0.85461895E+03  0.23127000E+05                                11.918728                            9.146316      -0.056775       1.952783                    0.999281      32.870684      92.433877       0.616607       0.367072      -1.129814       0.025390       0.098303       0.050966       0.113603       0.039501      -0.087196      -0.017259      -0.060795       0.143801      -0.110259       0.000443       0.109817             15.717212       9.609093      -2.716922      -0.855071      26.167166       5.913133      11.375377           0.000000
          177              O      15.091200      14.420311       2.302390      -0.670348      43.292645 0.65883958E+03  0.16695441E+05                                 9.934973                            8.038560       0.079695       2.043611                    0.997192      29.807623      80.941210       0.657173       0.367797      -1.129986      -0.096292       0.015837       0.029171       0.101852      -0.017304       0.017358       0.026246      -0.068908      -0.187929      -0.073781       0.000325       0.073456             12.108673      14.670234       6.249922      -3.089199      11.891692      -2.252404       9.764093           0.000001
          178              O      13.603871      13.341232       1.005648      -0.671086      40.860556 0.62079972E+03  0.15500674E+05                                 9.526607                            7.772405       0.179299       2.075664                    0.997334      29.616828      79.853715       0.672228       0.364914      -1.132112       0.016809      -0.041971       0.083349       0.094822      -0.038053       0.024850       0.034078      -0.073295      -0.065465      -0.070757       0.001141       0.069615             11.502580       7.458687       0.703472      -0.714948       7.254596       0.523783      19.794458           0.000000
          179              O      20.017425       7.743185      10.336861      -0.668866      37.638103 0.55396718E+03  0.13428074E+05                                 8.932114                            7.228362       0.411946       2.140696                    0.998256      29.507477      78.093080       0.714413       0.353693      -1.142307      -0.075734       0.061591      -0.067166       0.118492       0.026602      -0.054990       0.004770      -0.034322      -0.176501      -0.090898       0.024281       0.066616             10.954789      16.077852       4.557974       2.380133       7.816050       1.076651       8.970466           0.000001
          180              O      18.786609       6.974047      11.981817      -0.657494      35.695613 0.52765774E+03  0.12645404E+05                                 8.590063                            7.051318       0.416218       2.144254                    0.998183      29.330172      77.376709       0.723279       0.353362      -1.141698      -0.097392       0.045476      -0.022072       0.109729      -0.028545      -0.026288       0.003292      -0.102456       0.189142      -0.094045       0.024909       0.069135             10.194672       8.442236       1.223214       2.958221       6.386040       0.253281      15.755742          -0.000000
          181              O      19.819886       9.574980      12.565928      -0.566380      34.080738 0.49781135E+03  0.11731753E+05                                 8.366852                            6.895113       0.394217       2.182878                    0.997523      27.206217      70.661949       0.725703       0.358137      -1.140392      -0.042848       0.046518      -0.008137       0.063766       0.069389      -0.022312       0.010233       0.035833       0.164023      -0.102038       0.037926       0.064113              9.830035       7.969202       1.283756       2.095980      13.168733       3.927964       8.352170           0.000002
          182              O      21.529315      10.064925      13.839053      -0.778783      57.106643 0.85461083E+03  0.23126706E+05                                11.918658                            9.146248      -0.056677       1.952812                    0.999282      32.870551      92.433101       0.616612       0.367070      -1.129816      -0.099084       0.022109      -0.050985       0.113604      -0.001502      -0.055054      -0.069782       0.099651       0.143829      -0.110262       0.000442       0.109821             15.717109      20.536796      -8.301052       4.876374      15.239224      -3.452203      11.375308           0.000000
          183              O       6.311320       9.047115      11.428464      -0.670335      43.293116 0.65885939E+03  0.16696083E+05                                 9.935093                            8.038727       0.079908       2.043673                    0.997195      29.807908      80.942567       0.657160       0.367801      -1.129982       0.029699       0.092953      -0.029146       0.101842      -0.038072       0.031259       0.003520       0.012355      -0.187908      -0.073771       0.000307       0.073464             12.108742      17.532083       4.787440      -3.411184       9.030032      -1.725758       9.764111           0.000000
          184              O       7.949002       9.880511      12.725206      -0.671087      40.860967 0.62080511E+03  0.15500848E+05                                 9.526687                            7.772450       0.179311       2.075667                    0.997334      29.616912      79.854153       0.672224       0.364915      -1.132111       0.029716      -0.034070      -0.083353       0.094824      -0.051995       0.041646       0.006625      -0.018719      -0.065467      -0.070752       0.001139       0.069613             11.502694       7.866995       0.494838       0.141074       6.846388      -0.875008      19.794701           0.000000

******************************************************
Auxiliary information for the entire system
The total spin magnetic moment of the unit cell is   0.000001
The total net atomic charge of the unit cell is   -0.000000
Accuracy of reproducing the electrostatic potential in the unit cell:
  The inner radius (bohr) =    5.0000
  The outer radius (bohr) =   12.0000
  Valid grid points have density less than (e/(bohr^3)) =    0.0001
  The number of valid grid points were=      1037508
  The rms potential error without charges in kcal/mol is=      4.69867
  The rms potential error with partial charges in kcal/mol is=      1.42219
  The RRMSE value at monopole order=      0.30268
  The rms potential error with partial charges and cloud penetration in kcal/mol is=      1.42534
  The RRMSE value at monopole order with cloud penetration is=      0.30335
  The rms potential error with partial charges and atomic dipoles in kcal/mol is=      0.33657
  The RRMSE value at dipole order=      0.07163
  The rms potential error with partial charges, atomic dipoles and cloud penetration in kcal/mol is=      0.32976
  The RRMSE value at dipole order with cloud penetration=      0.07018

******************************************************
The electron densities and ab initio electrostatic potential were computed in VASP using the PBE functional and
projector augmented wave method. See the main text of the journal article for a description of computational details.
The atomic charges, dipoles, and quadrupoles were computed with the DDEC6 method as described in
(a) T. A. Manz and N. Gabaldon Limas, RSC Adv. 6 (2016) 47771-47801 DOI: 10.1039/c6ra04656h
(b) N. Gabaldon Limas and T. A. Manz, RSC Adv. 8 (2018) 2678-2707 DOI: 10.1039/c7ra11829e.
For each atom in the material, the electron cloud parameters were fit to the spherically averaged atom-in-material
electron density using radial positions for which this density was between 10^-4 and 10^-2 electrons per cubic bohr.
The polarizabilities, dispersion coefficients, and quantum Drude oscillator (QDO) parameters were fit using the MCLF method.
The magnetic structure of the system was optimized in VASP from the default ferromagnetic initial guess using spin polarization.
The atomic spin moments (ASMs) were computed on this optimized magnetic structure using the DDEC6 partition as inputs
to the method of T. A. Manz and D. S. Sholl, J. Chem. Theory Comput. 7 (2011) 4146-4164 DOI: 10.1021/ct200539n.
The RMSE and RRMSE were computed using a uniform grid with Ewald summation.
