# Supplementary material for: A collection of forcefield precursors for metal–organic frameworks
Source: RSC Adv. 2019 Nov 13;9(63):36492–507. doi: 10.1039/c9ra07327b (PMC9075174; doi:10.1039/c9ra07327b)
Supplement: RA-009-C9RA07327B-s3409 [file RA-009-C9RA07327B-s3409.xyz]

  368
jmolscript: load "" {1 1 1} spacegroup "x,y,z" unitcell [{     16.573600     0.000000     0.000000 }, {      0.000000    21.789700     0.000000 }, {      0.000000     0.000000    35.132000 }]
Eu     4.024567    12.514261    31.125898     1.343719
Eu     2.910490     8.602574    30.889811     1.348166
Eu     4.262233     9.275439    13.559898     1.343817
Eu     5.376310    13.187126    13.323811     1.347275
Eu    12.549033     1.619411    21.572102     1.343802
Eu    13.663110    19.497424    21.808189     1.347266
Eu    12.311367    20.170289     4.006102     1.343805
Eu    11.197290     2.292276     4.242189     1.347260
H      4.551111    12.435382    26.598437     0.118063
H      4.740050    12.365655    24.258646     0.118668
H      4.242842     8.330202    24.395661     0.121887
H      4.014126     8.476193    26.731939     0.119661
H      4.446697     9.437119    22.199911     0.109970
H      7.690150     7.558847    31.270993     0.123759
H      9.975650     7.848650    30.866975     0.121076
H      9.504960    11.877565    31.316665     0.118503
H      7.207859    11.537646    31.724196     0.110916
H     11.901502     9.195253    30.909134     0.110049
H      6.079196    13.115220    17.889214     0.129032
H      5.908488    13.043314    20.221979     0.117643
H      4.519621     9.243191    20.056859     0.117758
H      4.647237     9.293307    17.731120     0.123240
H      5.275377    12.051883    22.245582     0.111066
H     15.885796    13.568446    30.719421     0.130243
H     13.587037    13.293896    30.835356     0.111349
H     13.945027     9.317276    30.213520     0.114104
H     16.295164     9.543889    30.125690     0.114676
H     11.594891    11.945114    30.930213     0.109674
H      3.419134    17.107093    29.282522     0.124738
H      3.178816    19.449486    29.423050     0.113366
H      2.234121    19.087777    33.340268     0.111486
H      2.572223    16.780248    33.234872     0.123881
H      2.013692    21.325579    32.331980     0.121859
H      2.534103     4.033273    32.855446     0.125983
H      2.336878     1.671270    32.700866     0.109730
H      3.480456     1.804187    28.867964     0.109976
H      3.677682     4.159654    28.962821     0.127731
H      3.279915    21.438886    29.848147     0.116349
H      3.735689     9.354318     9.032437     0.118096
H      3.546750     9.424045     6.692646     0.118732
H      4.043958    13.459498     6.829661     0.121912
H      4.272674    13.313507     9.165939     0.119612
H      3.840103    12.352581     4.633911     0.109999
H      0.596650    14.230853    13.704993     0.123712
H     14.884750    13.941050    13.300975     0.121071
H     15.355440     9.912135    13.750665     0.118505
H      1.078941    10.252054    14.158196     0.110900
H     12.958898    12.594447    13.343134     0.110034
H      2.207604     8.674480     0.323214     0.129090
H      2.378312     8.746386     2.655979     0.117632
H      3.767179    12.546509     2.490859     0.117695
H      3.639563    12.496393     0.165120     0.123243
H      3.011423     9.737817     4.679582     0.111053
H      8.974604     8.221254    13.153421     0.130241
H     11.273363     8.495804    13.269356     0.111357
H     10.915373    12.472424    12.647520     0.114093
H      8.565236    12.245811    12.559690     0.114578
H     13.265509     9.844586    13.364213     0.109675
H      4.867666     4.682607    11.716522     0.124723
H      5.107984     2.340214    11.857050     0.113353
H      6.052679     2.701923    15.774268     0.111478
H      5.714577     5.009452    15.668872     0.123868
H      6.273108     0.464121    14.765980     0.121850
H      5.752697    17.756427    15.289446     0.125999
H      5.949922    20.118430    15.134866     0.109791
H      4.806344    19.985513    11.301964     0.110027
H      4.609118    17.630046    11.396821     0.127734
H      5.006885     0.350814    12.282147     0.116365
H     12.022489     1.540532    26.099563     0.118076
H     11.833550     1.470805    28.439354     0.118726
H     12.330758    19.225052    28.302339     0.121892
H     12.559474    19.371043    25.966061     0.119585
H     12.126903    20.331969    30.498089     0.109975
H      8.883450    18.453697    21.427007     0.123716
H      6.597950    18.743500    21.831025     0.121075
H      7.068640     0.982715    21.381335     0.118510
H      9.365741     0.642796    20.973804     0.110903
H      4.672098    20.090103    21.788866     0.110035
H     10.494404     2.220370    34.808786     0.129034
H     10.665112     2.148464    32.476021     0.117651
H     12.053979    20.138041    32.641141     0.117749
H     11.926363    20.188157    34.966880     0.123230
H     11.298223     1.157033    30.452418     0.111066
H      0.687804     2.673596    21.978579     0.130248
H      2.986563     2.399046    21.862644     0.111366
H      2.628573    20.212126    22.484480     0.114095
H      0.278436    20.438739    22.572310     0.114583
H      4.978709     1.050264    21.767787     0.109680
H     13.154466     6.212243    23.415478     0.124740
H     13.394784     8.554636    23.274950     0.113367
H     14.339479     8.192927    19.357732     0.111476
H     14.001377     5.885398    19.463128     0.123867
H     14.559908    10.430729    20.366020     0.121848
H     14.039497    14.928123    19.842554     0.125999
H     14.236722    12.566120    19.997134     0.109788
H     13.093144    12.699037    23.830036     0.110040
H     12.895918    15.054504    23.735179     0.127744
H     13.293685    10.544036    22.849853     0.116374
H     12.837911    20.249168     8.533563     0.118064
H     13.026850    20.318895    10.873354     0.118710
H     12.529642     2.564648    10.736339     0.121886
H     12.300926     2.418657     8.400061     0.119582
H     12.733497     1.457731    12.932089     0.109974
H     15.976950     3.336003     3.861007     0.123723
H      1.688850     3.046200     4.265025     0.121079
H      1.218160    20.806985     3.815335     0.118503
H     15.494659    21.146904     3.407804     0.110902
H      3.614702     1.699597     4.222866     0.110042
H     14.365996    19.569330    17.242786     0.129021
H     14.195288    19.641236    14.910021     0.117628
H     12.806421     1.651659    15.075141     0.117746
H     12.934037     1.601543    17.400880     0.123227
H     13.562177    20.632667    12.886418     0.111051
H      7.598996    19.116104     4.412579     0.130241
H      5.300237    19.390654     4.296644     0.111357
H      5.658227     1.577574     4.918480     0.114096
H      8.008364     1.350961     5.006310     0.114583
H      3.308091    20.739436     4.201787     0.109674
H     11.705934    15.577457     5.849478     0.124723
H     11.465616    13.235064     5.708950     0.113350
H     10.520921    13.596773     1.791732     0.111490
H     10.859023    15.904302     1.897128     0.123872
H     10.300492    11.358971     2.800020     0.121860
H     10.820903     6.861577     2.276554     0.126016
H     10.623678     9.223580     2.431134     0.109802
H     11.767256     9.090663     6.264036     0.110023
H     11.964482     6.735196     6.169179     0.127736
H     11.566715    11.245664     5.283853     0.116361
C      4.138428    10.515709    28.379630     0.597121
C      4.277646    10.476488    26.893546    -0.008836
C      4.486474    11.598657    26.155774    -0.091928
C      4.609118    11.563794    24.754007    -0.151138
C      4.532880    10.341392    24.114605     0.123298
C      4.307479     9.169106    24.834811    -0.162027
C      4.176547     9.264980    26.229551    -0.092930
C      4.668783    10.265128    22.610955    -0.122723
C      5.702976     9.349960    31.429087     0.572071
C      7.207859     9.554783    31.365850     0.006669
C      8.058084     8.434793    31.235861    -0.084959
C      9.422092     8.596037    31.056688    -0.148758
C      9.972335     9.870734    31.155058     0.127493
C      9.140340    10.999441    31.323691    -0.146724
C      7.763074    10.798975    31.502864    -0.108141
C     11.402637    10.001472    30.961832    -0.127071
C      5.396364    11.241306    16.097482     0.589829
C      5.394707    11.158505    17.566000    -0.009990
C      5.767613    12.330791    18.328364    -0.091498
C      5.661542    12.282854    19.712565    -0.154081
C      5.204110    11.149789    20.358994     0.134498
C      4.831204    10.023262    19.614196    -0.145187
C      4.920702    10.053768    18.229995    -0.091270
C      5.059920    11.223874    21.834538    -0.130796
C      1.219817    11.716322    30.491063     0.575715
C     16.311737    11.587762    30.420799     0.001276
C     15.502945    12.703395    30.631591    -0.084285
C     14.137281    12.529077    30.708881    -0.142695
C     13.524058    11.273991    30.606998     0.127506
C     14.341136    10.169253    30.343508    -0.144524
C     15.743263    10.304349    30.273244    -0.114809
C     12.090441    11.138895    30.845896    -0.126975
C      3.409190    15.252790    31.176137     0.546003
C      3.061144    16.743205    31.235861     0.003548
C      3.203677    17.512382    30.111637    -0.102321
C      3.026339    18.909102    30.192441    -0.147426
C      2.630230    19.499603    31.393955     0.121071
C      2.482725    18.689026    32.514666    -0.153009
C      2.684923    17.318454    32.458455    -0.100834
C      2.456208    20.983481    31.562589    -0.129978
C      3.236824     5.776449    30.986424     0.528823
C      3.094291     4.272960    30.930213    -0.000922
C      2.719728     3.584406    32.036871    -0.101706
C      2.616971     2.172433    31.945528    -0.139376
C      2.915296     1.512205    30.768606     0.123425
C      3.289860     2.253055    29.683027    -0.147564
C      3.402560     3.658491    29.721672    -0.101703
C      2.920268     0.023969    30.642130    -0.127001
C      4.148372    11.273991    10.813630     0.596929
C      4.009154    11.313212     9.327546    -0.009214
C      3.800326    10.191043     8.589774    -0.091713
C      3.677682    10.225906     7.188007    -0.151055
C      3.753920    11.448308     6.548605     0.123392
C      3.979321    12.620594     7.268811    -0.161921
C      4.110253    12.524720     8.663551    -0.093101
C      3.618017    11.524572     5.044955    -0.122801
C      2.583824    12.439740    13.863087     0.572150
C      1.078941    12.234917    13.799850     0.006360
C      0.228716    13.354907    13.669861    -0.084988
C     15.438308    13.193663    13.490688    -0.148832
C     14.888065    11.918966    13.589058     0.127483
C     15.720060    10.790259    13.757691    -0.146722
C      0.523726    10.990725    13.936864    -0.108173
C     13.457763    11.788228    13.395832    -0.127169
C      2.890436    10.548394    33.663482     0.590077
C      2.892093    10.631195     0.000000    -0.009178
C      2.519187     9.458909     0.762364    -0.091250
C      2.625258     9.506846     2.146565    -0.154138
C      3.082690    10.639911     2.792994     0.134401
C      3.455596    11.766438     2.048196    -0.145153
C      3.366098    11.735932     0.663995    -0.091539
C      3.226880    10.565826     4.268538    -0.130533
C      7.066983    10.073378    12.925063     0.575845
C      8.548663    10.201938    12.854799     0.001003
C      9.357455     9.086305    13.065591    -0.084295
C     10.723119     9.260623    13.142881    -0.142729
C     11.336342    10.515709    13.040998     0.127490
C     10.519264    11.620447    12.777508    -0.144558
C      9.117137    11.485351    12.707244    -0.114918
C     12.769959    10.650805    13.279896    -0.127052
C      4.877610     6.536910    13.610137     0.546098
C      5.225656     5.046495    13.669861     0.003527
C      5.083123     4.277318    12.545637    -0.102326
C      5.260461     2.880598    12.626441    -0.147462
C      5.656570     2.290097    13.827955     0.121036
C      5.804075     3.100674    14.948666    -0.153035
C      5.601877     4.471246    14.892455    -0.100824
C      5.830592     0.806219    13.996589    -0.129943
C      5.049976    16.013251    13.420424     0.528999
C      5.192509    17.516740    13.364213    -0.001216
C      5.567072    18.205294    14.470871    -0.101648
C      5.669829    19.617267    14.379528    -0.139372
C      5.371504    20.277495    13.202606     0.123489
C      4.996940    19.536645    12.117027    -0.147487
C      4.884240    18.131209    12.155672    -0.101777
C      5.366532    -0.023969    13.076130    -0.127165
C     12.435172    21.410559    24.318370     0.596951
C     12.295954    21.371338    25.804454    -0.009385
C     12.087126     0.703807    26.542226    -0.091717
C     11.964482     0.668944    27.943993    -0.151110
C     12.040720    21.236242    28.583395     0.123361
C     12.266121    20.063956    27.863189    -0.161987
C     12.397053    20.159830    26.468449    -0.093126
C     11.904817    21.159978    30.087045    -0.122866
C     10.870624    20.244810    21.268913     0.572151
C      9.365741    20.449633    21.332150     0.006380
C      8.515516    19.329643    21.462139    -0.084980
C      7.151508    19.490887    21.641312    -0.148817
C      6.601265    20.765584    21.542942     0.127487
C      7.433260     0.104591    21.374309    -0.146700
C      8.810526    21.693825    21.195136    -0.108167
C      5.170963    20.896322    21.736168    -0.127146
C     11.177236     0.346456     1.468518     0.589835
C     11.178893     0.263655     0.000000    -0.010050
C     10.805987     1.435941    34.369636    -0.091473
C     10.912058     1.388004    32.985435    -0.154073
C     11.369490     0.254939    32.339006     0.134493
C     11.742396    20.918112    33.083804    -0.145217
C     11.652898    20.948618    34.468005    -0.091271
C     11.513680     0.329024    30.863462    -0.130790
C     15.353783     0.821472    22.206937     0.575849
C      0.261863     0.692912    22.277201     0.001027
C      1.070655     1.808545    22.066409    -0.084277
C      2.436319     1.634227    21.989119    -0.142699
C      3.049542     0.379141    22.091002     0.127496
C      2.232464    21.064103    22.354492    -0.144542
C      0.830337    21.199199    22.424756    -0.114908
C      4.483159     0.244045    21.852104    -0.127015
C     13.164410     4.357940    21.521863     0.546088
C     13.512456     5.848355    21.462139     0.003541
C     13.369923     6.617532    22.586363    -0.102301
C     13.547261     8.014252    22.505559    -0.147425
C     13.943370     8.604753    21.304045     0.121040
C     14.090875     7.794176    20.183334    -0.153036
C     13.888677     6.423604    20.239545    -0.100827
C     14.117392    10.088631    21.135411    -0.129926
C     13.336776    16.671299    21.711576     0.528991
C     13.479309    15.167810    21.767787    -0.001207
C     13.853872    14.479256    20.661129    -0.101653
C     13.956629    13.067283    20.752472    -0.139369
C     13.658304    12.407055    21.929394     0.123491
C     13.283740    13.147905    23.014973    -0.147462
C     13.171040    14.553341    22.976328    -0.101762
C     13.653332    10.918819    22.055870    -0.127131
C     12.425228     0.379141     6.752370     0.596953
C     12.564446     0.418362     8.238454    -0.009407
C     12.773274    21.085893     8.976226    -0.091734
C     12.895918    21.120756    10.377993    -0.151158
C     12.819680     0.553458    11.017395     0.123354
C     12.594279     1.725744    10.297189    -0.162007
C     12.463347     1.629870     8.902449    -0.093130
C     12.955583     0.629722    12.521045    -0.122911
C     13.989776     1.544890     3.702913     0.572154
C     15.494659     1.340067     3.766150     0.006385
C     16.344884     2.460057     3.896139    -0.084962
C      1.135292     2.298813     4.075312    -0.148798
C      1.685535     1.024116     3.976942     0.127491
C      0.853540    21.685109     3.808309    -0.146706
C     16.049874     0.095875     3.629136    -0.108167
C      3.115837     0.893378     4.170168    -0.127128
C     13.683164    21.443244    19.034518     0.589838
C     13.681507    21.526045    17.566000    -0.010077
C     14.054413    20.353759    16.803636    -0.091503
C     13.948342    20.401696    15.419435    -0.154118
C     13.490910    21.534761    14.773006     0.134481
C     13.118004     0.871588    15.517804    -0.145242
C     13.207502     0.841082    16.902005    -0.091271
C     13.346720    21.460676    13.297462    -0.130845
C      9.506617    20.968228     4.640937     0.575848
C      8.024937    21.096788     4.711201     0.001020
C      7.216145    19.981155     4.500409    -0.084293
C      5.850481    20.155473     4.423119    -0.142719
C      5.237258    21.410559     4.525002     0.127495
C      6.054336     0.725597     4.788492    -0.144539
C      7.456463     0.590501     4.858756    -0.114907
C      3.803641    21.545655     4.286104    -0.127031
C     11.695990    17.431760     3.955863     0.546093
C     11.347944    15.941345     3.896139     0.003534
C     11.490477    15.172168     5.020363    -0.102331
C     11.313139    13.775448     4.939559    -0.147465
C     10.917030    13.184947     3.738045     0.121038
C     10.769525    13.995524     2.617334    -0.153016
C     10.971723    15.366096     2.673545    -0.100816
C     10.743008    11.701069     3.569411    -0.129924
C     11.523624     5.118401     4.145576     0.528989
C     11.381091     6.621890     4.201787    -0.001206
C     11.006528     7.310444     3.095129    -0.101624
C     10.903771     8.722417     3.186472    -0.139341
C     11.202096     9.382645     4.363394     0.123487
C     11.576660     8.641795     5.448973    -0.147492
C     11.689360     7.236359     5.410328    -0.101778
C     11.207068    10.870881     4.489870    -0.127153
O      4.143400    11.670563    28.907664    -0.554350
O      4.009154     9.424045    28.974766    -0.567519
O      5.212397     8.199464    31.423466    -0.516063
O      4.975395    10.428550    31.454734    -0.648840
O      5.504093    12.363476    15.524479    -0.548945
O      5.290293    10.130032    15.473538    -0.543779
O      1.965629    10.716174    30.510034    -0.611781
O      1.700451    12.903860    30.562029    -0.525946
O      3.326322    14.588204    32.238528    -0.546767
O      3.803641    14.766880    30.083532    -0.545542
O      2.993192     6.395277    32.084650    -0.526046
O      3.520233     6.445393    29.927546    -0.537191
O      4.143400    10.119137    11.341664    -0.554513
O      4.277646    12.365655    11.408766    -0.564696
O      3.074403    13.590236    13.857466    -0.516832
O      3.311405    11.361150    13.888734    -0.649042
O      2.782707     9.426224    33.090479    -0.552952
O      2.996507    11.659668    33.039538    -0.543800
O      6.321171    11.073526    12.944034    -0.612719
O      6.586349     8.885840    12.996029    -0.525405
O      4.960478     7.201496    14.672528    -0.547278
O      4.483159     7.022820    12.517532    -0.545958
O      5.293608    15.394423    14.518650    -0.525681
O      4.766567    15.344307    12.361546    -0.535878
O     12.430200     0.775713    23.790336    -0.554382
O     12.564446    20.318895    23.723234    -0.564607
O     11.361203    19.094314    21.274534    -0.516828
O     11.598205    21.323400    21.243266    -0.649044
O     11.069507     1.468626     2.041521    -0.548887
O     11.283307    21.024882     2.092462    -0.543719
O     14.607971    21.611024    22.187966    -0.612710
O     14.873149     2.009010    22.135971    -0.525379
O     13.247278     3.693354    20.459472    -0.547258
O     12.769959     3.872030    22.614468    -0.545894
O     13.580408    17.290127    20.613350    -0.525663
O     13.053367    17.340243    22.770454    -0.535831
O     12.430200    21.013987     6.224336    -0.554410
O     12.295954     1.470805     6.157234    -0.564617
O     13.499197     2.695386     3.708534    -0.516808
O     13.262195     0.466300     3.677266    -0.649039
O     13.790893    20.321074    19.607521    -0.548913
O     13.577093     0.764818    19.658462    -0.543732
O     10.252429     0.178676     4.621966    -0.612714
O      9.987251    19.780690     4.569971    -0.525403
O     11.613122    18.096346     2.893472    -0.547254
O     12.090441    17.917670     5.048468    -0.545942
O     11.279992     4.499573     3.047350    -0.525611
O     11.807033     4.449457     5.204454    -0.535838

The following XYZ coordinates are in angstroms. Other properties are in atomic units.
The sperically averaged electron density of each atom fit to a function of the form exp(a - br)
eigen_1, eigen_2 and eigen_3 are the three eigenvalues of traceless quadrupole moment tensor
  atom number  atomic symbol              X              Y              Z     net charge C6 coefficient C8 coefficient C10 coefficient fluctuating dipole atomic polarizability isotropic forcefield polarizability              a              b squared Pearson coefficient          <r^3>          <r^4>         wp_QDO          m_QDO          q_QDO       dipole_x       dipole_y       dipole_z         dipole            Qxy            Qxz            Qyz     Q(x^2-y^2)  Q(3z^2 - R^2)        eigen_1        eigen_2        eigen_3 static polarizability      alpha(xx)      alpha(xy)      alpha(xz)      alpha(yy)      alpha(yz)      alpha(zz) atomic spin moment
            1             Eu       4.024567      12.514261      31.125898       1.343719     219.893617 0.54766869E+04  0.21949386E+06                                25.572305                           21.204580       0.446678       1.832172                    0.999137      94.146759     254.932858       0.496397       0.307874      -1.268324      -0.026732      -0.020789       0.000562       0.033868       0.089879       0.039253       0.000192       0.237064       0.004795      -0.150584      -0.006341       0.156926             32.011954      27.763214      -7.809347      -0.517252      42.805377       1.050633      25.467272           0.010562
            2             Eu       2.910490       8.602574      30.889811       1.348166     218.579677 0.54760376E+04  0.21933567E+06                                25.443340                           21.192193       0.458981       1.838096                    0.999066      93.793274     253.424602       0.497218       0.307551      -1.269384       0.035924       0.010486       0.002550       0.037510       0.081653       0.035454       0.012584       0.234442       0.032149      -0.148227       0.000419       0.147809             31.717188      26.568678      -4.329053      -0.394117      43.106474      -0.378423      25.476413          -0.001829
            3             Eu       4.262233       9.275439      13.559898       1.343817     219.844011 0.54749554E+04  0.21940548E+06                                25.567889                           21.200662       0.447428       1.832430                    0.999137      94.137452     254.890413       0.496466       0.307857      -1.268350       0.026626       0.020547       0.000583       0.033638       0.089693      -0.039244      -0.000143       0.237604       0.006044      -0.150892      -0.005953       0.156844             32.006695      27.758590      -7.808305       0.516883      42.798550      -1.050708      25.462945           0.010569
            4             Eu       5.376310      13.187126      13.323811       1.347275     218.635867 0.54787828E+04  0.21947271E+06                                25.446622                           21.196929       0.459754       1.838100                    0.999071      93.820894     253.513360       0.497183       0.307534      -1.269403      -0.035399      -0.010554       0.002133       0.037000       0.082058      -0.035552      -0.012783       0.234971       0.031124      -0.148508       0.000068       0.148440             31.718270      26.580275      -4.331759       0.390270      43.106752       0.381379      25.467783           0.007155
            5             Eu      12.549033       1.619411      21.572102       1.343802     219.841280 0.54749212E+04  0.21940369E+06                                25.567616                           21.200561       0.447466       1.832437                    0.999137      94.137693     254.890536       0.496469       0.307856      -1.268352       0.026605      -0.020540      -0.000594       0.033616      -0.089699       0.039248      -0.000137       0.237628       0.006026      -0.150903      -0.005958       0.156860             32.005961      27.757848       7.807901      -0.516941      42.797160      -1.050547      25.462874           0.010574
            6             Eu      13.663110      19.497424      21.808189       1.347266     218.632381 0.54787132E+04  0.21946917E+06                                25.446299                           21.196760       0.459801       1.838112                    0.999071      93.820868     253.512598       0.497187       0.307533      -1.269405      -0.035380       0.010549      -0.002126       0.036980      -0.082056       0.035572      -0.012788       0.234990       0.031137      -0.148516       0.000062       0.148455             31.717579      26.579658       4.331403      -0.390259      43.105240       0.381410      25.467840           0.007152
            7             Eu      12.311367      20.170289       4.006102       1.343805     219.842709 0.54749462E+04  0.21940499E+06                                25.567754                           21.200625       0.447453       1.832434                    0.999137      94.137682     254.890834       0.496467       0.307857      -1.268351      -0.026610       0.020539      -0.000593       0.033620      -0.089698      -0.039254       0.000139       0.237620       0.006027      -0.150899      -0.005960       0.156859             32.006333      27.758176       7.808034       0.516876      42.797759       1.050903      25.463063           0.010566
            8             Eu      11.197290       2.292276       4.242189       1.347260     218.632371 0.54787247E+04  0.21946972E+06                                25.446286                           21.196778       0.459808       1.838112                    0.999071      93.821042     253.513057       0.497187       0.307533      -1.269405       0.035376      -0.010552      -0.002126       0.036978      -0.082056      -0.035563       0.012786       0.234998       0.031133      -0.148519       0.000065       0.148454             31.717444      26.579552       4.331446       0.390382      43.105011      -0.381799      25.467770           0.007150
            9              H       4.551111      12.435382      26.598437       0.118063       1.230055 0.90740992E+01  0.90286929E+02                                 1.780971                            1.674146      -1.017041       2.396004                    0.998065       3.309165       8.792078       0.531460       1.158282      -0.740072       0.001597       0.037778       0.018398       0.042050       0.003110      -0.000830       0.001329      -0.033397      -0.013141      -0.014881      -0.004360       0.019242              1.829185       1.400056       0.048472      -0.018808       2.122253       0.402018       1.965246           0.000310
           10              H       4.740050      12.365655      24.258646       0.118668       1.192017 0.85789281E+01  0.83915325E+02                                 1.721058                            1.609582      -0.895825       2.451385                    0.998735       3.239883       8.450503       0.552934       1.132463      -0.746521       0.003659       0.033060      -0.016312       0.037047       0.002923      -0.001503      -0.000114      -0.034801       0.013500      -0.019985       0.004585       0.015399              1.783654       1.360820       0.097304      -0.130442       1.933784      -0.383788       2.056359          -0.000151
           11              H       4.242842       8.330202      24.395661       0.121887       1.198654 0.86676647E+01  0.84797152E+02                                 1.715065                            1.610671      -0.879700       2.461613                    0.998945       3.187882       8.250363       0.557807       1.122387      -0.749996      -0.002635      -0.034830      -0.013889       0.037590       0.004881      -0.002925       0.000264      -0.034991       0.021348      -0.022017       0.007409       0.014608              1.754359       1.358611       0.067264       0.003672       2.104608       0.327524       1.799859          -0.000026
           12              H       4.014126       8.476193      26.731939       0.119661       1.215637 0.88671483E+01  0.88079985E+02                                 1.793158                            1.673718      -1.017447       2.396021                    0.998152       3.347780       9.006785       0.520476       1.184709      -0.732906      -0.005767      -0.036385       0.020752       0.042282       0.003991      -0.001051      -0.002674      -0.032398      -0.012242      -0.014693      -0.004365       0.019058              1.868322       1.423605       0.139706      -0.120072       2.104974      -0.457436       2.076387          -0.000143
           13              H       4.446697       9.437119      22.199911       0.109970       1.213389 0.92626140E+01  0.92887759E+02                                 1.779515                            1.699730      -0.988868       2.404669                    0.997719       3.414845       9.189060       0.522184       1.169654      -0.736279      -0.008208      -0.027351      -0.019283       0.034457       0.005714      -0.000074       0.001992      -0.015296       0.006053      -0.010595       0.001558       0.009036              1.828512       1.431409       0.168052       0.008554       1.952675       0.205217       2.101454          -0.000140
           14              H       7.690150       7.558847      31.270993       0.123759       1.212601 0.88480251E+01  0.87263346E+02                                 1.747792                            1.640522      -0.989104       2.412392                    0.998230       3.242647       8.506933       0.544467       1.140641      -0.744796      -0.014363      -0.041045       0.004371       0.043704      -0.000249      -0.002698      -0.001030      -0.023045      -0.043045      -0.015063      -0.003667       0.018730              1.804411       1.826255       0.364799      -0.022121       2.217099      -0.042479       1.369879           0.000072
           15              H       9.975650       7.848650      30.866975       0.121076       1.172206 0.84126025E+01  0.81548550E+02                                 1.676514                            1.575457      -0.861376       2.469644                    0.999084       3.159200       8.092827       0.571092       1.106405      -0.753991       0.017815      -0.030965      -0.010788       0.037318      -0.000034      -0.005718       0.005914      -0.008165      -0.055611      -0.020815       0.006274       0.014542              1.721207       1.863489      -0.343979      -0.109604       1.947490       0.120520       1.352641          -0.000088
           16              H       9.504960      11.877565      31.316665       0.118503       1.178229 0.85517740E+01  0.83530499E+02                                 1.702608                            1.603656      -0.876898       2.460370                    0.998860       3.230507       8.402632       0.556058       1.127710      -0.747780       0.011226       0.036475      -0.003489       0.038322      -0.001018      -0.004760       0.000883      -0.011421      -0.057807      -0.020221       0.004734       0.015486              1.749339       1.907727       0.346215      -0.048095       1.996089       0.004792       1.344201          -0.000087
           17              H       7.207859      11.537646      31.724196       0.110916       1.170111 0.85000042E+01  0.83333324E+02                                 1.724784                            1.619974      -0.951183       2.416862                    0.998678       3.334238       8.838151       0.539608       1.157785      -0.739004      -0.018912       0.029184       0.013650       0.037359      -0.003397      -0.005542       0.006623      -0.018864      -0.036832      -0.015626      -0.002434       0.018060              1.791165       2.082952      -0.418924      -0.135482       1.871921       0.161234       1.418622          -0.000105
           18              H      11.901502       9.195253      30.909134       0.110049       1.219636 0.93226453E+01  0.93652264E+02                                 1.787928                            1.706248      -1.024307       2.389371                    0.997357       3.421639       9.219001       0.520655       1.171053      -0.735969       0.020994      -0.027427      -0.000247       0.034541      -0.003400      -0.000560      -0.000856      -0.004580      -0.030793      -0.010347       0.001103       0.009244              1.846368       2.203359      -0.194450      -0.100723       1.937560       0.007695       1.398184          -0.000096
           19              H       6.079196      13.115220      17.889214       0.129032       1.219788 0.89060610E+01  0.88232216E+02                                 1.779172                            1.665638      -0.956820       2.432917                    0.998421       3.238761       8.596088       0.529246       1.168173      -0.738247       0.013008       0.038391      -0.017957       0.044334       0.010880      -0.003179      -0.001030      -0.026613      -0.010299      -0.016034      -0.003058       0.019091              1.841734       1.514617       0.277946      -0.150035       2.074037      -0.399271       1.936548           0.000073
           20              H       5.908488      13.043314      20.221979       0.117643       1.166457 0.84000981E+01  0.81463236E+02                                 1.674876                            1.577008      -0.877483       2.460923                    0.998964       3.179974       8.169496       0.568871       1.110235      -0.752728       0.010982       0.031207       0.015870       0.036692       0.011202      -0.000811       0.000579      -0.024903       0.017949      -0.019776       0.006011       0.013765              1.715719       1.402052       0.223354       0.091103       1.925763       0.316488       1.819342          -0.000152
           21              H       4.519621       9.243191      20.056859       0.117758       1.176783 0.84780392E+01  0.82646130E+02                                 1.703676                            1.598361      -0.887147       2.456587                    0.998738       3.219603       8.370903       0.556024       1.130019      -0.747263      -0.011088      -0.031871       0.014206       0.036613       0.011153      -0.001042       0.001009      -0.026237       0.013306      -0.019510       0.004476       0.015034              1.757969       1.421331       0.225297      -0.168634       1.890042      -0.334187       1.962535          -0.000147
           22              H       4.647237       9.293307      17.731120       0.123240       1.190641 0.86760033E+01  0.85580852E+02                                 1.759638                            1.649312      -0.944418       2.433970                    0.998547       3.288781       8.772839       0.528120       1.175755      -0.735431      -0.010398      -0.035244      -0.020126       0.041897       0.009888       0.000989       0.002312      -0.025001      -0.010236      -0.014235      -0.003704       0.017939              1.820018       1.444944       0.198384       0.111586       1.995049       0.424169       2.020060           0.000131
           23              H       5.275377      12.051883      22.245582       0.111066       1.205395 0.91803313E+01  0.91928681E+02                                 1.775638                            1.694217      -1.037277       2.382663                    0.997381       3.428717       9.243043       0.521678       1.172495      -0.735263       0.006482       0.027260       0.018749       0.033714       0.005228      -0.000313       0.002805      -0.014496       0.006316      -0.010103       0.001231       0.008872              1.828656       1.431568       0.169886      -0.035091       1.930234       0.206725       2.124167          -0.000213
           24              H      15.885796      13.568446      30.719421       0.130243       1.189690 0.86075004E+01  0.84536379E+02                                 1.745642                            1.633532      -0.956236       2.432739                    0.998464       3.221633       8.508888       0.536451       1.162544      -0.739262       0.015403       0.040204       0.005055       0.043350       0.000431      -0.000024       0.003948      -0.023822      -0.042380      -0.014592      -0.004854       0.019446              1.808754       1.839691       0.391521       0.034822       2.223261       0.067867       1.363310           0.000269
           25              H      13.587037      13.293896      30.835356       0.111349       1.209631 0.87886446E+01  0.86101653E+02                                 1.708300                            1.606840      -0.866120       2.460179                    0.998923       3.226524       8.300208       0.567495       1.101678      -0.755050      -0.017714       0.032745       0.003469       0.037391      -0.000123      -0.001424       0.002711      -0.006606      -0.060947      -0.020604       0.006919       0.013685              1.752361       1.901833      -0.348614      -0.076537       1.995399       0.078921       1.359852          -0.000074
           26              H      13.945027       9.317276      30.213520       0.114104       1.183637 0.86254815E+01  0.84441217E+02                                 1.708010                            1.610469      -0.861923       2.464044                    0.998913       3.252191       8.471821       0.554858       1.127594      -0.747713      -0.013727      -0.034212      -0.007336       0.037586      -0.000490      -0.000996       0.007637      -0.008459      -0.050795      -0.018816       0.004219       0.014597              1.755176       1.922839       0.356329      -0.001483       1.975125       0.110958       1.367562          -0.000087
           27              H      16.295164       9.543889      30.125690       0.114676       1.163394 0.84505715E+01  0.82720524E+02                                 1.718653                            1.616401      -0.959117       2.416873                    0.998602       3.308204       8.759779       0.539679       1.159427      -0.738808       0.019741      -0.032648      -0.007106       0.038808      -0.003992      -0.002618       0.005248      -0.017986      -0.046893      -0.016716      -0.001883       0.018599              1.779591       2.046180      -0.427218      -0.078809       1.903643       0.118537       1.388949          -0.000029
           28              H      11.594891      11.945114      30.930213       0.109674       1.213837 0.92507398E+01  0.92753126E+02                                 1.780819                            1.698207      -1.011492       2.394058                    0.997453       3.425904       9.222654       0.522538       1.169059      -0.736260      -0.021171       0.027676       0.002626       0.034944      -0.003073      -0.001282       0.000070      -0.004969      -0.034130      -0.011491       0.001833       0.009658              1.839537       2.197797      -0.188097      -0.111172       1.922152       0.031987       1.398663          -0.000110
           29              H       3.419134      17.107093      29.282522       0.124738       1.260933 0.92879747E+01  0.92880749E+02                                 1.807636                            1.692617      -1.024809       2.396370                    0.997896       3.294532       8.752420       0.529509       1.156719      -0.740912       0.006841      -0.017529      -0.037660       0.042099       0.001254      -0.005907      -0.000327      -0.012403       0.053775      -0.016290      -0.002671       0.018961              1.855846       1.455087      -0.124097      -0.183872       1.935981       0.362423       2.176469           0.000484
           30              H       3.178816      19.449486      29.423050       0.113366       1.196875 0.86462892E+01  0.84738686E+02                                 1.724556                            1.614535      -0.880720       2.454356                    0.998755       3.265228       8.524536       0.552787       1.130567      -0.746844       0.008026       0.018822      -0.031906       0.037904      -0.001991      -0.008612      -0.001364      -0.020879       0.038383      -0.019380       0.004206       0.015173              1.784869       1.353053       0.057222      -0.094959       2.092101      -0.379600       1.909452          -0.000008
           31              H       2.234121      19.087777      33.340268       0.111486       1.223204 0.89225806E+01  0.87998654E+02                                 1.740367                            1.634348      -0.885957       2.450412                    0.998814       3.269048       8.517633       0.553211       1.122612      -0.749338      -0.008353       0.012357       0.033252       0.036444      -0.003863      -0.007108      -0.002009      -0.025612       0.035376      -0.020914       0.007341       0.013574              1.783557       1.434492      -0.124392      -0.221257       1.798620       0.314523       2.117559          -0.000005
           32              H       2.572223      16.780248      33.234872       0.123881       1.279813 0.93815163E+01  0.94020367E+02                                 1.823608                            1.699068      -1.028525       2.393515                    0.997796       3.304758       8.779636       0.529636       1.153931      -0.741605      -0.007201      -0.023074       0.034837       0.042401       0.000670      -0.008112      -0.003431      -0.013915       0.051169      -0.017397      -0.002148       0.019544              1.888601       1.440092       0.027403      -0.101107       2.114144      -0.465040       2.111568           0.000475
           33              H       2.013692      21.325579      32.331980       0.121859       1.195980 0.90600380E+01  0.90390728E+02                                 1.770040                            1.689673      -0.961921       2.425504                    0.998030       3.331525       8.953285       0.519524       1.181698      -0.734109      -0.019811       0.016354       0.026186       0.036683      -0.003031      -0.011607       0.001166      -0.005824       0.005719      -0.013129       0.001348       0.011780              1.808614       1.568690      -0.113314      -0.305321       1.969795       0.188857       1.887357          -0.000017
           34              H       2.534103       4.033273      32.855446       0.125983       1.288653 0.95252465E+01  0.95938760E+02                                 1.841472                            1.720130      -1.043220       2.388291                    0.997650       3.318842       8.873614       0.522048       1.164871      -0.738975      -0.006901       0.018487       0.037731       0.042580       0.001804      -0.009505       0.000962      -0.009548       0.053365      -0.016635      -0.003810       0.020445              1.890479       1.473956      -0.052222      -0.185728       1.982958       0.399208       2.214523          -0.000654
           35              H       2.336878       1.671270      32.700866       0.109730       1.192933 0.86362136E+01  0.84683670E+02                                 1.724135                            1.616673      -0.911634       2.438493                    0.998613       3.285150       8.601435       0.550399       1.134886      -0.745529      -0.011803      -0.017656       0.030661       0.037298       0.002633      -0.009780       0.000458      -0.020817       0.034326      -0.019536       0.004963       0.014573              1.779835       1.423012       0.175971      -0.215770       1.995419      -0.355851       1.921075           0.000001
           36              H       3.480456       1.804187      28.867964       0.109976       1.220789 0.89187462E+01  0.87834080E+02                                 1.730670                            1.628560      -0.876479       2.454837                    0.998864       3.247325       8.418154       0.557715       1.115154      -0.751591       0.006662      -0.014413      -0.032555       0.036221       0.002445      -0.008159       0.000483      -0.025563       0.033841      -0.020737       0.007360       0.013377              1.769343       1.391510      -0.047591      -0.155473       1.821137       0.325378       2.095384          -0.000022
           37              H       3.677682       4.159654      28.962821       0.127731       1.287692 0.94057444E+01  0.94405409E+02                                 1.837507                            1.706469      -1.072731       2.376277                    0.997567       3.306083       8.814591       0.525614       1.161008      -0.739834       0.013673       0.020882      -0.035407       0.043320       0.003457      -0.010531      -0.001465      -0.008713       0.052562      -0.017045      -0.003979       0.021024              1.906292       1.509962       0.189853      -0.233395       2.083577      -0.431131       2.125337          -0.000621
           38              H       3.279915      21.438886      29.848147       0.116349       1.171016 0.88550601E+01  0.87976167E+02                                 1.748365                            1.669397      -1.029000       2.390154                    0.997415       3.400031       9.163933       0.522364       1.180209      -0.733218       0.012667      -0.016908      -0.028637       0.035587      -0.002017      -0.007235       0.001533      -0.007349       0.019434      -0.010222       0.000074       0.010148              1.797068       1.442266      -0.071850      -0.216284       2.093631       0.205883       1.855307          -0.000027
           39              H       3.735689       9.354318       9.032437       0.118096       1.229463 0.90684511E+01  0.90215061E+02                                 1.780283                            1.673534      -1.016328       2.396369                    0.998072       3.308219       8.788284       0.531610       1.158157      -0.740106      -0.001600      -0.037793       0.018396       0.042063       0.003112       0.000823      -0.001334      -0.033391      -0.013157      -0.014875      -0.004367       0.019242              1.828461       1.399588       0.048444       0.018788       2.121384      -0.401818       1.964412           0.000348
           40              H       3.546750       9.424045       6.692646       0.118732       1.191513 0.85743614E+01  0.83858579E+02                                 1.720511                            1.609107      -0.895556       2.451573                    0.998738       3.239042       8.447401       0.553046       1.132399      -0.746540      -0.003660      -0.033068      -0.016325       0.037059       0.002922       0.001501       0.000121      -0.034788       0.013474      -0.019974       0.004576       0.015398              1.783055       1.360442       0.097258       0.130371       1.933148       0.383596       2.055576          -0.000105
           41              H       4.043958      13.459498       6.829661       0.121912       1.198332 0.86646485E+01  0.84759448E+02                                 1.714693                            1.610340      -0.879398       2.461783                    0.998948       3.187391       8.248432       0.557896       1.122316      -0.750015       0.002634       0.034831      -0.013906       0.037597       0.004878       0.002923      -0.000276      -0.034982       0.021342      -0.022011       0.007408       0.014604              1.753974       1.358356       0.067245      -0.003673       2.104139      -0.327417       1.799426          -0.000025
           42              H       4.272674      13.313507       9.165939       0.119612       1.214882 0.88601487E+01  0.87989763E+02                                 1.792175                            1.672878      -1.015824       2.396800                    0.998163       3.346483       9.001128       0.520711       1.184455      -0.732973       0.005769       0.036386       0.020747       0.042280       0.003996       0.001061       0.002694      -0.032412      -0.012032      -0.014737      -0.004301       0.019038              1.867241       1.422944       0.139585       0.119955       2.103736       0.457019       2.075044           0.000177
           43              H       3.840103      12.352581       4.633911       0.109999       1.213297 0.92617111E+01  0.92876276E+02                                 1.779413                            1.699638      -0.988918       2.404659                    0.997719       3.414665       9.188402       0.522204       1.169641      -0.736282       0.008206       0.027349      -0.019296       0.034462       0.005717       0.000074      -0.001991      -0.015303       0.006046      -0.010599       0.001557       0.009041              1.828404       1.431337       0.168041      -0.008551       1.952569      -0.205189       2.101306          -0.000136
           44              H       0.596650      14.230853      13.704993       0.123712       1.212825 0.88500442E+01  0.87287979E+02                                 1.747968                            1.640677      -0.989181       2.412317                    0.998228       3.243052       8.508143       0.544459       1.140596      -0.744805       0.014359       0.041041       0.004387       0.043701      -0.000254       0.002710       0.001032      -0.023027      -0.043076      -0.015078      -0.003648       0.018726              1.804604       1.826472       0.364840       0.022126       2.217335       0.042484       1.370006           0.000060
           45              H      14.884750      13.941050      13.300975       0.121071       1.172293 0.84134424E+01  0.81559178E+02                                 1.676633                            1.575564      -0.861456       2.469598                    0.999083       3.159366       8.093522       0.571054       1.106445      -0.753981      -0.017818       0.030960      -0.010786       0.037314      -0.000031       0.005721      -0.005914      -0.008163      -0.055616      -0.020818       0.006277       0.014541              1.721337       1.863645      -0.343999       0.109615       1.947635      -0.120529       1.352733          -0.000103
           46              H      15.355440       9.912135      13.750665       0.118505       1.178205 0.85515566E+01  0.83527935E+02                                 1.702593                            1.603641      -0.876849       2.460396                    0.998860       3.230488       8.402590       0.556056       1.127718      -0.747778      -0.011231      -0.036473      -0.003490       0.038323      -0.001017       0.004762      -0.000884      -0.011422      -0.057800      -0.020219       0.004734       0.015485              1.749324       1.907710       0.346202       0.048096       1.996066      -0.004793       1.344196          -0.000092
           47              H       1.078941      10.252054      14.158196       0.110900       1.169948 0.84985035E+01  0.83314680E+02                                 1.724613                            1.619823      -0.950759       2.417071                    0.998679       3.333995       8.837210       0.539638       1.157775      -0.739007       0.018916      -0.029178       0.013651       0.037356      -0.003391       0.005539      -0.006624      -0.018822      -0.036871      -0.015632      -0.002413       0.018045              1.790985       2.082718      -0.418853       0.135462       1.871730      -0.161209       1.418508          -0.000121
           48              H      12.958898      12.594447      13.343134       0.110034       1.219739 0.93237031E+01  0.93665974E+02                                 1.788055                            1.706364      -1.024377       2.389320                    0.997356       3.421891       9.219969       0.520627       1.171079      -0.735962      -0.020991       0.027421      -0.000246       0.034534      -0.003395       0.000563       0.000856      -0.004571      -0.030801      -0.010350       0.001111       0.009239              1.846515       2.203577      -0.194442       0.100741       1.937688      -0.007692       1.398279          -0.000109
           49              H       2.207604       8.674480       0.323214       0.129090       1.221453 0.89214625E+01  0.88428374E+02                                 1.781209                            1.667401      -0.959324       2.431724                    0.998404       3.241028       8.605938       0.528780       1.168625      -0.738130      -0.013001      -0.038385      -0.017955       0.044326       0.010875       0.003188       0.000970      -0.026577      -0.010613      -0.015983      -0.003132       0.019116              1.843927       1.516171       0.278457       0.150311       2.076615       0.400025       1.938996          -0.000094
           50              H       2.378312       8.746386       2.655979       0.117632       1.166559 0.84010699E+01  0.81474971E+02                                 1.674964                            1.577092      -0.877677       2.460821                    0.998962       3.180141       8.170026       0.568861       1.110224      -0.752731      -0.010990      -0.031213       0.015848       0.036690       0.011205       0.000810      -0.000566      -0.024911       0.017927      -0.019777       0.006004       0.013773              1.715808       1.402112       0.223360      -0.091116       1.925830      -0.316527       1.819482          -0.000136
           51              H       3.767179      12.546509       2.490859       0.117695       1.177145 0.84812032E+01  0.82684696E+02                                 1.704015                            1.598649      -0.887260       2.456480                    0.998736       3.220169       8.372769       0.555979       1.130004      -0.747266       0.011084       0.031874       0.014186       0.036607       0.011157       0.001038      -0.001012      -0.026247       0.013324      -0.019519       0.004481       0.015038              1.758345       1.421583       0.225374       0.168699       1.890460       0.334328       1.962991          -0.000173
           52              H       3.639563      12.496393       0.165120       0.123243       1.191017 0.86795341E+01  0.85624844E+02                                 1.760019                            1.649654      -0.945396       2.433487                    0.998541       3.289409       8.775136       0.528059       1.175765      -0.735426       0.010401       0.035226      -0.020123       0.041881       0.009883      -0.000984      -0.002311      -0.025014      -0.010284      -0.014230      -0.003719       0.017948              1.820415       1.445222       0.198448      -0.111606       1.995511      -0.424267       2.020513           0.000118
           53              H       3.011423       9.737817       4.679582       0.111053       1.205349 0.91797687E+01  0.91921022E+02                                 1.775555                            1.694137      -1.037107       2.382753                    0.997382       3.428522       9.242213       0.521707       1.172456      -0.735274      -0.006486      -0.027272       0.018737       0.033718       0.005223       0.000310      -0.002809      -0.014489       0.006286      -0.010092       0.001218       0.008874              1.828561       1.431500       0.169880       0.035069       1.930162      -0.206748       2.124021          -0.000202
           54              H       8.974604       8.221254      13.153421       0.130241       1.189478 0.86055600E+01  0.84512334E+02                                 1.745427                            1.633344      -0.955844       2.432938                    0.998468       3.221322       8.507742       0.536485       1.162538      -0.739265      -0.015403      -0.040211       0.005051       0.043356       0.000439       0.000028      -0.003947      -0.023802      -0.042408      -0.014601      -0.004840       0.019441              1.808525       1.839441       0.391445      -0.034816       2.222959      -0.067855       1.363174           0.000270
           55              H      11.273363       8.495804      13.269356       0.111357       1.209549 0.87878999E+01  0.86092606E+02                                 1.708229                            1.606778      -0.866056       2.460215                    0.998924       3.226426       8.299894       0.567502       1.101686      -0.755048       0.017717      -0.032744       0.003466       0.037391      -0.000122       0.001423      -0.002711      -0.006601      -0.060948      -0.020604       0.006922       0.013683              1.752288       1.901740      -0.348583       0.076531       1.995314      -0.078916       1.359809          -0.000073
           56              H      10.915373      12.472424      12.647520       0.114093       1.183792 0.86269498E+01  0.84459774E+02                                 1.708205                            1.610642      -0.862038       2.463978                    0.998912       3.252465       8.472937       0.554806       1.127644      -0.747699       0.013736       0.034205      -0.007338       0.037583      -0.000489       0.000998      -0.007639      -0.008453      -0.050796      -0.018817       0.004222       0.014595              1.755390       1.923119       0.356389       0.001488       1.975345      -0.110973       1.367705          -0.000085
           57              H       8.565236      12.245811      12.559690       0.114578       1.163906 0.84551798E+01  0.82776035E+02                                 1.719035                            1.616741      -0.959662       2.416512                    0.998597       3.309167       8.762576       0.539679       1.159282      -0.738839      -0.019725       0.032633      -0.007117       0.038789      -0.003982       0.002614      -0.005252      -0.017982      -0.046931      -0.016729      -0.001871       0.018600              1.780005       2.046722      -0.427332       0.078834       1.904062      -0.118574       1.389230          -0.000052
           58              H      13.265509       9.844586      13.364213       0.109675       1.213819 0.92505874E+01  0.92751335E+02                                 1.780809                            1.698199      -1.011473       2.394064                    0.997453       3.425918       9.222717       0.522536       1.169066      -0.736258       0.021170      -0.027673       0.002628       0.034941      -0.003070       0.001285      -0.000070      -0.004961      -0.034134      -0.011492       0.001838       0.009654              1.839532       2.197795      -0.188081       0.111172       1.922137      -0.031985       1.398666          -0.000121
           59              H       4.867666       4.682607      11.716522       0.124723       1.261210 0.92905572E+01  0.92913579E+02                                 1.807937                            1.692880      -1.025045       2.396242                    0.997893       3.294938       8.753997       0.529452       1.156756      -0.740902      -0.006840       0.017528      -0.037656       0.042095       0.001256       0.005906       0.000334      -0.012399       0.053782      -0.016289      -0.002674       0.018963              1.856162       1.455297      -0.124128       0.183919       1.936315      -0.362508       2.176875           0.000423
           60              H       5.107984       2.340214      11.857050       0.113353       1.196958 0.86470496E+01  0.84747999E+02                                 1.724628                            1.614600      -0.880774       2.454319                    0.998755       3.265384       8.525036       0.552779       1.130559      -0.746845      -0.008026      -0.018818      -0.031904       0.037900      -0.001992       0.008613       0.001361      -0.020884       0.038382      -0.019382       0.004209       0.015173              1.784942       1.353104       0.057224       0.094965       2.092183       0.379625       1.909540          -0.000060
           61              H       6.052679       2.701923      15.774268       0.111478       1.223273 0.89232317E+01  0.88006866E+02                                 1.740446                            1.634418      -0.886009       2.450380                    0.998814       3.269167       8.518088       0.553193       1.122626      -0.749334       0.008351      -0.012353       0.033252       0.036442      -0.003862       0.007108       0.002012      -0.025614       0.035378      -0.020915       0.007340       0.013575              1.783639       1.434550      -0.124402       0.221273       1.798701      -0.314550       2.117665          -0.000043
           62              H       5.714577       5.009452      15.668872       0.123868       1.280123 0.93843807E+01  0.94056954E+02                                 1.823951                            1.699365      -1.028792       2.393371                    0.997793       3.305196       8.781382       0.529568       1.153982      -0.741591       0.007199       0.023068       0.034835       0.042396       0.000669       0.008114       0.003424      -0.013900       0.051190      -0.017393      -0.002156       0.019549              1.888968       1.440324       0.027408       0.101139       2.114571       0.465171       2.112007           0.000431
           63              H       6.273108       0.464121      14.765980       0.121850       1.195946 0.90596840E+01  0.90386078E+02                                 1.769989                            1.689628      -0.961799       2.425559                    0.998030       3.331458       8.952973       0.519538       1.181681      -0.734113       0.019811      -0.016347       0.026188       0.036681      -0.003030       0.011605      -0.001169      -0.005826       0.005710      -0.013127       0.001349       0.011778              1.808556       1.568651      -0.113319       0.305314       1.969702      -0.188860       1.887314          -0.000065
           64              H       5.752697      17.756427      15.289446       0.125999       1.287611 0.95153505E+01  0.95809805E+02                                 1.840123                            1.718959      -1.042494       2.388666                    0.997657       3.317437       8.867178       0.522376       1.164494      -0.739069       0.006899      -0.018489       0.037749       0.042596       0.001815       0.009504      -0.000983      -0.009582       0.053339      -0.016652      -0.003785       0.020436              1.889053       1.473024      -0.052177       0.185519       1.981366      -0.398778       2.212769           0.000609
           65              H       5.949922      20.118430      15.134866       0.109791       1.192589 0.86331194E+01  0.84645590E+02                                 1.723807                            1.616388      -0.911434       2.438638                    0.998616       3.284549       8.599416       0.550446       1.134893      -0.745530       0.011804       0.017673       0.030660       0.037305       0.002633       0.009777      -0.000453      -0.020812       0.034314      -0.019530       0.004962       0.014568              1.779475       1.422773       0.175908       0.215712       1.994939       0.355731       1.920714          -0.000046
           66              H       4.806344      19.985513      11.301964       0.110027       1.220350 0.89146989E+01  0.87783701E+02                                 1.730223                            1.628166      -0.876135       2.455048                    0.998867       3.246641       8.415702       0.557798       1.115121      -0.751601      -0.006660       0.014434      -0.032556       0.036230       0.002442       0.008155      -0.000494      -0.025561       0.033826      -0.020733       0.007362       0.013370              1.768868       1.391199      -0.047573       0.155419       1.820595      -0.325230       2.094810          -0.000034
           67              H       4.609118      17.630046      11.396821       0.127734       1.286715 0.93967220E+01  0.94289072E+02                                 1.836341                            1.705468      -1.071649       2.376825                    0.997576       3.304743       8.808852       0.525871       1.160759      -0.739898      -0.013678      -0.020885      -0.035417       0.043332       0.003471       0.010533       0.001474      -0.008789       0.052487      -0.017073      -0.003931       0.021004              1.905034       1.509122       0.189665       0.233170       2.082080       0.430724       2.123900           0.000592
           68              H       5.006885       0.350814      12.282147       0.116365       1.170917 0.88541245E+01  0.87964083E+02                                 1.748222                            1.669274      -1.028977       2.390165                    0.997415       3.399887       9.163241       0.522403       1.180160      -0.733229      -0.012663       0.016915      -0.028633       0.035585      -0.002015       0.007239      -0.001530      -0.007364       0.019428      -0.010230       0.000083       0.010147              1.796906       1.442166      -0.071835       0.216257       2.093397      -0.205841       1.855154          -0.000048
           69              H      12.022489       1.540532      26.099563       0.118076       1.229497 0.90687702E+01  0.90218969E+02                                 1.780308                            1.673558      -1.016243       2.396397                    0.998072       3.308302       8.788521       0.531609       1.158149      -0.740107      -0.001599       0.037793      -0.018395       0.042063      -0.003113      -0.000825      -0.001334      -0.033394      -0.013134      -0.014881      -0.004359       0.019240              1.828484       1.399607      -0.048445      -0.018788       2.121412      -0.401819       1.964434           0.000333
           70              H      11.833550       1.470805      28.439354       0.118726       1.191550 0.85747272E+01  0.83863111E+02                                 1.720545                            1.609140      -0.895592       2.451550                    0.998737       3.239143       8.447732       0.553040       1.132397      -0.746540      -0.003660       0.033062       0.016326       0.037054      -0.002921      -0.001501       0.000119      -0.034788       0.013484      -0.019975       0.004580       0.015396              1.783087       1.360469      -0.097259      -0.130372       1.933186       0.383597       2.055606          -0.000116
           71              H      12.330758      19.225052      28.302339       0.121892       1.198508 0.86662863E+01  0.84779750E+02                                 1.714874                            1.610502      -0.879551       2.461689                    0.998947       3.187696       8.249517       0.557861       1.122331      -0.750010       0.002632      -0.034826       0.013906       0.037591      -0.004879      -0.002925      -0.000273      -0.034986       0.021355      -0.022015       0.007412       0.014603              1.754161       1.358483      -0.067255       0.003673       2.104375      -0.327463       1.799625          -0.000035
           72              H      12.559474      19.371043      25.966061       0.119585       1.214995 0.88612184E+01  0.88003240E+02                                 1.792298                            1.672987      -1.015822       2.396781                    0.998162       3.346716       9.001967       0.520689       1.184467      -0.732969       0.005769      -0.036384      -0.020745       0.042278      -0.003997      -0.001062       0.002692      -0.032418      -0.012008      -0.014744      -0.004293       0.019036              1.867370       1.423030      -0.139596      -0.119966       2.103879       0.457054       2.075202           0.000165
           73              H      12.126903      20.331969      30.498089       0.109975       1.213357 0.92623156E+01  0.92883587E+02                                 1.779441                            1.699668      -0.988894       2.404649                    0.997719       3.414820       9.188795       0.522212       1.169607      -0.736290       0.008206      -0.027344       0.019289       0.034454      -0.005716      -0.000076      -0.001991      -0.015300       0.006078      -0.010602       0.001567       0.009035              1.828427       1.431361      -0.168040       0.008553       1.952592      -0.205196       2.101328          -0.000146
           74              H       8.883450      18.453697      21.427007       0.123716       1.212803 0.88498470E+01  0.87285595E+02                                 1.747955                            1.640665      -0.989144       2.412338                    0.998229       3.243000       8.508000       0.544457       1.140606      -0.744803       0.014359      -0.041042      -0.004385       0.043701       0.000254      -0.002710       0.001032      -0.023026      -0.043073      -0.015077      -0.003648       0.018725              1.804589       1.826451      -0.364835      -0.022126       2.217319       0.042483       1.369996           0.000059
           75              H       6.597950      18.743500      21.831025       0.121075       1.172249 0.84130366E+01  0.81554197E+02                                 1.676589                            1.575524      -0.861416       2.469622                    0.999083       3.159287       8.093247       0.571063       1.106442      -0.753982      -0.017818      -0.030961       0.010790       0.037316       0.000032      -0.005721      -0.005914      -0.008163      -0.055611      -0.020817       0.006277       0.014540              1.721291       1.863591       0.343991      -0.109612       1.947581      -0.120526       1.352700          -0.000107
           76              H       7.068640       0.982715      21.381335       0.118510       1.178146 0.85509996E+01  0.83520943E+02                                 1.702523                            1.603579      -0.876804       2.460422                    0.998861       3.230378       8.402163       0.556074       1.127704      -0.747782      -0.011230       0.036475       0.003494       0.038325       0.001016      -0.004762      -0.000882      -0.011423      -0.057795      -0.020218       0.004732       0.015485              1.749249       1.907612      -0.346184      -0.048092       1.995987      -0.004791       1.344147          -0.000099
           77              H       9.365741       0.642796      20.973804       0.110903       1.169921 0.84982438E+01  0.83311382E+02                                 1.724578                            1.619792      -0.950727       2.417089                    0.998679       3.333933       8.836966       0.539647       1.157766      -0.739010       0.018916       0.029178      -0.013649       0.037356       0.003392      -0.005539      -0.006623      -0.018822      -0.036871      -0.015632      -0.002413       0.018045              1.790944       2.082659       0.418840      -0.135457       1.871692      -0.161205       1.418481          -0.000124
           78              H       4.672098      20.090103      21.788866       0.110035       1.219729 0.93235784E+01  0.93664245E+02                                 1.788034                            1.706344      -1.024360       2.389330                    0.997356       3.421842       9.219761       0.520635       1.171067      -0.735965      -0.020991      -0.027422       0.000249       0.034535       0.003396      -0.000563       0.000856      -0.004573      -0.030797      -0.010349       0.001110       0.009239              1.846489       2.203536       0.194449      -0.100737       1.937670      -0.007693       1.398262          -0.000114
           79              H      10.494404       2.220370      34.808786       0.129034       1.219670 0.89049496E+01  0.88217917E+02                                 1.779010                            1.665498      -0.956708       2.432974                    0.998422       3.238594       8.595314       0.529289       1.168122      -0.738259      -0.013010       0.038393       0.017956       0.044336      -0.010881      -0.003179       0.001031      -0.026612      -0.010294      -0.016034      -0.003057       0.019091              1.841553       1.514492      -0.277908      -0.150010       2.073834       0.399204       1.936335           0.000056
           80              H      10.665112       2.148464      32.476021       0.117651       1.166337 0.83989753E+01  0.81449154E+02                                 1.674721                            1.576870      -0.877414       2.460963                    0.998964       3.179796       8.168724       0.568917       1.110188      -0.752741      -0.010984       0.031209      -0.015869       0.036694      -0.011202      -0.000811      -0.000579      -0.024901       0.017945      -0.019775       0.006010       0.013765              1.715553       1.401935      -0.223324       0.091095       1.925578      -0.316455       1.819147          -0.000164
           81              H      12.053979      20.138041      32.641141       0.117749       1.176836 0.84785100E+01  0.82651695E+02                                 1.703704                            1.598388      -0.887197       2.456554                    0.998737       3.219707       8.371166       0.556029       1.129994      -0.747269       0.011089      -0.031867      -0.014206       0.036610      -0.011154      -0.001042      -0.001011      -0.026238       0.013313      -0.019512       0.004478       0.015034              1.757996       1.421353      -0.225302      -0.168636       1.890076       0.334193       1.962559          -0.000159
           82              H      11.926363      20.188157      34.966880       0.123230       1.190668 0.86762416E+01  0.85583597E+02                                 1.759644                            1.649318      -0.944401       2.433970                    0.998547       3.288833       8.772933       0.528127       1.175732      -0.735436       0.010398      -0.035243       0.020126       0.041896      -0.009889       0.000988      -0.002312      -0.025002      -0.010228      -0.014238      -0.003701       0.017939              1.820021       1.444948      -0.198385       0.111586       1.995055      -0.424167       2.020059           0.000118
           83              H      11.298223       1.157033      30.452418       0.111066       1.205279 0.91791622E+01  0.91913239E+02                                 1.775463                            1.694062      -1.037125       2.382739                    0.997383       3.428480       9.241951       0.521728       1.172429      -0.735279      -0.006482       0.027263      -0.018744       0.033714      -0.005227      -0.000313      -0.002806      -0.014493       0.006324      -0.010103       0.001232       0.008871              1.828456       1.431445      -0.169864      -0.035070       1.930054      -0.206711       2.123868          -0.000214
           84              H       0.687804       2.673596      21.978579       0.130248       1.189385 0.86046897E+01  0.84501283E+02                                 1.745307                            1.633238      -0.955775       2.432977                    0.998468       3.221161       8.507070       0.536516       1.162506      -0.739274      -0.015403       0.040213      -0.005045       0.043356      -0.000440      -0.000028      -0.003945      -0.023801      -0.042405      -0.014599      -0.004840       0.019439              1.808393       1.839295      -0.391402       0.034814       2.222791      -0.067848       1.363094           0.000264
           85              H       2.986563       2.399046      21.862644       0.111366       1.209450 0.87869649E+01  0.86080902E+02                                 1.708118                            1.606678      -0.865979       2.460260                    0.998924       3.226263       8.299272       0.567529       1.101667      -0.755053       0.017717       0.032747      -0.003459       0.037393       0.000124      -0.001423      -0.002708      -0.006602      -0.060942      -0.020602       0.006920       0.013682              1.752170       1.901600       0.348557      -0.076523       1.995177      -0.078907       1.359732          -0.000079
           86              H       2.628573      20.212126      22.484480       0.114095       1.183758 0.86266211E+01  0.84455605E+02                                 1.708163                            1.610604      -0.862007       2.463995                    0.998912       3.252393       8.472654       0.554818       1.127633      -0.747702       0.013735      -0.034205       0.007342       0.037584       0.000489      -0.000998      -0.007639      -0.008453      -0.050793      -0.018817       0.004222       0.014595              1.755344       1.923059      -0.356380      -0.001487       1.975300      -0.110969       1.367673          -0.000093
           87              H       0.278436      20.438739      22.572310       0.114583       1.163853 0.84546847E+01  0.82769765E+02                                 1.718967                            1.616681      -0.959605       2.416543                    0.998598       3.309063       8.762152       0.539696       1.159264      -0.738844      -0.019725      -0.032632       0.007121       0.038790       0.003982      -0.002615      -0.005252      -0.017980      -0.046929      -0.016728      -0.001871       0.018599              1.779929       2.046623       0.427308      -0.078828       1.903984      -0.118566       1.389181          -0.000058
           88              H       4.978709       1.050264      21.767787       0.109680       1.213749 0.92498660E+01  0.92741945E+02                                 1.780716                            1.698114      -1.011409       2.394101                    0.997454       3.425764       9.222082       0.522559       1.169041      -0.736265       0.021170       0.027676      -0.002623       0.034943       0.003072      -0.001284      -0.000069      -0.004964      -0.034129      -0.011491       0.001835       0.009656              1.839428       2.197641       0.188080      -0.111161       1.922042      -0.031983       1.398600          -0.000126
           89              H      13.154466       6.212243      23.415478       0.124740       1.260963 0.92882429E+01  0.92884087E+02                                 1.807663                            1.692640      -1.024868       2.396344                    0.997895       3.294563       8.752529       0.529507       1.156716      -0.740913      -0.006839      -0.017528       0.037660       0.042098      -0.001255      -0.005905       0.000331      -0.012397       0.053782      -0.016287      -0.002675       0.018963              1.855870       1.455104       0.124097      -0.183880       1.935982      -0.362424       2.176525           0.000416
           90              H      13.394784       8.554636      23.274950       0.113367       1.196793 0.86455283E+01  0.84728997E+02                                 1.724446                            1.614439      -0.880634       2.454400                    0.998756       3.265105       8.523982       0.552818       1.130533      -0.746852      -0.008024       0.018818       0.031909       0.037903       0.001991      -0.008610       0.001362      -0.020880       0.038384      -0.019379       0.004206       0.015173              1.784744       1.352980      -0.057218      -0.094953       2.091911       0.379571       1.909341          -0.000064
           91              H      14.339479       8.192927      19.357732       0.111476       1.223300 0.89234915E+01  0.88010136E+02                                 1.740477                            1.634446      -0.886027       2.450369                    0.998814       3.269204       8.518240       0.553185       1.122632      -0.749333       0.008352       0.012352      -0.033252       0.036442       0.003862      -0.007108       0.002012      -0.025614       0.035379      -0.020915       0.007340       0.013576              1.783671       1.434573       0.124406      -0.221279       1.798734      -0.314559       2.117707          -0.000039
           92              H      14.001377       5.885398      19.463128       0.123867       1.280112 0.93842815E+01  0.94055612E+02                                 1.823931                            1.699349      -1.028783       2.393375                    0.997793       3.305186       8.781309       0.529575       1.153972      -0.741594       0.007199      -0.023069      -0.034834       0.042396      -0.000668      -0.008114       0.003424      -0.013901       0.051189      -0.017394      -0.002155       0.019549              1.888945       1.440310      -0.027407      -0.101136       2.114545       0.465162       2.111980           0.000432
           93              H      14.559908      10.430729      20.366020       0.121848       1.195950 0.90597133E+01  0.90386363E+02                                 1.769987                            1.689626      -0.961796       2.425559                    0.998031       3.331454       8.952936       0.519541       1.181674      -0.734115       0.019812       0.016347      -0.026187       0.036681       0.003030      -0.011604      -0.001169      -0.005826       0.005711      -0.013126       0.001349       0.011778              1.808552       1.568648       0.113320      -0.305315       1.969692      -0.188863       1.887315          -0.000063
           94              H      14.039497      14.928123      19.842554       0.125999       1.287608 0.95153361E+01  0.95809655E+02                                 1.840125                            1.718961      -1.042483       2.388671                    0.997657       3.317429       8.867166       0.522374       1.164499      -0.739068       0.006900       0.018489      -0.037749       0.042596      -0.001815      -0.009504      -0.000983      -0.009583       0.053338      -0.016652      -0.003784       0.020436              1.889054       1.473025       0.052177      -0.185519       1.981366      -0.398777       2.212770           0.000610
           95              H      14.236722      12.566120      19.997134       0.109788       1.192610 0.86333104E+01  0.84647990E+02                                 1.723833                            1.616411      -0.911444       2.438632                    0.998615       3.284577       8.599536       0.550439       1.134899      -0.745528       0.011804      -0.017672      -0.030660       0.037305      -0.002633      -0.009777      -0.000453      -0.020811       0.034315      -0.019530       0.004962       0.014568              1.779502       1.422791      -0.175913      -0.215717       1.994970       0.355741       1.920744          -0.000042
           96              H      13.093144      12.699037      23.830036       0.110040       1.220191 0.89132022E+01  0.87764955E+02                                 1.730050                            1.628012      -0.876017       2.455118                    0.998868       3.246394       8.414768       0.557835       1.115098      -0.751607      -0.006659      -0.014435       0.032560       0.036233      -0.002442      -0.008154      -0.000496      -0.025557       0.033827      -0.020731       0.007360       0.013370              1.768687       1.391077       0.047569      -0.155398       1.820394      -0.325187       2.094588          -0.000038
           97              H      12.895918      15.054504      23.735179       0.127744       1.286570 0.93953796E+01  0.94271911E+02                                 1.836182                            1.705331      -1.071548       2.376885                    0.997577       3.304520       8.807986       0.525901       1.160738      -0.739904      -0.013678       0.020885       0.035420       0.043334      -0.003471      -0.010532       0.001476      -0.008789       0.052486      -0.017072      -0.003931       0.021003              1.904860       1.509006      -0.189639      -0.233142       2.081867       0.430668       2.123708           0.000586
           98              H      13.293685      10.544036      22.849853       0.116374       1.170841 0.88533636E+01  0.87954428E+02                                 1.748136                            1.669196      -1.028897       2.390213                    0.997417       3.399706       9.162574       0.522419       1.180151      -0.733232      -0.012662      -0.016915       0.028637       0.035588       0.002015      -0.007238      -0.001531      -0.007361       0.019435      -0.010229       0.000080       0.010149              1.796810       1.442105       0.071834      -0.216248       2.093250      -0.205833       1.855075          -0.000047
           99              H      12.837911      20.249168       8.533563       0.118064       1.229649 0.90702072E+01  0.90237357E+02                                 1.780493                            1.673720      -1.016357       2.396331                    0.998071       3.308559       8.789568       0.531566       1.158190      -0.740097       0.001599      -0.037791      -0.018396       0.042061      -0.003113       0.000825       0.001334      -0.033395      -0.013132      -0.014882      -0.004358       0.019240              1.828684       1.399732      -0.048450       0.018794       2.121641       0.401886       1.964679           0.000337
          100              H      13.026850      20.318895      10.873354       0.118710       1.191741 0.85764866E+01  0.83885090E+02                                 1.720761                            1.609330      -0.895752       2.451456                    0.998736       3.239467       8.448972       0.552992       1.132432      -0.746530       0.003660      -0.033057       0.016326       0.037050      -0.002921       0.001502      -0.000116      -0.034792       0.013493      -0.019979       0.004583       0.015396              1.783323       1.360619      -0.097275       0.130400       1.933427      -0.383659       2.055922          -0.000110
          101              H      12.529642       2.564648      10.736339       0.121886       1.198581 0.86669588E+01  0.84788159E+02                                 1.714956                            1.610574      -0.879607       2.461656                    0.998946       3.187818       8.249981       0.557842       1.122344      -0.750006      -0.002632       0.034824       0.013905       0.037590      -0.004879       0.002925       0.000272      -0.034986       0.021360      -0.022016       0.007414       0.014603              1.754247       1.358540      -0.067261      -0.003672       2.104482       0.327479       1.799719          -0.000024
          102              H      12.300926       2.418657       8.400061       0.119582       1.215036 0.88615964E+01  0.88008167E+02                                 1.792356                            1.673036      -1.015856       2.396762                    0.998162       3.346800       9.002331       0.520673       1.184486      -0.732964      -0.005768       0.036384      -0.020746       0.042278      -0.003997       0.001062      -0.002692      -0.032418      -0.012007      -0.014744      -0.004292       0.019036              1.867437       1.423071      -0.139603       0.119974       2.103951      -0.457080       2.075289           0.000168
          103              H      12.733497       1.457731      12.932089       0.109974       1.213390 0.92626836E+01  0.92888544E+02                                 1.779498                            1.699721      -0.988937       2.404627                    0.997718       3.414920       9.189238       0.522193       1.169633      -0.736283      -0.008204       0.027343       0.019289       0.034453      -0.005716       0.000077       0.001990      -0.015300       0.006085      -0.010603       0.001570       0.009033              1.828493       1.431404      -0.168046      -0.008547       1.952646       0.205193       2.101428          -0.000141
          104              H      15.976950       3.336003       3.861007       0.123723       1.212697 0.88488485E+01  0.87272977E+02                                 1.747829                            1.640554      -0.989064       2.412384                    0.998229       3.242835       8.507334       0.544487       1.140580      -0.744810      -0.014358       0.041043      -0.004393       0.043703       0.000253       0.002709      -0.001035      -0.023026      -0.043071      -0.015076      -0.003649       0.018725              1.804454       1.826305      -0.364795       0.022121       2.217145      -0.042482       1.369912           0.000052
          105              H       1.688850       3.046200       4.265025       0.121079       1.172194 0.84125129E+01  0.81547616E+02                                 1.676516                            1.575459      -0.861380       2.469643                    0.999084       3.159200       8.092873       0.571085       1.106420      -0.753988       0.017819       0.030963       0.010779       0.037315       0.000033       0.005719       0.005911      -0.008164      -0.055609      -0.020814       0.006275       0.014539              1.721213       1.863498       0.343972       0.109602       1.947491       0.120515       1.352649          -0.000110
          106              H       1.218160      20.806985       3.815335       0.118503       1.178218 0.85516598E+01  0.83529136E+02                                 1.702602                            1.603649      -0.876848       2.460395                    0.998860       3.230484       8.402570       0.556057       1.127715      -0.747779       0.011231      -0.036474       0.003488       0.038323       0.001016       0.004762       0.000884      -0.011422      -0.057798      -0.020218       0.004733       0.015485              1.749334       1.907716      -0.346209       0.048095       1.996086       0.004792       1.344200          -0.000107
          107              H      15.494659      21.146904       3.407804       0.110902       1.169920 0.84982403E+01  0.83311301E+02                                 1.724574                            1.619789      -0.950725       2.417088                    0.998679       3.333933       8.836950       0.539650       1.157762      -0.739011      -0.018916      -0.029177      -0.013653       0.037357       0.003392       0.005538       0.006624      -0.018821      -0.036870      -0.015632      -0.002413       0.018045              1.790940       2.082658       0.418840       0.135454       1.871686       0.161203       1.418477          -0.000130
          108              H       3.614702       1.699597       4.222866       0.110042       1.219640 0.93226924E+01  0.93652879E+02                                 1.787930                            1.706250      -1.024289       2.389371                    0.997357       3.421689       9.219150       0.520656       1.171050      -0.735970       0.020992       0.027424       0.000241       0.034537       0.003397       0.000562      -0.000858      -0.004573      -0.030795      -0.010348       0.001109       0.009240              1.846375       2.203376       0.194437       0.100726       1.937557       0.007691       1.398193          -0.000117
          109              H      14.365996      19.569330      17.242786       0.129021       1.219846 0.89066017E+01  0.88238999E+02                                 1.779231                            1.665692      -0.956820       2.432908                    0.998421       3.238872       8.596480       0.529236       1.168177      -0.738245       0.013008      -0.038390       0.017957       0.044334      -0.010881       0.003179      -0.001031      -0.026615      -0.010290      -0.016036      -0.003055       0.019091              1.841796       1.514663      -0.277957       0.150041       2.074107      -0.399287       1.936619           0.000066
          110              H      14.195288      19.641236      14.910021       0.117628       1.166564 0.84010793E+01  0.81475146E+02                                 1.674973                            1.577095      -0.877583       2.460860                    0.998963       3.180166       8.170114       0.568858       1.110227      -0.752730       0.010981      -0.031204      -0.015867       0.036688      -0.011203       0.000812       0.000576      -0.024904       0.017954      -0.019779       0.006013       0.013766              1.715820       1.402126      -0.223373      -0.091110       1.925882       0.316513       1.819451          -0.000158
          111              H      12.806421       1.651659      15.075141       0.117746       1.176886 0.84789921E+01  0.82657861E+02                                 1.703777                            1.598453      -0.887231       2.456534                    0.998737       3.219799       8.371576       0.556006       1.130021      -0.747262      -0.011087       0.031866      -0.014206       0.036608      -0.011154       0.001042       0.001012      -0.026239       0.013319      -0.019513       0.004480       0.015033              1.758075       1.421408      -0.225314       0.168646       1.890155      -0.334209       1.962663          -0.000150
          112              H      12.934037       1.601543      17.400880       0.123227       1.190700 0.86765542E+01  0.85587729E+02                                 1.759700                            1.649367      -0.944413       2.433963                    0.998547       3.288899       8.773256       0.528109       1.175759      -0.735430      -0.010397       0.035243       0.020127       0.041896      -0.009888      -0.000988       0.002312      -0.025002      -0.010227      -0.014238      -0.003701       0.017938              1.820084       1.444989      -0.198393      -0.111591       1.995121       0.424190       2.020142           0.000125
          113              H      13.562177      20.632667      12.886418       0.111051       1.205427 0.91806466E+01  0.91932283E+02                                 1.775635                            1.694218      -1.037271       2.382654                    0.997381       3.428799       9.243173       0.521693       1.172456      -0.735271       0.006481      -0.027258      -0.018743       0.033710      -0.005227       0.000315       0.002805      -0.014493       0.006337      -0.010105       0.001237       0.008869              1.828648       1.431568      -0.169883       0.035088       1.930228       0.206724       2.124148          -0.000212
          114              H       7.598996      19.116104       4.412579       0.130241       1.189476 0.86055427E+01  0.84512098E+02                                 1.745424                            1.633341      -0.955838       2.432941                    0.998468       3.221310       8.507699       0.536486       1.162537      -0.739266       0.015404      -0.040211      -0.005052       0.043356      -0.000440       0.000029       0.003947      -0.023801      -0.042407      -0.014600      -0.004840       0.019440              1.808520       1.839434      -0.391442      -0.034815       2.222955       0.067856       1.363172           0.000261
          115              H       5.300237      19.390654       4.296644       0.111357       1.209554 0.87879344E+01  0.86093013E+02                                 1.708234                            1.606781      -0.866052       2.460217                    0.998924       3.226420       8.299877       0.567502       1.101686      -0.755048      -0.017716      -0.032744      -0.003468       0.037391       0.000123       0.001424       0.002711      -0.006601      -0.060945      -0.020604       0.006921       0.013682              1.752293       1.901746       0.348590       0.076533       1.995321       0.078918       1.359812          -0.000086
          116              H       5.658227       1.577574       4.918480       0.114096       1.183745 0.86264970E+01  0.84454047E+02                                 1.708147                            1.610590      -0.862000       2.464000                    0.998912       3.252372       8.472569       0.554822       1.127630      -0.747703      -0.013735       0.034207       0.007336       0.037584       0.000489       0.000998       0.007637      -0.008455      -0.050792      -0.018816       0.004221       0.014595              1.755326       1.923033      -0.356374       0.001487       1.975282       0.110967       1.367663          -0.000094
          117              H       8.008364       1.350961       5.006310       0.114583       1.163855 0.84547010E+01  0.82770005E+02                                 1.718972                            1.616685      -0.959608       2.416542                    0.998598       3.309066       8.762178       0.539694       1.159269      -0.738843       0.019725       0.032633       0.007116       0.038790       0.003982       0.002615       0.005251      -0.017981      -0.046929      -0.016728      -0.001871       0.018599              1.779934       2.046627       0.427309       0.078831       1.903991       0.118568       1.389185          -0.000057
          118              H       3.308091      20.739436       4.201787       0.109674       1.213819 0.92505661E+01  0.92750916E+02                                 1.780798                            1.698188      -1.011465       2.394068                    0.997454       3.425894       9.222593       0.522542       1.169054      -0.736261      -0.021169      -0.027674      -0.002630       0.034941       0.003071       0.001285       0.000071      -0.004963      -0.034131      -0.011492       0.001836       0.009655              1.839518       2.197771       0.188090       0.111171       1.922127       0.031986       1.398655          -0.000129
          119              H      11.705934      15.577457       5.849478       0.124723       1.261214 0.92906107E+01  0.92914406E+02                                 1.807957                            1.692898      -1.025031       2.396249                    0.997893       3.294934       8.754049       0.529442       1.156774      -0.740898       0.006841       0.017528       0.037655       0.042095      -0.001256       0.005906      -0.000333      -0.012401       0.053782      -0.016290      -0.002674       0.018964              1.856184       1.455311       0.124130       0.183922       1.936342       0.362515       2.176899           0.000423
          120              H      11.465616      13.235064       5.708950       0.113350       1.197011 0.86475518E+01  0.84754482E+02                                 1.724711                            1.614672      -0.880788       2.454310                    0.998755       3.265452       8.525401       0.552751       1.130594      -0.746836       0.008027      -0.018818       0.031903       0.037899       0.001991       0.008613      -0.001361      -0.020884       0.038383      -0.019382       0.004209       0.015173              1.785030       1.353159      -0.057228       0.094972       2.092298      -0.379652       1.909634          -0.000057
          121              H      10.520921      13.596773       1.791732       0.111490       1.223141 0.89220032E+01  0.87991455E+02                                 1.740303                            1.634291      -0.885915       2.450436                    0.998815       3.268963       8.517313       0.553223       1.122606      -0.749340      -0.008351      -0.012354      -0.033255       0.036445       0.003862       0.007108      -0.002011      -0.025611       0.035378      -0.020914       0.007339       0.013575              1.783489       1.434446       0.124387       0.221248       1.798540       0.314516       2.117481          -0.000055
          122              H      10.859023      15.904302       1.897128       0.123872       1.280016 0.93833784E+01  0.94043945E+02                                 1.823811                            1.699244      -1.028742       2.393400                    0.997794       3.305056       8.780734       0.529604       1.153941      -0.741602      -0.007198       0.023068      -0.034836       0.042397      -0.000669       0.008114      -0.003425      -0.013899       0.051191      -0.017393      -0.002156       0.019549              1.888815       1.440229      -0.027407       0.101128       2.114381      -0.465114       2.111835           0.000416
          123              H      10.300492      11.358971       2.800020       0.121860       1.195856 0.90587897E+01  0.90374705E+02                                 1.769887                            1.689534      -0.961729       2.425603                    0.998031       3.331290       8.952329       0.519558       1.181667      -0.734117      -0.019811      -0.016348      -0.026192       0.036684       0.003030       0.011605       0.001170      -0.005823       0.005716      -0.013126       0.001347       0.011780              1.808447       1.568569       0.113312       0.305295       1.969557       0.188849       1.887214          -0.000070
          124              H      10.820903       6.861577       2.276554       0.126016       1.287368 0.95130629E+01  0.95780352E+02                                 1.839845                            1.718715      -1.042325       2.388763                    0.997659       3.317077       8.865719       0.522434       1.164444      -0.739082      -0.006899      -0.018489      -0.037753       0.042600      -0.001815       0.009503       0.000985      -0.009581       0.053335      -0.016651      -0.003784       0.020435              1.888756       1.472830       0.052169       0.185480       1.981025       0.398686       2.212412           0.000595
          125              H      10.623678       9.223580       2.431134       0.109802       1.192448 0.86317952E+01  0.84628923E+02                                 1.723638                            1.616239      -0.911316       2.438706                    0.998617       3.284307       8.598450       0.550487       1.134857      -0.745539      -0.011804       0.017673      -0.030664       0.037309      -0.002632       0.009777       0.000451      -0.020808       0.034314      -0.019528       0.004960       0.014568              1.779292       1.422649      -0.175881       0.215685       1.994700      -0.355682       1.920528          -0.000054
          126              H      11.767256       9.090663       6.264036       0.110023       1.220406 0.89152309E+01  0.87790459E+02                                 1.730295                            1.628230      -0.876159       2.455033                    0.998867       3.246711       8.416022       0.557777       1.115143      -0.751595       0.006661       0.014433       0.032555       0.036229      -0.002443       0.008155       0.000493      -0.025562       0.033828      -0.020733       0.007362       0.013371              1.768942       1.391249       0.047575       0.155429       1.820673       0.325248       2.094906          -0.000029
          127              H      11.964482       6.735196       6.169179       0.127736       1.286686 0.93964582E+01  0.94285778E+02                                 1.836317                            1.705448      -1.071609       2.376847                    0.997576       3.304693       8.808693       0.525872       1.160764      -0.739897       0.013679      -0.020885       0.035417       0.043332      -0.003471       0.010533      -0.001475      -0.008791       0.052486      -0.017074      -0.003930       0.021004              1.905008       1.509104      -0.189662       0.233165       2.082051      -0.430719       2.123869           0.000594
          128              H      11.566715      11.245664       5.283853       0.116361       1.170949 0.88544431E+01  0.87968279E+02                                 1.748275                            1.669322      -1.028977       2.390162                    0.997415       3.399940       9.163519       0.522386       1.180185      -0.733223       0.012665       0.016915       0.028632       0.035585       0.002015       0.007239       0.001531      -0.007365       0.019429      -0.010230       0.000083       0.010147              1.796961       1.442203       0.071838       0.216268       2.093467       0.205851       1.855211          -0.000046
          129              C       4.138428      10.515709      28.379630       0.597121      24.625837 0.25223397E+03  0.52322997E+04                                 7.856146                            5.637441      -0.094655       2.026637                    0.999251      22.293433      62.389749       0.624921       0.472489      -1.019911      -0.007057       0.002705       0.068563       0.068979      -0.021507       0.019364      -0.002580       0.142750      -0.162060      -0.056443      -0.047527       0.103970             10.182242       4.771108      -0.018547      -1.418449       8.632426      -0.076500      17.143191          -0.001694
          130              C       4.277646      10.476488      26.893546      -0.008836      38.508846 0.41645224E+03  0.96206927E+04                                 9.942377                            6.775576      -0.039622       1.996543                    0.999357      26.836756      74.804671       0.641367       0.413389      -1.073393       0.003143      -0.000054      -0.041587       0.041706      -0.011147       0.002437       0.002395       0.022720      -0.067096      -0.022942      -0.004192       0.027135             13.759227       5.530151       0.570839      -2.161494      10.016125      -0.323446      25.731406           0.027016
          131              C       4.486474      11.598657      26.155774      -0.091928      35.072282 0.41460703E+03  0.96448780E+04                                 9.376328                            6.818320       0.010804       1.975586                    0.999656      29.054474      83.436737       0.626176       0.420484      -1.060254      -0.007385      -0.018428      -0.018406       0.027073      -0.004041       0.002052       0.018945      -0.013131      -0.064576      -0.029582       0.004127       0.025456             11.942823       5.298087       0.638149      -1.784791       9.468528      -1.072340      21.061852          -0.002374
          132              C       4.609118      11.563794      24.754007      -0.151138      35.983372 0.43826341E+03  0.10316581E+05                                 9.507489                            6.982195       0.113656       2.004447                    0.999655      29.603260      84.950514       0.623772       0.417138      -1.064539      -0.005352      -0.001828       0.021427       0.022160       0.004852      -0.009022      -0.019029      -0.042744       0.008634      -0.025700      -0.007998       0.033698             12.211983       5.356557       0.401815      -1.663607       9.291460       0.422778      21.987930           0.015526
          133              C       4.532880      10.341392      24.114605       0.123298      38.543038 0.40605847E+03  0.93417790E+04                                10.135758                            6.777412      -0.174434       1.956502                    0.999271      26.222365      73.460540       0.627617       0.424200      -1.064172       0.001653      -0.000989      -0.003818       0.004276       0.004676      -0.006583       0.000717      -0.005141       0.131783      -0.027811      -0.016744       0.044556             14.822138       5.887558       0.795270      -2.786798      10.150813      -2.029845      28.428042           0.010424
          134              C       4.307479       9.169106      24.834811      -0.162027      36.493582 0.44084189E+03  0.10383171E+05                                 9.539139                            6.968861       0.161411       2.014385                    0.999754      29.772582      85.210144       0.629487       0.413116      -1.068080       0.000411       0.002323       0.024913       0.025024       0.007460       0.001053       0.016834      -0.059872      -0.000027      -0.030885      -0.007380       0.038266             12.122506       5.450861       0.832308      -1.731980      10.328902      -1.583355      20.587756           0.011280
          135              C       4.176547       9.264980      26.229551      -0.092930      35.181167 0.42941860E+03  0.10078761E+05                                 9.419369                            6.957651      -0.002606       1.969123                    0.999643      29.298713      84.548555       0.617311       0.422742      -1.058701       0.009190       0.019466      -0.019173       0.028827      -0.001253       0.003118      -0.019477      -0.017385      -0.061531      -0.028697       0.001540       0.027157             11.836141       5.254989       0.537849      -1.410280       9.803223       0.676275      20.450210           0.000444
          136              C       4.668783      10.265128      22.610955      -0.122723      43.146052 0.42662125E+03  0.99889620E+04                                10.882609                            6.912782       0.077729       1.996379                    0.999607      29.365633      84.424013       0.622779       0.420044      -1.061225      -0.004203      -0.000588       0.021733       0.022143      -0.015023       0.013804       0.019891       0.010411      -0.062419      -0.038544       0.012238       0.026306             16.712850       6.999931       1.611772      -4.161885       9.609678      -4.699969      33.528941           0.032501
          137              C       5.702976       9.349960      31.429087       0.572071      26.109203 0.26870736E+03  0.56601591E+04                                 8.151493                            5.807916      -0.039579       2.037959                    0.999398      22.815076      64.240013       0.617682       0.470752      -1.021342      -0.065759       0.004174      -0.000628       0.065894      -0.009657      -0.006695       0.002119      -0.020937       0.334257      -0.070117      -0.041593       0.111710             10.642757      17.651495       0.256008       0.085436       9.412052       0.002000       4.864725          -0.002278
          138              C       7.207859       9.554783      31.365850       0.006669      38.298353 0.43189094E+03  0.10059734E+05                                 9.931801                            6.918862      -0.030427       2.000708                    0.999199      26.878103      75.013344       0.632655       0.415649      -1.072872       0.041433       0.007517      -0.013753       0.044298      -0.006484      -0.000244      -0.005201      -0.014205       0.090838      -0.024839      -0.006141       0.030980             13.608645      25.316003       0.681131      -0.179836      10.142242       0.471198       5.367689           0.018705
          139              C       8.058084       8.434793      31.235861      -0.084959      34.436126 0.41929149E+03  0.97660145E+04                                 9.247660                            6.856454       0.035000       1.986486                    0.999665      28.857537      82.500679       0.625447       0.420450      -1.061934       0.010081       0.021068       0.000859       0.023372       0.008384       0.003076       0.000680      -0.047981       0.015738      -0.028291       0.005420       0.022871             11.565768      19.672706       0.078380      -1.103612       9.926329       0.007937       5.098269          -0.000228
          140              C       9.422092       8.596037      31.056688      -0.148758      35.189466 0.42319591E+03  0.98597524E+04                                 9.295043                            6.814827       0.160994       2.020013                    0.999745      29.267531      83.130664       0.638825       0.411528      -1.069816      -0.022732      -0.000146      -0.007438       0.023918      -0.016582      -0.007177       0.004155      -0.020689      -0.046242      -0.019031      -0.009387       0.028418             11.732442      19.415550       2.742668      -1.212858      10.562559       0.277633       5.219217           0.008050
          141              C       9.972335       9.870734      31.155058       0.127493      38.891572 0.39756519E+03  0.91003500E+04                                10.176687                            6.702193      -0.176101       1.957526                    0.999232      26.075408      72.921699       0.631538       0.423698      -1.064232       0.000029       0.003035      -0.000359       0.003056       0.004827      -0.005700      -0.001867       0.046746      -0.066906      -0.023051      -0.012559       0.035610             14.986933      28.479302       3.930730      -2.157343      10.711692       0.040645       5.769804           0.007480
          142              C       9.140340      10.999441      31.323691      -0.146724      36.391444 0.44406626E+03  0.10476480E+05                                 9.565083                            7.018126       0.114745       2.004950                    0.999610      29.585653      84.700304       0.624184       0.415935      -1.066439      -0.018581      -0.006319      -0.009172       0.021664       0.016731      -0.006157       0.001150      -0.029985      -0.066678      -0.024984      -0.008633       0.033617             12.383608      22.535492       0.709092      -1.659146       9.165152       0.278570       5.450180           0.010757
          143              C       7.763074      10.798975      31.502864      -0.108141      35.245301 0.43037705E+03  0.10097182E+05                                 9.378829                            6.928678       0.032640       1.974020                    0.999559      29.501025      84.848492       0.624126       0.418295      -1.062524       0.019027      -0.015436      -0.004084       0.024839      -0.020332      -0.006116       0.004617      -0.025635       0.021567      -0.027915       0.004435       0.023481             11.900097      20.919329       1.688370      -1.069587       9.405864       0.677663       5.375098          -0.001214
          144              C      11.402637      10.001472      30.961832      -0.127071      44.478545 0.42706165E+03  0.10001016E+05                                11.066823                            6.898523       0.072933       1.993391                    0.999624      29.415438      84.551455       0.625892       0.417881      -1.062684      -0.013435       0.000043       0.002277       0.013627      -0.023273       0.006054       0.006521      -0.017844       0.051682      -0.034985       0.015242       0.019743             17.143722      33.456967       7.870311      -3.037069      11.465451      -0.944126       6.508748           0.018470
          145              C       5.396364      11.241306      16.097482       0.589829      25.351329 0.25726655E+03  0.53599992E+04                                 7.985707                            5.681669      -0.086312       2.025975                    0.999352      22.411210      62.736850       0.624777       0.470543      -1.021557      -0.001459       0.004272      -0.069486       0.069633      -0.019168      -0.003777       0.005083       0.144949      -0.178117      -0.060823      -0.043947       0.104771             10.312155       4.654133       0.194005       0.025957       8.767839      -0.469002      17.514495          -0.005175
          146              C       5.394707      11.158505      17.566000      -0.009990      39.585355 0.43576711E+03  0.10167591E+05                                10.109183                            6.928501      -0.040056       1.993508                    0.999249      27.041083      75.409254       0.635458       0.413100      -1.075064       0.002537      -0.006109       0.050278       0.050712      -0.018142      -0.001758       0.009925       0.006922      -0.060783      -0.024086      -0.005719       0.029805             13.845172       5.919041       1.570881      -0.499803       9.665400      -0.717000      25.951076           0.039815
          147              C       5.767613      12.330791      18.328364      -0.091498      35.061003 0.43626574E+03  0.10255509E+05                                 9.349479                            6.985884       0.055518       1.988693                    0.999658      29.164734      83.572954       0.621122       0.419491      -1.063284      -0.016992      -0.013063       0.010050       0.023672       0.007045       0.002321      -0.008385      -0.025166      -0.071129      -0.025627      -0.001772       0.027399             11.559311       5.744649       1.688132      -0.461986       9.309322       0.098399      19.623964           0.006122
          148              C       5.661542      12.282854      19.712565      -0.154081      35.713757 0.42753210E+03  0.99958423E+04                                 9.410248                            6.866454       0.142623       2.011807                    0.999747      29.492696      84.182603       0.633473       0.413550      -1.067475      -0.001774      -0.001011      -0.023687       0.023775       0.011175       0.010131       0.017947      -0.032732      -0.014117      -0.020512      -0.012514       0.033026             11.899939       5.959317       1.975325      -1.605873       9.672175      -2.127841      20.068326           0.007202
          149              C       5.204110      11.149789      20.358994       0.134498      38.428649 0.39664653E+03  0.90709141E+04                                10.106986                            6.699111      -0.170301       1.961328                    0.999254      25.944237      72.438847       0.631243       0.424289      -1.064232      -0.001351      -0.001982       0.005049       0.005590       0.000496      -0.003820      -0.001230      -0.004271       0.099137      -0.018975      -0.014385       0.033360             14.721158       6.316666       1.787934      -2.449776       9.672491      -1.767807      28.174316           0.018954
          150              C       4.831204      10.023262      19.614196      -0.145187      35.799151 0.43128134E+03  0.10105446E+05                                 9.453925                            6.916294       0.139295       2.015289                    0.999667      29.359546      83.891288       0.628483       0.415927      -1.065956       0.004819       0.003339      -0.020560       0.021380       0.012618      -0.009306      -0.014365      -0.031431      -0.014430      -0.019684      -0.010796       0.030480             12.082321       5.648960       1.340565      -0.807240       8.852931       0.496445      21.745071           0.019674
          151              C       4.920702      10.053768      18.229995      -0.091270      34.812148 0.41301992E+03  0.95964059E+04                                 9.318839                            6.800925       0.024589       1.980918                    0.999643      28.974318      83.090214       0.627729       0.419949      -1.060851       0.011940       0.014438       0.017067       0.025343      -0.003303       0.003913       0.014751      -0.019500      -0.064722      -0.027025       0.001672       0.025353             11.785048       5.610358       1.490002      -1.165171       9.010819      -0.981577      20.733968          -0.000761
          152              C       5.059920      11.223874      21.834538      -0.130796      43.309237 0.42140651E+03  0.98406661E+04                                10.896711                            6.862721       0.066745       1.992628                    0.999635      29.383705      84.478478       0.625835       0.419105      -1.061377       0.002590       0.002697      -0.018503       0.018877      -0.007257       0.010415       0.019004       0.016383      -0.049243      -0.032215       0.012489       0.019726             16.752060       7.006874       1.670652      -4.220246       9.590751      -4.902792      33.658556           0.022527
          153              C       1.219817      11.716322      30.491063       0.575715      25.787130 0.25688696E+03  0.53587705E+04                                 8.095660                            5.686911      -0.072538       2.030022                    0.999461      22.639788      63.751988       0.621929       0.472109      -1.019061       0.065093      -0.002163       0.004554       0.065288      -0.003596      -0.021595       0.001859      -0.018640       0.333899      -0.068093      -0.045847       0.113939             10.590314      17.811931      -0.586016       0.667800       9.197519       0.119991       4.761492          -0.003270
          154              C      16.311737      11.587762      30.420799       0.001276      38.607994 0.43400512E+03  0.10121441E+05                                 9.973979                            6.931195      -0.038968       1.995984                    0.999259      26.962026      75.296704       0.632712       0.415100      -1.073214      -0.049912      -0.000569       0.000697       0.049920       0.001978      -0.003730      -0.006044      -0.012362       0.076586      -0.019436      -0.007546       0.026982             13.571627      25.162373       0.322915       0.338507      10.161923       0.694809       5.390585           0.018894
          155              C      15.502945      12.703395      30.631591      -0.084285      34.217956 0.41060752E+03  0.95217999E+04                                 9.218529                            6.792165       0.019487       1.984030                    0.999669      28.730214      82.180481       0.626892       0.421329      -1.060493      -0.008637      -0.016356       0.003495       0.018824       0.005923       0.007301      -0.000459      -0.040437       0.018820      -0.025860       0.007896       0.017964             11.520341      19.574975       0.267831      -0.588931       9.967929       0.445312       5.018118           0.000205
          156              C      14.137281      12.529077      30.708881      -0.142695      35.991507 0.42604977E+03  0.99475624E+04                                 9.454052                            6.848800       0.153195       2.016695                    0.999772      29.331569      83.528839       0.635404       0.412857      -1.068457       0.026645      -0.005917       0.000600       0.027301      -0.024687      -0.004331       0.002771      -0.027597      -0.043890      -0.021770      -0.014242       0.036012             12.045803      20.212585       3.104842      -0.717471      10.736772       0.255022       5.188052           0.009066
          157              C      13.524058      11.273991      30.606998       0.127506      39.284778 0.39708132E+03  0.90839397E+04                                10.236383                            6.694618      -0.167074       1.961529                    0.999254      26.021404      72.682182       0.632569       0.423256      -1.064811      -0.004850      -0.004541       0.005783       0.008808       0.002801      -0.001237      -0.001886       0.037787      -0.074056      -0.024895      -0.006581       0.031476             15.103119      28.644713       4.206457      -2.548222      10.745492       0.145631       5.919151           0.007942
          158              C      14.341136      10.169253      30.343508      -0.144524      36.187685 0.44422129E+03  0.10490951E+05                                 9.552059                            7.036912       0.086959       1.995384                    0.999571      29.688619      85.301567       0.620432       0.418019      -1.064103       0.019523       0.008547       0.001966       0.021402       0.022688      -0.000743       0.006117      -0.031591      -0.051029      -0.021888      -0.014744       0.036632             12.265644      22.274372       0.444466      -1.201258       9.034889       0.809475       5.487670           0.008820
          159              C      15.743263      10.304349      30.273244      -0.114809      35.749160 0.44677126E+03  0.10559979E+05                                 9.433780                            7.037620       0.076512       1.985521                    0.999574      29.645592      85.047567       0.623348       0.415717      -1.066209      -0.015743       0.013275       0.006594       0.021623      -0.015960      -0.002761       0.011687      -0.032144      -0.027822      -0.018591      -0.012210       0.030801             11.838714      20.682578       1.375422      -0.363342       9.528926       0.760804       5.304638          -0.000132
          160              C      12.090441      11.138895      30.845896      -0.126975      45.051833 0.43208147E+03  0.10145353E+05                                11.165154                            6.943087       0.075139       1.993401                    0.999685      29.482247      84.778483       0.623496       0.418380      -1.062663       0.015791      -0.003345      -0.000035       0.016142      -0.023908       0.010067       0.007690      -0.012095       0.029304      -0.033274       0.013494       0.019779             17.334630      33.814772       7.962439      -3.407079      11.534600      -0.958738       6.654517           0.018374
          161              C       3.409190      15.252790      31.176137       0.546003      27.173144 0.27938172E+03  0.59287797E+04                                 8.373335                            5.903993      -0.120123       2.004082                    0.999199      23.125949      64.861774       0.616899       0.467870      -1.025296      -0.012457      -0.054234      -0.007478       0.056146       0.051033       0.032878       0.008696       0.140835      -0.081288      -0.073505      -0.035483       0.108987             11.186489       5.286534      -2.028617      -0.781308      19.920566       0.009718       8.352366          -0.003691
          162              C       3.061144      16.743205      31.235861       0.003548      39.415200 0.43540004E+03  0.10172959E+05                                10.148012                            6.966627      -0.049020       1.993883                    0.999246      27.053499      75.886550       0.627132       0.418011      -1.070199      -0.013271       0.041742       0.004024       0.043985       0.012325       0.004526       0.005418       0.024308       0.001206      -0.018119      -0.001109       0.019227             14.020074       5.978344      -2.697770      -1.085721      25.770261      -0.111551      10.311616           0.004883
          163              C       3.203677      17.512382      30.111637      -0.102321      35.246319 0.42430129E+03  0.99353646E+04                                 9.425859                            6.916704      -0.009033       1.967708                    0.999619      29.370795      84.838922       0.618645       0.422820      -1.057958      -0.008450       0.013454       0.012879       0.020452       0.004384      -0.005231       0.015501       0.010341       0.053779      -0.022379      -0.002189       0.024568             11.804689       5.325458      -1.308612      -0.769381      20.411107      -0.905459       9.677502           0.001051
          164              C       3.026339      18.909102      30.192441      -0.147426      36.163702 0.44723111E+03  0.10580403E+05                                 9.537131                            7.056979       0.100099       1.997812                    0.999654      29.759871      85.594489       0.620010       0.417577      -1.064331       0.006727      -0.025845       0.005853       0.027340       0.009071      -0.006959      -0.022174      -0.024548       0.059373      -0.025162      -0.011749       0.036911             12.007879       5.487722      -1.460679      -1.025894      21.131480       0.691281       9.404434           0.002221
          165              C       2.630230      19.499603      31.393955       0.121071      38.019669 0.40913677E+03  0.94305560E+04                                10.025199                            6.800473      -0.186422       1.951290                    0.999212      26.314664      73.793723       0.626897       0.423878      -1.064355       0.005081       0.010281      -0.002283       0.011693      -0.005987      -0.009519       0.000563      -0.056395      -0.052584      -0.028304      -0.009331       0.037635             14.129078       5.669762      -1.083284      -0.983680      26.916632      -1.254597       9.800840           0.001368
          166              C       2.482725      18.689026      32.514666      -0.153009      36.041880 0.43401359E+03  0.10194552E+05                                 9.475936                            6.925814       0.142409       2.009205                    0.999741      29.716850      85.263012       0.629175       0.414448      -1.065962       0.011423      -0.024724      -0.007536       0.028258      -0.004188      -0.016569       0.019141      -0.007329       0.077081      -0.023006      -0.016247       0.039253             11.913703       5.484427      -1.170116      -1.054367      20.321201      -1.508630       9.935480           0.001783
          167              C       2.684923      17.318454      32.458455      -0.100834      35.168583 0.43047008E+03  0.10113487E+05                                 9.408478                            6.973310      -0.008469       1.967484                    0.999585      29.421587      85.051551       0.615435       0.423610      -1.057754       0.000528       0.012800      -0.014800       0.019574       0.009969      -0.005598      -0.014117       0.006677       0.052187      -0.021329      -0.004400       0.025728             11.640856       5.531520      -1.758489      -1.198700      19.568758       0.644018       9.822291           0.001138
          168              C       2.456208      20.983481      31.562589      -0.129978      41.126285 0.43839790E+03  0.10323925E+05                                10.502895                            6.989395       0.083562       1.996333                    0.999616      29.516828      84.810499       0.622426       0.417871      -1.063723       0.000925      -0.018712       0.009506       0.021009      -0.007580       0.006231       0.012217       0.024502       0.016863      -0.023481       0.009333       0.014149             15.167170       6.684336       0.796947      -1.561272      30.064700      -3.122307       8.752472           0.002809
          169              C       3.236824       5.776449      30.986424       0.528823      28.928199 0.29270967E+03  0.62693934E+04                                 8.684578                            6.010228      -0.044314       2.024677                    0.999556      23.268170      65.053299       0.617933       0.462782      -1.030564       0.042062       0.052907       0.008479       0.068120       0.002229       0.029158      -0.000942       0.167563      -0.082670      -0.070080      -0.033964       0.104044             11.845342       5.253281       1.693185      -0.791094      21.950086       0.096701       8.332659           0.006154
          170              C       3.094291       4.272960      30.930213      -0.000922      39.081992 0.42553252E+03  0.98958089E+04                                10.077032                            6.881604      -0.092698       1.978192                    0.999215      27.106130      76.112174       0.631117       0.417328      -1.069531      -0.000049      -0.045911       0.000705       0.045916       0.000333       0.007347       0.006084       0.021547      -0.015816      -0.013712      -0.002472       0.016184             13.925593       5.886493       2.015558      -1.414359      25.584820      -0.139254      10.305467           0.002016
          171              C       2.719728       3.584406      32.036871      -0.101706      34.885283 0.42083130E+03  0.98322062E+04                                 9.349218                            6.880516       0.006837       1.974261                    0.999622      29.261599      84.381937       0.621438       0.421857      -1.058744       0.009425      -0.014087      -0.011484       0.020473      -0.000206      -0.005160       0.015102       0.011971       0.051068      -0.020734      -0.003251       0.023985             11.639741       5.550108       1.606164      -1.401400      19.687886      -0.700034       9.681229          -0.001109
          172              C       2.616971       2.172433      31.945528      -0.139376      35.393974 0.43874255E+03  0.10331409E+05                                 9.409576                            6.995406       0.119449       2.007122                    0.999645      29.514830      84.730809       0.621883       0.418261      -1.063749       0.005881       0.024273      -0.004579       0.025392       0.012384      -0.014807      -0.023969      -0.017021       0.047118      -0.023173      -0.016730       0.039903             11.763045       5.533370       1.045840      -1.249619      20.417990       0.964664       9.337776           0.001135
          173              C       2.915296       1.512205      30.768606       0.123425      37.113551 0.38936096E+03  0.88694483E+04                                 9.860050                            6.630370      -0.165663       1.963075                    0.999283      25.965966      72.526200       0.635049       0.423403      -1.064029       0.001077      -0.012778       0.004788       0.013688       0.001985      -0.004949       0.002025      -0.050336      -0.049623      -0.021816      -0.011768       0.033584             13.895204       5.688761       1.460476      -1.285048      26.373630      -0.977244       9.623221           0.001134
          174              C       3.289860       2.253055      29.683027      -0.147564      35.768911 0.42913591E+03  0.10047633E+05                                 9.434716                            6.884455       0.148848       2.012859                    0.999781      29.521745      84.459900       0.631628       0.414167      -1.066557      -0.000785       0.028557       0.009193       0.030011      -0.006388      -0.007948       0.024925      -0.011994       0.068530      -0.021120      -0.018041       0.039161             11.887557       5.554793       1.703586      -1.329031      20.233984      -1.513083       9.873894           0.000400
          175              C       3.402560       3.658491      29.721672      -0.101703      35.093191 0.43090725E+03  0.10120083E+05                                 9.391717                            6.968158       0.022191       1.978361                    0.999631      29.341025      84.632560       0.617195       0.422555      -1.059066      -0.000478      -0.013961       0.011418       0.018042       0.009606      -0.008521      -0.010808       0.011171       0.050522      -0.020400      -0.004410       0.024810             11.614808       5.484679       1.164411      -1.245637      19.539372       0.636642       9.820374          -0.001330
          176              C       2.920268       0.023969      30.642130      -0.127001      42.719477 0.43869782E+03  0.10339037E+05                                10.817925                            7.012351       0.051095       1.986167                    0.999555      29.536533      85.068908       0.618299       0.420333      -1.061517       0.007106       0.020430      -0.002941       0.021830      -0.011460       0.010015       0.014327       0.028305       0.031515      -0.030476       0.010401       0.020075             16.021130       6.636274       2.319243      -1.376342      32.557438      -3.423152       8.869677           0.003131
          177              C       4.148372      11.273991      10.813630       0.596929      24.626890 0.25226066E+03  0.52328352E+04                                 7.855935                            5.637522      -0.093975       2.026887                    0.999251      22.291151      62.377155       0.624972       0.472453      -1.019961       0.007073      -0.002675       0.068596       0.069012      -0.021491      -0.019332       0.002647       0.142586      -0.162475      -0.056571      -0.047378       0.103949             10.181575       4.770933      -0.018604       1.418329       8.632220       0.076042      17.141571          -0.001835
          178              C       4.009154      11.313212       9.327546      -0.009214      38.508240 0.41650295E+03  0.96219855E+04                                 9.941427                            6.775519      -0.039014       1.996691                    0.999357      26.839058      74.807199       0.641448       0.413331      -1.073449      -0.003176      -0.000067      -0.041698       0.041818      -0.011124      -0.002452      -0.002468       0.022480      -0.066841      -0.022884      -0.004106       0.026990             13.756737       5.529673       0.570543       2.160791      10.014890       0.321434      25.725649           0.029208
          179              C       3.800326      10.191043       8.589774      -0.091713      35.061438 0.41449303E+03  0.96414357E+04                                 9.374185                            6.817295       0.010827       1.975641                    0.999655      29.049319      83.414907       0.626244       0.420473      -1.060275       0.007407       0.018478      -0.018365       0.027084      -0.004024      -0.002054      -0.018931      -0.013150      -0.064603      -0.029577       0.004125       0.025452             11.939380       5.297026       0.637901       1.784069       9.466211       1.071405      21.054902          -0.001884
          180              C       3.677682      10.225906       7.188007      -0.151055      35.973617 0.43815371E+03  0.10313210E+05                                 9.505490                            6.981169       0.114023       2.004621                    0.999655      29.598520      84.929840       0.623846       0.417120      -1.064565       0.005353       0.001811       0.021391       0.022125       0.004843       0.009014       0.019024      -0.042634       0.008604      -0.025643      -0.008012       0.033655             12.208727       5.355532       0.401667       1.662947       9.289564      -0.423249      21.981084           0.015648
          181              C       3.753920      11.448308       6.548605       0.123392      38.536487 0.40600176E+03  0.93400937E+04                                10.134532                            6.776924      -0.174241       1.956590                    0.999271      26.219959      73.450906       0.627645       0.424198      -1.064179      -0.001644       0.000988      -0.003824       0.004278       0.004674       0.006568      -0.000711      -0.005101       0.131543      -0.027758      -0.016717       0.044475             14.819584       5.886848       0.795107       2.786146      10.149518       2.029179      28.422384           0.010342
          182              C       3.979321      12.620594       7.268811      -0.161921      36.486907 0.44076909E+03  0.10380962E+05                                 9.537880                            6.968284       0.161248       2.014380                    0.999754      29.769437      85.197342       0.629518       0.413116      -1.068087      -0.000403      -0.002337       0.024899       0.025012       0.007440      -0.001054      -0.016866      -0.059776       0.000015      -0.030841      -0.007401       0.038242             12.120377       5.450241       0.832152       1.731504      10.327682       1.582758      20.583207           0.010691
          183              C       4.110253      12.524720       8.663551      -0.093101      35.180497 0.42944727E+03  0.10079408E+05                                 9.418586                            6.957520      -0.001722       1.969360                    0.999644      29.299587      84.545653       0.617377       0.422698      -1.058749      -0.009182      -0.019464      -0.019235       0.028864      -0.001209      -0.003092       0.019551      -0.017677      -0.061351      -0.028681       0.001375       0.027306             11.834447       5.254681       0.537677       1.409791       9.802575      -0.677358      20.446084           0.000884
          184              C       3.618017      11.524572       5.044955      -0.122801      43.143950 0.42661350E+03  0.99886856E+04                                10.882137                            6.912662       0.077804       1.996415                    0.999607      29.365038      84.420538       0.622795       0.420037      -1.061234       0.004206       0.000576       0.021702       0.022114      -0.015029      -0.013790      -0.019881       0.010418      -0.062300      -0.038512       0.012219       0.026292             16.711719       6.999627       1.611730       4.161546       9.609368       4.699861      33.526162           0.031106
          185              C       2.583824      12.439740      13.863087       0.572150      26.110780 0.26871200E+03  0.56603222E+04                                 8.151889                            5.807994      -0.039811       2.037850                    0.999399      22.816402      64.245630       0.617669       0.470757      -1.021332       0.065732      -0.004133      -0.000554       0.065864      -0.009673       0.006709      -0.002052      -0.021240       0.334178      -0.070229      -0.041454       0.111683             10.643497      17.652951       0.255809      -0.085332       9.412657      -0.002029       4.864884          -0.002369
          186              C       1.078941      12.234917      13.799850       0.006360      38.307172 0.43199003E+03  0.10062589E+05                                 9.932959                            6.919391      -0.030254       2.000709                    0.999199      26.882129      75.025891       0.632669       0.415617      -1.072895      -0.041455      -0.007515      -0.013753       0.044318      -0.006489       0.000201       0.005184      -0.014158       0.090116      -0.024702      -0.006040       0.030742             13.610776      25.320607       0.681111       0.180064      10.143388      -0.471244       5.368332           0.022875
          187              C       0.228716      13.354907      13.669861      -0.084988      34.442513 0.41936913E+03  0.97683456E+04                                 9.248912                            6.857160       0.034635       1.986319                    0.999665      28.860944      82.514570       0.625400       0.420459      -1.061920      -0.010103      -0.021086       0.000917       0.023400       0.008400      -0.003033      -0.000658      -0.048020       0.015407      -0.028254       0.005308       0.022945             11.567709      19.676471       0.078396       1.103899       9.927685      -0.007955       5.098971           0.000388
          188              C      15.438308      13.193663      13.490688      -0.148832      35.194952 0.42325929E+03  0.98616670E+04                                 9.296175                            6.815443       0.160820       2.019935                    0.999745      29.270013      83.141453       0.638777       0.411541      -1.069801       0.022728       0.000155      -0.007409       0.023906      -0.016594       0.007217      -0.004155      -0.020663      -0.046388      -0.019093      -0.009358       0.028451             11.734259      19.419042       2.743289       1.213129      10.563875      -0.277629       5.219861           0.009122
          189              C      14.888065      11.918966      13.589058       0.127483      38.893911 0.39757623E+03  0.91006977E+04                                10.177172                            6.702313      -0.176188       1.957495                    0.999232      26.076019      72.924617       0.631526       0.423702      -1.064226      -0.000064      -0.003041      -0.000351       0.003062       0.004824       0.005713       0.001868       0.046741      -0.067016      -0.023089      -0.012539       0.035628             14.988162      28.482059       3.931321       2.157623      10.712277      -0.040602       5.770148           0.009875
          190              C      15.720060      10.790259      13.757691      -0.146722      36.392921 0.44408253E+03  0.10476989E+05                                 9.565437                            7.018324       0.114548       2.004887                    0.999610      29.586149      84.703004       0.624164       0.415944      -1.066431       0.018572       0.006321      -0.009132       0.021639       0.016756       0.006198      -0.001142      -0.029979      -0.066692      -0.025017      -0.008621       0.033638             12.384256      22.536785       0.709150       1.659312       9.165536      -0.278587       5.450446           0.013967
          191              C       0.523726      10.990725      13.936864      -0.108173      35.247610 0.43040779E+03  0.10098087E+05                                 9.379220                            6.928918       0.032646       1.974003                    0.999560      29.502245      84.852855       0.624116       0.418294      -1.062524      -0.019042       0.015454      -0.004028       0.024853      -0.020372       0.006121      -0.004623      -0.025582       0.021227      -0.027879       0.004344       0.023535             11.900731      20.920520       1.688487       1.069716       9.406285      -0.677673       5.375390          -0.001542
          192              C      13.457763      11.788228      13.395832      -0.127169      44.485973 0.42712304E+03  0.10002851E+05                                11.068077                            6.899028       0.072862       1.993337                    0.999624      29.418026      84.561604       0.625866       0.417882      -1.062679       0.013474      -0.000020       0.002281       0.013666      -0.023280      -0.006032      -0.006523      -0.017826       0.051459      -0.034948       0.015243       0.019705             17.146379      33.462854       7.871762       3.037672      11.466724       0.944293       6.509560           0.022094
          193              C       2.890436      10.548394      33.663482       0.590077      25.347755 0.25721102E+03  0.53587410E+04                                 7.985307                            5.681187      -0.086948       2.025742                    0.999351      22.413632      62.750230       0.624760       0.470565      -1.021510       0.001462      -0.004202      -0.069483       0.069626      -0.019218       0.003664      -0.005130       0.145373      -0.177417      -0.060665      -0.044201       0.104866             10.311823       4.653983       0.193914      -0.025998       8.767713       0.469460      17.513774          -0.004606
          194              C       2.892093      10.631195       0.000000      -0.009178      39.577118 0.43559564E+03  0.10162863E+05                                10.109318                            6.928085      -0.041242       1.993254                    0.999247      27.033714      75.392625       0.635330       0.413213      -1.074962      -0.002651       0.005972       0.050136       0.050560      -0.018330       0.001965      -0.009906       0.007531      -0.061856      -0.024351      -0.005888       0.030239             13.846205       5.918960       1.571071       0.499989       9.666282       0.719566      25.953374           0.037549
          195              C       2.519187       9.458909       0.762364      -0.091250      35.057656 0.43616937E+03  0.10252947E+05                                 9.349710                            6.985553       0.054482       1.988456                    0.999656      29.161838      83.570616       0.621062       0.419544      -1.063222       0.017093       0.013014       0.009925       0.023665       0.006917      -0.002351       0.008234      -0.024648      -0.071412      -0.025665      -0.001450       0.027116             11.560137       5.744630       1.688458       0.462335       9.309804      -0.096542      19.625978           0.005307
          196              C       2.625258       9.506846       2.146565      -0.154138      35.715493 0.42754038E+03  0.99960509E+04                                 9.410439                            6.866353       0.143112       2.011932                    0.999747      29.493318      84.183521       0.633503       0.413529      -1.067492       0.001820       0.000991      -0.023677       0.023768       0.011196      -0.010185      -0.017881      -0.032741      -0.014360      -0.020560      -0.012457       0.033017             11.900545       5.959324       1.975335       1.606045       9.672165       2.128654      20.070146           0.007442
          197              C       3.082690      10.639911       2.792994       0.134401      38.431740 0.39668230E+03  0.90719240E+04                                10.107454                            6.699359      -0.170333       1.961298                    0.999254      25.945542      72.442936       0.631240       0.424282      -1.064238       0.001366       0.001958       0.004988       0.005530       0.000479       0.003808       0.001231      -0.004255       0.099309      -0.018991      -0.014424       0.033415             14.721975       6.316930       1.788097       2.449902       9.673096       1.768438      28.175899           0.017922
          198              C       3.455596      11.766438       2.048196      -0.145153      35.801744 0.43130227E+03  0.10106106E+05                                 9.454420                            6.916469       0.139180       2.015220                    0.999668      29.360950      83.897262       0.628472       0.415928      -1.065950      -0.004809      -0.003365      -0.020610       0.021429       0.012612       0.009255       0.014356      -0.031473      -0.014626      -0.019646      -0.010836       0.030482             12.083093       5.649211       1.340763       0.807472       8.853595      -0.495543      21.746473           0.018192
          199              C       3.366098      11.735932       0.663995      -0.091539      34.819731 0.41309843E+03  0.95987244E+04                                 9.320191                            6.801540       0.024754       1.980948                    0.999643      28.977647      83.102985       0.627703       0.419945      -1.060849      -0.011825      -0.014388       0.017090       0.025277      -0.003384      -0.003937      -0.014703      -0.019426      -0.064769      -0.027028       0.001718       0.025310             11.787135       5.611023       1.490358       1.165578       9.012504       0.982855      20.737877          -0.001005
          200              C       3.226880      10.565826       4.268538      -0.130533      43.298214 0.42129523E+03  0.98373853E+04                                10.894914                            6.861816       0.066863       1.992711                    0.999636      29.379295      84.461954       0.625879       0.419105      -1.061380      -0.002579      -0.002689      -0.018476       0.018848      -0.007309      -0.010443      -0.018982       0.016531      -0.049642      -0.032302       0.012420       0.019882             16.748780       7.005709       1.670418       4.219199       9.589448       4.901824      33.651183           0.021991
          201              C       7.066983      10.073378      12.925063       0.575845      25.787105 0.25687936E+03  0.53585923E+04                                 8.095749                            5.686882      -0.073003       2.029856                    0.999460      22.639731      63.752490       0.621919       0.472118      -1.019052      -0.065135       0.002227       0.004487       0.065328      -0.003598       0.021606      -0.001885      -0.018702       0.333839      -0.068114      -0.045808       0.113922             10.590591      17.812643      -0.585393      -0.667831       9.197519      -0.120088       4.761613          -0.003511
          202              C       8.548663      10.201938      12.854799       0.001003      38.616563 0.43410456E+03  0.10124308E+05                                 9.975065                            6.931710      -0.038853       1.995959                    0.999259      26.966088      75.309323       0.632728       0.415067      -1.073239       0.049938       0.000585       0.000643       0.049945       0.001973       0.003766       0.006000      -0.012250       0.076062      -0.019300      -0.007507       0.026807             13.573575      25.166520       0.322921      -0.338510      10.163011      -0.694901       5.391194           0.022740
          203              C       9.357455       9.086305      13.065591      -0.084295      34.219212 0.41062628E+03  0.95223353E+04                                 9.218694                            6.792293       0.019508       1.984020                    0.999669      28.730969      82.182840       0.626891       0.421325      -1.060496       0.008675       0.016360       0.003483       0.018842       0.005953      -0.007291       0.000452      -0.040509       0.018656      -0.025873       0.007838       0.018035             11.520556      19.575165       0.267757       0.588981       9.968232      -0.445345       5.018272          -0.000072
          204              C      10.723119       9.260623      13.142881      -0.142729      35.993215 0.42607150E+03  0.99482135E+04                                 9.454401                            6.849021       0.153119       2.016668                    0.999771      29.332271      83.531903       0.635386       0.412863      -1.068452      -0.026659       0.005904       0.000593       0.027311      -0.024697       0.004332      -0.002779      -0.027561      -0.044025      -0.021752      -0.014283       0.036035             12.046359      20.213505       3.105011       0.717541      10.737283      -0.255032       5.188288           0.011088
          205              C      11.336342      10.515709      13.040998       0.127490      39.286886 0.39709145E+03  0.90842545E+04                                10.236798                            6.694716      -0.167130       1.961508                    0.999254      26.021961      72.684730       0.632561       0.423258      -1.064807       0.004886       0.004549       0.005778       0.008829       0.002798       0.001253       0.001877       0.037796      -0.074181      -0.024935      -0.006566       0.031502             15.104197      28.647205       4.206766       2.548509      10.745923      -0.145613       5.919463           0.009285
          206              C      10.519264      11.620447      12.777508      -0.144558      36.193129 0.44427932E+03  0.10492755E+05                                 9.553241                            7.037506       0.086688       1.995281                    0.999570      29.690954      85.312451       0.620383       0.418035      -1.064083      -0.019516      -0.008562       0.001923       0.021398       0.022733       0.000777      -0.006129      -0.031567      -0.051095      -0.021945      -0.014727       0.036672             12.267688      22.278829       0.444709       1.201576       9.035871      -0.809558       5.488363           0.011027
          207              C       9.117137      11.485351      12.707244      -0.114918      35.759864 0.44690978E+03  0.10564176E+05                                 9.435775                            7.038784       0.075936       1.985253                    0.999574      29.651516      85.071018       0.623281       0.415725      -1.066193       0.015774      -0.013316       0.006517       0.021647      -0.015981       0.002783      -0.011729      -0.032162      -0.028162      -0.018569      -0.012321       0.030890             11.841755      20.688767       1.375880       0.363517       9.530770      -0.760983       5.305729          -0.000503
          208              C      12.769959      10.650805      13.279896      -0.127052      45.057867 0.43212984E+03  0.10146798E+05                                11.166177                            6.943493       0.075072       1.993357                    0.999685      29.484173      84.786019       0.623474       0.418382      -1.062659      -0.015830       0.003318      -0.000045       0.016174      -0.023915      -0.010037      -0.007695      -0.012077       0.029129      -0.033244       0.013432       0.019812             17.336818      33.819616       7.963580       3.407628      11.535632       0.958879       6.655206           0.023208
          209              C       4.877610       6.536910      13.610137       0.546098      27.172710 0.27937623E+03  0.59286746E+04                                 8.373324                            5.903983      -0.120295       2.004011                    0.999199      23.126596      64.865099       0.616887       0.467877      -1.025285       0.012418       0.054234      -0.007467       0.056137       0.051051      -0.032884      -0.008698       0.140838      -0.081284      -0.073518      -0.035484       0.109001             11.186316       5.286535      -2.028689       0.781333      19.919914      -0.009668       8.352500          -0.003755
          210              C       5.225656       5.046495      13.669861       0.003527      39.417084 0.43541799E+03  0.10173509E+05                                10.148363                            6.966790      -0.049064       1.993864                    0.999246      27.054166      75.889520       0.627121       0.418014      -1.070195       0.013236      -0.041755       0.004033       0.043988       0.012293      -0.004528      -0.005410       0.024349       0.001225      -0.018113      -0.001102       0.019215             14.020438       5.978498      -2.697941       1.085811      25.770617       0.111645      10.312200           0.013691
          211              C       5.083123       4.277318      12.545637      -0.102326      35.248252 0.42432316E+03  0.99360587E+04                                 9.426291                            6.916940      -0.009209       1.967641                    0.999619      29.371984      84.844640       0.618623       0.422827      -1.057948       0.008444      -0.013455       0.012882       0.020452       0.004378       0.005227      -0.015496       0.010340       0.053776      -0.022371      -0.002193       0.024564             11.805127       5.325637      -1.308725       0.769461      20.411604       0.905454       9.678139           0.000207
          212              C       5.260461       2.880598      12.626441      -0.147462      36.166062 0.44726339E+03  0.10581385E+05                                 9.537564                            7.057254       0.100057       1.997783                    0.999654      29.761204      85.599930       0.619994       0.417580      -1.064327      -0.006730       0.025850       0.005852       0.027345       0.009072       0.006968       0.022178      -0.024584       0.059418      -0.025184      -0.011746       0.036930             12.008273       5.487916      -1.460779       1.025968      21.131979      -0.691279       9.404922           0.008015
          213              C       5.656570       2.290097      13.827955       0.121036      38.021143 0.40915507E+03  0.94310962E+04                                10.025439                            6.800627      -0.186496       1.951260                    0.999212      26.315416      73.796627       0.626889       0.423878      -1.064353      -0.005081      -0.010299      -0.002284       0.011709      -0.005997       0.009528      -0.000562      -0.056469      -0.052587      -0.028335      -0.009339       0.037674             14.129081       5.669828      -1.083370       0.983730      26.916273       1.254613       9.801142           0.006333
          214              C       5.804075       3.100674      14.948666      -0.153035      36.043546 0.43403548E+03  0.10195217E+05                                 9.476239                            6.925997       0.142425       2.009198                    0.999741      29.717821      85.267035       0.629164       0.414449      -1.065959      -0.011423       0.024734      -0.007533       0.028267      -0.004186       0.016574      -0.019140      -0.007345       0.077135      -0.023019      -0.016247       0.039267             11.913936       5.484551      -1.170201       1.054419      20.321386       1.508662       9.935871           0.004852
          215              C       5.601877       4.471246      14.892455      -0.100824      35.170137 0.43048638E+03  0.10114029E+05                                 9.408887                            6.973529      -0.008652       1.967420                    0.999585      29.422505      85.056602       0.615410       0.423621      -1.057740      -0.000532      -0.012805      -0.014799       0.019577       0.009959       0.005594       0.014106       0.006700       0.052201      -0.021326      -0.004393       0.025718             11.641277       5.531698      -1.758577       1.198799      19.569229      -0.643879       9.822905           0.001450
          216              C       5.830592       0.806219      13.996589      -0.129943      41.124846 0.43838768E+03  0.10323610E+05                                10.502547                            6.989264       0.083637       1.996353                    0.999616      29.516612      84.809184       0.622439       0.417865      -1.063728      -0.000923       0.018749       0.009515       0.021045      -0.007580      -0.006219      -0.012229       0.024508       0.016900      -0.023492       0.009350       0.014142             15.166042       6.684060       0.796737       1.561244      30.061873       3.122025       8.752194           0.011208
          217              C       5.049976      16.013251      13.420424       0.528999      28.926144 0.29270128E+03  0.62690154E+04                                 8.684299                            6.010349      -0.045141       2.024470                    0.999556      23.262861      65.032240       0.617910       0.462813      -1.030572      -0.042072      -0.052835       0.008478       0.068070       0.002183      -0.029085       0.000968       0.167509      -0.081879      -0.070184      -0.033688       0.103872             11.844428       5.253087       1.693049       0.791042      21.947945      -0.096617       8.332252          -0.006103
          218              C       5.192509      17.516740      13.364213      -0.001216      39.080548 0.42558099E+03  0.98970213E+04                                10.075798                            6.881430      -0.092041       1.978354                    0.999215      27.108386      76.113898       0.631215       0.417260      -1.069596       0.000051       0.045920       0.000741       0.045926       0.000395      -0.007218      -0.006134       0.020809      -0.015653      -0.013525      -0.002257       0.015782             13.922387       5.885849       2.014939       1.414086      25.577332       0.139201      10.303979           0.009752
          219              C       5.567072      18.205294      14.470871      -0.101648      34.879372 0.42078806E+03  0.98307512E+04                                 9.347700                            6.879952       0.006917       1.974292                    0.999622      29.259152      84.367583       0.621504       0.421831      -1.058781      -0.009440       0.014132      -0.011498       0.020518      -0.000180       0.005188      -0.015158       0.011894       0.051313      -0.020772      -0.003322       0.024094             11.637054       5.549398       1.605749       1.401116      19.682198       0.700233       9.679565          -0.000363
          220              C       5.669829      19.617267      14.379528      -0.139372      35.389438 0.43870504E+03  0.10330248E+05                                 9.408646                            6.995096       0.119519       2.007177                    0.999644      29.512940      84.722721       0.621902       0.418260      -1.063755      -0.005867      -0.024269      -0.004548       0.025379       0.012393       0.014802       0.023969      -0.017135       0.046999      -0.023202      -0.016700       0.039902             11.761156       5.532901       1.045518       1.249527      20.413529      -0.964563       9.337038           0.007435
          221              C       5.371504      20.277495      13.202606       0.123489      37.109317 0.38932665E+03  0.88684440E+04                                 9.859204                            6.630062      -0.165554       1.963128                    0.999283      25.964552      72.520607       0.635068       0.423401      -1.064034      -0.001077       0.012841       0.004784       0.013745       0.001990       0.004961      -0.002020      -0.050287      -0.049505      -0.021807      -0.011733       0.033540             13.893167       5.688249       1.460178       1.284940      26.368854       0.977183       9.622397           0.003555
          222              C       4.996940      19.536645      12.117027      -0.147487      35.762860 0.42907564E+03  0.10045808E+05                                 9.433577                            6.883989       0.148798       2.012890                    0.999781      29.518815      84.448102       0.631651       0.414169      -1.066562       0.000774      -0.028561       0.009174       0.030009      -0.006388       0.007928      -0.024948      -0.012081       0.068377      -0.021112      -0.018043       0.039155             11.885478       5.554225       1.703246       1.328898      20.229343       1.513129       9.872867           0.004482
          223              C       4.884240      18.131209      12.155672      -0.101777      35.089809 0.43090324E+03  0.10119770E+05                                 9.390534                            6.967825       0.022619       1.978481                    0.999632      29.340359      84.624390       0.617262       0.422519      -1.059109       0.000469       0.014037       0.011421       0.018102       0.009659       0.008596       0.010873       0.010994       0.050789      -0.020434      -0.004529       0.024962             11.612542       5.484149       1.164011       1.245398      19.534328      -0.636673       9.819147           0.001159
          224              C       5.366532      -0.023969      13.076130      -0.127165      42.722482 0.43874755E+03  0.10340466E+05                                10.818203                            7.012655       0.051141       1.986160                    0.999555      29.538403      85.074371       0.618300       0.420321      -1.061527      -0.007105      -0.020468      -0.002953       0.021867      -0.011459      -0.009963      -0.014336       0.028107       0.031508      -0.030406       0.010413       0.019993             16.020835       6.636349       2.319194       1.376364      32.556329       3.423330       8.869826           0.013248
          225              C      12.435172      21.410559      24.318370       0.596951      24.627475 0.25226495E+03  0.52329514E+04                                 7.856119                            5.637611      -0.094085       2.026847                    0.999251      22.291177      62.377572       0.624959       0.472459      -1.019956       0.007073       0.002674      -0.068588       0.069003       0.021487       0.019334       0.002650       0.142538      -0.162549      -0.056595      -0.047342       0.103937             10.181844       4.771005       0.018597      -1.418377       8.632312       0.076029      17.142216          -0.001851
          226              C      12.295954      21.371338      25.804454      -0.009385      38.513082 0.41656096E+03  0.96236492E+04                                 9.942044                            6.775846      -0.038911       1.996690                    0.999357      26.841492      74.814949       0.641453       0.413314      -1.073462      -0.003173       0.000068       0.041703       0.041824       0.011106       0.002432      -0.002474       0.022326      -0.066542      -0.022785      -0.004087       0.026872             13.757628       5.529961      -0.570577      -2.160936      10.015435       0.321440      25.727489           0.030445
          227              C      12.087126       0.703807      26.542226      -0.091717      35.063617 0.41452181E+03  0.96423020E+04                                 9.374605                            6.817563       0.010689       1.975578                    0.999655      29.050641      83.420397       0.626225       0.420477      -1.060269       0.007410      -0.018487       0.018385       0.027105       0.004019       0.002050      -0.018951      -0.013230      -0.064590      -0.029581       0.004085       0.025496             11.939834       5.297216      -0.637935      -1.784127       9.466628       1.071463      21.055660          -0.002061
          228              C      11.964482       0.668944      27.943993      -0.151110      35.976830 0.43819747E+03  0.10314539E+05                                 9.506128                            6.981582       0.113916       2.004573                    0.999655      29.600189      84.936950       0.623817       0.417128      -1.064556       0.005351      -0.001803      -0.021398       0.022130      -0.004846      -0.009030       0.019034      -0.042697       0.008743      -0.025697      -0.007989       0.033686             12.209481       5.355837      -0.401695      -1.663054       9.290171      -0.423297      21.982436           0.016541
          229              C      12.040720      21.236242      28.583395       0.123361      38.538987 0.40602267E+03  0.93407350E+04                                10.135029                            6.777139      -0.174400       1.956535                    0.999271      26.220933      73.455289       0.627627       0.424203      -1.064172      -0.001649      -0.000984       0.003872       0.004322      -0.004685      -0.006579      -0.000708      -0.005167       0.131683      -0.027809      -0.016714       0.044522             14.820200       5.887055      -0.795153      -2.786294      10.149953       2.029288      28.423593           0.010848
          230              C      12.266121      20.063956      27.863189      -0.161987      36.491729 0.44083067E+03  0.10382838E+05                                 9.538816                            6.968843       0.161110       2.014309                    0.999753      29.771944      85.207970       0.629479       0.413124      -1.068075      -0.000398       0.002333      -0.024915       0.025027      -0.007446       0.001044      -0.016881      -0.059852       0.000129      -0.030899      -0.007376       0.038274             12.121556       5.450689      -0.832239      -1.731692      10.328661       1.582876      20.585319           0.011274
          231              C      12.397053      20.159830      26.468449      -0.093126      35.184405 0.42949812E+03  0.10080957E+05                                 9.419376                            6.957999      -0.001922       1.969268                    0.999644      29.301784      84.555036       0.617343       0.422706      -1.058738      -0.009184       0.019474       0.019258       0.028887       0.001196       0.003084       0.019574      -0.017770      -0.061309      -0.028679       0.001325       0.027354             11.835460       5.255053      -0.537721      -1.409931       9.803324      -0.677424      20.448003           0.000820
          232              C      11.904817      21.159978      30.087045      -0.122866      43.148724 0.42666380E+03  0.99901770E+04                                10.882847                            6.913036       0.077770       1.996370                    0.999607      29.367360      84.429067       0.622781       0.420033      -1.061235       0.004221      -0.000592      -0.021771       0.022184       0.014991       0.013786      -0.019905       0.010309      -0.062163      -0.038487       0.012270       0.026217             16.712458       6.999963      -1.611760      -4.161750       9.609698       4.699854      33.527713           0.033096
          233              C      10.870624      20.244810      21.268913       0.572151      26.110502 0.26871057E+03  0.56602808E+04                                 8.151812                            5.807971      -0.039802       2.037854                    0.999399      22.816290      64.245111       0.617671       0.470756      -1.021333       0.065732       0.004134       0.000556       0.065864       0.009673      -0.006715      -0.002054      -0.021242       0.334183      -0.070231      -0.041454       0.111685             10.643294      17.652490      -0.255784       0.085318       9.412550      -0.002030       4.864842          -0.002372
          234              C       9.365741      20.449633      21.332150       0.006380      38.305936 0.43197795E+03  0.10062229E+05                                 9.932739                            6.919298      -0.030229       2.000724                    0.999199      26.881660      75.024086       0.632674       0.415617      -1.072896      -0.041453       0.007515       0.013764       0.044320       0.006489      -0.000204       0.005185      -0.014166       0.090156      -0.024712      -0.006043       0.030755             13.610288      25.319482      -0.681039      -0.180061      10.143168      -0.471237       5.368212           0.022939
          235              C       8.515516      19.329643      21.462139      -0.084980      34.441350 0.41935536E+03  0.97679296E+04                                 9.248666                            6.857024       0.034696       1.986344                    0.999665      28.860389      82.512171       0.625411       0.420456      -1.061924      -0.010099       0.021086      -0.000901       0.023397      -0.008399       0.003032      -0.000660      -0.048015       0.015435      -0.028255       0.005317       0.022938             11.567293      19.675605      -0.078341      -1.103859       9.927430      -0.007960       5.098843           0.000384
          236              C       7.151508      19.490887      21.641312      -0.148817      35.193496 0.42324269E+03  0.98611649E+04                                 9.295874                            6.815283       0.160871       2.019959                    0.999745      29.269345      83.138559       0.638789       0.411538      -1.069805       0.022729      -0.000153       0.007427       0.023912       0.016591      -0.007215      -0.004156      -0.020664      -0.046349      -0.019083      -0.009360       0.028443             11.733753      19.418044      -2.743088      -1.213074      10.563509      -0.277633       5.219705           0.009135
          237              C       6.601265      20.765584      21.542942       0.127487      38.892766 0.39756991E+03  0.91005012E+04                                10.176928                            6.702244      -0.176144       1.957512                    0.999232      26.075702      72.923111       0.631533       0.423700      -1.064230      -0.000059       0.003041       0.000365       0.003063      -0.004823      -0.005713       0.001869       0.046738      -0.066990      -0.023081      -0.012541       0.035622             14.987523      28.480586      -3.931039      -2.157515      10.711987      -0.040615       5.769996           0.009900
          238              C       7.433260       0.104591      21.374309      -0.146700      36.391013 0.44405991E+03  0.10476297E+05                                 9.565043                            7.018112       0.114605       2.004914                    0.999610      29.585286      84.699233       0.624180       0.415940      -1.066436       0.018575      -0.006319       0.009152       0.021650      -0.016751      -0.006196      -0.001135      -0.029984      -0.066643      -0.025001      -0.008627       0.033628             12.383550      22.535224      -0.709075      -1.659202       9.165195      -0.278569       5.450230           0.013998
          239              C       8.810526      21.693825      21.195136      -0.108167      35.246453 0.43039499E+03  0.10097694E+05                                 9.378971                            6.928793       0.032707       1.974028                    0.999560      29.501696      84.850397       0.624125       0.418292      -1.062528      -0.019039      -0.015450       0.004044       0.024850       0.020369      -0.006123      -0.004617      -0.025583       0.021245      -0.027881       0.004353       0.023528             11.900272      20.919509      -1.688425      -1.069673       9.406052      -0.677654       5.375256          -0.001554
          240              C       5.170963      20.896322      21.736168      -0.127146      44.483117 0.42710167E+03  0.10002203E+05                                11.067543                            6.898823       0.072906       1.993360                    0.999624      29.417179      84.557930       0.625881       0.417879      -1.062684       0.013472       0.000024      -0.002262       0.013661       0.023277       0.006034      -0.006521      -0.017832       0.051518      -0.034955       0.015241       0.019714             17.145179      33.460132      -7.871092      -3.037441      11.466171       0.944238       6.509233           0.022149
          241              C      11.177236       0.346456       1.468518       0.589835      25.351335 0.25726746E+03  0.53600188E+04                                 7.985707                            5.681685      -0.086322       2.025972                    0.999352      22.411089      62.736359       0.624775       0.470544      -1.021558       0.001459       0.004271       0.069484       0.069630       0.019165      -0.003777      -0.005084       0.144932      -0.178154      -0.060834      -0.043934       0.104768             10.312048       4.654105      -0.194014       0.025956       8.767791       0.468968      17.514249          -0.005199
          242              C      11.178893       0.263655       0.000000      -0.010050      39.586221 0.43578229E+03  0.10168016E+05                                10.109216                            6.928555      -0.039996       1.993518                    0.999249      27.041701      75.410807       0.635466       0.413092      -1.075071      -0.002532      -0.006108      -0.050281       0.050714       0.018127      -0.001761      -0.009926       0.006883      -0.060691      -0.024059      -0.005716       0.029775             13.844986       5.919034      -1.570891      -0.499801       9.665376       0.716957      25.950548           0.040468
          243              C      10.805987       1.435941      34.369636      -0.091473      35.059374 0.43624914E+03  0.10254994E+05                                 9.349124                            6.985728       0.055534       1.988704                    0.999658      29.164039      83.569727       0.621134       0.419488      -1.063288       0.016993      -0.013061      -0.010062       0.023677      -0.007051       0.002324       0.008385      -0.025169      -0.071144      -0.025632      -0.001772       0.027404             11.558603       5.744445      -1.688070      -0.461882       9.308971      -0.098600      19.622392           0.006111
          244              C      10.912058       1.388004      32.985435      -0.154073      35.711925 0.42751473E+03  0.99952999E+04                                 9.409821                            6.866264       0.142697       2.011838                    0.999747      29.491952      84.178956       0.633491       0.413544      -1.067483       0.001771      -0.001002       0.023697       0.023784      -0.011178       0.010127      -0.017947      -0.032726      -0.014115      -0.020507      -0.012518       0.033025             11.899036       5.959048      -1.975233      -1.605661       9.671735       2.127489      20.066324           0.007368
          245              C      11.369490       0.254939      32.339006       0.134493      38.428112 0.39664681E+03  0.90709216E+04                                10.106864                            6.699123      -0.170355       1.961314                    0.999254      25.944228      72.438816       0.631241       0.424290      -1.064231       0.001361      -0.001980      -0.005073       0.005613      -0.000504      -0.003825       0.001228      -0.004281       0.099190      -0.018991      -0.014387       0.033378             14.720437       6.316516      -1.787903      -2.449554       9.672323       1.767509      28.172472           0.019232
          246              C      11.742396      20.918112      33.083804      -0.145217      35.800438 0.43130096E+03  0.10106030E+05                                 9.454134                            6.916455       0.139252       2.015266                    0.999667      29.360379      83.894425       0.628475       0.415928      -1.065955      -0.004810       0.003340       0.020566       0.021383      -0.012629      -0.009311       0.014367      -0.031450      -0.014379      -0.019701      -0.010789       0.030491             12.082394       5.649053      -1.340601      -0.807228       8.853121      -0.496487      21.745008           0.020078
          247              C      11.652898      20.948618      34.468005      -0.091271      34.812788 0.41302951E+03  0.95966916E+04                                 9.318947                            6.801010       0.024529       1.980892                    0.999643      28.974793      83.092046       0.627724       0.419949      -1.060850      -0.011935       0.014444      -0.017074       0.025349       0.003296       0.003912      -0.014759      -0.019515      -0.064716      -0.027026       0.001664       0.025363             11.785028       5.610396      -1.490017      -1.165172       9.010883       0.981568      20.733805          -0.000849
          248              C      11.513680       0.329024      30.863462      -0.130790      43.307088 0.42139628E+03  0.98403317E+04                                10.896189                            6.862563       0.066838       1.992655                    0.999635      29.383394      84.476173       0.625855       0.419096      -1.061387      -0.002587       0.002713       0.018540       0.018915       0.007247       0.010412      -0.019015       0.016354      -0.049225      -0.032215       0.012510       0.019705             16.750344       7.006423      -1.670533      -4.219701       9.590193       4.902130      33.654418           0.023173
          249              C      15.353783       0.821472      22.206937       0.575849      25.786542 0.25687575E+03  0.53584871E+04                                 8.095593                            5.686826      -0.072969       2.029873                    0.999460      22.639369      63.750855       0.621926       0.472115      -1.019056      -0.065135      -0.002228      -0.004472       0.065327       0.003599      -0.021600      -0.001883      -0.018711       0.333857      -0.068120      -0.045806       0.113927             10.590255      17.811899       0.585412       0.667838       9.197335      -0.120073       4.761532          -0.003516
          250              C       0.261863       0.692912      22.277201       0.001027      38.614458 0.43408449E+03  0.10123701E+05                                 9.974662                            6.931534      -0.038792       1.995987                    0.999259      26.965334      75.306156       0.632740       0.415065      -1.073243       0.049936      -0.000581      -0.000619       0.049943      -0.001971      -0.003762       0.006006      -0.012257       0.076109      -0.019310      -0.007513       0.026823             13.572775      25.164744      -0.322834       0.338532      10.162590      -0.694855       5.390992           0.022799
          251              C       1.070655       1.808545      22.066409      -0.084277      34.216925 0.41060027E+03  0.95215430E+04                                 9.218192                            6.792025       0.019611       1.984065                    0.999669      28.729850      82.177738       0.626913       0.421319      -1.060504       0.008677      -0.016352      -0.003449       0.018830      -0.005947       0.007294       0.000466      -0.040502       0.018688      -0.025875       0.007851       0.018023             11.519752      19.573541      -0.267629      -0.588910       9.967680      -0.445303       5.018035          -0.000086
          252              C       2.436319       1.634227      21.989119      -0.142699      35.990415 0.42604022E+03  0.99472619E+04                                 9.453821                            6.848717       0.153207       2.016710                    0.999771      29.330990      83.526268       0.635410       0.412857      -1.068460      -0.026655      -0.005897      -0.000556       0.027305       0.024694      -0.004325      -0.002762      -0.027567      -0.043971      -0.021759      -0.014263       0.036022             12.045407      20.211610      -3.104647      -0.717456      10.736603      -0.255002       5.188007           0.011105
          253              C       3.049542       0.379141      22.091002       0.127496      39.285108 0.39708055E+03  0.90839193E+04                                10.236426                            6.694600      -0.167062       1.961535                    0.999254      26.021447      72.682339       0.632571       0.423255      -1.064812       0.004886      -0.004544      -0.005754       0.008810      -0.002797      -0.001251       0.001883       0.037794      -0.074152      -0.024927      -0.006569       0.031496             15.103311      28.645187      -4.206386      -2.548343      10.745503      -0.145610       5.919244           0.009310
          254              C       2.232464      21.064103      22.354492      -0.144542      36.191359 0.44425881E+03  0.10492121E+05                                 9.552850                            7.037295       0.086747       1.995306                    0.999570      29.690200      85.308931       0.620400       0.418029      -1.064090      -0.019514       0.008567      -0.001898       0.021396      -0.022729      -0.000775      -0.006127      -0.031567      -0.051056      -0.021939      -0.014723       0.036662             12.266998      22.277313      -0.444656      -1.201466       9.035536      -0.809515       5.488145           0.011043
          255              C       0.830337      21.199199      22.424756      -0.114908      35.758306 0.44689125E+03  0.10563602E+05                                 9.435443                            7.038606       0.076015       1.985286                    0.999574      29.650772      85.067634       0.623294       0.415722      -1.066198       0.015773       0.013319      -0.006492       0.021640       0.015978      -0.002782      -0.011729      -0.032156      -0.028133      -0.018569      -0.012312       0.030881             11.841195      20.687598      -1.375818      -0.363470       9.530430      -0.760937       5.305558          -0.000518
          256              C       4.483159       0.244045      21.852104      -0.127015      45.053938 0.43209895E+03  0.10145860E+05                                11.165462                            6.943209       0.075136       1.993391                    0.999685      29.482914      84.780649       0.623493       0.418378      -1.062665      -0.015820      -0.003320       0.000069       0.016165       0.023912       0.010044      -0.007686      -0.012083       0.029208      -0.033252       0.013455       0.019797             17.335267      33.816105      -7.962772      -3.407308      11.534919       0.958816       6.654775           0.023262
          257              C      13.164410       4.357940      21.521863       0.546088      27.172501 0.27937610E+03  0.59286551E+04                                 8.373228                            5.903956      -0.120240       2.004032                    0.999199      23.126340      64.863719       0.616895       0.467873      -1.025290       0.012420      -0.054234       0.007466       0.056136      -0.051048       0.032884      -0.008696       0.140841      -0.081269      -0.073520      -0.035479       0.108999             11.186047       5.286462       2.028653      -0.781342      19.919233      -0.009687       8.352447          -0.003757
          258              C      13.512456       5.848355      21.462139       0.003541      39.415589 0.43540551E+03  0.10173129E+05                                10.148077                            6.966681      -0.049023       1.993882                    0.999246      27.053686      75.887476       0.627128       0.418012      -1.070197       0.013243       0.041751      -0.004032       0.043987      -0.012294       0.004532      -0.005411       0.024362       0.001227      -0.018118      -0.001103       0.019221             14.019793       5.978331       2.697825      -1.085778      25.769149       0.111606      10.311900           0.013679
          259              C      13.369923       6.617532      22.586363      -0.102301      35.245194 0.42428933E+03  0.99350174E+04                                 9.425656                            6.916621      -0.009063       1.967706                    0.999619      29.370349      84.837428       0.618646       0.422822      -1.057957       0.008455       0.013455      -0.012873       0.020451      -0.004377      -0.005217      -0.015490       0.010355       0.053769      -0.022369      -0.002186       0.024555             11.804084       5.325314       1.308563      -0.769395      20.409396       0.905493       9.677541           0.000202
          260              C      13.547261       8.014252      22.505559      -0.147425      36.162697 0.44722399E+03  0.10580175E+05                                 9.536887                            7.056901       0.100184       1.997842                    0.999654      29.759556      85.592874       0.620018       0.417575      -1.064335      -0.006714      -0.025853      -0.005841       0.027342      -0.009070      -0.006956       0.022170      -0.024553       0.059420      -0.025171      -0.011745       0.036915             12.007129       5.487564       1.460608      -1.025906      21.129461      -0.691181       9.404362           0.007999
          261              C      13.943370       8.604753      21.304045       0.121040      38.020105 0.40914819E+03  0.94308856E+04                                10.025226                            6.800562      -0.186446       1.951279                    0.999212      26.315092      73.795196       0.626894       0.423877      -1.064355      -0.005072       0.010294       0.002287       0.011702       0.005996      -0.009522      -0.000561      -0.056458      -0.052585      -0.028325      -0.009343       0.037668             14.128519       5.669692       1.083316      -0.983698      26.914908       1.254632       9.800957           0.006333
          262              C      14.090875       7.794176      20.183334      -0.153036      36.043453 0.43403557E+03  0.10195223E+05                                 9.476227                            6.926005       0.142429       2.009198                    0.999741      29.717836      85.267170       0.629163       0.414449      -1.065959      -0.011417      -0.024734       0.007536       0.028265       0.004187      -0.016571      -0.019139      -0.007342       0.077136      -0.023016      -0.016249       0.039265             11.913842       5.484535       1.170202      -1.054406      20.321141       1.508635       9.935850           0.004856
          263              C      13.888677       6.423604      20.239545      -0.100827      35.169963 0.43048529E+03  0.10113993E+05                                 9.408851                            6.973520      -0.008626       1.967428                    0.999585      29.422430      85.056232       0.615410       0.423621      -1.057741      -0.000527       0.012802       0.014801       0.019577      -0.009958      -0.005591       0.014105       0.006698       0.052196      -0.021324      -0.004392       0.025715             11.641166       5.531675       1.758578      -1.198783      19.569003      -0.643901       9.822821           0.001454
          264              C      14.117392      10.088631      21.135411      -0.129926      41.123001 0.43837148E+03  0.10323119E+05                                10.502197                            6.989118       0.083683       1.996375                    0.999616      29.515979      84.806526       0.622449       0.417863      -1.063731      -0.000912      -0.018745      -0.009506       0.021037       0.007578       0.006230      -0.012225       0.024525       0.016903      -0.023497       0.009340       0.014157             15.165246       6.683833      -0.796706      -1.561206      30.059970       3.121886       8.751936           0.011211
          265              C      13.336776      16.671299      21.711576       0.528991      28.925991 0.29270143E+03  0.62690088E+04                                 8.684232                            6.010334      -0.045105       2.024483                    0.999556      23.262711      65.031399       0.617915       0.462811      -1.030575      -0.042069       0.052834      -0.008478       0.068067      -0.002184       0.029084       0.000968       0.167508      -0.081870      -0.070186      -0.033685       0.103871             11.844233       5.253036      -1.693028      -0.791045      21.947454      -0.096577       8.332208          -0.006107
          266              C      13.479309      15.167810      21.767787      -0.001207      39.079722 0.42557480E+03  0.98968334E+04                                10.075640                            6.881378      -0.092019       1.978364                    0.999215      27.108126      76.112804       0.631218       0.417259      -1.069597       0.000057      -0.045918      -0.000740       0.045924      -0.000395       0.007219      -0.006133       0.020816      -0.015652      -0.013527      -0.002259       0.015786             13.922001       5.885754      -2.014888      -1.414066      25.576427       0.139225      10.303822           0.009740
          267              C      13.853872      14.479256      20.661129      -0.101653      34.879298 0.42078816E+03  0.98307539E+04                                 9.347688                            6.879956       0.006939       1.974300                    0.999622      29.259136      84.367532       0.621504       0.421832      -1.058781      -0.009435      -0.014130       0.011499       0.020516       0.000179      -0.005187      -0.015158       0.011890       0.051312      -0.020770      -0.003323       0.024093             11.636984       5.549385      -1.605750      -1.401106      19.682031       0.700236       9.679536          -0.000356
          268              C      13.956629      13.067283      20.752472      -0.139369      35.389215 0.43870312E+03  0.10330193E+05                                 9.408606                            6.995084       0.119528       2.007181                    0.999644      29.512880      84.722539       0.621902       0.418260      -1.063755      -0.005862       0.024270       0.004551       0.025379      -0.012393      -0.014799       0.023968      -0.017127       0.047002      -0.023199      -0.016700       0.039899             11.761030       5.532871      -1.045519      -1.249517      20.413207      -0.964549       9.337010           0.007433
          269              C      13.658304      12.407055      21.929394       0.123491      37.108264 0.38932078E+03  0.88682635E+04                                 9.858978                            6.630000      -0.165502       1.963147                    0.999283      25.964251      72.519223       0.635074       0.423400      -1.064036      -0.001071      -0.012837      -0.004779       0.013740      -0.001990      -0.004957      -0.002023      -0.050281      -0.049503      -0.021802      -0.011734       0.033537             13.892590       5.688107      -1.460085      -1.284902      26.367469       0.977010       9.622192           0.003555
          270              C      13.283740      13.147905      23.014973      -0.147462      35.760388 0.42904836E+03  0.10044973E+05                                 9.433070                            6.883734       0.148890       2.012932                    0.999781      29.517585      84.442744       0.631670       0.414165      -1.066569       0.000783       0.028562      -0.009168       0.030007       0.006386      -0.007921      -0.024945      -0.012061       0.068369      -0.021112      -0.018034       0.039146             11.884629       5.553954      -1.703094      -1.328823      20.227567       1.512964       9.872366           0.004467
          271              C      13.171040      14.553341      22.976328      -0.101762      35.087719 0.43087990E+03  0.10119048E+05                                 9.390080                            6.967592       0.022709       1.978520                    0.999632      29.339330      84.619702       0.617280       0.422513      -1.059117       0.000476      -0.014037      -0.011414       0.018098      -0.009657      -0.008590       0.010870       0.011003       0.050788      -0.020434      -0.004522       0.024956             11.611796       5.483910      -1.163897      -1.245340      19.532753      -0.636701       9.818724           0.001151
          272              C      13.653332      10.918819      22.055870      -0.127131      42.719263 0.43871900E+03  0.10339602E+05                                10.817619                            7.012409       0.051206       1.986195                    0.999555      29.537231      85.069582       0.618315       0.420319      -1.061531      -0.007093       0.020464       0.002959       0.021860       0.011455       0.009979      -0.014334       0.028137       0.031503      -0.030415       0.010402       0.020013             16.019562       6.635997      -2.319011      -1.376317      32.553273       3.423011       8.869417           0.013246
          273              C      12.425228       0.379141       6.752370       0.596953      24.627843 0.25226665E+03  0.52330065E+04                                 7.856242                            5.637650      -0.094131       2.026829                    0.999251      22.291432      62.378838       0.624953       0.472463      -1.019952      -0.007071      -0.002674      -0.068588       0.069004       0.021487      -0.019332      -0.002650       0.142535      -0.162540      -0.056592      -0.047342       0.103934             10.182155       4.771099       0.018601       1.418469       8.632429      -0.076032      17.142936          -0.001849
          274              C      12.564446       0.418362       8.238454      -0.009407      38.514796 0.41657471E+03  0.96240632E+04                                 9.942373                            6.775966      -0.038948       1.996672                    0.999357      26.842063      74.817344       0.641446       0.413315      -1.073460       0.003177      -0.000069       0.041705       0.041825       0.011104      -0.002429       0.002475       0.022308      -0.066511      -0.022775      -0.004084       0.026859             13.758406       5.530164      -0.570597       2.161141      10.015772      -0.321479      25.729282           0.030402
          275              C      12.773274      21.085893       8.976226      -0.091734      35.066493 0.41455196E+03  0.96432268E+04                                 9.375227                            6.817867       0.010556       1.975520                    0.999655      29.052023      83.426682       0.626200       0.420484      -1.060260      -0.007407       0.018494       0.018383       0.027108       0.004018      -0.002048       0.018960      -0.013248      -0.064574      -0.029582       0.004074       0.025508             11.940926       5.297545      -0.637967       1.784363       9.467200      -1.071441      21.058032          -0.002053
          276              C      12.895918      21.120756      10.377993      -0.151158      35.981034 0.43824652E+03  0.10316039E+05                                 9.506991                            6.982038       0.113771       2.004505                    0.999654      29.602214      84.945732       0.623784       0.417136      -1.064545      -0.005345       0.001810      -0.021396       0.022127      -0.004851       0.009039      -0.019040      -0.042736       0.008809      -0.025727      -0.007979       0.033706             12.210994       5.356300      -0.401724       1.663364       9.290925       0.423361      21.985756           0.016530
          277              C      12.819680       0.553458      11.017395       0.123354      38.541043 0.40603556E+03  0.93411323E+04                                10.135458                            6.777269      -0.174492       1.956499                    0.999271      26.221549      73.458097       0.627616       0.424206      -1.064167       0.001655       0.000984       0.003878       0.004329      -0.004689       0.006582       0.000709      -0.005183       0.131714      -0.027822      -0.016711       0.044533             14.821348       5.887348      -0.795207       2.786612      10.150397      -2.029495      28.426301           0.010828
          278              C      12.594279       1.725744      10.297189      -0.162007      36.493660 0.44085204E+03  0.10383491E+05                                 9.539200                            6.969034       0.161046       2.014279                    0.999753      29.772825      85.211749       0.629466       0.413127      -1.068071       0.000400      -0.002333      -0.024917       0.025029      -0.007448      -0.001042       0.016885      -0.059871       0.000159      -0.030914      -0.007369       0.038283             12.122267       5.450905      -0.832296       1.731856      10.329101      -1.583051      20.586795           0.011279
          279              C      12.463347       1.629870       8.902449      -0.093130      35.185686 0.42951184E+03  0.10081382E+05                                 9.419659                            6.958138      -0.001987       1.969241                    0.999644      29.302367      84.557756       0.617332       0.422710      -1.058733       0.009187      -0.019475       0.019260       0.028890       0.001195      -0.003083      -0.019579      -0.017779      -0.061302      -0.028680       0.001319       0.027361             11.836005       5.255211      -0.537746       1.410055       9.803629       0.677373      20.449175           0.000828
          280              C      12.955583       0.629722      12.521045      -0.122911      43.153449 0.42670211E+03  0.99913332E+04                                10.883716                            6.913384       0.077672       1.996322                    0.999607      29.368923      84.435623       0.622758       0.420037      -1.061228      -0.004218       0.000599      -0.021779       0.022192       0.014980      -0.013782       0.019914       0.010270      -0.062099      -0.038476       0.012286       0.026190             16.714474       7.000566      -1.611888       4.162357       9.610420      -4.700476      33.532437           0.033047
          281              C      13.989776       1.544890       3.702913       0.572154      26.110219 0.26870838E+03  0.56602147E+04                                 8.151728                            5.807935      -0.039776       2.037866                    0.999399      22.816065      64.244063       0.617676       0.470753      -1.021336      -0.065731      -0.004134       0.000545       0.065863       0.009675       0.006707       0.002049      -0.021245       0.334191      -0.070235      -0.041452       0.111687             10.643142      17.652157      -0.255767      -0.085413       9.412467       0.001999       4.864803          -0.002375
          282              C      15.494659       1.340067       3.766150       0.006385      38.305166 0.43197114E+03  0.10062019E+05                                 9.932579                            6.919231      -0.030203       2.000734                    0.999199      26.881396      75.022870       0.632679       0.415616      -1.072898       0.041454      -0.007513       0.013739       0.044313       0.006490       0.000197      -0.005191      -0.014165       0.090169      -0.024714      -0.006047       0.030761             13.609986      25.318825      -0.681030       0.179920      10.142995       0.471201       5.368139           0.022932
          283              C      16.344884       2.460057       3.896139      -0.084962      34.439551 0.41933414E+03  0.97672817E+04                                 9.248281                            6.856814       0.034764       1.986376                    0.999665      28.859468      82.508055       0.625427       0.420451      -1.061930       0.010106      -0.021081      -0.000947       0.023398      -0.008392      -0.003042       0.000643      -0.048008       0.015459      -0.028256       0.005329       0.022926             11.566709      19.674455      -0.078262       1.103708       9.927011       0.007915       5.098661           0.000376
          284              C       1.135292       2.298813       4.075312      -0.148798      35.191716 0.42322200E+03  0.98605360E+04                                 9.295498                            6.815080       0.160932       2.019987                    0.999745      29.268508      83.134837       0.638806       0.411533      -1.069810      -0.022723       0.000162       0.007373       0.023889       0.016594       0.007204       0.004134      -0.020670      -0.046326      -0.019075      -0.009360       0.028435             11.733162      19.416875      -2.742878       1.212953      10.563092       0.277591       5.219520           0.009130
          285              C       1.685535       1.024116       3.976942       0.127491      38.891882 0.39756318E+03  0.91002979E+04                                10.176749                            6.702176      -0.176112       1.957526                    0.999232      26.075407      72.921806       0.631539       0.423698      -1.064232       0.000063      -0.003037       0.000329       0.003055      -0.004821       0.005709      -0.001875       0.046739      -0.066982      -0.023080      -0.012541       0.035621             14.987164      28.479785      -3.930884       2.157420      10.711808       0.040599       5.769899           0.009899
          286              C       0.853540      21.685109       3.808309      -0.146706      36.391367 0.44406433E+03  0.10476432E+05                                 9.565101                            7.018142       0.114592       2.004906                    0.999610      29.585535      84.700204       0.624179       0.415939      -1.066436      -0.018571       0.006324       0.009115       0.021632      -0.016753       0.006192       0.001140      -0.029981      -0.066648      -0.025000      -0.008629       0.033629             12.383640      22.535412      -0.709111       1.659148       9.165260       0.278558       5.450249           0.013985
          287              C      16.049874       0.095875       3.629136      -0.108167      35.246338 0.43039314E+03  0.10097635E+05                                 9.378940                            6.928769       0.032716       1.974032                    0.999560      29.501635      84.850041       0.624128       0.418291      -1.062529       0.019042       0.015456       0.004014       0.024852       0.020368       0.006117       0.004620      -0.025575       0.021253      -0.027878       0.004353       0.023525             11.900236      20.919483      -1.688434       1.069590       9.405992       0.677640       5.375234          -0.001559
          288              C       3.115837       0.893378       4.170168      -0.127128      44.481582 0.42708828E+03  0.10001796E+05                                11.067270                            6.898704       0.072938       1.993377                    0.999624      29.416570      84.555361       0.625889       0.417877      -1.062687      -0.013465      -0.000021      -0.002307       0.013661       0.023276      -0.006038       0.006513      -0.017831       0.051549      -0.034959       0.015246       0.019713             17.144652      33.458969      -7.870844       3.037344      11.465900      -0.944233       6.509086           0.022134
          289              C      13.683164      21.443244      19.034518       0.589838      25.351745 0.25726928E+03  0.53600778E+04                                 7.985839                            5.681726      -0.086374       2.025952                    0.999352      22.411346      62.737647       0.624768       0.470548      -1.021553      -0.001459      -0.004272       0.069484       0.069630       0.019166       0.003776       0.005083       0.144924      -0.178144      -0.060830      -0.043932       0.104763             10.312370       4.654188      -0.194013      -0.025965       8.767918      -0.469007      17.515003          -0.005195
          290              C      13.681507      21.526045      17.566000      -0.010077      39.588176 0.43579910E+03  0.10168522E+05                                10.109571                            6.928689      -0.040026       1.993501                    0.999249      27.042354      75.413445       0.635459       0.413092      -1.075070       0.002532       0.006108      -0.050283       0.050716       0.018119       0.001760       0.009926       0.006858      -0.060646      -0.024046      -0.005713       0.029758             13.845794       5.919233      -1.570939       0.499822       9.665731      -0.717020      25.952418           0.040412
          291              C      14.054413      20.353759      16.803636      -0.091503      35.062880 0.43628991E+03  0.10256249E+05                                 9.349867                            6.986118       0.055391       1.988641                    0.999658      29.165719      83.577270       0.621105       0.419496      -1.063278      -0.016995       0.013068      -0.010060       0.023682      -0.007057      -0.002320      -0.008396      -0.025197      -0.071115      -0.025627      -0.001792       0.027418             11.559818       5.744852      -1.688212       0.462005       9.309687       0.098413      19.624915           0.006128
          292              C      13.948342      20.401696      15.419435      -0.154118      35.716358 0.42756444E+03  0.99968165E+04                                 9.410734                            6.866735       0.142532       2.011762                    0.999747      29.494111      84.188365       0.633455       0.413552      -1.067471      -0.001771       0.001008       0.023698       0.023786      -0.011187      -0.010127       0.017955      -0.032763      -0.014060      -0.020520      -0.012524       0.033044             11.900560       5.959582      -1.975450       1.605956       9.672680      -2.127933      20.069417           0.007377
          293              C      13.490910      21.534761      14.773006       0.134481      38.430656 0.39666276E+03  0.90714071E+04                                10.107384                            6.699280      -0.170456       1.961273                    0.999254      25.944985      72.442181       0.631229       0.424293      -1.064226      -0.001359       0.001984      -0.005078       0.005619      -0.000510       0.003828      -0.001232      -0.004299       0.099227      -0.019007      -0.014384       0.033391             14.721749       6.316867      -1.788019       2.449890       9.672857      -1.767885      28.175522           0.019206
          294              C      13.118004       0.871588      15.517804      -0.145242      35.802476 0.43132421E+03  0.10106738E+05                                 9.454556                            6.916674       0.139196       2.015239                    0.999667      29.361295      83.898445       0.628459       0.415932      -1.065949       0.004816      -0.003338       0.020565       0.021383      -0.012638       0.009314      -0.014371      -0.031474      -0.014334      -0.019718      -0.010785       0.030503             12.083185       5.649289      -1.340660       0.807304       8.853500       0.496503      21.746766           0.020065
          295              C      13.207502       0.841082      16.902005      -0.091271      34.813927 0.41304072E+03  0.95970383E+04                                 9.319205                            6.801129       0.024465       1.980866                    0.999643      28.975293      83.094449       0.627713       0.419953      -1.060845       0.011940      -0.014443      -0.017075       0.025352       0.003294      -0.003914       0.014764      -0.019527      -0.064708      -0.027027       0.001658       0.025369             11.785540       5.610536      -1.490060       1.165213       9.011142      -0.981590      20.734942          -0.000831
          296              C      13.346720      21.460676      13.297462      -0.130845      43.313034 0.42144447E+03  0.98417861E+04                                10.897276                            6.863000       0.066708       1.992589                    0.999635      29.385496      84.484971       0.625826       0.419101      -1.061378       0.002593      -0.002712       0.018548       0.018924       0.007231      -0.010407       0.019025       0.016304      -0.049153      -0.032200       0.012536       0.019664             16.752788       7.007159      -1.670700       4.220428       9.591085      -4.902935      33.660121           0.023134
          297              C       9.506617      20.968228       4.640937       0.575848      25.786772 0.25687707E+03  0.53585295E+04                                 8.095669                            5.686854      -0.072995       2.029862                    0.999460      22.639566      63.751815       0.621922       0.472118      -1.019053       0.065135       0.002228      -0.004483       0.065327       0.003598       0.021608       0.001886      -0.018706       0.333849      -0.068118      -0.045808       0.113926             10.590397      17.812214       0.585410      -0.667747       9.197416       0.120101       4.761560          -0.003515
          298              C       8.024937      21.096788       4.711201       0.001020      38.615476 0.43409385E+03  0.10123989E+05                                 9.974875                            6.931629      -0.038831       1.995972                    0.999259      26.965669      75.307717       0.632732       0.415067      -1.073239      -0.049937       0.000585      -0.000645       0.049944      -0.001972       0.003769      -0.006002      -0.012257       0.076100      -0.019309      -0.007510       0.026820             13.573154      25.165564      -0.322844      -0.338409      10.162812       0.694891       5.391087           0.022791
          299              C       7.216145      19.981155       4.500409      -0.084293      34.218612 0.41061958E+03  0.95221321E+04                                 9.218559                            6.792221       0.019539       1.984032                    0.999669      28.730702      82.181609       0.626897       0.421323      -1.060498      -0.008672       0.016361      -0.003490       0.018843      -0.005952      -0.007287      -0.000450      -0.040503       0.018674      -0.025871       0.007842       0.018029             11.520308      19.574648      -0.267691       0.589019       9.968071       0.445352       5.018206          -0.000090
          300              C       5.850481      20.155473       4.423119      -0.142719      35.992283 0.42606151E+03  0.99479120E+04                                 9.454205                            6.848922       0.153137       2.016677                    0.999771      29.331913      83.530327       0.635394       0.412861      -1.068454       0.026658       0.005907      -0.000604       0.027311       0.024696       0.004333       0.002779      -0.027562      -0.043993      -0.021756      -0.014274       0.036029             12.045997      20.212770      -3.104813       0.717551      10.737034       0.255034       5.188187           0.011090
          301              C       5.237258      21.410559       4.525002       0.127495      39.285740 0.39708524E+03  0.90840637E+04                                10.236560                            6.694652      -0.167093       1.961523                    0.999254      26.021660      72.683347       0.632566       0.423256      -1.064809      -0.004880       0.004549      -0.005788       0.008832      -0.002797       0.001253      -0.001880       0.037791      -0.074152      -0.024926      -0.006568       0.031495             15.103561      28.645716      -4.206475       2.548428      10.745649       0.145618       5.919319           0.009303
          302              C       6.054336       0.725597       4.788492      -0.144539      36.191261 0.44425759E+03  0.10492088E+05                                 9.552843                            7.037294       0.086740       1.995305                    0.999570      29.690132      85.308777       0.620399       0.418030      -1.064089       0.019517      -0.008559      -0.001937       0.021399      -0.022729       0.000778       0.006120      -0.031575      -0.051054      -0.021939      -0.014723       0.036662             12.266968      22.277210      -0.444649       1.201528       9.035548       0.809518       5.488146           0.011038
          303              C       7.456463       0.590501       4.858756      -0.114907      35.758351 0.44689189E+03  0.10563625E+05                                 9.435460                            7.038617       0.076007       1.985284                    0.999574      29.650797      85.067854       0.623293       0.415722      -1.066197      -0.015771      -0.013312      -0.006524       0.021645       0.015977       0.002788       0.011723      -0.032162      -0.028137      -0.018565      -0.012317       0.030882             11.841207      20.687585      -1.375822       0.363558       9.530472       0.760941       5.305565          -0.000515
          304              C       3.803641      21.545655       4.286104      -0.127031      45.055025 0.43210897E+03  0.10146164E+05                                11.165649                            6.943294       0.075114       1.993379                    0.999685      29.483361      84.782487       0.623488       0.418378      -1.062663       0.015828       0.003324       0.000027       0.016173       0.023912      -0.010040       0.007690      -0.012081       0.029185      -0.033249       0.013448       0.019801             17.335619      33.816907      -7.962896       3.407403      11.535064      -0.958831       6.654885           0.023257
          305              C      11.695990      17.431760       3.955863       0.546093      27.172591 0.27937569E+03  0.59286535E+04                                 8.373281                            5.903968      -0.120268       2.004022                    0.999199      23.126455      64.864407       0.616890       0.467876      -1.025287      -0.012415       0.054234       0.007467       0.056136      -0.051050      -0.032884       0.008698       0.140836      -0.081277      -0.073518      -0.035482       0.109000             11.186216       5.286497       2.028654       0.781336      19.919677       0.009690       8.352473          -0.003758
          306              C      11.347944      15.941345       3.896139       0.003534      39.416507 0.43541299E+03  0.10173361E+05                                10.148271                            6.966758      -0.049056       1.993868                    0.999246      27.053968      75.888808       0.627121       0.418015      -1.070194      -0.013232      -0.041755      -0.004034       0.043986      -0.012297      -0.004530       0.005410       0.024356       0.001222      -0.018117      -0.001104       0.019220             14.020229       5.978439       2.697873       1.085805      25.770145      -0.111632      10.312104           0.013615
          307              C      11.490477      15.172168       5.020363      -0.102331      35.248425 0.42432529E+03  0.99361298E+04                                 9.426355                            6.916979      -0.009191       1.967648                    0.999619      29.372035      84.845122       0.618618       0.422829      -1.057946      -0.008438      -0.013454      -0.012884       0.020450      -0.004379       0.005227       0.015497       0.010335       0.053778      -0.022371      -0.002194       0.024566             11.805197       5.325662       1.308726       0.769466      20.411751      -0.905429       9.678178           0.000220
          308              C      11.313139      13.775448       4.939559      -0.147465      36.166406 0.44726788E+03  0.10581534E+05                                 9.537667                            7.057317       0.100053       1.997781                    0.999654      29.761382      85.601055       0.619987       0.417583      -1.064323       0.006738       0.025849      -0.005855       0.027347      -0.009074       0.006969      -0.022177      -0.024583       0.059421      -0.025185      -0.011745       0.036930             12.008387       5.487961       1.460779       1.025986      21.132162       0.691283       9.405039           0.007971
          309              C      10.917030      13.184947       3.738045       0.121038      38.020416 0.40915076E+03  0.94309670E+04                                10.025297                            6.800592      -0.186469       1.951271                    0.999212      26.315213      73.795811       0.626891       0.423878      -1.064354       0.005089      -0.010296       0.002280       0.011709       0.005995       0.009527       0.000566      -0.056461      -0.052586      -0.028331      -0.009338       0.037669             14.128695       5.669744       1.083342       0.983738      26.915312      -1.254449       9.801029           0.006302
          310              C      10.769525      13.995524       2.617334      -0.153016      36.041786 0.43401577E+03  0.10194613E+05                                 9.475891                            6.925824       0.142484       2.009227                    0.999741      29.716898      85.263115       0.629176       0.414447      -1.065963       0.011430       0.024731       0.007528       0.028266       0.004183       0.016570       0.019140      -0.007331       0.077123      -0.023013      -0.016247       0.039261             11.913358       5.484376       1.170126       1.054397      20.320167      -1.508511       9.935532           0.004807
          311              C      10.971723      15.366096       2.673545      -0.100816      35.168920 0.43047371E+03  0.10113631E+05                                 9.408615                            6.973400      -0.008605       1.967441                    0.999585      29.421893      85.053695       0.615420       0.423617      -1.057745       0.000538      -0.012806       0.014795       0.019575      -0.009959       0.005592      -0.014103       0.006704       0.052201      -0.021326      -0.004389       0.025715             11.640834       5.531563       1.758494       1.198781      19.568289       0.643958       9.822651           0.001430
          312              C      10.743008      11.701069       3.569411      -0.129924      41.122915 0.43836957E+03  0.10323062E+05                                10.502203                            6.989119       0.083674       1.996375                    0.999616      29.515810      84.805964       0.622447       0.417865      -1.063730       0.000935       0.018744      -0.009523       0.021045       0.007577      -0.006228       0.012229       0.024529       0.016898      -0.023499       0.009343       0.014157             15.165277       6.683857      -0.796714       1.561238      30.060009      -3.121838       8.751967           0.011154
          313              C      11.523624       5.118401       4.145576       0.528989      28.925780 0.29270021E+03  0.62689664E+04                                 8.684163                            6.010306      -0.045080       2.024493                    0.999557      23.262531      65.030491       0.617919       0.462809      -1.030578       0.042077      -0.052832      -0.008478       0.068070      -0.002181      -0.029084      -0.000970       0.167510      -0.081861      -0.070188      -0.033682       0.103870             11.844062       5.252977      -1.692943       0.791042      21.947053       0.096558       8.332158          -0.006109
          314              C      11.381091       6.621890       4.201787      -0.001206      39.079166 0.42557061E+03  0.98967029E+04                                10.075521                            6.881332      -0.091997       1.978372                    0.999215      27.107958      76.111983       0.631223       0.417258      -1.069599      -0.000044       0.045918      -0.000743       0.045924      -0.000393      -0.007219       0.006133       0.020816      -0.015650      -0.013527      -0.002258       0.015785             13.921740       5.885676      -2.014790       1.414043      25.575857      -0.139219      10.303687           0.009700
          315              C      11.006528       7.310444       3.095129      -0.101624      34.876466 0.42075568E+03  0.98297530E+04                                 9.347077                            6.879634       0.007044       1.974349                    0.999622      29.257622      84.360654       0.621529       0.421825      -1.058791       0.009447       0.014135       0.011489       0.020519       0.000181       0.005183       0.015153       0.011909       0.051301      -0.020772      -0.003313       0.024085             11.636042       5.549072      -1.605582       1.401036      19.680078      -0.700302       9.678975          -0.000371
          316              C      10.903771       8.722417       3.186472      -0.139341      35.386595 0.43867179E+03  0.10329228E+05                                 9.408055                            6.994787       0.119614       2.007223                    0.999645      29.511549      84.716635       0.621924       0.418254      -1.063763       0.005877      -0.024270       0.004539       0.025381      -0.012387       0.014795      -0.023964      -0.017107       0.046995      -0.023186      -0.016703       0.039889             11.760157       5.532590      -1.045380       1.249477      20.411323       0.964465       9.336556           0.007378
          317              C      11.202096       9.382645       4.363394       0.123487      37.108846 0.38932468E+03  0.88683809E+04                                 9.859102                            6.630041      -0.165526       1.963138                    0.999283      25.964426      72.519997       0.635070       0.423401      -1.064035       0.001087       0.012838      -0.004787       0.013745      -0.001989       0.004959       0.002018      -0.050282      -0.049505      -0.021804      -0.011734       0.033537             13.892823       5.688177      -1.460141       1.284941      26.367968      -0.977245       9.622324           0.003541
          318              C      11.576660       8.641795       5.448973      -0.147492      35.763057 0.42907902E+03  0.10045915E+05                                 9.433622                            6.884023       0.148792       2.012885                    0.999781      29.518996      84.448955       0.631648       0.414170      -1.066561      -0.000766      -0.028561      -0.009178       0.030010       0.006388       0.007929       0.024946      -0.012083       0.068384      -0.021112      -0.018043       0.039155             11.885471       5.554236      -1.703240       1.328905      20.229249      -1.513155       9.872928           0.004459
          319              C      11.689360       7.236359       5.410328      -0.101778      35.089461 0.43089968E+03  0.10119660E+05                                 9.390463                            6.967791       0.022650       1.978492                    0.999632      29.340189      84.623636       0.617264       0.422518      -1.059110      -0.000462       0.014037      -0.011423       0.018103      -0.009657       0.008594      -0.010874       0.010991       0.050788      -0.020432      -0.004529       0.024962             11.612377       5.484099      -1.163987       1.245375      19.534004       0.636627       9.819029           0.001166
          320              C      11.207068      10.870881       4.489870      -0.127153      42.721493 0.43873989E+03  0.10340242E+05                                10.818039                            7.012599       0.051152       1.986167                    0.999555      29.538101      85.073379       0.618301       0.420322      -1.061527       0.007117      -0.020465       0.002943       0.021866       0.011458      -0.009969       0.014333       0.028122       0.031512      -0.030410       0.010409       0.020001             16.020356       6.636234      -2.319128       1.376364      32.555117      -3.423249       8.869717           0.013186
          321              O       4.143400      11.670563      28.907664      -0.554350      34.827230 0.52644412E+03  0.12580682E+05                                 8.495668                            7.104365       0.391017       2.175584                    0.997629      27.494399      71.900089       0.712894       0.359525      -1.139337      -0.027076      -0.038210      -0.026781       0.053948      -0.015707       0.009417       0.027009      -0.018636      -0.099997      -0.047689       0.007133       0.040557              9.954825       6.150879      -0.747481      -1.204964      10.588443       4.626537      13.125152           0.103749
          322              O       4.009154       9.424045      28.974766      -0.567519      37.508356 0.55358627E+03  0.13413344E+05                                 8.982701                            7.333373       0.220804       2.122145                    0.996836      27.726882      73.308663       0.693906       0.364295      -1.134173       0.034984       0.033620      -0.011269       0.049812      -0.006047       0.010849      -0.039460       0.020463      -0.138895      -0.066519       0.023007       0.043512             10.786739       6.429064       0.480714      -0.972140      10.905823      -5.173688      15.025329           0.017283
          323              O       5.212397       8.199464      31.423466      -0.516063      32.624583 0.47865686E+03  0.11194057E+05                                 8.168403                            6.795120       0.284827       2.151226                    0.997206      26.977065      70.285701       0.724005       0.361744      -1.135117       0.009026       0.005418       0.002560       0.010834       0.048281      -0.000870       0.005096      -0.070965       0.122549      -0.080420       0.035996       0.044424              9.547423      10.933981       3.932639       0.372538      12.254254      -0.073800       5.454033           0.040977
          324              O       4.975395      10.428550      31.454734      -0.648840      47.420870 0.71606555E+03  0.18485347E+05                                10.489256                            8.314587       0.054793       2.027282                    0.997590      30.049379      81.749156       0.655347       0.362043      -1.137029       0.016635      -0.066739       0.008449       0.069298      -0.050194      -0.011559      -0.007980      -0.028204       0.133896      -0.076085       0.029799       0.046286             13.185098      17.886997      -7.051265      -0.336118      13.508027       0.217585       8.160270           0.049085
          325              O       5.504093      12.363476      15.524479      -0.548945      35.007796 0.52051274E+03  0.12410352E+05                                 8.534590                            7.071623       0.361648       2.166708                    0.997685      27.435932      71.789373       0.713042       0.360278      -1.138135      -0.023175      -0.035130       0.025668       0.049295      -0.018288      -0.008368      -0.032727      -0.006431      -0.128539      -0.058955       0.013477       0.045477             10.035441       5.965195       0.051253       0.291565      10.949439      -4.909201      13.191689           0.093981
          326              O       5.290293      10.130032      15.473538      -0.543779      36.702759 0.54561900E+03  0.13169565E+05                                 8.861275                            7.276315       0.208712       2.118010                    0.996981      27.599721      72.779807       0.697364       0.363886      -1.134743       0.033394       0.034028       0.016062       0.050309      -0.013588       0.001212       0.027987      -0.006630      -0.114711      -0.049754       0.010034       0.039720             10.537407       6.180418      -0.001520       0.198643      10.919477       5.095853      14.512325           0.120868
          327              O       1.965629      10.716174      30.510034      -0.611781      45.605221 0.65768094E+03  0.16648840E+05                                10.257013                            8.004724       0.028463       2.030801                    0.997579      29.268800      79.282731       0.662260       0.365350      -1.132547      -0.013893       0.067760      -0.012942       0.070370      -0.040882      -0.017696      -0.010710      -0.008157       0.163021      -0.071536       0.013577       0.057959             12.939653      17.904910      -7.158639       0.105169      13.198776      -0.099928       7.715274           0.056374
          328              O       1.700451      12.903860      30.562029      -0.525946      33.846617 0.50780929E+03  0.12036390E+05                                 8.372930                            6.996179       0.323442       2.159750                    0.997210      27.235912      71.123618       0.714921       0.361454      -1.136880      -0.012870      -0.009094      -0.002065       0.015893       0.043568      -0.007558       0.009755      -0.084115       0.048367      -0.069969       0.016477       0.053492              9.737611      10.896054       3.732905       0.716904      12.804474       0.446872       5.512307           0.088125
          329              O       3.326322      14.588204      32.238528      -0.546767      31.341653 0.45249538E+03  0.10412309E+05                                 7.845067                            6.496304       0.499343       2.202670                    0.998646      27.259103      69.958086       0.761068       0.349744      -1.147180      -0.045957       0.021887      -0.018808       0.054266       0.023836       0.001019      -0.039209       0.014258       0.028673      -0.049519       0.005093       0.044426              9.292764       5.247337      -0.307499       0.006665      13.741320      -3.246409       8.889635           0.106778
          330              O       3.803641      14.766880      30.083532      -0.545542      29.785131 0.43941795E+03  0.10041084E+05                                 7.557802                            6.396278       0.579663       2.229559                    0.998438      27.202278      69.649764       0.767706       0.349147      -1.147263      -0.050953       0.020906       0.000896       0.055082       0.006243      -0.007678       0.044791       0.030819       0.066745      -0.054612       0.005489       0.049124              8.666792       5.698630      -1.180376      -1.461638      11.561199       2.703305       8.740546           0.101397
          331              O       2.993192       6.395277      32.084650      -0.526046      30.047120 0.44380692E+03  0.10154653E+05                                 7.611504                            6.426266       0.576493       2.230916                    0.998438      27.039652      69.012995       0.767150       0.348943      -1.148781       0.047312      -0.025774      -0.000226       0.053877      -0.004690      -0.007905       0.046335       0.018814       0.051402      -0.049977      -0.000835       0.050812              8.818632       5.250479       0.078478      -0.642886      12.510095       3.060249       8.695322          -0.128840
          332              O       3.520233       6.445393      29.927546      -0.537191      31.417636 0.45313872E+03  0.10416992E+05                                 7.855421                            6.486652       0.535096       2.216852                    0.998554      27.106900      69.233119       0.765163       0.348210      -1.149965       0.045742      -0.025323       0.021648       0.056588       0.018140      -0.003320      -0.049943       0.012502       0.047420      -0.054410      -0.001786       0.056196              9.407791       5.567378       1.543413      -0.946178      14.031638      -3.254195       8.624357          -0.113148
          333              O       4.143400      10.119137      11.341664      -0.554513      34.819843 0.52631387E+03  0.12576719E+05                                 8.494359                            7.103402       0.391105       2.175712                    0.997620      27.492200      71.890561       0.712959       0.359517      -1.139350       0.027000       0.037650      -0.026916       0.053582      -0.015577      -0.009531      -0.027164      -0.018689      -0.102725      -0.048442       0.007544       0.040897              9.953278       6.150295      -0.747314       1.204760      10.585983      -4.625869      13.123557           0.106097
          334              O       4.277646      12.365655      11.408766      -0.564696      37.406656 0.55181166E+03  0.13359392E+05                                 8.966924                            7.321959       0.220609       2.122742                    0.996838      27.684556      73.162742       0.694409       0.364330      -1.134165      -0.034944      -0.033796      -0.011612       0.049981      -0.006132      -0.010438       0.038214       0.019109      -0.135981      -0.064673       0.022233       0.042440             10.765502       6.418790       0.479532       0.969374      10.886578       5.161838      14.991139           0.054683
          335              O       3.074403      13.590236      13.857466      -0.516832      32.645424 0.47902329E+03  0.11204751E+05                                 8.171322                            6.797268       0.283948       2.150679                    0.997210      26.989303      70.323846       0.723964       0.361696      -1.135157      -0.009352      -0.005277       0.002684       0.011069       0.048345       0.000893      -0.005137      -0.071376       0.123143      -0.080694       0.036093       0.044601              9.551053      10.938829       3.934136      -0.372842      12.258675       0.073789       5.455654           0.044951
          336              O       3.311405      11.361150      13.888734      -0.649042      47.430764 0.71618949E+03  0.18489312E+05                                10.490539                            8.315129       0.054905       2.027253                    0.997592      30.052690      81.759369       0.655348       0.362027      -1.137044      -0.016905       0.066605       0.008484       0.069238      -0.049920       0.011519       0.007894      -0.028202       0.133042      -0.075669       0.029674       0.045995             13.187185      17.890131      -7.053199       0.335923      13.510738      -0.217645       8.160686           0.052806
          337              O       2.782707       9.426224      33.090479      -0.552952      35.150063 0.52304500E+03  0.12486280E+05                                 8.557458                            7.088681       0.360648       2.165447                    0.997676      27.497018      72.001832       0.712179       0.360266      -1.138107       0.023178       0.034849       0.025026       0.048764      -0.018411       0.008285       0.034627      -0.004630      -0.133438      -0.061574       0.014902       0.046672             10.064952       5.979513       0.050981      -0.293303      10.979227       4.926188      13.236115           0.064281
          338              O       2.996507      11.659668      33.039538      -0.543800      36.713300 0.54580357E+03  0.13175158E+05                                 8.862808                            7.277418       0.209356       2.118061                    0.996998      27.604019      72.794722       0.697328       0.363873      -1.134751      -0.033500      -0.034770       0.015818       0.050808      -0.013891      -0.001580      -0.027729      -0.006596      -0.111818      -0.048924       0.009561       0.039362             10.539127       6.181043      -0.001532      -0.198587      10.923130      -5.096856      14.513208           0.117063
          339              O       6.321171      11.073526      12.944034      -0.612719      45.643877 0.65834215E+03  0.16669858E+05                                10.262452                            8.008546       0.028589       2.030610                    0.997582      29.284008      79.335540       0.662123       0.365331      -1.132555       0.014102      -0.067683      -0.013038       0.070356      -0.041047       0.017625       0.010683      -0.008528       0.163283      -0.071735       0.013727       0.058008             12.947188      17.917136      -7.162766      -0.105339      13.205464       0.099819       7.718964           0.057412
          340              O       6.586349       8.885840      12.996029      -0.525405      33.826166 0.50741672E+03  0.12024684E+05                                 8.369606                            6.993463       0.323720       2.160006                    0.997209      27.226390      71.090194       0.715066       0.361452      -1.136888       0.012925       0.009043      -0.002073       0.015910       0.043353       0.007649      -0.009850      -0.083838       0.047807      -0.069662       0.016311       0.053352              9.733603      10.890942       3.731546      -0.716547      12.799506      -0.446804       5.510361           0.091993
          341              O       4.960478       7.201496      14.672528      -0.547278      31.353850 0.45270974E+03  0.10418465E+05                                 7.846891                            6.497684       0.499681       2.202671                    0.998647      27.265650      69.978788       0.761016       0.349727      -1.147195       0.045928      -0.021929      -0.018778       0.054248       0.023942      -0.001106       0.039351       0.014285       0.028557      -0.049728       0.005185       0.044543              9.295056       5.248416      -0.307706      -0.006633      13.744874       3.247294       8.891878           0.107238
          342              O       4.483159       7.022820      12.517532      -0.545958      29.795435 0.43960408E+03  0.10046388E+05                                 7.559333                            6.397468       0.579838       2.229502                    0.998440      27.208240      69.668387       0.767666       0.349129      -1.147279       0.050916      -0.020937       0.000921       0.055061       0.006294       0.007731      -0.044891       0.030863       0.066549      -0.054728       0.005560       0.049168              8.668637       5.699655      -1.180743       1.462002      11.563777      -2.703916       8.742479           0.101924
          343              O       5.293608      15.394423      14.518650      -0.525681      29.996374 0.44293092E+03  0.10129194E+05                                 7.601328                            6.418601       0.580061       2.232260                    0.998450      27.024966      68.947962       0.767876       0.348800      -1.148945      -0.047513       0.025683      -0.000264       0.054011      -0.005119       0.007618      -0.046238       0.018437       0.051977      -0.049754      -0.001118       0.050872              8.805571       5.244473       0.078022       0.641907      12.488566      -3.055226       8.683672           0.139331
          344              O       4.766567      15.344307      12.361546      -0.535878      31.352783 0.45204530E+03  0.10385287E+05                                 7.843874                            6.478214       0.537641       2.218064                    0.998559      27.082237      69.141864       0.765790       0.348145      -1.150051      -0.045817       0.025442       0.021945       0.056816       0.017903       0.003718       0.049418       0.011327       0.046549      -0.053400      -0.002462       0.055862              9.392335       5.560187       1.540455       0.944486      14.005038       3.248556       8.611780           0.125898
          345              O      12.430200       0.775713      23.790336      -0.554382      34.815112 0.52622500E+03  0.12574052E+05                                 8.493611                            7.102811       0.391107       2.175750                    0.997620      27.490036      71.883109       0.712988       0.359518      -1.139350       0.026990      -0.037629       0.026970       0.053589       0.015561       0.009510      -0.027100      -0.018768      -0.102519      -0.048335       0.007475       0.040860              9.952314       6.149744       0.747204      -1.204580      10.584921      -4.625382      13.122276           0.106523
          346              O      12.564446      20.318895      23.723234      -0.564607      37.403816 0.55175794E+03  0.13357766E+05                                 8.966524                            7.321635       0.220545       2.122748                    0.996837      27.683139      73.158096       0.694420       0.364333      -1.134163      -0.034942       0.033771       0.011658       0.049974       0.006128       0.010431       0.038167       0.019053      -0.135874      -0.064605       0.022207       0.042398             10.765007       6.418490      -0.479517      -0.969347      10.885908       5.161597      14.990623           0.055022
          347              O      11.361203      19.094314      21.274534      -0.516828      32.644831 0.47901457E+03  0.11204490E+05                                 8.171196                            6.797191       0.283949       2.150679                    0.997210      26.989183      70.323247       0.723971       0.361694      -1.135159      -0.009355       0.005276      -0.002681       0.011070      -0.048341      -0.000899      -0.005140      -0.071373       0.123137      -0.080690       0.036090       0.044599              9.550835      10.938504      -3.933981       0.372823      12.258411       0.073793       5.455589           0.044972
          348              O      11.598205      21.323400      21.243266      -0.649044      47.430720 0.71619195E+03  0.18489390E+05                                10.490518                            8.315142       0.054908       2.027252                    0.997592      30.052758      81.759565       0.655348       0.362027      -1.137044      -0.016910      -0.066602      -0.008489       0.069237       0.049917      -0.011522       0.007894      -0.028210       0.133033      -0.075666       0.029674       0.045992             13.187041      17.889784       7.053066      -0.335959      13.510628      -0.217660       8.160709           0.052865
          349              O      11.069507       1.468626       2.041521      -0.548887      35.004854 0.52046170E+03  0.12408820E+05                                 8.534092                            7.071263       0.361661       2.166731                    0.997685      27.434837      71.785372       0.713063       0.360277      -1.138137       0.023171      -0.035114      -0.025691       0.049294       0.018280      -0.008363       0.032701      -0.006459      -0.128504      -0.058924       0.013461       0.045462             10.034696       5.964852      -0.051271       0.291521      10.948649       4.908710      13.190587           0.094250
          350              O      11.283307      21.024882       2.092462      -0.543719      36.700417 0.54557804E+03  0.13168324E+05                                 8.860908                            7.276051       0.208683       2.118017                    0.996981      27.598758      72.776482       0.697375       0.363886      -1.134743      -0.033388       0.034018      -0.016085       0.050306       0.013580       0.001211      -0.027957      -0.006667      -0.114646      -0.049713       0.010013       0.039701             10.536888       6.180164       0.001503       0.198655      10.918949      -5.095575      14.511551           0.121197
          351              O      14.607971      21.611024      22.187966      -0.612710      45.642839 0.65832915E+03  0.16669434E+05                                10.262264                            8.008452       0.028619       2.030621                    0.997582      29.283799      79.334567       0.662129       0.365330      -1.132557       0.014113       0.067678       0.013050       0.070355       0.041043      -0.017614       0.010683      -0.008544       0.163291      -0.071730       0.013724       0.058006             12.946813      17.916441       7.162487       0.105368      13.205111       0.099844       7.718888           0.057469
          352              O      14.873149       2.009010      22.135971      -0.525379      33.823516 0.50737214E+03  0.12023342E+05                                 8.369095                            6.993102       0.323766       2.160030                    0.997210      27.225666      71.087049       0.715094       0.361447      -1.136895       0.012934      -0.009036       0.002091       0.015916      -0.043341      -0.007639      -0.009842      -0.083840       0.047804      -0.069651       0.016307       0.053344              9.732874      10.889959      -3.731130       0.716495      12.798576      -0.446757       5.510087           0.092041
          353              O      13.247278       3.693354      20.459472      -0.547258      31.352803 0.45269301E+03  0.10417980E+05                                 7.846711                            6.497564       0.499708       2.202685                    0.998647      27.265242      69.977327       0.761023       0.349727      -1.147195       0.045930       0.021936       0.018774       0.054252      -0.023930       0.001095       0.039345       0.014279       0.028579      -0.049712       0.005172       0.044540              9.294777       5.248299       0.307702       0.006628      13.744368       3.247193       8.891665           0.107286
          354              O      12.769959       3.872030      22.614468      -0.545894      29.791064 0.43952742E+03  0.10044174E+05                                 7.558518                            6.396850       0.579998       2.229578                    0.998440      27.206600      69.662038       0.767715       0.349122      -1.147287       0.050914       0.020946      -0.000901       0.055062      -0.006290      -0.007732      -0.044875       0.030857       0.066607      -0.054714       0.005547       0.049167              8.667548       5.699083       1.180563      -1.461842      11.561935      -2.703539       8.741627           0.101983
          355              O      13.580408      17.290127      20.613350      -0.525663      29.995523 0.44291652E+03  0.10128780E+05                                 7.601181                            6.418498       0.580086       2.232273                    0.998451      27.024597      68.946670       0.767882       0.348800      -1.148946      -0.047510      -0.025687       0.000261       0.054010       0.005119      -0.007620      -0.046230       0.018423       0.051999      -0.049741      -0.001129       0.050870              8.805359       5.244375      -0.078022      -0.641889      12.488203      -3.055139       8.683498           0.139363
          356              O      13.053367      17.340243      22.770454      -0.535831      31.349583 0.45199151E+03  0.10383725E+05                                 7.843292                            6.477792       0.537759       2.218121                    0.998559      27.081086      69.137475       0.765823       0.348141      -1.150057      -0.045815      -0.025445      -0.021929       0.056810      -0.017901      -0.003722       0.049409       0.011320       0.046594      -0.053390      -0.002472       0.055861              9.391508       5.559806      -1.540298      -0.944422      14.003510       3.248287       8.611207           0.125941
          357              O      12.430200      21.013987       6.224336      -0.554410      34.817640 0.52626738E+03  0.12575338E+05                                 8.494091                            7.103144       0.391052       2.175723                    0.997620      27.490752      71.886151       0.712963       0.359522      -1.139345      -0.026992       0.037634       0.026963       0.053590       0.015562      -0.009507       0.027107      -0.018764      -0.102520      -0.048340       0.007476       0.040864              9.953037       6.150080       0.747290       1.204745      10.585553       4.625844      13.123479           0.106487
          358              O      12.295954       1.470805       6.157234      -0.564617      37.405168 0.55177848E+03  0.13358403E+05                                 8.966786                            7.321800       0.220508       2.122732                    0.996837      27.683491      73.159671       0.694407       0.364336      -1.134160       0.034943      -0.033774       0.011654       0.049975       0.006127      -0.010429      -0.038168       0.019053      -0.135866      -0.064604       0.022209       0.042396             10.765441       6.418668      -0.479548       0.969431      10.886267      -5.161873      14.991389           0.055007
          359              O      13.499197       2.695386       3.708534      -0.516808      32.642880 0.47898115E+03  0.11203498E+05                                 8.170822                            6.796914       0.284004       2.150705                    0.997210      26.988599      70.320761       0.723993       0.361690      -1.135164       0.009361      -0.005270      -0.002696       0.011076      -0.048334       0.000888       0.005133      -0.071376       0.123139      -0.080685       0.036089       0.044596              9.550330      10.937810      -3.933690      -0.372837      12.257791      -0.073827       5.455388           0.044979
          360              O      13.262195       0.466300       3.677266      -0.649039      47.430095 0.71618211E+03  0.18489066E+05                                10.490413                            8.315076       0.054923       2.027258                    0.997592      30.052614      81.758915       0.655352       0.362026      -1.137045       0.016913       0.066602      -0.008493       0.069239       0.049917       0.011515      -0.007896      -0.028211       0.133036      -0.075665       0.029673       0.045992             13.186898      17.889566       7.052976       0.335809      13.510470       0.217569       8.160658           0.052874
          361              O      13.790893      20.321074      19.607521      -0.548913      35.007306 0.52050138E+03  0.12410022E+05                                 8.534559                            7.071578       0.361604       2.166704                    0.997685      27.435502      71.788224       0.713039       0.360282      -1.138132      -0.023174       0.035118      -0.025687       0.049296       0.018277       0.008358      -0.032706      -0.006461      -0.128495      -0.058922       0.013460       0.045463             10.035411       5.965144      -0.051262      -0.291559      10.949316      -4.909210      13.191774           0.094223
          362              O      13.577093       0.764818      19.658462      -0.543732      36.701791 0.54559914E+03  0.13168977E+05                                 8.861182                            7.276226       0.208638       2.117999                    0.996980      27.599092      72.778052       0.697361       0.363890      -1.134739       0.033388      -0.034019      -0.016083       0.050306       0.013575      -0.001208       0.027956      -0.006667      -0.114636      -0.049709       0.010013       0.039696             10.537310       6.180331       0.001504      -0.198671      10.919299       5.095831      14.512302           0.121175
          363              O      10.252429       0.178676       4.621966      -0.612714      45.643403 0.65833700E+03  0.16669689E+05                                10.262361                            8.008507       0.028609       2.030617                    0.997582      29.283921      79.335121       0.662126       0.365331      -1.132556      -0.014110      -0.067678       0.013045       0.070354       0.041044       0.017622      -0.010683      -0.008541       0.163287      -0.071732       0.013724       0.058008             12.946962      17.916683       7.162594      -0.105223      13.205275      -0.099770       7.718927           0.057456
          364              O       9.987251      19.780690       4.569971      -0.525403      33.825777 0.50741136E+03  0.12024521E+05                                 8.369523                            6.993415       0.323711       2.160003                    0.997210      27.226323      71.089837       0.715070       0.361451      -1.136890      -0.012927       0.009042       0.002077       0.015912      -0.043350       0.007650       0.009849      -0.083838       0.047805      -0.069660       0.016310       0.053350              9.733452      10.890720      -3.731437      -0.716507      12.799320       0.446816       5.510316           0.092015
          365              O      11.613122      18.096346       2.893472      -0.547254      31.352144 0.45268122E+03  0.10417636E+05                                 7.846582                            6.497461       0.499730       2.202696                    0.998647      27.265037      69.976451       0.761032       0.349725      -1.147197      -0.045927      -0.021934       0.018772       0.054247      -0.023934      -0.001099      -0.039344       0.014283       0.028575      -0.049716       0.005177       0.044539              9.294613       5.248223       0.307662      -0.006621      13.744079      -3.247116       8.891537           0.107263
          366              O      12.090441      17.917670       5.048468      -0.545942      29.794515 0.43958769E+03  0.10045917E+05                                 7.559180                            6.397350       0.579893       2.229527                    0.998440      27.207783      69.666810       0.767673       0.349129      -1.147279      -0.050914      -0.020939      -0.000916       0.055060      -0.006291       0.007731       0.044887       0.030857       0.066579      -0.054723       0.005551       0.049172              8.668449       5.699541       1.180713       1.461969      11.563479       2.703893       8.742326           0.101945
          367              O      11.279992       4.499573       3.047350      -0.525611      29.991646 0.44284900E+03  0.10126828E+05                                 7.600448                            6.417946       0.580196       2.232329                    0.998451      27.023277      68.941429       0.767928       0.348793      -1.148954       0.047510       0.025696       0.000245       0.054015       0.005116       0.007625       0.046214       0.018420       0.052029      -0.049726      -0.001137       0.050862              8.804357       5.243924      -0.077945       0.641846      12.486438       3.054719       8.682709           0.139393
          368              O      11.807033       4.449457       5.204454      -0.535838      31.350515 0.45200729E+03  0.10384185E+05                                 7.843477                            6.477929       0.537722       2.218105                    0.998559      27.081338      69.138580       0.765810       0.348143      -1.150054       0.045819       0.025448      -0.021933       0.056816      -0.017898       0.003724      -0.049408       0.011311       0.046601      -0.053384      -0.002478       0.055863              9.391776       5.559916      -1.540324       0.944435      14.004024      -3.248420       8.611386           0.125949

******************************************************
Auxiliary information for the entire system
The total spin magnetic moment of the unit cell is   5.490477
The total net atomic charge of the unit cell is   -0.000002
Accuracy of reproducing the electrostatic potential in the unit cell:
  The inner radius (bohr) =    5.0000
  The outer radius (bohr) =   12.0000
  Valid grid points have density less than (e/(bohr^3)) =    0.0001
  The number of valid grid points were=      1671131
  The rms potential error without charges in kcal/mol is=      4.67359
  The rms potential error with partial charges in kcal/mol is=      0.84118
  The RRMSE value at monopole order=      0.17999
  The rms potential error with partial charges and cloud penetration in kcal/mol is=      0.84891
  The RRMSE value at monopole order with cloud penetration is=      0.18164
  The rms potential error with partial charges and atomic dipoles in kcal/mol is=      0.28137
  The RRMSE value at dipole order=      0.06021
  The rms potential error with partial charges, atomic dipoles and cloud penetration in kcal/mol is=      0.27357
  The RRMSE value at dipole order with cloud penetration=      0.05854

******************************************************
The electron densities and ab initio electrostatic potential were computed in VASP using the PBE functional and
projector augmented wave method. See the main text of the journal article for a description of computational details.
The atomic charges, dipoles, and quadrupoles were computed with the DDEC6 method as described in
(a) T. A. Manz and N. Gabaldon Limas, RSC Adv. 6 (2016) 47771-47801 DOI: 10.1039/c6ra04656h
(b) N. Gabaldon Limas and T. A. Manz, RSC Adv. 8 (2018) 2678-2707 DOI: 10.1039/c7ra11829e.
For each atom in the material, the electron cloud parameters were fit to the spherically averaged atom-in-material
electron density using radial positions for which this density was between 10^-4 and 10^-2 electrons per cubic bohr.
The polarizabilities, dispersion coefficients, and quantum Drude oscillator (QDO) parameters were fit using the MCLF method.
The magnetic structure of the system was optimized in VASP from the default ferromagnetic initial guess using spin polarization.
The atomic spin moments (ASMs) were computed on this optimized magnetic structure using the DDEC6 partition as inputs
to the method of T. A. Manz and D. S. Sholl, J. Chem. Theory Comput. 7 (2011) 4146-4164 DOI: 10.1021/ct200539n.
The RMSE and RRMSE were computed using a uniform grid with Ewald summation.
