# Supplementary material for: A collection of forcefield precursors for metal–organic frameworks
Source: RSC Adv. 2019 Nov 13;9(63):36492–507. doi: 10.1039/c9ra07327b (PMC9075174; doi:10.1039/c9ra07327b)
Supplement: RA-009-C9RA07327B-s3410 [file RA-009-C9RA07327B-s3410.xyz]

  122
jmolscript: load "" {1 1 1} spacegroup "x,y,z" unitcell [{      5.865300     0.000000     0.000000 }, {     -2.932705    12.514460     0.000000 }, {      0.000000    -0.871239    20.961902 }]
Zn     4.208646    -0.653429    15.721426     0.741767
Zn     1.656654    -0.217810     5.240475     0.741767
H      1.155415    10.699037    12.967033     0.094290
H      2.329068     9.288537    11.614990     0.129379
H     -0.710917     9.024009    14.486770     0.130201
H     -2.010673    10.381101    15.798986     0.099096
H     -1.564313     8.006137    11.095135     0.114500
H      0.201144     7.514503    13.168267     0.116557
H     -0.515591     6.740654     9.686495     0.115239
H      2.139632     6.186005    12.673566     0.119454
H      3.006540     2.462303    12.237558     0.134477
H      1.753128     1.693766    12.843357     0.152191
H      0.987129    -0.325816    11.753338     0.114931
H      4.647657     1.084191    10.828919     0.107818
H      4.088108     0.508565    18.475820     0.092898
H     -0.603551     1.919065    19.827863     0.129163
H      2.221763     2.183592    16.956083     0.129621
H      0.922019     0.826501    15.643867     0.099277
H      1.368357     3.201465    20.347718     0.114985
H      3.133810     3.693099    18.274586     0.115840
H      2.417067     5.338186     0.794456     0.116334
H     -0.793014     5.021596    18.769287     0.119025
H      0.073861     8.745298    19.205295     0.136167
H     -1.179557     9.513836    18.599496     0.153317
H     -1.945574    11.533417    19.689515     0.114170
H      1.714965    10.123411    20.613934     0.108396
H      1.777180     0.944184     7.994869     0.094290
H      0.603527     2.354684     9.346912     0.129379
H      3.643512     2.619212     6.475132     0.130201
H      4.943268     1.262120     5.162916     0.099096
H      4.496908     3.637084     9.866767     0.114500
H      2.731451     4.128718     7.793635     0.116557
H      3.448186     4.902567    11.275407     0.115239
H      0.792963     5.457216     8.288336     0.119454
H     -0.073945     9.180918     8.724344     0.134477
H      1.179467     9.949455     8.118545     0.152191
H      1.945466    11.969037     9.208564     0.114931
H     -1.715062    10.559030    10.132983     0.107817
H     -1.155513    11.134656     2.486082     0.092898
H      3.536146     9.724156     1.134039     0.129162
H      0.710832     9.459629     4.005819     0.129621
H      2.010576    10.816720     5.318035     0.099277
H      1.564238     8.441756     0.614184     0.114985
H     -0.201215     7.950122     2.687316     0.115840
H      0.515528     6.305035    20.167446     0.116334
H      3.725609     6.621625     2.192615     0.119025
H      2.858734     2.897923     1.756607     0.136167
H      4.112152     2.129385     2.362406     0.153317
H      4.878169     0.109804     1.272387     0.114170
H      1.217630     1.519810     0.347968     0.108396
C      1.965414    10.339093    13.280832     0.090121
C      2.668667     9.504205    12.466043    -0.199021
C     -1.981927     8.969280    12.876896     0.164598
C     -1.534993     9.339863    14.161861    -0.189317
C     -2.311562    10.162202    14.935355     0.116347
C     -1.233510     8.106214    11.969246    -0.153434
C     -0.112062     7.445059    12.285771    -0.130602
C      0.669786     6.611256    11.342485     0.112009
C      0.285610     6.370988    10.011404    -0.135565
C      1.862791     6.042487    11.784781    -0.138996
C      3.540874     1.122382    13.727950     0.653977
C      2.686298     1.595651    12.560372    -0.399897
C      1.774839    -0.367130    11.241868    -0.163155
C      2.795984     0.555806    11.467837     0.147762
C      3.951449     0.468723    10.690570    -0.171375
C      4.898105     0.868508    18.162021     0.094297
C     -0.263949     1.703397    18.976810    -0.198470
C      0.950752     2.238322    18.565957     0.160905
C      1.397690     1.867739    17.280992    -0.187353
C      0.621128     1.045400    16.507498     0.117534
C      1.699160     3.101388    19.473607    -0.153579
C      2.820603     3.762542    19.157082    -0.129830
C      3.602443     4.596345    20.100368     0.113011
C      3.218265     5.707852     0.469547    -0.137985
C     -1.069857     5.165114    19.658072    -0.137813
C      0.608184    10.085220    17.714903     0.653555
C     -0.246388     9.611951    18.882481    -0.404004
C     -1.157865    11.574731    20.200985    -0.162779
C     -0.136712    10.651796    19.975016     0.149630
C      1.018752    10.738878    20.752283    -0.172610
C      0.967181     1.304128     7.681070     0.090121
C      0.263928     2.139016     8.495859    -0.199021
C      4.914522     2.673941     8.085006     0.164598
C      4.467588     2.303358     6.800041    -0.189317
C      5.244157     1.481019     6.026547     0.116347
C      4.166105     3.537007     8.992656    -0.153434
C      3.044657     4.198162     8.676131    -0.130602
C      2.262809     5.031965     9.619417     0.112008
C      2.646985     5.272233    10.950498    -0.135562
C      1.069804     5.600734     9.177121    -0.138993
C     -0.608279    10.520839     7.233952     0.653977
C      0.246297    10.047570     8.401530    -0.399897
C      1.157756    12.010351     9.720034    -0.163155
C      0.136611    11.087415     9.494065     0.147761
C     -1.018854    11.174498    10.271332    -0.171374
C     -1.965510    10.774713     2.799881     0.094297
C      3.196544     9.939824     1.985092    -0.198470
C      1.981843     9.404899     2.395945     0.160905
C      1.534905     9.775482     3.680910    -0.187353
C      2.311467    10.597821     4.454404     0.117534
C      1.233435     8.541833     1.488295    -0.153579
C      0.111992     7.880679     1.804820    -0.129830
C     -0.669848     7.046876     0.861534     0.113010
C     -0.285670     5.935369    20.492355    -0.137982
C      4.002452     6.478107     1.303830    -0.137810
C      2.324411     1.558001     3.246999     0.653555
C      3.178983     2.031270     2.079421    -0.404004
C      4.090460     0.068490     0.760917    -0.162779
C      3.069307     0.991425     0.986886     0.149630
C      1.913843     0.904343     0.209619    -0.172610
N      2.383608    10.669821    14.519052    -0.218592
N      5.316302     0.537781    16.923801    -0.221843
N      0.548987     0.973400     6.442850    -0.218592
N     -2.383707    11.105440     4.038101    -0.221843
O      3.005376     0.252354    14.493269    -0.576858
O      4.712759     1.499694    13.845336    -0.607020
O      0.072678    10.955247    16.949584    -0.575866
O      1.780073     9.707907    17.597517    -0.606878
O     -0.072781    11.390867     6.468633    -0.576858
O     -1.780164    10.143527     7.116566    -0.607020
O      2.859917     0.687974     4.012318    -0.575866
O      1.152522     1.935314     3.364385    -0.606878

The following XYZ coordinates are in angstroms. Other properties are in atomic units.
The sperically averaged electron density of each atom fit to a function of the form exp(a - br)
eigen_1, eigen_2 and eigen_3 are the three eigenvalues of traceless quadrupole moment tensor
  atom number  atomic symbol              X              Y              Z     net charge C6 coefficient C8 coefficient C10 coefficient fluctuating dipole atomic polarizability isotropic forcefield polarizability              a              b squared Pearson coefficient          <r^3>          <r^4>         wp_QDO          m_QDO          q_QDO       dipole_x       dipole_y       dipole_z         dipole            Qxy            Qxz            Qyz     Q(x^2-y^2)  Q(3z^2 - R^2)        eigen_1        eigen_2        eigen_3 static polarizability      alpha(xx)      alpha(xy)      alpha(xz)      alpha(yy)      alpha(yz)      alpha(zz) atomic spin moment
            1             Zn       4.208646      -0.653429      15.721426       0.741767      96.276602 0.21502711E+04  0.70848192E+05                                17.133575                           15.135926       0.226600       1.916593                    0.996915      49.121737     136.474513       0.465280       0.399536      -1.144187      -0.089185       0.000461      -0.000167       0.089186      -0.000262       0.000068      -0.045120       0.098750      -0.056327      -0.075731       0.016967       0.058764             19.214885      15.884629       0.001454       0.002255      15.949229       1.242093      25.810797          -0.000005
            2             Zn       1.656654      -0.217810       5.240475       0.741767      96.276596 0.21502709E+04  0.70848186E+05                                17.133575                           15.135926       0.226600       1.916593                    0.996915      49.121735     136.474508       0.465280       0.399536      -1.144187       0.089185      -0.000461       0.000168       0.089186      -0.000262       0.000068      -0.045120       0.098750      -0.056327      -0.075731       0.016967       0.058764             19.214884      15.884628       0.001465       0.002255      15.949229       1.242093      25.810796          -0.000005
            3              H       1.155415      10.699037      12.967033       0.094290       0.998517 0.71632253E+01  0.69564882E+02                                 1.745431                            1.634505      -1.276224       2.268569                    0.993271       3.882034      11.418173       0.450951       1.398606      -0.681821      -0.037185       0.016818      -0.020822       0.045817      -0.006411       0.008062       0.005151       0.013068       0.010957      -0.014604       0.002264       0.012340              1.810659       2.273151      -0.402548       0.292173       1.595867      -0.110324       1.562960          -0.000001
            4              H       2.329068       9.288537      11.614990       0.129379       0.976237 0.72903480E+01  0.70629591E+02                                 1.686630                            1.628383      -1.040747       2.396122                    0.996604       3.550878      10.202484       0.463523       1.363943      -0.690793      -0.011226      -0.006498      -0.033779       0.036184      -0.007181       0.004615       0.009523       0.009159       0.034654      -0.018066       0.002723       0.015343              1.705027       1.649697       0.045625       0.260325       1.519911       0.147640       1.945473          -0.000001
            5              H      -0.710917       9.024009      14.486770       0.130201       1.082291 0.80518862E+01  0.79054650E+02                                 1.734154                            1.656428      -0.982526       2.422988                    0.997647       3.411612       9.503996       0.488199       1.277847      -0.710269       0.031345      -0.011391       0.014822       0.036496      -0.011018       0.007781       0.001890       0.009281       0.011288      -0.015721       0.002177       0.013545              1.754800       2.130305      -0.265407       0.180689       1.521366       0.039870       1.612730           0.000001
            6              H      -2.010673      10.381101      15.798986       0.099096       1.112075 0.78189162E+01  0.77470875E+02                                 1.863757                            1.698448      -1.299188       2.256777                    0.993820       3.900976      11.520088       0.446812       1.383532      -0.684929       0.016056       0.007608       0.043758       0.047228      -0.008811       0.004534       0.001453      -0.007409       0.025046      -0.014648       0.005006       0.009642              1.963158       1.712094       0.071907       0.356283       1.527166       0.363354       2.650214          -0.000001
            7              H      -1.564313       8.006137      11.095135       0.114500       1.041863 0.81447074E+01  0.81034160E+02                                 1.755362                            1.713210      -1.163680       2.331179                    0.994856       3.682888      10.685030       0.455551       1.351378      -0.693155      -0.009508      -0.003834      -0.035964       0.037397      -0.009940       0.006358       0.002759       0.010750       0.031241      -0.017662       0.004026       0.013636              1.768545       1.682098      -0.075912       0.103959       1.668364       0.155276       1.955173          -0.000000
            8              H       0.201144       7.514503      13.168267       0.116557       1.122973 0.87510595E+01  0.87090826E+02                                 1.730438                            1.687295      -1.061289       2.380389                    0.996716       3.422388       9.373436       0.504477       1.219980      -0.723792       0.008157       0.001862       0.037471       0.038394      -0.008488       0.004684      -0.000118       0.003784       0.036723      -0.015120       0.001355       0.013765              1.732020       1.642593      -0.095210       0.121268       1.559766       0.179515       1.993700           0.000002
            9              H      -0.515591       6.740654       9.686495       0.115239       1.107968 0.82230862E+01  0.81424030E+02                                 1.783294                            1.688395      -0.955099       2.427527                    0.997615       3.530659       9.982317       0.475821       1.300003      -0.704942      -0.031059       0.014447      -0.015385       0.037551      -0.012019       0.006618       0.003802       0.012732       0.023941      -0.019254       0.006026       0.013228              1.828851       2.153079      -0.376405       0.123232       1.813791      -0.018552       1.519684           0.000001
           10              H       2.139632       6.186005      12.673566       0.119454       1.132449 0.85531321E+01  0.84089025E+02                                 1.700765                            1.640418      -0.873343       2.468105                    0.998766       3.275499       8.729857       0.528052       1.179818      -0.734618       0.012119       0.002764       0.036487       0.038546      -0.011264       0.005472       0.003391       0.009712       0.036939      -0.019504       0.005247       0.014257              1.698525       1.544352      -0.001116       0.180992       1.543992       0.179160       2.007232           0.000004
           11              H       3.006540       2.462303      12.237558       0.134477       1.055087 0.79119996E+01  0.77843765E+02                                 1.746038                            1.665710      -1.062077       2.371525                    0.997018       3.603785      10.264557       0.473396       1.315055      -0.700642       0.010093       0.016343      -0.006773       0.020367       0.003266      -0.004706      -0.000345      -0.007198       0.001080      -0.007468       0.001697       0.005771              1.783467       1.457984       0.154058      -0.072861       2.280762      -0.363171       1.611655           0.000000
           12              H       1.753128       1.693766      12.843357       0.152191       1.014217 0.76730406E+01  0.74937961E+02                                 1.712691                            1.653362      -1.011215       2.413769                    0.997501       3.433281       9.752192       0.469431       1.335979      -0.697679      -0.024316      -0.002370       0.009338       0.026155       0.001593      -0.003408       0.003909       0.003256       0.004122      -0.006269       0.001130       0.005139              1.732170       2.151781      -0.102987      -0.202575       1.465005       0.010062       1.579724          -0.000000
           13              H       0.987129      -0.325816      11.753338       0.114931       0.944169 0.69233678E+01  0.66628796E+02                                 1.680959                            1.609704      -1.219922       2.303800                    0.994074       3.740563      10.932636       0.453478       1.403478      -0.681603      -0.028535       0.003023       0.021114       0.035625       0.002407      -0.007371       0.010120       0.006373       0.005889      -0.014242       0.002277       0.011966              1.710607       2.093127       0.012022      -0.365814       1.398826       0.001597       1.639870          -0.000002
           14              H       4.647657       1.084191      10.828919       0.107818       1.042164 0.79425558E+01  0.78650317E+02                                 1.757367                            1.695213      -1.174583       2.317638                    0.994342       3.758824      10.935089       0.455875       1.356812      -0.691382       0.026743       0.023472       0.007069       0.036278       0.009450      -0.005824       0.010046       0.000350      -0.022276      -0.018007       0.004276       0.013731              1.769666       1.982163       0.370870       0.011779       1.804387       0.002299       1.522447          -0.000001
           15              H       4.088108       0.508565      18.475820       0.092898       1.004135 0.72116527E+01  0.70164770E+02                                 1.752768                            1.640526      -1.286324       2.263303                    0.993123       3.898632      11.483755       0.449841       1.399467      -0.681604      -0.037503      -0.017301       0.020312       0.046026       0.006288      -0.008434       0.005171       0.013157       0.011396      -0.014721       0.001980       0.012742              1.818729       2.285296       0.405988      -0.294827       1.602055      -0.111400       1.568835          -0.000001
           16              H      -0.603551       1.919065      19.827863       0.129163       0.975984 0.72897170E+01  0.70635980E+02                                 1.687845                            1.629533      -1.047457       2.393327                    0.996582       3.552352      10.214248       0.462747       1.365989      -0.690397      -0.011103       0.006594       0.033589       0.035986       0.007284      -0.004722       0.009549       0.009108       0.035333      -0.018252       0.002686       0.015566              1.706249       1.650921      -0.045687      -0.260706       1.520869       0.147784       1.946957          -0.000001
           17              H       2.221763       2.183592      16.956083       0.129621       1.085165 0.80815719E+01  0.79451484E+02                                 1.740585                            1.662193      -0.999167       2.416756                    0.997459       3.417041       9.538116       0.485961       1.282031      -0.709400       0.031369       0.011430      -0.014413       0.036364       0.010853      -0.007950       0.001534       0.009218       0.011846      -0.015533       0.001824       0.013709              1.761428       2.139404       0.266989      -0.181989       1.526450       0.040002       1.618430           0.000001
           18              H       0.922019       0.826501      15.643867       0.099277       1.111856 0.78172521E+01  0.77462633E+02                                 1.864805                            1.699235      -1.305967       2.254187                    0.993790       3.901984      11.529690       0.446256       1.385109      -0.684625       0.016364      -0.007486      -0.043616       0.047183       0.008751      -0.004478       0.001470      -0.006902       0.024964      -0.014471       0.004873       0.009598              1.964357       1.712896      -0.072036      -0.356776       1.527813       0.363821       2.652362          -0.000001
           19              H       1.368357       3.201465      20.347718       0.114985       1.041731 0.81450072E+01  0.81047308E+02                                 1.755897                            1.713790      -1.164476       2.330668                    0.994893       3.684529      10.694521       0.455202       1.352244      -0.692963      -0.009527       0.004157       0.035816       0.037294       0.009976      -0.006396       0.002700       0.011171       0.031806      -0.017851       0.004002       0.013848              1.769112       1.682742       0.076034      -0.103757       1.669094       0.155364       1.955498          -0.000000
           20              H       3.133810       3.693099      18.274586       0.115840       1.119237 0.87094330E+01  0.86530950E+02                                 1.722673                            1.680105      -1.041445       2.388275                    0.997013       3.417100       9.336155       0.507236       1.215385      -0.724829       0.008189      -0.001717      -0.037780       0.038696       0.008642      -0.004640      -0.000074       0.003831       0.035903      -0.015143       0.001628       0.013515              1.724171       1.635456       0.094544      -0.120254       1.553275       0.178172       1.983780           0.000002
           21              H       2.417067       5.338186       0.794456       0.116334       1.105362 0.82016592E+01  0.81176243E+02                                 1.782253                            1.687601      -0.961064       2.425873                    0.997530       3.526785       9.976135       0.475236       1.302175      -0.704497      -0.030957      -0.014176       0.015627       0.037463       0.011920      -0.006591       0.003985       0.012278       0.023743      -0.019121       0.006117       0.013004              1.827726       2.151370       0.375847      -0.122882       1.812837      -0.018397       1.518972           0.000001
           22              H      -0.793014       5.021596      18.769287       0.119025       1.134818 0.85782664E+01  0.84432472E+02                                 1.706907                            1.645921      -0.890236       2.461796                    0.998564       3.276734       8.749792       0.525468       1.184268      -0.733628       0.012307      -0.002761      -0.036555       0.038670       0.011197      -0.005452       0.003463       0.010175       0.036664      -0.019503       0.005310       0.014192              1.704718       1.549459       0.001032      -0.182308       1.549059       0.180320       2.015636           0.000004
           23              H       0.073861       8.745298      19.205295       0.136167       1.052538 0.78917390E+01  0.77629414E+02                                 1.746544                            1.666191      -1.075819       2.366330                    0.996952       3.602234      10.274159       0.472003       1.319192      -0.699779       0.009730      -0.015922       0.006665       0.019815      -0.003281       0.004402      -0.000253      -0.007139       0.001560      -0.007255       0.001709       0.005546              1.784004       1.458359      -0.154041       0.072842       2.281537      -0.363295       1.612115           0.000000
           24              H      -1.179557       9.513836      18.599496       0.153317       1.011972 0.76531404E+01  0.74707574E+02                                 1.711460                            1.652250      -1.009963       2.414947                    0.997551       3.429621       9.744762       0.469070       1.337652      -0.697345      -0.023711       0.002059      -0.009491       0.025623      -0.001641       0.003144       0.003945       0.003301       0.003641      -0.006207       0.001352       0.004855              1.730907       2.149983       0.102813       0.202307       1.464105       0.010027       1.578631          -0.000000
           25              H      -1.945574      11.533417      19.689515       0.114170       0.945305 0.69315315E+01  0.66704760E+02                                 1.680018                            1.608881      -1.214251       2.305941                    0.994254       3.738472      10.914411       0.454494       1.400393      -0.682206      -0.028822      -0.002957      -0.021280       0.035948      -0.002463       0.007336       0.010088       0.006439       0.006504      -0.014230       0.002249       0.011981              1.709618       2.091740      -0.011997       0.365362       1.398195       0.001606       1.638920          -0.000002
           26              H       1.714965      10.123411      20.613934       0.108396       1.040185 0.79270664E+01  0.78491226E+02                                 1.758413                            1.696164      -1.186637       2.313396                    0.994160       3.758863      10.949648       0.454510       1.360988      -0.690564       0.026426      -0.023470      -0.007356       0.036101      -0.009426       0.005726       0.009875       0.000263      -0.022195      -0.017790       0.004111       0.013679              1.770751       1.983462      -0.371301      -0.011807       1.805543       0.002297       1.523248          -0.000001
           27              H       1.777180       0.944184       7.994869       0.094290       0.998517 0.71632253E+01  0.69564882E+02                                 1.745431                            1.634505      -1.276224       2.268569                    0.993271       3.882034      11.418173       0.450951       1.398606      -0.681821       0.037185      -0.016818       0.020822       0.045817      -0.006411       0.008062       0.005151       0.013068       0.010957      -0.014604       0.002264       0.012340              1.810659       2.273151      -0.402548       0.292173       1.595867      -0.110324       1.562960          -0.000001
           28              H       0.603527       2.354684       9.346912       0.129379       0.976237 0.72903473E+01  0.70629589E+02                                 1.686630                            1.628384      -1.040747       2.396122                    0.996604       3.550878      10.202487       0.463523       1.363944      -0.690793       0.011226       0.006498       0.033779       0.036184      -0.007181       0.004615       0.009523       0.009159       0.034654      -0.018066       0.002723       0.015343              1.705028       1.649698       0.045625       0.260325       1.519912       0.147640       1.945474          -0.000001
           29              H       3.643512       2.619212       6.475132       0.130201       1.082291 0.80518860E+01  0.79054650E+02                                 1.734154                            1.656429      -0.982526       2.422988                    0.997647       3.411612       9.503997       0.488199       1.277848      -0.710269      -0.031345       0.011391      -0.014822       0.036496      -0.011018       0.007781       0.001890       0.009281       0.011288      -0.015721       0.002177       0.013545              1.754800       2.130305      -0.265407       0.180689       1.521366       0.039870       1.612730           0.000001
           30              H       4.943268       1.262120       5.162916       0.099096       1.112075 0.78189162E+01  0.77470875E+02                                 1.863757                            1.698448      -1.299187       2.256777                    0.993820       3.900976      11.520088       0.446812       1.383532      -0.684929      -0.016056      -0.007608      -0.043758       0.047228      -0.008811       0.004534       0.001453      -0.007409       0.025046      -0.014648       0.005006       0.009642              1.963158       1.712094       0.071907       0.356283       1.527166       0.363354       2.650215          -0.000001
           31              H       4.496908       3.637084       9.866767       0.114500       1.041863 0.81447068E+01  0.81034155E+02                                 1.755362                            1.713210      -1.163680       2.331179                    0.994856       3.682888      10.685031       0.455550       1.351378      -0.693155       0.009508       0.003834       0.035964       0.037397      -0.009939       0.006358       0.002759       0.010750       0.031241      -0.017662       0.004026       0.013636              1.768545       1.682098      -0.075912       0.103959       1.668364       0.155276       1.955173          -0.000000
           32              H       2.731451       4.128718       7.793635       0.116557       1.122974 0.87510637E+01  0.87090880E+02                                 1.730438                            1.687296      -1.061289       2.380389                    0.996716       3.422389       9.373440       0.504477       1.219980      -0.723791      -0.008157      -0.001862      -0.037471       0.038394      -0.008488       0.004684      -0.000118       0.003784       0.036723      -0.015120       0.001355       0.013765              1.732020       1.642593      -0.095211       0.121268       1.559767       0.179515       1.993700           0.000002
           33              H       3.448186       4.902567      11.275407       0.115239       1.107969 0.82230954E+01  0.81424137E+02                                 1.783295                            1.688395      -0.955099       2.427527                    0.997615       3.530660       9.982318       0.475822       1.300002      -0.704942       0.031059      -0.014447       0.015385       0.037551      -0.012019       0.006618       0.003802       0.012732       0.023941      -0.019254       0.006026       0.013228              1.828852       2.153081      -0.376406       0.123232       1.813792      -0.018552       1.519684           0.000001
           34              H       0.792963       5.457216       8.288336       0.119454       1.132451 0.85531450E+01  0.84089185E+02                                 1.700767                            1.640419      -0.873343       2.468105                    0.998766       3.275500       8.729862       0.528052       1.179818      -0.734618      -0.012119      -0.002764      -0.036487       0.038546      -0.011264       0.005472       0.003391       0.009712       0.036940      -0.019504       0.005247       0.014257              1.698527       1.544354      -0.001116       0.180993       1.543993       0.179160       2.007234           0.000004
           35              H      -0.073945       9.180918       8.724344       0.134477       1.055086 0.79119931E+01  0.77843690E+02                                 1.746038                            1.665710      -1.062076       2.371525                    0.997018       3.603784      10.264555       0.473396       1.315055      -0.700642      -0.010093      -0.016343       0.006773       0.020367       0.003266      -0.004706      -0.000345      -0.007198       0.001080      -0.007468       0.001697       0.005771              1.783467       1.457984       0.154058      -0.072861       2.280762      -0.363171       1.611655           0.000000
           36              H       1.179467       9.949455       8.118545       0.152191       1.014217 0.76730410E+01  0.74937969E+02                                 1.712691                            1.653363      -1.011215       2.413769                    0.997501       3.433281       9.752194       0.469431       1.335980      -0.697679       0.024316       0.002370      -0.009338       0.026155       0.001593      -0.003408       0.003909       0.003256       0.004122      -0.006269       0.001130       0.005139              1.732171       2.151782      -0.102988      -0.202575       1.465005       0.010062       1.579724          -0.000000
           37              H       1.945466      11.969037       9.208564       0.114931       0.944169 0.69233669E+01  0.66628787E+02                                 1.680959                            1.609704      -1.219922       2.303800                    0.994074       3.740563      10.932637       0.453477       1.403479      -0.681603       0.028535      -0.003023      -0.021114       0.035625       0.002407      -0.007371       0.010120       0.006373       0.005889      -0.014242       0.002277       0.011966              1.710607       2.093127       0.012022      -0.365814       1.398826       0.001597       1.639870          -0.000002
           38              H      -1.715062      10.559030      10.132983       0.107817       1.042164 0.79425539E+01  0.78650301E+02                                 1.757367                            1.695214      -1.174584       2.317638                    0.994342       3.758824      10.935092       0.455875       1.356813      -0.691382      -0.026743      -0.023472      -0.007069       0.036278       0.009450      -0.005824       0.010046       0.000350      -0.022276      -0.018007       0.004276       0.013731              1.769666       1.982163       0.370870       0.011779       1.804388       0.002299       1.522447          -0.000001
           39              H      -1.155513      11.134656       2.486082       0.092898       1.004134 0.72116517E+01  0.70164761E+02                                 1.752768                            1.640526      -1.286324       2.263303                    0.993123       3.898632      11.483756       0.449841       1.399467      -0.681604       0.037503       0.017301      -0.020312       0.046026       0.006288      -0.008434       0.005171       0.013157       0.011396      -0.014721       0.001980       0.012742              1.818729       2.285296       0.405988      -0.294827       1.602055      -0.111400       1.568835          -0.000001
           40              H       3.536146       9.724156       1.134039       0.129162       0.975984 0.72897198E+01  0.70636011E+02                                 1.687845                            1.629534      -1.047458       2.393327                    0.996582       3.552353      10.214250       0.462747       1.365989      -0.690397       0.011103      -0.006594      -0.033589       0.035986       0.007284      -0.004722       0.009549       0.009108       0.035333      -0.018252       0.002686       0.015566              1.706250       1.650922      -0.045687      -0.260706       1.520870       0.147784       1.946958          -0.000001
           41              H       0.710832       9.459629       4.005819       0.129621       1.085165 0.80815717E+01  0.79451484E+02                                 1.740586                            1.662194      -0.999167       2.416756                    0.997459       3.417041       9.538117       0.485961       1.282031      -0.709400      -0.031369      -0.011430       0.014413       0.036364       0.010853      -0.007950       0.001534       0.009218       0.011846      -0.015533       0.001824       0.013709              1.761428       2.139404       0.266989      -0.181989       1.526450       0.040002       1.618431           0.000001
           42              H       2.010576      10.816720       5.318035       0.099277       1.111856 0.78172517E+01  0.77462626E+02                                 1.864805                            1.699234      -1.305967       2.254187                    0.993790       3.901984      11.529689       0.446256       1.385108      -0.684625      -0.016364       0.007486       0.043616       0.047183       0.008751      -0.004478       0.001470      -0.006902       0.024964      -0.014471       0.004873       0.009598              1.964356       1.712895      -0.072036      -0.356776       1.527812       0.363821       2.652361          -0.000001
           43              H       1.564238       8.441756       0.614184       0.114985       1.041732 0.81450108E+01  0.81047351E+02                                 1.755897                            1.713790      -1.164476       2.330668                    0.994893       3.684530      10.694523       0.455202       1.352243      -0.692963       0.009527      -0.004157      -0.035816       0.037294       0.009976      -0.006396       0.002700       0.011171       0.031806      -0.017851       0.004002       0.013848              1.769112       1.682743       0.076034      -0.103757       1.669095       0.155364       1.955498          -0.000000
           44              H      -0.201215       7.950122       2.687316       0.115840       1.119238 0.87094425E+01  0.86531063E+02                                 1.722673                            1.680105      -1.041446       2.388274                    0.997013       3.417102       9.336160       0.507237       1.215385      -0.724829      -0.008189       0.001717       0.037780       0.038696       0.008642      -0.004640      -0.000074       0.003831       0.035903      -0.015143       0.001628       0.013515              1.724171       1.635457       0.094544      -0.120254       1.553276       0.178173       1.983781           0.000002
           45              H       0.515528       6.305035      20.167446       0.116334       1.105363 0.82016680E+01  0.81176348E+02                                 1.782254                            1.687602      -0.961064       2.425873                    0.997530       3.526786       9.976137       0.475236       1.302174      -0.704497       0.030957       0.014176      -0.015627       0.037463       0.011920      -0.006591       0.003985       0.012278       0.023743      -0.019121       0.006117       0.013004              1.827727       2.151371       0.375847      -0.122882       1.812838      -0.018397       1.518973           0.000001
           46              H       3.725609       6.621625       2.192615       0.119025       1.134819 0.85782758E+01  0.84432585E+02                                 1.706908                            1.645922      -0.890236       2.461795                    0.998564       3.276735       8.749795       0.525468       1.184267      -0.733628      -0.012307       0.002761       0.036555       0.038670       0.011197      -0.005452       0.003463       0.010175       0.036664      -0.019503       0.005310       0.014193              1.704719       1.549460       0.001032      -0.182308       1.549059       0.180320       2.015638           0.000004
           47              H       2.858734       2.897923       1.756607       0.136167       1.052538 0.78917332E+01  0.77629344E+02                                 1.746543                            1.666190      -1.075818       2.366330                    0.996952       3.602233      10.274156       0.472003       1.319192      -0.699779      -0.009730       0.015922      -0.006665       0.019815      -0.003281       0.004402      -0.000253      -0.007139       0.001560      -0.007255       0.001709       0.005546              1.784003       1.458358      -0.154041       0.072842       2.281537      -0.363294       1.612115           0.000000
           48              H       4.112152       2.129385       2.362406       0.153317       1.011972 0.76531409E+01  0.74707577E+02                                 1.711460                            1.652250      -1.009963       2.414947                    0.997551       3.429621       9.744761       0.469070       1.337652      -0.697345       0.023711      -0.002059       0.009491       0.025623      -0.001641       0.003144       0.003945       0.003301       0.003641      -0.006207       0.001352       0.004855              1.730906       2.149983       0.102813       0.202307       1.464105       0.010027       1.578631          -0.000000
           49              H       4.878169       0.109804       1.272387       0.114170       0.945305 0.69315318E+01  0.66704765E+02                                 1.680018                            1.608881      -1.214251       2.305941                    0.994254       3.738472      10.914412       0.454494       1.400394      -0.682206       0.028822       0.002957       0.021280       0.035948      -0.002463       0.007336       0.010088       0.006439       0.006504      -0.014230       0.002249       0.011981              1.709619       2.091740      -0.011997       0.365362       1.398195       0.001606       1.638921          -0.000002
           50              H       1.217630       1.519810       0.347968       0.108396       1.040185 0.79270664E+01  0.78491226E+02                                 1.758413                            1.696164      -1.186637       2.313396                    0.994160       3.758863      10.949648       0.454510       1.360988      -0.690564      -0.026426       0.023470       0.007356       0.036101      -0.009426       0.005726       0.009875       0.000263      -0.022195      -0.017790       0.004111       0.013679              1.770751       1.983462      -0.371301      -0.011807       1.805543       0.002297       1.523248          -0.000001
           51              C       1.965414      10.339093      13.280832       0.090121      27.113885 0.35469727E+03  0.79865565E+04                                 8.086399                            6.458744       0.070529       2.042103                    0.998470      26.612349      76.780304       0.616786       0.441031      -1.040983       0.040950       0.011354       0.035508       0.055377       0.022430       0.008114      -0.027583      -0.003898      -0.030951      -0.040156       0.005794       0.034362              9.088075       9.774820      -2.806912       0.422287       7.162188       2.474048      10.327218          -0.000001
           52              C       2.668667       9.504205      12.466043      -0.199021      33.440895 0.47254935E+03  0.11385762E+05                                 9.133296                            7.343864      -0.037889       1.964993                    0.997758      30.241862      89.087601       0.593961       0.427990      -1.053020       0.006530       0.016061      -0.002008       0.017454       0.018532      -0.003008      -0.003669      -0.022648       0.060205      -0.031766       0.009602       0.022164             10.342283      12.732187      -4.089040      -0.406377       8.922348       2.496796       9.372314           0.000000
           53              C      -1.981927       8.969280      12.876896       0.164598      33.300474 0.39385902E+03  0.90210960E+04                                 9.196850                            6.732543      -0.184851       1.961181                    0.999318      25.820712      72.933618       0.619639       0.431567      -1.056216       0.012879       0.000754      -0.010031       0.016342      -0.012231      -0.002154       0.005155      -0.004777       0.012542      -0.014699       0.001220       0.013479             11.269010      12.414456      -5.123339      -1.711996      10.347466       4.372311      11.045107           0.000001
           54              C      -1.534993       9.339863      14.161861      -0.189317      32.472439 0.44716075E+03  0.10603396E+05                                 8.895256                            7.096663       0.109805       2.015585                    0.998596      29.689252      86.154540       0.611574       0.422353      -1.058800       0.006226       0.007510       0.001415       0.009858      -0.007882       0.005613      -0.018194      -0.002460      -0.026536      -0.021183      -0.001586       0.022769              9.963708       9.884986      -2.735935      -0.661207       8.131135       4.026610      11.875002           0.000003
           55              C      -2.311562      10.162202      14.935355       0.116347      27.350098 0.34413556E+03  0.76912110E+04                                 8.138494                            6.361202      -0.133389       1.978438                    0.998891      26.316562      75.670436       0.621528       0.440941      -1.040927      -0.034388       0.008635      -0.034609       0.049546       0.032744       0.012637      -0.032424      -0.023162      -0.018434      -0.051900       0.005326       0.046574              9.171779       9.865926      -2.587965       0.166116       6.869809       2.860365      10.779602          -0.000000
           56              C      -1.233510       8.106214      11.969246      -0.153434      39.510176 0.47521730E+03  0.11458747E+05                                10.225558                            7.343553      -0.065133       1.949582                    0.998887      30.293970      89.086328       0.596911       0.425551      -1.055209      -0.004968       0.016346       0.006080       0.018134       0.009405       0.005036      -0.001334      -0.003150       0.058912      -0.019918      -0.000517       0.020435             12.950084      15.498411      -7.972403      -3.172227      13.677358       4.256097       9.674483           0.000002
           57              C      -0.112062       7.445059      12.285771      -0.130602      37.608736 0.44370465E+03  0.10492501E+05                                 9.837883                            7.043786       0.117288       2.006537                    0.999665      29.666622      85.741879       0.617691       0.419324      -1.061572       0.011745      -0.013102      -0.012000       0.021298       0.013916       0.001389      -0.014134      -0.025629       0.065341      -0.030800       0.001123       0.029678             12.488094      15.130331      -7.808880      -3.008522      12.995748       4.121336       9.338203           0.000006
           58              C       0.669786       6.611256      11.342485       0.112009      34.224809 0.40699718E+03  0.93614128E+04                                 9.250938                            6.762659      -0.065658       1.993077                    0.999197      26.095782      72.910624       0.631948       0.421381      -1.066786      -0.008691       0.008403       0.003946       0.012717      -0.024221      -0.010936       0.013788       0.007773       0.028492      -0.029629      -0.003094       0.032723             11.459548      12.825707      -6.075426      -1.984764      11.381270       4.270060      10.171668           0.000003
           59              C       0.285610       6.370988      10.011404      -0.135565      32.848676 0.45238348E+03  0.10759600E+05                                 8.969669                            7.141157       0.070108       1.997779                    0.999260      29.614410      86.097502       0.609193       0.422729      -1.058450       0.018771      -0.010257      -0.012108       0.024580      -0.010714       0.009341      -0.010313       0.011900      -0.035428      -0.018132      -0.005141       0.023273             10.182368      10.332799      -4.059937      -1.204856      10.182577       3.707334      10.031727           0.000005
           60              C       1.862791       6.042487      11.784781      -0.138996      32.642950 0.43011427E+03  0.10085659E+05                                 8.869772                            6.906568       0.099303       2.001953                    0.999633      29.421499      84.492795       0.628078       0.415884      -1.064464       0.012576      -0.017505      -0.017558       0.027800       0.009095       0.005601      -0.005653      -0.014948       0.089113      -0.027606      -0.003289       0.030894             10.276638      11.900836      -5.001788      -0.980542      10.197885       2.900689       8.731192           0.000006
           61              C       3.540874       1.122382      13.727950       0.653977      20.287044 0.24619288E+03  0.50818431E+04                                 6.910582                            5.608121      -0.048563       2.043077                    0.999743      21.955217      61.517514       0.619398       0.479061      -1.015252      -0.004248      -0.021557       0.020850       0.030289      -0.044022      -0.030587       0.054642      -0.058938       0.033963      -0.058682      -0.035783       0.094465              7.639957       7.768249       0.444884       1.871567       5.583168      -2.370474       9.568453           0.000000
           62              C       2.686298       1.595651      12.560372      -0.399897      32.380355 0.50175264E+03  0.12248315E+05                                 8.782042                            7.371375      -0.210717       1.907275                    0.998524      31.908052      94.016640       0.617847       0.406105      -1.068992       0.007563      -0.039055      -0.030734       0.050270       0.015618      -0.027403       0.020512      -0.001132      -0.015056      -0.043403       0.017020       0.026383              9.653689       7.903987      -1.109002       1.618596       9.014446      -0.160974      12.042635           0.000002
           63              C       1.774839      -0.367130      11.241868      -0.163155      30.900855 0.47680573E+03  0.11514495E+05                                 8.593869                            7.347987       0.069906       1.991629                    0.998608      30.409943      89.694815       0.597277       0.424646      -1.055051       0.002532      -0.026646      -0.018283       0.032414      -0.016236      -0.012172       0.007463       0.025585       0.049583      -0.028982       0.000138       0.028844              8.959771      10.037051       1.848814      -0.848498       8.258323       2.444154       8.583939          -0.000002
           64              C       2.795984       0.555806      11.467837       0.147762      29.033116 0.41036088E+03  0.94995075E+04                                 8.358799                            6.886954       0.001652       2.018088                    0.999485      26.135894      74.306874       0.610452       0.433431      -1.054690       0.001256       0.027963       0.047582       0.055204      -0.002754      -0.007650       0.046053      -0.031545       0.040396      -0.035709      -0.022338       0.058047              8.979584       9.036002       1.439325      -1.080725       7.884887       3.056588      10.017864          -0.000001
           65              C       3.951449       0.468723      10.690570      -0.171375      31.108445 0.48573031E+03  0.11806509E+05                                 8.674179                            7.453575      -0.079556       1.938541                    0.998577      30.953585      92.154852       0.587509       0.428909      -1.050460       0.009465      -0.026436      -0.016667       0.032654       0.021461       0.016581       0.012884      -0.012113      -0.014365      -0.022999      -0.012137       0.035135              9.031323       9.604964       0.878063      -2.346721       7.835112       2.107687       9.653891          -0.000002
           66              C       4.898105       0.868508      18.162021       0.094297      26.961397 0.35210065E+03  0.79118533E+04                                 8.049400                            6.428730       0.081188       2.046773                    0.998558      26.509635      76.352423       0.619270       0.440164      -1.041717       0.040928      -0.011624      -0.034377       0.054700      -0.022678      -0.008741      -0.027120      -0.002727      -0.028536      -0.040249       0.006675       0.033575              9.046422       9.736839       2.796307      -0.424836       7.129174       2.456589      10.273252          -0.000002
           67              C      -0.263949       1.703397      18.976810      -0.198470      33.418856 0.47212320E+03  0.11371867E+05                                 9.127354                            7.338683      -0.030602       1.967556                    0.997765      30.218692      88.978034       0.594453       0.427772      -1.053253       0.007659      -0.015049       0.001658       0.016967      -0.018847       0.001620      -0.003545      -0.022173       0.063592      -0.032467       0.009931       0.022537             10.336545      12.726709       4.088324       0.406022       8.917226       2.494927       9.365700           0.000000
           68              C       0.950752       2.238322      18.565957       0.160905      33.375041 0.39487189E+03  0.90492341E+04                                 9.205437                            6.737414      -0.184695       1.961024                    0.999297      25.858873      73.038411       0.619996       0.431084      -1.056614       0.013493      -0.000756       0.010815       0.017309       0.011142       0.001914       0.003430      -0.003445       0.011897      -0.013294       0.001979       0.011315             11.281091      12.427024       5.128814       1.713443      10.358138       4.378171      11.058111           0.000001
           69              C       1.397690       1.867739      17.280992      -0.187353      32.431660 0.44635585E+03  0.10579911E+05                                 8.888739                            7.090032       0.076337       2.005154                    0.998514      29.664127      86.073511       0.611870       0.422325      -1.058781       0.005936      -0.006543      -0.000443       0.008846       0.008441      -0.006634      -0.017957      -0.000942      -0.022478      -0.020533      -0.002533       0.023067              9.957305       9.881814       2.735580       0.659075       8.125105       4.022422      11.864997           0.000003
           70              C       0.621128       1.045400      16.507498       0.117534      27.309338 0.34347952E+03  0.76719488E+04                                 8.125861                            6.350974      -0.126345       1.980819                    0.998880      26.291832      75.546461       0.622716       0.440363      -1.041396      -0.035282      -0.009451       0.035271       0.050776      -0.032250      -0.011184      -0.031694      -0.024385      -0.018293      -0.050136       0.003597       0.046539              9.157936       9.851158       2.584911      -0.164559       6.860452       2.856115      10.762197          -0.000000
           71              C       1.699160       3.101388      19.473607      -0.153579      39.555548 0.47575569E+03  0.11476786E+05                                10.238737                            7.351794      -0.071064       1.947499                    0.998922      30.318473      89.223956       0.595986       0.426024      -1.054750      -0.005792      -0.017345      -0.007831       0.019892      -0.009048      -0.004398      -0.001985      -0.003590       0.059371      -0.019671      -0.000743       0.020414             12.968940      15.519211       7.985408       3.181693      13.699760       4.266176       9.687849           0.000002
           72              C       2.820603       3.762542      19.157082      -0.129830      37.637230 0.44400702E+03  0.10501964E+05                                 9.847672                            7.050122       0.115496       2.005974                    0.999659      29.668734      85.771404       0.616866       0.419793      -1.061222       0.010707       0.012812       0.010843       0.019909      -0.014285      -0.003425      -0.014262      -0.026274       0.064955      -0.031804       0.002309       0.029495             12.502710      15.150658       7.822167       3.016657      13.014251       4.127422       9.343223           0.000006
           73              C       3.602443       4.596345      20.100368       0.113011      34.221791 0.40692751E+03  0.93595100E+04                                 9.250851                            6.762242      -0.062652       1.993953                    0.999229      26.094782      72.909220       0.631938       0.421401      -1.066762      -0.008548      -0.008877      -0.002943       0.012670       0.024731       0.010264       0.014124       0.006850       0.028214      -0.030122      -0.002661       0.032782             11.460155      12.830063       6.077602       1.982968      11.381733       4.267507      10.168669           0.000003
           74              C       3.218265       5.707852       0.469547      -0.137985      32.927043 0.45378511E+03  0.10800777E+05                                 8.981300                            7.150173       0.074320       1.998703                    0.999273      29.659599      86.246891       0.609098       0.422488      -1.058650       0.019565       0.010893       0.011962       0.025387       0.010286      -0.008168      -0.010727       0.009773      -0.040313      -0.019233      -0.003401       0.022634             10.196498      10.344550       4.065714       1.209314      10.198427       3.715639      10.046517           0.000005
           75              C      -1.069857       5.165114      19.658072      -0.137813      32.577560 0.42902327E+03  0.10053239E+05                                 8.854848                            6.894472       0.098993       2.002076                    0.999600      29.389471      84.359728       0.629113       0.415482      -1.064769       0.011877       0.017460       0.016929       0.027065      -0.008652      -0.006871      -0.005741      -0.014939       0.088163      -0.027442      -0.003418       0.030860             10.258913      11.878383       4.989908       0.975058      10.176633       2.894864       8.721722           0.000006
           76              C       0.608184      10.085220      17.714903       0.653555      20.284859 0.24615167E+03  0.50810350E+04                                 6.911697                            5.608883      -0.055906       2.040738                    0.999744      21.954579      61.526086       0.619121       0.479271      -1.015089      -0.004679       0.021879      -0.020171       0.030124       0.043557       0.029409       0.055709      -0.056431       0.033627      -0.057521      -0.036618       0.094139              7.641290       7.769149      -0.445002      -1.871949       5.584308      -2.371164       9.570412           0.000000
           77              C      -0.246388       9.611951      18.882481      -0.404004      32.438176 0.50292789E+03  0.12282569E+05                                 8.785426                            7.374049      -0.209720       1.907106                    0.998613      31.944659      94.105359       0.618564       0.405450      -1.069564       0.007926       0.040218       0.029539       0.050526      -0.016345       0.026161       0.021476       0.001562      -0.013825      -0.043379       0.017439       0.025939              9.657620       7.906026       1.109335      -1.620319       9.018484      -0.161344      12.048351           0.000002
           78              C      -1.157865      11.574731      20.200985      -0.162779      30.907633 0.47691522E+03  0.11518351E+05                                 8.597511                            7.351054       0.068921       1.991200                    0.998585      30.415639      89.730354       0.596853       0.424902      -1.054841       0.001178       0.026968       0.018364       0.032648       0.016537       0.013801       0.007654       0.025611       0.047288      -0.028813      -0.001412       0.030225              8.963703      10.040578      -1.850208       0.847178       8.262927       2.445980       8.587605          -0.000002
           79              C      -0.136712      10.651796      19.975016       0.149630      29.004366 0.40984035E+03  0.94855169E+04                                 8.358122                            6.886335       0.001786       2.017899                    0.999530      26.119903      74.281159       0.609912       0.433903      -1.054284       0.001026      -0.028257      -0.047390       0.055184       0.002315       0.008584       0.046431      -0.032307       0.041761      -0.036359      -0.022437       0.058796              8.978937       9.035079      -1.439730       1.079842       7.884797       3.056436      10.016935          -0.000001
           80              C       1.018752      10.738878      20.752283      -0.172610      31.127510 0.48613631E+03  0.11818024E+05                                 8.673482                            7.452837      -0.073286       1.940125                    0.998648      30.964144      92.171755       0.588035       0.428466      -1.050804       0.009489       0.026739       0.016246       0.032695      -0.021206      -0.015669       0.012195      -0.012430      -0.012477      -0.022600      -0.011338       0.033937              9.030613       9.604002      -0.879211       2.345378       7.835457       2.107584       9.652381          -0.000002
           81              C       0.967181       1.304128       7.681070       0.090121      27.113885 0.35469727E+03  0.79865564E+04                                 8.086399                            6.458744       0.070529       2.042103                    0.998470      26.612349      76.780304       0.616786       0.441031      -1.040983      -0.040950      -0.011354      -0.035508       0.055377       0.022430       0.008114      -0.027583      -0.003898      -0.030951      -0.040156       0.005794       0.034362              9.088075       9.774820      -2.806912       0.422287       7.162188       2.474048      10.327217          -0.000002
           82              C       0.263928       2.139016       8.495859      -0.199021      33.440898 0.47254940E+03  0.11385763E+05                                 9.133297                            7.343864      -0.037889       1.964993                    0.997758      30.241864      89.087609       0.593961       0.427990      -1.053020      -0.006530      -0.016061       0.002008       0.017454       0.018532      -0.003008      -0.003669      -0.022648       0.060205      -0.031766       0.009602       0.022164             10.342283      12.732188      -4.089040      -0.406377       8.922348       2.496796       9.372314           0.000000
           83              C       4.914522       2.673941       8.085006       0.164598      33.300478 0.39385907E+03  0.90210973E+04                                 9.196851                            6.732543      -0.184852       1.961181                    0.999318      25.820714      72.933625       0.619639       0.431567      -1.056216      -0.012879      -0.000754       0.010032       0.016342      -0.012231      -0.002154       0.005155      -0.004777       0.012542      -0.014699       0.001220       0.013479             11.269010      12.414457      -5.123340      -1.711995      10.347467       4.372311      11.045108           0.000001
           84              C       4.467588       2.303358       6.800041      -0.189317      32.472437 0.44716072E+03  0.10603396E+05                                 8.895256                            7.096663       0.109805       2.015585                    0.998596      29.689251      86.154536       0.611574       0.422353      -1.058800      -0.006226      -0.007510      -0.001415       0.009858      -0.007882       0.005613      -0.018194      -0.002460      -0.026536      -0.021183      -0.001586       0.022769              9.963707       9.884985      -2.735935      -0.661206       8.131135       4.026610      11.875002           0.000003
           85              C       5.244157       1.481019       6.026547       0.116347      27.350094 0.34413551E+03  0.76912096E+04                                 8.138493                            6.361201      -0.133389       1.978438                    0.998891      26.316560      75.670426       0.621528       0.440941      -1.040927       0.034388      -0.008635       0.034609       0.049546       0.032744       0.012637      -0.032424      -0.023161      -0.018434      -0.051901       0.005326       0.046574              9.171777       9.865924      -2.587964       0.166116       6.869807       2.860365      10.779601          -0.000000
           86              C       4.166105       3.537007       8.992656      -0.153434      39.510181 0.47521737E+03  0.11458749E+05                                10.225559                            7.343553      -0.065134       1.949582                    0.998887      30.293973      89.086343       0.596911       0.425551      -1.055209       0.004968      -0.016346      -0.006080       0.018134       0.009405       0.005036      -0.001334      -0.003150       0.058912      -0.019918      -0.000517       0.020435             12.950085      15.498413      -7.972405      -3.172227      13.677359       4.256097       9.674484           0.000002
           87              C       3.044657       4.198162       8.676131      -0.130602      37.608744 0.44370478E+03  0.10492505E+05                                 9.837885                            7.043788       0.117287       2.006537                    0.999665      29.666628      85.741908       0.617691       0.419324      -1.061572      -0.011745       0.013102       0.012000       0.021298       0.013916       0.001389      -0.014133      -0.025629       0.065341      -0.030801       0.001123       0.029678             12.488096      15.130334      -7.808881      -3.008522      12.995751       4.121336       9.338204           0.000006
           88              C       2.262809       5.031965       9.619417       0.112008      34.224842 0.40699765E+03  0.93614261E+04                                 9.250944                            6.762663      -0.065658       1.993077                    0.999197      26.095795      72.910668       0.631948       0.421381      -1.066786       0.008691      -0.008403      -0.003946       0.012717      -0.024221      -0.010936       0.013788       0.007773       0.028492      -0.029629      -0.003095       0.032724             11.459557      12.825716      -6.075432      -1.984767      11.381280       4.270064      10.171674           0.000003
           89              C       2.646985       5.272233      10.950498      -0.135562      32.848596 0.45238209E+03  0.10759558E+05                                 8.969652                            7.141143       0.070112       1.997781                    0.999260      29.614364      86.097309       0.609194       0.422728      -1.058450      -0.018771       0.010257       0.012108       0.024580      -0.010714       0.009341      -0.010313       0.011900      -0.035427      -0.018132      -0.005141       0.023273             10.182347      10.332781      -4.059929      -1.204852      10.182556       3.707324      10.031706           0.000005
           90              C       1.069804       5.600734       9.177121      -0.138993      32.642864 0.43011287E+03  0.10085617E+05                                 8.869753                            6.906554       0.099307       2.001955                    0.999633      29.421453      84.492605       0.628079       0.415883      -1.064464      -0.012576       0.017505       0.017558       0.027800       0.009095       0.005601      -0.005653      -0.014948       0.089113      -0.027606      -0.003289       0.030894             10.276615      11.900808      -5.001774      -0.980539      10.197860       2.900682       8.731177           0.000006
           91              C      -0.608279      10.520839       7.233952       0.653977      20.287046 0.24619291E+03  0.50818438E+04                                 6.910583                            5.608122      -0.048563       2.043077                    0.999743      21.955219      61.517524       0.619398       0.479061      -1.015252       0.004248       0.021557      -0.020850       0.030289      -0.044022      -0.030587       0.054642      -0.058938       0.033963      -0.058682      -0.035783       0.094465              7.639957       7.768250       0.444885       1.871567       5.583168      -2.370474       9.568454           0.000000
           92              C       0.246297      10.047570       8.401530      -0.399897      32.380355 0.50175266E+03  0.12248315E+05                                 8.782041                            7.371375      -0.210717       1.907275                    0.998524      31.908052      94.016638       0.617847       0.406105      -1.068992      -0.007563       0.039055       0.030734       0.050270       0.015618      -0.027403       0.020512      -0.001132      -0.015056      -0.043403       0.017020       0.026383              9.653689       7.903987      -1.109002       1.618596       9.014445      -0.160974      12.042634           0.000002
           93              C       1.157756      12.010351       9.720034      -0.163155      30.900849 0.47680562E+03  0.11514491E+05                                 8.593868                            7.347986       0.069907       1.991629                    0.998608      30.409939      89.694799       0.597278       0.424645      -1.055051      -0.002532       0.026646       0.018283       0.032414      -0.016236      -0.012172       0.007463       0.025585       0.049583      -0.028982       0.000138       0.028844              8.959770      10.037050       1.848814      -0.848498       8.258322       2.444154       8.583938          -0.000002
           94              C       0.136611      11.087415       9.494065       0.147761      29.033118 0.41036091E+03  0.94995083E+04                                 8.358799                            6.886954       0.001652       2.018088                    0.999485      26.135895      74.306876       0.610452       0.433431      -1.054690      -0.001256      -0.027963      -0.047582       0.055204      -0.002754      -0.007650       0.046053      -0.031545       0.040396      -0.035709      -0.022338       0.058047              8.979585       9.036002       1.439325      -1.080725       7.884888       3.056588      10.017864          -0.000001
           95              C      -1.018854      11.174498      10.271332      -0.171374      31.108443 0.48573027E+03  0.11806508E+05                                 8.674178                            7.453574      -0.079556       1.938541                    0.998577      30.953583      92.154841       0.587509       0.428909      -1.050460      -0.009465       0.026436       0.016667       0.032654       0.021461       0.016581       0.012884      -0.012113      -0.014365      -0.022999      -0.012137       0.035135              9.031321       9.604963       0.878063      -2.346721       7.835111       2.107687       9.653890          -0.000002
           96              C      -1.965510      10.774713       2.799881       0.094297      26.961395 0.35210064E+03  0.79118527E+04                                 8.049400                            6.428729       0.081188       2.046773                    0.998558      26.509634      76.352418       0.619270       0.440164      -1.041717      -0.040928       0.011624       0.034377       0.054700      -0.022678      -0.008741      -0.027120      -0.002727      -0.028536      -0.040249       0.006675       0.033575              9.046421       9.736838       2.796307      -0.424836       7.129173       2.456589      10.273251          -0.000002
           97              C       3.196544       9.939824       1.985092      -0.198470      33.418859 0.47212324E+03  0.11371868E+05                                 9.127355                            7.338683      -0.030602       1.967556                    0.997765      30.218694      88.978041       0.594453       0.427772      -1.053253      -0.007659       0.015049      -0.001658       0.016967      -0.018847       0.001620      -0.003545      -0.022173       0.063592      -0.032467       0.009931       0.022537             10.336546      12.726711       4.088324       0.406023       8.917226       2.494927       9.365701           0.000000
           98              C       1.981843       9.404899       2.395945       0.160905      33.375043 0.39487190E+03  0.90492347E+04                                 9.205437                            6.737414      -0.184696       1.961024                    0.999297      25.858874      73.038417       0.619996       0.431084      -1.056614      -0.013493       0.000756      -0.010815       0.017309       0.011142       0.001914       0.003430      -0.003445       0.011897      -0.013294       0.001979       0.011315             11.281092      12.427025       5.128815       1.713443      10.358139       4.378171      11.058112           0.000001
           99              C       1.534905       9.775482       3.680910      -0.187353      32.431661 0.44635585E+03  0.10579912E+05                                 8.888740                            7.090032       0.076337       2.005154                    0.998514      29.664127      86.073512       0.611870       0.422325      -1.058781      -0.005936       0.006543       0.000443       0.008846       0.008441      -0.006634      -0.017957      -0.000942      -0.022478      -0.020533      -0.002533       0.023067              9.957305       9.881814       2.735580       0.659075       8.125105       4.022422      11.864996           0.000003
          100              C       2.311467      10.597821       4.454404       0.117534      27.309338 0.34347950E+03  0.76719483E+04                                 8.125862                            6.350974      -0.126345       1.980819                    0.998880      26.291831      75.546459       0.622716       0.440363      -1.041396       0.035282       0.009451      -0.035271       0.050776      -0.032250      -0.011184      -0.031694      -0.024385      -0.018293      -0.050136       0.003597       0.046539              9.157936       9.851160       2.584912      -0.164559       6.860452       2.856114      10.762197          -0.000000
          101              C       1.233435       8.541833       1.488295      -0.153579      39.555552 0.47575574E+03  0.11476787E+05                                10.238738                            7.351795      -0.071064       1.947499                    0.998922      30.318476      89.223967       0.595986       0.426024      -1.054750       0.005792       0.017345       0.007831       0.019892      -0.009048      -0.004398      -0.001985      -0.003590       0.059371      -0.019671      -0.000743       0.020414             12.968941      15.519213       7.985409       3.181693      13.699761       4.266176       9.687849           0.000002
          102              C       0.111992       7.880679       1.804820      -0.129830      37.637237 0.44400713E+03  0.10501967E+05                                 9.847674                            7.050123       0.115495       2.005973                    0.999659      29.668740      85.771432       0.616866       0.419793      -1.061222      -0.010707      -0.012812      -0.010843       0.019909      -0.014285      -0.003425      -0.014262      -0.026274       0.064955      -0.031804       0.002309       0.029495             12.502713      15.150661       7.822168       3.016657      13.014253       4.127423       9.343224           0.000006
          103              C      -0.669848       7.046876       0.861534       0.113010      34.221824 0.40692796E+03  0.93595231E+04                                 9.250857                            6.762246      -0.062652       1.993953                    0.999229      26.094795      72.909263       0.631938       0.421401      -1.066762       0.008548       0.008877       0.002943       0.012670       0.024731       0.010264       0.014124       0.006850       0.028214      -0.030122      -0.002661       0.032782             11.460163      12.830072       6.077608       1.982971      11.381742       4.267511      10.168676           0.000003
          104              C      -0.285670       5.935369      20.492355      -0.137982      32.926966 0.45378374E+03  0.10800736E+05                                 8.981283                            7.150159       0.074325       1.998705                    0.999273      29.659554      86.246700       0.609099       0.422487      -1.058651      -0.019565      -0.010893      -0.011962       0.025388       0.010286      -0.008168      -0.010727       0.009773      -0.040313      -0.019233      -0.003401       0.022634             10.196478      10.344532       4.065706       1.209311      10.198405       3.715630      10.046496           0.000005
          105              C       4.002452       6.478107       1.303830      -0.137810      32.577482 0.42902199E+03  0.10053200E+05                                 8.854830                            6.894458       0.098997       2.002078                    0.999600      29.389429      84.359550       0.629114       0.415482      -1.064769      -0.011877      -0.017460      -0.016929       0.027065      -0.008652      -0.006871      -0.005741      -0.014939       0.088163      -0.027442      -0.003418       0.030860             10.258892      11.878357       4.989895       0.975055      10.176611       2.894858       8.721707           0.000006
          106              C       2.324411       1.558001       3.246999       0.653555      20.284861 0.24615169E+03  0.50810355E+04                                 6.911697                            5.608883      -0.055906       2.040738                    0.999744      21.954580      61.526090       0.619121       0.479271      -1.015089       0.004679      -0.021880       0.020171       0.030124       0.043557       0.029409       0.055709      -0.056431       0.033627      -0.057521      -0.036618       0.094139              7.641290       7.769149      -0.445002      -1.871949       5.584309      -2.371165       9.570412           0.000000
          107              C       3.178983       2.031270       2.079421      -0.404004      32.438179 0.50292795E+03  0.12282571E+05                                 8.785427                            7.374050      -0.209720       1.907106                    0.998613      31.944660      94.105367       0.618564       0.405450      -1.069564      -0.007926      -0.040218      -0.029539       0.050526      -0.016345       0.026161       0.021476       0.001562      -0.013825      -0.043379       0.017439       0.025939              9.657622       7.906027       1.109335      -1.620320       9.018485      -0.161344      12.048352           0.000002
          108              C       4.090460       0.068490       0.760917      -0.162779      30.907629 0.47691512E+03  0.11518348E+05                                 8.597510                            7.351053       0.068922       1.991201                    0.998585      30.415636      89.730343       0.596853       0.424902      -1.054841      -0.001178      -0.026968      -0.018364       0.032648       0.016537       0.013801       0.007654       0.025611       0.047288      -0.028813      -0.001412       0.030225              8.963702      10.040577      -1.850207       0.847178       8.262926       2.445980       8.587604          -0.000002
          109              C       3.069307       0.991425       0.986886       0.149630      29.004364 0.40984033E+03  0.94855162E+04                                 8.358122                            6.886335       0.001786       2.017899                    0.999530      26.119902      74.281158       0.609912       0.433903      -1.054284      -0.001026       0.028257       0.047390       0.055184       0.002315       0.008584       0.046431      -0.032307       0.041761      -0.036359      -0.022437       0.058796              8.978937       9.035079      -1.439730       1.079842       7.884797       3.056436      10.016935          -0.000001
          110              C       1.913843       0.904343       0.209619      -0.172610      31.127504 0.48613619E+03  0.11818020E+05                                 8.673481                            7.452836      -0.073286       1.940125                    0.998648      30.964140      92.171742       0.588035       0.428466      -1.050804      -0.009489      -0.026739      -0.016246       0.032695      -0.021206      -0.015669       0.012195      -0.012430      -0.012476      -0.022600      -0.011337       0.033937              9.030612       9.604001      -0.879211       2.345377       7.835457       2.107584       9.652380          -0.000002
          111              N       2.383608      10.669821      14.519052      -0.218592      34.948142 0.50324272E+03  0.12061561E+05                                 8.921863                            7.258276       0.053161       2.053638                    0.998403      27.396459      75.156001       0.650968       0.392573      -1.098845       0.079236      -0.079365      -0.085042       0.140746       0.015952       0.046924      -0.024007       0.032698       0.030671      -0.058158       0.000068       0.058090              9.977720      10.589415      -2.476526       1.007750       7.113009       2.641735      12.230735          -0.000001
          112              N       5.316302       0.537781      16.923801      -0.221843      35.108137 0.50609601E+03  0.12148068E+05                                 8.951166                            7.280712       0.047469       2.050705                    0.998331      27.474846      75.446841       0.649659       0.392777      -1.098615       0.078412       0.079132       0.084358       0.139738      -0.016222      -0.046007      -0.024303       0.031925       0.027550      -0.057951       0.001232       0.056719             10.012205      10.627417       2.488467      -1.007319       7.137330       2.653302      12.271868          -0.000001
          113              N       0.548987       0.973400       6.442850      -0.218592      34.948143 0.50324277E+03  0.12061562E+05                                 8.921864                            7.258277       0.053161       2.053638                    0.998403      27.396459      75.156000       0.650968       0.392573      -1.098845      -0.079236       0.079365       0.085042       0.140746       0.015952       0.046924      -0.024007       0.032698       0.030671      -0.058158       0.000068       0.058090              9.977720      10.589414      -2.476524       1.007751       7.113008       2.641735      12.230738          -0.000001
          114              N      -2.383707      11.105440       4.038101      -0.221843      35.108136 0.50609597E+03  0.12148066E+05                                 8.951166                            7.280712       0.047469       2.050705                    0.998331      27.474846      75.446842       0.649659       0.392777      -1.098615      -0.078412      -0.079132      -0.084358       0.139738      -0.016222      -0.046007      -0.024303       0.031925       0.027550      -0.057951       0.001232       0.056719             10.012205      10.627418       2.488468      -1.007317       7.137331       2.653302      12.271866          -0.000001
          115              O       3.005376       0.252354      14.493269      -0.576858      35.897425 0.58316941E+03  0.14265910E+05                                 8.521275                            7.414774       0.345532       2.173073                    0.993918      27.431323      72.057609       0.708221       0.353535      -1.146659       0.026053       0.012511       0.003196       0.029078      -0.020540      -0.027688      -0.049948      -0.067010       0.071793      -0.071719      -0.001258       0.072977              9.218171       7.604367       0.214788      -0.591729       7.988652      -3.787918      12.061495          -0.000002
          116              O       4.712759       1.499694      13.845336      -0.607020      29.258138 0.48268556E+03  0.11278201E+05                                 7.321515                            6.687933       0.834560       2.292522                    0.998664      28.152111      72.602312       0.754362       0.347497      -1.150009      -0.000931      -0.019679       0.005536       0.020464      -0.006353      -0.002029       0.088134       0.096452      -0.093317      -0.120079       0.053016       0.067063              7.513638      10.371810       1.423164       1.401284       5.551912      -0.168284       6.617192           0.000001
          117              O       0.072678      10.955247      16.949584      -0.575866      35.889099 0.58299602E+03  0.14261414E+05                                 8.522646                            7.415798       0.335905       2.170719                    0.993764      27.421818      72.045298       0.707828       0.353738      -1.146429       0.027108      -0.012992      -0.003339       0.030245       0.020265       0.027274      -0.049982      -0.066651       0.072397      -0.071217      -0.001757       0.072974              9.219753       7.605652      -0.214796       0.592156       7.990271      -3.789008      12.063336          -0.000002
          118              O       1.780073       9.707907      17.597517      -0.606878      29.260372 0.48273365E+03  0.11279729E+05                                 7.322358                            6.688722       0.827013       2.290506                    0.998649      28.149617      72.599771       0.754232       0.347544      -1.149957      -0.001541       0.019569      -0.004954       0.020245       0.005989       0.001131       0.088114       0.096889      -0.094778      -0.120300       0.053631       0.066670              7.514503      10.372984      -1.423580      -1.401794       5.552619      -0.168316       6.617907           0.000001
          119              O      -0.072781      11.390867       6.468633      -0.576858      35.897427 0.58316946E+03  0.14265911E+05                                 8.521275                            7.414775       0.345532       2.173073                    0.993918      27.431323      72.057607       0.708221       0.353535      -1.146659      -0.026053      -0.012511      -0.003196       0.029078      -0.020540      -0.027688      -0.049948      -0.067010       0.071793      -0.071719      -0.001258       0.072977              9.218171       7.604366       0.214789      -0.591731       7.988652      -3.787918      12.061496          -0.000002
          120              O      -1.780164      10.143527       7.116566      -0.607020      29.258150 0.48268581E+03  0.11278209E+05                                 7.321517                            6.687935       0.834559       2.292521                    0.998664      28.152115      72.602330       0.754362       0.347497      -1.150009       0.000931       0.019679      -0.005536       0.020464      -0.006353      -0.002029       0.088134       0.096452      -0.093317      -0.120079       0.053016       0.067063              7.513640      10.371813       1.423165       1.401284       5.551914      -0.168284       6.617194           0.000001
          121              O       2.859917       0.687974       4.012318      -0.575866      35.889098 0.58299598E+03  0.14261413E+05                                 8.522645                            7.415797       0.335906       2.170719                    0.993764      27.421819      72.045299       0.707828       0.353738      -1.146429      -0.027108       0.012992       0.003339       0.030245       0.020265       0.027274      -0.049982      -0.066651       0.072397      -0.071217      -0.001757       0.072974              9.219752       7.605652      -0.214795       0.592155       7.990271      -3.789008      12.063333          -0.000002
          122              O       1.152522       1.935314       3.364385      -0.606878      29.260370 0.48273362E+03  0.11279728E+05                                 7.322358                            6.688722       0.827013       2.290506                    0.998649      28.149617      72.599770       0.754232       0.347544      -1.149957       0.001541      -0.019569       0.004954       0.020245       0.005989       0.001131       0.088114       0.096889      -0.094778      -0.120300       0.053631       0.066670              7.514503      10.372983      -1.423580      -1.401794       5.552619      -0.168316       6.617907           0.000001

******************************************************
Auxiliary information for the entire system
The total spin magnetic moment of the unit cell is   0.000080
The total net atomic charge of the unit cell is   0.000002
Accuracy of reproducing the electrostatic potential in the unit cell:
  The inner radius (bohr) =    5.0000
  The outer radius (bohr) =   12.0000
  Valid grid points have density less than (e/(bohr^3)) =    0.0001
  The number of valid grid points were=        25574
  The rms potential error without charges in kcal/mol is=      4.15926
  The rms potential error with partial charges in kcal/mol is=      0.50916
  The RRMSE value at monopole order=      0.12242
  The rms potential error with partial charges and cloud penetration in kcal/mol is=      0.52145
  The RRMSE value at monopole order with cloud penetration is=      0.12537
  The rms potential error with partial charges and atomic dipoles in kcal/mol is=      0.37296
  The RRMSE value at dipole order=      0.08967
  The rms potential error with partial charges, atomic dipoles and cloud penetration in kcal/mol is=      0.37740
  The RRMSE value at dipole order with cloud penetration=      0.09074

******************************************************
The electron densities and ab initio electrostatic potential were computed in VASP using the PBE functional and
projector augmented wave method. See the main text of the journal article for a description of computational details.
The atomic charges, dipoles, and quadrupoles were computed with the DDEC6 method as described in
(a) T. A. Manz and N. Gabaldon Limas, RSC Adv. 6 (2016) 47771-47801 DOI: 10.1039/c6ra04656h
(b) N. Gabaldon Limas and T. A. Manz, RSC Adv. 8 (2018) 2678-2707 DOI: 10.1039/c7ra11829e.
For each atom in the material, the electron cloud parameters were fit to the spherically averaged atom-in-material
electron density using radial positions for which this density was between 10^-4 and 10^-2 electrons per cubic bohr.
The polarizabilities, dispersion coefficients, and quantum Drude oscillator (QDO) parameters were fit using the MCLF method.
The magnetic structure of the system was optimized in VASP from the default ferromagnetic initial guess using spin polarization.
The atomic spin moments (ASMs) were computed on this optimized magnetic structure using the DDEC6 partition as inputs
to the method of T. A. Manz and D. S. Sholl, J. Chem. Theory Comput. 7 (2011) 4146-4164 DOI: 10.1021/ct200539n.
The RMSE and RRMSE were computed using a uniform grid with Ewald summation.
