# Supplementary material for: A collection of forcefield precursors for metal–organic frameworks
Source: RSC Adv. 2019 Nov 13;9(63):36492–507. doi: 10.1039/c9ra07327b (PMC9075174; doi:10.1039/c9ra07327b)
Supplement: RA-009-C9RA07327B-s3411 [file RA-009-C9RA07327B-s3411.xyz]

  152
jmolscript: load "" {1 1 1} spacegroup "x,y,z" unitcell [{     10.035800     0.000000     0.000000 }, {     -4.871926    15.211663     0.000000 }, {     -1.422041    -3.736244    21.185107 }]
Cu     1.516791     2.538217    11.479362     0.777326
Cu    -2.385445     3.836795    13.411656     0.860588
Cu     5.374393     5.938791    16.919274     0.595369
Cu     2.225042     8.937202     9.705745     0.777328
Cu     6.127278     7.638624     7.773451     0.860608
Cu    -1.632560     5.536628     4.265833     0.595369
H      5.230856     6.581580    12.043733     0.142255
H     -0.124742     1.473883     9.385002     0.105925
H      8.175703     0.009588     9.088411     0.130478
H      8.481024    -0.999114    12.901730     0.139008
H      0.147666     0.510870    13.094515     0.104575
H      1.923976    13.039733    11.573424     0.113888
H      6.625990    -1.369923     9.026974     0.105166
H      0.090981    12.945616     7.647824     0.117311
H     -1.567096    11.414443     7.126670     0.127858
H     -1.142459     9.768506    10.740849     0.125846
H      0.523414    11.331197    11.247173     0.117265
H     -2.212626     2.663314    15.992637     0.102458
H     -0.829106     2.565261    17.825149     0.131883
H      1.486014     5.238995    16.102800     0.133878
H      0.104980     5.217703    14.291473     0.094653
H      2.062409     4.573013    18.369606     0.107076
H      0.823509     2.376634    19.274210     0.110715
H      3.238999     5.030577     0.025422     0.135296
H      5.239213     5.045705     1.690572     0.126819
H      6.220062     8.781745     0.499969     0.134433
H      3.382048     4.698973    19.846208     0.091096
H     -1.489023     4.893839     9.141374     0.142256
H      3.866575    10.001536    11.800105     0.105924
H     -4.433870    11.465831    12.096696     0.130477
H     -4.739191    12.474533     8.283377     0.139008
H      3.594167    10.964549     8.090592     0.104575
H      1.817857    -1.564314     9.611683     0.113888
H     -2.884157    12.845342    12.158133     0.105166
H      3.650852    -1.470197    13.537283     0.117310
H      5.308929     0.060976    14.058437     0.127858
H      4.884292     1.706913    10.444258     0.125846
H      3.218419     0.144222     9.937934     0.117265
H      5.954459     8.812105     5.192470     0.102457
H      4.570939     8.910158     3.359958     0.131883
H      2.255819     6.236424     5.082307     0.133877
H      3.636853     6.257716     6.893634     0.094653
H      1.679424     6.902406     2.815501     0.107075
H      2.918324     9.098785     1.910897     0.110715
H      1.924875    10.181086    -0.025422     0.135297
H     -1.497380     6.429714    19.494535     0.126820
H     -2.478229     2.693674    20.685138     0.134432
H      0.359785     6.776446     1.338899     0.091095
C      2.877544     3.055566    13.872008     0.529342
C      3.372077     4.071227    12.874190     0.080141
C      4.295356     5.115254    13.035196    -0.010452
C      4.966715     5.380361    14.378332     0.620590
C      4.632255     5.877334    11.939926    -0.073866
C      4.105121     5.622170    10.687039    -0.010417
C      4.538454     6.483510     9.520587     0.612874
C      3.177770     4.581943    10.573487     0.063956
C      2.473087     4.090903     9.338395     0.543383
C     -0.412980     0.968481    10.111652     0.096489
C      8.574766     0.082575     9.925223    -0.189738
C      8.123393    -0.686924    10.959056     0.173627
C     -1.286652    -0.508977    12.158133    -0.195128
C     -0.256159     0.403296    12.264058     0.106422
C      7.028983    -1.678777    10.821353    -0.157794
C      1.515914    13.312372     9.751505    -0.113940
C      0.437005    12.328125     9.493046     0.127794
C     -0.163380    12.316332     8.283377    -0.136554
C     -1.153142    11.389302     7.959245    -0.077562
C     -1.509384    10.436543     8.885034    -0.015956
C     -0.899072    10.409986    10.113770    -0.113945
C      0.095500    11.356738    10.420954    -0.169878
C     -2.518753     9.391449     8.505820     0.535257
C     -1.441183     3.182806    15.996874     0.093388
C     -0.621335     3.129669    17.117566    -0.185008
C      0.494007     3.918167    17.166292     0.184067
C      0.738425     4.686438    16.104918    -0.172036
C     -0.102205     4.673124    15.016004     0.100953
C      1.436235     3.886460    18.329355    -0.145439
C      1.478891     3.035619    19.255144    -0.110042
C      2.518760     3.026436    20.324992     0.134063
C      3.889212     5.695754     0.040252    -0.178087
C      5.094714     5.757692     1.112218    -0.117651
C      5.917758     6.876683     1.167299     0.017916
C      5.761356     7.983480     0.368621    -0.113187
C      3.396481     4.040093    20.502947    -0.128510
C      7.013387     7.130449     2.290110     0.483451
C      0.864289     8.419853     7.313099     0.529342
C      0.369756     7.404192     8.310917     0.080141
C     -0.553523     6.360165     8.149911    -0.010452
C     -1.224882     6.095058     6.806775     0.620592
C     -0.890422     5.598085     9.245181    -0.073866
C     -0.363288     5.853249    10.498068    -0.010417
C     -0.796621     4.991909    11.664520     0.612874
C      0.564063     6.893476    10.611620     0.063955
C      1.268746     7.384516    11.846712     0.543383
C      4.154813    10.506938    11.073455     0.096489
C     -4.832933    11.392844    11.259884    -0.189737
C     -4.381560    12.162343    10.226051     0.173627
C      5.028485    11.984396     9.026974    -0.195128
C      3.997992    11.072123     8.921049     0.106421
C     -3.287150    13.154196    10.363754    -0.157794
C      2.225919    -1.836953    11.433602    -0.113940
C      3.304828    -0.852706    11.692061     0.127794
C      3.905213    -0.840913    12.901730    -0.136554
C      4.894975     0.086117    13.225862    -0.077562
C      5.251217     1.038876    12.300073    -0.015957
C      4.640905     1.065433    11.071337    -0.113946
C      3.646333     0.118681    10.764153    -0.169879
C      6.260586     2.083970    12.679287     0.535258
C      5.183016     8.292613     5.188233     0.093387
C      4.363168     8.345750     4.067541    -0.185008
C      3.247826     7.557252     4.018815     0.184066
C      3.003408     6.788981     5.080189    -0.172036
C      3.844038     6.802295     6.169103     0.100953
C      2.305598     7.588959     2.855752    -0.145438
C      2.262942     8.439800     1.929963    -0.110043
C      1.223073     8.448983     0.860115     0.134063
C     -0.147379     5.779665    21.144855    -0.178088
C     -1.352881     5.717727    20.072889    -0.117652
C     -2.175925     4.598736    20.017808     0.017915
C     -2.019523     3.491939    20.816486    -0.113187
C      0.345352     7.435326     0.682160    -0.128510
C     -3.271554     4.344970    18.894997     0.483451
N      2.862450     3.880171    11.654563    -0.234574
N      0.190836     1.128014    11.259884    -0.197670
N     -1.188304     3.923050    14.947788    -0.222622
N      0.879383     7.595248     9.530544    -0.234574
N      3.550997    10.347405     9.925223    -0.197670
N      4.930137     7.552369     6.237319    -0.222626
O      3.367263     3.005685    15.000115    -0.433653
O      1.980128     2.258743    13.413350    -0.517296
O      6.110569     4.933757    14.538703    -0.557283
O      4.334806     6.017530    15.233363    -0.511188
O      3.992897     7.574913     9.352589    -0.603603
O      5.508216     6.080368     8.833342    -0.508564
O      2.633173     4.664017     8.279564    -0.454395
O      1.740932     3.056493     9.538594    -0.540331
O     -3.108578     9.465882     7.385128    -0.505672
O     -2.757696     8.411426     9.251536    -0.503956
O     -2.499160     8.302227     2.563398    -0.476735
O      7.193741     5.824780     2.793256    -0.552148
O      0.374570     8.469734     6.184992    -0.433654
O      1.761705     9.216676     7.771757    -0.517297
O     -2.368736     6.541662     6.646404    -0.557288
O     -0.592973     5.457889     5.951744    -0.511188
O     -0.251064     3.900506    11.832518    -0.603602
O     -1.766383     5.395051    12.351765    -0.508560
O      1.108660     6.811402    12.905543    -0.454395
O      2.000901     8.418926    11.646513    -0.540331
O      6.850411     2.009537    13.799979    -0.505669
O      6.499529     3.063993    11.933571    -0.503953
O      6.240993     3.173192    18.621709    -0.476736
O     -3.451908     5.650639    18.391851    -0.552148

The following XYZ coordinates are in angstroms. Other properties are in atomic units.
The sperically averaged electron density of each atom fit to a function of the form exp(a - br)
eigen_1, eigen_2 and eigen_3 are the three eigenvalues of traceless quadrupole moment tensor
  atom number  atomic symbol              X              Y              Z     net charge C6 coefficient C8 coefficient C10 coefficient fluctuating dipole atomic polarizability isotropic forcefield polarizability              a              b squared Pearson coefficient          <r^3>          <r^4>         wp_QDO          m_QDO          q_QDO       dipole_x       dipole_y       dipole_z         dipole            Qxy            Qxz            Qyz     Q(x^2-y^2)  Q(3z^2 - R^2)        eigen_1        eigen_2        eigen_3 static polarizability      alpha(xx)      alpha(xy)      alpha(xz)      alpha(yy)      alpha(yz)      alpha(zz) atomic spin moment
            1             Cu       1.516791       2.538217      11.479362       0.777326      67.697935 0.11557828E+04  0.32336128E+05                                14.223805                           11.619143       1.105908       2.267590                    0.995083      42.162199     105.042749       0.499794       0.438029      -1.127534      -0.069649       0.049022       0.017497       0.086949      -0.003429       0.000569      -0.025058       0.029451       0.307152      -0.069897      -0.036146       0.106044             19.021429      23.500567       9.598922       1.309817      22.800395       0.205167      10.763327           0.406251
            2             Cu      -2.385445       3.836795      13.411656       0.860588      58.137562 0.10313662E+04  0.27991363E+05                                12.925461                           11.004269       1.303906       2.348689                    0.997032      40.174860      97.964810       0.512571       0.440292      -1.128250      -0.081551       0.028668      -0.035109       0.093301       0.053879      -0.018799      -0.030537      -0.070010       0.049856      -0.072610      -0.004527       0.077137             16.259182      21.669537       5.408717       2.836450      12.772276       1.276472      14.335733           0.753212
            3             Cu       5.374393       5.938791      16.919274       0.595369      83.572318 0.14490623E+04  0.43652915E+05                                17.539824                           13.951817       0.310723       1.937118                    0.999896      48.707426     133.289305       0.403621       0.503739      -1.070021       0.008299      -0.028643      -0.024217       0.038416       0.005175       0.069262       0.029858       0.071574       0.046912      -0.066032      -0.029509       0.095541             22.437018      17.716253      -1.680367      10.905577      10.726368      -1.908723      38.868431           0.292855
            4             Cu       2.225042       8.937202       9.705745       0.777328      67.697721 0.11557784E+04  0.32335980E+05                                14.223795                           11.619136       1.105896       2.267588                    0.995083      42.162086     105.042503       0.499793       0.438030      -1.127533       0.069648      -0.049021      -0.017497       0.086949      -0.003428       0.000569      -0.025058       0.029451       0.307154      -0.069897      -0.036147       0.106044             19.021414      23.500541       9.598913       1.309817      22.800377       0.205165      10.763323           0.406271
            5             Cu       6.127278       7.638624       7.773451       0.860608      58.136184 0.10313363E+04  0.27990323E+05                                12.925215                           11.004073       1.303949       2.348707                    0.997033      40.174445      97.963084       0.512579       0.440289      -1.128252       0.081552      -0.028669       0.035108       0.093302       0.053880      -0.018798      -0.030536      -0.070012       0.049859      -0.072611      -0.004526       0.077137             16.258846      21.669044       5.408590       2.836388      12.772037       1.276440      14.335457           0.753246
            6             Cu      -1.632560       5.536628       4.265833       0.595369      83.572451 0.14490652E+04  0.43653007E+05                                17.539796                           13.951793       0.310737       1.937119                    0.999896      48.707649     133.289771       0.403623       0.503736      -1.070023      -0.008302       0.028647       0.024223       0.038423       0.005181       0.069269       0.029852       0.071572       0.046905      -0.066027      -0.029520       0.095548             22.436985      17.716228      -1.680364      10.905566      10.726352      -1.908722      38.868374           0.292863
            7              H       5.230856       6.581580      12.043733       0.142255       0.937310 0.67455782E+01  0.63019607E+02                                 1.557553                            1.504176      -0.743678       2.558395                    0.999784       3.035207       8.103266       0.521243       1.257793      -0.716959       0.028147       0.031656       0.004793       0.042630       0.012574       0.002382       0.001273      -0.007301       0.004222      -0.013883       0.000970       0.012913              1.595486       1.671353       0.374815       0.031087       1.768222      -0.064194       1.346884          -0.000070
            8              H      -0.124742       1.473883       9.385002       0.105925       1.159513 0.83701465E+01  0.81895255E+02                                 1.731847                            1.622187      -0.918228       2.444004                    0.998828       3.295582       8.779412       0.530983       1.178962      -0.734312       0.011475       0.027427      -0.040551       0.050282       0.003187       0.004323      -0.006689       0.001093       0.050359      -0.013683      -0.005192       0.018875              1.790358       1.660218       0.377410      -0.235659       1.995064      -0.409685       1.715792           0.000281
            9              H       8.175703       0.009588       9.088411       0.130478       0.974679 0.70729328E+01  0.65849501E+02                                 1.493411                            1.455157      -0.804691       2.505903                    0.999716       3.029302       7.679713       0.586006       1.122668      -0.749001      -0.016559      -0.001241      -0.030822       0.035011       0.008251       0.004842      -0.006004       0.001995       0.034574      -0.016214       0.002539       0.013675              1.490849       1.519704       0.169783       0.244180       1.404221       0.093410       1.548623           0.000158
           10              H       8.481024      -0.999114      12.901730       0.139008       1.004531 0.74938759E+01  0.71070270E+02                                 1.559948                            1.530107      -0.761850       2.535633                    0.999849       3.023323       7.838326       0.551260       1.171570      -0.738077      -0.013051      -0.016783       0.029717       0.036539       0.011398       0.002329      -0.007297       0.000630       0.034203      -0.018690       0.004426       0.014264              1.544384       1.483086       0.152496      -0.130490       1.566953      -0.179967       1.583114           0.000178
           11              H       0.147666       0.510870      13.094515       0.104575       1.200754 0.89711459E+01  0.90027717E+02                                 1.837938                            1.732123      -0.844688       2.483333                    0.999284       3.394881       9.401706       0.486673       1.254125      -0.717293       0.017637       0.005389       0.048455       0.051845       0.005403       0.003743      -0.008278      -0.001209       0.053105      -0.016377      -0.003893       0.020270              1.882777       1.903279       0.221994       0.437925       1.659815       0.272610       2.085235           0.000263
           12              H       1.923976      13.039733      11.573424       0.113888       1.127045 0.92559596E+01  0.94182541E+02                                 1.795746                            1.784210      -0.994477       2.408679                    0.997309       3.570077      10.154343       0.466719       1.289739      -0.707993      -0.014616      -0.020151       0.022219       0.033368       0.012504       0.003011      -0.008202      -0.004595       0.023967      -0.018892       0.005185       0.013706              1.809247       1.819828       0.250765      -0.074699       1.922549      -0.104318       1.685363           0.000011
           13              H       6.625990      -1.369923       9.026974       0.105166       1.071349 0.84316536E+01  0.82932105E+02                                 1.660404                            1.640258      -0.937308       2.430316                    0.998286       3.399016       9.181074       0.520419       1.196583      -0.729089       0.010161       0.021584      -0.022228       0.032607       0.006571       0.000530      -0.006033      -0.004176       0.017588      -0.010864       0.000799       0.010065              1.677914       1.695011       0.301462      -0.022428       1.779738      -0.125749       1.558993           0.000023
           14              H       0.090981      12.945616       7.647824       0.117311       1.008140 0.72437425E+01  0.67493719E+02                                 1.497020                            1.448596      -0.767376       2.513859                    0.999811       3.022443       7.537130       0.605122       1.086332      -0.759098       0.009831       0.020529      -0.027412       0.035630       0.010110       0.004529      -0.007056      -0.004822       0.024857      -0.017049       0.005085       0.011964              1.492816       1.367010       0.186491      -0.072356       1.625670      -0.238975       1.485767           0.000016
           15              H      -1.567096      11.414443       7.126670       0.127858       1.051315 0.76532624E+01  0.72866972E+02                                 1.594290                            1.532651      -0.801150       2.508112                    0.999757       3.091151       7.994807       0.558921       1.150989      -0.742349      -0.015088      -0.000811      -0.041239       0.043920       0.004367       0.007520      -0.008266      -0.001297       0.043606      -0.015763      -0.002911       0.018674              1.600719       1.574658       0.084943       0.324953       1.398273       0.067954       1.829226           0.000482
           16              H      -1.142459       9.768506      10.740849       0.125846       1.061801 0.81061489E+01  0.79481836E+02                                 1.705774                            1.659054      -0.817425       2.506142                    0.999336       3.291584       9.073989       0.490586       1.273321      -0.713040      -0.010504      -0.029235       0.031664       0.044358       0.006574       0.002889      -0.010777      -0.007124       0.040570      -0.016636      -0.002169       0.018806              1.732781       1.600239       0.193290      -0.088571       2.032557      -0.297419       1.565547           0.000419
           17              H       0.523414      11.331197      11.247173       0.117265       1.132821 0.89184229E+01  0.89681537E+02                                 1.785697                            1.742801      -0.958324       2.432129                    0.997693       3.459963       9.702498       0.476928       1.277141      -0.711534       0.015684      -0.002967       0.038255       0.041451       0.011908       0.008132      -0.010937       0.001071       0.034955      -0.023034       0.005885       0.017149              1.791771       1.848300       0.111137       0.323481       1.737839       0.083236       1.789175          -0.000026
           18              H      -2.212626       2.663314      15.992637       0.102458       1.256144 0.92074748E+01  0.93194870E+02                                 1.896875                            1.753938      -1.046660       2.385825                    0.996748       3.543939       9.923611       0.482987       1.252908      -0.715982      -0.043702      -0.028694       0.004601       0.052482       0.014896       0.001234      -0.011051       0.001500      -0.019623      -0.018773      -0.001285       0.020058              1.975617       2.436802       0.495013       0.220326       1.695913       0.111672       1.794135           0.000957
           19              H      -0.829106       2.565261      17.825149       0.131883       1.146329 0.84617485E+01  0.83545540E+02                                 1.761700                            1.666791      -1.025163       2.407936                    0.997226       3.330616       9.099721       0.503860       1.231213      -0.721800      -0.007748      -0.021449       0.028102       0.036191       0.010601       0.003886      -0.011124      -0.002189       0.001894      -0.017331       0.003425       0.013906              1.814720       1.592981       0.072259      -0.036284       1.538970      -0.340711       2.312210           0.000398
           20              H       1.486014       5.238995      16.102800       0.133878       1.122712 0.83088373E+01  0.82411590E+02                                 1.803689                            1.703908      -0.969955       2.436185                    0.998073       3.392175       9.570293       0.471275       1.310338      -0.704189       0.029533       0.019663       0.000123       0.035480       0.011228       0.005497      -0.004661       0.000840       0.005125      -0.015144       0.004682       0.010462              1.838790       2.164271       0.401173      -0.039071       1.636386      -0.099194       1.715714           0.000408
           21              H       0.104980       5.217703      14.291473       0.094653       1.189335 0.82111142E+01  0.82177930E+02                                 1.934652                            1.728176      -1.288010       2.258698                    0.994164       3.913023      11.530911       0.448691       1.363971      -0.688881       0.013206       0.027659      -0.032019       0.044324       0.005111       0.001831      -0.004015       0.005070       0.001273      -0.008156       0.002573       0.005583              2.109839       1.670552       0.207914      -0.216950       1.898670      -0.749633       2.760295           0.000919
           22              H       2.062409       4.573013      18.369606       0.107076       1.153218 0.90700685E+01  0.92149906E+02                                 1.843308                            1.778560      -1.028761       2.385714                    0.997270       3.666522      10.541936       0.460961       1.307850      -0.703035       0.020640       0.018565       0.006985       0.028626       0.004231       0.006644      -0.003701      -0.009671      -0.002384      -0.011398       0.004229       0.007169              1.886603       2.008844       0.288148       0.272269       1.643592      -0.047597       2.007373           0.000091
           23              H       0.823509       2.376634      19.274210       0.110715       1.136895 0.88531477E+01  0.88321315E+02                                 1.744129                            1.695905      -0.951753       2.426533                    0.997923       3.428493       9.387221       0.503966       1.218251      -0.724387      -0.025544      -0.020267      -0.003735       0.032821       0.010062       0.006531      -0.004028      -0.003270      -0.010051      -0.013965       0.001988       0.011977              1.754918       1.894517       0.247340       0.162124       1.620551      -0.065297       1.749686           0.000024
           24              H       3.238999       5.030577       0.025422       0.135296       1.090951 0.80184352E+01  0.77238966E+02                                 1.635335                            1.572222      -0.894055       2.467563                    0.999317       3.103153       8.072884       0.550034       1.156031      -0.741535      -0.031119      -0.027347      -0.000611       0.041432       0.011978       0.007897      -0.009870      -0.001572      -0.008133      -0.019839       0.006152       0.013686              1.621163       1.691829       0.295384       0.036215       1.699555      -0.038463       1.472104          -0.000010
           25              H       5.239213       5.045705       1.690572       0.126819       1.155694 0.86272287E+01  0.85130373E+02                                 1.738482                            1.659663      -0.948753       2.435161                    0.998926       3.255583       8.736192       0.518434       1.197291      -0.730807       0.011906      -0.035177       0.029612       0.047498       0.005466       0.004828      -0.013572      -0.016261      -0.016178      -0.017193      -0.001582       0.018775              1.764348       1.540405      -0.097580       0.174858       1.851464      -0.394040       1.901174           0.000022
           26              H       6.220062       8.781745       0.499969       0.134433       1.213178 0.93438506E+01  0.94627229E+02                                 1.844610                            1.766702      -1.040417       2.399387                    0.998086       3.356038       9.304548       0.482818       1.252657      -0.718260       0.019536       0.037414       0.004697       0.042468       0.006491       0.003089      -0.005590      -0.026885      -0.022639      -0.014196      -0.005359       0.019555              1.841469       1.907482       0.363342       0.118818       1.882886       0.096717       1.734040          -0.000015
           27              H       3.382048       4.698973      19.846208       0.091096       1.295075 0.10072986E+02  0.10474698E+03                                 1.964260                            1.854879      -1.107183       2.336771                    0.995843       3.789564      10.916862       0.459853       1.280867      -0.708808       0.004444       0.021364      -0.023820       0.032304       0.007977       0.009228      -0.002549      -0.013765      -0.007149      -0.015963       0.004007       0.011956              2.045626       1.856488       0.005871       0.249139       1.748943      -0.443441       2.531447           0.000157
           28              H      -1.489023       4.893839       9.141374       0.142256       0.937310 0.67455794E+01  0.63019617E+02                                 1.557552                            1.504175      -0.743678       2.558395                    0.999784       3.035208       8.103267       0.521244       1.257792      -0.716959      -0.028147      -0.031656      -0.004793       0.042630       0.012574       0.002382       0.001273      -0.007301       0.004222      -0.013883       0.000970       0.012913              1.595485       1.671352       0.374815       0.031087       1.768221      -0.064194       1.346883          -0.000069
           29              H       3.866575      10.001536      11.800105       0.105924       1.159515 0.83701698E+01  0.81895551E+02                                 1.731850                            1.622190      -0.918230       2.444003                    0.998828       3.295586       8.779430       0.530982       1.178963      -0.734312      -0.011475      -0.027426       0.040551       0.050282       0.003187       0.004323      -0.006688       0.001093       0.050359      -0.013683      -0.005192       0.018875              1.790362       1.660222       0.377411      -0.235659       1.995069      -0.409687       1.715795           0.000279
           30              H      -4.433870      11.465831      12.096696       0.130477       0.974681 0.70729528E+01  0.65849743E+02                                 1.493414                            1.455160      -0.804693       2.505903                    0.999716       3.029305       7.679727       0.586004       1.122669      -0.749001       0.016559       0.001241       0.030822       0.035011       0.008251       0.004842      -0.006004       0.001995       0.034574      -0.016214       0.002539       0.013675              1.490852       1.519707       0.169783       0.244181       1.404224       0.093411       1.548626           0.000156
           31              H      -4.739191      12.474533       8.283377       0.139008       1.004531 0.74938704E+01  0.71070188E+02                                 1.559946                            1.530104      -0.761850       2.535633                    0.999849       3.023324       7.838321       0.551261       1.171567      -0.738077       0.013051       0.016783      -0.029717       0.036539       0.011398       0.002329      -0.007297       0.000630       0.034203      -0.018690       0.004426       0.014264              1.544382       1.483084       0.152495      -0.130490       1.566951      -0.179967       1.583112           0.000181
           32              H       3.594167      10.964549       8.090592       0.104575       1.200755 0.89711555E+01  0.90027833E+02                                 1.837939                            1.732123      -0.844690       2.483332                    0.999284       3.394882       9.401708       0.486673       1.254124      -0.717293      -0.017637      -0.005389      -0.048455       0.051845       0.005403       0.003743      -0.008278      -0.001209       0.053105      -0.016377      -0.003893       0.020270              1.882777       1.903280       0.221994       0.437925       1.659816       0.272610       2.085236           0.000266
           33              H       1.817857      -1.564314       9.611683       0.113888       1.127046 0.92559685E+01  0.94182646E+02                                 1.795746                            1.784210      -0.994478       2.408678                    0.997309       3.570078      10.154344       0.466719       1.289738      -0.707994       0.014616       0.020151      -0.022219       0.033368       0.012504       0.003011      -0.008202      -0.004595       0.023967      -0.018892       0.005185       0.013706              1.809247       1.819828       0.250765      -0.074699       1.922550      -0.104318       1.685364           0.000012
           34              H      -2.884157      12.845342      12.158133       0.105166       1.071349 0.84316561E+01  0.82932154E+02                                 1.660405                            1.640260      -0.937309       2.430316                    0.998286       3.399017       9.181085       0.520418       1.196586      -0.729089      -0.010161      -0.021585       0.022228       0.032607       0.006571       0.000530      -0.006033      -0.004176       0.017588      -0.010864       0.000799       0.010065              1.677916       1.695013       0.301463      -0.022427       1.779740      -0.125749       1.558995           0.000022
           35              H       3.650852      -1.470197      13.537283       0.117310       1.008151 0.72438411E+01  0.67494925E+02                                 1.497037                            1.448611      -0.767377       2.513859                    0.999811       3.022453       7.537192       0.605115       1.086341      -0.759096      -0.009831      -0.020529       0.027412       0.035630       0.010110       0.004529      -0.007056      -0.004822       0.024857      -0.017049       0.005086       0.011963              1.492833       1.367024       0.186495      -0.072358       1.625689      -0.238979       1.485784           0.000011
           36              H       5.308929       0.060976      14.058437       0.127858       1.051319 0.76532970E+01  0.72867416E+02                                 1.594297                            1.532657      -0.801149       2.508113                    0.999757       3.091154       7.994833       0.558918       1.150994      -0.742348       0.015088       0.000811       0.041239       0.043920       0.004367       0.007520      -0.008266      -0.001297       0.043605      -0.015763      -0.002911       0.018674              1.600726       1.574665       0.084944       0.324956       1.398278       0.067954       1.829234           0.000478
           37              H       4.884292       1.706913      10.444258       0.125846       1.061802 0.81061635E+01  0.79482012E+02                                 1.705776                            1.659055      -0.817425       2.506142                    0.999336       3.291587       9.073998       0.490586       1.273320      -0.713041       0.010504       0.029235      -0.031664       0.044358       0.006574       0.002889      -0.010777      -0.007124       0.040570      -0.016636      -0.002169       0.018806              1.732782       1.600240       0.193290      -0.088571       2.032559      -0.297419       1.565548           0.000419
           38              H       3.218419       0.144222       9.937934       0.117265       1.132822 0.89184398E+01  0.89681745E+02                                 1.785699                            1.742802      -0.958325       2.432129                    0.997693       3.459965       9.702504       0.476928       1.277140      -0.711534      -0.015684       0.002967      -0.038255       0.041451       0.011908       0.008132      -0.010937       0.001071       0.034954      -0.023034       0.005885       0.017149              1.791773       1.848302       0.111137       0.323481       1.737841       0.083236       1.789176          -0.000025
           39              H       5.954459       8.812105       5.192470       0.102457       1.256144 0.92074775E+01  0.93194904E+02                                 1.896876                            1.753939      -1.046659       2.385825                    0.996748       3.543939       9.923611       0.482987       1.252908      -0.715982       0.043702       0.028694      -0.004601       0.052482       0.014896       0.001234      -0.011051       0.001500      -0.019623      -0.018773      -0.001285       0.020058              1.975618       2.436803       0.495013       0.220326       1.695914       0.111672       1.794136           0.000960
           40              H       4.570939       8.910158       3.359958       0.131883       1.146328 0.84617354E+01  0.83545350E+02                                 1.761696                            1.666787      -1.025164       2.407935                    0.997226       3.330614       9.099702       0.503861       1.231210      -0.721801       0.007748       0.021449      -0.028102       0.036191       0.010601       0.003886      -0.011124      -0.002189       0.001893      -0.017331       0.003425       0.013906              1.814716       1.592978       0.072259      -0.036284       1.538967      -0.340710       2.312203           0.000400
           41              H       2.255819       6.236424       5.082307       0.133877       1.122711 0.83088286E+01  0.82411463E+02                                 1.803687                            1.703906      -0.969955       2.436185                    0.998073       3.392174       9.570281       0.471276       1.310336      -0.704190      -0.029533      -0.019663      -0.000123       0.035480       0.011228       0.005497      -0.004661       0.000840       0.005125      -0.015144       0.004682       0.010462              1.838787       2.164267       0.401172      -0.039071       1.636383      -0.099194       1.715711           0.000410
           42              H       3.636853       6.257716       6.893634       0.094653       1.189336 0.82111213E+01  0.82178010E+02                                 1.934652                            1.728176      -1.288011       2.258698                    0.994164       3.913024      11.530911       0.448692       1.363970      -0.688881      -0.013206      -0.027659       0.032019       0.044324       0.005111       0.001831      -0.004015       0.005070       0.001273      -0.008156       0.002573       0.005583              2.109839       1.670552       0.207914      -0.216950       1.898670      -0.749633       2.760295           0.000920
           43              H       1.679424       6.902406       2.815501       0.107075       1.153221 0.90700988E+01  0.92150289E+02                                 1.843311                            1.778563      -1.028764       2.385713                    0.997270       3.666528      10.541957       0.460960       1.307850      -0.703035      -0.020640      -0.018565      -0.006985       0.028626       0.004231       0.006644      -0.003701      -0.009671      -0.002383      -0.011398       0.004229       0.007169              1.886606       2.008848       0.288149       0.272270       1.643594      -0.047597       2.007377           0.000092
           44              H       2.918324       9.098785       1.910897       0.110715       1.136893 0.88531135E+01  0.88320829E+02                                 1.744120                            1.695897      -0.951754       2.426533                    0.997923       3.428488       9.387179       0.503970       1.218244      -0.724389       0.025544       0.020267       0.003735       0.032821       0.010062       0.006531      -0.004028      -0.003270      -0.010051      -0.013965       0.001988       0.011977              1.754909       1.894507       0.247338       0.162122       1.620544      -0.065297       1.749677           0.000025
           45              H       1.924875      10.181086      -0.025422       0.135297       1.090945 0.80183782E+01  0.77238248E+02                                 1.635325                            1.572214      -0.894055       2.467564                    0.999317       3.103147       8.072849       0.550038       1.156027      -0.741536       0.031119       0.027347       0.000611       0.041432       0.011978       0.007897      -0.009870      -0.001572      -0.008133      -0.019838       0.006152       0.013686              1.621154       1.691820       0.295381       0.036215       1.699545      -0.038462       1.472096          -0.000011
           46              H      -1.497380       6.429714      19.494535       0.126820       1.155702 0.86273100E+01  0.85131438E+02                                 1.738497                            1.659676      -0.948751       2.435162                    0.998926       3.255591       8.736248       0.518429       1.197298      -0.730806      -0.011906       0.035177      -0.029612       0.047498       0.005466       0.004828      -0.013572      -0.016260      -0.016178      -0.017193      -0.001582       0.018775              1.764363       1.540417      -0.097581       0.174861       1.851480      -0.394045       1.901191           0.000017
           47              H      -2.478229       2.693674      20.685138       0.134432       1.213182 0.93438869E+01  0.94627714E+02                                 1.844616                            1.766708      -1.040417       2.399387                    0.998086       3.356042       9.304573       0.482817       1.252660      -0.718259      -0.019536      -0.037414      -0.004698       0.042468       0.006491       0.003089      -0.005590      -0.026885      -0.022638      -0.014196      -0.005359       0.019555              1.841475       1.907488       0.363344       0.118819       1.882892       0.096718       1.734046          -0.000015
           48              H       0.359785       6.776446       1.338899       0.091095       1.295079 0.10073024E+02  0.10474749E+03                                 1.964265                            1.854883      -1.107187       2.336769                    0.995843       3.789571      10.916891       0.459852       1.280868      -0.708808      -0.004444      -0.021364       0.023820       0.032304       0.007977       0.009228      -0.002549      -0.013765      -0.007149      -0.015963       0.004007       0.011956              2.045631       1.856492       0.005871       0.249140       1.748947      -0.443443       2.531454           0.000158
           49              C       2.877544       3.055566      13.872008       0.529342      22.939569 0.27907707E+03  0.59542680E+04                                 7.453587                            5.976468      -0.160540       1.995766                    0.999048      23.474798      67.248080       0.598144       0.479950      -1.013039      -0.045242      -0.052357       0.031243       0.075923      -0.056042      -0.037014       0.025910       0.013233      -0.150979      -0.064888      -0.030545       0.095432              8.388394       7.866847       2.229040       1.565451       6.910240      -0.757268      10.388094          -0.000354
           50              C       3.372077       4.071227      12.874190       0.080141      32.228661 0.42944085E+03  0.10114206E+05                                 9.128217                            7.174202      -0.169395       1.965794                    0.998231      27.313736      79.850576       0.578632       0.449444      -1.039027      -0.001491       0.030861      -0.055741       0.063731      -0.055480      -0.002436       0.021355       0.048914       0.003057      -0.065366       0.002116       0.063250             10.672002      10.400913       4.483087       0.930894      10.471928      -2.060496      11.143166           0.002463
           51              C       4.295356       5.115254      13.035196      -0.010452      36.995228 0.46364372E+03  0.11046934E+05                                 9.819516                            7.294879      -0.195881       1.954965                    0.997998      27.414654      78.639956       0.597263       0.430411      -1.058318      -0.006074       0.009129      -0.029189       0.031180      -0.040444      -0.026985       0.013636       0.013462      -0.095011      -0.043089      -0.022670       0.065759             11.964317      10.954811       3.311209       3.657162       9.500411      -1.567071      15.437729           0.001226
           52              C       4.966715       5.380361      14.378332       0.620590      23.256109 0.24390242E+03  0.50487136E+04                                 7.677623                            5.647506      -0.247546       1.984907                    0.998897      22.356308      63.792104       0.603411       0.490375      -1.004166       0.016562       0.013312       0.042185       0.047235       0.057946      -0.023950      -0.065440      -0.102206      -0.114812      -0.069623      -0.056229       0.125851              9.185605      10.594583      -1.708980       1.750277       5.398043       1.729616      11.564189          -0.000742
           53              C       4.632255       5.877334      11.939926      -0.073866      29.167758 0.40496746E+03  0.93999482E+04                                 8.451016                            6.880902       0.045611       2.020395                    0.997275      28.195236      81.859105       0.601865       0.438432      -1.045376      -0.002204      -0.011088      -0.004660       0.012227      -0.024880      -0.015858       0.020051       0.011902      -0.115898      -0.046290      -0.005495       0.051785              9.555940       7.559889       1.995532       1.063246       8.726496      -3.321093      12.381434           0.001475
           54              C       4.105121       5.622170      10.687039      -0.010417      37.252992 0.45691157E+03  0.10843596E+05                                 9.867456                            7.233566      -0.133346       1.976557                    0.998296      27.276146      78.012980       0.600981       0.429442      -1.059227       0.010409      -0.007494       0.029731       0.032379      -0.046221      -0.008802       0.020172       0.008783      -0.111555      -0.045439      -0.023417       0.068856             12.575985      10.133206       5.103764      -1.247267      13.536066      -5.786991      14.058683           0.005840
           55              C       4.538454       6.483510       9.520587       0.612874      23.418322 0.24635652E+03  0.51166029E+04                                 7.735543                            5.679962      -0.299364       1.965099                    0.998714      22.602120      64.779585       0.600524       0.491087      -1.002957       0.018751       0.022429      -0.032614       0.043798       0.043714       0.076987       0.051521       0.040552       0.064045      -0.063960      -0.058447       0.122407              9.651484       9.230048      -0.048800      -3.391907      10.284716      -3.936674       9.439689          -0.001420
           56              C       3.177770       4.581943      10.573487       0.063956      32.601426 0.42436747E+03  0.99482537E+04                                 9.107035                            7.076039      -0.055641       1.997687                    0.998992      27.288442      79.153189       0.590516       0.442455      -1.044869       0.019072      -0.007317       0.066512       0.069578      -0.049246      -0.028076      -0.003822       0.008777      -0.021352      -0.056176      -0.002218       0.058394             10.868987      10.089765       4.829084       0.821748      11.442998      -2.304537      11.074199           0.002268
           57              C       2.473087       4.090903       9.338395       0.543383      23.743791 0.26746133E+03  0.56325826E+04                                 7.553100                            5.804728      -0.150344       2.000261                    0.999194      23.033719      65.044427       0.615638       0.472426      -1.019491      -0.038001      -0.049076      -0.051168       0.080440      -0.069918      -0.022154       0.028620       0.044099      -0.175367      -0.069425      -0.040338       0.109763              8.754724       6.760836       2.784980      -0.108147       9.536551      -3.109809       9.966786           0.000415
           58              C      -0.412980       0.968481      10.111652       0.096489      25.083760 0.31504038E+03  0.68568062E+04                                 7.577553                            5.994223       0.221033       2.094579                    0.999699      25.592798      71.580175       0.657990       0.427692      -1.053541      -0.004713       0.003850       0.050159       0.050527      -0.037110      -0.019749      -0.006421      -0.018657       0.034779      -0.050281       0.015138       0.035143              9.315046      10.512160       5.767186       0.960250      10.965601       0.080424       6.467376          -0.000127
           59              C       8.574766       0.082575       9.925223      -0.189738      30.698592 0.42448851E+03  0.99033099E+04                                 8.559505                            6.878185       0.235995       2.056996                    0.999517      29.022852      82.652397       0.628172       0.417939      -1.065055      -0.006688       0.016024       0.000316       0.017366      -0.008689       0.017822       0.008595       0.009159       0.037178      -0.024425      -0.000266       0.024691             10.766404      12.797699       7.200223       0.887305      12.944282       0.271380       6.557230           0.001713
           60              C       8.123393      -0.686924      10.959056       0.173627      32.551420 0.38886287E+03  0.89038638E+04                                 9.276201                            6.761305      -0.293105       1.932575                    0.999352      25.772514      73.473364       0.606776       0.440855      -1.047590      -0.018952      -0.003686      -0.003047       0.019546       0.010100       0.004969       0.000194      -0.003762      -0.006740      -0.010839      -0.001359       0.012198             13.247737      16.817257       9.796016       2.959177      15.251179       2.415516       7.674774          -0.001239
           61              C      -1.286652      -0.508977      12.158133      -0.195128      31.102130 0.43568316E+03  0.10255634E+05                                 8.691208                            7.005931       0.130821       2.023558                    0.998755      29.406426      84.787083       0.615917       0.422466      -1.059623      -0.002687       0.015478       0.014214       0.021186      -0.005876      -0.013454      -0.012781      -0.013805       0.028964      -0.023271       0.002132       0.021138             10.634761      12.887923       6.170263       2.240323      11.405636       1.722320       7.610725           0.001669
           62              C      -0.256159       0.403296      12.264058       0.106422      24.975774 0.32388552E+03  0.71274000E+04                                 7.666361                            6.150919       0.064471       2.047000                    0.999191      25.939429      73.932243       0.635399       0.438046      -1.042982      -0.014320       0.025578      -0.040839       0.050270      -0.035726       0.006614      -0.001018      -0.011586       0.068468      -0.047876       0.018817       0.029060              9.300566      10.827245       5.360390       1.231605      10.243973       0.602985       6.830481          -0.000548
           63              C       7.028983      -1.678777      10.821353      -0.157794      37.288426 0.43772556E+03  0.10392033E+05                                10.070828                            7.128396      -0.225305       1.908415                    0.996911      30.162410      89.465693       0.592645       0.435324      -1.043991       0.011480       0.020787       0.008638       0.025268       0.005160      -0.013638      -0.012640      -0.019072      -0.034987      -0.023333      -0.000863       0.024196             14.602600      18.910567      10.397847       4.649440      16.365396       4.164900       8.531836           0.000020
           64              C       1.515914      13.312372       9.751505      -0.113940      37.272701 0.41993695E+03  0.98505630E+04                                10.056356                            6.977659      -0.101727       1.949262                    0.998759      29.455556      86.378227       0.600568       0.434777      -1.046046      -0.029383      -0.017443      -0.001920       0.034224      -0.017425      -0.024407      -0.017306      -0.032177      -0.008435      -0.043623       0.015783       0.027841             14.666115      18.579846      10.616684       5.319099      16.564453       4.636280       8.854045          -0.000400
           65              C       0.437005      12.328125       9.493046       0.127794      33.689045 0.40186714E+03  0.92777952E+04                                 9.427410                            6.854306      -0.337706       1.915751                    0.998849      26.304525      75.304737       0.605157       0.438405      -1.049029       0.010352       0.010411       0.007421       0.016450       0.029732       0.001267       0.009767       0.005383      -0.007345      -0.030139      -0.002579       0.032718             13.223338      15.636741       9.044710       3.993868      15.798951       2.725434       8.234322          -0.000629
           66              C      -0.163380      12.316332       8.283377      -0.136554      30.093198 0.40479012E+03  0.93408323E+04                                 8.413949                            6.709900       0.234437       2.055465                    0.999752      28.664757      81.431351       0.636381       0.417094      -1.064613      -0.009930      -0.035777      -0.016606       0.040673      -0.000576      -0.022386      -0.009054      -0.023817       0.021872      -0.029996       0.005496       0.024501              9.965876      11.110393       5.272715       2.991793      10.862509       1.576710       7.924727           0.000176
           67              C      -1.153142      11.389302       7.959245      -0.077562      29.492010 0.41124932E+03  0.95622033E+04                                 8.437109                            6.881927       0.012454       1.992716                    0.999311      28.571959      82.449380       0.609968       0.431863      -1.051563       0.035488      -0.006648       0.003588       0.036283      -0.017087      -0.000535       0.004873       0.011891       0.068212      -0.029718       0.006099       0.023619              9.899389      10.703919       5.289559       1.998305      11.602879       0.766002       7.391368           0.000819
           68              C      -1.509384      10.436543       8.885034      -0.015956      34.087427 0.45517412E+03  0.10810193E+05                                 9.344906                            7.212724      -0.179479       1.957825                    0.998005      27.616163      79.448135       0.601725       0.428600      -1.057971       0.036908       0.021587       0.007506       0.043411      -0.001921      -0.004876      -0.004323      -0.002572       0.030053      -0.009424      -0.002803       0.012227             12.095403      13.866938       7.467303       3.258433      14.333103       1.882604       8.086168           0.001084
           69              C      -0.899072      10.409986      10.113770      -0.113945      31.086317 0.45527008E+03  0.10909067E+05                                 8.836926                            7.281246      -0.185665       1.910264                    0.999185      30.340662      90.244143       0.585348       0.436690      -1.043767       0.005386       0.016321      -0.001179       0.017227       0.003715      -0.017918      -0.017369      -0.039018       0.087527      -0.038836      -0.003481       0.042317             10.647933      11.934133       5.281834       2.631875      12.597879       1.168586       7.411789           0.000601
           70              C       0.095500      11.356738      10.420954      -0.169878      32.997352 0.48552278E+03  0.11809039E+05                                 9.150795                            7.468611      -0.187171       1.899846                    0.998914      31.213094      93.184816       0.584520       0.430825      -1.048505      -0.028326      -0.005122       0.005382       0.029284       0.021637       0.019181      -0.005202       0.011681       0.137913      -0.048136      -0.003216       0.051352             11.416155      12.516564       6.415892       1.971811      14.896899       1.011031       6.835002          -0.000172
           71              C      -2.518753       9.391449       8.505820       0.535257      23.748503 0.27807200E+03  0.59274912E+04                                 7.777495                            5.953380      -0.186768       1.983790                    0.998947      23.493612      67.272317       0.601162       0.477971      -1.014083      -0.026427      -0.037907      -0.015293       0.048674      -0.061441      -0.050095       0.011376       0.038159       0.042977      -0.077132      -0.011131       0.088264              9.974971      11.302155       5.769687       2.902435      11.771202       1.558898       6.851557          -0.004058
           72              C      -1.441183       3.182806      15.996874       0.093388      27.351595 0.32668906E+03  0.72022076E+04                                 8.110651                            6.158765       0.079740       2.045394                    0.999423      26.195657      74.649534       0.638104       0.435395      -1.044912       0.021696       0.043807      -0.017484       0.051918      -0.002600      -0.030591       0.013554      -0.022611      -0.114892      -0.054966       0.018095       0.036871              9.879413      10.156053       1.544155       3.797460       5.538579      -1.184623      13.943609           0.000368
           73              C      -0.621335       3.129669      17.117566      -0.185008      32.938362 0.43052382E+03  0.10121429E+05                                 9.057391                            6.982445       0.075381       2.006520                    0.998862      29.465987      85.383236       0.613497       0.424668      -1.056430      -0.009036       0.000105      -0.000023       0.009037      -0.015834      -0.007789      -0.015537      -0.011525       0.004499      -0.026469       0.005347       0.021122             11.145874      11.808991       1.403951       4.914356       5.722931      -1.044017      15.905700           0.005461
           74              C       0.494007       3.918167      17.166292       0.184067      34.542321 0.36041082E+03  0.80802084E+04                                 9.562443                            6.474706      -0.119639       1.997029                    0.999410      24.954722      69.916951       0.626337       0.436188      -1.052579       0.016503      -0.006381       0.013698       0.022376      -0.006941       0.006358       0.005117       0.004147      -0.012115      -0.012645       0.002944       0.009700             13.843477      12.339462       0.542285       7.039806       6.372034      -3.179864      22.818935          -0.003035
           75              C       0.738425       4.686438      16.104918      -0.172036      32.605204 0.39548583E+03  0.91039728E+04                                 8.950137                            6.640645       0.224703       2.064606                    0.999298      28.627016      82.127839       0.636334       0.418139      -1.060354       0.004150      -0.007641      -0.018829       0.020739      -0.000218      -0.001881       0.018808       0.004329      -0.056682      -0.028780       0.011471       0.017309             11.415046       9.948804       0.986690       3.318100       6.345709      -3.210750      17.950624           0.004505
           76              C      -0.102205       4.673124      15.016004       0.100953      28.091488 0.33380011E+03  0.74161143E+04                                 8.376149                            6.296677      -0.027148       2.016815                    0.998883      26.254143      75.685016       0.618940       0.445418      -1.036545      -0.027967      -0.037722       0.024270       0.052860      -0.024154      -0.037636       0.001889      -0.024480      -0.088216      -0.056124       0.007100       0.049024             10.355450      10.588660       1.881621       2.702415       6.361208      -2.483755      14.116484          -0.000911
           77              C       1.436235       3.886460      18.329355      -0.145439      40.688978 0.42166336E+03  0.98989198E+04                                10.602405                            6.958776      -0.035823       1.971948                    0.998588      29.538080      86.589186       0.605833       0.430657      -1.048781      -0.010484      -0.003934      -0.031104       0.033058       0.005175      -0.006375       0.015572       0.028878      -0.030535      -0.026786       0.005779       0.021007             16.250954      12.989681      -1.159315      10.470622       7.400848      -4.450526      28.362333           0.002189
           78              C       1.478891       3.035619      19.255144      -0.110042      37.446174 0.40560062E+03  0.94350481E+04                                10.060856                            6.853274      -0.091709       1.954105                    0.998804      29.225965      85.437243       0.606362       0.434239      -1.046033       0.021862      -0.010805       0.024372       0.034477      -0.000840      -0.013218       0.028116       0.010757      -0.047187      -0.038241       0.009979       0.028263             14.802662      12.932233      -1.105345       9.558370       7.213662      -4.053703      24.262090          -0.000421
           79              C       2.518760       3.026436      20.324992       0.134063      34.091270 0.39449598E+03  0.90578737E+04                                 9.445969                            6.770270      -0.262351       1.938825                    0.999137      26.185339      74.551539       0.612240       0.435713      -1.051538      -0.000102       0.004610      -0.024648       0.025076       0.005807       0.016919      -0.006791       0.036666       0.053877      -0.030260      -0.000910       0.031171             12.945152      12.961565       0.376977       8.276279       7.376774      -2.380194      18.497117           0.000946
           80              C       3.889212       5.695754       0.040252      -0.178087      34.134395 0.50959276E+03  0.12403860E+05                                 9.097659                            7.498509       0.199847       2.019054                    0.999709      30.719067      88.408515       0.608155       0.413769      -1.071226       0.009330      -0.009308       0.028347       0.031260       0.033815       0.023051      -0.004210       0.021194      -0.027664      -0.040988      -0.004177       0.045164             10.464325      10.016450       0.459305       4.199817       7.972975      -2.593496      13.403549           0.000248
           81              C       5.094714       5.757692       1.112218      -0.117651      33.718125 0.50656432E+03  0.12366663E+05                                 9.163922                            7.591876      -0.006805       1.954985                    0.999350      30.651623      89.637741       0.588022       0.426673      -1.058316      -0.003965       0.012569      -0.026304       0.029421      -0.006881       0.013943      -0.046100      -0.003915       0.028394      -0.043626      -0.009976       0.053603             10.338411      10.927727       0.881947       4.921762       7.969547      -1.331867      12.117958           0.003726
           82              C       5.917758       6.876683       1.167299       0.017916      34.334648 0.46363558E+03  0.11046348E+05                                 9.330340                            7.252487      -0.119937       1.966092                    0.998981      27.831990      79.827568       0.604277       0.425430      -1.061435      -0.011198      -0.031504      -0.032718       0.046780      -0.027268      -0.000528      -0.017087      -0.007623       0.014958      -0.033764       0.002256       0.031508             11.527013      11.846561       0.866225       6.308921       7.697349      -1.820956      15.037130           0.002459
           83              C       5.761356       7.983480       0.368621      -0.113187      32.621092 0.43928996E+03  0.10408899E+05                                 9.056905                            7.090472       0.007318       1.977746                    0.999339      29.739641      87.312821       0.602313       0.429171      -1.050691       0.003992      -0.006470      -0.020326       0.021701       0.004584      -0.020588       0.011544      -0.002825      -0.014532      -0.027194       0.007032       0.020162             10.953464      10.946314       0.827698       5.656280       7.095682      -1.300612      14.818398           0.000648
           84              C       3.396481       4.040093      20.502947      -0.128510      35.039331 0.44775343E+03  0.10688158E+05                                 9.578770                            7.202192      -0.105422       1.941036                    0.998830      30.202710      89.766109       0.590637       0.434432      -1.044753       0.034195      -0.029528       0.016268       0.048020      -0.022066      -0.004260      -0.016608      -0.022674       0.020036      -0.032305       0.003498       0.028808             12.097526      13.521743       1.722453       7.222489       6.614515      -0.439946      16.156321           0.003186
           85              C       7.013387       7.130449       2.290110       0.483451      27.710767 0.38933393E+03  0.89387089E+04                                 8.397233                            6.951950      -0.148653       1.966738                    0.999540      25.253460      72.656306       0.573101       0.465503      -1.030969       0.051450      -0.023064       0.046304       0.072960      -0.020035      -0.081689      -0.007727       0.020878       0.046890      -0.079378      -0.012279       0.091657              9.664699       9.768915       0.493855       4.556316       7.498169      -0.530124      11.727012          -0.001594
           86              C       0.864289       8.419853       7.313099       0.529342      22.939551 0.27907678E+03  0.59542606E+04                                 7.453585                            5.976466      -0.160542       1.995766                    0.999048      23.474790      67.248064       0.598144       0.479951      -1.013038       0.045242       0.052357      -0.031243       0.075923      -0.056042      -0.037014       0.025909       0.013233      -0.150978      -0.064887      -0.030545       0.095432              8.388392       7.866843       2.229039       1.565450       6.910238      -0.757268      10.388093          -0.000352
           87              C       0.369756       7.404192       8.310917       0.080141      32.228642 0.42944053E+03  0.10114196E+05                                 9.128215                            7.174201      -0.169396       1.965794                    0.998231      27.313723      79.850538       0.578632       0.449444      -1.039027       0.001490      -0.030861       0.055740       0.063731      -0.055480      -0.002436       0.021355       0.048914       0.003057      -0.065366       0.002115       0.063251             10.672000      10.400907       4.483086       0.930892      10.471926      -2.060498      11.143167           0.002464
           88              C      -0.553523       6.360165       8.149911      -0.010452      36.995251 0.46364403E+03  0.11046943E+05                                 9.819517                            7.294879      -0.195881       1.954965                    0.997998      27.414664      78.639978       0.597263       0.430410      -1.058318       0.006074      -0.009129       0.029189       0.031180      -0.040443      -0.026985       0.013636       0.013461      -0.095010      -0.043089      -0.022669       0.065758             11.964319      10.954809       3.311209       3.657161       9.500413      -1.567073      15.437736           0.001227
           89              C      -1.224882       6.095058       6.806775       0.620592      23.256093 0.24390225E+03  0.50487090E+04                                 7.677618                            5.647502      -0.247541       1.984909                    0.998897      22.356302      63.792075       0.603411       0.490375      -1.004166      -0.016563      -0.013312      -0.042186       0.047235       0.057947      -0.023949      -0.065440      -0.102207      -0.114813      -0.069623      -0.056229       0.125852              9.185598      10.594572      -1.708977       1.750277       5.398040       1.729615      11.564184          -0.000740
           90              C      -0.890422       5.598085       9.245181      -0.073866      29.167803 0.40496818E+03  0.93999690E+04                                 8.451023                            6.880907       0.045611       2.020395                    0.997275      28.195265      81.859208       0.601865       0.438432      -1.045376       0.002204       0.011088       0.004660       0.012228      -0.024880      -0.015858       0.020051       0.011902      -0.115898      -0.046290      -0.005494       0.051784              9.555949       7.559894       1.995533       1.063246       8.726504      -3.321099      12.381450           0.001476
           91              C      -0.363288       5.853249      10.498068      -0.010417      37.253001 0.45691167E+03  0.10843599E+05                                 9.867457                            7.233567      -0.133346       1.976557                    0.998296      27.276151      78.012996       0.600981       0.429441      -1.059227      -0.010409       0.007494      -0.029731       0.032380      -0.046221      -0.008802       0.020171       0.008782      -0.111555      -0.045438      -0.023417       0.068856             12.575987      10.133207       5.103766      -1.247268      13.536069      -5.786993      14.058687           0.005840
           92              C      -0.796621       4.991909      11.664520       0.612874      23.418323 0.24635652E+03  0.51166029E+04                                 7.735545                            5.679963      -0.299366       1.965099                    0.998714      22.602117      64.779583       0.600524       0.491087      -1.002956      -0.018751      -0.022429       0.032614       0.043799       0.043714       0.076987       0.051521       0.040552       0.064045      -0.063960      -0.058448       0.122407              9.651489       9.230053      -0.048795      -3.391912      10.284720      -3.936679       9.439695          -0.001422
           93              C       0.564063       6.893476      10.611620       0.063955      32.601427 0.42436748E+03  0.99482537E+04                                 9.107034                            7.076038      -0.055640       1.997687                    0.998992      27.288441      79.153180       0.590516       0.442455      -1.044869      -0.019072       0.007317      -0.066512       0.069578      -0.049246      -0.028076      -0.003822       0.008777      -0.021353      -0.056175      -0.002219       0.058394             10.868987      10.089764       4.829084       0.821748      11.442997      -2.304537      11.074199           0.002268
           94              C       1.268746       7.384516      11.846712       0.543383      23.743785 0.26746121E+03  0.56325799E+04                                 7.553101                            5.804728      -0.150345       2.000261                    0.999194      23.033719      65.044440       0.615638       0.472426      -1.019491       0.038001       0.049076       0.051168       0.080440      -0.069918      -0.022154       0.028620       0.044099      -0.175367      -0.069425      -0.040338       0.109762              8.754725       6.760836       2.784981      -0.108148       9.536553      -3.109810       9.966786           0.000414
           95              C       4.154813      10.506938      11.073455       0.096489      25.083753 0.31504022E+03  0.68568021E+04                                 7.577552                            5.994222       0.221033       2.094579                    0.999699      25.592793      71.580164       0.657990       0.427692      -1.053541       0.004713      -0.003850      -0.050159       0.050527      -0.037110      -0.019749      -0.006421      -0.018656       0.034779      -0.050281       0.015138       0.035143              9.315045      10.512159       5.767187       0.960249      10.965601       0.080423       6.467376          -0.000128
           96              C      -4.832933      11.392844      11.259884      -0.189737      30.698581 0.42448828E+03  0.99033035E+04                                 8.559503                            6.878183       0.235996       2.056996                    0.999517      29.022847      82.652384       0.628172       0.417939      -1.065055       0.006688      -0.016024      -0.000316       0.017367      -0.008689       0.017822       0.008595       0.009159       0.037179      -0.024425      -0.000266       0.024691             10.766402      12.797697       7.200223       0.887305      12.944280       0.271380       6.557230           0.001712
           97              C      -4.381560      12.162343      10.226051       0.173627      32.551428 0.38886295E+03  0.89038660E+04                                 9.276201                            6.761305      -0.293103       1.932575                    0.999352      25.772517      73.473368       0.606776       0.440855      -1.047590       0.018952       0.003686       0.003047       0.019546       0.010101       0.004969       0.000194      -0.003763      -0.006740      -0.010840      -0.001359       0.012198             13.247739      16.817260       9.796018       2.959178      15.251181       2.415516       7.674775          -0.001239
           98              C       5.028485      11.984396       9.026974      -0.195128      31.102148 0.43568341E+03  0.10255642E+05                                 8.691213                            7.005934       0.130820       2.023557                    0.998755      29.406434      84.787112       0.615917       0.422466      -1.059622       0.002687      -0.015479      -0.014214       0.021186      -0.005876      -0.013454      -0.012781      -0.013805       0.028964      -0.023270       0.002132       0.021138             10.634768      12.887932       6.170268       2.240326      11.405643       1.722323       7.610729           0.001671
           99              C       3.997992      11.072123       8.921049       0.106421      24.975784 0.32388564E+03  0.71274034E+04                                 7.666365                            6.150921       0.064468       2.046999                    0.999191      25.939436      73.932277       0.635399       0.438046      -1.042981       0.014321      -0.025578       0.040838       0.050270      -0.035726       0.006614      -0.001017      -0.011586       0.068468      -0.047876       0.018817       0.029060              9.300571      10.827251       5.360393       1.231606      10.243978       0.602986       6.830485          -0.000545
          100              C      -3.287150      13.154196      10.363754      -0.157794      37.288449 0.43772582E+03  0.10392040E+05                                10.070833                            7.128399      -0.225305       1.908415                    0.996911      30.162422      89.465741       0.592645       0.435324      -1.043991      -0.011480      -0.020787      -0.008638       0.025268       0.005161      -0.013638      -0.012640      -0.019072      -0.034987      -0.023333      -0.000863       0.024197             14.602609      18.910579      10.397855       4.649445      16.365406       4.164904       8.531841           0.000021
          101              C       2.225919      -1.836953      11.433602      -0.113940      37.272698 0.41993692E+03  0.98505622E+04                                10.056355                            6.977658      -0.101726       1.949262                    0.998759      29.455557      86.378230       0.600569       0.434777      -1.046046       0.029383       0.017442       0.001920       0.034224      -0.017425      -0.024407      -0.017306      -0.032177      -0.008435      -0.043623       0.015783       0.027841             14.666113      18.579845      10.616684       5.319100      16.564450       4.636280       8.854045          -0.000401
          102              C       3.304828      -0.852706      11.692061       0.127794      33.689049 0.40186720E+03  0.92777971E+04                                 9.427411                            6.854306      -0.337705       1.915751                    0.998849      26.304528      75.304748       0.605157       0.438405      -1.049029      -0.010352      -0.010411      -0.007421       0.016450       0.029732       0.001267       0.009767       0.005383      -0.007345      -0.030139      -0.002579       0.032718             13.223339      15.636741       9.044709       3.993870      15.798949       2.725432       8.234327          -0.000629
          103              C       3.905213      -0.840913      12.901730      -0.136554      30.093174 0.40478958E+03  0.93408187E+04                                 8.413949                            6.709898       0.234437       2.055466                    0.999752      28.664753      81.431392       0.636380       0.417094      -1.064612       0.009930       0.035777       0.016606       0.040674      -0.000576      -0.022386      -0.009054      -0.023817       0.021871      -0.029996       0.005496       0.024500              9.965877      11.110391       5.272718       2.991788      10.862513       1.576702       7.924727           0.000173
          104              C       4.894975       0.086117      13.225862      -0.077562      29.492007 0.41124915E+03  0.95621991E+04                                 8.437110                            6.881926       0.012456       1.992716                    0.999311      28.571959      82.449405       0.609968       0.431863      -1.051563      -0.035488       0.006648      -0.003588       0.036283      -0.017087      -0.000535       0.004873       0.011891       0.068212      -0.029718       0.006099       0.023619              9.899393      10.703925       5.289565       1.998306      11.602885       0.766001       7.391369           0.000816
          105              C       5.251217       1.038876      12.300073      -0.015957      34.087451 0.45517439E+03  0.10810201E+05                                 9.344909                            7.212725      -0.179478       1.957826                    0.998005      27.616173      79.448161       0.601725       0.428600      -1.057971      -0.036908      -0.021587      -0.007506       0.043411      -0.001921      -0.004876      -0.004323      -0.002572       0.030053      -0.009423      -0.002803       0.012227             12.095410      13.866947       7.467310       3.258434      14.333112       1.882603       8.086171           0.001083
          106              C       4.640905       1.065433      11.071337      -0.113946      31.086349 0.45527059E+03  0.10909083E+05                                 8.836934                            7.281251      -0.185667       1.910263                    0.999185      30.340686      90.244250       0.585347       0.436690      -1.043767      -0.005385      -0.016322       0.001179       0.017227       0.003715      -0.017918      -0.017370      -0.039019       0.087527      -0.038837      -0.003481       0.042318             10.647945      11.934147       5.281841       2.631879      12.597893       1.168588       7.411796           0.000601
          107              C       3.646333       0.118681      10.764153      -0.169879      32.997378 0.48552315E+03  0.11809051E+05                                 9.150801                            7.468615      -0.187173       1.899845                    0.998914      31.213113      93.184897       0.584520       0.430826      -1.048505       0.028327       0.005121      -0.005382       0.029285       0.021637       0.019181      -0.005202       0.011681       0.137914      -0.048136      -0.003216       0.051352             11.416164      12.516574       6.415898       1.971813      14.896911       1.011032       6.835007          -0.000171
          108              C       6.260586       2.083970      12.679287       0.535258      23.748517 0.27807208E+03  0.59274933E+04                                 7.777498                            5.953381      -0.186767       1.983790                    0.998947      23.493610      67.272308       0.601162       0.477971      -1.014083       0.026427       0.037907       0.015293       0.048675      -0.061441      -0.050095       0.011376       0.038159       0.042977      -0.077132      -0.011132       0.088264              9.974980      11.302169       5.769700       2.902439      11.771214       1.558901       6.851558          -0.004060
          109              C       5.183016       8.292613       5.188233       0.093387      27.351590 0.32668902E+03  0.72022066E+04                                 8.110649                            6.158764       0.079740       2.045394                    0.999423      26.195659      74.649541       0.638104       0.435395      -1.044912      -0.021697      -0.043807       0.017484       0.051918      -0.002600      -0.030591       0.013554      -0.022611      -0.114893      -0.054967       0.018095       0.036871              9.879411      10.156054       1.544158       3.797456       5.538579      -1.184621      13.943599           0.000372
          110              C       4.363168       8.345750       4.067541      -0.185008      32.938353 0.43052373E+03  0.10121425E+05                                 9.057387                            6.982443       0.075381       2.006520                    0.998862      29.465984      85.383201       0.613497       0.424667      -1.056430       0.009036      -0.000105       0.000023       0.009037      -0.015834      -0.007789      -0.015537      -0.011525       0.004499      -0.026469       0.005347       0.021122             11.145868      11.808987       1.403951       4.914354       5.722929      -1.044014      15.905688           0.005464
          111              C       3.247826       7.557252       4.018815       0.184066      34.542334 0.36041092E+03  0.80802115E+04                                 9.562447                            6.474708      -0.119641       1.997028                    0.999410      24.954726      69.916972       0.626336       0.436188      -1.052579      -0.016503       0.006381      -0.013698       0.022376      -0.006941       0.006358       0.005117       0.004148      -0.012115      -0.012645       0.002944       0.009700             13.843484      12.339469       0.542285       7.039813       6.372036      -3.179863      22.818948          -0.003034
          112              C       3.003408       6.788981       5.080189      -0.172036      32.605209 0.39548597E+03  0.91039765E+04                                 8.950138                            6.640646       0.224702       2.064606                    0.999298      28.627021      82.127852       0.636334       0.418139      -1.060354      -0.004150       0.007641       0.018829       0.020739      -0.000218      -0.001881       0.018808       0.004328      -0.056682      -0.028780       0.011471       0.017309             11.415047       9.948802       0.986689       3.318101       6.345709      -3.210750      17.950628           0.004509
          113              C       3.844038       6.802295       6.169103       0.100953      28.091480 0.33380006E+03  0.74161127E+04                                 8.376146                            6.296676      -0.027149       2.016815                    0.998883      26.254146      75.685020       0.618940       0.445418      -1.036545       0.027967       0.037722      -0.024270       0.052860      -0.024154      -0.037637       0.001889      -0.024480      -0.088217      -0.056124       0.007100       0.049024             10.355445      10.588649       1.881618       2.702408       6.361206      -2.483757      14.116479          -0.000906
          114              C       2.305598       7.588959       2.855752      -0.145438      40.688970 0.42166324E+03  0.98989166E+04                                10.602404                            6.958775      -0.035825       1.971948                    0.998588      29.538081      86.589193       0.605833       0.430657      -1.048781       0.010484       0.003934       0.031104       0.033058       0.005175      -0.006375       0.015572       0.028878      -0.030535      -0.026787       0.005779       0.021007             16.250954      12.989683      -1.159314      10.470624       7.400846      -4.450522      28.362333           0.002190
          115              C       2.262942       8.439800       1.929963      -0.110043      37.446193 0.40560087E+03  0.94350541E+04                                10.060856                            6.853274      -0.091711       1.954104                    0.998804      29.225972      85.437223       0.606362       0.434239      -1.046033      -0.021861       0.010805      -0.024372       0.034477      -0.000840      -0.013218       0.028115       0.010757      -0.047188      -0.038241       0.009979       0.028263             14.802663      12.932231      -1.105347       9.558371       7.213662      -4.053704      24.262096          -0.000419
          116              C       1.223073       8.448983       0.860115       0.134063      34.091273 0.39449606E+03  0.90578754E+04                                 9.445967                            6.770269      -0.262354       1.938824                    0.999137      26.185342      74.551532       0.612240       0.435713      -1.051538       0.000103      -0.004610       0.024648       0.025076       0.005807       0.016919      -0.006791       0.036665       0.053877      -0.030260      -0.000910       0.031171             12.945149      12.961559       0.376975       8.276276       7.376773      -2.380195      18.497115           0.000947
          117              C      -0.147379       5.779665      21.144855      -0.178088      34.134391 0.50959272E+03  0.12403857E+05                                 9.097652                            7.498505       0.199846       2.019053                    0.999709      30.719067      88.408451       0.608156       0.413768      -1.071226      -0.009330       0.009308      -0.028347       0.031260       0.033815       0.023051      -0.004210       0.021193      -0.027665      -0.040987      -0.004177       0.045164             10.464318      10.016441       0.459299       4.199816       7.972969      -2.593498      13.403546           0.000246
          118              C      -1.352881       5.717727      20.072889      -0.117652      33.718132 0.50656438E+03  0.12366666E+05                                 9.163922                            7.591875      -0.006806       1.954985                    0.999350      30.651641      89.637825       0.588022       0.426673      -1.058316       0.003965      -0.012569       0.026304       0.029421      -0.006881       0.013943      -0.046100      -0.003915       0.028393      -0.043626      -0.009976       0.053602             10.338410      10.927717       0.881942       4.921758       7.969554      -1.331877      12.117960           0.003724
          119              C      -2.175925       4.598736      20.017808       0.017915      34.334659 0.46363580E+03  0.11046355E+05                                 9.330342                            7.252489      -0.119936       1.966092                    0.998981      27.831998      79.827600       0.604276       0.425430      -1.061435       0.011198       0.031504       0.032718       0.046780      -0.027268      -0.000527      -0.017087      -0.007624       0.014957      -0.033764       0.002255       0.031509             11.527014      11.846558       0.866226       6.308918       7.697356      -1.820959      15.037130           0.002459
          120              C      -2.019523       3.491939      20.816486      -0.113187      32.621090 0.43928986E+03  0.10408897E+05                                 9.056904                            7.090471       0.007319       1.977746                    0.999339      29.739645      87.312847       0.602313       0.429171      -1.050691      -0.003992       0.006470       0.020325       0.021701       0.004584      -0.020588       0.011544      -0.002824      -0.014532      -0.027194       0.007032       0.020162             10.953464      10.946312       0.827699       5.656280       7.095683      -1.300613      14.818397           0.000649
          121              C       0.345352       7.435326       0.682160      -0.128510      35.039336 0.44775347E+03  0.10688160E+05                                 9.578772                            7.202193      -0.105423       1.941036                    0.998830      30.202718      89.766151       0.590637       0.434432      -1.044753      -0.034195       0.029528      -0.016268       0.048020      -0.022066      -0.004260      -0.016608      -0.022674       0.020036      -0.032305       0.003498       0.028807             12.097530      13.521743       1.722451       7.222492       6.614516      -0.439948      16.156330           0.003187
          122              C      -3.271554       4.344970      18.894997       0.483451      27.710763 0.38933389E+03  0.89387067E+04                                 8.397228                            6.951947      -0.148651       1.966739                    0.999540      25.253459      72.656278       0.573102       0.465502      -1.030970      -0.051450       0.023064      -0.046304       0.072960      -0.020035      -0.081688      -0.007728       0.020877       0.046889      -0.079378      -0.012279       0.091656              9.664692       9.768908       0.493856       4.556312       7.498166      -0.530123      11.727002          -0.001593
          123              N       2.862450       3.880171      11.654563      -0.234574      40.035177 0.54912341E+03  0.13579978E+05                                 9.979690                            7.740869      -0.287287       1.904015                    0.999536      29.738670      85.483595       0.605252       0.409205      -1.077213       0.062524       0.086124       0.012939       0.107210      -0.029964      -0.013801      -0.001506       0.049112       0.044563      -0.047046       0.009414       0.037632             12.017273      10.516815       3.675156       1.250579      11.123178      -3.358186      14.411825           0.042131
          124              N       0.190836       1.128014      11.259884      -0.197670      34.872108 0.50661991E+03  0.12217705E+05                                 9.138285                            7.397297      -0.229579       1.958219                    0.998226      27.744883      77.478171       0.627052       0.405037      -1.085395      -0.114593      -0.060132      -0.009085       0.129730      -0.026802      -0.001437      -0.013476      -0.050171       0.164584      -0.064521       0.006445       0.058076             11.641536      12.805449       6.950464       1.176138      14.233323       0.325889       7.885837           0.022895
          125              N      -1.188304       3.923050      14.947788      -0.222622      36.823362 0.49989125E+03  0.11982082E+05                                 9.307576                            7.248214       0.022799       2.029183                    0.999417      27.806311      76.718168       0.648383       0.394110      -1.095862       0.071380       0.009515       0.118001       0.138238       0.009044      -0.042639      -0.016970      -0.005178      -0.130494      -0.066461       0.015888       0.050573             11.394102      13.116563       2.624020       3.310408       6.841217      -1.588970      14.224527           0.058574
          126              N       0.879383       7.595248       9.530544      -0.234574      40.035119 0.54912247E+03  0.13579950E+05                                 9.979687                            7.740867      -0.287287       1.904015                    0.999536      29.738640      85.483521       0.605252       0.409205      -1.077212      -0.062522      -0.086122      -0.012939       0.107207      -0.029963      -0.013801      -0.001506       0.049112       0.044561      -0.047045       0.009413       0.037632             12.017268      10.516808       3.675153       1.250578      11.123173      -3.358185      14.411823           0.042131
          127              N       3.550997      10.347405       9.925223      -0.197670      34.872080 0.50661941E+03  0.12217691E+05                                 9.138284                            7.397295      -0.229578       1.958219                    0.998226      27.744868      77.478135       0.627052       0.405038      -1.085394       0.114592       0.060132       0.009085       0.129729      -0.026803      -0.001437      -0.013476      -0.050170       0.164582      -0.064521       0.006445       0.058075             11.641534      12.805445       6.950462       1.176139      14.233320       0.325889       7.885838           0.022897
          128              N       4.930137       7.552369       6.237319      -0.222626      36.823449 0.49989282E+03  0.11982130E+05                                 9.307593                            7.248228       0.022797       2.029182                    0.999417      27.806351      76.718313       0.648382       0.394111      -1.095862      -0.071381      -0.009515      -0.118002       0.138239       0.009044      -0.042639      -0.016971      -0.005178      -0.130496      -0.066462       0.015888       0.050574             11.394122      13.116585       2.624025       3.310410       6.841228      -1.588975      14.224553           0.058577
          129              O       3.367263       3.005685      15.000115      -0.433653      26.873506 0.40663920E+03  0.91265830E+04                                 7.089233                            6.245728       0.837175       2.347456                    0.997983      25.766394      65.685491       0.758611       0.359740      -1.137115      -0.008241      -0.000693      -0.014748       0.016908      -0.048094       0.025107       0.053045       0.068079       0.026386      -0.096116       0.041337       0.054779              7.665821       6.693976       0.040143       2.003701       4.739097       0.086622      11.564391           0.012292
          130              O       1.980128       2.258743      13.413350      -0.517296      35.365253 0.58328248E+03  0.14369409E+05                                 8.648481                            7.595403       0.113611       2.076500                    0.995981      28.303300      76.332391       0.670335       0.370898      -1.125109       0.018566       0.031708       0.029429       0.047076       0.017278       0.050313       0.032701       0.048674       0.008219      -0.051523      -0.024300       0.075824              9.657734      11.521739       3.602189       2.556898       9.196320       1.832674       8.255143           0.045800
          131              O       6.110569       4.933757      14.538703      -0.557283      41.057776 0.59713534E+03  0.14781149E+05                                 9.575802                            7.671281       0.280485       2.123662                    0.996657      28.582046      76.994156       0.669540       0.369568      -1.127347      -0.009920       0.001252       0.009583       0.013850       0.001575      -0.018871      -0.055689      -0.020252      -0.197682      -0.091787       0.023528       0.068260             11.399429      18.775961      -4.329301       0.794055       6.964479       0.582811       8.457847           0.033567
          132              O       4.334806       6.017530      15.233363      -0.511188      34.348309 0.49444056E+03  0.11706679E+05                                 8.532808                            6.932475       0.308556       2.146468                    0.997697      27.583106      73.313524       0.709729       0.364497      -1.128194       0.012275      -0.017827      -0.004536       0.022115      -0.000434      -0.037161      -0.000528      -0.029212       0.055605      -0.045462       0.005345       0.040118              9.734702       8.596327      -1.623762      -0.801065       6.672744       2.565450      13.935037           0.008022
          133              O       3.992897       7.574913       9.352589      -0.603603      43.397515 0.69991837E+03  0.18012644E+05                                 9.903569                            8.317510       0.099577       2.049795                    0.996241      29.664397      81.265691       0.642104       0.370656      -1.127424      -0.002140      -0.014420       0.001653       0.014672      -0.023621       0.087200       0.040758      -0.024436      -0.068217      -0.115110       0.037006       0.078105             11.580811      12.079776      -4.801723      -0.595547      15.584703      -1.835963       7.077953           0.005060
          134              O       5.508216       6.080368       8.833342      -0.508564      32.755642 0.47926618E+03  0.11215999E+05                                 8.176188                            6.774693       0.439928       2.198260                    0.997790      26.989629      70.427167       0.728805       0.359115      -1.136771      -0.016096       0.009716      -0.004681       0.019375       0.011583      -0.016326       0.029321       0.056886       0.063996      -0.054978       0.015499       0.039479              9.662519      13.039589       0.328779      -4.758823       7.079379      -1.452173       8.868588           0.058889
          135              O       2.633173       4.664017       8.279564      -0.454395      29.397496 0.40329128E+03  0.90310083E+04                                 7.596842                            6.219688       0.789024       2.337385                    0.996938      25.703419      65.409628       0.760395       0.359708      -1.137361      -0.003263      -0.012028       0.013610       0.018454      -0.043937      -0.054419      -0.058900      -0.018648      -0.078829      -0.108819       0.045209       0.063610              8.761455       5.888914       1.097442      -1.337954       8.680572      -4.883541      11.714879           0.011219
          136              O       1.740932       3.056493       9.538594      -0.540331      35.644967 0.54128832E+03  0.13056774E+05                                 8.594996                            7.207236       0.214232       2.099182                    0.998158      28.207440      74.689824       0.705600       0.359865      -1.136353       0.020348       0.039081      -0.017224       0.047308       0.028372      -0.052173      -0.033157      -0.003625      -0.061280      -0.061623      -0.014955       0.076577             10.162512       9.422613       4.919404      -1.436741      13.924738      -2.716335       7.140184           0.042283
          137              O      -3.108578       9.465882       7.385128      -0.505672      30.787445 0.49989978E+03  0.11802695E+05                                 7.820223                            6.909017       0.407419       2.183864                    0.998117      27.097597      70.628021       0.724481       0.358081      -1.139530       0.034141       0.002372      -0.002600       0.034322      -0.007770       0.027354       0.014664       0.008358       0.108021      -0.037753      -0.011856       0.049609              8.878439       9.831985       2.341155       3.910912       7.596105       1.867995       9.207228           0.074434
          138              O      -2.757696       8.411426       9.251536      -0.503956      29.538625 0.50821637E+03  0.12065130E+05                                 7.610618                            7.011395       0.455060       2.203116                    0.997927      27.119159      71.195798       0.711265       0.362737      -1.134303       0.009800       0.014501       0.002494       0.017679       0.013846      -0.023465      -0.020388      -0.042459      -0.025894      -0.036726      -0.007191       0.043916              8.545331       8.788217       2.812445       0.196167      10.849877      -1.148327       5.997899           0.063037
          139              O      -2.499160       8.302227       2.563398      -0.476735      25.198419 0.42084825E+03  0.95051148E+04                                 6.632500                            6.245358       0.849759       2.315423                    0.999553      26.887340      68.245815       0.780286       0.347552      -1.149589       0.006429       0.021296      -0.014795       0.026716       0.049194      -0.077752       0.051696      -0.061725      -0.106409      -0.131132       0.053846       0.077286              6.684259       6.975346       1.534797       0.544169       6.169615       1.121449       6.907818           0.006722
          140              O       7.193741       5.824780       2.793256      -0.552148      39.925242 0.62749655E+03  0.15704223E+05                                 9.420132                            7.749701       0.244714       2.093435                    0.998403      29.362301      79.164534       0.681885       0.358913      -1.137231      -0.033201       0.014327      -0.022875       0.042789       0.004500       0.021514      -0.028611      -0.084987      -0.024194      -0.052885      -0.006093       0.058978             11.236139      10.039147      -2.315112       5.404904       8.437037      -3.837642      15.232232           0.026909
          141              O       0.374570       8.469734       6.184992      -0.433654      26.873554 0.40664013E+03  0.91266101E+04                                 7.089246                            6.245739       0.837169       2.347453                    0.997982      25.766405      65.685564       0.758609       0.359740      -1.137115       0.008241       0.000692       0.014748       0.016909      -0.048092       0.025107       0.053045       0.068080       0.026383      -0.096115       0.041337       0.054778              7.665836       6.693987       0.040143       2.003706       4.739105       0.086622      11.564416           0.012290
          142              O       1.761705       9.216676       7.771757      -0.517297      35.365281 0.58328302E+03  0.14369427E+05                                 8.648490                            7.595410       0.113612       2.076500                    0.995981      28.303300      76.332423       0.670335       0.370898      -1.125108      -0.018566      -0.031709      -0.029429       0.047077       0.017278       0.050314       0.032700       0.048674       0.008224      -0.051523      -0.024301       0.075824              9.657744      11.521750       3.602194       2.556903       9.196329       1.832677       8.255154           0.045802
          143              O      -2.368736       6.541662       6.646404      -0.557288      41.057873 0.59713723E+03  0.14781206E+05                                 9.575812                            7.671290       0.280477       2.123659                    0.996657      28.582101      76.994309       0.669540       0.369568      -1.127347       0.009919      -0.001253      -0.009587       0.013852       0.001576      -0.018871      -0.055693      -0.020252      -0.197694      -0.091793       0.023529       0.068263             11.399440      18.775977      -4.329302       0.794062       6.964486       0.582811       8.457858           0.033572
          144              O      -0.592973       5.457889       5.951744      -0.511188      34.348342 0.49444110E+03  0.11706695E+05                                 8.532814                            6.932479       0.308546       2.146465                    0.997697      27.583122      73.313584       0.709729       0.364497      -1.128194      -0.012275       0.017828       0.004535       0.022115      -0.000434      -0.037162      -0.000528      -0.029214       0.055606      -0.045464       0.005346       0.040118              9.734710       8.596331      -1.623763      -0.801063       6.672747       2.565452      13.935050           0.008030
          145              O      -0.251064       3.900506      11.832518      -0.603602      43.397499 0.69991808E+03  0.18012635E+05                                 9.903569                            8.317510       0.099579       2.049796                    0.996241      29.664388      81.265674       0.642104       0.370656      -1.127424       0.002139       0.014420      -0.001653       0.014672      -0.023621       0.087198       0.040757      -0.024435      -0.068217      -0.115108       0.037005       0.078103             11.580811      12.079782      -4.801720      -0.595551      15.584698      -1.835964       7.077953           0.005054
          146              O      -1.766383       5.395051      12.351765      -0.508560      32.755540 0.47926437E+03  0.11215946E+05                                 8.176169                            6.774678       0.439932       2.198262                    0.997790      26.989586      70.427017       0.728806       0.359115      -1.136771       0.016096      -0.009717       0.004682       0.019376       0.011583      -0.016327       0.029320       0.056884       0.063995      -0.054977       0.015498       0.039479              9.662496      13.039555       0.328780      -4.758812       7.079364      -1.452169       8.868568           0.058885
          147              O       1.108660       6.811402      12.905543      -0.454395      29.397570 0.40329251E+03  0.90310434E+04                                 7.596857                            6.219700       0.789023       2.337384                    0.996938      25.703442      65.409729       0.760394       0.359708      -1.137360       0.003264       0.012028      -0.013611       0.018455      -0.043936      -0.054418      -0.058901      -0.018649      -0.078829      -0.108819       0.045209       0.063610              8.761474       5.888926       1.097446      -1.337958       8.680592      -4.883553      11.714904           0.011211
          148              O       2.000901       8.418926      11.646513      -0.540331      35.644996 0.54128874E+03  0.13056788E+05                                 8.595006                            7.207243       0.214232       2.099182                    0.998158      28.207429      74.689829       0.705599       0.359866      -1.136352      -0.020348      -0.039081       0.017224       0.047308       0.028372      -0.052173      -0.033157      -0.003626      -0.061275      -0.061622      -0.014955       0.076578             10.162526       9.422625       4.919414      -1.436744      13.924759      -2.716341       7.140193           0.042281
          149              O       6.850411       2.009537      13.799979      -0.505669      30.787374 0.49989835E+03  0.11802652E+05                                 7.820208                            6.909005       0.407421       2.183865                    0.998117      27.097568      70.627914       0.724482       0.358080      -1.139530      -0.034141      -0.002371       0.002599       0.034322      -0.007769       0.027354       0.014664       0.008357       0.108019      -0.037752      -0.011857       0.049609              8.878423       9.831966       2.341154       3.910901       7.596095       1.867991       9.207207           0.074431
          150              O       6.499529       3.063993      11.933571      -0.503953      29.538549 0.50821461E+03  0.12065078E+05                                 7.610603                            7.011381       0.455062       2.203118                    0.997927      27.119121      71.195662       0.711266       0.362736      -1.134304      -0.009800      -0.014501      -0.002493       0.017678       0.013846      -0.023465      -0.020388      -0.042459      -0.025895      -0.036725      -0.007191       0.043916              8.545316       8.788202       2.812441       0.196170      10.849856      -1.148322       5.997889           0.063036
          151              O       6.240993       3.173192      18.621709      -0.476736      25.198474 0.42084945E+03  0.95051493E+04                                 6.632514                            6.245371       0.849759       2.315423                    0.999553      26.887347      68.245880       0.780284       0.347553      -1.149589      -0.006429      -0.021296       0.014795       0.026716       0.049194      -0.077753       0.051696      -0.061725      -0.106410      -0.131132       0.053846       0.077286              6.684274       6.975361       1.534801       0.544171       6.169626       1.121451       6.907834           0.006717
          152              O      -3.451908       5.650639      18.391851      -0.552148      39.925136 0.62749464E+03  0.15704164E+05                                 9.420119                            7.749691       0.244729       2.093440                    0.998403      29.362245      79.164356       0.681885       0.358914      -1.137230       0.033201      -0.014328       0.022877       0.042790       0.004500       0.021516      -0.028610      -0.084986      -0.024194      -0.052886      -0.006091       0.058977             11.236120      10.039132      -2.315108       5.404893       8.437027      -3.837635      15.232203           0.026905

******************************************************
Auxiliary information for the entire system
The total spin magnetic moment of the unit cell is   3.993454
The total net atomic charge of the unit cell is   0.000006
Accuracy of reproducing the electrostatic potential in the unit cell:
  The inner radius (bohr) =    5.0000
  The outer radius (bohr) =   12.0000
  Valid grid points have density less than (e/(bohr^3)) =    0.0001
  The number of valid grid points were=       334664
  The rms potential error without charges in kcal/mol is=      5.83353
  The rms potential error with partial charges in kcal/mol is=      0.50903
  The RRMSE value at monopole order=      0.08726
  The rms potential error with partial charges and cloud penetration in kcal/mol is=      0.51036
  The RRMSE value at monopole order with cloud penetration is=      0.08749
  The rms potential error with partial charges and atomic dipoles in kcal/mol is=      0.26143
  The RRMSE value at dipole order=      0.04482
  The rms potential error with partial charges, atomic dipoles and cloud penetration in kcal/mol is=      0.26065
  The RRMSE value at dipole order with cloud penetration=      0.04468

******************************************************
The electron densities and ab initio electrostatic potential were computed in VASP using the PBE functional and
projector augmented wave method. See the main text of the journal article for a description of computational details.
The atomic charges, dipoles, and quadrupoles were computed with the DDEC6 method as described in
(a) T. A. Manz and N. Gabaldon Limas, RSC Adv. 6 (2016) 47771-47801 DOI: 10.1039/c6ra04656h
(b) N. Gabaldon Limas and T. A. Manz, RSC Adv. 8 (2018) 2678-2707 DOI: 10.1039/c7ra11829e.
For each atom in the material, the electron cloud parameters were fit to the spherically averaged atom-in-material
electron density using radial positions for which this density was between 10^-4 and 10^-2 electrons per cubic bohr.
The polarizabilities, dispersion coefficients, and quantum Drude oscillator (QDO) parameters were fit using the MCLF method.
The magnetic structure of the system was optimized in VASP from the default ferromagnetic initial guess using spin polarization.
The atomic spin moments (ASMs) were computed on this optimized magnetic structure using the DDEC6 partition as inputs
to the method of T. A. Manz and D. S. Sholl, J. Chem. Theory Comput. 7 (2011) 4146-4164 DOI: 10.1021/ct200539n.
The RMSE and RRMSE were computed using a uniform grid with Ewald summation.
