# Supplementary material for: A collection of forcefield precursors for metal–organic frameworks
Source: RSC Adv. 2019 Nov 13;9(63):36492–507. doi: 10.1039/c9ra07327b (PMC9075174; doi:10.1039/c9ra07327b)
Supplement: RA-009-C9RA07327B-s3412 [file RA-009-C9RA07327B-s3412.xyz]

  122
jmolscript: load "" {1 1 1} spacegroup "x,y,z" unitcell [{      9.779200     0.000000     0.000000 }, {      3.707085    10.709653     0.000000 }, {      1.307559     5.021862    15.054733 }]
La     6.056530     5.611679    13.789232     1.914379
La    13.719529    15.342988    14.109597     1.937777
H     10.223227    10.066509     6.804739     0.085086
H      9.103280    11.632740     8.671526     0.119162
H      9.302491    13.039229    10.521753     0.108183
H     13.228140    12.721249    10.493149     0.114663
H     13.064409    11.292240     8.668515     0.103523
H     10.587707    12.358015     5.997806     0.113682
H     11.563798    12.109348     4.796438     0.131383
H     10.306922    11.192121     4.987633     0.117474
H     12.374594     8.898295     8.054282     0.054792
H      9.067531     8.097502     7.653826     0.109763
H      7.632281     7.227301     9.350495     0.116206
H     10.550324     7.736553    12.061852     0.118888
H     11.938199     8.611309    10.401315     0.116725
H     11.683795     6.230155     7.199173     0.134050
H      2.870628     6.647834     6.036948     0.141574
H      3.134568     7.155302     7.497257     0.135479
H      6.385296     7.771149     5.510032     0.064868
H      9.055408     8.230011     5.100544     0.102697
H     10.610079     8.798186     3.573994     0.118370
H      7.992252     8.058153     0.668430     0.112855
H      6.507236     7.240177     2.207024     0.118682
H      5.054725     9.036497     4.057251     0.121003
H      4.060526     8.191473     3.187087     0.144325
H      3.799663     8.372775     4.722670     0.130565
H      6.093502     5.487690     5.856291     0.070813
H      9.032443     4.810790     3.945846     0.105557
H      9.171089     3.354643     2.161860     0.117428
H      5.164405     2.999304     2.345527     0.107822
H      5.126533     4.302109     4.186721     0.108086
H      8.361697     3.971213     6.533754     0.107765
H      9.076526     4.951661     7.527366     0.131393
H      7.528197     4.727271     7.625222     0.118456
H      1.543223     3.567998     5.976729     0.091027
H     10.397650     3.279206     8.623351     0.109873
H     10.634531     4.301209    10.691871     0.105181
H      4.765068     4.876435     9.960211     0.119335
H      4.527816     3.853361     7.891691     0.115793
H      1.864220     5.075694     4.897305     0.131928
H      3.049322     4.691410     3.944340     0.157589
H      1.819477     3.730136     4.093382     0.129887
H      4.939111    12.378462     6.864958     0.087489
H      7.914028    11.802871     4.683527     0.107262
H      7.845774    11.084740     2.482525     0.109688
H     13.601802    11.416079     2.560810     0.118976
H     10.117576     1.636731     4.659440     0.099127
H      5.753495    10.268843     7.292513     0.121064
H      7.114669     9.920098     6.596984     0.112288
H      7.060096    10.133698     8.149127     0.129101
C     10.945765    10.378656     7.339182     0.040561
C     11.089995    11.274750     8.490869     0.087859
C      9.939378    11.823447     9.031334    -0.154513
C     10.071788    12.679207    10.142374    -0.089170
C     11.245128    12.993629    10.670795    -0.036656
C     12.397564    12.496139    10.139363    -0.113065
C     12.284880    11.636330     9.041873    -0.155234
C     11.377824    13.987852    11.840548     0.651917
C     10.989573    11.687561     5.442286    -0.269662
C     11.471478     8.967869     7.717056     0.043805
C     10.606592     8.386764     8.835623     0.060178
C      9.370855     8.023504     8.530012    -0.158837
C      8.492265     7.511298     9.559755    -0.110848
C      8.964351     7.453148    10.881561    -0.042515
C     10.239470     7.820122    11.188678    -0.094381
C     11.080142     8.321455    10.190549    -0.150689
C      8.033660     6.879497    11.929370     0.640837
C      2.459207     6.936585     6.854420    -0.278466
C      6.573842     7.117983     4.826547     0.065095
C      7.593172     7.635980     3.801320     0.075936
C      8.855311     8.156313     4.195754    -0.146123
C      9.760635     8.541490     3.292470    -0.096619
C      9.456689     8.564565     1.958621    -0.032429
C      8.217526     8.068731     1.570209    -0.087384
C      7.317831     7.594197     2.494569    -0.135984
C     10.377487     9.101070     0.943932     0.605731
C      4.476821     8.270388     4.049723    -0.250656
C      6.886626     5.744231     5.370023     0.059672
C      7.065226     4.676050     4.251457     0.074098
C      8.259424     4.399470     3.634213    -0.149537
C      8.351455     3.528855     2.565327    -0.105260
C      7.163312     2.908378     2.098630    -0.053794
C      5.968632     3.306377     2.697808    -0.081927
C      5.939250     4.121169     3.772716    -0.141161
C      7.222315     1.960714     0.978558     0.645727
C      8.273649     4.791427     7.024538    -0.260705
C      2.142960     3.064910     6.545798    -0.001836
C      2.549237     3.464786     8.052777     0.084742
C      1.449000     3.598852     8.891325    -0.173266
C      1.591336     4.211351    10.130330    -0.100406
C      2.833910     4.689783    10.530786    -0.053393
C      3.933170     4.555717     9.692237    -0.087492
C      3.791811     3.943218     8.453233    -0.136861
C      2.955354     5.275724    11.905283     0.652149
C      2.391244     4.346462     4.554057    -0.275787
C      5.828396    12.286387     6.524721     0.026319
C      5.927758    11.893404     4.996666     0.074412
C      7.091145    11.679764     4.269522    -0.138937
C      7.057131    11.284660     2.934167    -0.111782
C      5.820116    11.191010     2.277781    -0.070516
C      4.658009    11.506319     2.959761    -0.099421
C      4.791346    11.959485     4.260489    -0.162853
C      5.720350    10.612027     0.879196     0.673413
C      6.702688    10.418512     7.304556    -0.273414
O     10.293802    14.507683    12.233476    -0.627760
O     12.485319    14.200019    12.271113    -0.631768
O     11.754813    10.808791     6.243198    -0.223039
O      6.854895     7.003544    11.768285    -0.589345
O      8.553490     6.300517    12.903412    -0.699456
O     11.370117     8.176966     6.578918    -0.212723
O     11.658248     9.061666     1.127600    -0.621794
O     11.259105    14.600457    14.890636    -0.679574
O      5.254434     7.072912     4.322214    -0.249855
O      8.289948     1.527529     0.566058    -0.581502
O      6.056243     1.606170     0.496806    -0.705196
O      8.065843     5.841274     6.139320    -0.191939
O      1.901118     5.437347    12.563175    -0.655356
O      4.110880     5.631764    12.295200    -0.646162
O      3.067777     3.656051     5.675634    -0.218915
O      6.780430    10.483737     0.215283    -0.676794
O      4.634298    10.288516     0.471213    -0.623793
O      6.955679    11.762152     7.129922    -0.144981

The following XYZ coordinates are in angstroms. Other properties are in atomic units.
The sperically averaged electron density of each atom fit to a function of the form exp(a - br)
eigen_1, eigen_2 and eigen_3 are the three eigenvalues of traceless quadrupole moment tensor
  atom number  atomic symbol              X              Y              Z     net charge C6 coefficient C8 coefficient C10 coefficient fluctuating dipole atomic polarizability isotropic forcefield polarizability              a              b squared Pearson coefficient          <r^3>          <r^4>         wp_QDO          m_QDO          q_QDO       dipole_x       dipole_y       dipole_z         dipole            Qxy            Qxz            Qyz     Q(x^2-y^2)  Q(3z^2 - R^2)        eigen_1        eigen_2        eigen_3 static polarizability      alpha(xx)      alpha(xy)      alpha(xz)      alpha(yy)      alpha(yz)      alpha(zz) atomic spin moment
            1             La       6.056530       5.611679      13.789232       1.914379     234.477290 0.57471556E+04  0.23430746E+06                                27.176974                           22.251576       1.215196       1.978239                    0.999846     104.728696     290.783779       0.465022       0.323072      -1.246819      -0.040396      -0.027442       0.014424       0.050921      -0.036443       0.022522       0.025387      -0.333031      -0.174739      -0.148448      -0.053150       0.201598             32.294211      36.742377       3.158214      -0.883223      20.000187       0.562571      40.140068           0.000022
            2             La      13.719529      15.342988      14.109597       1.937777     225.210653 0.54584372E+04  0.21929799E+06                                26.325657                           21.574010       1.423802       2.043110                    0.999834     102.913332     282.017038       0.476777       0.319760      -1.252255       0.035337       0.019176      -0.003779       0.040382      -0.052436       0.002559       0.019419      -0.320841      -0.238930      -0.129588      -0.080224       0.209813             31.399141      34.781416       2.014378      -1.068559      19.246952      -0.202344      40.169054           0.000013
            3              H      10.223227      10.066509       6.804739       0.085086       1.035059 0.78986602E+01  0.78431964E+02                                 1.771299                            1.699739      -1.178725       2.296955                    0.993759       4.004103      11.823845       0.449701       1.371647      -0.686651      -0.013575      -0.028405      -0.044907       0.054843       0.008669       0.008827       0.002649      -0.004947       0.024453      -0.014583      -0.000227       0.014810              1.825616       1.877863       0.202347       0.276686       1.856304      -0.003889       1.742682          -0.000001
            4              H       9.103280      11.632740       8.671526       0.119162       1.011061 0.73094247E+01  0.70807386E+02                                 1.713285                            1.618182      -1.216002       2.307244                    0.995099       3.641405      10.436386       0.470661       1.343392      -0.693942      -0.033085      -0.006948      -0.011994       0.035871       0.003279      -0.002769       0.012918       0.015591       0.001652      -0.018093       0.008172       0.009921              1.753052       2.228767       0.134254       0.401937       1.483549       0.148992       1.546839          -0.000001
            5              H       9.302491      13.039229      10.521753       0.108183       1.198641 0.89193764E+01  0.89423882E+02                                 1.816938                            1.711288      -1.102331       2.349901                    0.996824       3.542649       9.822480       0.496186       1.231240      -0.720240      -0.031917       0.011913       0.016727       0.037953       0.001405      -0.005062       0.006162       0.023503      -0.014623      -0.014241      -0.001209       0.015450              1.847106       2.183480      -0.384658      -0.239656       1.677034       0.250316       1.680805          -0.000001
            6              H      13.228140      12.721249      10.493149       0.114663       1.222336 0.90020015E+01  0.90285259E+02                                 1.823773                            1.705338      -1.232712       2.292362                    0.995275       3.542273       9.761189       0.504098       1.211471      -0.724564       0.033841       0.009028       0.014036       0.037733      -0.004955       0.003781       0.004659       0.017653      -0.023280      -0.012650      -0.001651       0.014301              1.867229       2.297840       0.352930       0.245360       1.633302       0.182211       1.670547          -0.000001
            7              H      13.064409      11.292240       8.668515       0.103523       1.116875 0.83678696E+01  0.83093434E+02                                 1.770984                            1.685091      -1.153952       2.322757                    0.995704       3.639272      10.252933       0.484721       1.272515      -0.709798       0.029059      -0.012336      -0.010476       0.033262      -0.001978       0.002634       0.011770       0.022448      -0.021786      -0.019508       0.004322       0.015186              1.803396       2.152826      -0.161594      -0.346990       1.655037       0.202790       1.602325          -0.000002
            8              H      10.587707      12.358015       5.997806       0.113682       0.999915 0.78345593E+01  0.77142120E+02                                 1.704195                            1.675186      -1.030095       2.382367                    0.997436       3.684509      10.610301       0.463112       1.343207      -0.694687      -0.008270       0.011733       0.017076       0.022308      -0.006839       0.002282       0.001355       0.000747       0.012669      -0.009439       0.004006       0.005433              1.710264       1.531221      -0.237581      -0.161627       1.957039       0.249764       1.642533          -0.000003
            9              H      11.563798      12.109348       4.796438       0.131383       0.946495 0.66571739E+01  0.63333205E+02                                 1.689190                            1.576450      -1.089193       2.373782                    0.995680       3.594728      10.387601       0.459900       1.399915      -0.683209       0.016600       0.004534      -0.016531       0.023862      -0.003977      -0.004236      -0.002043       0.009682      -0.003712      -0.007635      -0.000518       0.008153              1.747791       1.832293       0.304177      -0.438276       1.630334      -0.385735       1.780746          -0.000002
           10              H      10.306922      11.192121       4.987633       0.117474       0.902499 0.66156900E+01  0.62395379E+02                                 1.593195                            1.539618      -0.814512       2.491440                    0.999028       3.471164       9.758054       0.483333       1.343638      -0.695175      -0.011087      -0.017164      -0.010106       0.022796      -0.001152       0.005057      -0.002978      -0.010843      -0.011329      -0.008828       0.000242       0.008586              1.619137       1.785010       0.324263       0.331700       1.576790       0.166512       1.495612          -0.000002
           11              H      12.374594       8.898295       8.054282       0.054792       1.313280 0.11144871E+02  0.11857161E+03                                 1.957775                            1.926619      -1.114435       2.317806                    0.994777       4.023951      11.632427       0.460949       1.248958      -0.715030       0.035954      -0.011407       0.013472       0.040053      -0.003455       0.000974       0.002670       0.009997       0.007240      -0.008053       0.003174       0.004880              1.974190       2.271957      -0.061289       0.073834       1.959581       0.060433       1.691030          -0.000002
           12              H       9.067531       8.097502       7.653826       0.109763       1.011328 0.74623839E+01  0.73126903E+02                                 1.745618                            1.657761      -1.429675       2.193855                    0.992694       3.917452      11.528907       0.452594       1.381013      -0.684808      -0.010612       0.002698      -0.030615       0.032514       0.004684       0.005949      -0.009119       0.013998       0.020196      -0.016567       0.004085       0.012482              1.783081       1.607351       0.026342       0.276490       1.527483      -0.096823       2.214410          -0.000002
           13              H       7.632281       7.227301       9.350495       0.116206       1.047749 0.76986535E+01  0.74462854E+02                                 1.670837                            1.599302      -0.883771       2.460494                    0.999123       3.352468       9.156317       0.508281       1.245884      -0.717476      -0.037446      -0.012892      -0.010377       0.040940       0.009677       0.009184      -0.003020       0.021351       0.011985      -0.018243       0.001157       0.017087              1.687114       2.049573       0.263168       0.136103       1.476626       0.009855       1.535143          -0.000003
           14              H      10.550324       7.736553      12.061852       0.118888       1.162877 0.85761294E+01  0.85051675E+02                                 1.783400                            1.681642      -1.042224       2.389629                    0.997565       3.395689       9.331098       0.499468       1.236536      -0.720241       0.016423      -0.004607       0.035562       0.039441       0.006470       0.005037       0.002157       0.024057       0.030384      -0.018749       0.003910       0.014839              1.825137       1.552352      -0.031472       0.228582       1.488801      -0.187491       2.434259          -0.000001
           15              H      11.938199       8.611309      10.401315       0.116725       1.085191 0.82621051E+01  0.80892623E+02                                 1.681664                            1.636404      -0.843567       2.479068                    0.999402       3.292447       8.887130       0.514715       1.215406      -0.725893       0.033165       0.010924       0.014490       0.037805       0.007293       0.005706      -0.003311       0.023928       0.026929      -0.019312       0.005121       0.014191              1.670820       1.983103       0.251158       0.116082       1.534683      -0.021883       1.494674          -0.000002
           16              H      11.683795       6.230155       7.199173       0.134050       0.889327 0.65884486E+01  0.62622474E+02                                 1.626776                            1.575874      -1.079954       2.378491                    0.995660       3.610050      10.484720       0.455898       1.413485      -0.680416      -0.015750      -0.016961       0.006333       0.023997       0.003163      -0.000294      -0.002358       0.006191      -0.022077      -0.008029      -0.000169       0.008198              1.656674       1.583208       0.335640      -0.165444       2.023008      -0.175311       1.363805          -0.000001
           17              H       2.870628       6.647834       6.036948       0.141574       0.898793 0.63861101E+01  0.60041901E+02                                 1.621117                            1.537627      -1.096753       2.377118                    0.996242       3.497543      10.001323       0.469236       1.388344      -0.685591       0.009938      -0.007952      -0.021581       0.025054      -0.005824       0.000672      -0.000547      -0.001689       0.024256      -0.009929       0.001727       0.008201              1.656018       1.537024      -0.110252      -0.403145       1.570953       0.283449       1.860076          -0.000001
           18              H       3.134568       7.155302       7.497257       0.135479       0.989270 0.78254727E+01  0.76265028E+02                                 1.641525                            1.636285      -0.882817       2.468992                    0.999147       3.350505       9.291020       0.489838       1.283035      -0.709744       0.015773       0.005518       0.014480       0.022111      -0.000774       0.005242       0.003052      -0.000819      -0.013240      -0.008252       0.003081       0.005171              1.627749       1.717935       0.038141       0.230193       1.590473       0.150173       1.574841          -0.000002
           19              H       6.385296       7.771149       5.510032       0.064868       1.138325 0.91229810E+01  0.92641419E+02                                 1.800579                            1.760288      -0.909678       2.416471                    0.996884       3.849499      10.994973       0.473561       1.273685      -0.709085      -0.032859       0.030342       0.025123       0.051299      -0.009677      -0.011268       0.003757       0.002770       0.011571      -0.013471      -0.003832       0.017304              1.826009       1.650868      -0.159002      -0.052185       2.062018       0.366630       1.765141          -0.000002
           20              H       9.055408       8.230011       5.100544       0.102697       1.032907 0.75204431E+01  0.73937913E+02                                 1.778008                            1.669621      -1.433012       2.188574                    0.992387       3.988868      11.809991       0.448186       1.390028      -0.682778       0.008902       0.004302       0.031832       0.033332       0.008195      -0.003869       0.005883       0.012057       0.036006      -0.017817       0.004110       0.013706              1.818265       1.576752       0.084204       0.244270       1.509753       0.048246       2.368290          -0.000002
           21              H      10.610079       8.798186       3.573994       0.118370       0.969561 0.68843736E+01  0.65574920E+02                                 1.661495                            1.567681      -0.998803       2.413330                    0.997434       3.488260       9.852789       0.480342       1.338696      -0.695858       0.035612       0.006308       0.013194       0.038498       0.008337       0.004688      -0.000478       0.016523      -0.001481      -0.011959      -0.001292       0.013252              1.703978       2.172272       0.249285       0.238706       1.418509       0.051968       1.521151          -0.000002
           22              H       7.992252       8.058153       0.668430       0.112855       1.134305 0.83901745E+01  0.82407225E+02                                 1.725567                            1.641666      -0.967731       2.421435                    0.998241       3.331079       8.985773       0.517704       1.204564      -0.728013      -0.013859      -0.001249      -0.039140       0.041540       0.008393       0.004610       0.004395       0.019284       0.035219      -0.018867       0.003079       0.015788              1.751126       1.467718       0.020473       0.106513       1.425754      -0.072832       2.359907          -0.000002
           23              H       6.507236       7.240177       2.207024       0.118682       1.082726 0.82587936E+01  0.81013352E+02                                 1.693132                            1.646000      -0.817844       2.489965                    0.999677       3.315921       9.017462       0.507565       1.230196      -0.722261      -0.029838      -0.012697      -0.014838       0.035660       0.005509       0.011261       0.003168       0.013452       0.019296      -0.011971      -0.005675       0.017647              1.692565       2.027365       0.290688       0.093289       1.559600       0.034512       1.490731          -0.000001
           24              H       5.054725       9.036497       4.057251       0.121003       0.963578 0.72685693E+01  0.70836502E+02                                 1.708526                            1.645880      -1.344223       2.236716                    0.993566       3.868243      11.392625       0.449696       1.397586      -0.682037       0.016204       0.015617       0.000393       0.022508       0.000249       0.005274      -0.002945       0.005731      -0.023579      -0.010292       0.001733       0.008559              1.741951       1.747566       0.400511      -0.029346       2.168567      -0.082554       1.309720          -0.000000
           25              H       4.060526       8.191473       3.187087       0.144325       0.999679 0.74735579E+01  0.71915333E+02                                 1.652140                            1.597982      -0.792123       2.520420                    0.999705       3.235252       8.879450       0.496780       1.281291      -0.710844      -0.011393      -0.002262      -0.021958       0.024841      -0.004968       0.002190       0.004053      -0.012106       0.009721      -0.010353       0.002010       0.008343              1.656080       1.660686      -0.007827       0.376302       1.381754      -0.019142       1.925800          -0.000001
           26              H       3.799663       8.372775       4.722670       0.130565       0.930415 0.65592249E+01  0.61672528E+02                                 1.621644                            1.528256      -0.894149       2.460847                    0.998918       3.415735       9.558120       0.487861       1.335275      -0.696914      -0.016975       0.000744       0.015326       0.022882      -0.002623       0.001194      -0.007261      -0.002483       0.015688      -0.006937      -0.003385       0.010323              1.671930       1.998161      -0.060924      -0.555386       1.356739       0.003305       1.660891          -0.000002
           27              H       6.093502       5.487690       5.856291       0.070813       1.156427 0.92786439E+01  0.94997931E+02                                 1.848633                            1.797964      -1.157684       2.313018                    0.994597       3.926280      11.407333       0.457897       1.306497      -0.701799      -0.039275      -0.009193       0.017473       0.043959       0.003524      -0.003598       0.004411       0.002226       0.014148      -0.008500       0.001326       0.007174              1.881858       2.135142       0.150679      -0.284567       1.761667      -0.143424       1.748764          -0.000002
           28              H       9.032443       4.810790       3.945846       0.105557       1.030751 0.76594343E+01  0.74862656E+02                                 1.717411                            1.642255      -1.084609       2.355496                    0.996798       3.671455      10.474159       0.474594       1.320431      -0.698876       0.029841       0.016769       0.006354       0.034814       0.006309      -0.003698       0.005329       0.021791      -0.009642      -0.014375      -0.000118       0.014492              1.750621       2.079119       0.273953       0.274474       1.667574       0.181716       1.505171          -0.000001
           29              H       9.171089       3.354643       2.161860       0.117428       1.171137 0.87843064E+01  0.87392658E+02                                 1.769964                            1.685829      -1.021691       2.396646                    0.997729       3.395271       9.258821       0.507444       1.213251      -0.725721       0.035542      -0.003351      -0.017850       0.039914       0.006274      -0.007613       0.005670       0.020791      -0.010979      -0.015552      -0.000360       0.015912              1.786493       2.150826      -0.214783      -0.269573       1.564969       0.154913       1.643683          -0.000000
           30              H       5.164405       2.999304       2.345527       0.107822       1.209025 0.90921586E+01  0.91799653E+02                                 1.843906                            1.740672      -1.102919       2.350500                    0.996542       3.588151      10.056940       0.485438       1.249679      -0.715964      -0.032926      -0.007997      -0.013079       0.036320      -0.002595       0.001946       0.004251       0.020723      -0.018972      -0.011453      -0.002494       0.013947              1.877555       2.256151       0.370568       0.236353       1.699613       0.246062       1.676899          -0.000001
           31              H       5.126533       4.302109       4.186721       0.108086       1.032842 0.73375863E+01  0.71517129E+02                                 1.761700                            1.635663      -1.446829       2.186024                    0.992380       3.908896      11.428675       0.459604       1.367306      -0.687327      -0.027829       0.003296       0.013313       0.031025       0.001956       0.001411       0.013102       0.022519       0.002125      -0.019957       0.007545       0.012412              1.829745       2.393803      -0.096903      -0.442619       1.539736       0.157207       1.555698          -0.000001
           32              H       8.361697       3.971213       6.533754       0.107765       0.977660 0.73972846E+01  0.71781503E+02                                 1.675555                            1.623873      -0.978946       2.400714                    0.998179       3.669669      10.482768       0.472175       1.336790      -0.695681       0.002227      -0.014270      -0.014150       0.020219      -0.003038      -0.000763      -0.002107      -0.014742       0.010685      -0.009855       0.002635       0.007220              1.697221       1.416693      -0.115489       0.014631       2.118265       0.334172       1.556706          -0.000002
           33              H       9.076526       4.951661       7.527366       0.131393       0.940929 0.66130745E+01  0.62667345E+02                                 1.668833                            1.561350      -1.016909       2.406366                    0.997087       3.532494      10.112789       0.467562       1.382384      -0.686917       0.020606       0.008161       0.010863       0.024683       0.006956       0.003191      -0.009107      -0.002765      -0.002223      -0.012927       0.002164       0.010764              1.726314       2.141957       0.080076       0.536200       1.414304       0.066007       1.622681          -0.000002
           34              H       7.528197       4.727271       7.625222       0.118456       0.929295 0.69278846E+01  0.65317951E+02                                 1.554420                            1.521783      -0.708196       2.539295                    0.999938       3.286442       8.886144       0.518249       1.253534      -0.715785      -0.018258       0.005123       0.010854       0.021850      -0.009565      -0.003285      -0.004324       0.003093      -0.011317      -0.011573      -0.000008       0.011582              1.556937       1.759492       0.043831      -0.345926       1.312522      -0.073099       1.598798          -0.000003
           35              H       1.543223       3.567998       5.976729       0.091027       1.110400 0.87154362E+01  0.88350200E+02                                 1.804631                            1.742060      -1.329876       2.206155                    0.995593       4.189284      12.339932       0.462721       1.305775      -0.697887       0.008068       0.030557      -0.048262       0.057690      -0.004580       0.009851      -0.003451      -0.022565       0.001492      -0.017255       0.002787       0.014468              1.838809       1.824300      -0.180080       0.114245       1.847510      -0.357715       1.844617          -0.000001
           36              H      10.397650       3.279206       8.623351       0.109873       0.946446 0.68132550E+01  0.65162698E+02                                 1.666207                            1.581747      -1.211205       2.301009                    0.994603       3.739339      10.816796       0.465062       1.377053      -0.686365      -0.031248      -0.011819      -0.007108       0.034156       0.000495       0.000917       0.010420       0.014907       0.006465      -0.014898       0.005955       0.008944              1.709022       2.109795       0.301057       0.156859       1.508398       0.096146       1.508874          -0.000001
           37              H      10.634531       4.301209      10.691871       0.105181       1.062978 0.77034076E+01  0.75999826E+02                                 1.795070                            1.677232      -1.326427       2.237318                    0.994441       3.938115      11.583383       0.453359       1.369413      -0.687077      -0.032136       0.005541       0.015801       0.036237      -0.000317      -0.001279       0.005193       0.022670      -0.012855      -0.012489      -0.001102       0.013591              1.852255       2.138295       0.013169      -0.473191       1.483908       0.136529       1.934562          -0.000000
           38              H       4.765068       4.876435       9.960211       0.119335       1.061379 0.76624228E+01  0.74782123E+02                                 1.747739                            1.641052      -1.071528       2.377517                    0.996867       3.544581      10.053304       0.476173       1.317984      -0.700294       0.036984       0.013926       0.011670       0.041205       0.007458      -0.003558       0.004951       0.020120      -0.015230      -0.013880      -0.001357       0.015237              1.792680       2.273507       0.226849       0.266486       1.498685       0.130176       1.605849          -0.000001
           39              H       4.527816       3.853361       7.891691       0.115793       1.006193 0.73459320E+01  0.71228525E+02                                 1.708975                            1.623732      -1.077565       2.369823                    0.996749       3.618711      10.366179       0.469338       1.345901      -0.693825       0.028549      -0.007435      -0.020191       0.035749       0.004044      -0.006917       0.010714       0.017654       0.000755      -0.017982       0.005189       0.012793              1.744894       2.054979      -0.088548      -0.393684       1.430715       0.075453       1.748988          -0.000002
           40              H       1.864220       5.075694       4.897305       0.131928       0.918448 0.65946301E+01  0.61722612E+02                                 1.573962                            1.507869      -0.776993       2.516804                    0.999663       3.287060       9.001376       0.506156       1.292909      -0.706724      -0.011587       0.019987       0.008428       0.024592      -0.008922      -0.001313      -0.000967      -0.008980       0.025810      -0.014405       0.005681       0.008724              1.611273       1.510707      -0.325523      -0.117192       1.976448       0.226742       1.346665          -0.000001
           41              H       3.049322       4.691410       3.944340       0.157589       0.971790 0.67364704E+01  0.62856497E+02                                 1.599629                            1.498185      -0.746875       2.555458                    0.999921       3.024009       8.044608       0.525362       1.249482      -0.718797       0.017832       0.008608      -0.018040       0.026787      -0.004296      -0.000504      -0.008126       0.007217       0.013745      -0.011589       0.002218       0.009371              1.643354       1.933448       0.270392      -0.441279       1.461891      -0.206407       1.534724          -0.000002
           42              H       1.819477       3.730136       4.093382       0.129887       0.990425 0.73784495E+01  0.71050288E+02                                 1.652013                            1.592410      -0.982864       2.414760                    0.998319       3.432490       9.545187       0.493548       1.288772      -0.707041      -0.011284      -0.014164      -0.013749       0.022737      -0.000048       0.006482      -0.005175      -0.004175       0.013249      -0.008550      -0.001467       0.010017              1.676901       1.668980       0.367081       0.254877       1.852991       0.259480       1.508731          -0.000001
           43              H       4.939111      12.378462       6.864958       0.087489       1.097748 0.85151017E+01  0.86146495E+02                                 1.834470                            1.759542      -1.422647       2.190933                    0.991940       4.107856      12.239290       0.444035       1.363455      -0.687761      -0.039071       0.036922       0.008981       0.054502      -0.014118       0.002201       0.000921       0.024761       0.021979      -0.022543       0.007100       0.015443              1.881961       2.215696      -0.001273      -0.335872       1.784675       0.061147       1.645514          -0.000001
           44              H       7.914028      11.802871       4.683527       0.107262       0.960876 0.71078946E+01  0.68728442E+02                                 1.685810                            1.618431      -1.216726       2.296834                    0.994734       3.779635      11.006113       0.458387       1.381906      -0.685517       0.031393       0.012303       0.012169       0.035847       0.003768       0.001586       0.003791       0.023557       0.005181      -0.014017       0.002040       0.011977              1.718596       2.176864       0.087931       0.320901       1.410859       0.060888       1.568064          -0.000002
           45              H       7.845774      11.084740       2.482525       0.109688       1.017114 0.74842788E+01  0.73622382E+02                                 1.775921                            1.680440      -1.363461       2.230057                    0.992626       3.932834      11.713981       0.440067       1.414904      -0.678569       0.034344      -0.009539      -0.014699       0.038556      -0.000329      -0.001154       0.007334       0.028467      -0.006947      -0.016793       0.001302       0.015491              1.818621       2.169161      -0.155303      -0.376470       1.545763       0.149038       1.740941           0.000000
           46              H      13.601802      11.416079       2.560810       0.118976       1.004241 0.71200382E+01  0.68859703E+02                                 1.738871                            1.622521      -1.214462       2.306536                    0.995454       3.699945      10.767200       0.456766       1.386530      -0.685100      -0.036508      -0.009560      -0.012003       0.039602       0.002752      -0.002361       0.003138       0.024574      -0.011136      -0.012118      -0.002553       0.014671              1.799814       2.274837      -0.016199       0.400499       1.433165       0.064052       1.691441           0.000000
           47              H      10.117576       1.636731       4.659440       0.099127       0.971383 0.70740962E+01  0.68363894E+02                                 1.704402                            1.618441      -1.174961       2.314545                    0.994099       3.803560      11.095886       0.456453       1.388525      -0.684261      -0.025189       0.015255       0.013122       0.032239      -0.004052      -0.000313       0.011127       0.014019       0.013866      -0.016040       0.004482       0.011558              1.753683       2.150026      -0.256203      -0.262037       1.548416       0.181547       1.562608          -0.000001
           48              H       5.753495      10.268843       7.292513       0.121064       1.009975 0.75535328E+01  0.72607663E+02                                 1.627562                            1.574974      -0.906031       2.442980                    0.999232       3.348640       9.074699       0.517423       1.231481      -0.720604      -0.023745       0.000533      -0.000434       0.023755       0.001722       0.001150       0.001378      -0.004420      -0.029156      -0.009913       0.002091       0.007822              1.649034       2.198712       0.074657      -0.000682       1.480612      -0.035869       1.267777          -0.000002
           49              H       7.114669       9.920098       6.596984       0.112288       0.961113 0.71188136E+01  0.68586953E+02                                 1.673916                            1.605948      -1.008490       2.393393                    0.997161       3.659126      10.498693       0.467935       1.358585      -0.691185       0.013948      -0.005292      -0.016195       0.022019       0.003525      -0.009562      -0.001202      -0.006950      -0.006579      -0.012020       0.002456       0.009564              1.700001       1.560530      -0.303536      -0.238565       1.806102       0.370239       1.733371          -0.000001
           50              H       7.060096      10.133698       8.149127       0.129101       1.069994 0.76554056E+01  0.73504831E+02                                 1.673243                            1.572279      -0.824061       2.493700                    0.999443       3.216450       8.585468       0.526788       1.210939      -0.726879       0.009438      -0.001035       0.021921       0.023889       0.005719       0.003390       0.004247      -0.012849       0.006956      -0.010015      -0.000677       0.010692              1.709326       1.601882      -0.205751       0.421208       1.546783      -0.344975       1.979313          -0.000002
           51              C      10.945765      10.378656       7.339182       0.040561      29.489803 0.38108750E+03  0.87204941E+04                                 8.586635                            6.661890      -0.514593       1.853816                    0.997435      27.209610      78.678864       0.612898       0.436718      -1.045413       0.042708       0.026755      -0.014967       0.052572      -0.000652      -0.011059      -0.026725      -0.006535       0.028019      -0.026526      -0.006367       0.032893             10.190689       5.726080       0.783974       0.121660      13.839912       0.835107      11.006075           0.000000
           52              C      11.089995      11.274750       8.490869       0.087859      32.610609 0.41817846E+03  0.97533386E+04                                 9.077930                            6.976859      -0.345438       1.902631                    0.998873      26.893546      77.448407       0.601624       0.436505      -1.049904       0.013806      -0.017048      -0.007349       0.023135      -0.003869      -0.005273       0.013088      -0.043095       0.052076      -0.030950       0.001840       0.029110             10.472932       9.529934       0.396794       0.502898      11.232558       5.799357      10.656306          -0.000000
           53              C       9.939378      11.823447       9.031334      -0.154513      32.947612 0.45774765E+03  0.10930814E+05                                 8.989039                            7.195028       0.110475       2.010186                    0.998599      29.883962      87.354925       0.604797       0.424102      -1.056479      -0.001216       0.013536       0.033207       0.035881       0.010887       0.006512      -0.002828       0.020545      -0.017693      -0.015155      -0.003749       0.018904              9.962186      10.306491      -0.786350       0.405106       9.559144       4.841207      10.020922          -0.000003
           54              C      10.071788      12.679207      10.142374      -0.089170      31.537802 0.40564955E+03  0.94279274E+04                                 8.784977                            6.816657      -0.071799       1.953577                    0.999622      29.161947      84.961037       0.613504       0.429559      -1.049820       0.015549      -0.024667      -0.017774       0.034149      -0.008257      -0.021282      -0.011209       0.007818      -0.025374      -0.029496       0.006800       0.022696              9.831624      10.270042       0.365466       1.445568       8.839623       4.935842      10.385208          -0.000004
           55              C      11.245128      12.993629      10.670795      -0.036656      34.504136 0.41188587E+03  0.94846171E+04                                 9.137542                            6.706185       0.128018       2.048164                    0.999351      26.887413      74.712197       0.649617       0.409454      -1.076461      -0.002100      -0.035290      -0.035111       0.049825      -0.002202      -0.007132      -0.008677      -0.003107      -0.003787      -0.012604       0.002369       0.010235             10.889264      10.601647       0.524469       0.916183       9.647735       6.290149      12.418411           0.000000
           56              C      12.397564      12.496139      10.139363      -0.113065      32.287542 0.42130909E+03  0.98670088E+04                                 8.883069                            6.915237       0.019358       1.978698                    0.999692      29.457580      85.638634       0.614436       0.425642      -1.054151      -0.016137      -0.011415      -0.013194       0.023765       0.008884       0.012522      -0.016002       0.002125      -0.042008      -0.029154       0.012993       0.016161              9.934497      10.358811       0.505355      -0.142224       9.194437       4.948631      10.250243          -0.000002
           57              C      12.284880      11.636330       9.041873      -0.155234      33.649559 0.45151825E+03  0.10764757E+05                                 9.132371                            7.155621       0.009655       1.970008                    0.999526      30.248380      88.875876       0.604125       0.425256      -1.053842      -0.018669       0.020371       0.025963       0.037915      -0.018477      -0.012218       0.003007       0.017273      -0.055079      -0.022520      -0.009876       0.032397             10.264475      10.466323       1.713181       1.095311      10.097203       5.178515      10.229901          -0.000003
           58              C      11.377824      13.987852      11.840548       0.651917      21.695289 0.23196706E+03  0.47199236E+04                                 7.225280                            5.442342      -0.104637       2.035251                    0.999223      21.620221      60.247388       0.628667       0.478825      -1.014850       0.009193       0.047334       0.058302       0.075658       0.015678      -0.024881      -0.099299      -0.061765       0.021167      -0.084000      -0.038151       0.122151              8.428819       8.496643       0.030202       0.476207       7.253622       4.153426       9.536193          -0.000002
           59              C      10.989573      11.687561       5.442286      -0.269662      24.294958 0.38754939E+03  0.89085254E+04                                 7.231804                            6.445945       0.149437       2.024091                    0.997746      30.196839      87.604261       0.662750       0.402048      -1.066920       0.053730      -0.067999       0.044134       0.097256      -0.031350       0.009040      -0.021739      -0.010600       0.031072      -0.038218      -0.004347       0.042565              7.641933       6.703360       0.071941       0.228539       8.116060      -2.006254       8.106380          -0.000005
           60              C      11.471478       8.967869       7.717056       0.043805      27.285693 0.38420631E+03  0.87899737E+04                                 8.024757                            6.550276      -0.469721       1.863123                    0.997815      27.224421      78.136208       0.639289       0.418780      -1.058814      -0.025021      -0.023029      -0.057258       0.066595      -0.010665       0.014952       0.015666       0.001156      -0.020115      -0.028675       0.014028       0.014647              9.391840       6.866206      -0.546171      -1.500172      13.086507      -0.569627       8.222808           0.000001
           61              C      10.606592       8.386764       8.835623       0.060178      31.162433 0.44210263E+03  0.10442186E+05                                 8.794803                            7.161555      -0.293731       1.915630                    0.999022      27.324664      78.852650       0.596094       0.435034      -1.052156       0.005934      -0.005105       0.003652       0.008638      -0.001948      -0.027865      -0.002441      -0.012290       0.018349      -0.030714       0.003335       0.027379              9.814615       9.744120       2.785081      -1.677075       7.385076      -2.949470      12.314651          -0.000001
           62              C       9.370855       8.023504       8.530012      -0.158837      32.480957 0.47181667E+03  0.11401988E+05                                 9.012322                            7.385411      -0.153372       1.920112                    0.998496      30.748496      91.717164       0.584644       0.433518      -1.046122      -0.014950      -0.021160       0.024244       0.035483      -0.004359       0.001685      -0.003140      -0.030197       0.025981      -0.020099       0.006450       0.013649              9.889934      10.989305       3.051927      -1.250224       7.270448      -2.362432      11.410048          -0.000001
           63              C       8.492265       7.511298       9.559755      -0.110848      33.165619 0.46112919E+03  0.11002691E+05                                 8.994728                            7.194435       0.149893       2.014297                    0.999747      29.689555      86.005062       0.609857       0.420922      -1.061273       0.029914       0.008447      -0.007868       0.032064       0.014035       0.011576       0.003231       0.043288      -0.030840      -0.020661      -0.013524       0.034184             10.063313       9.586087       2.388689      -1.289684       6.803238      -2.993399      13.800615          -0.000004
           64              C       8.964351       7.453148      10.881561      -0.042515      35.514349 0.44503200E+03  0.10454158E+05                                 9.377407                            7.013229       0.012492       2.008665                    0.999326      27.448858      77.181840       0.629118       0.414454      -1.072579       0.035811       0.019636      -0.028935       0.050052      -0.015174      -0.001304      -0.004997       0.006362      -0.002936      -0.016455       0.000186       0.016269             11.150312      11.402765       3.214217      -2.847489       7.132527      -3.917216      14.915643          -0.000000
           65              C      10.239470       7.820122      11.188678      -0.094381      30.185096 0.41742407E+03  0.97616074E+04                                 8.517037                            6.907174      -0.038382       1.964217                    0.999575      29.306073      85.369383       0.611094       0.428602      -1.051442       0.004012      -0.006889      -0.027825       0.028944      -0.009792       0.017629       0.006735      -0.002443       0.030105      -0.024376       0.003054       0.021322              9.277895       9.794309       2.347872      -1.458195       6.580850      -2.827349      11.458526          -0.000003
           66              C      11.080142       8.321455      10.190549      -0.150689      31.895927 0.46398653E+03  0.11093215E+05                                 8.740884                            7.215851       0.223382       2.039490                    0.999583      29.964654      87.023641       0.608770       0.420824      -1.060834      -0.023614      -0.008128       0.014964       0.029113       0.010420       0.026637      -0.002841       0.038647      -0.020239      -0.027874      -0.011578       0.039452              9.455258       8.664536       2.171764      -1.245738       7.113382      -3.164584      12.587855          -0.000003
           67              C       8.033660       6.879497      11.929370       0.640837      21.621995 0.22493580E+03  0.45543911E+04                                 7.243528                            5.374169      -0.117772       2.030044                    0.999347      21.770797      61.068901       0.628259       0.481499      -1.010630      -0.022901      -0.021374       0.049301       0.058411      -0.000486       0.035963       0.096314      -0.130533      -0.005181      -0.097744      -0.038686       0.136430              8.564613       9.292881       0.899309      -1.682875       5.928822      -3.476249      10.472137          -0.000001
           68              C       2.459207       6.936585       6.854420      -0.278466      25.694021 0.42021665E+03  0.98410920E+04                                 7.582277                            6.771307       0.054683       1.996380                    0.996985      30.483666      88.798472       0.639194       0.409169      -1.063949      -0.060909       0.084876      -0.022408       0.106845      -0.050753       0.029579      -0.003299      -0.026819      -0.125589      -0.060761      -0.016384       0.077145              8.203799       7.243994      -1.638261      -1.108000      10.913746       1.063082       6.453657          -0.000006
           69              C       6.573842       7.117983       4.826547       0.065095      27.668883 0.38071029E+03  0.86667058E+04                                 8.046821                            6.513358      -0.262359       1.934973                    0.998716      26.589282      75.455844       0.643873       0.417875      -1.062248      -0.036557      -0.039023      -0.040326       0.066973      -0.015067       0.018590       0.006466       0.031951      -0.012043      -0.028243      -0.002714       0.030957              9.326406       9.541899      -1.299786      -0.910336      11.405670      -2.001024       7.031648           0.000000
           70              C       7.593172       7.635980       3.801320       0.075936      31.240161 0.44172208E+03  0.10438771E+05                                 8.870158                            7.215821      -0.314706       1.916343                    0.998773      27.120671      78.476748       0.586344       0.442032      -1.047181       0.004734      -0.010542       0.007917       0.014008      -0.004770      -0.018244      -0.016199       0.008811      -0.029315      -0.029751       0.008153       0.021598              9.903000      11.340924       3.617611      -1.738711       7.688823      -2.190164      10.679252          -0.000003
           71              C       8.855311       8.156313       4.195754      -0.146123      33.155226 0.46339312E+03  0.11150631E+05                                 9.121574                            7.318808      -0.188256       1.911860                    0.998204      30.504235      90.861490       0.587210       0.433473      -1.045912       0.013196      -0.005341      -0.029326       0.032599      -0.004175       0.013385       0.006939      -0.010225       0.031339      -0.019360       0.001219       0.018141             10.078658      11.711839       3.598586      -0.944887       7.325913      -1.248881      11.198223          -0.000003
           72              C       9.760635       8.541490       3.292470      -0.096619      30.589500 0.40396927E+03  0.93719045E+04                                 8.576805                            6.778276       0.075992       2.006398                    0.999731      28.884490      83.864994       0.619021       0.426502      -1.052508      -0.020764      -0.016933      -0.006320       0.027529      -0.006554       0.020139       0.003427      -0.009893      -0.076698      -0.035682       0.013361       0.022321              9.552103      10.129424       2.315491      -1.238983       5.974386      -1.940157      12.552500          -0.000004
           73              C       9.456689       8.564565       1.958621      -0.032429      35.538615 0.42381570E+03  0.98337859E+04                                 9.353732                            6.828939       0.025071       2.020483                    0.999181      26.937429      75.249709       0.639737       0.412630      -1.073887      -0.023080      -0.012363       0.039526       0.047412      -0.010262       0.003122      -0.005828       0.019158      -0.015328      -0.013674      -0.004123       0.017797             11.254115      11.739654       3.609349      -3.521101       7.137933      -3.467513      14.884757           0.000001
           74              C       8.217526       8.068731       1.570209      -0.087384      30.286265 0.41604316E+03  0.97089039E+04                                 8.530597                            6.890155       0.003519       1.978730                    0.999625      29.024031      84.108966       0.613371       0.427908      -1.053206      -0.014594       0.002279       0.028973       0.032521      -0.011811       0.023179       0.008717      -0.005941       0.039188      -0.031635       0.004028       0.027607              9.360448      10.430331       3.033190      -2.097887       6.716373      -2.186143      10.934639          -0.000002
           75              C       7.317831       7.594197       2.494569      -0.135984      28.697349 0.41065325E+03  0.95742409E+04                                 8.233980                            6.852539       0.010973       1.987175                    0.998906      29.278607      85.456032       0.612658       0.428804      -1.050203       0.015297       0.012947      -0.025898       0.032747      -0.005213       0.020267       0.002065       0.001471      -0.041053      -0.026554       0.005906       0.020648              8.859826       9.103399       2.595659      -1.989918       6.660584      -2.219305      10.815496          -0.000000
           76              C      10.377487       9.101070       0.943932       0.605731      25.501877 0.26351291E+03  0.55286104E+04                                 8.012122                            5.765355      -0.082599       2.023668                    0.999557      22.611173      63.722821       0.617178       0.473022      -1.019212       0.032022       0.020476      -0.049357       0.062296      -0.007769       0.036811       0.084714      -0.125794      -0.032881      -0.096909      -0.026342       0.123251              9.733213      10.787001       1.701111      -2.591250       6.292294      -3.751336      12.120343           0.000001
           77              C       4.476821       8.270388       4.049723      -0.250656      24.362621 0.37097798E+03  0.84079112E+04                                 7.185792                            6.267180       0.305306       2.087737                    0.997576      29.223095      83.304213       0.680673       0.397034      -1.073714       0.042706      -0.090885       0.017114       0.101866      -0.049198       0.027569      -0.020769      -0.023124      -0.125683      -0.053911      -0.026729       0.080640              7.758415       9.239228      -1.598954      -0.092616       8.190840      -0.793352       5.845177          -0.000006
           78              C       6.886626       5.744231       5.370023       0.059672      27.611487 0.38244798E+03  0.87142136E+04                                 8.025305                            6.521948      -0.376763       1.900728                    0.997522      26.583776      75.419018       0.644521       0.417074      -1.062997       0.048872       0.018344       0.013449       0.053906       0.000283       0.018471      -0.017966       0.031088       0.030951      -0.030708      -0.001326       0.032034              9.252751       7.910799      -1.423332       1.483248      11.548339      -0.476894       8.299115           0.000000
           79              C       7.065226       4.676050       4.251457       0.074098      31.458009 0.42852875E+03  0.10053327E+05                                 8.900827                            7.091216      -0.273438       1.930708                    0.998944      26.971092      77.830878       0.593312       0.440041      -1.048070       0.001466       0.013811      -0.007187       0.015638      -0.004560       0.001506       0.005851      -0.027886       0.070185      -0.026486       0.001578       0.024908             10.072929      10.395974       0.501530      -0.287161      11.125315       4.689354       8.697497          -0.000001
           80              C       8.259424       4.399470       3.634213      -0.149537      31.970766 0.45461673E+03  0.10862474E+05                                 8.828134                            7.193790      -0.015049       1.963594                    0.999444      30.239092      89.088141       0.600511       0.426876      -1.052328      -0.012164      -0.006688      -0.033157       0.035945       0.018390       0.007009      -0.004948       0.030158      -0.037779      -0.023017      -0.007486       0.030503              9.661248      10.009164      -0.339249      -0.702504       9.934135       4.418475       9.040444          -0.000001
           81              C       8.351455       3.528855       2.565327      -0.105260      31.383540 0.43166731E+03  0.10156987E+05                                 8.691415                            6.987249       0.054780       1.989467                    0.999641      29.458650      85.451836       0.613756       0.424126      -1.056565      -0.018971       0.016910       0.004093       0.025741      -0.003225      -0.016688      -0.012595       0.017294      -0.046080      -0.028531       0.004845       0.023686              9.552024       9.622446       0.526972       0.192256       9.565932       4.677648       9.467693           0.000000
           82              C       7.163312       2.908378       2.098630      -0.053794      37.488761 0.44795264E+03  0.10511248E+05                                 9.620975                            6.972451       0.141231       2.047925                    0.999394      27.321624      76.100245       0.641378       0.406977      -1.080417      -0.005815       0.032213       0.039473       0.051280       0.005217       0.004931      -0.000828       0.012771      -0.018023      -0.008687      -0.003623       0.012311             11.617888      10.146710       0.224962      -0.531940      11.421237       7.312021      13.285718           0.000000
           83              C       5.968632       3.306377       2.697808      -0.081927      31.004397 0.40274540E+03  0.93433313E+04                                 8.684957                            6.786832       0.061292       2.001989                    0.999673      28.937570      84.221437       0.615602       0.428879      -1.050270       0.024884       0.016731       0.013555       0.032907       0.008902       0.006166      -0.024005      -0.002379      -0.052002      -0.033685       0.008521       0.025164              9.693250       9.712320       0.010190      -1.031584       9.227311       5.004826      10.140119          -0.000002
           84              C       5.939250       4.121169       3.772716      -0.141161      32.687078 0.42628059E+03  0.10061309E+05                                 9.066215                            7.033478      -0.164073       1.928582                    0.998339      29.869446      88.562198       0.596309       0.435187      -1.043264       0.006911      -0.014353      -0.028084       0.032287       0.002969      -0.008417      -0.020102      -0.012259       0.003788      -0.018590      -0.006932       0.025522             10.227940      10.900980       1.566497      -0.303940      10.427677       4.793293       9.355164          -0.000003
           85              C       7.222315       1.960714       0.978558       0.645727      23.030494 0.24133515E+03  0.49620821E+04                                 7.518400                            5.546896      -0.145829       2.014995                    0.999434      21.957454      61.616745       0.623092       0.478091      -1.014688      -0.008835      -0.045824      -0.058143       0.074555       0.023272      -0.005802      -0.095908      -0.053912       0.007261      -0.084795      -0.029101       0.113895              8.878358       8.519807      -0.321314      -0.132014       8.023923       4.722266      10.091345          -0.000001
           86              C       8.273649       4.791427       7.024538      -0.260705      24.197695 0.37277699E+03  0.84708345E+04                                 7.159624                            6.292617       0.237980       2.054075                    0.998563      29.691676      85.141779       0.676681       0.398332      -1.071328      -0.009501       0.077433      -0.056833       0.096520      -0.007555       0.013072      -0.044508      -0.026385       0.017392      -0.037475      -0.018071       0.055546              7.614769       7.281898      -0.887460       1.689828       7.566565      -1.203140       7.995843          -0.000008
           87              C       2.142960       3.064910       6.545798      -0.001836      29.425486 0.40027724E+03  0.92477962E+04                                 8.442432                            6.727336      -0.384742       1.889236                    0.996814      27.690838      79.748130       0.625277       0.423991      -1.056020       0.080074      -0.022412       0.007153       0.083458       0.042147      -0.039473      -0.021956       0.035540       0.023356      -0.049982      -0.023010       0.072992              9.662212       5.459420       0.288038       0.330616      12.114987       0.016359      11.412228          -0.000000
           88              C       2.549237       3.464786       8.052777       0.084742      34.531523 0.46189982E+03  0.10989279E+05                                 9.368959                            7.283901      -0.302682       1.907326                    0.998540      27.270684      78.036462       0.597686       0.430736      -1.058671       0.014022      -0.015617      -0.007101       0.022157       0.011371      -0.007501       0.033188      -0.029297       0.079611      -0.038714      -0.010737       0.049452             10.713025      10.751108       1.095469       0.215428       7.246375       4.098135      14.141592          -0.000000
           89              C       1.449000       3.598852       8.891325      -0.173266      34.115262 0.46657054E+03  0.11207996E+05                                 9.201679                            7.260120       0.055910       1.985871                    0.998902      30.419448      89.528909       0.601858       0.423644      -1.055520       0.004934       0.007745       0.033741       0.034968       0.005882       0.013915       0.000250      -0.002152      -0.073216      -0.029274       0.008854       0.020420             10.296734      10.874515       0.928673      -1.182597       6.949404       3.657959      13.066282          -0.000005
           90              C       1.591336       4.211351      10.130330      -0.100406      34.088242 0.45745363E+03  0.10976086E+05                                 9.351452                            7.299620      -0.199220       1.905712                    0.999283      30.300171      90.226456       0.584414       0.436802      -1.043550       0.013587       0.001592      -0.035449       0.037997      -0.016504      -0.007936      -0.014077       0.001215      -0.067574      -0.031961       0.003804       0.028157             10.529092      11.305688       1.558258       0.452969       7.022665       3.890921      13.258924          -0.000004
           91              C       2.833910       4.689783      10.530786      -0.053393      36.736910 0.45401884E+03  0.10719749E+05                                 9.546278                            7.060950       0.031529       2.010026                    0.999379      27.720200      78.168494       0.629958       0.411797      -1.074200       0.001277      -0.017212      -0.054026       0.056716      -0.004467       0.005685       0.006212       0.006343      -0.045547      -0.018535       0.005250       0.013284             11.335236      11.597309       0.811672      -0.102584       6.678744       4.336051      15.729654          -0.000001
           92              C       3.933170       4.555717       9.692237      -0.087492      32.264402 0.43020344E+03  0.10125508E+05                                 8.886846                            6.997309       0.031634       1.987744                    0.999654      29.214954      85.074149       0.609739       0.426795      -1.053705      -0.020257      -0.016916      -0.006951       0.027291       0.006505       0.010442      -0.010376      -0.003663      -0.064773      -0.028264       0.010547       0.017717              9.871514      10.815870       0.264508      -0.652349       6.254847       3.246637      12.543825          -0.000003
           93              C       3.791811       3.943218       8.453233      -0.136861      32.653607 0.45747518E+03  0.10938102E+05                                 8.957346                            7.222507      -0.057790       1.957016                    0.998642      29.962139      88.043508       0.599090       0.427602      -1.052824      -0.007314      -0.003179       0.028056       0.029167      -0.011128      -0.015480      -0.009681       0.007409      -0.011355      -0.024510       0.006678       0.017832              9.819735      10.884123       0.963439       0.668209       6.697535       3.257900      11.877546          -0.000004
           94              C       2.955354       5.275724      11.905283       0.652149      24.570991 0.24603884E+03  0.50897185E+04                                 7.839489                            5.622113      -0.269977       1.972177                    0.999009      22.204856      62.760699       0.614595       0.481756      -1.011469       0.003320       0.048206       0.070544       0.085506      -0.025279       0.000328      -0.055445      -0.116493      -0.154908      -0.073192      -0.034732       0.107925              9.316331      11.134589       0.364920       0.374980       5.140468       2.608815      11.673937          -0.000001
           95              C       2.391244       4.346462       4.554057      -0.275787      23.134994 0.36988910E+03  0.83663273E+04                                 6.917031                            6.251649       0.357097       2.096552                    0.999045      29.375064      83.302907       0.683430       0.396231      -1.075637       0.054882      -0.041821       0.061577       0.092481      -0.033353       0.034041      -0.054730      -0.012865       0.139537      -0.058808      -0.036450       0.095258              7.164064       6.683181       0.330398      -0.352394       8.005348      -0.868943       6.803665          -0.000004
           96              C       5.828396      12.286387       6.524721       0.026319      27.677268 0.38705188E+03  0.88663180E+04                                 8.054651                            6.577255      -0.334984       1.908781                    0.998155      27.168845      77.879535       0.637941       0.419133      -1.059202       0.074258      -0.012598       0.034332       0.082775      -0.037652       0.008459      -0.012393      -0.032735       0.001170      -0.041253      -0.004562       0.045815              9.144815       7.183461      -2.213906       0.294239      11.536440       0.869026       8.714544           0.000000
           97              C       5.927758      11.893404       4.996666       0.074412      31.579671 0.44419299E+03  0.10510159E+05                                 8.942231                            7.238290      -0.323853       1.905906                    0.998836      27.367532      79.199352       0.585244       0.442315      -1.047179       0.015718       0.011539       0.006118       0.020436      -0.004014       0.014124       0.008281      -0.040399       0.041014      -0.032343       0.009254       0.023088              9.974327      10.133267      -0.770007       0.421554       6.431266       2.949724      13.358447          -0.000001
           98              C       7.091145      11.679764       4.269522      -0.138937      31.941480 0.46960892E+03  0.11328426E+05                                 8.891501                            7.350617      -0.090602       1.942736                    0.998805      30.440526      90.537161       0.588478       0.431462      -1.048005      -0.013183       0.011254      -0.031471       0.035928       0.003289       0.014472      -0.008848       0.012988      -0.052627      -0.026148       0.005412       0.020737              9.659743      10.585681      -0.586992      -0.713907       6.237979       2.907108      12.155568          -0.000006
           99              C       7.057131      11.284660       2.934167      -0.111782      33.393645 0.48102356E+03  0.11698747E+05                                 9.245301                            7.509838      -0.296021       1.872881                    0.998553      30.842597      92.755735       0.572805       0.439669      -1.040843      -0.018296      -0.000041       0.022387       0.028912      -0.001063      -0.013109       0.011811       0.011745      -0.085827      -0.034823       0.010247       0.024576             10.141670      11.330398      -0.210511       0.632109       6.261697       2.841419      12.832914          -0.000002
          100              C       5.820116      11.191010       2.277781      -0.070516      36.721383 0.47451198E+03  0.11343245E+05                                 9.570622                            7.238531      -0.004128       1.990930                    0.999405      28.367666      80.846830       0.618772       0.414081      -1.071269       0.003598       0.014280       0.059623       0.061415       0.005762      -0.001187       0.003161       0.018137      -0.003669      -0.011262      -0.000099       0.011361             11.211938      11.690393      -0.569768       0.476813       6.303012       3.718849      15.642408           0.000000
          101              C       4.658009      11.506319       2.959761      -0.099421      32.873767 0.44571257E+03  0.10619219E+05                                 9.106157                            7.197711      -0.113985       1.941123                    0.999093      29.788319      88.230874       0.589798       0.435878      -1.044679       0.011089      -0.012812       0.026855       0.031754       0.015796       0.005218      -0.007637      -0.000246      -0.056447      -0.023656      -0.001622       0.025278             10.129662      11.379132      -0.943611       0.130133       6.306181       2.992498      12.703672          -0.000000
          102              C       4.791346      11.959485       4.260489      -0.162853      32.894392 0.45914462E+03  0.11025750E+05                                 9.062111                            7.267717      -0.077862       1.946329                    0.998342      30.537098      90.940479       0.591248       0.431398      -1.046906       0.004723      -0.009873      -0.036584       0.038186       0.017873      -0.030868       0.012848       0.004897      -0.067900      -0.047514       0.012165       0.035349             10.011425      11.009261      -0.552775       1.790612       6.634817       3.089041      12.390197          -0.000004
          103              C       5.720350      10.612027       0.879196       0.673413      22.622452 0.22600544E+03  0.45912635E+04                                 7.481197                            5.432719      -0.288091       1.976620                    0.998884      21.775554      61.611559       0.615667       0.489719      -1.004218       0.000656      -0.049291      -0.068116       0.084082      -0.035752      -0.002554      -0.059026      -0.123079      -0.145444      -0.077306      -0.037744       0.115050              8.785559      10.542470       0.319582      -0.009236       4.677082       2.038724      11.137126          -0.000002
          104              C       6.702688      10.418512       7.304556      -0.273414      23.445580 0.35227522E+03  0.78923888E+04                                 6.989620                            6.092159       0.308650       2.075578                    0.999173      29.509787      84.017434       0.691971       0.395086      -1.073543       0.026054       0.087753      -0.007843       0.091874       0.015608      -0.009893      -0.015923      -0.058648      -0.121312      -0.044721      -0.012010       0.056731              7.470639       6.700159      -1.412276       0.723952       9.492888      -1.035951       6.218870          -0.000008
          105              O      10.293802      14.507683      12.233476      -0.627760      37.591640 0.57941181E+03  0.14187705E+05                                 8.905212                            7.471074       0.270774       2.128506                    0.995706      28.452413      75.409656       0.692423       0.361252      -1.137543       0.024446      -0.048770      -0.026659       0.060719      -0.027033      -0.034250      -0.047460       0.012420      -0.030823      -0.075255       0.032476       0.042779              9.876202      10.911142      -2.983531      -2.592159       8.306406       3.287576      10.411059          -0.000003
          106              O      12.485319      14.200019      12.271113      -0.631768      36.080100 0.54465167E+03  0.13152878E+05                                 8.657712                            7.243911       0.342170       2.148572                    0.996994      28.311807      74.908612       0.702013       0.361292      -1.135694      -0.052042      -0.011689      -0.048391       0.072019       0.028079      -0.001405      -0.073127      -0.012114       0.013596      -0.074607      -0.007591       0.082198              9.621184      11.541955       2.422047       2.884654       7.089319       2.543831      10.232278          -0.000002
          107              O      11.754813      10.808791       6.243198      -0.223039      26.380459 0.39970057E+03  0.89182939E+04                                 7.105970                            6.196698       0.428431       2.239448                    0.999606      23.543889      59.536863       0.761977       0.360261      -1.138494      -0.228579       0.071230       0.009458       0.239607      -0.038230      -0.017013      -0.179713      -0.028806       0.321350      -0.175814      -0.052370       0.228184              7.730345       6.139714      -0.123279      -0.741589       7.777545      -3.569479       9.273778          -0.000005
          108              O       6.854895       7.003544      11.768285      -0.589345      29.259419 0.43518036E+03  0.99361807E+04                                 7.425874                            6.386355       0.569855       2.232264                    0.997935      27.236173      70.075970       0.763287       0.351454      -1.143532       0.026348       0.010860      -0.043485       0.051991      -0.002259       0.015111       0.073081       0.008432      -0.105746      -0.089603       0.022389       0.067215              7.917139      12.043805       0.346395      -0.298252       5.346739      -0.948655       6.360874          -0.000004
          109              O       8.553490       6.300517      12.903412      -0.699456      47.824044 0.73351527E+03  0.19091054E+05                                10.564685                            8.484690      -0.018684       2.005135                    0.995158      30.534338      83.994923       0.639427       0.368039      -1.129942       0.000388       0.072338      -0.049048       0.087399      -0.010731       0.037776       0.036643      -0.108673       0.046220      -0.082085       0.010027       0.072058             12.464825       8.785286      -0.868681       1.371468       9.683401      -5.441436      18.925787          -0.000002
          110              O      11.370117       8.176966       6.578918      -0.212723      27.057347 0.41040184E+03  0.91930339E+04                                 7.251734                            6.288311       0.398799       2.247460                    0.999087      23.156491      58.159783       0.756774       0.361318      -1.140719       0.099765      -0.049502       0.176622       0.208803      -0.144568       0.035957       0.098972      -0.210794      -0.091814      -0.201169      -0.015379       0.216548              8.126464       5.943731      -2.544085      -0.490093      11.242204       2.253313       7.193459          -0.000003
          111              O      11.658248       9.061666       1.127600      -0.621794      32.493210 0.50006636E+03  0.11773301E+05                                 7.935943                            6.799069       0.714531       2.263040                    0.998455      28.089561      72.418449       0.750469       0.346659      -1.152150      -0.026222      -0.010940       0.047883       0.055678       0.001254       0.014014       0.055964       0.068008      -0.179287      -0.095238       0.028590       0.066648              8.664350      13.516442       0.678819       0.232475       5.639358      -0.948829       6.837249          -0.000003
          112              O      11.259105      14.600457      14.890636      -0.679574      47.811392 0.73485834E+03  0.19136955E+05                                10.598848                            8.501635      -0.056441       1.994061                    0.995275      30.503815      83.966440       0.637682       0.368835      -1.129203      -0.007432      -0.070901       0.039745       0.081620      -0.009933       0.031558       0.028018      -0.121668       0.090364      -0.086840       0.018824       0.068016             12.588664       8.610075      -0.328297       0.811926       8.984509      -4.797120      20.171407          -0.000001
          113              O       5.254434       7.072912       4.322214      -0.249855      28.157213 0.39590130E+03  0.87892601E+04                                 7.382661                            6.124469       0.423560       2.239724                    0.999529      23.458653      58.665260       0.776532       0.355289      -1.145472       0.078276       0.220974       0.025579       0.235820      -0.129444       0.102297      -0.043955       0.121764      -0.394498      -0.167133      -0.074161       0.241294              8.414314      11.760612      -3.741831       1.050743       8.996040      -1.073146       4.486289          -0.000002
          114              O       8.289948       1.527529       0.566058      -0.581502      34.990088 0.52338538E+03  0.12518827E+05                                 8.536137                            7.137286       0.215649       2.127246                    0.994792      27.589133      72.737668       0.701598       0.364986      -1.132381      -0.027491       0.045951       0.022751       0.058180      -0.023449      -0.029564      -0.056933      -0.009806      -0.010874      -0.075268       0.016417       0.058851              9.481488      10.919586      -2.947803      -2.447179       7.811734       2.838197       9.713144          -0.000003
          115              O       6.056243       1.606170       0.496806      -0.705196      42.262073 0.67715452E+03  0.17212026E+05                                 9.579192                            8.020449       0.400186       2.135764                    0.997651      30.136238      80.947127       0.676427       0.356239      -1.143381       0.060909       0.013763       0.061132       0.087387       0.042884       0.027579      -0.057722       0.012081      -0.024800      -0.088107       0.030013       0.058094             10.761576      12.114298       3.275222       3.677201       8.582386       3.427701      11.588044          -0.000004
          116              O       8.065843       5.841274       6.139320      -0.191939      27.220246 0.37898975E+03  0.83416612E+04                                 7.277293                            6.051496       0.401619       2.251702                    0.999256      22.818822      57.248751       0.767983       0.362351      -1.137229      -0.116872      -0.192659       0.038309       0.228570      -0.035669       0.147664      -0.120330       0.046322       0.081903      -0.164935      -0.052623       0.217557              8.106409       7.360433      -1.209347       3.715266       7.775226      -2.670788       9.183567          -0.000005
          117              O       1.901118       5.437347      12.563175      -0.655356      44.161083 0.63584951E+03  0.15938267E+05                                 9.905202                            7.829964       0.262706       2.112466                    0.995908      29.192038      78.321779       0.675807       0.361573      -1.137106       0.060755       0.054280      -0.060414       0.101426      -0.026829      -0.026312      -0.034663      -0.028486      -0.142150      -0.073767       0.016410       0.057357             11.422845      14.814868      -1.349860      -5.332835       6.266317       0.810478      13.187351          -0.000003
          118              O       4.110880       5.631764      12.295200      -0.646162      43.795527 0.59210271E+03  0.14567649E+05                                 9.841249                            7.504924       0.335804       2.134238                    0.996947      28.936083      76.709839       0.697890       0.356719      -1.141888      -0.057983      -0.002053      -0.057133       0.081428       0.006780       0.020361      -0.050494      -0.009858      -0.196275      -0.089935       0.031606       0.058329             11.575073      17.804618       1.843625       5.502356       6.175742       1.283482      10.744858          -0.000004
          119              O       3.067777       3.656051       5.675634      -0.218915      25.695753 0.42449269E+03  0.96368377E+04                                 7.005871                            6.466087       0.257647       2.193596                    0.998400      23.694998      60.888530       0.730462       0.369355      -1.128861      -0.225207      -0.001649      -0.035199       0.227947      -0.004656       0.007843      -0.184227      -0.015618       0.341940      -0.169084      -0.065076       0.234160              7.275021       6.452949       0.754666      -0.868738       7.019158      -2.372849       8.352955          -0.000004
          120              O       6.780430      10.483737       0.215283      -0.676794      45.122126 0.64868945E+03  0.16334594E+05                                10.023579                            7.885661       0.298685       2.119754                    0.996085      29.432728      79.037611       0.676650       0.359477      -1.139248      -0.067698      -0.054599       0.051666       0.101161      -0.025245      -0.032362      -0.036985      -0.014795      -0.135185      -0.077314       0.026531       0.050783             11.568354      15.545497      -0.851734      -5.805085       6.042702       0.311201      13.116863          -0.000003
          121              O       4.634298      10.288516       0.471213      -0.623793      41.296596 0.55144083E+03  0.13368744E+05                                 9.515465                            7.303026       0.257641       2.123249                    0.996000      28.349985      75.350801       0.696589       0.362692      -1.133696       0.065466       0.003366       0.049808       0.082329      -0.003676       0.009116      -0.049659      -0.051083      -0.189794      -0.081714       0.006087       0.075626             11.125274      16.876593       1.522987       5.161992       5.871477       1.031544      10.627750          -0.000002
          122              O       6.955679      11.762152       7.129922      -0.144981      24.722909 0.35084042E+03  0.75863681E+04                                 6.850744                            5.848594       0.295883       2.229815                    0.998952      22.256836      55.629182       0.774742       0.365615      -1.132910      -0.167620      -0.142125      -0.062008       0.228344      -0.071558       0.063829      -0.105105      -0.157860      -0.336758      -0.161662      -0.046925       0.208586              7.537870       6.422551      -1.910061       1.720610      10.759845      -1.488086       5.431213          -0.000004

******************************************************
Auxiliary information for the entire system
The total spin magnetic moment of the unit cell is   -0.000205
The total net atomic charge of the unit cell is   0.000002
Accuracy of reproducing the electrostatic potential in the unit cell:
  The inner radius (bohr) =    5.0000
  The outer radius (bohr) =   12.0000
  Valid grid points have density less than (e/(bohr^3)) =    0.0001
  The number of valid grid points were=        44570
  The rms potential error without charges in kcal/mol is=      4.94996
  The rms potential error with partial charges in kcal/mol is=      0.87072
  The RRMSE value at monopole order=      0.17590
  The rms potential error with partial charges and cloud penetration in kcal/mol is=      0.87600
  The RRMSE value at monopole order with cloud penetration is=      0.17697
  The rms potential error with partial charges and atomic dipoles in kcal/mol is=      0.58081
  The RRMSE value at dipole order=      0.11734
  The rms potential error with partial charges, atomic dipoles and cloud penetration in kcal/mol is=      0.56996
  The RRMSE value at dipole order with cloud penetration=      0.11514

******************************************************
The electron densities and ab initio electrostatic potential were computed in VASP using the PBE functional and
projector augmented wave method. See the main text of the journal article for a description of computational details.
The atomic charges, dipoles, and quadrupoles were computed with the DDEC6 method as described in
(a) T. A. Manz and N. Gabaldon Limas, RSC Adv. 6 (2016) 47771-47801 DOI: 10.1039/c6ra04656h
(b) N. Gabaldon Limas and T. A. Manz, RSC Adv. 8 (2018) 2678-2707 DOI: 10.1039/c7ra11829e.
For each atom in the material, the electron cloud parameters were fit to the spherically averaged atom-in-material
electron density using radial positions for which this density was between 10^-4 and 10^-2 electrons per cubic bohr.
The polarizabilities, dispersion coefficients, and quantum Drude oscillator (QDO) parameters were fit using the MCLF method.
The magnetic structure of the system was optimized in VASP from the default ferromagnetic initial guess using spin polarization.
The atomic spin moments (ASMs) were computed on this optimized magnetic structure using the DDEC6 partition as inputs
to the method of T. A. Manz and D. S. Sholl, J. Chem. Theory Comput. 7 (2011) 4146-4164 DOI: 10.1021/ct200539n.
The RMSE and RRMSE were computed using a uniform grid with Ewald summation.
