# Supplementary material for: A collection of forcefield precursors for metal–organic frameworks
Source: RSC Adv. 2019 Nov 13;9(63):36492–507. doi: 10.1039/c9ra07327b (PMC9075174; doi:10.1039/c9ra07327b)
Supplement: RA-009-C9RA07327B-s3413 [file RA-009-C9RA07327B-s3413.xyz]

  112
jmolscript: load "" {1 1 1} spacegroup "x,y,z" unitcell [{     10.303600     0.000000     0.000000 }, {      0.000000    15.224800     0.000000 }, {      5.151812     7.612384    18.219550 }]
Cu    11.264731    15.224785    17.298734     0.847028
Cu     0.961120    15.224799     0.920816     0.847477
Cu    14.494292     7.612385    17.298734     0.847477
Cu     4.190681     7.612399     0.920816     0.847021
H      9.020811    17.476535    14.254976     0.142604
H      5.392911    16.821872    10.286758     0.128170
H      9.020804    12.973049     3.964574     0.144453
H      5.392909    13.627712     7.932792     0.128069
H      6.434608    20.585440    14.254976     0.143029
H     10.062503     6.015309    10.286758     0.128286
H      6.434601     9.864144     3.964574     0.142178
H     10.062501     9.209475     7.932792     0.128197
H      6.434601     5.360649     3.964574     0.142604
H     10.062501     6.015312     7.932792     0.128170
H      6.434608     9.864135    14.254976     0.144453
H     10.062503     9.209472    10.286758     0.128069
H      9.020804     2.251744     3.964574     0.143029
H      5.392909    16.821875     7.932792     0.128287
H      9.020811    12.973040    14.254976     0.142178
H      5.392911    13.627709    10.286758     0.128197
H      7.727712    19.030984    17.764061     0.136622
H      7.727700    11.418600     0.455489     0.136838
H      7.727700     3.806200     0.455489     0.136622
H      7.727712    11.418584    17.764061     0.136838
C      9.185671    17.009893    16.874947     0.603956
C      8.446902    18.077761    16.130861     0.021102
C      8.483994    18.096946    14.733057    -0.174305
C      6.809657    18.202760    11.987735     0.446203
C      6.829233    18.199717    10.497740    -0.059143
C      5.987428    17.392803     9.813050    -0.077931
C      9.185660    13.439691     1.344603     0.602495
C      8.446893    12.371823     2.088689     0.024458
C      8.483987    12.352638     3.486493    -0.177406
C      6.809653    12.246824     6.231815     0.443741
C      6.829231    12.249867     7.721810    -0.056403
C      5.987427    13.056781     8.406500    -0.079827
C      6.269752    21.052077    16.874947     0.603570
C      7.008519    19.984211    16.130861     0.022047
C      6.971425    19.965029    14.733057    -0.175595
C      8.645759    19.859219    11.987735     0.441820
C      8.626181     4.637465    10.497740    -0.055607
C      9.467985     5.444380     9.813050    -0.080413
C      6.269741     9.397507     1.344603     0.603475
C      7.008510    10.465373     2.088689     0.022656
C      6.971418    10.484555     3.486493    -0.175317
C      8.645755    10.590365     6.231815     0.444706
C      8.626179    10.587319     7.721810    -0.057331
C      9.467984     9.780404     8.406500    -0.079050
C      6.269741     5.827291     1.344603     0.603956
C      7.008510     4.759423     2.088689     0.021102
C      6.971418     4.740238     3.486493    -0.174305
C      8.645755     4.634424     6.231815     0.446203
C      8.626179     4.637467     7.721810    -0.059143
C      9.467984     5.444381     8.406500    -0.077932
C      6.269752     9.397493    16.874947     0.602495
C      7.008519    10.465361    16.130861     0.024458
C      6.971425    10.484546    14.733057    -0.177406
C      8.645759    10.590360    11.987735     0.443741
C      8.626181    10.587317    10.497740    -0.056403
C      9.467985     9.780403     9.813050    -0.079826
C      9.185660     1.785107     1.344603     0.603570
C      8.446893     2.852973     2.088689     0.022047
C      8.483987     2.872155     3.486493    -0.175595
C      6.809653     2.977965     6.231815     0.441820
C      6.829231    18.199719     7.721810    -0.055607
C      5.987427    17.392804     8.406500    -0.080413
C      9.185671    13.439677    16.874947     0.603475
C      8.446902    12.371811    16.130861     0.022656
C      8.483994    12.352629    14.733057    -0.175317
C      6.809657    12.246819    11.987735     0.444706
C      6.829233    12.249865    10.497740    -0.057332
C      5.987428    13.056780     9.813050    -0.079050
C      7.727711    19.030985    16.814094    -0.119773
C      7.727709    19.030988    14.065493     0.212993
C      7.727706    19.030991     9.817058     0.024164
C      7.727701    11.418599     1.405456    -0.122230
C      7.727703    11.418596     4.154057     0.213608
C      7.727706    11.418593     8.402492     0.023561
C      7.727701     3.806199     1.405456    -0.119773
C      7.727703     3.806196     4.154057     0.212993
C      7.727706     3.806193     8.402492     0.024164
C      7.727711    11.418585    16.814094    -0.122230
C      7.727709    11.418588    14.065493     0.213608
C      7.727706    11.418591     9.817058     0.023561
N      7.727708    19.030989    12.611573    -0.216192
N      7.727704    11.418595     5.607977    -0.215418
N      7.727704     3.806195     5.607977    -0.216192
N      7.727708    11.418589    12.611573    -0.215418
O     10.235607    16.577814    16.352046    -0.514009
O      8.659054    16.629577    17.949901    -0.531888
O      6.068829    17.517644    12.636715    -0.426566
O     10.235597    13.871770     1.867504    -0.513495
O      8.659043    13.820007     0.269649    -0.531358
O      6.068824    12.931940     5.582835    -0.425462
O      5.219815    21.484158    16.352046    -0.514831
O      6.796369    21.432392    17.949901    -0.531218
O      9.386588     5.319534    12.636715    -0.424798
O      5.219805     8.965426     1.867504    -0.513785
O      6.796358     9.017192     0.269649    -0.531570
O      9.386583     9.905250     5.582835    -0.426582
O      5.219805     6.259370     1.867504    -0.514007
O      6.796358     6.207607     0.269649    -0.531889
O      9.386583     5.319540     5.582835    -0.426566
O      5.219815     8.965414    16.352046    -0.513494
O      6.796369     9.017177    17.949901    -0.531359
O      9.386588     9.905244    12.636715    -0.425462
O     10.235597     1.353026     1.867504    -0.514831
O      8.659043     1.404792     0.269649    -0.531217
O      6.068824    17.517650     5.582835    -0.424798
O     10.235607    13.871758    16.352046    -0.513786
O      8.659054    13.819992    17.949901    -0.531568
O      6.068829    12.931934    12.636715    -0.426582

The following XYZ coordinates are in angstroms. Other properties are in atomic units.
The sperically averaged electron density of each atom fit to a function of the form exp(a - br)
eigen_1, eigen_2 and eigen_3 are the three eigenvalues of traceless quadrupole moment tensor
  atom number  atomic symbol              X              Y              Z     net charge C6 coefficient C8 coefficient C10 coefficient fluctuating dipole atomic polarizability isotropic forcefield polarizability              a              b squared Pearson coefficient          <r^3>          <r^4>         wp_QDO          m_QDO          q_QDO       dipole_x       dipole_y       dipole_z         dipole            Qxy            Qxz            Qyz     Q(x^2-y^2)  Q(3z^2 - R^2)        eigen_1        eigen_2        eigen_3 static polarizability      alpha(xx)      alpha(xy)      alpha(xz)      alpha(yy)      alpha(yz)      alpha(zz) atomic spin moment
            1             Cu      11.264731      15.224785      17.298734       0.847028      48.663069 0.75208614E+03  0.19013748E+05                                11.644938                            9.502117       0.990833       2.251507                    0.996023      39.887354      96.360147       0.538148       0.450199      -1.113048       0.118466       0.000350      -0.093395       0.150854      -0.000568       0.087003      -0.000406      -0.090767      -0.080438      -0.116437       0.057325       0.059112             14.594625      12.474298      -0.000886       5.153108      18.551302      -0.001196      12.758274          -0.000476
            2             Cu       0.961120      15.224799       0.920816       0.847477      48.664312 0.75207106E+03  0.19013607E+05                                11.646496                            9.503054       0.982987       2.249277                    0.996105      39.882324      96.354169       0.538024       0.450297      -1.112968       0.117793       0.000392       0.093934       0.150662       0.000104      -0.087404      -0.000119      -0.091335      -0.078768      -0.116859       0.058030       0.058828             14.597468      12.476628      -0.001252      -5.154601      18.554814       0.001255      12.760961          -0.000100
            3             Cu      14.494292       7.612385      17.298734       0.847477      48.664569 0.75207505E+03  0.19013738E+05                                11.646554                            9.503093       0.982979       2.249274                    0.996105      39.882328      96.354339       0.538022       0.450298      -1.112967      -0.117793      -0.000392      -0.093933       0.150661       0.000104      -0.087411      -0.000119      -0.091344      -0.078770      -0.116868       0.058035       0.058833             14.597552      12.476697      -0.001251      -5.154639      18.554928       0.001255      12.761031           0.000093
            4             Cu       4.190681       7.612399       0.920816       0.847021      48.663383 0.75209210E+03  0.19013943E+05                                11.645010                            9.502174       0.990813       2.251500                    0.996023      39.887388      96.360459       0.538144       0.450201      -1.113047      -0.118468      -0.000350       0.093396       0.150856      -0.000568       0.087012      -0.000406      -0.090777      -0.080440      -0.116448       0.057331       0.059117             14.594719      12.474377      -0.000888       5.153144      18.551424      -0.001197      12.758354           0.000462
            5              H       9.020811      17.476535      14.254976       0.142604       1.140300 0.85879127E+01  0.84564894E+02                                 1.723232                            1.655468      -0.952018       2.445661                    0.998613       3.187592       8.518160       0.519779       1.196699      -0.731596       0.024425      -0.024765      -0.018586       0.039437      -0.008425      -0.008419       0.006475      -0.005418       0.011701      -0.011693      -0.004152       0.015845              1.742182       1.637062      -0.375508      -0.129354       1.827136       0.161958       1.762348           0.000001
            6              H       5.392911      16.821872      10.286758       0.128170       1.227180 0.88710710E+01  0.87756574E+02                                 1.781395                            1.658028      -0.946953       2.437514                    0.998660       3.242478       8.586030       0.532799       1.162088      -0.739569      -0.027326      -0.024939       0.018052       0.041165       0.015874      -0.000079      -0.001119       0.004053      -0.016294      -0.013365      -0.005379       0.018745              1.829747       1.803708       0.425186      -0.270749       1.906914      -0.261984       1.778620           0.000001
            7              H       9.020804      12.973049       3.964574       0.144453       1.137102 0.85603155E+01  0.84244513E+02                                 1.721805                            1.654242      -0.954596       2.445602                    0.998571       3.182218       8.507667       0.519176       1.198780      -0.731112       0.024050       0.024591       0.018105       0.038870       0.008544       0.008575       0.006614      -0.005369       0.011556      -0.011791      -0.004319       0.016110              1.740697       1.635711       0.374845       0.129047       1.825463       0.161572       1.760916          -0.000001
            8              H       5.392909      13.627712       7.932792       0.128069       1.227582 0.88757027E+01  0.87816958E+02                                 1.782038                            1.658674      -0.949008       2.436366                    0.998600       3.243448       8.590303       0.532574       1.162387      -0.739496      -0.027315       0.025388      -0.018022       0.041418      -0.015743       0.000094      -0.001011       0.004025      -0.016360      -0.013207      -0.005413       0.018620              1.830384       1.804310      -0.425274       0.270754       1.907525      -0.261973       1.779317           0.000000
            9              H       6.434608      20.585440      14.254976       0.143029       1.135390 0.85408784E+01  0.83971139E+02                                 1.716540                            1.649501      -0.938970       2.451348                    0.998760       3.182913       8.494019       0.521488       1.194631      -0.732045      -0.024583       0.024947      -0.018899       0.039798      -0.008222       0.008346      -0.006391      -0.005507       0.011866      -0.011574      -0.004059       0.015633              1.735281       1.630827      -0.372846       0.128318       1.819594      -0.160675       1.755422          -0.000000
           10              H      10.062503       6.015309      10.286758       0.128286       1.227253 0.88722463E+01  0.87766153E+02                                 1.780863                            1.657662      -0.941031       2.439640                    0.998697       3.243138       8.586094       0.533118       1.161421      -0.739717       0.027360       0.024645       0.017922       0.040953       0.016176       0.000294       0.001228       0.004012      -0.016457      -0.013622      -0.005464       0.019087              1.829151       1.803094       0.424788       0.270451       1.906221       0.261667       1.778136           0.000000
           11              H       6.434601       9.864144       3.964574       0.142178       1.137663 0.85610124E+01  0.84208853E+02                                 1.717874                            1.650658      -0.938179       2.450658                    0.998717       3.186651       8.502771       0.521739       1.193494      -0.732305      -0.024693      -0.025269       0.018936       0.040085       0.008354      -0.008329      -0.006488      -0.005353       0.011946      -0.011608      -0.004159       0.015766              1.736654       1.632085       0.373446      -0.128607       1.821139      -0.161033       1.756737          -0.000002
           12              H      10.062501       9.209475       7.932792       0.128197       1.229538 0.88929005E+01  0.88039140E+02                                 1.784925                            1.661060      -0.951832       2.435398                    0.998598       3.244795       8.599421       0.531760       1.163479      -0.739243       0.027323      -0.024924      -0.017923       0.041097      -0.016094      -0.000279       0.001054       0.003789      -0.015868      -0.013604      -0.005280       0.018884              1.833487       1.807354      -0.426573      -0.271622       1.910864       0.262835       1.782243          -0.000001
           13              H       6.434601       5.360649       3.964574       0.142604       1.140298 0.85878931E+01  0.84564646E+02                                 1.723230                            1.655465      -0.952016       2.445662                    0.998613       3.187588       8.518144       0.519779       1.196699      -0.731596      -0.024425       0.024765       0.018585       0.039437      -0.008425      -0.008419       0.006475      -0.005418       0.011701      -0.011693      -0.004152       0.015845              1.742179       1.637060      -0.375507      -0.129353       1.827133       0.161958       1.762345          -0.000002
           14              H      10.062501       6.015312       7.932792       0.128170       1.227179 0.88710689E+01  0.87756546E+02                                 1.781395                            1.658028      -0.946953       2.437514                    0.998660       3.242478       8.586029       0.532799       1.162088      -0.739569       0.027326       0.024939      -0.018052       0.041165       0.015874      -0.000079      -0.001119       0.004053      -0.016294      -0.013365      -0.005379       0.018745              1.829747       1.803707       0.425186      -0.270749       1.906914      -0.261984       1.778619          -0.000001
           15              H       6.434608       9.864135      14.254976       0.144453       1.137102 0.85603147E+01  0.84244517E+02                                 1.721806                            1.654243      -0.954594       2.445603                    0.998571       3.182218       8.507672       0.519175       1.198782      -0.731112      -0.024050      -0.024591      -0.018105       0.038870       0.008544       0.008575       0.006614      -0.005369       0.011556      -0.011791      -0.004319       0.016110              1.740698       1.635712       0.374846       0.129047       1.825464       0.161572       1.760917          -0.000000
           16              H      10.062503       9.209472      10.286758       0.128069       1.227584 0.88757209E+01  0.87817200E+02                                 1.782042                            1.658677      -0.949007       2.436366                    0.998600       3.243450       8.590317       0.532573       1.162388      -0.739495       0.027315      -0.025388       0.018022       0.041418      -0.015743       0.000093      -0.001011       0.004025      -0.016360      -0.013207      -0.005413       0.018620              1.830388       1.804313      -0.425276       0.270755       1.907529      -0.261974       1.779320           0.000000
           17              H       9.020804       2.251744       3.964574       0.143029       1.135391 0.85408811E+01  0.83971166E+02                                 1.716540                            1.649501      -0.938970       2.451348                    0.998760       3.182913       8.494017       0.521489       1.194631      -0.732045       0.024583      -0.024947       0.018899       0.039798      -0.008222       0.008346      -0.006391      -0.005507       0.011866      -0.011575      -0.004059       0.015633              1.735281       1.630827      -0.372845       0.128318       1.819594      -0.160675       1.755422          -0.000001
           18              H       5.392909      16.821875       7.932792       0.128287       1.227252 0.88722349E+01  0.87766009E+02                                 1.780861                            1.657660      -0.941031       2.439641                    0.998697       3.243136       8.586086       0.533118       1.161420      -0.739717      -0.027360      -0.024645      -0.017922       0.040953       0.016176       0.000294       0.001228       0.004012      -0.016457      -0.013622      -0.005464       0.019087              1.829149       1.803093       0.424788       0.270451       1.906219       0.261667       1.778135           0.000000
           19              H       9.020811      12.973040      14.254976       0.142178       1.137664 0.85610254E+01  0.84209032E+02                                 1.717877                            1.650660      -0.938179       2.450658                    0.998717       3.186653       8.502785       0.521738       1.193496      -0.732304       0.024693       0.025269      -0.018936       0.040085       0.008354      -0.008329      -0.006488      -0.005353       0.011946      -0.011608      -0.004159       0.015766              1.736657       1.632088       0.373447      -0.128607       1.821143      -0.161033       1.756740           0.000001
           20              H       5.392911      13.627709      10.286758       0.128197       1.229540 0.88929139E+01  0.88039321E+02                                 1.784928                            1.661062      -0.951831       2.435398                    0.998598       3.244796       8.599431       0.531758       1.163480      -0.739243      -0.027323       0.024924       0.017923       0.041097      -0.016094      -0.000279       0.001054       0.003789      -0.015867      -0.013604      -0.005280       0.018884              1.833490       1.807357      -0.426574      -0.271622       1.910868       0.262836       1.782246           0.000001
           21              H       7.727712      19.030984      17.764061       0.136622       1.115829 0.82876368E+01  0.81048831E+02                                 1.700415                            1.625075      -1.109487       2.367925                    0.997161       3.261879       8.744298       0.524134       1.194944      -0.730387       0.000300       0.000418       0.043389       0.043392      -0.003953      -0.000147      -0.000181       0.006841       0.049769      -0.013524      -0.003067       0.016591              1.727435       1.444539      -0.160047      -0.000003       1.549984      -0.000004       2.187782          -0.000001
           22              H       7.727700      11.418600       0.455489       0.136838       1.115032 0.82810828E+01  0.80972469E+02                                 1.699946                            1.624704      -1.109800       2.367905                    0.997131       3.261115       8.742910       0.524038       1.195344      -0.730292      -0.000316      -0.000467      -0.043339       0.043343       0.003935      -0.000116      -0.000141       0.006931       0.049705      -0.013528      -0.003042       0.016570              1.726940       1.444288       0.160009       0.000020       1.549698       0.000023       2.186834          -0.000001
           23              H       7.727700       3.806200       0.455489       0.136622       1.115829 0.82876337E+01  0.81048811E+02                                 1.700417                            1.625076      -1.109487       2.367926                    0.997161       3.261879       8.744305       0.524133       1.194946      -0.730386      -0.000300      -0.000418      -0.043389       0.043392      -0.003953      -0.000147      -0.000181       0.006841       0.049769      -0.013524      -0.003067       0.016591              1.727436       1.444540      -0.160047      -0.000003       1.549985      -0.000003       2.187784          -0.000001
           24              H       7.727712      11.418584      17.764061       0.136838       1.115033 0.82810873E+01  0.80972507E+02                                 1.699944                            1.624703      -1.109800       2.367905                    0.997131       3.261116       8.742906       0.524039       1.195342      -0.730293       0.000316       0.000467       0.043339       0.043343       0.003935      -0.000116      -0.000141       0.006931       0.049705      -0.013528      -0.003042       0.016570              1.726939       1.444287       0.160008       0.000020       1.549696       0.000023       2.186832          -0.000001
           25              C       9.185671      17.009893      16.874947       0.603956      22.947963 0.24940722E+03  0.51473155E+04                                 7.536299                            5.612537      -0.022961       2.059068                    0.999586      21.830215      60.483926       0.626605       0.473632      -1.021630       0.023680      -0.038739       0.028812       0.053773       0.073280       0.030790       0.084946      -0.028725      -0.005131      -0.092817      -0.038921       0.131737              9.491340       8.793725      -4.496598       1.713013      10.698439      -4.266994       8.981858           0.000000
           26              C       8.446902      18.077761      16.130861       0.021102      39.558598 0.40625077E+03  0.92950747E+04                                10.027734                            6.641721       0.056202       2.033488                    0.999179      26.158372      71.754991       0.657429       0.407191      -1.081156      -0.020512       0.023940      -0.026664       0.041289       0.011204      -0.010799      -0.002227       0.023309      -0.001084      -0.016300      -0.005406       0.021705             13.708032      10.350928      -7.419692       2.836710      15.513732      -4.207457      15.259437          -0.000001
           27              C       8.483994      18.096946      14.733057      -0.174305      36.419812 0.44735426E+03  0.10605393E+05                                 9.636586                            7.105725      -0.024669       1.967268                    0.998842      29.812697      86.402630       0.610428       0.423249      -1.058612       0.012777      -0.012480       0.028859       0.033939       0.027895      -0.027393       0.029035       0.010632      -0.079162      -0.061057       0.019299       0.041757             11.935815       7.869891      -3.959101       2.691441      10.189024      -3.751234      17.748531           0.000002
           28              C       6.809657      18.202760      11.987735       0.446203      27.363313 0.28635151E+03  0.60748857E+04                                 8.199468                            5.885860       0.052433       2.066953                    0.999545      22.895899      62.867072       0.636379       0.453682      -1.039912      -0.002209       0.000435       0.043472       0.043530      -0.070670       0.017659       0.016381      -0.015375      -0.130887      -0.070699      -0.022203       0.092902             10.146908       6.944387       2.741659       0.561509       7.018039       0.742427      16.478299           0.000001
           29              C       6.829233      18.199717      10.497740      -0.059143      40.014474 0.43663140E+03  0.10194503E+05                                10.025886                            6.899203      -0.013117       1.991068                    0.999400      27.597885      77.029391       0.641713       0.408803      -1.077699      -0.004585      -0.002170      -0.026599       0.027078      -0.017869      -0.006730      -0.008717      -0.001131      -0.013536      -0.022316       0.002066       0.020250             12.690048       8.539981       3.863212       0.684991       9.020404       0.969075      20.509757           0.000001
           30              C       5.987428      17.392803       9.813050      -0.077931      32.770102 0.39594901E+03  0.90926345E+04                                 8.885362                            6.644843       0.097608       2.013945                    0.999672      28.310347      80.406526       0.637814       0.418178      -1.063206       0.004893       0.010959      -0.023466       0.026357      -0.008922      -0.004363      -0.004848       0.008150      -0.072105      -0.025551       0.003700       0.021851             10.255220       7.534351       3.191926       0.787779       8.330924       0.941826      14.900384           0.000002
           31              C       9.185660      13.439691       1.344603       0.602495      23.007911 0.25015040E+03  0.51662890E+04                                 7.547041                            5.619199      -0.016445       2.060129                    0.999587      21.864533      60.592435       0.626541       0.473346      -1.021825       0.023493       0.039010      -0.028388       0.053661      -0.073777      -0.030817       0.084373      -0.028542      -0.002973      -0.092830      -0.038748       0.131578              9.507147       8.807253       4.506471      -1.718421      10.717857      -4.276421       8.996330          -0.000000
           32              C       8.446893      12.371823       2.088689       0.024458      39.485961 0.40522644E+03  0.92672304E+04                                10.023528                            6.638620       0.047543       2.031342                    0.999190      26.118965      71.666295       0.656697       0.407839      -1.080558      -0.021249      -0.025089       0.025736       0.041753      -0.010414       0.011244      -0.001710       0.022665      -0.001470      -0.015696      -0.005630       0.021325             13.702854      10.347309       7.416982      -2.835844      15.507778      -4.205670      15.253475          -0.000001
           33              C       8.483987      12.352638       3.486493      -0.177406      36.510325 0.44871401E+03  0.10645061E+05                                 9.648007                            7.113168      -0.028122       1.965611                    0.998883      29.860852      86.555372       0.610576       0.422851      -1.058925       0.011435       0.010621      -0.029450       0.033330      -0.029370       0.026927       0.028302       0.011823      -0.079934      -0.060963       0.017494       0.043469             11.951713       7.878442       3.963449      -2.697543      10.200536      -3.759442      17.776160          -0.000002
           34              C       6.809653      12.246824       6.231815       0.443741      27.406204 0.28687292E+03  0.60887280E+04                                 8.207661                            5.891042       0.050184       2.065797                    0.999554      22.917899      62.942265       0.636126       0.453655      -1.039925      -0.002583      -0.000502      -0.042475       0.042557       0.070698      -0.017409       0.015736      -0.014974      -0.131624      -0.070130      -0.022901       0.093030             10.158100       6.950738      -2.744233      -0.563840       7.024226       0.744635      16.499337          -0.000000
           35              C       6.829231      12.249867       7.721810      -0.056403      39.937905 0.43561097E+03  0.10165170E+05                                10.016850                            6.893406      -0.011715       1.991984                    0.999403      27.559511      76.912323       0.641638       0.409072      -1.077475      -0.005979       0.003725       0.027830       0.028707       0.017088       0.005683      -0.007967      -0.000001      -0.011200      -0.020725       0.001641       0.019084             12.678244       8.533387      -3.860101      -0.685508       9.012956       0.968991      20.488388          -0.000000
           36              C       5.987427      13.056781       8.406500      -0.079827      32.822258 0.39671443E+03  0.91144845E+04                                 8.893687                            6.650478       0.096463       2.013079                    0.999688      28.339441      80.504371       0.637666       0.418080      -1.063283       0.002915      -0.010102       0.024452       0.026617       0.010451       0.004244      -0.005845       0.009349      -0.068655      -0.024972       0.002077       0.022895             10.265527       7.540975      -3.194990      -0.790204       8.338304       0.944513      14.917302           0.000000
           37              C       6.269752      21.052077      16.874947       0.603570      22.996887 0.24999072E+03  0.51626314E+04                                 7.547812                            5.619575      -0.020236       2.058901                    0.999577      21.858556      60.591558       0.626101       0.473712      -1.021535      -0.024723       0.038774       0.028170       0.053928       0.072081      -0.031069      -0.085277      -0.028126      -0.002325      -0.092317      -0.038926       0.131244              9.508442       8.808481      -4.507192      -1.718912      10.719316       4.277141       8.997530          -0.000000
           38              C       7.008519      19.984211      16.130861       0.022047      39.499829 0.40544771E+03  0.92724429E+04                                10.020550                            6.636594       0.054667       2.033646                    0.999154      26.129575      71.667882       0.657446       0.407368      -1.081001       0.019775      -0.023621      -0.026455       0.040606       0.011640       0.010831       0.001598       0.022736       0.001263      -0.017012      -0.004442       0.021454             13.699182      10.345388      -7.415791      -2.836046      15.504742       4.205520      15.247417          -0.000001
           39              C       6.971425      19.965029      14.733057      -0.175595      36.526657 0.44885928E+03  0.10650217E+05                                 9.657355                            7.119517      -0.034403       1.963789                    0.998839      29.856849      86.573238       0.609587       0.423469      -1.058454      -0.012568       0.011674       0.029255       0.033913       0.029107       0.027545      -0.029151       0.010820      -0.080337      -0.061905       0.018759       0.043146             11.965306       7.885750      -3.966926      -2.705035      10.210605       3.769334      17.799562          -0.000000
           40              C       8.645759      19.859219      11.987735       0.441820      27.406528 0.28691344E+03  0.60891305E+04                                 8.203495                            5.888515       0.056441       2.067753                    0.999513      22.922527      62.929905       0.636810       0.453202      -1.040300       0.002404      -0.000925       0.042097       0.042176      -0.071874      -0.017333      -0.015122      -0.014910      -0.135273      -0.070519      -0.024288       0.094806             10.152178       6.947589       2.742974      -0.562401       7.021035      -0.743167      16.487911           0.000001
           41              C       8.626181       4.637465      10.497740      -0.055607      39.907385 0.43523236E+03  0.10154448E+05                                10.013707                            6.891836      -0.014164       1.991379                    0.999405      27.544258      76.870523       0.641492       0.409242      -1.077329       0.007167       0.004453      -0.026601       0.027907      -0.017589       0.004572       0.008081      -0.000944      -0.007353      -0.020751       0.001581       0.019170             12.673577       8.530600       3.858603      -0.684298       9.010036      -0.967715      20.480096           0.000001
           42              C       9.467985       5.444380       9.813050      -0.080413      32.830707 0.39684707E+03  0.91185214E+04                                 8.896471                            6.652799       0.101207       2.014432                    0.999686      28.342523      80.524062       0.637365       0.418232      -1.063160      -0.002774      -0.008554      -0.025266       0.026818      -0.010468       0.003998       0.006032       0.009068      -0.066399      -0.024317       0.001843       0.022474             10.268540       7.542998       3.195694      -0.789583       8.340896      -0.943995      14.921726           0.000001
           43              C       6.269741       9.397507       1.344603       0.603475      22.983145 0.24983562E+03  0.51582334E+04                                 7.542939                            5.616527      -0.020647       2.059287                    0.999583      21.848604      60.541836       0.626537       0.473492      -1.021732      -0.024528      -0.040265      -0.028732       0.055212      -0.072737       0.030363      -0.085133      -0.028415      -0.006222      -0.092811      -0.038476       0.131287              9.501386       8.802703       4.503293       1.716534      10.711029       4.272981       8.990426          -0.000001
           44              C       7.008510      10.465373       2.088689       0.022656      39.511126 0.40562522E+03  0.92776175E+04                                10.022433                            6.638126       0.056432       2.033931                    0.999153      26.136959      71.694960       0.657351       0.407378      -1.080983       0.020302       0.024190       0.026420       0.041175      -0.011716      -0.011199       0.002255       0.022432       0.002236      -0.016980      -0.004842       0.021822             13.701127      10.346463       7.416371       2.836096      15.506613       4.205952      15.250306          -0.000001
           45              C       6.971418      10.484555       3.486493      -0.175317      36.488597 0.44836776E+03  0.10635091E+05                                 9.647874                            7.113507      -0.032263       1.964501                    0.998850      29.845060      86.510340       0.610148       0.423218      -1.058666      -0.013589      -0.013358      -0.028557       0.034330      -0.029419      -0.028362      -0.029134       0.010969      -0.079191      -0.062437       0.019072       0.043365             11.951494       7.877998       3.962640       2.698864      10.199996       3.761154      17.776488          -0.000003
           46              C       8.645755      10.590365       6.231815       0.444706      27.355650 0.28629641E+03  0.60730040E+04                                 8.195559                            5.883668       0.057371       2.068539                    0.999526      22.894458      62.845206       0.636805       0.453432      -1.040128       0.003512       0.000229      -0.043348       0.043491       0.071326       0.017338      -0.015147      -0.015617      -0.131483      -0.070050      -0.023617       0.093667             10.141214       6.941574      -2.740636       0.561386       7.015052      -0.742245      16.467017          -0.000000
           47              C       8.626179      10.587319       7.721810      -0.057331      39.958517 0.43594669E+03  0.10174414E+05                                10.017650                            6.894465      -0.007880       1.992890                    0.999405      27.571994      76.938898       0.641846       0.408883      -1.077658       0.006007      -0.004103       0.026320       0.027306       0.017331      -0.005303       0.008445      -0.001438      -0.011836      -0.020930       0.001330       0.019600             12.678426       8.534434      -3.861078       0.684742       9.014191      -0.968525      20.486653          -0.000001
           48              C       9.467984       9.780404       8.406500      -0.079050      32.778734 0.39606039E+03  0.90957477E+04                                 8.885821                            6.644704       0.098264       2.013850                    0.999691      28.317765      80.427623       0.637981       0.418043      -1.063301      -0.004023       0.009996       0.024599       0.026855       0.009553      -0.004944       0.005441       0.008250      -0.070974      -0.025635       0.003370       0.022265             10.255977       7.535394      -3.193066       0.786054       8.331783      -0.939971      14.900754          -0.000000
           49              C       6.269741       5.827291       1.344603       0.603956      22.947957 0.24940716E+03  0.51473139E+04                                 7.536298                            5.612537      -0.022961       2.059068                    0.999586      21.830211      60.483911       0.626605       0.473632      -1.021630      -0.023680       0.038739      -0.028812       0.053773       0.073280       0.030790       0.084946      -0.028725      -0.005130      -0.092817      -0.038921       0.131737              9.491338       8.793725      -4.496598       1.713012      10.698436      -4.266991       8.981854          -0.000001
           50              C       7.008510       4.759423       2.088689       0.021102      39.558577 0.40625053E+03  0.92950679E+04                                10.027731                            6.641720       0.056203       2.033488                    0.999179      26.158363      71.754959       0.657429       0.407191      -1.081156       0.020512      -0.023940       0.026663       0.041289       0.011204      -0.010799      -0.002226       0.023309      -0.001084      -0.016300      -0.005405       0.021705             13.708028      10.350924      -7.419688       2.836709      15.513725      -4.207455      15.259434          -0.000001
           51              C       6.971418       4.740238       3.486493      -0.174305      36.419791 0.44735401E+03  0.10605385E+05                                 9.636581                            7.105722      -0.024668       1.967269                    0.998842      29.812686      86.402572       0.610428       0.423249      -1.058612      -0.012777       0.012480      -0.028859       0.033939       0.027894      -0.027393       0.029035       0.010632      -0.079162      -0.061056       0.019299       0.041757             11.935808       7.869886      -3.959097       2.691440      10.189016      -3.751231      17.748522          -0.000003
           52              C       8.645755       4.634424       6.231815       0.446203      27.363315 0.28635154E+03  0.60748864E+04                                 8.199468                            5.885861       0.052433       2.066953                    0.999545      22.895899      62.867070       0.636379       0.453682      -1.039912       0.002209      -0.000435      -0.043472       0.043530      -0.070670       0.017659       0.016381      -0.015375      -0.130887      -0.070699      -0.022203       0.092902             10.146909       6.944387       2.741658       0.561509       7.018039       0.742427      16.478301          -0.000000
           53              C       8.626179       4.637467       7.721810      -0.059143      40.014479 0.43663146E+03  0.10194505E+05                                10.025887                            6.899204      -0.013117       1.991068                    0.999400      27.597887      77.029402       0.641713       0.408803      -1.077699       0.004585       0.002170       0.026599       0.027078      -0.017869      -0.006730      -0.008717      -0.001131      -0.013536      -0.022316       0.002066       0.020250             12.690050       8.539982       3.863213       0.684992       9.020405       0.969076      20.509761          -0.000000
           54              C       9.467984       5.444381       8.406500      -0.077932      32.770110 0.39594912E+03  0.90926377E+04                                 8.885364                            6.644844       0.097608       2.013945                    0.999672      28.310351      80.406541       0.637814       0.418178      -1.063206      -0.004893      -0.010959       0.023466       0.026357      -0.008922      -0.004363      -0.004848       0.008149      -0.072105      -0.025551       0.003700       0.021851             10.255222       7.534352       3.191926       0.787780       8.330925       0.941827      14.900388          -0.000000
           55              C       6.269752       9.397493      16.874947       0.602495      23.007909 0.25015037E+03  0.51662883E+04                                 7.547041                            5.619199      -0.016445       2.060129                    0.999587      21.864535      60.592446       0.626541       0.473346      -1.021825      -0.023492      -0.039010       0.028388       0.053661      -0.073777      -0.030816       0.084372      -0.028543      -0.002972      -0.092830      -0.038748       0.131578              9.507147       8.807255       4.506472      -1.718421      10.717858      -4.276420       8.996328          -0.000000
           56              C       7.008519      10.465361      16.130861       0.024458      39.485972 0.40522656E+03  0.92672340E+04                                10.023529                            6.638620       0.047544       2.031343                    0.999190      26.118969      71.666308       0.656697       0.407839      -1.080558       0.021248       0.025089      -0.025736       0.041753      -0.010414       0.011244      -0.001710       0.022666      -0.001470      -0.015696      -0.005630       0.021325             13.702857      10.347314       7.416987      -2.835845      15.507783      -4.205670      15.253472          -0.000001
           57              C       6.971425      10.484546      14.733057      -0.177406      36.510321 0.44871394E+03  0.10645059E+05                                 9.648007                            7.113168      -0.028121       1.965611                    0.998883      29.860847      86.555366       0.610576       0.422851      -1.058925      -0.011436      -0.010621       0.029450       0.033330      -0.029370       0.026927       0.028302       0.011823      -0.079935      -0.060963       0.017494       0.043469             11.951714       7.878444       3.963452      -2.697544      10.200539      -3.759443      17.776158          -0.000000
           58              C       8.645759      10.590360      11.987735       0.443741      27.406198 0.28687283E+03  0.60887258E+04                                 8.207660                            5.891041       0.050185       2.065797                    0.999554      22.917898      62.942268       0.636126       0.453655      -1.039925       0.002583       0.000502       0.042475       0.042557       0.070698      -0.017409       0.015736      -0.014974      -0.131625      -0.070130      -0.022901       0.093031             10.158099       6.950738      -2.744233      -0.563840       7.024226       0.744634      16.499333           0.000001
           59              C       8.626181      10.587317      10.497740      -0.056403      39.937919 0.43561113E+03  0.10165175E+05                                10.016853                            6.893408      -0.011715       1.991984                    0.999403      27.559516      76.912345       0.641638       0.409072      -1.077475       0.005979      -0.003725      -0.027830       0.028707       0.017088       0.005683      -0.007967      -0.000001      -0.011200      -0.020725       0.001641       0.019084             12.678247       8.533390      -3.860103      -0.685507       9.012960       0.968991      20.488392           0.000001
           60              C       9.467985       9.780403       9.813050      -0.079826      32.822251 0.39671432E+03  0.91144816E+04                                 8.893687                            6.650478       0.096463       2.013080                    0.999688      28.339438      80.504372       0.637666       0.418080      -1.063283      -0.002915       0.010102      -0.024452       0.026617       0.010451       0.004244      -0.005845       0.009348      -0.068655      -0.024972       0.002077       0.022895             10.265527       7.540976      -3.194991      -0.790202       8.338304       0.944510      14.917300           0.000001
           61              C       9.185660       1.785107       1.344603       0.603570      22.996892 0.24999080E+03  0.51626332E+04                                 7.547812                            5.619576      -0.020235       2.058901                    0.999577      21.858560      60.591569       0.626101       0.473712      -1.021536       0.024724      -0.038774      -0.028170       0.053928       0.072080      -0.031069      -0.085277      -0.028126      -0.002326      -0.092317      -0.038926       0.131244              9.508442       8.808479      -4.507190      -1.718912      10.719315       4.277143       8.997533           0.000000
           62              C       8.446893       2.852973       2.088689       0.022047      39.499845 0.40544789E+03  0.92724480E+04                                10.020551                            6.636594       0.054667       2.033646                    0.999154      26.129583      71.667902       0.657446       0.407368      -1.081001      -0.019775       0.023621       0.026455       0.040606       0.011640       0.010831       0.001598       0.022736       0.001263      -0.017012      -0.004442       0.021454             13.699184      10.345386      -7.415789      -2.836047      15.504741       4.205523      15.247425          -0.000001
           63              C       8.483987       2.872155       3.486493      -0.175595      36.526663 0.44885936E+03  0.10650219E+05                                 9.657355                            7.119517      -0.034403       1.963789                    0.998839      29.856854      86.573251       0.609587       0.423469      -1.058454       0.012568      -0.011674      -0.029255       0.033913       0.029107       0.027545      -0.029151       0.010820      -0.080336      -0.061905       0.018759       0.043146             11.965307       7.885749      -3.966924      -2.705035      10.210604       3.769334      17.799567          -0.000002
           64              C       6.809653       2.977965       6.231815       0.441820      27.406529 0.28691344E+03  0.60891306E+04                                 8.203495                            5.888515       0.056440       2.067752                    0.999513      22.922526      62.929899       0.636810       0.453202      -1.040300      -0.002404       0.000925      -0.042097       0.042176      -0.071874      -0.017333      -0.015122      -0.014910      -0.135273      -0.070519      -0.024288       0.094806             10.152178       6.947589       2.742974      -0.562401       7.021034      -0.743166      16.487912          -0.000000
           65              C       6.829231      18.199719       7.721810      -0.055607      39.907383 0.43523235E+03  0.10154447E+05                                10.013706                            6.891836      -0.014164       1.991379                    0.999405      27.544258      76.870522       0.641492       0.409242      -1.077329      -0.007167      -0.004453       0.026601       0.027907      -0.017589       0.004572       0.008081      -0.000944      -0.007353      -0.020751       0.001581       0.019170             12.673577       8.530600       3.858602      -0.684298       9.010035      -0.967715      20.480096          -0.000000
           66              C       5.987427      17.392804       8.406500      -0.080413      32.830713 0.39684717E+03  0.91185243E+04                                 8.896472                            6.652800       0.101207       2.014432                    0.999686      28.342526      80.524068       0.637365       0.418232      -1.063160       0.002774       0.008554       0.025266       0.026818      -0.010468       0.003998       0.006032       0.009068      -0.066399      -0.024317       0.001843       0.022474             10.268540       7.542998       3.195693      -0.789584       8.340896      -0.943996      14.921728           0.000001
           67              C       9.185671      13.439677      16.874947       0.603475      22.983141 0.24983559E+03  0.51582324E+04                                 7.542937                            5.616526      -0.020646       2.059287                    0.999583      21.848604      60.541832       0.626537       0.473492      -1.021732       0.024529       0.040265       0.028732       0.055212      -0.072737       0.030363      -0.085133      -0.028414      -0.006223      -0.092811      -0.038476       0.131287              9.501384       8.802700       4.503290       1.716534      10.711026       4.272980       8.990425           0.000000
           68              C       8.446902      12.371811      16.130861       0.022656      39.511104 0.40562495E+03  0.92776098E+04                                10.022431                            6.638125       0.056432       2.033931                    0.999153      26.136948      71.694929       0.657351       0.407378      -1.080982      -0.020302      -0.024190      -0.026421       0.041175      -0.011716      -0.011199       0.002255       0.022431       0.002236      -0.016980      -0.004842       0.021822             13.701124      10.346462       7.416371       2.836094      15.506610       4.205950      15.250300          -0.000001
           69              C       8.483994      12.352629      14.733057      -0.175317      36.488616 0.44836803E+03  0.10635099E+05                                 9.647879                            7.113510      -0.032263       1.964501                    0.998850      29.845069      86.510390       0.610147       0.423218      -1.058666       0.013589       0.013358       0.028557       0.034330      -0.029419      -0.028362      -0.029134       0.010968      -0.079191      -0.062437       0.019072       0.043365             11.951500       7.878003       3.962644       2.698865      10.200003       3.761156      17.776494           0.000002
           70              C       6.809657      12.246819      11.987735       0.444706      27.355642 0.28629630E+03  0.60730013E+04                                 8.195558                            5.883667       0.057372       2.068539                    0.999526      22.894456      62.845204       0.636805       0.453432      -1.040128      -0.003512      -0.000229       0.043348       0.043491       0.071326       0.017338      -0.015147      -0.015617      -0.131483      -0.070050      -0.023617       0.093667             10.141212       6.941574      -2.740636       0.561386       7.015051      -0.742245      16.467011           0.000001
           71              C       6.829233      12.249865      10.497740      -0.057332      39.958530 0.43594684E+03  0.10174418E+05                                10.017653                            6.894467      -0.007880       1.992890                    0.999405      27.571999      76.938918       0.641846       0.408883      -1.077658      -0.006007       0.004102      -0.026320       0.027306       0.017331      -0.005303       0.008445      -0.001438      -0.011836      -0.020930       0.001330       0.019600             12.678429       8.534436      -3.861080       0.684741       9.014194      -0.968524      20.486656           0.000001
           72              C       5.987428      13.056780       9.813050      -0.079050      32.778728 0.39606029E+03  0.90957451E+04                                 8.885820                            6.644704       0.098265       2.013850                    0.999691      28.317763      80.427622       0.637981       0.418043      -1.063301       0.004023      -0.009996      -0.024599       0.026855       0.009554      -0.004944       0.005441       0.008250      -0.070974      -0.025635       0.003370       0.022265             10.255976       7.535394      -3.193067       0.786052       8.331783      -0.939969      14.900751           0.000002
           73              C       7.727711      19.030985      16.814094      -0.119773      34.228903 0.41546518E+03  0.96591761E+04                                 9.193756                            6.825855       0.031106       1.988054                    0.999575      28.906321      82.688432       0.626455       0.420543      -1.061387      -0.000053      -0.000121      -0.016592       0.016592       0.045463      -0.000257      -0.001067       0.026307       0.037906      -0.053652       0.012617       0.041035             11.240918       9.637203      -6.747313       0.000303      13.989638      -0.000532      10.095914          -0.000002
           74              C       7.727709      19.030988      14.065493       0.212993      38.737082 0.38948748E+03  0.89048328E+04                                10.210089                            6.715706      -0.261056       1.925885                    0.998417      25.843046      73.164483       0.616954       0.434231      -1.053560       0.000112      -0.000150      -0.066645       0.066645      -0.007713       0.000497      -0.000150       0.003083       0.212316      -0.043252      -0.027523       0.070775             14.147604       7.905484      -3.408938      -0.000408       9.971430       0.000485      24.565899           0.000000
           75              C       7.727706      19.030991       9.817058       0.024164      38.025460 0.41619862E+03  0.96432963E+04                                 9.796179                            6.827889      -0.134286       1.958044                    0.999198      27.156314      76.580942       0.629329       0.420052      -1.065793       0.001034       0.000818      -0.012286       0.012357       0.000050       0.000621       0.000869      -0.000418      -0.073289      -0.024461       0.012007       0.012454             12.310312       8.655055       4.091110      -0.000620       8.959636      -0.000520      19.316244           0.000001
           76              C       7.727701      11.418599       1.405456      -0.122230      34.284851 0.41627573E+03  0.96828564E+04                                 9.203456                            6.832381       0.032512       1.988075                    0.999581      28.935872      82.796968       0.626166       0.420527      -1.061384      -0.000266      -0.000588       0.015529       0.015543      -0.045934      -0.000966      -0.001266       0.026485       0.036465      -0.053921       0.012193       0.041727             11.253746       9.648698       6.756766       0.000364      14.007121       0.000515      10.105420          -0.000002
           77              C       7.727703      11.418596       4.154057       0.213608      38.723594 0.38926019E+03  0.88996034E+04                                10.214140                            6.718100      -0.312121       1.913114                    0.998569      25.837216      73.181835       0.616157       0.434795      -1.053068       0.000420       0.000106       0.066167       0.066168       0.007272       0.000213       0.000484       0.002812       0.211304      -0.042624      -0.027813       0.070437             14.153661       7.908050       3.409736      -0.000753       9.974547      -0.000339      24.578386          -0.000001
           78              C       7.727706      11.418593       8.402492       0.023561      38.033365 0.41632132E+03  0.96462655E+04                                 9.794888                            6.827100      -0.134101       1.957981                    0.999206      27.162312      76.583195       0.629652       0.419832      -1.065997       0.000042      -0.000366       0.012663       0.012669       0.000419       0.000067       0.000331      -0.000146      -0.072371      -0.024127       0.011637       0.012490             12.308366       8.654303      -4.090863       0.000393       8.958701      -0.000536      19.312094           0.000000
           79              C       7.727701       3.806199       1.405456      -0.119773      34.228911 0.41546536E+03  0.96591805E+04                                 9.193752                            6.825852       0.031106       1.988054                    0.999575      28.906333      82.688442       0.626456       0.420543      -1.061388       0.000053       0.000121       0.016592       0.016592       0.045463      -0.000257      -0.001067       0.026307       0.037906      -0.053652       0.012617       0.041035             11.240913       9.637197      -6.747308       0.000303      13.989630      -0.000531      10.095911          -0.000002
           80              C       7.727703       3.806196       4.154057       0.212993      38.737084 0.38948750E+03  0.89048334E+04                                10.210089                            6.715706      -0.261056       1.925885                    0.998417      25.843046      73.164481       0.616954       0.434231      -1.053560      -0.000112       0.000150       0.066645       0.066645      -0.007713       0.000497      -0.000150       0.003083       0.212316      -0.043252      -0.027523       0.070775             14.147605       7.905483      -3.408937      -0.000408       9.971428       0.000486      24.565904          -0.000001
           81              C       7.727706       3.806193       8.402492       0.024164      38.025461 0.41619864E+03  0.96432968E+04                                 9.796179                            6.827889      -0.134286       1.958044                    0.999198      27.156315      76.580944       0.629329       0.420052      -1.065793      -0.001034      -0.000818       0.012286       0.012357       0.000050       0.000621       0.000869      -0.000418      -0.073289      -0.024461       0.012007       0.012454             12.310311       8.655055       4.091110      -0.000620       8.959636      -0.000520      19.316244           0.000000
           82              C       7.727711      11.418585      16.814094      -0.122230      34.284830 0.41627537E+03  0.96828466E+04                                 9.203457                            6.832382       0.032514       1.988076                    0.999581      28.935854      82.796927       0.626165       0.420528      -1.061384       0.000266       0.000588      -0.015529       0.015543      -0.045934      -0.000966      -0.001266       0.026485       0.036465      -0.053921       0.012193       0.041727             11.253747       9.648700       6.756767       0.000364      14.007123       0.000516      10.105419          -0.000002
           83              C       7.727709      11.418588      14.065493       0.213608      38.723584 0.38926010E+03  0.88996008E+04                                10.214138                            6.718099      -0.312120       1.913114                    0.998569      25.837213      73.181823       0.616157       0.434795      -1.053068      -0.000420      -0.000106      -0.066167       0.066168       0.007272       0.000213       0.000484       0.002813       0.211304      -0.042624      -0.027813       0.070437             14.153657       7.908050       3.409737      -0.000754       9.974548      -0.000339      24.578373           0.000000
           84              C       7.727706      11.418591       9.817058       0.023561      38.033366 0.41632132E+03  0.96462656E+04                                 9.794888                            6.827099      -0.134101       1.957981                    0.999206      27.162313      76.583197       0.629652       0.419832      -1.065997      -0.000042       0.000366      -0.012663       0.012669       0.000419       0.000067       0.000331      -0.000146      -0.072371      -0.024127       0.011637       0.012490             12.308366       8.654304      -4.090864       0.000393       8.958701      -0.000536      19.312092           0.000001
           85              N       7.727708      19.030989      12.611573      -0.216192      41.861050 0.43492445E+03  0.10020022E+05                                10.007642                            6.636268      -0.071558       2.025802                    0.998989      25.874641      68.898980       0.700142       0.379722      -1.111426       0.001362       0.001172       0.059495       0.059522       0.040758      -0.000023       0.000257       0.010300       0.111222      -0.059619       0.022543       0.037076             13.517328       8.452002       3.328383      -0.000115       8.564780       0.000766      23.535200           0.000001
           86              N       7.727704      11.418595       5.607977      -0.215418      41.852791 0.43480667E+03  0.10017108E+05                                10.008247                            6.636508      -0.070037       2.026167                    0.999037      25.871527      68.900728       0.699915       0.379852      -1.111278      -0.000355      -0.000089      -0.058854       0.058855      -0.041015       0.000159       0.000499       0.009832       0.112847      -0.060118       0.022497       0.037621             13.518278       8.452580      -3.328678      -0.001311       8.565267       0.000342      23.536986          -0.000000
           87              N       7.727704       3.806195       5.607977      -0.216192      41.861041 0.43492435E+03  0.10020019E+05                                10.007640                            6.636267      -0.071558       2.025802                    0.998989      25.874638      68.898966       0.700142       0.379722      -1.111426      -0.001362      -0.001172      -0.059495       0.059522       0.040758      -0.000023       0.000257       0.010300       0.111222      -0.059619       0.022543       0.037076             13.517326       8.452001       3.328382      -0.000115       8.564778       0.000767      23.535198           0.000000
           88              N       7.727708      11.418589      12.611573      -0.215418      41.852782 0.43480659E+03  0.10017105E+05                                10.008245                            6.636507      -0.070036       2.026167                    0.999037      25.871524      68.900714       0.699916       0.379852      -1.111278       0.000355       0.000089       0.058854       0.058855      -0.041015       0.000159       0.000499       0.009832       0.112847      -0.060118       0.022497       0.037621             13.518273       8.452580      -3.328679      -0.001311       8.565267       0.000342      23.536974           0.000001
           89              O      10.235607      16.577814      16.352046      -0.514009      29.004527 0.44036259E+03  0.10073119E+05                                 7.459300                            6.422948       0.422763       2.184544                    0.999181      26.809149      68.791315       0.762189       0.351309      -1.144919      -0.013177       0.001743       0.004718       0.014104      -0.006756       0.014730       0.047877       0.036187      -0.122361      -0.074031       0.032610       0.041422              8.490118       9.875249      -3.951981       1.004056       9.125779      -1.357135       6.469326          -0.000041
           90              O       8.659054      16.629577      17.949901      -0.531888      30.571621 0.47136526E+03  0.10968774E+05                                 7.752374                            6.668755       0.411199       2.174403                    0.999029      27.268947      70.605558       0.743948       0.353804      -1.142737       0.000357       0.010382      -0.012390       0.016168       0.061175       0.005267      -0.000109      -0.053040       0.116536      -0.086258       0.038145       0.048113              8.810199       6.454816      -1.420980       0.864058       9.620307      -4.206512      10.355475           0.000034
           91              O       6.068829      17.517644      12.636715      -0.426566      22.608585 0.32197767E+03  0.68052611E+04                                 6.157790                            5.425492       0.786809       2.326496                    0.999542      25.017285      61.548613       0.845285       0.342834      -1.152829       0.025999       0.020928      -0.010058       0.034858      -0.057851      -0.048117      -0.044372      -0.016079      -0.218172      -0.117558       0.022762       0.094796              6.500990       6.092081       2.037198      -1.569082       6.177491      -1.400515       7.233397           0.000003
           92              O      10.235597      13.871770       1.867504      -0.513495      28.989941 0.44007313E+03  0.10064932E+05                                 7.457210                            6.421172       0.422052       2.184375                    0.999214      26.800850      68.766650       0.762228       0.351346      -1.144879      -0.013573      -0.001489      -0.005357       0.014668       0.006113      -0.014785       0.047834       0.035310      -0.121275      -0.073596       0.032431       0.041165              8.487851       9.872202       3.951095      -1.003985       9.124033      -1.356675       6.467317          -0.000011
           93              O       8.659043      13.820007       0.269649      -0.531358      30.508936 0.47017266E+03  0.10933595E+05                                 7.740200                            6.658999       0.412721       2.175128                    0.998969      27.245791      70.511135       0.744747       0.353665      -1.142902       0.000513      -0.010525       0.012193       0.016116      -0.061342      -0.005370      -0.000501      -0.054072       0.116004      -0.086551       0.038187       0.048364              8.795481       6.444176       1.416897      -0.861466       9.602690      -4.198031      10.339576           0.000007
           94              O       6.068824      12.931940       5.582835      -0.425462      22.581398 0.32150381E+03  0.67926797E+04                                 6.152425                            5.421217       0.787140       2.326893                    0.999519      25.003566      61.501335       0.845692       0.342798      -1.152869       0.027097      -0.021634       0.010542       0.036241       0.057515       0.048216      -0.044293      -0.015566      -0.218408      -0.117503       0.023042       0.094461              6.494939       6.086887      -2.034801       1.567113       6.171754      -1.398747       7.226176          -0.000004
           95              O       5.219815      21.484158      16.352046      -0.514831      29.030432 0.44082223E+03  0.10086587E+05                                 7.464685                            6.426986       0.427635       2.185746                    0.999196      26.818644      68.832965       0.761803       0.351384      -1.144822       0.012771      -0.002084       0.004084       0.013570      -0.006317      -0.014859      -0.048471       0.035139      -0.121342      -0.074202       0.033054       0.041148              8.497141       9.882789      -3.956345      -1.006137       9.134446       1.359212       6.474187           0.000009
           96              O       6.796369      21.432392      17.949901      -0.531218      30.520031 0.47038827E+03  0.10939864E+05                                 7.741669                            6.660179       0.418925       2.176913                    0.999045      27.252016      70.531307       0.744739       0.353628      -1.142932      -0.000229      -0.009799      -0.013040       0.016313       0.061181      -0.005156      -0.000300      -0.053999       0.119297      -0.086893       0.038761       0.048132              8.797145       6.445458      -1.417129      -0.861284       9.604551       4.198741      10.341425          -0.000011
           97              O       9.386588       5.319534      12.636715      -0.424798      22.592611 0.32169386E+03  0.67978795E+04                                 6.155653                            5.423817       0.789450       2.327333                    0.999535      25.005108      61.515821       0.845234       0.342925      -1.152733      -0.027525      -0.022382      -0.010890       0.037111      -0.056645       0.048429       0.044362      -0.015491      -0.218545      -0.117443       0.023827       0.093616              6.498540       6.090118       2.036233       1.568276       6.175144       1.399684       7.230359           0.000001
           98              O       5.219805       8.965426       1.867504      -0.513785      28.982023 0.43993540E+03  0.10060833E+05                                 7.455355                            6.419729       0.426504       2.185680                    0.999222      26.798998      68.755037       0.762404       0.351298      -1.144937       0.012773       0.001915      -0.004379       0.013638       0.007363       0.015277      -0.048012       0.035035      -0.123430      -0.074419       0.033256       0.041162              8.485472       9.870167       3.949655       1.003364       9.120641       1.355826       6.465608           0.000039
           99              O       6.796358       9.017192       0.269649      -0.531570      30.525802 0.47050311E+03  0.10943236E+05                                 7.743000                            6.661321       0.413613       2.175383                    0.998967      27.253980      70.539369       0.744618       0.353663      -1.142900      -0.000449       0.010357       0.012090       0.015926      -0.061612       0.005113       0.000352      -0.054014       0.115225      -0.086635       0.037950       0.048685              8.798818       6.446643       1.418025       0.861924       9.607480       4.200057      10.342330          -0.000039
          100              O       9.386583       9.905250       5.582835      -0.426582      22.621851 0.32221925E+03  0.68117553E+04                                 6.160753                            5.428125       0.786986       2.326255                    0.999529      25.022235      61.570342       0.844927       0.342909      -1.152746      -0.026290       0.021315       0.010008       0.035294       0.057667      -0.048142       0.043919      -0.015335      -0.218737      -0.117321       0.022677       0.094644              6.504015       6.094955      -2.038444      -1.569529       6.180369       1.400746       7.236719          -0.000005
          101              O       5.219805       6.259370       1.867504      -0.514007      29.004433 0.44036080E+03  0.10073068E+05                                 7.459286                            6.422936       0.422763       2.184544                    0.999181      26.809094      68.791142       0.762190       0.351309      -1.144919       0.013177      -0.001742      -0.004719       0.014105      -0.006757       0.014731       0.047874       0.036185      -0.122360      -0.074029       0.032608       0.041421              8.490101       9.875231      -3.951973       1.004052       9.125759      -1.357131       6.469313           0.000037
          102              O       6.796358       6.207607       0.269649      -0.531889      30.571705 0.47136693E+03  0.10968822E+05                                 7.752387                            6.668766       0.411199       2.174403                    0.999029      27.268997      70.605715       0.743947       0.353804      -1.142737      -0.000355      -0.010383       0.012390       0.016169       0.061177       0.005266      -0.000108      -0.053040       0.116538      -0.086260       0.038146       0.048115              8.810214       6.454828      -1.420984       0.864061       9.620323      -4.206518      10.355490          -0.000039
          103              O       9.386583       5.319540       5.582835      -0.426566      22.608565 0.32197733E+03  0.68052520E+04                                 6.157785                            5.425489       0.786809       2.326496                    0.999542      25.017281      61.548590       0.845286       0.342834      -1.152829      -0.025999      -0.020927       0.010058       0.034858      -0.057851      -0.048117      -0.044372      -0.016079      -0.218172      -0.117558       0.022762       0.094795              6.500985       6.092076       2.037196      -1.569081       6.177487      -1.400514       7.233392          -0.000005
          104              O       5.219815       8.965414      16.352046      -0.513494      28.990042 0.44007485E+03  0.10064984E+05                                 7.457238                            6.421192       0.422048       2.184374                    0.999214      26.800851      68.766743       0.762226       0.351347      -1.144878       0.013573       0.001489       0.005358       0.014668       0.006114      -0.014786       0.047832       0.035308      -0.121273      -0.073594       0.032431       0.041164              8.487887       9.872242       3.951118      -1.003996       9.124076      -1.356687       6.467342           0.000009
          105              O       6.796369       9.017177      17.949901      -0.531359      30.508894 0.47017201E+03  0.10933575E+05                                 7.740186                            6.658989       0.412725       2.175129                    0.998969      27.245802      70.511115       0.744748       0.353664      -1.142903      -0.000512       0.010526      -0.012194       0.016117      -0.061343      -0.005370      -0.000501      -0.054072       0.116007      -0.086553       0.038188       0.048365              8.795461       6.444164       1.416890      -0.861459       9.602666      -4.198018      10.339555          -0.000011
          106              O       9.386588       9.905244      12.636715      -0.425462      22.581444 0.32150461E+03  0.67927012E+04                                 6.152438                            5.421227       0.787139       2.326893                    0.999519      25.003566      61.501374       0.845691       0.342799      -1.152869      -0.027097       0.021634      -0.010542       0.036241       0.057515       0.048216      -0.044293      -0.015567      -0.218407      -0.117503       0.023042       0.094461              6.494953       6.086900      -2.034806       1.567117       6.171766      -1.398750       7.226192           0.000001
          107              O      10.235597       1.353026       1.867504      -0.514831      29.030365 0.44082111E+03  0.10086553E+05                                 7.464666                            6.426971       0.427639       2.185748                    0.999196      26.818649      68.832913       0.761805       0.351384      -1.144822      -0.012772       0.002085      -0.004084       0.013570      -0.006317      -0.014858      -0.048473       0.035141      -0.121343      -0.074204       0.033054       0.041149              8.497114       9.882761      -3.956328      -1.006129       9.134413       1.359203       6.474169          -0.000012
          108              O       8.659043       1.404792       0.269649      -0.531217      30.520107 0.47038955E+03  0.10939903E+05                                 7.741690                            6.660194       0.418921       2.176912                    0.999045      27.252015      70.531375       0.744737       0.353629      -1.142931       0.000229       0.009798       0.013040       0.016312       0.061179      -0.005156      -0.000300      -0.053999       0.119295      -0.086891       0.038760       0.048131              8.797173       6.445476      -1.417138      -0.861292       9.604585       4.198760      10.341457           0.000007
          109              O       6.068824      17.517650       5.582835      -0.424798      22.592593 0.32169354E+03  0.67978711E+04                                 6.155649                            5.423814       0.789449       2.327333                    0.999535      25.005106      61.515803       0.845234       0.342924      -1.152733       0.027526       0.022382       0.010890       0.037111      -0.056645       0.048429       0.044362      -0.015491      -0.218545      -0.117443       0.023827       0.093616              6.498536       6.090114       2.036231       1.568275       6.175139       1.399683       7.230354          -0.000004
          110              O      10.235607      13.871758      16.352046      -0.513786      28.982145 0.43993772E+03  0.10060899E+05                                 7.455376                            6.419746       0.426504       2.185680                    0.999222      26.799058      68.755245       0.762403       0.351298      -1.144937      -0.012773      -0.001915       0.004378       0.013638       0.007362       0.015277      -0.048015       0.035036      -0.123431      -0.074421       0.033258       0.041163              8.485498       9.870195       3.949668       1.003370       9.120671       1.355833       6.465627          -0.000042
          111              O       8.659054      13.819992      17.949901      -0.531568      30.525714 0.47050139E+03  0.10943187E+05                                 7.742988                            6.661310       0.413613       2.175384                    0.998967      27.253926      70.539203       0.744618       0.353663      -1.142900       0.000451      -0.010356      -0.012090       0.015925      -0.061610       0.005113       0.000354      -0.054014       0.115222      -0.086633       0.037950       0.048683              8.798803       6.446632       1.418020       0.861921       9.607463       4.200050      10.342314           0.000035
          112              O       6.068829      12.931934      12.636715      -0.426582      22.621892 0.32221997E+03  0.68117748E+04                                 6.160764                            5.428134       0.786985       2.326255                    0.999529      25.022235      61.570377       0.844925       0.342910      -1.152746       0.026290      -0.021315      -0.010008       0.035294       0.057667      -0.048142       0.043919      -0.015335      -0.218736      -0.117321       0.022677       0.094643              6.504027       6.094966      -2.038449      -1.569532       6.180380       1.400749       7.236734           0.000002

******************************************************
Auxiliary information for the entire system
The total spin magnetic moment of the unit cell is   -0.000082
The total net atomic charge of the unit cell is   0.000002
Accuracy of reproducing the electrostatic potential in the unit cell:
  The inner radius (bohr) =    5.0000
  The outer radius (bohr) =   12.0000
  Valid grid points have density less than (e/(bohr^3)) =    0.0001
  The number of valid grid points were=       306180
  The rms potential error without charges in kcal/mol is=      9.29129
  The rms potential error with partial charges in kcal/mol is=      0.48936
  The RRMSE value at monopole order=      0.05267
  The rms potential error with partial charges and cloud penetration in kcal/mol is=      0.49835
  The RRMSE value at monopole order with cloud penetration is=      0.05364
  The rms potential error with partial charges and atomic dipoles in kcal/mol is=      0.43340
  The RRMSE value at dipole order=      0.04665
  The rms potential error with partial charges, atomic dipoles and cloud penetration in kcal/mol is=      0.41717
  The RRMSE value at dipole order with cloud penetration=      0.04490

******************************************************
The electron densities and ab initio electrostatic potential were computed in VASP using the PBE functional and
projector augmented wave method. See the main text of the journal article for a description of computational details.
The atomic charges, dipoles, and quadrupoles were computed with the DDEC6 method as described in
(a) T. A. Manz and N. Gabaldon Limas, RSC Adv. 6 (2016) 47771-47801 DOI: 10.1039/c6ra04656h
(b) N. Gabaldon Limas and T. A. Manz, RSC Adv. 8 (2018) 2678-2707 DOI: 10.1039/c7ra11829e.
For each atom in the material, the electron cloud parameters were fit to the spherically averaged atom-in-material
electron density using radial positions for which this density was between 10^-4 and 10^-2 electrons per cubic bohr.
The polarizabilities, dispersion coefficients, and quantum Drude oscillator (QDO) parameters were fit using the MCLF method.
The magnetic structure of the system was optimized in VASP from the default ferromagnetic initial guess using spin polarization.
The atomic spin moments (ASMs) were computed on this optimized magnetic structure using the DDEC6 partition as inputs
to the method of T. A. Manz and D. S. Sholl, J. Chem. Theory Comput. 7 (2011) 4146-4164 DOI: 10.1021/ct200539n.
The RMSE and RRMSE were computed using a uniform grid with Ewald summation.
