# Supplementary material for: A collection of forcefield precursors for metal–organic frameworks
Source: RSC Adv. 2019 Nov 13;9(63):36492–507. doi: 10.1039/c9ra07327b (PMC9075174; doi:10.1039/c9ra07327b)
Supplement: RA-009-C9RA07327B-s3414 [file RA-009-C9RA07327B-s3414.xyz]

  180
jmolscript: load "" {1 1 1} spacegroup "x,y,z" unitcell [{     10.922000     0.000000     0.000000 }, {      0.000000    14.981000     0.000000 }, {     -5.460995    -7.490561    18.185450 }]
Cu     0.933945     0.038294    17.223076     0.911655
Cu     0.933176     0.040146     0.963101     0.892933
Cu     4.527774     7.535760    17.222167     0.893640
Cu     4.526951     7.537088     0.962374     0.917081
H      6.853119     5.461760     3.922602     0.130166
H      5.472907     1.783611     7.859024     0.117081
H      3.881083     0.030728    17.351283     0.099868
H      1.008214     0.037854    14.251573     0.097882
H     -4.594662    -0.880788    16.446557     0.128972
H     -4.072700     0.030960    14.982265     0.138977
H     -4.598212     0.927793    16.452922     0.129933
H      3.608632     0.028575    11.480111     0.123295
H     -4.083896    -5.366766    14.295037     0.128382
H      7.166692    -0.474483    10.306058     0.112616
H      6.328098    14.112695     1.742894     0.129055
H      2.102869     0.939962     6.301077     0.128098
H      2.094022    -0.868844     6.301440     0.124294
H      9.507602     2.095979     3.921874     0.130048
H     -0.002291     5.797321     7.892122     0.115781
H     -0.859830     6.636453    16.447830     0.130608
H      1.857016     7.546266    11.477383     0.124456
H     -1.378735    -2.037539    14.294673     0.129340
H     -1.706123     8.050156    10.307149     0.113222
H      1.579594     7.538661     0.834530     0.099904
H     10.053756     8.447256     1.737620     0.129445
H      3.354203     6.643228     6.300349     0.127805
H      3.362995     8.451959     6.299076     0.123696
H     -1.392551     2.113472    14.263212     0.130000
H     -0.011848     5.791994    10.326608     0.117302
H      4.453064     7.543594     3.933695     0.098921
H     10.060910     6.638675     1.735256     0.130427
H      9.533869     7.537754     3.204094     0.139118
H      1.853028     7.554746     6.705703     0.123081
H      9.544791    12.942597     3.890050     0.128181
H     -1.705632     8.049939     7.878846     0.112601
H      1.580364     7.536658    17.348374     0.099404
H      4.455525     7.538242    14.250846     0.096974
H     -1.386107     7.532846    14.977173     0.139657
H     -0.867038    -6.536041    16.442375     0.129506
H      3.357972     6.634895    11.884555     0.127836
H      3.366928     8.443701    11.883828     0.124880
H     -4.046269     5.480002    14.263576     0.130325
H      5.463242     1.778435    10.293510     0.115680
H      3.880641     0.039922     0.837076     0.098936
H      1.005371     0.036990     3.934604     0.097487
H      6.320671     0.940352     1.737802     0.130348
H      6.846948     0.043509     3.208459     0.139303
H      3.603770     0.028666     6.708067     0.124536
H      6.840067     9.612920     3.890413     0.128607
H      7.167182    -0.474699     7.877755     0.113580
H      2.109151     0.942115    11.887465     0.127213
H      2.096809    -0.866691    11.884192     0.123681
H      5.193142     0.013064    13.258830     0.122616
H      5.189699     0.019159     4.930439     0.123437
H      0.271197     7.556522    13.255011     0.124017
H      0.268191     7.562767     4.926984     0.123061
H      8.193357     3.789593     0.184764     0.134031
H     -2.731696    -3.701416    18.026873     0.133644
H     -2.732898     3.785938    18.001050     0.133588
H      8.192811    11.276947     0.158213     0.134383
C      6.689234     5.787830     1.236792     0.592111
C      7.440176     4.750169     1.966211    -0.001696
C      7.425650     4.727243     3.368309    -0.144684
C      7.212399     3.072358     6.189782     0.440117
C      7.210433     3.066360     7.674078    -0.066933
C      6.234826     2.347495     8.383129    -0.085537
C      3.662752     0.028784    16.291072     0.008042
C      4.710281     0.024143    15.361068     0.145118
C      2.048917     0.033134    14.549997     0.002787
C     -4.786125     0.025265    15.833708    -0.405752
C     -4.237076    -5.694035    16.968843     0.592346
C     -3.484223    -4.659595    16.244699    -0.005895
C     -3.496565    -4.640265    14.844419    -0.149750
C     -3.121395    -2.524039    11.979847     0.430484
C     -3.104630    -2.531899    10.501552    -0.069155
C      7.454486    -1.380532     9.787409    -0.082878
C      4.708366     0.032499     2.827837     0.147283
C      3.056687     0.030770     4.608375     0.129838
C      6.134287     0.036920     2.356289    -0.407435
C      2.697681     0.032563     6.065029    -0.400994
C      9.689180     1.785057     1.236065     0.590839
C      8.934415     2.819418     1.965847    -0.001331
C      8.938620     2.833570     3.368127    -0.147720
C     -1.735886     4.510234     6.212332     0.428139
C     -1.737579     4.516146     7.690627    -0.065583
C     -0.767924     5.231487     8.408952    -0.083921
C     -1.225662    -1.709539    16.968116     0.596765
C     -1.978953    -2.743825    16.244335    -0.006556
C     -1.966284    -2.763745    14.844055    -0.148855
C     -2.340691    -4.881000    11.980211     0.431733
C     -2.356910    10.107571    10.501916    -0.069093
C     -1.993699     8.956208     9.788137    -0.084318
C      1.798308     7.543077     1.894560     0.008650
C      0.750724     7.547793     2.824746     0.146674
C      2.401421     7.550858     4.606374     0.127869
C     -0.674870     7.542926     2.352470    -0.406514
C      2.759445     7.550404     6.063029    -0.397357
C     -1.228720     1.787626    16.948839     0.593682
C     -1.979608     2.825212    16.219603    -0.001383
C     -1.964973     2.848138    14.817505    -0.145054
C     -1.751339     4.503099    11.995850     0.439982
C     -1.749483     4.509246    10.511554    -0.067728
C     -0.773876     5.228111     9.802503    -0.085503
C      3.412307     7.545693     3.635453     0.002908
C      9.697917    13.269941     1.216425     0.592890
C      8.945228    12.235276     1.940388    -0.006581
C      8.957570    12.215946     3.340667    -0.148472
C      8.582509    10.099420     6.205239     0.430778
C      8.565744    10.107280     7.683534    -0.068161
C     -1.993481     8.955913     8.397677    -0.083468
C      1.799513     7.540032    16.288344     0.006648
C      0.752530     7.543631    15.357613     0.146598
C      2.404264     7.544686    13.576893     0.129117
C      3.414549     7.540638    14.548360     0.002464
C     -0.673392     7.539659    15.829161    -0.408478
C      2.763106     7.542518    12.120421    -0.400790
C     -4.228175     5.790774    16.949385     0.591833
C     -3.473574     4.756338    16.219785    -0.003059
C     -3.477561     4.742186    14.817505    -0.147801
C      7.196837     3.065522    11.973300     0.428285
C      7.198529     3.059609    10.495005    -0.066678
C      6.228874     2.344119     9.776680    -0.083000
C      3.661383     0.036248     1.897106     0.006522
C      2.046347     0.034894     3.637090     0.000886
C      6.687049     9.284995     1.216788     0.595833
C      7.440340    10.319431     1.940569    -0.004867
C      7.427507    10.339126     3.341031    -0.147622
C      7.801586    -2.524619     6.204876     0.430009
C      7.817915    -2.532039     7.683171    -0.067454
C      7.454759    -1.380602     8.396768    -0.085115
C      3.059966     0.028343    13.579257     0.126995
C      2.702106     0.033217    12.122421    -0.397683
C      4.398949     0.020627    13.994795    -0.162885
C      4.395888     0.026352     4.193928    -0.163114
C      1.065008     7.549478    13.991522    -0.163744
C      1.062384     7.554904     4.191019    -0.164864
C      8.178613     3.777595     4.066630     0.195773
C      8.189644     3.786743     1.268617    -0.106311
C      8.194670     3.789566     8.383492     0.029727
C     -2.731370    -3.702152    14.141733     0.196740
C     -2.731642    -3.701637    16.942838    -0.106675
C     -2.730661    -3.702662     9.802867     0.033258
C     -2.717663     3.798160    14.119002     0.196307
C     -2.729021     3.788863    16.917015    -0.104976
C     -2.733610     3.786040     9.802139     0.031562
C      8.192484    11.277683     4.043353     0.195642
C      8.192866    11.277168     1.242248    -0.108781
C      8.191666    11.278193     8.382219     0.031728
N      2.366092     0.032081    15.873170    -0.229856
N      2.364450     0.036321     2.314099    -0.231257
N      3.096446     7.539659    15.871351    -0.231491
N      3.094968     7.543225     2.312462    -0.229570
N      8.174518     3.773770     5.501280    -0.217737
N     -2.731316    -3.702372    12.705628    -0.224773
N     -2.713567     3.801836    12.684351    -0.216903
N      8.192321    11.277903     5.479458    -0.224433
O      7.130755     6.214568     0.125480    -0.548756
O      5.614837     6.249992     1.730709    -0.544405
O      6.354749     2.451922     5.580387    -0.455125
O     -3.794735    -6.127439    18.076337    -0.533980
O      5.611674    -6.151778    16.470017    -0.533544
O     -3.483896    -1.525408    12.581785    -0.443769
O      9.249623     1.358327     0.124025    -0.537361
O     -0.157822     1.325064     1.730891    -0.531281
O     -0.880202     5.125730     5.596390    -0.431821
O     -1.668276    -1.275168    18.075064    -0.548927
O     -0.151538    -1.253291    16.470017    -0.546567
O     -1.978135     9.101739    12.582695    -0.444190
O     -1.670351     1.360888    18.060152    -0.550476
O     -0.154269     1.325539    16.455104    -0.544592
O     -0.893744     5.123610    12.605427    -0.455196
O      9.255576    13.703345     0.108931    -0.533759
O     -0.150832    13.727684     1.715252    -0.533869
O      8.945229     9.101089     5.603301    -0.443961
O     -3.788618     6.217654    18.061425    -0.536889
O      5.618937     6.250767    16.454559    -0.532168
O      6.341153     2.450025    12.589241    -0.432123
O      7.129718     8.850550     0.110022    -0.547323
O      5.612652     8.828822     1.715070    -0.547836
O      7.438812    -1.526358     5.602392    -0.443407

The following XYZ coordinates are in angstroms. Other properties are in atomic units.
The sperically averaged electron density of each atom fit to a function of the form exp(a - br)
eigen_1, eigen_2 and eigen_3 are the three eigenvalues of traceless quadrupole moment tensor
  atom number  atomic symbol              X              Y              Z     net charge C6 coefficient C8 coefficient C10 coefficient fluctuating dipole atomic polarizability isotropic forcefield polarizability              a              b squared Pearson coefficient          <r^3>          <r^4>         wp_QDO          m_QDO          q_QDO       dipole_x       dipole_y       dipole_z         dipole            Qxy            Qxz            Qyz     Q(x^2-y^2)  Q(3z^2 - R^2)        eigen_1        eigen_2        eigen_3 static polarizability      alpha(xx)      alpha(xy)      alpha(xz)      alpha(yy)      alpha(yz)      alpha(zz) atomic spin moment
            1             Cu       0.933945       0.038294      17.223076       0.911655      59.732790 0.88363194E+03  0.23022793E+05                                12.940564                           10.108892       1.317574       2.374447                    0.994884      39.005098      92.535212       0.542066       0.433678      -1.134979       0.049495      -0.001042      -0.050319       0.070589       0.001816       0.176496      -0.001268      -0.171229      -0.171420      -0.233602       0.114169       0.119432             16.493005      18.340269       0.026945       1.748834      17.518672      -0.012394      13.620074           0.681352
            2             Cu       0.933176       0.040146       0.963101       0.892933      60.617009 0.89959024E+03  0.23575394E+05                                13.158897                           10.277310       1.245592       2.349219                    0.994311      39.375359      94.098464       0.530819       0.440297      -1.129169       0.050613      -0.000424       0.051550       0.072244       0.000194      -0.177087       0.000554      -0.171909      -0.172895      -0.234473       0.114758       0.119715             16.773934      18.712006       0.015310      -1.738147      17.757203       0.013163      13.852594           0.095807
            3             Cu       4.527774       7.535760      17.222167       0.893640      60.570577 0.89884584E+03  0.23548444E+05                                13.144280                           10.266502       1.257095       2.352676                    0.994493      39.354351      93.999928       0.531665       0.439735      -1.129652      -0.049929       0.000369      -0.051305       0.071591       0.000242      -0.177662       0.001122      -0.171312      -0.174333      -0.235022       0.114646       0.120376             16.754496      18.690457       0.016000      -1.736602      17.737284       0.012890      13.835747           0.109137
            4             Cu       4.526951       7.537088       0.962374       0.917081      59.446535 0.87918938E+03  0.22865687E+05                                12.860298                           10.050831       1.333929       2.380629                    0.995128      38.886995      92.007184       0.546577       0.430876      -1.137441      -0.047757       0.000735       0.048715       0.068224       0.001476       0.173430      -0.001862      -0.168560      -0.170504      -0.229796       0.112697       0.117099             16.384431      18.210524       0.024604       1.739935      17.406641      -0.012878      13.536129          -0.763598
            5              H       6.853119       5.461760       3.922602       0.130166       1.491132 0.12424680E+02  0.13496220E+03                                 2.092632                            2.009368      -1.263098       2.262217                    0.996617       3.817896      10.921127       0.462715       1.218611      -0.724063      -0.026540       0.032484       0.022898       0.047791      -0.010721      -0.008253       0.008280      -0.012554       0.018767      -0.016085      -0.003196       0.019281              2.122735       2.045560      -0.495312      -0.169986       2.299698       0.218149       2.022948          -0.000143
            6              H       5.472907       1.783611       7.859024       0.117081       1.626402 0.12808474E+02  0.14007260E+03                                 2.195568                            2.018036      -1.344226       2.209424                    0.996072       3.989022      11.416998       0.469741       1.192317      -0.728650      -0.037112      -0.025515      -0.020881       0.049642       0.014678       0.002231       0.001433       0.011761      -0.008690      -0.014364      -0.003239       0.017603              2.280349       2.392173       0.525647       0.512047       2.144898       0.367140       2.303975           0.000005
            7              H       3.881083       0.030728      17.351283       0.099868       1.548474 0.12642066E+02  0.13938204E+03                                 2.198525                            2.059711      -1.667124       2.062858                    0.990106       4.373727      13.046130       0.441460       1.258420      -0.710735       0.010168       0.000320       0.050197       0.051218      -0.000020       0.002926      -0.000168       0.025506       0.033195      -0.018287       0.005642       0.012645              2.242265       2.024880      -0.001700       0.140657       1.652313       0.000216       3.049601          -0.000132
            8              H       1.008214       0.037854      14.251573       0.097882       1.769037 0.14370558E+02  0.16139341E+03                                 2.302195                            2.122873      -1.463466       2.153089                    0.992914       4.139746      11.922696       0.463755       1.175995      -0.732745      -0.051469       0.000481      -0.013794       0.053287       0.000596       0.005673      -0.000019       0.039619       0.019507      -0.023070       0.003953       0.019118              2.400519       3.433980       0.002400       0.157917       1.762533      -0.002922       2.005044          -0.000145
            9              H      -4.594662      -0.880788      16.446557       0.128972       1.508822 0.13014591E+02  0.14320522E+03                                 2.105377                            2.046525      -1.114992       2.292750                    0.999033       4.060717      11.740661       0.461257       1.206799      -0.724885       0.000005      -0.027845       0.012487       0.030517       0.001811       0.002016      -0.010223      -0.009156      -0.010885      -0.010881      -0.001900       0.012781              2.132077       1.961503      -0.339668       0.194156       2.425871      -0.446267       2.008857          -0.000007
           10              H      -4.072700       0.030960      14.982265       0.138977       1.372008 0.11452501E+02  0.12341474E+03                                 2.058115                            1.983797      -1.249090       2.245343                    0.997074       4.120731      12.225894       0.441077       1.288621      -0.705221       0.014163      -0.000342      -0.027655       0.031073       0.000086      -0.004934      -0.001659       0.023733       0.015127      -0.014533       0.001921       0.012612              2.109288       2.344356      -0.023061      -0.498863       1.746019       0.033836       2.237491          -0.000032
           11              H      -4.598212       0.927793      16.452922       0.129933       1.504942 0.12962939E+02  0.14247409E+03                                 2.101639                            2.042376      -1.108333       2.297074                    0.999063       4.044679      11.681974       0.461822       1.206700      -0.725007      -0.000689       0.028047       0.012434       0.030687      -0.002388       0.002767       0.010130      -0.009525      -0.011948      -0.011558      -0.001317       0.012876              2.128048       1.948648       0.320397       0.189572       2.418296       0.448175       2.017201          -0.000011
           12              H       3.608632       0.028575      11.480111       0.123295       1.642766 0.13389254E+02  0.14634668E+03                                 2.118615                            1.989476      -1.146237       2.273274                    0.999230       3.885446      10.703739       0.505507       1.108542      -0.750711       0.027137       0.000204      -0.007673       0.028201      -0.000636      -0.006565      -0.000886       0.013531       0.008736      -0.008424      -0.002361       0.010784              2.177078       2.529791       0.049707      -0.658019       1.647827      -0.041204       2.353617          -0.000019
           13              H      -4.083896      -5.366766      14.295037       0.128382       1.549802 0.13056066E+02  0.14370123E+03                                 2.144483                            2.055943      -1.433126       2.182380                    0.993729       3.953678      11.413373       0.458371       1.214062      -0.724174      -0.025964      -0.034436      -0.024076       0.049393       0.012049       0.011043       0.006006      -0.014431       0.016789      -0.018966      -0.000955       0.019921              2.172913       2.128312       0.516078       0.136252       2.283888       0.238237       2.106538           0.000031
           14              H       7.166692      -0.474483      10.306058       0.112616       1.649525 0.13035164E+02  0.14399983E+03                                 2.248266                            2.056895      -1.561289       2.107506                    0.993631       4.242423      12.434007       0.455535       1.217136      -0.720771      -0.012422       0.041908       0.022652       0.049231      -0.006764      -0.001476       0.007283      -0.021286      -0.006361      -0.011602      -0.004999       0.016601              2.349551       1.736757      -0.398038      -0.186253       3.033556       0.522392       2.278341          -0.000005
           15              H       6.328098      14.112695       1.742894       0.129055       1.508530 0.13008856E+02  0.14311319E+03                                 2.104484                            2.045589      -1.106510       2.296140                    0.999055       4.057766      11.727418       0.461569       1.206226      -0.725037      -0.000459      -0.027898      -0.012350       0.030513       0.001668      -0.002325       0.010195      -0.009059      -0.011531      -0.011079      -0.001649       0.012728              2.131056       1.960896      -0.339846      -0.195188       2.423114       0.447033       2.009157           0.000026
           16              H       2.102869       0.939962       6.301077       0.128098       1.596961 0.13528117E+02  0.14687377E+03                                 2.007422                            1.947104      -1.106398       2.289809                    0.999458       3.742624       9.968159       0.536818       1.050926      -0.767905      -0.011200       0.028702      -0.005348       0.031271      -0.009207       0.000090      -0.001390      -0.014141      -0.011878      -0.009680      -0.004003       0.013683              2.000550       1.990162      -0.462064      -0.160205       2.206393       0.275206       1.805096           0.000019
           17              H       2.094022      -0.868844       6.301440       0.124294       1.677312 0.14335986E+02  0.15747722E+03                                 2.052929                            1.987535      -1.131218       2.273977                    0.999439       3.787140      10.053687       0.539613       1.033316      -0.773315      -0.011658      -0.027666      -0.004985       0.030433       0.009486       0.000006       0.001206      -0.012637      -0.011590      -0.009522      -0.003873       0.013395              2.043304       2.033469       0.509740      -0.173162       2.259646      -0.259573       1.836796           0.000043
           18              H       9.507602       2.095979       3.921874       0.130048       1.488299 0.12394930E+02  0.13456037E+03                                 2.090148                            2.007106      -1.255828       2.265482                    0.996576       3.815362      10.911217       0.462919       1.218786      -0.724026       0.026140      -0.032706       0.023388       0.047958      -0.011020       0.007447      -0.008266      -0.012308       0.018316      -0.015963      -0.002971       0.018934              2.120390       2.045268      -0.493169       0.168271       2.295781      -0.219521       2.020119           0.000029
           19              H      -0.002291       5.797321       7.892122       0.115781       1.625851 0.12805515E+02  0.14000436E+03                                 2.195004                            2.017954      -1.337558       2.213227                    0.996099       3.978051      11.376759       0.469791       1.192495      -0.728767       0.037483       0.025322      -0.020858       0.049812       0.014845      -0.001857      -0.001211       0.011582      -0.007887      -0.014620      -0.002873       0.017493              2.279023       2.397788       0.528149      -0.510353       2.147413      -0.365743       2.291867          -0.000001
           20              H      -0.859830       6.636453      16.447830       0.130608       1.503535 0.12957857E+02  0.14242576E+03                                 2.101549                            2.042967      -1.107225       2.297559                    0.999072       4.044985      11.688927       0.461350       1.207871      -0.724721       0.000800      -0.027996       0.011885       0.030425      -0.002480      -0.002478      -0.010164      -0.009526      -0.011951      -0.011448      -0.001480       0.012928              2.127443       1.948015       0.320301      -0.187412       2.420040      -0.446606       2.014274           0.000021
           21              H       1.857016       7.546266      11.477383       0.124456       1.632493 0.13288080E+02  0.14497370E+03                                 2.110631                            1.982735      -1.141870       2.276502                    0.999216       3.871661      10.657877       0.506035       1.109426      -0.750520      -0.027004      -0.000123      -0.007480       0.028021      -0.000363       0.006710       0.000945       0.013156       0.008768      -0.008213      -0.002612       0.010825              2.168320       2.518919       0.050837       0.652801       1.642824       0.040895       2.343218           0.000036
           22              H      -1.378735      -2.037539      14.294673       0.129340       1.551453 0.13078645E+02  0.14406281E+03                                 2.149429                            2.060474      -1.495408       2.156449                    0.993887       3.955513      11.436338       0.456787       1.217315      -0.723434       0.026019       0.034454      -0.023530       0.049171       0.011843      -0.011147      -0.006057      -0.014532       0.017075      -0.018944      -0.000976       0.019919              2.177971       2.134013       0.518186      -0.136612       2.288119      -0.238477       2.111782           0.000104
           23              H      -1.706123       8.050156      10.307149       0.113222       1.643324 0.12973209E+02  0.14316263E+03                                 2.244108                            2.053138      -1.558056       2.109420                    0.993486       4.234804      12.410103       0.455516       1.218485      -0.720482       0.012420      -0.042082       0.022749       0.049424      -0.006647       0.001462      -0.007182      -0.020885      -0.006311      -0.011378      -0.004949       0.016327              2.345660       1.733651      -0.396749       0.186140       3.028222      -0.523636       2.275108           0.000006
           24              H       1.579594       7.538661       0.834530       0.099904       1.548436 0.12639288E+02  0.13932414E+03                                 2.197176                            2.058454      -1.664578       2.063842                    0.990112       4.371617      13.032568       0.441989       1.257162      -0.711013      -0.010538      -0.000461      -0.050395       0.051487       0.000124       0.002853      -0.000036       0.025466       0.033359      -0.018293       0.005678       0.012615              2.240865       2.023605      -0.001006       0.141111       1.651360       0.003390       3.047631          -0.000153
           25              H      10.053756       8.447256       1.737620       0.129445       1.507439 0.13000110E+02  0.14301514E+03                                 2.104769                            2.045949      -1.114698       2.293186                    0.999036       4.058152      11.734414       0.461102       1.207463      -0.724739      -0.000017       0.027739      -0.012533       0.030439       0.001751       0.002124      -0.010233      -0.009057      -0.011014      -0.010952      -0.001799       0.012752              2.131397       1.961771      -0.339540       0.195793       2.421534      -0.446560       2.010886          -0.000029
           26              H       3.354203       6.643228       6.300349       0.127805       1.602725 0.13587135E+02  0.14766032E+03                                 2.011261                            1.950488      -1.106464       2.289144                    0.999444       3.748859       9.986423       0.536760       1.050001      -0.768151       0.011453      -0.028800      -0.005432       0.031466      -0.009540       0.000060       0.001450      -0.013956      -0.011688      -0.009956      -0.003902       0.013858              2.004441       1.993474      -0.463700       0.160827       2.210898      -0.276279       1.808951          -0.000031
           27              H       3.362995       8.451959       6.299076       0.123696       1.679998 0.14362951E+02  0.15783049E+03                                 2.054176                            1.988618      -1.125304       2.275811                    0.999391       3.790115      10.059849       0.539844       1.032501      -0.773552       0.011830       0.027675      -0.004430       0.030422       0.009697      -0.000143      -0.001352      -0.012616      -0.012177      -0.009588      -0.004099       0.013687              2.044524       2.034245       0.510513       0.173089       2.261944       0.259834       1.837384          -0.000013
           28              H      -1.392551       2.113472      14.263212       0.130000       1.490356 0.12415597E+02  0.13483441E+03                                 2.091652                            2.008428      -1.262396       2.262542                    0.996586       3.816958      10.916080       0.462910       1.218362      -0.724124       0.026644      -0.032468      -0.023067       0.047918      -0.010805      -0.008144       0.008262      -0.012667       0.018471      -0.016108      -0.003139       0.019247              2.121776       2.044606      -0.495105      -0.169748       2.298897       0.218096       2.021826           0.000093
           29              H      -0.011848       5.791994      10.326608       0.117302       1.625817 0.12802913E+02  0.14000566E+03                                 2.195774                            2.018166      -1.347928       2.208066                    0.996062       3.987922      11.416017       0.469497       1.192989      -0.728500       0.037126       0.025320       0.020648       0.049455       0.014636       0.002220       0.001466       0.011722      -0.008973      -0.014270      -0.003334       0.017605              2.280605       2.392624       0.525787       0.512375       2.145103       0.367217       2.304087          -0.000000
           30              H       4.453064       7.543594       3.933695       0.098921       1.767792 0.14358235E+02  0.16123245E+03                                 2.301845                            2.122509      -1.462695       2.153653                    0.992978       4.137184      11.917382       0.463581       1.176601      -0.732597       0.051050      -0.000516       0.013706       0.052860       0.000423       0.005774       0.000067       0.039681       0.019065      -0.023023       0.003770       0.019253              2.400189       3.433613       0.006455       0.157760       1.762282      -0.001910       2.004672          -0.000159
           31              H      10.060910       6.638675       1.735256       0.130427       1.503506 0.12948842E+02  0.14229878E+03                                 2.101485                            2.042226      -1.112110       2.295849                    0.999034       4.043302      11.682076       0.461454       1.207836      -0.724743       0.000770      -0.027946      -0.012245       0.030520      -0.002389       0.002766       0.010168      -0.009746      -0.011972      -0.011581      -0.001411       0.012992              2.127981       1.947600       0.320336       0.187794       2.421679       0.447548       2.014663          -0.000030
           32              H       9.533869       7.537754       3.204094       0.139118       1.371988 0.11454246E+02  0.12345438E+03                                 2.059187                            1.984823      -1.251094       2.244648                    0.997024       4.122410      12.237129       0.440613       1.289759      -0.704974      -0.014252       0.000439       0.027676       0.031133       0.000154      -0.004940      -0.001664       0.023893       0.015188      -0.014621       0.001944       0.012677              2.110378       2.345246      -0.022058      -0.499085       1.747096       0.033699       2.238793          -0.000041
           33              H       1.853028       7.554746       6.705703       0.123081       1.644824 0.13410339E+02  0.14661578E+03                                 2.119212                            1.990118      -1.139114       2.275740                    0.999201       3.886824      10.704407       0.505843       1.107514      -0.750983      -0.027394      -0.000036       0.007896       0.028509      -0.000632      -0.006448      -0.001103       0.013588       0.009129      -0.008572      -0.002132       0.010704              2.177549       2.530007       0.049514      -0.658230       1.648104      -0.040559       2.354537          -0.000030
           34              H       9.544791      12.942597       3.890050       0.128181       1.555123 0.13113626E+02  0.14451448E+03                                 2.150791                            2.061576      -1.490826       2.157267                    0.993972       3.960277      11.444941       0.457310       1.215366      -0.723875       0.025795       0.034302       0.024194       0.049268       0.012169       0.011021       0.006083      -0.014190       0.017209      -0.018992      -0.001041       0.020033              2.179458       2.134589       0.518822       0.136940       2.291151       0.239378       2.112634           0.000033
           35              H      -1.705632       8.049939       7.878846       0.112601       1.648878 0.13029016E+02  0.14391532E+03                                 2.247718                            2.056439      -1.557542       2.108982                    0.993595       4.241904      12.431876       0.455575       1.217170      -0.720764       0.012470      -0.042035      -0.022565       0.049311      -0.006842      -0.001516       0.007352      -0.021021      -0.005266      -0.011716      -0.004771       0.016488              2.348967       1.736447      -0.397847      -0.186257       3.032517       0.522234       2.277935           0.000004
           36              H       1.580364       7.536658      17.348374       0.099404       1.548528 0.12645059E+02  0.13937878E+03                                 2.195878                            2.057931      -1.663723       2.064246                    0.990063       4.368499      13.015263       0.442444       1.255949      -0.711311      -0.010685      -0.000315       0.050112       0.051240       0.000294      -0.002801      -0.000107       0.025416       0.032357      -0.018104       0.005758       0.012347              2.238954       2.022901      -0.001449      -0.140296       1.650742      -0.000638       3.043220           0.000166
           37              H       4.455525       7.538242      14.250846       0.096974       1.774284 0.14417990E+02  0.16203425E+03                                 2.304829                            2.124832      -1.463919       2.152006                    0.993022       4.147160      11.941942       0.464118       1.174291      -0.733126       0.051178      -0.000673      -0.013704       0.052986       0.000634      -0.005724       0.000105       0.039894       0.019858      -0.023268       0.004027       0.019242              2.403721       3.441203       0.006269      -0.157127       1.763415       0.002642       2.006547           0.000166
           38              H      -1.386107       7.532846      14.977173       0.139657       1.367512 0.11414108E+02  0.12296081E+03                                 2.057458                            1.983485      -1.266324       2.238456                    0.996902       4.126421      12.261286       0.439880       1.292549      -0.704324      -0.013801      -0.000084      -0.027662       0.030914       0.000107       0.005234       0.001693       0.023470       0.014788      -0.014354       0.001548       0.012806              2.108415       2.342154      -0.019691       0.499091       1.746902      -0.031333       2.236189           0.000047
           39              H      -0.867038      -6.536041      16.442375       0.129506       1.505585 0.12975404E+02  0.14264641E+03                                 2.101350                            2.042647      -1.103434       2.297731                    0.999050       4.052935      11.707552       0.462029       1.205860      -0.725127       0.000380       0.027688       0.012209       0.030263       0.001702      -0.002289       0.010175      -0.009048      -0.011623      -0.011071      -0.001639       0.012710              2.127860       1.957842      -0.339069      -0.194510       2.419813       0.445979       2.005925           0.000022
           40              H       3.357972       6.634895      11.884555       0.127836       1.597265 0.13532196E+02  0.14693262E+03                                 2.007982                            1.947661      -1.104337       2.290916                    0.999452       3.742956       9.970310       0.536619       1.051211      -0.767835       0.011372      -0.028876       0.005527       0.031523      -0.009085      -0.000103      -0.001350      -0.013933      -0.011618      -0.009596      -0.003867       0.013463              2.001114       1.990706      -0.462209      -0.160193       2.207147       0.275263       1.805488           0.000007
           41              H       3.366928       8.443701      11.883828       0.124880       1.675441 0.14316024E+02  0.15720411E+03                                 2.051346                            1.986100      -1.126590       2.275926                    0.999428       3.784943      10.046328       0.539826       1.033263      -0.773321       0.011785       0.027431       0.004861       0.030248       0.009328       0.000142       0.001198      -0.012720      -0.011689      -0.009377      -0.003935       0.013312              2.041698       2.032033       0.509005      -0.173112       2.257382      -0.259343       1.835680           0.000024
           42              H      -4.046269       5.480002      14.263576       0.130325       1.488413 0.12397960E+02  0.13461382E+03                                 2.091065                            2.007999      -1.258531       2.264494                    0.996662       3.815883      10.916807       0.462550       1.219574      -0.723843      -0.026014       0.032681      -0.023145       0.047754      -0.011057       0.007507      -0.008502      -0.012350       0.018573      -0.016031      -0.003166       0.019198              2.121322       2.045940      -0.493358       0.168225       2.296969      -0.219616       2.021057           0.000027
           43              H       5.463242       1.778435      10.293510       0.115680       1.626542 0.12809747E+02  0.14005846E+03                                 2.195012                            2.017736      -1.336818       2.213067                    0.996103       3.981095      11.384791       0.470022       1.191844      -0.728886      -0.037486      -0.025660       0.020785       0.049956       0.014804      -0.001734      -0.001123       0.011820      -0.007724      -0.014653      -0.002788       0.017441              2.279233       2.398453       0.528519      -0.511091       2.147137      -0.365970       2.292109          -0.000009
           44              H       3.880641       0.039922       0.837076       0.098936       1.550601 0.12665183E+02  0.13964096E+03                                 2.196734                            2.058700      -1.660854       2.065105                    0.990120       4.370983      13.019932       0.442689       1.254891      -0.711538       0.010585       0.000124      -0.050441       0.051540       0.000175      -0.002897      -0.000038       0.025505       0.032040      -0.018094       0.005721       0.012372              2.239837       2.023770      -0.001396      -0.140467       1.651300      -0.001085       3.044439           0.000152
           45              H       1.005371       0.036990       3.934604       0.097487       1.771778 0.14395282E+02  0.16174289E+03                                 2.304430                            2.124555      -1.466219       2.151395                    0.992926       4.144826      11.940533       0.463611       1.175837      -0.732760      -0.050936       0.000564       0.013885       0.052798       0.000605      -0.005595       0.000176       0.039793       0.019584      -0.023172       0.004048       0.019124              2.403276       3.440140       0.006731      -0.156959       1.763296       0.002482       2.006391           0.000170
           46              H       6.320671       0.940352       1.737802       0.130348       1.502563 0.12943931E+02  0.14220240E+03                                 2.098589                            2.040199      -1.106424       2.297488                    0.999070       4.042469      11.670176       0.462333       1.205897      -0.725181      -0.000643       0.028158      -0.011888       0.030571      -0.002450      -0.002537      -0.010166      -0.009893      -0.011647      -0.011411      -0.001636       0.013047              2.124432       1.945175       0.319660      -0.186757       2.416949      -0.445596       2.011174           0.000024
           47              H       6.846948       0.043509       3.208459       0.139303       1.369263 0.11432852E+02  0.12321273E+03                                 2.059170                            1.985064      -1.262917       2.239635                    0.996954       4.129309      12.272183       0.439723       1.292486      -0.704335       0.013871       0.000295       0.027762       0.031036       0.000121       0.005172       0.001517       0.023274       0.014818      -0.014231       0.001557       0.012674              2.110219       2.344215      -0.019588       0.499719       1.748243      -0.031356       2.238199           0.000049
           48              H       3.603770       0.028666       6.708067       0.124536       1.634158 0.13304881E+02  0.14520245E+03                                 2.112029                            1.983936      -1.142454       2.276018                    0.999201       3.873234      10.663776       0.505903       1.109368      -0.750532       0.026822       0.000225       0.007720       0.027912      -0.000388       0.006593       0.000936       0.013285       0.008004      -0.008155      -0.002562       0.010717              2.169811       2.520857       0.050811       0.653582       1.643702       0.040822       2.344874           0.000042
           49              H       6.840067       9.612920       3.890413       0.128607       1.552806 0.13089705E+02  0.14419945E+03                                 2.149608                            2.060468      -1.491825       2.157399                    0.993849       3.957705      11.439204       0.457129       1.216279      -0.723667      -0.026158      -0.034489       0.023708       0.049354       0.011912      -0.011126      -0.006023      -0.014769       0.017161      -0.019070      -0.000871       0.019940              2.178271       2.134295       0.518683      -0.136700       2.288741      -0.238767       2.111778          -0.000141
           50              H       7.167182      -0.474699       7.877755       0.113580       1.643414 0.12974612E+02  0.14319768E+03                                 2.245156                            2.053987      -1.564257       2.107027                    0.993578       4.235683      12.417972       0.455127       1.219361      -0.720273      -0.012765       0.041704      -0.022845       0.049234      -0.006483       0.001347      -0.006992      -0.021263      -0.006425      -0.011430      -0.004831       0.016260              2.346815       1.734344      -0.397021       0.186300       3.029848      -0.524008       2.276253           0.000010
           51              H       2.109151       0.942115      11.887465       0.127213       1.602589 0.13587842E+02  0.14768706E+03                                 2.012354                            1.951555      -1.108845       2.288268                    0.999466       3.749309       9.992051       0.536132       1.051096      -0.767862      -0.011412       0.029371       0.005373       0.031965      -0.009237      -0.000131       0.001468      -0.014049      -0.011720      -0.009701      -0.003964       0.013665              2.005544       1.992985      -0.463927       0.159235       2.215064      -0.275748       1.808583          -0.000023
           52              H       2.096809      -0.866691      11.884192       0.123681       1.679957 0.14363107E+02  0.15783544E+03                                 2.054285                            1.988748      -1.123149       2.276727                    0.999385       3.790302      10.061031       0.539769       1.032624      -0.773515      -0.012149      -0.027854       0.004764       0.030759       0.009568      -0.000137      -0.001297      -0.012414      -0.011884      -0.009470      -0.003999       0.013469              2.044647       2.036153       0.510367       0.174722       2.258739       0.260544       1.839049           0.000001
           53              H       5.193142       0.013064      13.258830       0.122616       1.502236 0.11907671E+02  0.12962217E+03                                 2.172786                            2.013279      -1.641129       2.083590                    0.990613       4.279545      12.776159       0.440800       1.276475      -0.706642       0.033581       0.002821      -0.025789       0.042435       0.000392      -0.003748       0.001730       0.025486       0.020870      -0.016367       0.004317       0.012050              2.270574       2.644072      -0.023555      -0.691795       1.719388      -0.013081       2.448263          -0.000022
           54              H       5.189699       0.019159       4.930439       0.123437       1.498856 0.11876055E+02  0.12923527E+03                                 2.172966                            2.013284      -1.559391       2.111439                    0.990175       4.275557      12.776074       0.439772       1.279880      -0.705936       0.033751       0.003199       0.025606       0.042485       0.000215       0.003744      -0.001902       0.024995       0.020848      -0.016140       0.004235       0.011906              2.270929       2.645234      -0.019963       0.691883       1.720233       0.013528       2.447319           0.000033
           55              H       0.271197       7.556522      13.255011       0.124017       1.495712 0.11850628E+02  0.12895651E+03                                 2.174956                            2.015054      -1.648905       2.082646                    0.990573       4.275741      12.798231       0.438067       1.284882      -0.704881      -0.033418      -0.002883      -0.025658       0.042231       0.000386       0.003755      -0.001775       0.025022       0.020080      -0.016015       0.004114       0.011902              2.273062       2.647829      -0.019991       0.692808       1.721635       0.013708       2.449723           0.000026
           56              H       0.268191       7.562767       4.926984       0.123061       1.500184 0.11887375E+02  0.12932332E+03                                 2.169071                            2.010217      -1.650198       2.080248                    0.990537       4.275086      12.751677       0.441656       1.274768      -0.707003      -0.033563      -0.002536       0.025713       0.042356       0.000448      -0.003779       0.001454       0.025592       0.020866      -0.016383       0.004277       0.012105              2.266454       2.638917      -0.023099      -0.689485       1.716926      -0.012214       2.443519          -0.000016
           57              H       8.193357       3.789593       0.184764       0.134031       1.493168 0.12589265E+02  0.13630112E+03                                 2.039417                            1.980543      -1.316055       2.231197                    0.994382       3.739611      10.452607       0.484181       1.168421      -0.736545      -0.000098       0.000143      -0.056674       0.056674      -0.006696      -0.000152      -0.000024       0.011513       0.070122      -0.020517      -0.002857       0.023375              2.037158       1.699712      -0.147190      -0.003841       1.921578      -0.003676       2.490185           0.000110
           58              H      -2.731696      -3.701416      18.026873       0.133644       1.495471 0.12599643E+02  0.13640717E+03                                 2.040381                            1.980555      -1.320767       2.229718                    0.994375       3.733231      10.425936       0.484597       1.167473      -0.736881       0.000311       0.000211       0.057081       0.057082       0.007197       0.000060      -0.000215       0.011063       0.071211      -0.020947      -0.002791       0.023738              2.038910       1.703164       0.142307       0.000344       1.917800       0.000141       2.495765          -0.000114
           59              H      -2.732898       3.785938      18.001050       0.133588       1.497331 0.12632569E+02  0.13687343E+03                                 2.042174                            1.983072      -1.314375       2.231079                    0.994415       3.744753      10.467439       0.484241       1.167392      -0.736783      -0.000057      -0.000254       0.056827       0.056828      -0.006795      -0.000069       0.000048       0.011151       0.070445      -0.020531      -0.002951       0.023482              2.039863       1.701542      -0.147626      -0.004113       1.923818      -0.003738       2.494229          -0.000113
           60              H       8.192811      11.276947       0.158213       0.134383       1.493091 0.12575235E+02  0.13608347E+03                                 2.038755                            1.979090      -1.321612       2.229715                    0.994347       3.729162      10.413929       0.484586       1.168009      -0.736761      -0.000291      -0.000229      -0.056794       0.056795       0.007167      -0.000020      -0.000121       0.011102       0.070730      -0.020854      -0.002723       0.023577              2.037219       1.701923       0.142252       0.000310       1.916272       0.000193       2.493464           0.000108
           61              C       6.689234       5.787830       1.236792       0.592111      25.047623 0.25181750E+03  0.52351973E+04                                 8.031315                            5.675036      -0.084412       2.035602                    0.999479      22.354493      63.167814       0.614294       0.479604      -1.013449      -0.028192       0.033170      -0.027338       0.051404       0.073710       0.032978       0.077285      -0.042042      -0.016940      -0.084512      -0.044938       0.129450             10.418033      10.517564      -5.337615       1.675120      11.722479      -4.446054       9.014057          -0.000049
           62              C       7.440176       4.750169       1.966211      -0.001696      42.166747 0.44042042E+03  0.10321116E+05                                10.539583                            6.981229      -0.103597       1.972500                    0.998976      27.229433      76.526488       0.629824       0.414980      -1.072011       0.014221      -0.029396       0.026236       0.041889       0.015447      -0.004766      -0.004497       0.026431      -0.025311      -0.016706      -0.008975       0.025681             14.429551      11.581430      -8.355007       3.047565      17.503733      -4.480368      14.203490          -0.000380
           63              C       7.425650       4.727243       3.368309      -0.144684      38.957279 0.50855408E+03  0.12415534E+05                                 9.983193                            7.516968       0.042871       1.981550                    0.999018      30.340166      88.451250       0.602141       0.416658      -1.065637      -0.012683      -0.001243      -0.035534       0.037750       0.029026      -0.017980       0.022727       0.020483      -0.073816      -0.050655       0.007528       0.043127             12.022130       8.294694      -4.197941       2.546398      11.355274      -3.818656      16.416421           0.001134
           64              C       7.212399       3.072358       6.189782       0.440117      29.084465 0.29422930E+03  0.63051483E+04                                 8.577345                            5.990342       0.018392       2.048896                    0.999581      23.419179      65.324253       0.624954       0.457350      -1.034423      -0.001778      -0.001994      -0.043327       0.043409      -0.063793      -0.012685      -0.007887      -0.042243      -0.118031      -0.058890      -0.027989       0.086879             10.800373       8.239018       3.245912      -0.473920       7.203315      -0.636759      16.958788          -0.000006
           65              C       7.210433       3.066360       7.674078      -0.066933      43.441220 0.47616375E+03  0.11378619E+05                                10.664619                            7.249711      -0.066217       1.966333                    0.999166      28.415643      80.644269       0.619237       0.413920      -1.072692      -0.014532      -0.008595       0.030374       0.034751      -0.016179       0.006962       0.006061      -0.009290      -0.000424      -0.020856       0.003924       0.016932             13.725717       9.798804       4.043025      -0.307295       8.915936      -0.525907      22.462409          -0.000042
           66              C       6.234826       2.347495       8.383129      -0.085537      38.411604 0.47531475E+03  0.11402429E+05                                 9.824088                            7.235985       0.135124       2.008488                    0.999599      29.671580      85.571309       0.618080       0.413091      -1.068602       0.020723       0.020734       0.011356       0.031437      -0.017354       0.008919       0.004000      -0.005587      -0.073511      -0.028442      -0.001532       0.029974             11.589692       8.991951       3.318046      -0.603680       8.337917      -0.717898      17.439210          -0.000038
           67              C       3.662752       0.028784      16.291072       0.008042      32.908885 0.41245928E+03  0.95362652E+04                                 8.824686                            6.708116       0.237376       2.070010                    0.999414      27.632339      77.870758       0.647527       0.409121      -1.072713      -0.073131       0.002496      -0.010370       0.073905       0.000330       0.028305      -0.001932      -0.052394      -0.071568      -0.047804       0.009611       0.038193             10.282960      15.563085      -0.056444      -1.986170       4.551968      -0.001755      10.733825          -0.000987
           68              C       4.710281       0.024143      15.361068       0.145118      33.101728 0.40055070E+03  0.91846451E+04                                 9.055050                            6.746196      -0.046752       1.997198                    0.998797      25.979336      72.684964       0.626916       0.426081      -1.062882       0.071912       0.005997      -0.001813       0.072185      -0.000234       0.017283      -0.003784       0.021770      -0.102407      -0.038911       0.006418       0.032493             10.663467      16.473809      -0.111553      -0.081110       4.577459      -0.040435      10.939133           0.000136
           69              C       2.048917       0.033134      14.549997       0.002787      32.340539 0.40790315E+03  0.94013478E+04                                 8.689618                            6.649677       0.225139       2.062010                    0.999543      27.755128      78.001188       0.653729       0.406514      -1.074820       0.004890       0.004561       0.071308       0.071621       0.002387       0.025803      -0.002005      -0.047547      -0.026822      -0.040581       0.012196       0.028385              9.797352      12.602280       0.009593      -2.125121       4.432879      -0.042375      12.356899          -0.000995
           70              C      -4.786125       0.025265      15.833708      -0.405752      35.238871 0.57681241E+03  0.14455901E+05                                 8.909449                            7.611061       0.318920       2.046595                    0.998824      32.985712      95.767028       0.648946       0.376606      -1.098689      -0.059626      -0.000016      -0.028830       0.066230      -0.002179       0.013179      -0.000702       0.008442      -0.020393      -0.014629      -0.001105       0.015734              9.842263      14.018391      -0.140370       1.335536       7.742135       0.012434       7.766263          -0.000086
           71              C      -4.237076      -5.694035      16.968843       0.592346      24.983384 0.25110467E+03  0.52173305E+04                                 8.021918                            5.670823      -0.083818       2.035837                    0.999531      22.329811      63.105361       0.613824       0.480251      -1.012981      -0.029322      -0.033345       0.027262       0.052105      -0.073391      -0.034087       0.080200      -0.039081      -0.006770      -0.086526      -0.044775       0.131301             10.359095      10.527116       5.288317      -1.638520      11.610091      -4.391096       8.940079           0.000698
           72              C      -3.484223      -4.659595      16.244699      -0.005895      42.110662 0.44091419E+03  0.10336292E+05                                10.518136                            6.979849      -0.095656       1.973492                    0.999013      27.309130      76.781096       0.630560       0.414352      -1.072343       0.016228       0.023943      -0.026126       0.038976      -0.011347       0.000569      -0.002484       0.021574      -0.019936      -0.013007      -0.006060       0.019067             14.274395      11.613316       8.264405      -3.001756      17.139224      -4.265466      14.070645           0.000305
           73              C      -3.496565      -4.640265      14.844419      -0.149750      38.809728 0.50758089E+03  0.12385301E+05                                 9.931525                            7.490629       0.066226       1.983831                    0.999504      30.500612      88.883079       0.605539       0.414536      -1.067045       0.000992      -0.006121       0.033382       0.033953      -0.026577       0.022299       0.017209       0.015376      -0.079899      -0.048715       0.006723       0.041992             11.865794       8.355316       4.094089      -2.653093      10.819134      -3.426008      16.422932           0.000049
           74              C      -3.121395      -2.524039      11.979847       0.430484      30.036008 0.30727345E+03  0.66396411E+04                                 8.704716                            6.084393      -0.000053       2.035975                    0.999450      23.644525      65.682045       0.627402       0.451794      -1.040219      -0.003524      -0.000076       0.046193       0.046327       0.038848       0.007968      -0.017815       0.099359      -0.125962      -0.061479      -0.022605       0.084084             10.995304       5.127403      -2.128942      -0.046936      10.353979      -0.573297      17.504531          -0.000054
           75              C      -3.104630      -2.531899      10.501552      -0.069155      44.357327 0.47233409E+03  0.11261478E+05                                10.785273                            7.200949      -0.091526       1.957313                    0.999193      28.446233      80.572476       0.624020       0.411682      -1.074420      -0.007211       0.015520      -0.031054       0.035457       0.008439      -0.004760       0.009422       0.025977       0.004121      -0.021016       0.005869       0.015147             14.027726       5.849083      -2.520507      -0.086514      13.421564      -0.624186      22.812531           0.000012
           76              C       7.454486      -1.380532       9.787409      -0.082878      39.802722 0.47812374E+03  0.11500817E+05                                10.091066                            7.273265       0.022479       1.971698                    0.999582      29.873136      86.615157       0.613717       0.414906      -1.066124       0.009488      -0.029503      -0.009794       0.032501       0.014990      -0.004524       0.010665       0.031826      -0.068062      -0.029687      -0.003520       0.033206             12.093945       5.468241      -2.231315       0.218224      12.946021      -1.259597      17.867573          -0.000007
           77              C       4.708366       0.032499       2.827837       0.147283      32.992328 0.39928231E+03  0.91481173E+04                                 9.037335                            6.736657      -0.042313       1.999602                    0.998765      25.930484      72.513951       0.627212       0.426226      -1.062812       0.072191       0.006032       0.002404       0.072482      -0.000430      -0.018363       0.004020       0.021002      -0.102751      -0.039596       0.006846       0.032750             10.639696      16.444835      -0.079036       0.095262       4.569880       0.033678      10.904373           0.000580
           78              C       3.056687       0.030770       4.608375       0.129838      33.388596 0.40502324E+03  0.93002643E+04                                 9.036996                            6.746269      -0.062103       1.987587                    0.998761      26.160300      72.915597       0.633012       0.421385      -1.067292       0.004276       0.006072       0.069578       0.069973       0.002938      -0.017577      -0.000225      -0.036722       0.111759      -0.041133      -0.000089       0.041222             10.314902      12.419307       0.027563       0.471747       4.434993       0.095152      14.090407           0.000568
           79              C       6.134287       0.036920       2.356289      -0.407435      35.255321 0.57773896E+03  0.14483793E+05                                 8.909045                            7.614630       0.326915       2.048431                    0.998844      33.006854      95.819233       0.649170       0.376355      -1.098958      -0.060295       0.000112       0.030038       0.067363      -0.004421      -0.013040       0.000915       0.006573      -0.015650      -0.014055      -0.001545       0.015600              9.838442      14.011358      -0.113938      -1.319814       7.746736      -0.006439       7.757232           0.000124
           80              C       2.697681       0.032563       6.065029      -0.400994      33.536814 0.53867030E+03  0.13246853E+05                                 8.569928                            7.341703       0.289453       2.026621                    0.999610      32.848211      93.907703       0.663765       0.375234      -1.101701       0.027102       0.002001      -0.069908       0.075004       0.001696       0.002047      -0.002485      -0.011152      -0.022443      -0.008613      -0.001232       0.009845              8.988416       8.075408       0.161223      -0.395101       6.785867       0.152476      12.103973           0.000145
           81              C       9.689180       1.785057       1.236065       0.590839      25.083918 0.25220390E+03  0.52444917E+04                                 8.039249                            5.679641      -0.083452       2.035883                    0.999514      22.345334      63.120079       0.614092       0.479647      -1.013571       0.028645      -0.033274      -0.028972       0.052603       0.073027      -0.033459      -0.077669      -0.043043      -0.015799      -0.083968      -0.045656       0.129625             10.428928      10.583591      -5.361593      -1.700933      11.677941       4.432899       9.025252           0.000259
           82              C       8.934415       2.819418       1.965847      -0.001331      42.192785 0.44102007E+03  0.10338743E+05                                10.541590                            6.984671      -0.100523       1.972750                    0.999009      27.256746      76.617920       0.629842       0.414825      -1.072105      -0.014261       0.028092       0.026201       0.040976       0.012961       0.002908       0.005247       0.024381      -0.024260      -0.015671      -0.006911       0.022581             14.426203      11.642658      -8.371762      -3.122779      17.434379       4.399620      14.201573          -0.000453
           83              C       8.938620       2.833570       3.368127      -0.147720      39.031379 0.51033576E+03  0.12469619E+05                                 9.992276                            7.528082      -0.017655       1.965137                    0.999199      30.400957      88.658918       0.601956       0.416432      -1.065808       0.010340      -0.000509      -0.035387       0.036870       0.028158       0.018296      -0.024302       0.020469      -0.074405      -0.051803       0.009421       0.042382             12.025495       8.387486      -4.218018      -2.662295      11.257687       3.711621      16.431311           0.000471
           84              C      -1.735886       4.510234       6.212332       0.428139      29.892351 0.30992354E+03  0.67163296E+04                                 8.714419                            6.139736       0.027828       2.048405                    0.999553      23.630742      65.900024       0.619659       0.456117      -1.036968      -0.001914      -0.000316      -0.044246       0.044289      -0.059799       0.016334       0.009636      -0.041067      -0.133933      -0.061770      -0.023800       0.085570             10.921778       8.367633       3.284649       0.269294       7.313041       0.495959      17.084661           0.000026
           85              C      -1.737579       4.516146       7.690627      -0.065583      42.860382 0.47230226E+03  0.11266276E+05                                10.564903                            7.218523      -0.063577       1.967257                    0.999194      28.391491      80.571450       0.620637       0.413721      -1.072546       0.014684       0.008904       0.030593       0.035083      -0.013495      -0.008220      -0.007218      -0.007305       0.007495      -0.020429       0.007609       0.012820             13.512460       9.735641       4.026734       0.280007       8.856443       0.524977      21.945296          -0.000029
           86              C      -0.767924       5.231487       8.408952      -0.083921      38.287474 0.47389991E+03  0.11360073E+05                                 9.804602                            7.225807       0.138569       2.009966                    0.999634      29.631189      85.424510       0.618435       0.413159      -1.068553      -0.020508      -0.020091       0.010882       0.030702      -0.014156      -0.008874      -0.004044      -0.005258      -0.081643      -0.030325       0.002193       0.028131             11.558107       8.976273       3.309559       0.565293       8.323806       0.695840      17.374243          -0.000030
           87              C      -1.225662      -1.709539      16.968116       0.596765      24.860490 0.24969374E+03  0.51816243E+04                                 7.997469                            5.655634      -0.086639       2.035868                    0.999511      22.293145      62.999159       0.614415       0.480381      -1.012734       0.028042       0.032213       0.027836       0.050979      -0.072163       0.034774      -0.078992      -0.039785      -0.007364      -0.084358      -0.045682       0.130040             10.327222      10.508157       5.267763       1.637159      11.563818       4.374948       8.909691          -0.000287
           88              C      -1.978953      -2.743825      16.244335      -0.006556      42.114179 0.44073520E+03  0.10332065E+05                                10.524590                            6.982581      -0.107325       1.970405                    0.998967      27.295783      76.768144       0.629812       0.414845      -1.071919      -0.017574      -0.026527      -0.026873       0.041650      -0.014280      -0.001967       0.002152       0.023410      -0.024281      -0.014610      -0.008137       0.022747             14.289652      11.635400       8.276963       3.013054      17.147997       4.281086      14.085558           0.000065
           89              C      -1.966284      -2.763745      14.844055      -0.148855      38.776084 0.50692028E+03  0.12365085E+05                                 9.924592                            7.484369       0.064476       1.983365                    0.999471      30.480864      88.809168       0.605964       0.414383      -1.067149      -0.000441       0.006716       0.033936       0.034597      -0.029116      -0.020929      -0.015462       0.014929      -0.076167      -0.047064       0.003464       0.043600             11.860826       8.355740       4.095417       2.653435      10.814145       3.434051      16.412591          -0.000739
           90              C      -2.340691      -4.881000      11.980211       0.431733      30.023612 0.30709925E+03  0.66349763E+04                                 8.702939                            6.082967      -0.001500       2.035474                    0.999460      23.635838      65.654753       0.627425       0.451839      -1.040187       0.003454      -0.000176       0.046377       0.046506       0.038322      -0.008586       0.017714       0.099232      -0.125960      -0.061401      -0.022331       0.083733             10.993003       5.126143      -2.129560       0.047162      10.357506       0.568745      17.495359          -0.000010
           91              C      -2.356910      10.107571      10.501916      -0.069093      44.372202 0.47249923E+03  0.11267464E+05                                10.791557                            7.205006      -0.096501       1.955829                    0.999168      28.449752      80.614642       0.623422       0.412002      -1.074110       0.007676      -0.015562      -0.031497       0.035960       0.007567       0.004840      -0.009572       0.025801       0.003038      -0.020601       0.005696       0.014905             14.035522       5.851873      -2.522143       0.086218      13.430528       0.614851      22.824164           0.000031
           92              C      -1.993699       8.956208       9.788137      -0.084318      39.860448 0.47896056E+03  0.11526132E+05                                10.100830                            7.279889       0.023616       1.971742                    0.999563      29.898356      86.711443       0.613396       0.414936      -1.066091      -0.009889       0.029633      -0.009038       0.032521       0.014820       0.004317      -0.010600       0.032848      -0.070283      -0.030083      -0.003753       0.033837             12.105738       5.472590      -2.233314      -0.218686      12.959336       1.247605      17.885289           0.000016
           93              C       1.798308       7.543077       1.894560       0.008650      32.859733 0.41179336E+03  0.95164740E+04                                 8.815202                            6.702412       0.238941       2.070934                    0.999397      27.605902      77.763631       0.647881       0.409086      -1.072798       0.072949      -0.002468       0.010117       0.073688       0.000639       0.027893      -0.002009      -0.053003      -0.069221      -0.047250       0.009144       0.038106             10.270221      15.540245      -0.039296      -1.979452       4.547729       0.008474      10.722690           0.000709
           94              C       0.750724       7.547793       2.824746       0.146674      33.048682 0.39989296E+03  0.91652594E+04                                 9.044234                            6.739786      -0.043803       1.998300                    0.998762      25.954154      72.583577       0.627372       0.425971      -1.063012      -0.071693      -0.005590       0.003051       0.071976      -0.000145       0.017601      -0.003660       0.021715      -0.098850      -0.037993       0.005852       0.032141             10.649298      16.451462      -0.086016      -0.080353       4.572525      -0.024934      10.923906          -0.001085
           95              C       2.401421       7.550858       4.606374       0.127869      33.415365 0.40547466E+03  0.93121549E+04                                 9.036416                            6.746316      -0.057180       1.988749                    0.998741      26.177748      72.942870       0.633605       0.420921      -1.067708      -0.005840      -0.007197       0.069985       0.070596       0.004499       0.017356       0.000471      -0.035974       0.109098      -0.040563       0.000206       0.040357             10.314223      12.405576       0.020786      -0.471720       4.434982      -0.084780      14.102109          -0.001051
           96              C      -0.674870       7.542926       2.352470      -0.406514      35.252334 0.57715745E+03  0.14466727E+05                                 8.911560                            7.613179       0.317878       2.046247                    0.998794      32.993833      95.798181       0.648875       0.376590      -1.098699       0.059479       0.000030       0.029102       0.066217      -0.002527       0.013291      -0.000823       0.008893      -0.019938      -0.014583      -0.001489       0.016072              9.843999      14.018866      -0.119317       1.335067       7.743742       0.015066       7.769389          -0.000202
           97              C       2.759445       7.550404       6.063029      -0.397357      33.418294 0.53598393E+03  0.13164213E+05                                 8.549841                            7.322932       0.287360       2.027133                    0.999648      32.768582      93.618498       0.664681       0.375188      -1.101744      -0.027280      -0.001117      -0.070531       0.075631       0.002575      -0.003125       0.001748      -0.012119      -0.022614      -0.009373      -0.001050       0.010422              8.968754       8.055601       0.158225       0.385620       6.773187      -0.147355      12.077473          -0.000099
           98              C      -1.228720       1.787626      16.948839       0.593682      25.005900 0.25134441E+03  0.52228634E+04                                 8.022679                            5.669679      -0.084888       2.035785                    0.999462      22.332493      63.088867       0.614593       0.479600      -1.013460       0.029057      -0.033973       0.028075       0.052789       0.072382       0.033260       0.077413      -0.042859      -0.016795      -0.083367      -0.045542       0.128909             10.405763      10.507262      -5.331860       1.671098      11.709302      -4.437854       9.000725          -0.000286
           99              C      -1.979608       2.825212      16.219603      -0.001383      42.176030 0.44043488E+03  0.10322423E+05                                10.545553                            6.984517      -0.111726       1.970023                    0.998956      27.226924      76.544422       0.629193       0.415358      -1.071675      -0.014213       0.028559      -0.026152       0.041250       0.014966      -0.004646      -0.004383       0.026047      -0.022796      -0.016568      -0.008203       0.024771             14.438608      11.588966      -8.364512       3.048763      17.519903      -4.483230      14.206954           0.000068
          100              C      -1.964973       2.848138      14.817505      -0.145054      38.967263 0.50875116E+03  0.12421358E+05                                 9.983961                            7.517681       0.041763       1.981183                    0.998994      30.344208      88.462198       0.602211       0.416575      -1.065706       0.013254       0.001034       0.035915       0.038297       0.028953      -0.018267       0.023319       0.019984      -0.075085      -0.051375       0.008199       0.043176             12.022468       8.295441      -4.200743       2.547247      11.359724      -3.818836      16.412240          -0.000855
          101              C      -1.751339       4.503099      11.995850       0.439982      29.091590 0.29430990E+03  0.63075421E+04                                 8.580982                            5.992753       0.014267       2.047553                    0.999590      23.418643      65.334153       0.624556       0.457593      -1.034247       0.001942       0.001997       0.043043       0.043133      -0.063005      -0.012840      -0.007351      -0.042852      -0.120258      -0.058367      -0.028243       0.086609             10.804920       8.242365       3.246452      -0.473099       7.204905      -0.635914      16.967491          -0.000031
          102              C      -1.749483       4.509246      10.511554      -0.067728      43.477696 0.47662708E+03  0.11392791E+05                                10.671079                            7.253712      -0.067525       1.965814                    0.999169      28.430513      80.705117       0.618987       0.413974      -1.072626       0.015282       0.010236      -0.028971       0.034317      -0.016067       0.006188       0.005431      -0.008650      -0.001891      -0.019839       0.002866       0.016973             13.733797       9.804643       4.045575      -0.306197       8.921088      -0.526060      22.475660          -0.000036
          103              C      -0.773876       5.228111       9.802503      -0.085503      38.399307 0.47516142E+03  0.11397561E+05                                 9.820707                            7.233672       0.137588       2.009154                    0.999607      29.668582      85.551551       0.618340       0.412960      -1.068713      -0.020913      -0.020890      -0.012263       0.032002      -0.017402       0.009640       0.003814      -0.006653      -0.073194      -0.028756      -0.001358       0.030114             11.585177       8.989386       3.316898      -0.601614       8.335263      -0.717606      17.430881          -0.000048
          104              C       3.412307       7.545693       3.635453       0.002908      32.331852 0.40778223E+03  0.93976932E+04                                 8.687372                            6.648294       0.228920       2.062945                    0.999531      27.751793      77.983581       0.653867       0.406465      -1.074871      -0.006271      -0.003262      -0.072252       0.072597       0.001859       0.026489      -0.001498      -0.048885      -0.024589      -0.041528       0.012907       0.028622              9.794495      12.599824       0.019704      -2.123440       4.432055      -0.026897      12.351605           0.000739
          105              C       9.697917      13.269941       1.216425       0.592890      24.983367 0.25109746E+03  0.52173575E+04                                 8.023219                            5.671734      -0.088839       2.034256                    0.999561      22.329864      63.115045       0.613588       0.480419      -1.012851       0.029747       0.033468      -0.027135       0.052357      -0.072568      -0.033891       0.080355      -0.038418      -0.008310      -0.086094      -0.044629       0.130724             10.361029      10.529486       5.290296      -1.638411      11.613154      -4.391390       8.940448           0.000483
          106              C       8.945228      12.235276       1.940388      -0.006581      42.120035 0.44100383E+03  0.10338502E+05                                10.517990                            6.979459      -0.093115       1.974078                    0.999017      27.312980      76.782193       0.630752       0.414221      -1.072471      -0.015833      -0.024534       0.025825       0.038981      -0.011448       0.000274      -0.003304       0.020627      -0.022012      -0.013201      -0.005973       0.019174             14.274533      11.613101       8.266081      -2.999878      17.141121      -4.263431      14.069377          -0.000415
          107              C       8.957570      12.215946       3.340667      -0.148472      38.739559 0.50645459E+03  0.12350259E+05                                 9.916901                            7.479921       0.070491       1.985351                    0.999501      30.469966      88.750198       0.606297       0.414271      -1.067276      -0.000597       0.006587      -0.033742       0.034385      -0.026726       0.022846       0.016525       0.014087      -0.079240      -0.048552       0.006550       0.042002             11.847168       8.343238       4.089471      -2.644808      10.804638      -3.417080      16.393628           0.000556
          108              C       8.582509      10.099420       6.205239       0.430778      30.006686 0.30695811E+03  0.66311360E+04                                 8.699278                            6.081297      -0.004712       2.034948                    0.999440      23.633145      65.642435       0.627556       0.451798      -1.040215       0.003859      -0.000181      -0.046012       0.046174       0.038522       0.007975      -0.017600       0.098590      -0.123879      -0.060855      -0.022380       0.083235             10.987397       5.125342      -2.128346      -0.047050      10.348044      -0.573572      17.488805           0.000059
          109              C       8.565744      10.107280       7.683534      -0.068161      44.334793 0.47208678E+03  0.11254580E+05                                10.784383                            7.200895      -0.092988       1.957044                    0.999187      28.434922      80.547905       0.623758       0.411891      -1.074238       0.007866      -0.014977       0.031754       0.035979       0.007628      -0.004597       0.010068       0.025142       0.002749      -0.020711       0.006159       0.014552             14.026290       5.848833      -2.519985      -0.086651      13.419174      -0.625561      22.810862           0.000047
          110              C      -1.993481       8.955913       8.397677      -0.083468      39.809651 0.47821147E+03  0.11503523E+05                                10.092229                            7.273971       0.018337       1.970495                    0.999571      29.876930      86.630082       0.613678       0.414911      -1.066114      -0.010281       0.029009       0.009614       0.032244       0.014580      -0.004340       0.010524       0.032401      -0.069337      -0.029751      -0.003602       0.033353             12.095640       5.468814      -2.231097       0.217334      12.945835      -1.257503      17.872269           0.000023
          111              C       1.799513       7.540032      16.288344       0.006648      32.931138 0.41292210E+03  0.95492677E+04                                 8.828240                            6.711525       0.238635       2.070079                    0.999449      27.650185      77.920441       0.647439       0.409077      -1.072783       0.071147      -0.002381      -0.010340       0.071934       0.001423      -0.027973       0.002377      -0.053456      -0.071090      -0.047693       0.009023       0.038670             10.287505      15.580811      -0.033918       1.996542       4.552758       0.002735      10.728947           0.000048
          112              C       0.752530       7.543631      15.357613       0.146598      33.017143 0.39962414E+03  0.91576636E+04                                 9.039899                            6.738249      -0.040532       1.999861                    0.998758      25.945149      72.555430       0.627335       0.426063      -1.062943      -0.071882      -0.005596      -0.002499       0.072143      -0.000693      -0.018827       0.005104       0.021421      -0.102650      -0.039966       0.006723       0.033243             10.642674      16.448225      -0.080405       0.094761       4.571031       0.035544      10.908767           0.000583
          113              C       2.404264       7.544686      13.576893       0.129117      33.400068 0.40520510E+03  0.93053500E+04                                 9.038368                            6.747364      -0.061989       1.987712                    0.998757      26.166274      72.932377       0.633029       0.421332      -1.067341      -0.005323      -0.006183      -0.068876       0.069357       0.004116      -0.018132      -0.000688      -0.037205       0.111312      -0.041702       0.000345       0.041357             10.316161      12.419411       0.026207       0.470053       4.435648       0.098324      14.093424           0.000568
          114              C       3.414549       7.540638      14.548360       0.002464      32.306032 0.40739186E+03  0.93852821E+04                                 8.678585                            6.641459       0.243551       2.067666                    0.999461      27.744433      77.917072       0.654825       0.406019      -1.075301      -0.005015      -0.003702       0.071039       0.071312       0.002321      -0.027026       0.001097      -0.047209      -0.025109      -0.041569       0.013664       0.027906              9.784745      12.590724       0.026064       2.122196       4.426071       0.040122      12.337441           0.000036
          115              C      -0.673392       7.539659      15.829161      -0.408478      35.269287 0.57801015E+03  0.14491901E+05                                 8.909657                            7.615191       0.323853       2.047527                    0.998855      33.016159      95.842152       0.649320       0.376233      -1.099076       0.060383      -0.000648      -0.030367       0.067592      -0.003829      -0.013463       0.001196       0.004781      -0.015978      -0.014661      -0.000614       0.015275              9.839000      14.012200      -0.115600      -1.321291       7.747291      -0.007586       7.757509           0.000118
          116              C       2.763106       7.542518      12.120421      -0.400790      33.557104 0.53907631E+03  0.13259779E+05                                 8.574482                            7.345649       0.285889       2.025453                    0.999633      32.859945      93.961929       0.663405       0.375354      -1.101576      -0.027806      -0.003325       0.070388       0.075754       0.001131       0.002630      -0.002107      -0.012022      -0.018280      -0.007926      -0.001469       0.009395              8.993047       8.079444       0.160463      -0.396951       6.788170       0.154591      12.111527           0.000129
          117              C      -4.228175       5.790774      16.949385       0.591833      25.064043 0.25196691E+03  0.52381629E+04                                 8.033883                            5.676218      -0.073325       2.039299                    0.999477      22.334512      63.074408       0.614419       0.479519      -1.013671      -0.029327       0.032442       0.028968       0.052457       0.072010      -0.033886      -0.078146      -0.042447      -0.015780      -0.083350      -0.046082       0.129432             10.421290      10.574979      -5.356494      -1.699179      11.669299       4.429914       9.019591           0.000473
          118              C      -3.473574       4.756338      16.219785      -0.003059      42.220731 0.44134329E+03  0.10347486E+05                                10.542675                            6.984934      -0.096716       1.973768                    0.999012      27.270086      76.642074       0.630186       0.414552      -1.072357       0.013773      -0.027718      -0.026401       0.040682       0.013244       0.003137       0.004462       0.025057      -0.024752      -0.015356      -0.007695       0.023051             14.428282      11.644386      -8.374556      -3.123985      17.437841       4.400707      14.202618           0.000243
          119              C      -3.477561       4.742186      14.817505      -0.147801      39.060451 0.51071052E+03  0.12481889E+05                                 9.999283                            7.532357       0.041302       1.980033                    0.998937      30.412220      88.721927       0.601565       0.416599      -1.065631      -0.010459      -0.000016       0.036130       0.037613       0.028411       0.018320      -0.024680       0.021617      -0.070686      -0.051913       0.009712       0.042202             12.034915       8.393409      -4.222914      -2.666011      11.268462       3.717094      16.442876           0.000050
          120              C       7.196837       3.065522      11.973300       0.428285      29.906900 0.31010178E+03  0.67211676E+04                                 8.717083                            6.141458       0.029595       2.048775                    0.999556      23.638098      65.925624       0.619577       0.456110      -1.036970       0.001181       0.000138       0.044182       0.044198      -0.059652       0.015466       0.009204      -0.040000      -0.135941      -0.060903      -0.024689       0.085592             10.924915       8.371409       3.286215       0.269793       7.314954       0.497153      17.088381          -0.000081
          121              C       7.198529       3.059609      10.495005      -0.066678      42.909775 0.47295990E+03  0.11285828E+05                                10.571752                            7.222895      -0.058897       1.968428                    0.999184      28.412801      80.644310       0.620537       0.413647      -1.072600      -0.014974      -0.009583      -0.030183       0.035030      -0.013551      -0.008847      -0.007153      -0.008196       0.007122      -0.020898       0.007891       0.013007             13.520998       9.743031       4.030351       0.278792       8.862187       0.525549      21.957776          -0.000055
          122              C       6.228874       2.344119       9.776680      -0.083000      38.253487 0.47335654E+03  0.11343587E+05                                 9.798516                            7.221330       0.138978       2.010491                    0.999622      29.613734      85.356099       0.618681       0.413121      -1.068597       0.020378       0.020578      -0.011399       0.031124      -0.014496      -0.009531      -0.003519      -0.005461      -0.078837      -0.029741       0.001629       0.028113             11.551046       8.972481       3.308317       0.562270       8.318786       0.694944      17.361870          -0.000057
          123              C       3.661383       0.036248       1.897106       0.006522      32.944010 0.41310541E+03  0.95548575E+04                                 8.831566                            6.713839       0.239615       2.070294                    0.999420      27.656573      77.951695       0.647188       0.409178      -1.072685      -0.071072       0.002509       0.009803       0.071789       0.000337      -0.028389       0.001755      -0.053886      -0.068931      -0.047880       0.009393       0.038487             10.291568      15.587896      -0.033015       1.996062       4.554171       0.000859      10.732636           0.000056
          124              C       2.046347       0.034894       3.637090       0.000886      32.372354 0.40838501E+03  0.94144830E+04                                 8.691550                            6.650474       0.231975       2.063637                    0.999510      27.780028      78.059286       0.654203       0.406131      -1.075158       0.004840       0.003521      -0.071766       0.072015       0.001881      -0.026782       0.000882      -0.048237      -0.026734      -0.041661       0.013012       0.028649              9.800012      12.609922       0.026969       2.127374       4.431943       0.037723      12.358170           0.000046
          125              C       6.687049       9.284995       1.216788       0.595833      24.860537 0.24974030E+03  0.51827764E+04                                 7.997382                            5.656132      -0.085468       2.036444                    0.999470      22.293508      62.999103       0.614399       0.480376      -1.012747      -0.028214      -0.032936      -0.027377       0.051287      -0.072404       0.034674      -0.078713      -0.040261      -0.009113      -0.084251      -0.045788       0.130039             10.326106      10.502177       5.264323       1.634462      11.565497       4.376080       8.910645          -0.000082
          126              C       7.440340      10.319431       1.940569      -0.004867      42.082038 0.44031522E+03  0.10319982E+05                                10.521376                            6.980592      -0.107817       1.970350                    0.998982      27.278933      76.717853       0.629707       0.415004      -1.071793       0.018111       0.027264       0.025751       0.041646      -0.012622      -0.002612       0.000843       0.023061      -0.024692      -0.012998      -0.008464       0.021462             14.284858      11.629052       8.275682       3.007955      17.147217       4.276095      14.078305          -0.000378
          127              C       7.427507      10.339126       3.341031      -0.147622      38.715301 0.50600603E+03  0.12336466E+05                                 9.913088                            7.476602       0.066188       1.984172                    0.999483      30.451073      88.682068       0.606439       0.414271      -1.067287       0.000116      -0.007192      -0.033742       0.034500      -0.028915      -0.020901      -0.016115       0.014470      -0.075954      -0.047400       0.004188       0.043211             11.845531       8.344865       4.090871       2.647090      10.801867       3.425031      16.389862           0.001142
          128              C       7.801586      -2.524619       6.204876       0.430009      30.043116 0.30736199E+03  0.66417703E+04                                 8.704473                            6.084255       0.003756       2.037029                    0.999447      23.647291      65.682329       0.627591       0.451644      -1.040347      -0.003404      -0.000270      -0.046002       0.046128       0.038537      -0.008344       0.017735       0.100028      -0.124611      -0.061452      -0.022493       0.083946             10.994292       5.127396      -2.130435       0.047353      10.358730       0.569247      17.496751           0.000037
          129              C       7.817915      -2.532039       7.683171      -0.067454      44.294596 0.47161881E+03  0.11240724E+05                                10.778242                            7.197594      -0.093674       1.956934                    0.999173      28.422474      80.505033       0.623861       0.411922      -1.074210      -0.007483       0.015226       0.031458       0.035741       0.007847       0.004938      -0.010001       0.025933       0.005906      -0.021324       0.006666       0.014659             14.016048       5.845400      -2.519008       0.086927      13.415076       0.613414      22.787667           0.000040
          130              C       7.454759      -1.380602       8.396768      -0.085115      39.867368 0.47911990E+03  0.11530664E+05                                10.100997                            7.280323       0.025270       1.972235                    0.999569      29.903203      86.721706       0.613490       0.414847      -1.066172       0.010366      -0.029235       0.009167       0.032344       0.015704       0.004374      -0.010353       0.032576      -0.071274      -0.030238      -0.004268       0.034505             12.105420       5.472620      -2.233523      -0.217770      12.961150       1.245204      17.882489           0.000022
          131              C       3.059966       0.028343      13.579257       0.126995      33.446290 0.40589168E+03  0.93245370E+04                                 9.043321                            6.750647      -0.064838       1.986389                    0.998790      26.191778      73.003401       0.633253       0.421029      -1.067593       0.004780       0.005618      -0.070183       0.070569       0.004594       0.016855      -0.000338      -0.036466       0.109493      -0.040698       0.000485       0.040213             10.322873      12.414589       0.006526      -0.473013       4.438173      -0.109204      14.115857           0.000146
          132              C       2.702106       0.033217      12.122421      -0.397683      33.477844 0.53722498E+03  0.13203103E+05                                 8.560996                            7.332094       0.289896       2.027095                    0.999643      32.809836      93.784244       0.664133       0.375259      -1.101627       0.026757       0.001826       0.070137       0.075089       0.000857      -0.002692       0.002727      -0.010764      -0.022280      -0.008940      -0.000610       0.009550              8.981048       8.066284       0.154909       0.384930       6.781104      -0.162484      12.095758          -0.000058
          133              C       4.398949       0.020627      13.994795      -0.162885      36.227694 0.50106740E+03  0.12163527E+05                                 9.426538                            7.413462       0.190026       2.034438                    0.999368      30.082885      86.892315       0.613431       0.411318      -1.071185       0.005701       0.014062       0.000438       0.015180       0.002309       0.003660      -0.002917      -0.041981      -0.067931      -0.023812      -0.008761       0.032573             10.401593      14.002987      -0.061024       0.297053       4.824254      -0.122923      12.377538          -0.000698
          134              C       4.395888       0.026352       4.193928      -0.163114      36.209366 0.50090009E+03  0.12157954E+05                                 9.422838                            7.411378       0.187441       2.034175                    0.999412      30.069513      86.836708       0.613647       0.411224      -1.071290       0.006575       0.016107       0.000648       0.017409       0.001456      -0.003539       0.003235      -0.044171      -0.068907      -0.024123      -0.009668       0.033790             10.397266      14.018093      -0.030250      -0.291698       4.823477       0.111141      12.350228          -0.000308
          135              C       1.065008       7.549478      13.991522      -0.163744      36.229677 0.50130172E+03  0.12170449E+05                                 9.426748                            7.414078       0.189801       2.034749                    0.999398      30.080400      86.885154       0.613553       0.411194      -1.071283      -0.007432      -0.015659       0.000261       0.017335       0.002663      -0.004856       0.003407      -0.044864      -0.067314      -0.024540      -0.009442       0.033982             10.401584      14.022224      -0.032250      -0.292828       4.825253       0.113673      12.357276          -0.000342
          136              C       1.062384       7.554904       4.191019      -0.164864      36.272778 0.50190577E+03  0.12188909E+05                                 9.434723                            7.420626       0.191112       2.034726                    0.999389      30.104870      86.972288       0.613018       0.411424      -1.071121      -0.006119      -0.013814       0.000341       0.015112       0.003478       0.003535      -0.002221      -0.044294      -0.069917      -0.024375      -0.009763       0.034137             10.410211      14.019008      -0.041238       0.301110       4.828073      -0.102682      12.383551           0.001142
          137              C       8.178613       3.777595       4.066630       0.195773      39.441202 0.41167703E+03  0.95686176E+04                                10.369785                            6.954698      -0.396293       1.878855                    0.998438      26.672711      76.796678       0.598112       0.440586      -1.046977      -0.000695      -0.001756       0.076169       0.076193       0.004271      -0.000187      -0.000085       0.008893       0.225754      -0.043791      -0.031461       0.075252             13.797505       7.967201      -3.347239      -0.141567      10.551659      -0.133133      22.873656           0.000265
          138              C       8.189644       3.786743       1.268617      -0.106311      38.132818 0.49014919E+03  0.11826019E+05                                 9.771895                            7.333987       0.106544       1.999698                    0.999548      29.716888      85.405479       0.616897       0.411513      -1.071703      -0.000654       0.000693       0.027932       0.027948       0.029837       0.000886      -0.000711       0.035813       0.026861      -0.039298       0.008968       0.030329             12.116969      10.343881      -7.375979      -0.018335      16.268051      -0.025610       9.738975          -0.000727
          139              C       8.194670       3.789566       8.383492       0.029727      39.621692 0.42625716E+03  0.99472297E+04                                10.123316                            6.929182      -0.140830       1.954252                    0.999211      27.391779      77.821217       0.621373       0.422400      -1.063053      -0.000506      -0.000544       0.017179       0.017195      -0.003066       0.000938       0.000421      -0.002038      -0.073720      -0.024605       0.009086       0.015518             13.007475       9.759954       4.257316       0.000969       8.699790       0.012501      20.562679           0.000016
          140              C      -2.731370      -3.702152      14.141733       0.196740      38.462012 0.40341648E+03  0.93213467E+04                                10.179080                            6.873807      -0.321177       1.905068                    0.998541      26.431337      75.668050       0.603544       0.439210      -1.048681      -0.000724      -0.000379      -0.075835       0.075840      -0.011719       0.000666       0.000699       0.005596       0.199322      -0.045277      -0.021172       0.066449             13.399567       7.638162       3.351899       0.001310      10.490294       0.007999      22.070244          -0.000394
          141              C      -2.731642      -3.701637      16.942838      -0.106675      38.140626 0.48999404E+03  0.11822087E+05                                 9.769369                            7.331100       0.095873       1.995657                    0.999590      29.749347      85.515723       0.617197       0.411319      -1.071761      -0.000212       0.000233      -0.028122       0.028124      -0.028774       0.001648       0.001281       0.029769       0.033706      -0.038091       0.011277       0.026814             12.044625      10.383424       7.308481       0.002710      16.037563       0.003942       9.712889           0.001282
          142              C      -2.730661      -3.702662       9.802867       0.033258      40.814088 0.42816795E+03  0.10000876E+05                                10.327207                            6.945550      -0.153544       1.950302                    0.999212      27.405763      77.842218       0.620657       0.422504      -1.063213      -0.000167      -0.000373      -0.014948       0.014953      -0.000549       0.000631      -0.000013       0.004049      -0.079096      -0.026375       0.011086       0.015290             13.408502       5.659336      -2.672198      -0.000130      13.564626      -0.004903      21.001543          -0.000012
          143              C      -2.717663       3.798160      14.119002       0.196307      39.441110 0.41156852E+03  0.95672096E+04                                10.378100                            6.959563      -0.399682       1.878331                    0.998396      26.671096      76.842253       0.597049       0.441319      -1.046351       0.000924       0.001203      -0.075650       0.075665       0.004693      -0.000887      -0.000098       0.007923       0.225123      -0.043663      -0.031386       0.075049             13.809044       7.973145      -3.351376      -0.141943      10.561960      -0.129946      22.892026          -0.000384
          144              C      -2.729021       3.788863      16.917015      -0.104976      38.057872 0.48895736E+03  0.11789397E+05                                 9.757230                            7.323562       0.106872       2.000331                    0.999556      29.681203      85.258206       0.617562       0.411344      -1.071875       0.000452       0.000075      -0.028276       0.028280       0.029661       0.001063      -0.000534       0.035744       0.027117      -0.039169       0.009038       0.030130             12.097244      10.325904      -7.362745      -0.019068      16.238947      -0.026112       9.726882           0.001243
          145              C      -2.733610       3.786040       9.802139       0.031562      39.576478 0.42568418E+03  0.99309667E+04                                10.118052                            6.926067      -0.146858       1.952735                    0.999194      27.372358      77.766185       0.621276       0.422588      -1.062886       0.001139       0.000539      -0.016486       0.016534      -0.002361       0.001562       0.000788       0.000381      -0.077280      -0.025843       0.010585       0.015258             12.999914       9.755708       4.254942       0.000850       8.695060       0.012735      20.548974          -0.000010
          146              C       8.192484      11.277683       4.043353       0.195642      38.506090 0.40406700E+03  0.93389500E+04                                10.180739                            6.875384      -0.318416       1.905283                    0.998555      26.452339      75.707113       0.604073       0.438704      -1.049117       0.000141       0.000450       0.075985       0.075986      -0.012708       0.000413       0.000450       0.005228       0.201024      -0.046481      -0.020530       0.067011             13.400549       7.639517       3.354247       0.000375      10.493963       0.004638      22.068166           0.000268
          147              C       8.192866      11.277168       1.242248      -0.108781      38.186574 0.49056509E+03  0.11839122E+05                                 9.776067                            7.334579       0.092985       1.994786                    0.999561      29.770472      85.583748       0.617161       0.411230      -1.071836       0.000728       0.001171       0.028204       0.028238      -0.029320       0.001404       0.001352       0.029596       0.031195      -0.038115       0.010458       0.027657             12.054743      10.392183       7.318973       0.002717      16.055236       0.004835       9.716809          -0.000621
          148              C       8.191666      11.278193       8.382219       0.031728      40.872027 0.42890953E+03  0.10021877E+05                                10.333112                            6.949101      -0.151672       1.950529                    0.999172      27.431086      77.911814       0.620869       0.422204      -1.063471       0.000266       0.000087       0.016610       0.016612      -0.000323       0.000452      -0.000252       0.003880      -0.076676      -0.025565       0.010814       0.014752             13.416737       5.662310      -2.673871       0.000395      13.572048      -0.006721      21.015854           0.000019
          149              N       2.366092       0.032081      15.873170      -0.229856      41.868885 0.54285657E+03  0.13275179E+05                                10.162688                            7.602922      -0.238963       1.939130                    0.998323      28.530909      79.357956       0.627254       0.399307      -1.092918       0.109770       0.000850      -0.101214       0.149313       0.001112       0.054932      -0.001579      -0.069734      -0.050199      -0.076795       0.033515       0.043281             12.101979      17.100538      -0.037499      -1.632563       5.389240      -0.023776      13.816160          -0.002667
          150              N       2.364450       0.036321       2.314099      -0.231257      41.848235 0.54268385E+03  0.13268483E+05                                10.151916                            7.595182      -0.233659       1.940507                    0.998364      28.543123      79.356861       0.628450       0.398622      -1.093504       0.112291       0.001258       0.100599       0.150768       0.000921      -0.055427       0.001501      -0.067196      -0.052488      -0.076746       0.034349       0.042397             12.088707      17.086772      -0.011579       1.638431       5.381040       0.017888      13.798309           0.006814
          151              N       3.096446       7.539659      15.871351      -0.231491      41.846210 0.54266938E+03  0.13267915E+05                                10.151998                            7.595564      -0.232503       1.940858                    0.998370      28.540192      79.345598       0.628381       0.398672      -1.093480      -0.111776      -0.001379      -0.100348       0.150218       0.001357      -0.055119       0.001008      -0.067764      -0.053915      -0.076685       0.033790       0.042895             12.088744      17.088258      -0.012822       1.639046       5.381252       0.020466      13.796722           0.006877
          152              N       3.094968       7.543225       2.312462      -0.229570      41.855672 0.54275212E+03  0.13271314E+05                                10.159118                            7.601650      -0.235125       1.940266                    0.998335      28.526526      79.328713       0.627405       0.399251      -1.093012      -0.109555      -0.000924       0.099916       0.148278       0.001310       0.055103      -0.002200      -0.069071      -0.052769      -0.076968       0.033535       0.043433             12.095752      17.089080      -0.019654      -1.626742       5.387752      -0.007356      13.810425          -0.009172
          153              N       8.174518       3.773770       5.501280      -0.217737      43.804122 0.45640406E+03  0.10656045E+05                                10.303296                            6.809960      -0.160529       1.993318                    0.998783      26.423229      71.128263       0.688476       0.381040      -1.109038       0.000047       0.000103      -0.066822       0.066822       0.046969       0.002741       0.002089       0.031435       0.105379      -0.067092       0.029756       0.037336             13.619203       9.580819       3.587434      -0.229717       8.368056      -0.199660      22.908734           0.000104
          154              N      -2.731316      -3.702372      12.705628      -0.224773      44.367879 0.46897762E+03  0.10996881E+05                                10.351238                            6.878982      -0.077271       2.017573                    0.998904      26.502298      70.916627       0.690337       0.378379      -1.113748       0.000700       0.000869       0.066288       0.066298      -0.034687      -0.000029      -0.000360      -0.096459       0.108549      -0.077499       0.036162       0.041338             13.684061       5.836241      -2.162534       0.000518      12.129571       0.002857      23.086369          -0.000104
          155              N      -2.713567       3.801836      12.684351      -0.216903      43.718695 0.45550680E+03  0.10628651E+05                                10.286349                            6.800292      -0.153084       1.995947                    0.998788      26.395293      71.005010       0.689495       0.380708      -1.109407      -0.000253      -0.000392       0.067349       0.067350       0.047239       0.002822       0.002273       0.031360       0.106111      -0.067459       0.029756       0.037703             13.594129       9.566738       3.580937      -0.228259       8.353761      -0.195897      22.861889          -0.000096
          156              N       8.192321      11.277903       5.479458      -0.224433      44.390823 0.46927257E+03  0.11006284E+05                                10.357006                            6.883115      -0.079445       2.016730                    0.998870      26.510704      70.963090       0.689786       0.378596      -1.113512      -0.000698      -0.000466      -0.065587       0.065593      -0.034177      -0.000214      -0.000165      -0.095791       0.108327      -0.076894       0.036108       0.040786             13.690504       5.839624      -2.164495       0.000199      12.137215       0.000870      23.094672           0.000093
          157              O       7.130755       6.214568       0.125480      -0.548756      39.222625 0.60451597E+03  0.15000546E+05                                 9.274525                            7.672979       0.156819       2.082064                    0.998533      28.407829      76.463266       0.675858       0.365217      -1.131392      -0.029387       0.000246       0.008530       0.030601       0.070544       0.012849      -0.000655      -0.080634       0.128713      -0.103599       0.041879       0.061720             10.679252       8.019415      -1.166480       0.410518      11.333688      -5.620787      12.684654           0.050748
          158              O       5.614837       6.249992       1.730709      -0.544405      38.305670 0.55768694E+03  0.13566493E+05                                 9.142108                            7.339777       0.185756       2.091191                    0.998919      28.151347      75.099078       0.695060       0.362248      -1.133358       0.009901       0.003214      -0.030012       0.031766       0.002150       0.015017       0.063066       0.031339      -0.194657      -0.100186       0.041007       0.059180             11.208651      15.427012      -6.589560       0.537010      11.255025      -1.015073       6.943916          -0.055642
          159              O       6.354749       2.451922       5.580387      -0.455125      28.693157 0.40829087E+03  0.91543678E+04                                 7.366380                            6.212693       0.862395       2.346125                    0.999332      25.849723      65.429835       0.770595       0.354504      -1.143607       0.028927       0.019087       0.012719       0.036917      -0.041128       0.050445       0.040159      -0.030621      -0.244576      -0.117733       0.032937       0.084796              8.151322       8.356846       3.244308       2.691492       7.462411       2.051516       8.634709           0.000036
          160              O      -3.794735      -6.127439      18.076337      -0.533980      38.523825 0.59101732E+03  0.14580742E+05                                 9.158930                            7.581958       0.158841       2.086856                    0.998486      28.140950      75.486892       0.680664       0.364749      -1.131932      -0.027787      -0.001117      -0.006866       0.028644      -0.065135      -0.013992      -0.003037      -0.079471       0.131540      -0.099529       0.043540       0.055990             10.518175       7.908105       1.107903      -0.365869      11.219484      -5.528096      12.426934           0.004287
          161              O       5.611674      -6.151778      16.470017      -0.533544      38.067421 0.55246997E+03  0.13410555E+05                                 9.111431                            7.309266       0.174707       2.090141                    0.998888      28.023612      74.723275       0.695822       0.362635      -1.132843       0.010043      -0.003982       0.027902       0.029921       0.000192      -0.017009       0.061263       0.033072      -0.183719      -0.097044       0.040431       0.056614             11.140800      15.394001       6.533526      -0.499208      11.146587      -0.975340       6.881811           0.005670
          162              O      -3.483896      -1.525408      12.581785      -0.443769      29.314977 0.41686982E+03  0.93818832E+04                                 7.462100                            6.272056       0.813365       2.333265                    0.999330      25.663401      64.774206       0.769070       0.353876      -1.145767       0.007057      -0.035250      -0.016850       0.039702       0.025640      -0.014155       0.050670       0.068756      -0.233357      -0.105125       0.023295       0.081830              8.281540       5.620078      -2.417871      -1.373147      10.077938       3.045099       9.146604          -0.000083
          163              O       9.249623       1.358327       0.124025      -0.537361      38.779113 0.59653591E+03  0.14752321E+05                                 9.203643                            7.620982       0.153116       2.083415                    0.998482      28.236807      75.855256       0.678369       0.365104      -1.131565       0.027686      -0.000202       0.007143       0.028593       0.066514      -0.013425       0.002632      -0.080397       0.129098      -0.100411       0.042834       0.057577             10.586429       7.961371      -1.171140      -0.426366      11.205778       5.556210      12.592137           0.004592
          164              O      -0.157822       1.325064       1.730891      -0.531281      37.833544 0.54919691E+03  0.13307808E+05                                 9.067234                            7.282107       0.188183       2.095200                    0.999000      27.956917      74.416158       0.698088       0.362091      -1.133568      -0.009098      -0.003314      -0.029358       0.030914      -0.000037      -0.014547      -0.059812       0.031452      -0.194114      -0.097507       0.041992       0.055515             11.113528      15.353370      -6.516764      -0.523645      11.102240       0.990059       6.884973           0.003780
          165              O      -0.880202       5.125730       5.596390      -0.431821      27.991728 0.39560645E+03  0.88001661E+04                                 7.243709                            6.114749       0.866013       2.352662                    0.999321      25.543890      64.398585       0.776879       0.354426      -1.143682      -0.028260      -0.018069       0.014951       0.036724      -0.043319      -0.048118      -0.039289      -0.031066      -0.253960      -0.118259       0.029764       0.088496              8.014779       8.163866       3.106912      -2.720848       7.291722      -2.064330       8.588749           0.000001
          166              O      -1.668276      -1.275168      18.075064      -0.548927      39.072546 0.60122354E+03  0.14897130E+05                                 9.244930                            7.647869       0.156081       2.082428                    0.998572      28.365942      76.272136       0.677584       0.364818      -1.131805       0.028022       0.001267      -0.007945       0.029154      -0.068644       0.014250      -0.000094      -0.080241       0.132058      -0.102555       0.041800       0.060755             10.627326       7.995081       1.129069       0.382562      11.342539       5.594085      12.544357          -0.052601
          167              O      -0.151538      -1.253291      16.470017      -0.546567      38.610937 0.56175107E+03  0.13695079E+05                                 9.201784                            7.374145       0.168230       2.084862                    0.998897      28.230716      75.480684       0.692109       0.363003      -1.132364      -0.011382       0.003823       0.028221       0.030669      -0.002549       0.017016      -0.064407       0.034881      -0.186411      -0.100209       0.039481       0.060728             11.264091      15.581257       6.615347       0.522559      11.261187       1.001047       6.949828           0.053827
          168              O      -1.978135       9.101739      12.582695      -0.444190      29.324683 0.41692123E+03  0.93829982E+04                                 7.463134                            6.271755       0.809210       2.331874                    0.999318      25.662282      64.763762       0.769242       0.353798      -1.145870      -0.006950       0.034335      -0.016486       0.038717       0.025665       0.014561      -0.050190       0.068569      -0.233619      -0.104894       0.023098       0.081796              8.285306       5.617492      -2.419009       1.374070      10.090809      -3.053790       9.147618          -0.000031
          169              O      -1.670351       1.360888      18.060152      -0.550476      39.273394 0.60564107E+03  0.15035242E+05                                 9.281786                            7.680147       0.152577       2.080263                    0.998557      28.433818      76.546978       0.675548       0.365220      -1.131405       0.029091      -0.000425      -0.008125       0.030207       0.070106       0.013449      -0.000430      -0.079978       0.128093      -0.103022       0.041406       0.061616             10.686967       8.026649      -1.168575       0.410441      11.343384      -5.623303      12.690869          -0.052400
          170              O      -0.154269       1.325539      16.455104      -0.544592      38.323470 0.55792837E+03  0.13573801E+05                                 9.144871                            7.340632       0.189616       2.092430                    0.998962      28.155451      75.113381       0.695126       0.362176      -1.133417      -0.008802      -0.003051       0.029253       0.030700       0.002184       0.015487       0.063203       0.030340      -0.195860      -0.100522       0.040907       0.059615             11.213818      15.435819      -6.595586       0.537457      11.260977      -1.015177       6.944658           0.054186
          171              O      -0.893744       5.123610      12.605427      -0.455196      28.673344 0.40797756E+03  0.91451389E+04                                 7.361118                            6.208738       0.863167       2.346392                    0.999346      25.845873      65.401727       0.771170       0.354325      -1.143807      -0.029075      -0.019337      -0.012626       0.037130      -0.040735       0.050823       0.040364      -0.030598      -0.246219      -0.118357       0.033655       0.084702              8.145170       8.350510       3.240502       2.689717       7.456617       2.050215       8.628384          -0.000062
          172              O       9.255576      13.703345       0.108931      -0.533759      38.524794 0.59106555E+03  0.14582342E+05                                 9.159361                            7.582627       0.156484       2.085973                    0.998514      28.140981      75.489938       0.680580       0.364783      -1.131897       0.028057       0.001127       0.007333       0.029021      -0.065501      -0.013803      -0.003294      -0.080527       0.132266      -0.100224       0.044016       0.056208             10.518297       7.908981       1.108216      -0.365936      11.219352      -5.527486      12.426556           0.005369
          173              O      -0.150832      13.727684       1.715252      -0.533869      38.055354 0.55226001E+03  0.13404143E+05                                 9.109530                            7.307798       0.178662       2.091526                    0.998890      28.017804      74.703352       0.695905       0.362627      -1.132853      -0.009265       0.004667      -0.027482       0.029375       0.000584      -0.017597       0.060662       0.031663      -0.184914      -0.096795       0.040462       0.056333             11.138574      15.391728       6.532432      -0.498640      11.143505      -0.974682       6.880490           0.004416
          174              O       8.945229       9.101089       5.603301      -0.443961      29.334905 0.41721541E+03  0.93918571E+04                                 7.466360                            6.275446       0.812050       2.332795                    0.999352      25.669596      64.803072       0.768696       0.353965      -1.145664      -0.007571       0.035774       0.016635       0.040173       0.024941      -0.014552       0.050819       0.068331      -0.235140      -0.105622       0.024103       0.081520              8.286163       5.623836      -2.420467      -1.373711      10.084370       3.046138       9.150284           0.000058
          175              O      -3.788618       6.217654      18.061425      -0.536889      38.773302 0.59641141E+03  0.14748649E+05                                 9.203527                            7.620773       0.152944       2.083553                    0.998504      28.231499      75.842435       0.678292       0.365160      -1.131508      -0.027587       0.001501      -0.007213       0.028554       0.066048      -0.013936       0.002228      -0.080772       0.130584      -0.100401       0.042902       0.057500             10.586225       7.960948      -1.171031      -0.426391      11.205597       5.556588      12.592131           0.003642
          176              O       5.618937       6.250767      16.454559      -0.532168      37.871445 0.54985563E+03  0.13327958E+05                                 9.073462                            7.286869       0.191919       2.096005                    0.998948      27.972548      74.473036       0.697793       0.362130      -1.133520       0.008902       0.003181       0.028384       0.029917       0.000282      -0.015189      -0.060247       0.031817      -0.194515      -0.098063       0.041668       0.056396             11.121725      15.364655      -6.522469      -0.525064      11.110735       0.992016       6.889786           0.004910
          177              O       6.341153       2.450025      12.589241      -0.432123      27.982041 0.39544057E+03  0.87955010E+04                                 7.242054                            6.113521       0.864604       2.352480                    0.999336      25.537902      64.378655       0.776951       0.354432      -1.143684       0.028244       0.017767      -0.014689       0.036458      -0.043455      -0.048336      -0.038808      -0.030908      -0.254956      -0.118406       0.029680       0.088726              8.012623       8.163927       3.106697      -2.719637       7.289718      -2.062450       8.584224          -0.000068
          178              O       7.129718       8.850550       0.110022      -0.547323      39.018516 0.60019021E+03  0.14865341E+05                                 9.236887                            7.641000       0.155361       2.082385                    0.998573      28.346323      76.207038       0.677918       0.364790      -1.131811      -0.028542      -0.000119       0.007933       0.029624      -0.068870       0.013905       0.000708      -0.079914       0.132549      -0.102762       0.042573       0.060188             10.617690       7.984618       1.126716       0.381068      11.335255       5.590734      12.533197           0.050840
          179              O       5.612652       8.828822       1.715070      -0.547836      38.685224 0.56320167E+03  0.13739339E+05                                 9.213379                            7.384328       0.168786       2.084671                    0.998871      28.260183      75.584665       0.691536       0.363069      -1.132309       0.011338      -0.003771      -0.028142       0.030573      -0.002528       0.016715      -0.064682       0.035445      -0.187305      -0.100650       0.039865       0.060786             11.277322      15.597374       6.621326       0.520610      11.274847       1.001730       6.959745          -0.055474
          180              O       7.438812      -1.526358       5.602392      -0.443407      29.311493 0.41670599E+03  0.93768540E+04                                 7.460463                            6.269899       0.804160       2.330447                    0.999319      25.657682      64.745649       0.769407       0.353771      -1.145902       0.007244      -0.035004       0.016592       0.039408       0.025518       0.014537      -0.050374       0.068401      -0.234784      -0.105264       0.023429       0.081836              8.281982       5.616396      -2.418671       1.373631      10.086998      -3.052185       9.142553           0.000089

******************************************************
Auxiliary information for the entire system
The total spin magnetic moment of the unit cell is   0.157618
The total net atomic charge of the unit cell is   0.000007
Accuracy of reproducing the electrostatic potential in the unit cell:
  The inner radius (bohr) =    5.0000
  The outer radius (bohr) =   12.0000
  Valid grid points have density less than (e/(bohr^3)) =    0.0001
  The number of valid grid points were=        98359
  The rms potential error without charges in kcal/mol is=      8.96410
  The rms potential error with partial charges in kcal/mol is=      0.82075
  The RRMSE value at monopole order=      0.09156
  The rms potential error with partial charges and cloud penetration in kcal/mol is=      0.81014
  The RRMSE value at monopole order with cloud penetration is=      0.09038
  The rms potential error with partial charges and atomic dipoles in kcal/mol is=      0.34586
  The RRMSE value at dipole order=      0.03858
  The rms potential error with partial charges, atomic dipoles and cloud penetration in kcal/mol is=      0.32436
  The RRMSE value at dipole order with cloud penetration=      0.03618

******************************************************
The electron densities and ab initio electrostatic potential were computed in VASP using the PBE functional and
projector augmented wave method. See the main text of the journal article for a description of computational details.
The atomic charges, dipoles, and quadrupoles were computed with the DDEC6 method as described in
(a) T. A. Manz and N. Gabaldon Limas, RSC Adv. 6 (2016) 47771-47801 DOI: 10.1039/c6ra04656h
(b) N. Gabaldon Limas and T. A. Manz, RSC Adv. 8 (2018) 2678-2707 DOI: 10.1039/c7ra11829e.
For each atom in the material, the electron cloud parameters were fit to the spherically averaged atom-in-material
electron density using radial positions for which this density was between 10^-4 and 10^-2 electrons per cubic bohr.
The polarizabilities, dispersion coefficients, and quantum Drude oscillator (QDO) parameters were fit using the MCLF method.
The magnetic structure of the system was optimized in VASP from the default ferromagnetic initial guess using spin polarization.
The atomic spin moments (ASMs) were computed on this optimized magnetic structure using the DDEC6 partition as inputs
to the method of T. A. Manz and D. S. Sholl, J. Chem. Theory Comput. 7 (2011) 4146-4164 DOI: 10.1021/ct200539n.
The RMSE and RRMSE were computed using a uniform grid with Ewald summation.
