# Supplementary material for: A collection of forcefield precursors for metal–organic frameworks
Source: RSC Adv. 2019 Nov 13;9(63):36492–507. doi: 10.1039/c9ra07327b (PMC9075174; doi:10.1039/c9ra07327b)
Supplement: RA-009-C9RA07327B-s3415 [file RA-009-C9RA07327B-s3415.xyz]

  316
jmolscript: load "" {1 1 1} spacegroup "x,y,z" unitcell [{     24.605500     0.000000     0.000000 }, {     12.302833    23.526249     0.000000 }, {     12.302787     0.000001    23.526160 }]
Cu     7.386613    11.586913     0.390299     0.867521
Cu    17.218948     0.390301    11.586869     0.866549
Cu    41.824529    23.135949    11.939291     0.867516
Cu    31.992150    11.939337    23.135861     0.866554
Cu    41.824507    11.939337    23.135861     0.867527
Cu    31.992172    23.135949    11.939291     0.866549
Cu     7.386591     0.390301    11.586869     0.867517
Cu    17.218970    11.586913     0.390299     0.866544
Cu    24.605555    10.826545    10.826504     0.851877
Cu    24.605565    12.699705    12.699656     0.851874
Cu    12.302831    22.588257     0.937988     0.867305
Cu    12.302789     0.937993    22.588172     0.867307
H     27.294938    12.621833     8.118878     0.126811
H     31.020214    14.040466     6.460284     0.107446
H     31.630424    13.289978     4.397039     0.117276
H     27.836252    12.548901     3.519514     0.122121
H     27.189134    13.348794     5.665099     0.121068
H     21.288770    15.508504    23.173268     0.117398
H     21.911295    17.602340    22.439251     0.119580
H     42.766917    18.188144    21.025329     0.120203
H     42.210826    16.037845    21.693472     0.121864
H     46.292894    19.976139    22.766265     0.119659
H     21.916167     8.118909    12.621785     0.127229
H     18.190891     6.460309    14.040412     0.106986
H     17.580666     4.397057    13.289928     0.117116
H     21.374830     3.519527    12.548854     0.121244
H     22.021963     5.665121    13.348743     0.119732
H     27.922428    23.173356    15.508445     0.118985
H     27.299909    22.439337    17.602273     0.118866
H     31.049783    21.025410    18.188074     0.118227
H     31.605867    21.693555    16.037783     0.120309
H     27.523824    22.766352    19.976062     0.120500
H     21.916190    15.407341    10.904375     0.126809
H     18.190921    17.065941     9.485748     0.107442
H     17.580713    19.129193    10.236232     0.117276
H     21.374886    20.006723    10.977306     0.122126
H     22.022002    17.861129    10.177417     0.121071
H     27.922335     0.352894     8.017715     0.117398
H     27.299815     1.086913     5.923887     0.119543
H      6.444198     2.500840     5.338086     0.120195
H      7.000283     1.832695     7.488377     0.121863
H      2.918221     0.759898     3.550098     0.119674
H     27.294944    10.904417    15.407282     0.127224
H     31.020214     9.485784    17.065876     0.106986
H     31.630436    10.236272    19.129121     0.117124
H     27.836272    10.977349    20.006646     0.121240
H     27.189141    10.177456    17.861061     0.119730
H     21.288707     8.017746     0.352892     0.118986
H     21.911220     5.923910     1.086909     0.118863
H     18.161342     5.338106     2.500831     0.118231
H     17.605265     7.488405     1.832688     0.120306
H     21.687301     3.550111     0.759895     0.120495
H     21.916182    10.904417    15.407282     0.126811
H     18.190906     9.485784    17.065876     0.107444
H     17.580696    10.236272    19.129121     0.117275
H     21.374868    10.977349    20.006646     0.122119
H     22.021986    10.177456    17.861061     0.121068
H     27.922350     8.017746     0.352892     0.117399
H     27.299825     5.923910     1.086909     0.119579
H      6.444203     5.338106     2.500831     0.120206
H      7.000294     7.488405     1.832688     0.121865
H      2.918226     3.550111     0.759895     0.119659
H     27.294953    15.407341    10.904375     0.127229
H     31.020229    17.065941     9.485748     0.106986
H     31.630454    19.129193    10.236232     0.117115
H     27.836290    20.006723    10.977306     0.121243
H     27.189157    17.861129    10.177417     0.119731
H     21.288692     0.352894     8.017715     0.118985
H     21.911211     1.086913     5.923887     0.118866
H     18.161337     2.500840     5.338086     0.118229
H     17.605253     1.832695     7.488377     0.120310
H     21.687296     0.759898     3.550098     0.120500
H     27.294930     8.118909    12.621785     0.126809
H     31.020199     6.460309    14.040412     0.107440
H     31.630407     4.397057    13.289928     0.117275
H     27.836234     3.519527    12.548854     0.122125
H     27.189118     5.665121    13.348743     0.121071
H     21.288785    23.173356    15.508445     0.117399
H     21.911305    22.439337    17.602273     0.119543
H     42.766922    21.025410    18.188074     0.120194
H     42.210837    21.693555    16.037783     0.121863
H     46.292899    22.766352    19.976062     0.119674
H     21.916176    12.621833     8.118878     0.127224
H     18.190906    14.040466     6.460284     0.106987
H     17.580684    13.289978     4.397039     0.117121
H     21.374848    12.548901     3.519514     0.121240
H     22.021979    13.348794     5.665099     0.119730
H     27.922413    15.508504    23.173268     0.118986
H     27.299900    17.602340    22.439251     0.118863
H     31.049778    18.188144    21.025329     0.118231
H     31.605855    16.037845    21.693472     0.120310
H     27.523819    19.976139    22.766265     0.120495
H     29.723512    15.915508     7.610713     0.133306
H     19.487608     7.610742    15.915447     0.133306
H     19.487624    15.915508     7.610713     0.133305
H     29.723496     7.610742    15.915447     0.133305
H     44.132524    19.397393    19.397319     0.124452
H     29.684174    19.397393    19.397319     0.125356
H      5.078596     4.128857     4.128841     0.124452
H     19.526946     4.128857     4.128841     0.125356
C     27.668945    13.414668     8.460948    -0.169598
C     28.660548    14.144687     7.669763     0.072985
C     29.120667    13.678161     6.323832     0.087627
C     30.353402    13.711098     5.886245    -0.138012
C     30.722482    13.297036     4.644064    -0.101430
C     29.775167    12.897090     3.759480    -0.004372
C     28.485839    12.861801     4.124136    -0.099527
C     28.094615    13.304094     5.418075    -0.153330
C     30.254970    12.411979     2.376613     0.586318
C     43.687151    14.158098    22.933301     0.608963
C     44.016869    15.572025    22.493362    -0.021182
C     20.666252    16.047255    22.719213    -0.094782
C     21.035338    17.294147    22.295742    -0.146896
C     44.715673    18.099921    21.649949     0.084961
C     43.406658    17.638806    21.438213    -0.152279
C     43.076941    16.367212    21.848745    -0.092495
C     45.151195    19.463031    21.218479     0.076508
C     46.002549    20.264336    21.917676    -0.161617
C     21.542166     8.460981    13.414616    -0.170368
C     20.550563     7.669793    14.144633     0.073537
C     20.090435     6.323856    13.678109     0.086770
C     18.857698     5.886268    13.711046    -0.138095
C     18.488610     4.644082    13.296986    -0.101255
C     19.435918     3.759495    12.897041    -0.004301
C     20.725247     4.124152    12.861752    -0.098383
C     21.116480     5.418096    13.304043    -0.151162
C     18.956105     2.376622    12.411931     0.585629
C     30.129538    22.933388    14.158043     0.607949
C     29.799825    22.493447    15.571965    -0.020014
C     28.544946    22.719299    16.047194    -0.097837
C     28.175864    22.295827    17.294080    -0.144343
C     29.101030    21.650031    18.099851     0.082699
C     30.410041    21.438295    17.638738    -0.149659
C     30.739754    21.848828    16.367150    -0.090560
C     28.665513    21.218560    19.462957     0.076795
C     27.814166    21.917760    20.264258    -0.161452
C     21.542184    15.065269    10.111544    -0.169608
C     20.550584    15.856457     9.381527     0.072984
C     20.090467    17.202394     9.848051     0.087630
C     18.857733    17.639982     9.815114    -0.138012
C     18.488655    18.882168    10.229174    -0.101428
C     19.435971    19.766755    10.629119    -0.004379
C     20.725298    19.402098    10.664408    -0.099528
C     21.116520    18.108154    10.222117    -0.153332
C     18.956169    21.149628    11.114229     0.586332
C      5.523952     0.592862     9.368117     0.608951
C      5.194237     1.032803     7.954195    -0.021156
C     28.544855     0.806951     7.478966    -0.094787
C     28.175772     1.230423     6.232080    -0.146859
C      4.495440     1.876219     5.426309     0.084943
C      5.804454     2.087955     5.887422    -0.152234
C      6.134168     1.677422     7.159010    -0.092524
C      4.059922     2.307690     4.063203     0.076518
C      3.208568     1.608490     3.261902    -0.161631
C     27.668944    10.111582    15.065212    -0.170344
C     28.660544     9.381563    15.856397     0.073525
C     29.120671     9.848089    17.202328     0.086768
C     30.353407     9.815152    17.639915    -0.138083
C     30.722493    10.229214    18.882096    -0.101276
C     29.775184    10.629160    19.766680    -0.004296
C     28.485855    10.664449    19.402024    -0.098393
C     28.094624    10.222156    18.108085    -0.151150
C     30.254995    11.114271    21.149547     0.585629
C     19.081599     9.368152     0.592859     0.607928
C     19.411309     7.954225     1.032798    -0.019993
C     20.666187     7.478995     0.806947    -0.097850
C     21.035266     6.232103     1.230418    -0.144323
C     20.110097     5.426329     1.876211     0.082679
C     18.801087     5.887444     2.087947    -0.149655
C     18.471377     7.159038     1.677415    -0.090572
C     20.545610     4.063219     2.307681     0.076875
C     21.396957     3.261914     1.608484    -0.161472
C     21.542175    10.111582    15.065212    -0.169597
C     20.550572     9.381563    15.856397     0.072985
C     20.090453     9.848089    17.202328     0.087627
C     18.857718     9.815152    17.639915    -0.138012
C     18.488638    10.229214    18.882096    -0.101431
C     19.435953    10.629160    19.766680    -0.004372
C     20.725281    10.664449    19.402024    -0.099525
C     21.116505    10.222156    18.108085    -0.153329
C     18.956150    11.114271    21.149547     0.586318
C      5.523969     9.368152     0.592859     0.608963
C      5.194251     7.954225     1.032798    -0.021182
C     28.544868     7.478995     0.806947    -0.094783
C     28.175782     6.232103     1.230418    -0.146897
C      4.495447     5.426329     1.876211     0.084961
C      5.804462     5.887444     2.087947    -0.152279
C      6.134179     7.159038     1.677415    -0.092494
C      4.059925     4.063219     2.307681     0.076507
C      3.208571     3.261914     1.608484    -0.161617
C     27.668954    15.065269    10.111544    -0.170368
C     28.660557    15.856457     9.381527     0.073537
C     29.120685    17.202394     9.848051     0.086770
C     30.353422    17.639982     9.815114    -0.138096
C     30.722510    18.882168    10.229174    -0.101256
C     29.775202    19.766755    10.629119    -0.004301
C     28.485873    19.402098    10.664408    -0.098383
C     28.094640    18.108154    10.222117    -0.151162
C     30.255015    21.149628    11.114229     0.585629
C     19.081582     0.592862     9.368117     0.607949
C     19.411295     1.032803     7.954195    -0.020014
C     20.666174     0.806951     7.478966    -0.097837
C     21.035256     1.230423     6.232080    -0.144343
C     20.110090     1.876219     5.426309     0.082699
C     18.801079     2.087955     5.887422    -0.149659
C     18.471366     1.677422     7.159010    -0.090560
C     20.545607     2.307690     4.063203     0.076795
C     21.396954     1.608490     3.261902    -0.161452
C     27.668936     8.460981    13.414616    -0.169608
C     28.660536     7.669793    14.144633     0.072984
C     29.120653     6.323856    13.678109     0.087629
C     30.353387     5.886268    13.711046    -0.138012
C     30.722465     4.644082    13.296986    -0.101427
C     29.775149     3.759495    12.897041    -0.004379
C     28.485822     4.124152    12.861752    -0.099527
C     28.094600     5.418096    13.304043    -0.153332
C     30.254951     2.376622    12.411931     0.586332
C     43.687168    22.933388    14.158043     0.608951
C     44.016883    22.493447    15.571965    -0.021156
C     20.666265    22.719299    16.047194    -0.094788
C     21.035348    22.295827    17.294080    -0.146859
C     44.715680    21.650031    18.099851     0.084943
C     43.406666    21.438295    17.638738    -0.152233
C     43.076952    21.848828    16.367150    -0.092524
C     45.151198    21.218560    19.462957     0.076518
C     46.002552    21.917760    20.264258    -0.161630
C     21.542176    13.414668     8.460948    -0.170344
C     20.550576    14.144687     7.669763     0.073526
C     20.090449    13.678161     6.323832     0.086768
C     18.857713    13.711098     5.886245    -0.138083
C     18.488627    13.297036     4.644064    -0.101275
C     19.435936    12.897090     3.759480    -0.004296
C     20.725265    12.861801     4.124136    -0.098393
C     21.116496    13.304094     5.418075    -0.151150
C     18.956125    12.411979     2.376613     0.585629
C     30.129521    14.158098    22.933301     0.607927
C     29.799811    15.572025    22.493362    -0.019992
C     28.544933    16.047255    22.719213    -0.097849
C     28.175854    17.294147    22.295742    -0.144324
C     29.101023    18.099921    21.649949     0.082679
C     30.410033    17.638806    21.438213    -0.149654
C     30.739743    16.367212    21.848745    -0.090573
C     28.665510    19.463031    21.218479     0.076875
C     27.814163    20.264336    21.917676    -0.161472
C     26.352553    13.050011    10.476199     0.607540
C     27.285103    13.859314     9.666899     0.011174
C     29.125597    15.402636     8.123583    -0.212059
C     22.858567    10.476239    13.049961     0.607540
C     21.926017     9.666936    13.859261     0.011174
C     20.085523     8.123614    15.402577    -0.212058
C     22.858572    13.050011    10.476199     0.607513
C     21.926025    13.859314     9.666899     0.011192
C     20.085537    15.402636     8.123583    -0.212056
C     26.352548    10.476239    13.049961     0.607513
C     27.285095     9.666936    13.859261     0.011192
C     29.125583     8.123614    15.402577    -0.212056
C     44.700913    19.924381    19.924305    -0.203637
C     46.452833    21.453587    21.453505     0.019383
C     47.387846    22.288769    22.288684     0.582137
C     29.115790    19.924381    19.924305    -0.205582
C     27.363886    21.453587    21.453505     0.019045
C     26.428881    22.288769    22.288684     0.582862
C      4.510207     3.601869     3.601855    -0.203638
C      2.758287     2.072663     2.072655     0.019383
C      1.823274     1.237481     1.237476     0.582137
C     20.095330     3.601869     3.601855    -0.205582
C     21.847234     2.072663     2.072655     0.019045
C     22.782239     1.237481     1.237476     0.582862
O     25.977807    11.961451     9.968740    -0.527614
O     31.421270    12.172717     2.129353    -0.496730
O     19.962526    13.438430    23.346185    -0.522872
O     29.258446    12.441857     1.496029    -0.558110
O     42.486401    13.762151    22.730270    -0.569340
O     47.870114    21.730491    23.333951    -0.528818
O     23.233305     9.968778    11.961406    -0.527994
O     17.789803     2.129361    12.172670    -0.496035
O     29.248661    23.346274    13.438378    -0.522881
O     19.952625     1.496035    12.441810    -0.557841
O     31.330285    22.730357    13.762098    -0.568436
O     25.946616    23.334040    21.730408    -0.529396
O     23.233317    13.557472    11.564754    -0.527603
O     17.789870    21.396889    11.353490    -0.496730
O     29.248574     0.179976    10.087782    -0.522875
O     19.952695    22.030215    11.084350    -0.558119
O      6.724701     0.795893     9.764062    -0.569344
O      1.341003     0.192210     1.795752    -0.528824
O     25.977811    11.564799    13.557420    -0.527994
O     31.421297    11.353533    21.396807    -0.496010
O     19.962478    10.087820     0.179975    -0.522884
O     29.258474    11.084393    22.030131    -0.557857
O     17.880853     9.764099     0.795890    -0.568423
O     23.264507     1.795759     0.192209    -0.529390
O     23.233313    11.564799    13.557420    -0.527614
O     17.789850    11.353533    21.396807    -0.496731
O     29.248594    10.087820     0.179975    -0.522873
O     19.952674    11.084393    22.030131    -0.558109
O      6.724719     9.764099     0.795890    -0.569340
O      1.341006     1.795759     0.192209    -0.528818
O     25.977815    13.557472    11.564754    -0.527995
O     31.421317    21.396889    11.353490    -0.496035
O     19.962459     0.179976    10.087782    -0.522881
O     29.258495    22.030215    11.084350    -0.557841
O     17.880835     0.795893     9.764062    -0.568436
O     23.264504     0.192210     1.795752    -0.529396
O     25.977803     9.968778    11.961406    -0.527603
O     31.421250     2.129361    12.172670    -0.496730
O     19.962546    23.346274    13.438378    -0.522876
O     29.258425     1.496035    12.441810    -0.558119
O     42.486419    22.730357    13.762098    -0.569344
O     47.870117    23.334040    21.730408    -0.528824
O     23.233309    11.961451     9.968740    -0.527994
O     17.789823    12.172717     2.129353    -0.496006
O     29.248642    13.438430    23.346185    -0.522881
O     19.952646    12.441857     1.496029    -0.557860
O     31.330267    13.762151    22.730270    -0.568426
O     25.946613    21.730491    23.333951    -0.529390

The following XYZ coordinates are in angstroms. Other properties are in atomic units.
The sperically averaged electron density of each atom fit to a function of the form exp(a - br)
eigen_1, eigen_2 and eigen_3 are the three eigenvalues of traceless quadrupole moment tensor
  atom number  atomic symbol              X              Y              Z     net charge C6 coefficient C8 coefficient C10 coefficient fluctuating dipole atomic polarizability isotropic forcefield polarizability              a              b squared Pearson coefficient          <r^3>          <r^4>         wp_QDO          m_QDO          q_QDO       dipole_x       dipole_y       dipole_z         dipole            Qxy            Qxz            Qyz     Q(x^2-y^2)  Q(3z^2 - R^2)        eigen_1        eigen_2        eigen_3 static polarizability      alpha(xx)      alpha(xy)      alpha(xz)      alpha(yy)      alpha(yz)      alpha(zz) atomic spin moment
            1             Cu       7.386613      11.586913       0.390299       0.867521      51.037351 0.75072037E+03  0.18972766E+05                                12.058375                            9.492422       1.009543       2.259346                    0.995953      39.762587      96.078283       0.538451       0.450098      -1.112983       0.139773      -0.025568       0.038813       0.147298       0.021573      -0.052755       0.004374      -0.151795       0.127657      -0.117626       0.055774       0.061852             16.567668       9.712731       2.224623      -4.611526      19.765009      -0.212321      20.225264           0.644086
            2             Cu      17.218948       0.390301      11.586869       0.866549      51.074074 0.75142411E+03  0.18994675E+05                                12.061810                            9.495064       1.016772       2.260952                    0.996019      39.789760      96.148991       0.538539       0.449927      -1.113108      -0.139811       0.038965      -0.025968       0.147444       0.052148      -0.021347       0.004180      -0.139573       0.161379      -0.116745       0.055063       0.061682             16.572267       9.715327       4.612852      -2.225955      20.229957      -0.213238      19.771516           0.644671
            3             Cu      41.824529      23.135949      11.939291       0.867516      51.037027 0.75071543E+03  0.18972606E+05                                12.058304                            9.492376       1.009484       2.259327                    0.995953      39.762594      96.078137       0.538454       0.450097      -1.112984      -0.139771      -0.038810       0.025566       0.147295      -0.052747       0.021571       0.004373      -0.139724       0.163860      -0.117619       0.055771       0.061848             16.567546       9.712655      -4.611455       2.224661      20.225025      -0.212494      19.764958          -0.651389
            4             Cu      31.992150      11.939337      23.135861       0.866554      51.072287 0.75139510E+03  0.18993736E+05                                12.061471                            9.494831       1.016767       2.260960                    0.996017      39.789418      96.147277       0.538551       0.449922      -1.113112       0.139796       0.025942      -0.038968       0.147426      -0.021355       0.052155       0.004193      -0.150463       0.128589      -0.116736       0.055072       0.061664             16.571746       9.715028      -2.225773       4.612668      19.770844      -0.213053      20.229364          -0.651987
            5             Cu      41.824507      11.939337      23.135861       0.867527      51.036382 0.75070480E+03  0.18972260E+05                                12.058180                            9.492288       1.009562       2.259353                    0.995953      39.762444      96.077413       0.538459       0.450095      -1.112986      -0.139772       0.025567      -0.038813       0.147297       0.021573      -0.052754       0.004374      -0.151793       0.127655      -0.117624       0.055773       0.061851             16.567369       9.712574       2.224577      -4.611431      19.764647      -0.212312      20.224885          -0.651392
            6             Cu      31.992172      23.135949      11.939291       0.866549      51.074059 0.75142350E+03  0.18994656E+05                                12.061809                            9.495061       1.016774       2.260953                    0.996019      39.789739      96.148932       0.538539       0.449927      -1.113108       0.139811      -0.038965       0.025968       0.147444       0.052148      -0.021347       0.004180      -0.139574       0.161380      -0.116746       0.055063       0.061682             16.572271       9.715327       4.612856      -2.225957      20.229964      -0.213237      19.771522          -0.651978
            7             Cu       7.386591       0.390301      11.586869       0.867517      51.036744 0.75071080E+03  0.18972454E+05                                12.058241                            9.492331       1.009509       2.259335                    0.995953      39.762577      96.077910       0.538457       0.450095      -1.112986       0.139772       0.038810      -0.025566       0.147295      -0.052747       0.021572       0.004373      -0.139724       0.163860      -0.117619       0.055771       0.061848             16.567453       9.712604      -4.611425       2.224648      20.224910      -0.212490      19.764844           0.644092
            8             Cu      17.218970      11.586913       0.390299       0.866544      51.074461 0.75142747E+03  0.18994792E+05                                12.061916                            9.495119       1.016729       2.260947                    0.996017      39.789641      96.148962       0.538535       0.449930      -1.113105      -0.139798      -0.025942       0.038968       0.147428      -0.021355       0.052155       0.004193      -0.150463       0.128588      -0.116736       0.055072       0.061664             16.572464       9.715389      -2.225894       4.612914      19.771719      -0.213069      20.230285           0.644685
            9             Cu      24.605555      10.826545      10.826504       0.851877      50.738788 0.75431397E+03  0.19072509E+05                                11.988793                            9.493753       1.094822       2.277897                    0.996481      40.032667      96.524368       0.540624       0.448079      -1.115044      -0.000240      -0.112644      -0.112648       0.159306       0.000310       0.000311      -0.082346       0.070092      -0.070089      -0.105711       0.046729       0.058982             16.132373      17.700669      -0.000036      -0.000012      15.348229      -7.750741      15.348222           0.713225
           10             Cu      24.605565      12.699705      12.699656       0.851874      50.738915 0.75431628E+03  0.19072584E+05                                11.988813                            9.493768       1.094815       2.277894                    0.996481      40.032716      96.524539       0.540624       0.448079      -1.115044       0.000240       0.112644       0.112648       0.159305       0.000310       0.000311      -0.082346       0.070093      -0.070090      -0.105712       0.046729       0.058982             16.132402      17.700700      -0.000040      -0.000010      15.348257      -7.750757      15.348250           0.713220
           11             Cu      12.302831      22.588257       0.937988       0.867305      52.113437 0.75208851E+03  0.19018423E+05                                12.222233                            9.498938       1.001946       2.254457                    0.996066      39.876684      96.422230       0.538379       0.449896      -1.112966      -0.000014      -0.102620       0.102603       0.145115       0.000222       0.000227       0.099796       0.049969      -0.049927      -0.116449       0.033304       0.083145             16.969804      19.102917      -0.000622      -0.000617      15.903258       8.249209      15.903238           0.661290
           12             Cu      12.302789       0.937993      22.588172       0.867307      52.113362 0.75208700E+03  0.19018375E+05                                12.222222                            9.498929       1.001951       2.254460                    0.996066      39.876646      96.422109       0.538379       0.449896      -1.112966       0.000014       0.102620      -0.102603       0.145114       0.000222       0.000227       0.099795       0.049968      -0.049926      -0.116447       0.033303       0.083144             16.969791      19.102902      -0.000621      -0.000615      15.903244       8.249203      15.903225          -0.668799
           13              H      27.294938      12.621833       8.118878       0.126811       1.239389 0.94349910E+01  0.95459313E+02                                 1.831009                            1.738871      -1.189287       2.318748                    0.996040       3.460157       9.483410       0.503738       1.201778      -0.728200      -0.019307      -0.033312      -0.011663       0.040231       0.007027       0.000788       0.009623      -0.012163      -0.007216      -0.010603      -0.004678       0.015282              1.881537       1.672161       0.345992      -0.089623       2.082506       0.201946       1.889945           0.000323
           14              H      31.020214      14.040466       6.460284       0.107446       1.246048 0.91505000E+01  0.90893149E+02                                 1.770557                            1.661479      -0.922344       2.432338                    0.998574       3.295926       8.641886       0.545059       1.131296      -0.747273       0.024700       0.012260       0.017866       0.032857       0.005388       0.000136       0.008178       0.027543       0.005080      -0.018782       0.004578       0.014204              1.811969       1.898424       0.195598       0.289191       1.549114       0.334816       1.988369          -0.000102
           15              H      31.630424      13.289978       4.397039       0.117276       1.201118 0.86032751E+01  0.84087168E+02                                 1.722906                            1.606588      -0.917941       2.443467                    0.998655       3.212233       8.334236       0.557011       1.125062      -0.748866       0.039210      -0.001492      -0.008121       0.040070       0.003647       0.000616       0.005226       0.032740      -0.000541      -0.018148       0.001200       0.016947              1.795968       2.258270      -0.022839      -0.388883       1.381970       0.104607       1.747665           0.000191
           16              H      27.836252      12.548901       3.519514       0.122121       1.179803 0.85563210E+01  0.83673957E+02                                 1.714476                            1.612755      -0.905778       2.452063                    0.998809       3.211957       8.388093       0.549442       1.139938      -0.744983      -0.028426      -0.014292      -0.027104       0.041796       0.005362       0.005231       0.009086       0.025968      -0.006818      -0.017453      -0.000366       0.017819              1.757472       1.813441       0.194520       0.270259       1.482269       0.291090       1.976708          -0.000243
           17              H      27.189134      13.348794       5.665099       0.121068       1.163159 0.83647798E+01  0.81333993E+02                                 1.693259                            1.590873      -0.933506       2.437541                    0.998654       3.215408       8.371377       0.555189       1.134613      -0.745903      -0.039261       0.003708       0.007090       0.040068       0.000801       0.000830       0.007768       0.032669       0.003581      -0.019811       0.003973       0.015838              1.754142       2.211215      -0.042655      -0.339278       1.336421       0.084924       1.714792           0.000067
           18              H      21.288770      15.508504      23.173268       0.117398       1.167499 0.84417612E+01  0.82109186E+02                                 1.687024                            1.588705      -0.896371       2.453053                    0.998897       3.205713       8.294075       0.561646       1.121204      -0.749595       0.028145      -0.021646       0.019475       0.040497      -0.001644       0.010108      -0.007126       0.015252      -0.025359      -0.015663      -0.001301       0.016964              1.728519       1.720044      -0.209784       0.222026       1.918014      -0.324187       1.547499           0.000219
           19              H      21.911295      17.602340      22.439251       0.119580       1.131547 0.80483329E+01  0.77425047E+02                                 1.656307                            1.554646      -0.874200       2.464558                    0.999093       3.173567       8.190333       0.565382       1.126130      -0.748087       0.036001       0.009030       0.006688       0.037714       0.002114       0.008442      -0.008850       0.012118      -0.038353      -0.019508       0.004468       0.015040              1.720815       2.089272       0.379997       0.086461       1.752172      -0.030861       1.321002          -0.000096
           20              H      42.766917      18.188144      21.025329       0.120203       1.179406 0.85248278E+01  0.83242017E+02                                 1.710546                            1.607394      -0.889625       2.458132                    0.998892       3.204736       8.347558       0.551898       1.136555      -0.745959      -0.028761       0.019410      -0.014691       0.037680       0.000092       0.008936      -0.007797       0.010346      -0.041816      -0.019365       0.004037       0.015328              1.752018       1.776255      -0.247427       0.205163       1.912124      -0.360931       1.567673           0.000088
           21              H      42.210826      16.037845      21.693472       0.121864       1.186072 0.85720473E+01  0.83839978E+02                                 1.720120                            1.613509      -0.900401       2.455671                    0.998902       3.204799       8.361452       0.549857       1.138910      -0.745385      -0.039244      -0.012975      -0.007941       0.042089       0.001049       0.009860      -0.004351       0.016636      -0.035218      -0.016480      -0.001039       0.017520              1.777150       2.146948       0.397674       0.075807       1.786584      -0.054437       1.397919          -0.000259
           22              H      46.292894      19.976139      22.766265       0.119659       1.254131 0.95144699E+01  0.96333741E+02                                 1.834404                            1.736246      -1.170704       2.322111                    0.996204       3.483033       9.507040       0.509147       1.188144      -0.731279       0.010866      -0.009281       0.034538       0.037377       0.001193       0.003214      -0.007388      -0.002797       0.032500      -0.009406      -0.004781       0.014188              1.887642       1.619016       0.132028       0.296601       1.866802      -0.161509       2.177109           0.000276
           23              H      21.916167       8.118909      12.621785       0.127229       1.238833 0.94311617E+01  0.95428772E+02                                 1.832269                            1.739966      -1.194575       2.317227                    0.996057       3.458255       9.484410       0.502857       1.203782      -0.727761       0.019224      -0.011832      -0.033416       0.040326      -0.000877      -0.006895       0.009437      -0.002474       0.021017      -0.010323      -0.004626       0.014949              1.882872       1.673263       0.089695      -0.346424       1.891214       0.202216       2.084140           0.000324
           24              H      18.190891       6.460309      14.040412       0.106986       1.243078 0.91219678E+01  0.90517218E+02                                 1.765782                            1.657345      -0.876484       2.453350                    0.998877       3.292866       8.622668       0.546632       1.129193      -0.747800      -0.024809       0.017928       0.012506       0.033065      -0.000347      -0.005243       0.008076       0.010881      -0.043671      -0.018584       0.004565       0.014019              1.806954       1.892988      -0.287887      -0.194695       1.982577       0.333333       1.545296          -0.000102
           25              H      17.580666       4.397057      13.289928       0.117116       1.200225 0.85948249E+01  0.83976204E+02                                 1.721358                            1.605255      -0.911781       2.446071                    0.998763       3.211119       8.327432       0.557577       1.124300      -0.749062      -0.039180      -0.008436      -0.001532       0.040107      -0.000821      -0.003573       0.005204       0.016902      -0.048611      -0.018055       0.001003       0.017052              1.794283       2.255884       0.388202       0.022765       1.746024       0.104436       1.380942           0.000192
           26              H      21.374830       3.519527      12.548854       0.121244       1.187132 0.86221898E+01  0.84497848E+02                                 1.723576                            1.620534      -0.919951       2.446053                    0.998742       3.219833       8.423459       0.547203       1.142168      -0.744461       0.028565      -0.027171      -0.014687       0.042070      -0.005349      -0.005326       0.009008       0.016397      -0.035990      -0.017469      -0.000453       0.017922              1.767108       1.823594      -0.273069      -0.196434       1.988381       0.293862       1.489349          -0.000240
           27              H      22.021963       5.665121      13.348743       0.119732       1.162917 0.83602504E+01  0.81238900E+02                                 1.688619                            1.586954      -0.910929       2.445671                    0.998875       3.218865       8.364270       0.557983       1.129641      -0.747090       0.039627       0.007554       0.003644       0.040505      -0.001014      -0.000774       0.007809       0.015007      -0.051364      -0.020019       0.003829       0.016189              1.749053       2.203754       0.337550       0.042450       1.710017       0.084521       1.333388           0.000068
           28              H      27.922428      23.173356      15.508445       0.118985       1.166301 0.84344803E+01  0.82048401E+02                                 1.688802                            1.590396      -0.908721       2.449003                    0.998799       3.201271       8.292239       0.559900       1.124562      -0.748782      -0.027893       0.019212      -0.021202       0.039958      -0.009964       0.001504      -0.007202       0.020280      -0.010060      -0.015689      -0.001102       0.016791              1.730378       1.721860      -0.222158       0.209715       1.549043      -0.324527       1.920230           0.000218
           29              H      27.299909      22.439337      17.602273       0.118866       1.134888 0.80756868E+01  0.77745261E+02                                 1.658550                            1.556454      -0.873120       2.464344                    0.999122       3.178657       8.203429       0.565571       1.124928      -0.748372      -0.036202       0.006760       0.008803       0.037865      -0.008471      -0.002193      -0.008909       0.025298       0.000815      -0.019587       0.004480       0.015107              1.723307       2.092979      -0.086702      -0.381255       1.322364      -0.030867       1.754579          -0.000084
           30              H      31.049783      21.025410      18.188074       0.118227       1.183059 0.85548283E+01  0.83575842E+02                                 1.710549                            1.607394      -0.878873       2.461170                    0.998982       3.213111       8.360790       0.553569       1.132570      -0.746905       0.029305      -0.014909       0.019715       0.038337      -0.008950       0.000051      -0.007934       0.026490       0.005505      -0.019598       0.004059       0.015539              1.751972       1.776195      -0.205253       0.247597       1.567631      -0.360988       1.912090           0.000087
           31              H      31.605867      21.693555      16.037783       0.120309       1.194991 0.86507701E+01  0.84804834E+02                                 1.729166                            1.621268      -0.906224       2.452270                    0.998800       3.214669       8.397280       0.548345       1.139426      -0.745289       0.039651      -0.007969      -0.013283       0.042569      -0.010048      -0.001093      -0.004409       0.025966      -0.007214      -0.016653      -0.000974       0.017627              1.786843       2.160151      -0.076504      -0.401392       1.404118      -0.054880       1.796258          -0.000254
           32              H      27.523824      22.766352      19.976062       0.120500       1.250581 0.94817819E+01  0.95925523E+02                                 1.831444                            1.733674      -1.170338       2.322772                    0.996201       3.477743       9.490497       0.509314       1.188711      -0.731152      -0.010646       0.034511      -0.009169       0.037262      -0.003238      -0.001185      -0.007270      -0.017569      -0.012030      -0.009345      -0.004733       0.014078              1.884511       1.616612      -0.295762      -0.131713       2.173090      -0.161007       1.863832          -0.000281
           33              H      21.916190      15.407341      10.904375       0.126809       1.239375 0.94348617E+01  0.95457608E+02                                 1.830990                            1.738854      -1.189298       2.318739                    0.996041       3.460143       9.483329       0.503743       1.201772      -0.728202       0.019307       0.011664       0.033311       0.040230       0.000790       0.007027       0.009623      -0.002472       0.021853      -0.010602      -0.004680       0.015282              1.881517       1.672144      -0.089620       0.345985       1.889928       0.201944       2.082480           0.000320
           34              H      18.190921      17.065941       9.485748       0.107442       1.246051 0.91505171E+01  0.90893104E+02                                 1.770535                            1.661461      -0.922281       2.432358                    0.998575       3.295942       8.641838       0.545073       1.131269      -0.747279      -0.024701      -0.017868      -0.012258       0.032858       0.000134       0.005389       0.008178       0.011234      -0.043847      -0.018781       0.004576       0.014204              1.811945       1.898400       0.289186       0.195593       1.988342       0.334807       1.549094           0.000100
           35              H      17.580713      19.129193      10.236232       0.117276       1.201123 0.86033267E+01  0.84087865E+02                                 1.722920                            1.606599      -0.917934       2.443470                    0.998654       3.212228       8.334254       0.557005       1.125071      -0.748864      -0.039210       0.008121       0.001492       0.040070       0.000617       0.003647       0.005226       0.016640      -0.048838      -0.018147       0.001200       0.016947              1.795982       2.258291      -0.388887      -0.022838       1.747677       0.104608       1.381979          -0.000187
           36              H      21.374886      20.006723      10.977306       0.122126       1.179806 0.85563696E+01  0.83674736E+02                                 1.714500                            1.612777      -0.905836       2.452044                    0.998810       3.211938       8.388119       0.549428       1.139962      -0.744978       0.028424       0.027101       0.014294       0.041794       0.005232       0.005362       0.009083       0.016388      -0.035539      -0.017449      -0.000367       0.017816              1.757498       1.813468       0.270267       0.194523       1.976740       0.291095       1.482286           0.000239
           37              H      22.022002      17.861129      10.177417       0.121071       1.163166 0.83648589E+01  0.81335089E+02                                 1.693281                            1.590892      -0.933504       2.437549                    0.998654       3.215408       8.371439       0.555179       1.134629      -0.745899       0.039257      -0.007087      -0.003717       0.040065       0.000831       0.000801       0.007768       0.014542      -0.050806      -0.019814       0.003974       0.015840              1.754165       2.211246      -0.339285      -0.042655       1.714813       0.084926       1.336435          -0.000076
           38              H      27.922335       0.352894       8.017715       0.117398       1.167496 0.84417172E+01  0.82108650E+02                                 1.687023                            1.588702      -0.896290       2.453091                    0.998898       3.205701       8.294038       0.561646       1.121206      -0.749595      -0.028145      -0.019476       0.021644       0.040496       0.010107      -0.001644      -0.007126       0.020307      -0.010185      -0.015664      -0.001298       0.016962              1.728520       1.720047       0.222030      -0.209788       1.547502      -0.324189       1.918012          -0.000219
           39              H      27.299815       1.086913       5.923887       0.119543       1.131437 0.80472126E+01  0.77409451E+02                                 1.655959                            1.554345      -0.872972       2.465008                    0.999103       3.173611       8.189458       0.565558       1.125851      -0.748154      -0.036011      -0.006677      -0.009044       0.037724       0.008455       0.002113      -0.008854       0.025239       0.000976      -0.019515       0.004462       0.015053              1.720437       2.088759       0.086431       0.379857       1.320767      -0.030849       1.751786           0.000084
           40              H       6.444198       2.500840       5.338086       0.120195       1.179461 0.85252705E+01  0.83247256E+02                                 1.710584                            1.607424      -0.889638       2.458117                    0.998892       3.204794       8.347701       0.551900       1.136538      -0.745964       0.028763       0.014693      -0.019409       0.037682       0.008936       0.000091      -0.007799       0.026082       0.005391      -0.019367       0.004038       0.015329              1.752059       1.776298       0.205178      -0.247448       1.567707      -0.360950       1.912171          -0.000088
           41              H       7.000283       1.832695       7.488377       0.121863       1.186010 0.85715161E+01  0.83833457E+02                                 1.720058                            1.613458      -0.900271       2.455736                    0.998903       3.204733       8.361205       0.549867       1.138909      -0.745385       0.039246       0.007942       0.012974       0.042091       0.009860       0.001050      -0.004352       0.025927      -0.007345      -0.016480      -0.001039       0.017519              1.777082       2.146847       0.075801       0.397643       1.397879      -0.054436       1.786521           0.000252
           42              H       2.918221       0.759898       3.550098       0.119674       1.254123 0.95144175E+01  0.96333362E+02                                 1.834422                            1.736262      -1.170740       2.322102                    0.996202       3.483004       9.507060       0.509134       1.188172      -0.731273      -0.010856      -0.034531       0.009278       0.037368       0.003219       0.001191      -0.007389      -0.017635      -0.012055      -0.009405      -0.004779       0.014184              1.887662       1.619034       0.296608       0.132031       2.177134      -0.161509       1.866818           0.000279
           43              H      27.294944      10.904417      15.407282       0.127224       1.238849 0.94312952E+01  0.95430366E+02                                 1.832275                            1.739971      -1.194504       2.317256                    0.996059       3.458279       9.484457       0.502860       1.203772      -0.727763      -0.019224       0.033418       0.011829       0.040327      -0.006896      -0.000878       0.009437      -0.011745      -0.006797      -0.010323      -0.004626       0.014949              1.882879       1.673267      -0.346427       0.089698       2.084152       0.202215       1.891219           0.000319
           44              H      31.020214       9.485784      17.065876       0.106986       1.243056 0.91217521E+01  0.90514442E+02                                 1.765751                            1.657317      -0.876428       2.453379                    0.998877       3.292844       8.622549       0.546641       1.129183      -0.747803       0.024810      -0.012507      -0.017926       0.033065      -0.005243      -0.000347       0.008075       0.027279       0.005516      -0.018584       0.004565       0.014019              1.806922       1.892955      -0.194692      -0.287880       1.545273       0.333326       1.982539           0.000100
           45              H      31.630436      10.236272      19.129121       0.117124       1.200206 0.85946489E+01  0.83973946E+02                                 1.721326                            1.605227      -0.911819       2.446052                    0.998763       3.211105       8.327334       0.557588       1.124285      -0.749066       0.039180       0.001531       0.008434       0.040106      -0.003575      -0.000821       0.005204       0.032755      -0.001043      -0.018055       0.001004       0.017051              1.794249       2.255835       0.022765       0.388190       1.380920       0.104434       1.745991          -0.000190
           46              H      27.836272      10.977349      20.006646       0.121240       1.187137 0.86222293E+01  0.84498326E+02                                 1.723579                            1.620536      -0.919924       2.446064                    0.998743       3.219850       8.423506       0.547203       1.142166      -0.744462      -0.028567       0.014688       0.027172       0.042072      -0.005326      -0.005350       0.009006       0.026191      -0.006602      -0.017467      -0.000455       0.017921              1.767111       1.823597      -0.196435      -0.273066       1.489352       0.293863       1.988383           0.000239
           47              H      27.189141      10.177456      17.861061       0.119730       1.162920 0.83602668E+01  0.81239045E+02                                 1.688617                            1.586951      -0.910845       2.445711                    0.998877       3.218867       8.364256       0.557986       1.129636      -0.747092      -0.039626      -0.003644      -0.007553       0.040504      -0.000772      -0.001014       0.007807       0.033189       0.003175      -0.020020       0.003829       0.016191              1.749052       2.203755       0.042451       0.337553       1.333385       0.084521       1.710015          -0.000076
           48              H      21.288707       8.017746       0.352892       0.118986       1.166277 0.84342702E+01  0.82045762E+02                                 1.688769                            1.590369      -0.908652       2.449035                    0.998799       3.201251       8.292129       0.559910       1.124552      -0.748784       0.027893       0.021204      -0.019210       0.039959       0.001505      -0.009964      -0.007202       0.015170      -0.025388      -0.015689      -0.001103       0.016792              1.730343       1.721828       0.209708      -0.222149       1.920190      -0.324513       1.549012          -0.000222
           49              H      21.911220       5.923910       1.086909       0.118863       1.134878 0.80755894E+01  0.77743963E+02                                 1.658524                            1.556433      -0.873051       2.464369                    0.999122       3.178661       8.203377       0.565582       1.124910      -0.748376       0.036205      -0.008806      -0.006765       0.037870      -0.002194      -0.008469      -0.008909       0.012240      -0.038360      -0.019588       0.004482       0.015106              1.723279       2.092940      -0.381242      -0.086699       1.754550      -0.030866       1.322347           0.000095
           50              H      18.161342       5.338106       2.500831       0.118231       1.183030 0.85545485E+01  0.83572247E+02                                 1.710502                            1.607352      -0.878852       2.461180                    0.998982       3.213083       8.360616       0.553586       1.132547      -0.746910      -0.029304      -0.019716       0.014910       0.038337       0.000050      -0.008949      -0.007935       0.010494      -0.042495      -0.019601       0.004060       0.015540              1.751923       1.776146       0.247590      -0.205245       1.912033      -0.360972       1.567588          -0.000090
           51              H      17.605265       7.488405       1.832688       0.120306       1.194932 0.86502691E+01  0.84798665E+02                                 1.729107                            1.621219      -0.906132       2.452313                    0.998801       3.214616       8.397070       0.548355       1.139423      -0.745290      -0.039653       0.013284       0.007970       0.042572      -0.001091      -0.010046      -0.004410       0.016595      -0.035338      -0.016651      -0.000977       0.017628              1.786777       2.160055      -0.401360      -0.076499       1.796195      -0.054878       1.404080           0.000255
           52              H      21.687301       3.550111       0.759895       0.120495       1.250590 0.94818724E+01  0.95926623E+02                                 1.831448                            1.733677      -1.170375       2.322752                    0.996200       3.477774       9.490576       0.509316       1.188704      -0.731153       0.010648       0.009171      -0.034512       0.037264      -0.001185      -0.003236      -0.007270      -0.002767       0.032372      -0.009345      -0.004734       0.014078              1.884515       1.616617      -0.131713      -0.295763       1.863839      -0.161007       2.173089          -0.000278
           53              H      21.916182      10.904417      15.407282       0.126811       1.239387 0.94349757E+01  0.95459087E+02                                 1.831005                            1.738867      -1.189288       2.318747                    0.996040       3.460154       9.483388       0.503740       1.201775      -0.728201       0.019307       0.033312       0.011663       0.040231       0.007027       0.000788       0.009623      -0.012163      -0.007216      -0.010603      -0.004678       0.015282              1.881533       1.672158       0.345991      -0.089623       2.082501       0.201945       1.889940           0.000320
           54              H      18.190906       9.485784      17.065876       0.107444       1.246075 0.91507610E+01  0.90896554E+02                                 1.770599                            1.661516      -0.922346       2.432338                    0.998574       3.295951       8.642041       0.545045       1.131314      -0.747268      -0.024700      -0.012260      -0.017866       0.032857       0.005388       0.000136       0.008178       0.027543       0.005080      -0.018782       0.004578       0.014204              1.812014       1.898471       0.195605       0.289201       1.549149       0.334830       1.988421           0.000100
           55              H      17.580696      10.236272      19.129121       0.117275       1.201141 0.86034906E+01  0.84089953E+02                                 1.722945                            1.606621      -0.917940       2.443467                    0.998655       3.212253       8.334371       0.556998       1.125080      -0.748862      -0.039210       0.001492       0.008121       0.040070       0.003647       0.000616       0.005226       0.032740      -0.000540      -0.018148       0.001201       0.016947              1.796010       2.258327      -0.022840      -0.388898       1.381997       0.104612       1.747706          -0.000190
           56              H      21.374868      10.977349      20.006646       0.122119       1.179817 0.85564483E+01  0.83675597E+02                                 1.714499                            1.612775      -0.905780       2.452063                    0.998809       3.211969       8.388172       0.549434       1.139948      -0.744981       0.028426       0.014292       0.027104       0.041796       0.005362       0.005231       0.009086       0.025967      -0.006818      -0.017453      -0.000365       0.017819              1.757497       1.813467       0.194525       0.270266       1.482286       0.291097       1.976737           0.000238
           57              H      22.021986      10.177456      17.861061       0.121068       1.163153 0.83647237E+01  0.81333252E+02                                 1.693248                            1.590863      -0.933508       2.437540                    0.998654       3.215402       8.371331       0.555194       1.134606      -0.745905       0.039261      -0.003708      -0.007090       0.040068       0.000801       0.000830       0.007768       0.032668       0.003581      -0.019811       0.003973       0.015838              1.754130       2.211198      -0.042654      -0.339275       1.336413       0.084923       1.714779          -0.000075
           58              H      27.922350       8.017746       0.352892       0.117399       1.167494 0.84417194E+01  0.82108653E+02                                 1.687016                            1.588698      -0.896371       2.453053                    0.998897       3.205711       8.294055       0.561649       1.121200      -0.749596      -0.028145       0.021646      -0.019475       0.040497      -0.001644       0.010108      -0.007126       0.015252      -0.025360      -0.015663      -0.001301       0.016964              1.728510       1.720035      -0.209782       0.222023       1.918004      -0.324184       1.547492          -0.000223
           59              H      27.299825       5.923910       1.086909       0.119579       1.131554 0.80483985E+01  0.77425895E+02                                 1.656320                            1.554657      -0.874199       2.464558                    0.999093       3.173577       8.190391       0.565377       1.126137      -0.748085      -0.036001      -0.009030      -0.006688       0.037714       0.002114       0.008442      -0.008850       0.012118      -0.038353      -0.019508       0.004468       0.015040              1.720829       2.089290       0.380002       0.086462       1.752187      -0.030861       1.321011           0.000095
           60              H       6.444203       5.338106       2.500831       0.120206       1.179379 0.85245704E+01  0.83238693E+02                                 1.710500                            1.607354      -0.889624       2.458132                    0.998892       3.204712       8.347395       0.551914       1.136533      -0.745965       0.028761      -0.019410       0.014691       0.037680       0.000092       0.008935      -0.007797       0.010347      -0.041816      -0.019365       0.004037       0.015328              1.751969       1.776207      -0.247417       0.205154       1.912067      -0.360914       1.567633          -0.000089
           61              H       7.000294       7.488405       1.832688       0.121865       1.186046 0.85717962E+01  0.83836730E+02                                 1.720076                            1.613470      -0.900402       2.455670                    0.998902       3.204775       8.361292       0.549873       1.138889      -0.745390       0.039244       0.012975       0.007941       0.042089       0.001049       0.009860      -0.004351       0.016636      -0.035217      -0.016480      -0.001040       0.017520              1.777103       2.146887       0.397657       0.075805       1.786535      -0.054434       1.397888           0.000254
           62              H       2.918226       3.550111       0.759895       0.119659       1.254134 0.95145001E+01  0.96334178E+02                                 1.834411                            1.736253      -1.170703       2.322112                    0.996204       3.483037       9.507075       0.509144       1.188150      -0.731278      -0.010866       0.009281      -0.034538       0.037377       0.001193       0.003214      -0.007388      -0.002797       0.032500      -0.009406      -0.004781       0.014187              1.887651       1.619022       0.132029       0.296603       1.866811      -0.161510       2.177119          -0.000279
           63              H      27.294953      15.407341      10.904375       0.127229       1.238834 0.94311683E+01  0.95428862E+02                                 1.832270                            1.739967      -1.194576       2.317227                    0.996057       3.458255       9.484413       0.502856       1.203783      -0.727760      -0.019224       0.011832       0.033416       0.040326      -0.000877      -0.006895       0.009437      -0.002474       0.021018      -0.010323      -0.004626       0.014949              1.882874       1.673264       0.089695      -0.346425       1.891215       0.202216       2.084142           0.000319
           64              H      31.020229      17.065941       9.485748       0.106986       1.243077 0.91219580E+01  0.90517085E+02                                 1.765780                            1.657343      -0.876483       2.453350                    0.998877       3.292866       8.622663       0.546633       1.129192      -0.747801       0.024809      -0.017927      -0.012506       0.033065      -0.000347      -0.005243       0.008076       0.010881      -0.043672      -0.018584       0.004565       0.014019              1.806951       1.892985      -0.287886      -0.194694       1.982574       0.333333       1.545294           0.000100
           65              H      31.630454      19.129193      10.236232       0.117115       1.200236 0.85949223E+01  0.83977453E+02                                 1.721375                            1.605269      -0.911781       2.446070                    0.998763       3.211129       8.327492       0.557571       1.124307      -0.749060       0.039180       0.008436       0.001532       0.040108      -0.000821      -0.003573       0.005204       0.016902      -0.048611      -0.018055       0.001003       0.017052              1.794302       2.255909       0.388208       0.022766       1.746042       0.104438       1.380953          -0.000188
           66              H      27.836290      20.006723      10.977306       0.121243       1.187133 0.86221929E+01  0.84497870E+02                                 1.723576                            1.620533      -0.919954       2.446051                    0.998742       3.219834       8.423456       0.547203       1.142166      -0.744462      -0.028565       0.027171       0.014687       0.042070      -0.005349      -0.005326       0.009008       0.016397      -0.035990      -0.017469      -0.000453       0.017922              1.767107       1.823593      -0.273069      -0.196434       1.988380       0.293862       1.489348           0.000239
           67              H      27.189157      17.861129      10.177417       0.119731       1.162921 0.83602845E+01  0.81239335E+02                                 1.688625                            1.586959      -0.910931       2.445671                    0.998875       3.218869       8.364293       0.557981       1.129644      -0.747090      -0.039627      -0.007554      -0.003644       0.040505      -0.001014      -0.000774       0.007809       0.015007      -0.051364      -0.020019       0.003829       0.016189              1.749059       2.203763       0.337552       0.042450       1.710023       0.084521       1.333392          -0.000076
           68              H      21.288692       0.352894       8.017715       0.118985       1.166305 0.84345185E+01  0.82048907E+02                                 1.688810                            1.590403      -0.908719       2.449004                    0.998799       3.201274       8.292267       0.559897       1.124567      -0.748780       0.027893      -0.019212       0.021202       0.039958      -0.009964       0.001504      -0.007202       0.020281      -0.010059      -0.015689      -0.001102       0.016791              1.730386       1.721868      -0.222160       0.209717       1.549050      -0.324529       1.920240          -0.000219
           69              H      21.911211       1.086913       5.923887       0.118866       1.134889 0.80756944E+01  0.77745375E+02                                 1.658553                            1.556457      -0.873119       2.464344                    0.999122       3.178657       8.203439       0.565569       1.124931      -0.748371       0.036202      -0.006760      -0.008803       0.037865      -0.008470      -0.002193      -0.008909       0.025298       0.000815      -0.019587       0.004480       0.015107              1.723310       2.092983      -0.086702      -0.381256       1.322366      -0.030867       1.754582           0.000084
           70              H      18.161337       2.500840       5.338086       0.118229       1.183040 0.85546425E+01  0.83573451E+02                                 1.710517                            1.607367      -0.878871       2.461171                    0.998982       3.213092       8.360672       0.553580       1.132555      -0.746909      -0.029305       0.014909      -0.019715       0.038337      -0.008950       0.000051      -0.007933       0.026491       0.005505      -0.019598       0.004059       0.015539              1.751938       1.776161      -0.205247       0.247590       1.567603      -0.360977       1.912051          -0.000088
           71              H      17.605253       1.832695       7.488377       0.120310       1.194977 0.86506415E+01  0.84803178E+02                                 1.729145                            1.621249      -0.906222       2.452271                    0.998800       3.214655       8.397198       0.548352       1.139417      -0.745291      -0.039651       0.007968       0.013283       0.042569      -0.010048      -0.001093      -0.004409       0.025966      -0.007214      -0.016653      -0.000975       0.017627              1.786820       2.160122      -0.076503      -0.401384       1.404103      -0.054879       1.796234           0.000252
           72              H      21.687296       0.759898       3.550098       0.120500       1.250581 0.94817753E+01  0.95925444E+02                                 1.831444                            1.733674      -1.170338       2.322772                    0.996201       3.477742       9.490495       0.509314       1.188711      -0.731152       0.010646      -0.034511       0.009169       0.037262      -0.003238      -0.001185      -0.007270      -0.017569      -0.012030      -0.009345      -0.004733       0.014078              1.884511       1.616611      -0.295762      -0.131713       2.173090      -0.161007       1.863832           0.000279
           73              H      27.294930       8.118909      12.621785       0.126809       1.239373 0.94348408E+01  0.95457323E+02                                 1.830986                            1.738851      -1.189297       2.318739                    0.996041       3.460140       9.483311       0.503744       1.201770      -0.728202      -0.019307      -0.011664      -0.033311       0.040230       0.000790       0.007027       0.009623      -0.002472       0.021853      -0.010602      -0.004680       0.015282              1.881513       1.672141      -0.089620       0.345984       1.889923       0.201944       2.082475           0.000324
           74              H      31.020199       6.460309      14.040412       0.107440       1.246069 0.91506864E+01  0.90895320E+02                                 1.770564                            1.661486      -0.922282       2.432358                    0.998574       3.295957       8.641938       0.545064       1.131282      -0.747276       0.024701       0.017869       0.012258       0.032858       0.000134       0.005389       0.008178       0.011234      -0.043847      -0.018781       0.004577       0.014204              1.811975       1.898432       0.289193       0.195598       1.988377       0.334816       1.549117          -0.000102
           75              H      31.630407       4.397057      13.289928       0.117275       1.201135 0.86034374E+01  0.84089290E+02                                 1.722939                            1.606616      -0.917933       2.443471                    0.998654       3.212237       8.334318       0.556998       1.125080      -0.748862       0.039210      -0.008121      -0.001492       0.040070       0.000616       0.003647       0.005226       0.016639      -0.048838      -0.018147       0.001200       0.016946              1.796004       2.258320      -0.388895      -0.022839       1.747698       0.104610       1.381993           0.000192
           76              H      27.836234       3.519527      12.548854       0.122125       1.179803 0.85563387E+01  0.83674307E+02                                 1.714492                            1.612770      -0.905840       2.452042                    0.998810       3.211936       8.388091       0.549432       1.139956      -0.744979      -0.028424      -0.027101      -0.014294       0.041794       0.005232       0.005362       0.009083       0.016388      -0.035538      -0.017449      -0.000367       0.017816              1.757490       1.813460       0.270265       0.194522       1.976730       0.291093       1.482280          -0.000240
           77              H      27.189118       5.665121      13.348743       0.121071       1.163161 0.83648068E+01  0.81334400E+02                                 1.693270                            1.590882      -0.933505       2.437548                    0.998654       3.215402       8.371395       0.555183       1.134623      -0.745901      -0.039257       0.007087       0.003717       0.040065       0.000831       0.000801       0.007768       0.014542      -0.050806      -0.019814       0.003974       0.015840              1.754153       2.211230      -0.339281      -0.042655       1.714801       0.084925       1.336428           0.000068
           78              H      21.288785      23.173356      15.508445       0.117399       1.167496 0.84417181E+01  0.82108675E+02                                 1.687025                            1.588703      -0.896287       2.453092                    0.998898       3.205700       8.294041       0.561645       1.121207      -0.749594       0.028145       0.019476      -0.021644       0.040496       0.010107      -0.001644      -0.007126       0.020307      -0.010185      -0.015664      -0.001298       0.016962              1.728522       1.720048       0.222030      -0.209788       1.547503      -0.324190       1.918014           0.000218
           79              H      21.911305      22.439337      17.602273       0.119543       1.131438 0.80472272E+01  0.77409640E+02                                 1.655961                            1.554348      -0.872972       2.465009                    0.999103       3.173613       8.189470       0.565556       1.125852      -0.748154       0.036010       0.006677       0.009044       0.037724       0.008455       0.002113      -0.008854       0.025239       0.000976      -0.019515       0.004462       0.015053              1.720440       2.088762       0.086431       0.379858       1.320769      -0.030849       1.751789          -0.000084
           80              H      42.766922      21.025410      18.188074       0.120194       1.179462 0.85252858E+01  0.83247453E+02                                 1.710587                            1.607426      -0.889639       2.458117                    0.998892       3.204796       8.347712       0.551899       1.136539      -0.745963      -0.028763      -0.014693       0.019409       0.037682       0.008936       0.000091      -0.007799       0.026082       0.005391      -0.019367       0.004038       0.015329              1.752062       1.776301       0.205179      -0.247449       1.567710      -0.360952       1.912175           0.000087
           81              H      42.210837      21.693555      16.037783       0.121863       1.185994 0.85713686E+01  0.83831549E+02                                 1.720031                            1.613435      -0.900274       2.455734                    0.998903       3.204722       8.361119       0.549876       1.138896      -0.745388      -0.039246      -0.007942      -0.012974       0.042091       0.009860       0.001050      -0.004352       0.025927      -0.007346      -0.016480      -0.001039       0.017519              1.777053       2.146809       0.075799       0.397633       1.397860      -0.054435       1.786492          -0.000253
           82              H      46.292899      22.766352      19.976062       0.119674       1.254124 0.95144333E+01  0.96333575E+02                                 1.834424                            1.736264      -1.170741       2.322102                    0.996202       3.483006       9.507072       0.509133       1.188174      -0.731273       0.010856       0.034531      -0.009278       0.037368       0.003219       0.001191      -0.007389      -0.017635      -0.012055      -0.009405      -0.004779       0.014184              1.887665       1.619037       0.296609       0.132032       2.177138      -0.161510       1.866820          -0.000282
           83              H      21.916176      12.621833       8.118878       0.127224       1.238844 0.94312461E+01  0.95429685E+02                                 1.832265                            1.739962      -1.194504       2.317256                    0.996059       3.458273       9.484412       0.502863       1.203765      -0.727764       0.019224      -0.033418      -0.011829       0.040327      -0.006896      -0.000878       0.009437      -0.011745      -0.006797      -0.010323      -0.004627       0.014949              1.882868       1.673258      -0.346424       0.089696       2.084139       0.202213       1.891208           0.000323
           84              H      18.190906      14.040466       6.460284       0.106987       1.243034 0.91215484E+01  0.90511787E+02                                 1.765718                            1.657288      -0.876428       2.453379                    0.998877       3.292825       8.622429       0.546652       1.129168      -0.747806      -0.024810       0.012507       0.017926       0.033065      -0.005243      -0.000347       0.008075       0.027279       0.005516      -0.018584       0.004565       0.014019              1.806886       1.892915      -0.194686      -0.287871       1.545246       0.333316       1.982498          -0.000102
           85              H      17.580684      13.289978       4.397039       0.117121       1.200239 0.85949491E+01  0.83977816E+02                                 1.721381                            1.605274      -0.911818       2.446053                    0.998763       3.211128       8.327506       0.557569       1.124310      -0.749059      -0.039180      -0.001531      -0.008434       0.040107      -0.003575      -0.000821       0.005204       0.032754      -0.001042      -0.018054       0.001004       0.017050              1.794309       2.255919       0.022766       0.388212       1.380958       0.104439       1.746049           0.000192
           86              H      21.374848      12.548901       3.519514       0.121240       1.187107 0.86219384E+01  0.84494472E+02                                 1.723521                            1.620485      -0.919930       2.446060                    0.998743       3.219822       8.423288       0.547225       1.142133      -0.744470       0.028567      -0.014688      -0.027171       0.042072      -0.005326      -0.005351       0.009006       0.026191      -0.006603      -0.017466      -0.000455       0.017922              1.767049       1.823533      -0.196425      -0.273052       1.489306       0.293846       1.988307          -0.000243
           87              H      22.021979      13.348794       5.665099       0.119730       1.162921 0.83602657E+01  0.81238986E+02                                 1.688613                            1.586948      -0.910849       2.445709                    0.998877       3.218868       8.364241       0.557989       1.129630      -0.747093       0.039626       0.003643       0.007553       0.040504      -0.000773      -0.001014       0.007807       0.033189       0.003175      -0.020020       0.003829       0.016191              1.749048       2.203751       0.042451       0.337552       1.333383       0.084520       1.710010           0.000067
           88              H      27.922413      15.508504      23.173268       0.118986       1.166299 0.84344731E+01  0.82048402E+02                                 1.688808                            1.590403      -0.908649       2.449038                    0.998799       3.201268       8.292264       0.559895       1.124573      -0.748779      -0.027894      -0.021204       0.019210       0.039959       0.001505      -0.009963      -0.007202       0.015170      -0.025388      -0.015689      -0.001103       0.016791              1.730385       1.721868       0.209716      -0.222157       1.920240      -0.324526       1.549046           0.000218
           89              H      27.299900      17.602340      22.439251       0.118863       1.134874 0.80755620E+01  0.77743625E+02                                 1.658520                            1.556430      -0.873049       2.464370                    0.999122       3.178657       8.203360       0.565583       1.124910      -0.748376      -0.036205       0.008806       0.006765       0.037870      -0.002194      -0.008469      -0.008909       0.012240      -0.038360      -0.019588       0.004482       0.015106              1.723275       2.092933      -0.381240      -0.086698       1.754546      -0.030867       1.322345          -0.000096
           90              H      31.049778      18.188144      21.025329       0.118231       1.183040 0.85546352E+01  0.83573347E+02                                 1.710516                            1.607364      -0.878854       2.461180                    0.998982       3.213091       8.360663       0.553581       1.132552      -0.746909       0.029304       0.019716      -0.014910       0.038337       0.000050      -0.008950      -0.007935       0.010494      -0.042495      -0.019601       0.004060       0.015540              1.751938       1.776163       0.247595      -0.205249       1.912050      -0.360977       1.567601           0.000088
           91              H      31.605855      16.037845      21.693472       0.120310       1.194866 0.86496506E+01  0.84790662E+02                                 1.728996                            1.621124      -0.906135       2.452311                    0.998801       3.214566       8.396706       0.548393       1.139370      -0.745302       0.039652      -0.013284      -0.007970       0.042571      -0.001091      -0.010046      -0.004410       0.016596      -0.035339      -0.016651      -0.000978       0.017629              1.786658       2.159898      -0.401316      -0.076492       1.796074      -0.054871       1.404003          -0.000259
           92              H      27.523819      19.976139      22.766265       0.120495       1.250588 0.94818525E+01  0.95926349E+02                                 1.831444                            1.733674      -1.170376       2.322752                    0.996200       3.477772       9.490560       0.509317       1.188702      -0.731154      -0.010648      -0.009171       0.034512       0.037264      -0.001185      -0.003236      -0.007270      -0.002767       0.032372      -0.009345      -0.004734       0.014079              1.884511       1.616614      -0.131712      -0.295762       1.863835      -0.161007       2.173084           0.000275
           93              H      29.723512      15.915508       7.610713       0.133306       1.226161 0.93744107E+01  0.94639616E+02                                 1.823486                            1.740755      -1.111779       2.364210                    0.996880       3.364514       9.194024       0.500512       1.212168      -0.727051       0.019534       0.022897      -0.022913       0.037826       0.007959      -0.007981      -0.003310      -0.009968       0.009899      -0.013080       0.000007       0.013073              1.865647       1.780890       0.338638      -0.338680       1.908029      -0.025143       1.908021          -0.000014
           94              H      19.487608       7.610742      15.915447       0.133306       1.226156 0.93743568E+01  0.94638915E+02                                 1.823478                            1.740748      -1.111778       2.364211                    0.996880       3.364509       9.193996       0.500514       1.212165      -0.727051      -0.019534      -0.022896       0.022913       0.037826       0.007959      -0.007981      -0.003310      -0.009968       0.009899      -0.013080       0.000007       0.013073              1.865639       1.780882       0.338636      -0.338679       1.908021      -0.025143       1.908013          -0.000013
           95              H      19.487624      15.915508       7.610713       0.133305       1.226144 0.93742239E+01  0.94637031E+02                                 1.823447                            1.740720      -1.111758       2.364221                    0.996880       3.364498       9.193874       0.500526       1.212143      -0.727056      -0.019532       0.022915      -0.022894       0.037825      -0.007979       0.007958      -0.003311      -0.009933       0.009999      -0.013077       0.000005       0.013072              1.865606       1.780851      -0.338670       0.338626       1.907982      -0.025144       1.907984          -0.000014
           96              H      29.723496       7.610742      15.915447       0.133305       1.226147 0.93742593E+01  0.94637526E+02                                 1.823455                            1.740727      -1.111756       2.364221                    0.996880       3.364502       9.193907       0.500523       1.212148      -0.727055       0.019532      -0.022915       0.022894       0.037825      -0.007979       0.007958      -0.003311      -0.009933       0.009998      -0.013077       0.000005       0.013072              1.865614       1.780858      -0.338672       0.338628       1.907991      -0.025144       1.907993          -0.000013
           97              H      44.132524      19.397393      19.397319       0.124452       1.281602 0.98601928E+01  0.10098364E+03                                 1.883577                            1.788386      -1.245020       2.295272                    0.995549       3.497562       9.681017       0.491668       1.216378      -0.725165      -0.020180      -0.022780      -0.022777       0.038013       0.007370       0.007370       0.004342      -0.007965       0.007969      -0.011261      -0.001687       0.012948              1.928401       1.790474       0.323885       0.323884       1.997366       0.021171       1.997363           0.000008
           98              H      29.684174      19.397393      19.397319       0.125356       1.278549 0.98318536E+01  0.10061871E+03                                 1.880288                            1.785574      -1.185726       2.322478                    0.995934       3.493493       9.665457       0.492166       1.216050      -0.725230       0.019884      -0.022736      -0.022735       0.037804      -0.007413      -0.007413       0.004148      -0.008192       0.008201      -0.011456      -0.001417       0.012873              1.924917       1.787288      -0.322732      -0.322732       1.993733       0.020822       1.993729           0.000008
           99              H       5.078596       4.128857       4.128841       0.124452       1.281600 0.98601693E+01  0.10098329E+03                                 1.883571                            1.788381      -1.245021       2.295271                    0.995549       3.497561       9.680994       0.491671       1.216373      -0.725166       0.020180       0.022780       0.022777       0.038013       0.007370       0.007370       0.004343      -0.007966       0.007969      -0.011261      -0.001687       0.012948              1.928394       1.790468       0.323882       0.323882       1.997358       0.021172       1.997356          -0.000008
          100              H      19.526946       4.128857       4.128841       0.125356       1.278545 0.98318105E+01  0.10061811E+03                                 1.880279                            1.785566      -1.185727       2.322477                    0.995934       3.493490       9.665425       0.492169       1.216044      -0.725231      -0.019884       0.022736       0.022735       0.037804      -0.007413      -0.007413       0.004148      -0.008192       0.008201      -0.011456      -0.001417       0.012873              1.924907       1.787280      -0.322730      -0.322729       1.993723       0.020822       1.993719          -0.000008
          101              C      27.668945      13.414668       8.460948      -0.169598      39.927165 0.46399563E+03  0.11119390E+05                                10.287847                            7.258103      -0.043019       1.946697                    0.999494      30.594508      89.637038       0.600310       0.425759      -1.055283      -0.000861       0.017170       0.014479       0.022476       0.001942       0.027120       0.000240      -0.029582      -0.071172      -0.042383       0.015450       0.026933             13.748198      11.830274       3.103516      -7.960279      10.052493      -0.119095      19.361828           0.000440
          102              C      28.660548      14.144687       7.669763       0.072985      46.656049 0.44985845E+03  0.10585915E+05                                11.336728                            7.073912      -0.139250       1.957108                    0.999054      27.009639      75.775119       0.623992       0.417133      -1.071880      -0.006849       0.006849       0.004859       0.010836       0.003927      -0.008738       0.010621       0.021709       0.040659      -0.022490       0.002255       0.020235             17.384814      11.436530       1.140061      -8.223270      13.775610       6.471922      26.942300           0.000876
          103              C      29.120667      13.678161       6.323832       0.087627      39.338167 0.39289991E+03  0.89736585E+04                                10.226599                            6.656671      -0.173757       1.959311                    0.999329      26.246200      73.494453       0.634096       0.422925      -1.063935       0.000284       0.000352       0.000542       0.000706       0.007198      -0.006158       0.005768      -0.053549       0.028959      -0.033649       0.009043       0.024606             15.326057      12.575566      -1.463330      -6.931737       8.008068       6.766299      25.394539           0.000022
          104              C      30.353402      13.711098       5.886245      -0.138012      35.221408 0.38409144E+03  0.87843874E+04                                 9.405244                            6.557025       0.091283       2.005886                    0.999764      28.928125      82.940994       0.637997       0.419769      -1.058467      -0.002575      -0.009252      -0.035615       0.036887       0.005327       0.025708       0.010297      -0.000595      -0.021191      -0.028823      -0.000071       0.028894             12.604153      11.546019      -0.962590      -5.269032       6.830286       4.932071      19.436155          -0.000497
          105              C      30.722482      13.297036       4.644064      -0.101430      34.322781 0.39008100E+03  0.89308843E+04                                 9.219231                            6.588194       0.083548       2.003339                    0.999782      28.569076      81.208320       0.641146       0.417262      -1.063029      -0.021063      -0.000164       0.023258       0.031379      -0.003344      -0.008730      -0.008992       0.032805      -0.071385      -0.028865      -0.000964       0.029829             12.092548      10.065420      -0.462279      -3.222136       6.756213       5.017324      19.456010          -0.001175
          106              C      29.775167      12.897090       3.759480      -0.004372      37.901227 0.40499152E+03  0.92781517E+04                                 9.832947                            6.652604       0.038905       2.023897                    0.999284      26.575481      73.438007       0.652412       0.409797      -1.077214      -0.022890       0.018440       0.024038       0.037971      -0.007079       0.010762      -0.004256      -0.006318       0.047573      -0.017292      -0.003938       0.021230             14.301196      11.546637      -0.992340      -5.402112       7.407507       6.117024      23.949443          -0.001104
          107              C      28.485839      12.861801       4.124136      -0.099527      34.514979 0.41082066E+03  0.95304607E+04                                 9.269109                            6.784587      -0.014582       1.967496                    0.999585      29.034693      83.138328       0.628375       0.420171      -1.060946       0.011031       0.014561       0.020004       0.027090       0.007831       0.029781       0.006269       0.011006      -0.003297      -0.027531      -0.007454       0.034985             12.004796      11.237711      -0.622078      -4.417515       6.604841       4.431900      18.171835           0.000305
          108              C      28.094615      13.304094       5.418075      -0.153330      36.412269 0.45133391E+03  0.10683362E+05                                 9.550547                            7.063560       0.174500       2.019917                    0.999718      29.718844      85.018033       0.624188       0.414554      -1.068114       0.011609       0.000162      -0.022931       0.025702       0.006266      -0.010287       0.003527       0.067214      -0.029341      -0.030335      -0.010689       0.041024             12.336983      10.650236      -0.485886      -3.155235       6.871828       4.966464      19.488885           0.000687
          109              C      30.254970      12.411979       2.376613       0.586318      24.818723 0.26965162E+03  0.56737888E+04                                 7.990136                            5.848380       0.007869       2.061179                    0.999554      22.395420      62.617377       0.611979       0.475663      -1.020714       0.015033      -0.018206      -0.058170       0.062779       0.040898       0.015437      -0.044198      -0.132502      -0.234748      -0.097435      -0.026950       0.124385             10.937585       8.812647      -1.622567      -4.210140       6.217370       4.043364      17.782738          -0.000201
          110              C      43.687151      14.158098      22.933301       0.608963      23.499079 0.24694028E+03  0.50989819E+04                                 7.744074                            5.617256      -0.047782       2.048362                    0.999526      22.060636      61.738073       0.619051       0.479168      -1.015624      -0.015692      -0.054950       0.015040       0.059093      -0.018655      -0.028067       0.055177       0.053448       0.289761      -0.092736      -0.027397       0.120133             10.582526       7.792159       3.307367      -0.587273      17.906971      -4.012120       6.048449          -0.000301
          111              C      44.016869      15.572025      22.493362      -0.021182      39.724736 0.42275136E+03  0.97778739E+04                                10.127042                            6.785307       0.052005       2.024726                    0.999291      26.837462      74.228040       0.648427       0.408400      -1.079416       0.005888       0.037487      -0.018410       0.042177       0.001694       0.000461      -0.002624      -0.000022      -0.034696      -0.011981       0.004372       0.007609             14.875770      10.939313       5.410682      -0.463500      25.727302      -6.420603       7.960694          -0.000170
          112              C      20.666252      16.047255      22.719213      -0.094782      34.467293 0.39581205E+03  0.90991700E+04                                 9.260989                            6.653678       0.019392       1.981247                    0.999700      28.729027      81.946596       0.635225       0.419436      -1.061186      -0.004426       0.021778      -0.015528       0.027111      -0.025692       0.012914      -0.001351       0.018638       0.013608      -0.030802       0.000589       0.030213             12.225094      10.504838       4.967327      -0.324329      19.294299      -4.460651       6.876147          -0.000891
          113              C      21.035338      17.294147      22.295742      -0.146896      35.813680 0.41700181E+03  0.96982664E+04                                 9.466577                            6.806204       0.138025       2.015573                    0.999719      29.231898      83.477097       0.632189       0.416585      -1.064513      -0.008861      -0.023882       0.006334       0.026248       0.010450       0.012891       0.004381       0.036832      -0.050161      -0.020521      -0.012708       0.033229             12.480416       9.832196       3.529215       0.011165      20.277080      -5.270557       7.331972          -0.000586
          114              C      44.715673      18.099921      21.649949       0.084961      40.742169 0.41786522E+03  0.96713341E+04                                10.447030                            6.849036      -0.153865       1.960709                    0.999264      26.505402      74.195738       0.628640       0.420973      -1.067441      -0.005240      -0.008350      -0.003633       0.010506       0.015194       0.003062      -0.007675      -0.038266       0.030630      -0.030277       0.007663       0.022614             15.604886      11.792967       6.471035      -0.739341      26.389527      -7.107118       8.632165          -0.000032
          115              C      43.406658      17.638806      21.438213      -0.152279      36.411353 0.42923088E+03  0.10053701E+05                                 9.559961                            6.899013       0.133074       2.009718                    0.999685      29.555818      84.663971       0.628864       0.415828      -1.065142      -0.001278      -0.021376       0.010440       0.023823      -0.015705       0.017658      -0.016476       0.027748      -0.033778      -0.026501      -0.011054       0.037555             12.457832      10.950466       4.607161      -0.317549      19.271822      -4.789522       7.151208           0.000470
          116              C      43.076941      16.367212      21.848745      -0.092495      34.633513 0.40924285E+03  0.94822327E+04                                 9.289546                            6.768223      -0.002842       1.972516                    0.999640      28.923769      82.698851       0.629763       0.419758      -1.061486       0.021279       0.012341       0.003788       0.024889       0.005886       0.008284       0.011102       0.050539      -0.036938      -0.027325      -0.006802       0.034127             11.917459       9.519678       2.900171       0.114089      19.064366      -5.006772       7.168333           0.000863
          117              C      45.151195      19.463031      21.218479       0.076508      44.248297 0.41963548E+03  0.97164024E+04                                10.933512                            6.822917      -0.119290       1.968018                    0.999178      26.627988      74.400074       0.635878       0.416006      -1.071293       0.007085       0.004102      -0.001723       0.008366       0.001336       0.001849      -0.012773       0.003136      -0.022790      -0.016606       0.005603       0.011003             16.591101      10.579474       7.879248       1.103059      26.297425      -5.466384      12.896403          -0.000477
          118              C      46.002549      20.264336      21.917676      -0.161617      38.329042 0.42583637E+03  0.10009140E+05                                10.025241                            6.962482      -0.082187       1.942104                    0.999536      30.027134      87.721621       0.610429       0.426891      -1.052388       0.001058       0.015610      -0.015800       0.022236      -0.040134      -0.013279      -0.005368       0.035318       0.070847      -0.057376       0.019915       0.037461             13.453801      11.035181       7.914557       2.634927      19.275702       0.227171      10.050521          -0.000671
          119              C      21.542166       8.460981      13.414616      -0.170368      39.929506 0.46409590E+03  0.11121514E+05                                10.283177                            7.255179      -0.037947       1.948091                    0.999541      30.602435      89.636005       0.600939       0.425324      -1.055636       0.001092       0.015086       0.017825       0.023377      -0.027372      -0.001975      -0.000011       0.021686       0.081261      -0.043002       0.015666       0.027336             13.740872      11.823544       7.954060      -3.102297      19.350063      -0.118017      10.049009           0.000441
          120              C      20.550563       7.669793      14.144633       0.073537      46.651523 0.44977925E+03  0.10583547E+05                                11.336291                            7.073398      -0.140632       1.956553                    0.999082      27.007103      75.765300       0.624002       0.417146      -1.071875       0.007010       0.004487       0.006087       0.010311       0.007995      -0.005007       0.010575      -0.010652      -0.052130      -0.022634       0.002866       0.019769             17.384447      11.435688       8.222457      -1.140105      26.942450       6.472271      13.775203           0.000876
          121              C      20.090435       6.323856      13.678109       0.086770      39.350347 0.39304535E+03  0.89774829E+04                                10.226344                            6.656254      -0.171063       1.960072                    0.999329      26.253268      73.507528       0.634375       0.422716      -1.064106      -0.001116       0.000724       0.000680       0.001494       0.005942      -0.007398       0.005603      -0.041125       0.067063      -0.033763       0.008876       0.024886             15.326196      12.572586       6.932198       1.464014      25.397426       6.767336       8.008577           0.000023
          122              C      18.857698       5.886268      13.711046      -0.138095      35.242982 0.38434167E+03  0.87916403E+04                                 9.410668                            6.560722       0.091544       2.005951                    0.999778      28.933893      82.967799       0.637583       0.419969      -1.058330       0.001728      -0.034362      -0.009354       0.035654      -0.026233      -0.005584       0.010168       0.011731       0.012744      -0.029627       0.000240       0.029387             12.612624      11.551950       5.276366       0.965017      19.451412       4.935578       6.834509          -0.000496
          123              C      18.488610       4.644082      13.296986      -0.101255      34.344454 0.39034730E+03  0.89387328E+04                                 9.223903                            6.591240       0.084068       2.003453                    0.999783      28.577919      81.248148       0.640866       0.417363      -1.062937       0.020427       0.023571       0.000638       0.031197       0.008823       0.003706      -0.008645       0.051492      -0.014803      -0.028330      -0.001503       0.029833             12.099296      10.069677       3.224492       0.462784      19.468299       5.020401       6.759913          -0.001175
          124              C      19.435918       3.759495      12.897041      -0.004301      37.908254 0.40508545E+03  0.92811929E+04                                 9.836210                            6.655054       0.035069       2.022714                    0.999314      26.575145      73.449680       0.652020       0.410004      -1.077037       0.022427       0.024880       0.018076       0.038062      -0.010431       0.007155      -0.004343      -0.027537      -0.015339      -0.017337      -0.004083       0.021420             14.305260      11.551056       5.402594       0.991880      23.955397       6.118490       7.409328          -0.001101
          125              C      20.725247       4.124152      12.861752      -0.098383      34.411342 0.40938369E+03  0.94880518E+04                                 9.245205                            6.768035      -0.010246       1.969207                    0.999614      28.994202      82.961080       0.629845       0.419591      -1.061397      -0.010683       0.018745       0.014719       0.026118      -0.029787      -0.008034       0.006645       0.007088      -0.018454      -0.026929      -0.008741       0.035669             11.969300      11.206728       4.390019       0.614606      18.113549       4.418459       6.587625           0.000309
          126              C      21.116480       5.418096      13.304043      -0.151162      36.403466 0.45119414E+03  0.10680205E+05                                 9.556162                            7.068607       0.168838       2.018391                    0.999696      29.701075      84.993243       0.623095       0.415275      -1.067552      -0.010590      -0.022678       0.000406       0.025032       0.010529      -0.005834       0.004346       0.048615      -0.090219      -0.031843      -0.010011       0.041853             12.344555      10.648914       3.152467       0.485143      19.507438       4.972527       6.877314           0.000689
          127              C      18.956105       2.376622      12.411931       0.585629      24.809201 0.26955972E+03  0.56714361E+04                                 7.988648                            5.847904       0.003165       2.059816                    0.999549      22.391013      62.605069       0.611915       0.475748      -1.020657      -0.014435      -0.057353      -0.018179       0.061873      -0.015463      -0.040690      -0.044069       0.051623       0.317322      -0.097680      -0.026912       0.124591             10.934232       8.810566       4.208249       1.621855      17.776329       4.041536       6.215801          -0.000203
          128              C      30.129538      22.933388      14.158043       0.607949      23.502089 0.24698694E+03  0.51002507E+04                                 7.745110                            5.618154      -0.048984       2.047972                    0.999553      22.062786      61.748494       0.618934       0.479231      -1.015578       0.014686       0.015722      -0.055767       0.059773       0.027542       0.018838       0.054955      -0.118915      -0.226353      -0.093082      -0.027216       0.120298             10.584053       7.793613       0.587707      -3.308877       6.048886      -4.012499      17.909660          -0.000301
          129              C      29.799825      22.493447      15.571965      -0.020014      39.712128 0.42257984E+03  0.97734368E+04                                10.127212                            6.785694       0.048711       2.023754                    0.999312      26.829583      74.217398       0.648122       0.408612      -1.079218      -0.005558      -0.017710       0.036881       0.041288      -0.000416      -0.002431      -0.002963       0.017666       0.021367      -0.012867       0.003834       0.009033             14.874882      10.942296       0.461865      -5.409146       7.960288      -6.419107      25.722061          -0.000089
          130              C      28.544946      22.719299      16.047194      -0.097837      34.584489 0.39736162E+03  0.91441359E+04                                 9.281610                            6.666407       0.018039       1.979954                    0.999730      28.789043      82.171984       0.634630       0.419401      -1.061160       0.005602      -0.016224       0.021710       0.027675      -0.012403       0.024957      -0.000469       0.001017      -0.035288      -0.030577       0.001883       0.028694             12.256189      10.529268       0.327164      -4.984511       6.891305      -4.473495      19.347994          -0.000903
          131              C      28.175864      22.295827      17.294080      -0.144343      35.714174 0.41549811E+03  0.96543402E+04                                 9.448814                            6.793208       0.135173       2.015425                    0.999733      29.181404      83.287767       0.632908       0.416497      -1.064594       0.009049       0.006352      -0.023560       0.026025      -0.012750      -0.010685       0.003799       0.043518      -0.027505      -0.020719      -0.012129       0.032847             12.456256       9.816740      -0.011766      -3.523413       7.317824      -5.258380      20.234203          -0.000511
          132              C      29.101030      21.650031      18.099851       0.082699      40.819561 0.41870702E+03  0.96955265E+04                                10.459451                            6.855399      -0.152321       1.960877                    0.999235      26.532002      74.284045       0.628432       0.420907      -1.067500       0.005314      -0.003568      -0.007849       0.010128      -0.002554      -0.014993      -0.007875      -0.034196       0.042867      -0.030022       0.007084       0.022938             15.627488      11.806161       0.741519      -6.481243       8.644191      -7.120521      26.432114           0.000202
          133              C      30.410041      21.438295      17.638738      -0.149659      36.328958 0.42803759E+03  0.10018707E+05                                 9.547718                            6.890998       0.133173       2.010353                    0.999698      29.510831      84.503508       0.629018       0.416019      -1.065027       0.001759       0.009185      -0.019155       0.021316      -0.018516       0.016079      -0.017559       0.032530      -0.025741      -0.028181      -0.011086       0.039267             12.440823      10.937226       0.317060      -4.601520       7.141499      -4.781667      19.243744           0.000571
          134              C      30.739754      21.848828      16.367150      -0.090560      34.549481 0.40802662E+03  0.94469013E+04                                 9.272942                            6.756413       0.003025       1.974609                    0.999669      28.887855      82.561521       0.630565       0.419542      -1.061636      -0.019846       0.003065       0.012421       0.023613      -0.008501      -0.006861       0.010920       0.046570      -0.058725      -0.027873      -0.008097       0.035970             11.893544       9.511197      -0.115957      -2.897128       7.152984      -4.991559      19.016450           0.000867
          135              C      28.665513      21.218560      19.462957       0.076795      44.203116 0.41915831E+03  0.97025951E+04                                10.926402                            6.818924      -0.118167       1.968608                    0.999204      26.612778      74.347047       0.636079       0.415992      -1.071302      -0.006168      -0.002281       0.002746       0.007126      -0.001534      -0.001419      -0.013030       0.011939       0.006682      -0.016466       0.005045       0.011421             16.579492      10.572000      -1.101697      -7.872919      12.887703      -5.462931      26.278772           0.000462
          136              C      27.814166      21.917760      20.264258      -0.161452      38.358817 0.42622606E+03  0.10021002E+05                                10.033131                            6.967795      -0.084193       1.941411                    0.999562      30.033872      87.764914       0.609892       0.427152      -1.052184      -0.000456      -0.018053       0.015979       0.024113       0.012878       0.040136      -0.005215      -0.015863      -0.085716      -0.056551       0.019294       0.037257             13.465728      11.045587      -2.637046      -7.923977      10.056699       0.229132      19.294898           0.000671
          137              C      21.542184      15.065269      10.111544      -0.169608      39.927547 0.46400090E+03  0.11119548E+05                                10.287917                            7.258151      -0.043027       1.946694                    0.999494      30.594679      89.637685       0.600307       0.425760      -1.055282       0.000859      -0.014469      -0.017156       0.022459       0.027116       0.001956       0.000230       0.020810       0.079953      -0.042381       0.015448       0.026934             13.748296      11.830322      -7.960326       3.103535      19.362019      -0.119109      10.052546           0.000433
          138              C      20.550584      15.856457       9.381527       0.072984      46.655824 0.44985663E+03  0.10585864E+05                                11.336702                            7.073905      -0.139197       1.957126                    0.999054      27.009599      75.775046       0.623991       0.417134      -1.071879       0.006844      -0.004856      -0.006843       0.010828      -0.008741       0.003935       0.010620      -0.009456      -0.052864      -0.022486       0.002261       0.020225             17.384756      11.436453      -8.223199       1.140075      26.942264       6.471886      13.775551           0.000859
          139              C      20.090467      17.202394       9.848051       0.087630      39.338173 0.39290092E+03  0.89736869E+04                                10.226608                            6.656684      -0.173826       1.959291                    0.999329      26.246194      73.494445       0.634095       0.422926      -1.063935      -0.000285      -0.000541      -0.000358       0.000709      -0.006153       0.007197       0.005779      -0.041242       0.065848      -0.033643       0.009030       0.024614             15.326059      12.575530      -6.931685      -1.463306      25.394594       6.766280       8.008052           0.000263
          140              C      18.857733      17.639982       9.815114      -0.138012      35.221403 0.38409265E+03  0.87844164E+04                                 9.405228                            6.557026       0.091270       2.005878                    0.999764      28.928160      82.940931       0.637999       0.419768      -1.058469       0.002566       0.035608       0.009250       0.036880       0.025716       0.005334       0.010301       0.010309       0.011504      -0.028834      -0.000072       0.028906             12.604115      11.545977      -5.269004      -0.962576      19.436117       4.932022       6.830250           0.000649
          141              C      18.488655      18.882168      10.229174      -0.101428      34.322744 0.39008194E+03  0.89309050E+04                                 9.219192                            6.588178       0.083548       2.003337                    0.999782      28.569105      81.208209       0.641151       0.417259      -1.063031       0.021066      -0.023257       0.000165       0.031380      -0.008732      -0.003340      -0.008990       0.052110      -0.013488      -0.028873      -0.000959       0.029832             12.092471      10.065387      -3.222083      -0.462255      19.455870       5.017248       6.756156           0.001167
          142              C      19.435971      19.766755      10.629119      -0.004379      37.901336 0.40499495E+03  0.92782462E+04                                 9.832950                            6.652623       0.038892       2.023891                    0.999284      26.575591      73.438282       0.652413       0.409796      -1.077215       0.022888      -0.024036      -0.018439       0.037969       0.010763      -0.007077      -0.004252      -0.026943      -0.014290      -0.017293      -0.003933       0.021226             14.301155      11.546630      -5.402052      -0.992310      23.949359       6.116963       7.407475           0.001147
          143              C      20.725298      19.402098      10.664408      -0.099528      34.515069 0.41082326E+03  0.95305342E+04                                 9.269111                            6.784594      -0.014552       1.967503                    0.999585      29.034785      83.138595       0.628376       0.420169      -1.060947      -0.011036      -0.020001      -0.014573       0.027096       0.029772       0.007829       0.006273       0.007145      -0.014863      -0.027521      -0.007457       0.034977             12.004779      11.237694      -4.417462      -0.622055      18.171821       4.431871       6.604821          -0.000336
          144              C      21.116520      18.108154      10.222117      -0.153332      36.412120 0.45133275E+03  0.10683323E+05                                 9.550508                            7.063539       0.174503       2.019918                    0.999718      29.718756      85.017626       0.624191       0.414552      -1.068115      -0.011617       0.022924      -0.000151       0.025700      -0.010291       0.006283       0.003527       0.048292      -0.086128      -0.030333      -0.010698       0.041031             12.336916      10.650190      -3.155179      -0.485867      19.488779       4.966408       6.871779          -0.000603
          145              C      18.956169      21.149628      11.114229       0.586332      24.818629 0.26965155E+03  0.56737882E+04                                 7.990126                            5.848388       0.007923       2.061196                    0.999554      22.395376      62.617302       0.611977       0.475665      -1.020713      -0.015026       0.058174       0.018206       0.062781       0.015439       0.040899      -0.044193       0.051126       0.316111      -0.097433      -0.026946       0.124380             10.937538       8.812619      -4.210094      -1.622547      17.782655       4.043313       6.217340           0.000138
          146              C       5.523952       0.592862       9.368117       0.608951      23.498904 0.24693794E+03  0.50989201E+04                                 7.744036                            5.617231      -0.047849       2.048344                    0.999525      22.060517      61.737613       0.619053       0.479168      -1.015624       0.015691      -0.015044       0.054973       0.059114      -0.028068      -0.018650       0.055182      -0.118134      -0.225109      -0.092754      -0.027379       0.120133             10.582471       7.792108      -0.587258       3.307313       6.048439      -4.012126      17.906866           0.000231
          147              C       5.194237       1.032803       7.954195      -0.021156      39.723418 0.42273517E+03  0.97774044E+04                                10.126823                            6.785181       0.051995       2.024732                    0.999291      26.836923      74.226156       0.648433       0.408400      -1.079416      -0.005876       0.018402      -0.037473       0.042159       0.000454       0.001719      -0.002634       0.017373       0.017422      -0.012008       0.004359       0.007648             14.875416      10.939041      -0.463474       5.410495       7.960547      -6.420469      25.726659           0.000064
          148              C      28.544855       0.806951       7.478966      -0.094787      34.466972 0.39580801E+03  0.90990544E+04                                 9.260913                            6.653634       0.019445       1.981267                    0.999700      28.728898      81.946145       0.635228       0.419435      -1.061186       0.004413       0.015523      -0.021779       0.027107       0.012908      -0.025664      -0.001353       0.002539      -0.034702      -0.030762       0.000571       0.030190             12.224957      10.504671      -0.324276       4.967107       6.876136      -4.460653      19.294064           0.000891
          149              C      28.175772       1.230423       6.232080      -0.146859      35.813807 0.41700077E+03  0.96982734E+04                                 9.466915                            6.806463       0.137697       2.015489                    0.999719      29.231327      83.476648       0.632137       0.416617      -1.064488       0.008832      -0.006350       0.023883       0.026243       0.012904       0.010449       0.004389       0.043543      -0.030193      -0.020547      -0.012711       0.033258             12.480920       9.832228       0.011116       3.529208       7.332339      -5.270951      20.278193           0.000507
          150              C       4.495440       1.876219       5.426309       0.084943      40.742545 0.41786867E+03  0.96714270E+04                                10.447060                            6.849036      -0.153852       1.960710                    0.999264      26.505513      74.195922       0.628644       0.420969      -1.067444       0.005246       0.003630       0.008360       0.010516       0.003081       0.015178      -0.007687      -0.034435       0.042093      -0.030268       0.007654       0.022614             15.604990      11.792948      -0.739406       6.471165       8.632216      -7.107198      26.389805          -0.000204
          151              C       5.804454       2.087955       5.887422      -0.152234      36.408789 0.42919446E+03  0.10052612E+05                                 9.559409                            6.898641       0.133095       2.009736                    0.999685      29.554721      84.659198       0.628893       0.415819      -1.065150       0.001285      -0.010464       0.021392       0.023849       0.017653      -0.015705      -0.016492       0.030741      -0.024738      -0.026510      -0.011044       0.037553             12.457044      10.949792      -0.317459       4.606701       7.150823      -4.789228      19.270518          -0.000575
          152              C       6.134168       1.677422       7.159010      -0.092524      34.635408 0.40926922E+03  0.94830065E+04                                 9.289931                            6.768490      -0.002967       1.972467                    0.999640      28.924597      82.702218       0.629743       0.419765      -1.061481      -0.021265      -0.003779      -0.012303       0.024857       0.008278       0.005881       0.011089       0.043753      -0.057374      -0.027321      -0.006813       0.034134             11.918005       9.519954       0.114068       2.900263       7.168676      -5.007106      19.065386          -0.000880
          153              C       4.059922       2.307690       4.063203       0.076518      44.248240 0.41963331E+03  0.97163429E+04                                10.933530                            6.822910      -0.119333       1.968003                    0.999179      26.627922      74.399942       0.635876       0.416007      -1.071292      -0.007099       0.001723      -0.004094       0.008374       0.001844       0.001343      -0.012782       0.012962       0.006723      -0.016614       0.005596       0.011017             16.591148      10.579509       1.103076       7.879273      12.896457      -5.466394      26.297477          -0.000466
          154              C       3.208568       1.608490       3.261902      -0.161631      38.329186 0.42583755E+03  0.10009178E+05                                10.025277                            6.962497      -0.082129       1.942125                    0.999536      30.027165      87.721871       0.610428       0.426891      -1.052387      -0.001067       0.015805      -0.015607       0.022237      -0.013277      -0.040136      -0.005360      -0.017746      -0.088335      -0.057362       0.019901       0.037461             13.453867      11.035250       2.634964       7.914605      10.050582       0.227196      19.275769          -0.000683
          155              C      27.668944      10.111582      15.065212      -0.170344      39.928814 0.46408518E+03  0.11121198E+05                                10.283090                            7.255117      -0.038027       1.948071                    0.999541      30.602047      89.634758       0.600938       0.425326      -1.055634      -0.001095      -0.017837      -0.015088       0.023388      -0.001967      -0.027354      -0.000000      -0.029769      -0.073175      -0.042985       0.015656       0.027329             13.740762      11.823435      -3.102275       7.953999      10.048946      -0.118033      19.349904           0.000434
          156              C      28.660544       9.381563      15.856397       0.073525      46.651774 0.44978065E+03  0.10583588E+05                                11.336327                            7.073407      -0.140672       1.956541                    0.999083      27.007164      75.765509       0.624002       0.417146      -1.071876      -0.007006      -0.006097      -0.004486       0.010314      -0.005009       0.008004       0.010588       0.020757       0.042027      -0.022649       0.002873       0.019777             17.384526      11.435722      -1.140081       8.222515      13.775275       6.472323      26.942580           0.000859
          157              C      29.120671       9.848089      17.202328       0.086768      39.350281 0.39304302E+03  0.89774173E+04                                10.226338                            6.656238      -0.171138       1.960050                    0.999329      26.253209      73.507337       0.634375       0.422716      -1.064106       0.001116      -0.000682      -0.000718       0.001492      -0.007402       0.005948       0.005605      -0.054087       0.028193      -0.033768       0.008888       0.024881             15.326216      12.572585       1.464033       6.932246       8.008593       6.767365      25.397470           0.000263
          158              C      30.353407       9.815152      17.639915      -0.138083      35.242691 0.38433645E+03  0.87914932E+04                                 9.410633                            6.560691       0.091484       2.005933                    0.999778      28.933700      82.967174       0.637582       0.419971      -1.058328      -0.001727       0.009355       0.034367       0.035659      -0.005589      -0.026227       0.010167      -0.000505      -0.023938      -0.029615       0.000231       0.029384             12.612588      11.551900       0.965022       5.276359       6.834504       4.935586      19.451362           0.000649
          159              C      30.722493      10.229214      18.882096      -0.101276      34.344909 0.39035259E+03  0.89388781E+04                                 9.223948                            6.591261       0.084084       2.003454                    0.999783      28.578196      81.248860       0.640868       0.417360      -1.062940      -0.020431      -0.000636      -0.023566       0.031196       0.003708       0.008819      -0.008656       0.033143      -0.069799      -0.028327      -0.001497       0.029824             12.099375      10.069693       0.462790       3.224499       6.759970       5.020473      19.468461           0.001167
          160              C      29.775184      10.629160      19.766680      -0.004296      37.907965 0.40507910E+03  0.92810133E+04                                 9.836170                            6.655006       0.035138       2.022740                    0.999313      26.574953      73.449073       0.652022       0.410004      -1.077037      -0.022434      -0.018081      -0.024905       0.038085       0.007172      -0.010430      -0.004354      -0.006110       0.048954      -0.017349      -0.004073       0.021421             14.305243      11.550993       0.991889       5.402587       7.409327       6.118522      23.955408           0.001142
          161              C      28.485855      10.664449      19.402024      -0.098393      34.411657 0.40938693E+03  0.94881457E+04                                 9.245254                            6.768056      -0.010316       1.969186                    0.999614      28.994384      82.961689       0.629845       0.419590      -1.061398       0.010673      -0.014706      -0.018733       0.026098      -0.008023      -0.029775       0.006641       0.012769      -0.001361      -0.026912      -0.008742       0.035654             11.969400      11.206793       0.614631       4.390102       6.587678       4.418526      18.113728          -0.000335
          162              C      28.094624      10.222156      18.108085      -0.151150      36.402828 0.45118333E+03  0.10679884E+05                                 9.556055                            7.068524       0.168812       2.018386                    0.999696      29.700725      84.991955       0.623099       0.415275      -1.067552       0.010595      -0.000408       0.022683       0.025038      -0.005832       0.010528       0.004349       0.069433      -0.027799      -0.031852      -0.010005       0.041858             12.344429      10.648803       0.485149       3.152457       6.877252       4.972489      19.507230          -0.000605
          163              C      30.254995      11.114271      21.149547       0.585629      24.810386 0.26957303E+03  0.56717934E+04                                 7.988921                            5.848063       0.003189       2.059815                    0.999549      22.391625      62.607462       0.611904       0.475750      -1.020654       0.014381       0.018175       0.057349       0.061855      -0.040660      -0.015491      -0.044090      -0.132859      -0.236133      -0.097710      -0.026883       0.124593             10.934688       8.810858       1.621938       4.208476       6.216040       4.041771      17.777166           0.000143
          164              C      19.081599       9.368152       0.592859       0.607928      23.502803 0.24699630E+03  0.51004866E+04                                 7.745211                            5.618223      -0.048921       2.047983                    0.999553      22.063236      61.749780       0.618937       0.479224      -1.015582      -0.014697       0.055761      -0.015733       0.059773       0.018845       0.027547       0.054956       0.053739       0.291606      -0.093101      -0.027216       0.120317             10.584196       7.793695      -3.308906       0.587714      17.909944      -4.012542       6.048949           0.000240
          165              C      19.411309       7.954225       1.032798      -0.019993      39.710955 0.42256790E+03  0.97730775E+04                                10.126952                            6.785552       0.048757       2.023776                    0.999312      26.829245      74.215806       0.648136       0.408606      -1.079223       0.005548      -0.036872       0.017692       0.041271      -0.002405      -0.000405      -0.002947      -0.001862      -0.037253      -0.012884       0.003861       0.009022             14.874419      10.941995      -5.408902       0.461814      25.721214      -6.418843       7.960047           0.000135
          166              C      20.666187       7.478995       0.806947      -0.097850      34.585274 0.39737361E+03  0.91444823E+04                                 9.281763                            6.666522       0.018085       1.979966                    0.999731      28.789405      82.173386       0.634622       0.419402      -1.061158      -0.005601      -0.021705       0.016212       0.027664       0.024958      -0.012410      -0.000469       0.018166       0.016095      -0.030578       0.001874       0.028704             12.256391      10.529431      -4.984596       0.327172      19.348351      -4.473543       6.891391           0.000874
          167              C      21.035266       6.232103       1.230418      -0.144323      35.714317 0.41550106E+03  0.96544369E+04                                 9.448899                            6.793280       0.135154       2.015418                    0.999733      29.181393      83.288165       0.632897       0.416503      -1.064589      -0.009057       0.023571      -0.006345       0.026036      -0.010691      -0.012748       0.003810       0.035493      -0.051547      -0.020727      -0.012120       0.032846             12.456357       9.816796      -3.523389      -0.011777      20.234406      -5.258407       7.317870           0.000579
          168              C      20.110097       5.426329       1.876211       0.082679      40.819693 0.41871078E+03  0.96956231E+04                                10.459424                            6.855395      -0.152233       1.960902                    0.999234      26.532109      74.284076       0.628438       0.420903      -1.067504      -0.005318       0.007863       0.003567       0.010140      -0.014993      -0.002549      -0.007875      -0.038520       0.029870      -0.030017       0.007083       0.022934             15.627435      11.806060      -6.481151       0.741498      26.432097      -7.120487       8.644147           0.000031
          169              C      18.801087       5.887444       2.087947      -0.149655      36.328487 0.42803287E+03  0.10018557E+05                                 9.547604                            6.890939       0.133129       2.010343                    0.999698      29.510586      84.502322       0.629024       0.416017      -1.065030      -0.001752       0.019160      -0.009183       0.021319       0.016083      -0.018513      -0.017543       0.029146      -0.035889      -0.028162      -0.011099       0.039261             12.440638      10.937051      -4.601393       0.317035      19.243463      -4.781568       7.141399          -0.000476
          170              C      18.471377       7.159038       1.677415      -0.090572      34.551296 0.40805368E+03  0.94476983E+04                                 9.273328                            6.756695       0.002954       1.974577                    0.999669      28.888675      82.565000       0.630543       0.419549      -1.061630       0.019837      -0.012424      -0.003043       0.023604      -0.006862      -0.008483       0.010934       0.052663      -0.040583      -0.027893      -0.008091       0.035984             11.894063       9.511508      -2.897194      -0.115957      19.017397      -4.991813       7.153284          -0.000880
          171              C      20.545610       4.063219       2.307681       0.076875      44.201159 0.41913742E+03  0.97019974E+04                                10.926151                            6.818792      -0.118160       1.968620                    0.999204      26.612001      74.344605       0.636080       0.415997      -1.071298       0.006134      -0.002771       0.002318       0.007119      -0.001419      -0.001567      -0.013051       0.002652      -0.021187      -0.016484       0.005053       0.011431             16.579068      10.571705      -7.872610      -1.101730      26.278098      -5.462770      12.887402           0.000472
          172              C      21.396957       3.261914       1.608484      -0.161472      38.359879 0.42623973E+03  0.10021408E+05                                10.033330                            6.967920      -0.084210       1.941401                    0.999563      30.034354      87.766831       0.609884       0.427153      -1.052182       0.000465      -0.015974       0.018041       0.024101       0.040139       0.012883      -0.005209       0.034935       0.066692      -0.056561       0.019295       0.037265             13.466017      11.045795      -7.924136      -2.637120      19.295368       0.229143      10.056888           0.000658
          173              C      21.542175      10.111582      15.065212      -0.169597      39.927172 0.46399572E+03  0.11119392E+05                                10.287848                            7.258104      -0.043022       1.946697                    0.999494      30.594509      89.637032       0.600310       0.425759      -1.055283       0.000861      -0.017170      -0.014479       0.022476       0.001941       0.027120       0.000240      -0.029582      -0.071172      -0.042383       0.015450       0.026933             13.748200      11.830281       3.103515      -7.960286      10.052490      -0.119098      19.361829           0.000433
          174              C      20.550572       9.381563      15.856397       0.072985      46.656045 0.44985843E+03  0.10585914E+05                                11.336727                            7.073912      -0.139252       1.957108                    0.999054      27.009637      75.775108       0.623992       0.417133      -1.071880       0.006848      -0.006849      -0.004860       0.010836       0.003927      -0.008738       0.010621       0.021709       0.040659      -0.022490       0.002255       0.020234             17.384812      11.436540       1.140054      -8.223287      13.775598       6.471914      26.942298           0.000859
          175              C      20.090453       9.848089      17.202328       0.087627      39.338193 0.39290012E+03  0.89736640E+04                                10.226601                            6.656670      -0.173757       1.959310                    0.999329      26.246208      73.494460       0.634096       0.422925      -1.063936      -0.000284      -0.000352      -0.000542       0.000706       0.007198      -0.006158       0.005769      -0.053548       0.028960      -0.033649       0.009043       0.024607             15.326058      12.575592      -1.463329      -6.931748       8.008062       6.766288      25.394519           0.000263
          176              C      18.857718       9.815152      17.639915      -0.138012      35.221465 0.38409144E+03  0.87843932E+04                                 9.405271                            6.557033       0.091283       2.005887                    0.999764      28.928155      82.941289       0.637995       0.419770      -1.058466       0.002575       0.009252       0.035615       0.036887       0.005327       0.025708       0.010297      -0.000594      -0.021190      -0.028822      -0.000072       0.028894             12.604199      11.546059      -0.962589      -5.269043       6.830306       4.932096      19.436232           0.000649
          177              C      18.488638      10.229214      18.882096      -0.101431      34.322859 0.39008129E+03  0.89308976E+04                                 9.219259                            6.588202       0.083549       2.003339                    0.999782      28.569108      81.208587       0.641145       0.417263      -1.063028       0.021063       0.000164      -0.023258       0.031379      -0.003344      -0.008730      -0.008992       0.032805      -0.071385      -0.028865      -0.000964       0.029829             12.092594      10.065464      -0.462282      -3.222154       6.756231       5.017349      19.456088           0.001165
          178              C      19.435953      10.629160      19.766680      -0.004372      37.901210 0.40499146E+03  0.92781485E+04                                 9.832939                            6.652600       0.038906       2.023897                    0.999284      26.575479      73.437963       0.652413       0.409796      -1.077215       0.022890      -0.018439      -0.024038       0.037971      -0.007080       0.010762      -0.004255      -0.006317       0.047572      -0.017292      -0.003938       0.021230             14.301171      11.546628      -0.992324      -5.402068       7.407497       6.117013      23.949388           0.001146
          179              C      20.725281      10.664449      19.402024      -0.099525      34.514824 0.41081862E+03  0.95303995E+04                                 9.269066                            6.784558      -0.014579       1.967497                    0.999585      29.034649      83.138084       0.628378       0.420169      -1.060947      -0.011031      -0.014560      -0.020004       0.027090       0.007831       0.029781       0.006269       0.011005      -0.003297      -0.027531      -0.007454       0.034984             12.004725      11.237658      -0.622058      -4.417448       6.604807       4.431872      18.171711          -0.000335
          180              C      21.116505      10.222156      18.108085      -0.153329      36.412171 0.45133279E+03  0.10683323E+05                                 9.550512                            7.063540       0.174502       2.019917                    0.999718      29.718816      85.017769       0.624191       0.414552      -1.068116      -0.011609      -0.000161       0.022931       0.025702       0.006266      -0.010287       0.003526       0.067213      -0.029342      -0.030334      -0.010689       0.041024             12.336928      10.650191      -0.485877      -3.155201       6.871802       4.966440      19.488790          -0.000605
          181              C      18.956150      11.114271      21.149547       0.586318      24.818687 0.26965138E+03  0.56737824E+04                                 7.990125                            5.848376       0.007869       2.061179                    0.999554      22.395418      62.617365       0.611979       0.475663      -1.020714      -0.015034       0.018206       0.058170       0.062779       0.040898       0.015437      -0.044198      -0.132501      -0.234748      -0.097435      -0.026950       0.124385             10.937561       8.812624      -1.622559      -4.210113       6.217361       4.043355      17.782699           0.000139
          182              C       5.523969       9.368152       0.592859       0.608963      23.499106 0.24694050E+03  0.50989873E+04                                 7.744082                            5.617260      -0.047783       2.048362                    0.999526      22.060638      61.738084       0.619051       0.479168      -1.015624       0.015692       0.054950      -0.015041       0.059093      -0.018655      -0.028067       0.055177       0.053448       0.289761      -0.092736      -0.027397       0.120133             10.582543       7.792177       3.307391      -0.587279      17.906997      -4.012124       6.048454           0.000235
          183              C       5.194251       7.954225       1.032798      -0.021182      39.724753 0.42275149E+03  0.97778782E+04                                10.127048                            6.785310       0.052002       2.024725                    0.999291      26.837467      74.228078       0.648427       0.408400      -1.079416      -0.005888      -0.037487       0.018410       0.042177       0.001694       0.000461      -0.002624      -0.000023      -0.034695      -0.011981       0.004372       0.007609             14.875788      10.939324       5.410723      -0.463516      25.727343      -6.420607       7.960698           0.000139
          184              C      28.544868       7.478995       0.806947      -0.094783      34.467438 0.39581372E+03  0.90992206E+04                                 9.261030                            6.653702       0.019389       1.981246                    0.999700      28.729073      81.946868       0.635222       0.419437      -1.061184       0.004426      -0.021778       0.015528       0.027111      -0.025693       0.012914      -0.001352       0.018639       0.013607      -0.030802       0.000589       0.030213             12.225163      10.504887       4.967382      -0.324345      19.294426      -4.460679       6.876177           0.000874
          185              C      28.175782       6.232103       1.230418      -0.146897      35.813786 0.41700287E+03  0.96983020E+04                                 9.466612                            6.806223       0.138022       2.015573                    0.999719      29.231934      83.477381       0.632186       0.416586      -1.064511       0.008861       0.023882      -0.006334       0.026248       0.010450       0.012891       0.004381       0.036832      -0.050162      -0.020522      -0.012707       0.033229             12.480474       9.832236       3.529248       0.011157      20.277186      -5.270585       7.332000           0.000579
          186              C       4.495447       5.426329       1.876211       0.084961      40.742175 0.41786524E+03  0.96713357E+04                                10.447035                            6.849039      -0.153866       1.960708                    0.999264      26.505402      74.195769       0.628639       0.420973      -1.067440       0.005240       0.008350       0.003633       0.010506       0.015194       0.003062      -0.007675      -0.038266       0.030630      -0.030277       0.007663       0.022614             15.604899      11.792951       6.471029      -0.739345      26.389567      -7.107138       8.632178           0.000030
          187              C       5.804462       5.887444       2.087947      -0.152279      36.411298 0.42923097E+03  0.10053696E+05                                 9.559931                            6.899004       0.133071       2.009716                    0.999685      29.555800      84.663697       0.628866       0.415827      -1.065143       0.001277       0.021376      -0.010440       0.023823      -0.015705       0.017657      -0.016475       0.027749      -0.033778      -0.026501      -0.011054       0.037555             12.457782      10.950430       4.607150      -0.317553      19.271731      -4.789492       7.151185          -0.000475
          188              C       6.134179       7.159038       1.677415      -0.092494      34.633435 0.40924259E+03  0.94822190E+04                                 9.289516                            6.768214      -0.002844       1.972515                    0.999640      28.923737      82.698554       0.629765       0.419758      -1.061487      -0.021279      -0.012341      -0.003788       0.024889       0.005886       0.008284       0.011102       0.050540      -0.036938      -0.027325      -0.006802       0.034127             11.917408       9.519635       2.900150       0.114087      19.064277      -5.006747       7.168313          -0.000880
          189              C       4.059925       4.063219       2.307681       0.076507      44.248310 0.41963551E+03  0.97164039E+04                                10.933517                            6.822918      -0.119290       1.968018                    0.999178      26.627990      74.400097       0.635877       0.416006      -1.071293      -0.007085      -0.004102       0.001723       0.008366       0.001336       0.001849      -0.012773       0.003136      -0.022790      -0.016606       0.005603       0.011003             16.591109      10.579467       7.879235       1.103062      26.297441      -5.466400      12.896420           0.000473
          190              C       3.208571       3.261914       1.608484      -0.161617      38.329035 0.42583628E+03  0.10009138E+05                                10.025241                            6.962482      -0.082185       1.942105                    0.999536      30.027134      87.721650       0.610429       0.426891      -1.052388      -0.001058      -0.015610       0.015800       0.022236      -0.040134      -0.013278      -0.005369       0.035318       0.070847      -0.057376       0.019915       0.037461             13.453800      11.035174       7.914549       2.634927      19.275699       0.227165      10.050527           0.000658
          191              C      27.668954      15.065269      10.111544      -0.170368      39.929523 0.46409602E+03  0.11121519E+05                                10.283183                            7.255182      -0.037949       1.948090                    0.999541      30.602436      89.636038       0.600938       0.425324      -1.055635      -0.001092      -0.015086      -0.017825       0.023377      -0.027372      -0.001975      -0.000011       0.021686       0.081261      -0.043003       0.015667       0.027336             13.740883      11.823553       7.954068      -3.102299      19.350079      -0.118018      10.049016           0.000433
          192              C      28.660557      15.856457       9.381527       0.073537      46.651523 0.44977915E+03  0.10583544E+05                                11.336294                            7.073399      -0.140632       1.956553                    0.999082      27.007099      75.765304       0.624002       0.417146      -1.071875      -0.007010      -0.004487      -0.006087       0.010311       0.007995      -0.005007       0.010575      -0.010652      -0.052130      -0.022634       0.002865       0.019769             17.384454      11.435695       8.222464      -1.140105      26.942459       6.472272      13.775207           0.000858
          193              C      29.120685      17.202394       9.848051       0.086770      39.350348 0.39304528E+03  0.89774811E+04                                10.226345                            6.656254      -0.171062       1.960072                    0.999329      26.253266      73.507527       0.634375       0.422716      -1.064106       0.001116      -0.000724      -0.000680       0.001494       0.005942      -0.007398       0.005603      -0.041125       0.067063      -0.033763       0.008876       0.024887             15.326200      12.572593       6.932205       1.464016      25.397430       6.767337       8.008578           0.000263
          194              C      30.353422      17.639982       9.815114      -0.138096      35.243043 0.38434227E+03  0.87916581E+04                                 9.410683                            6.560729       0.091543       2.005951                    0.999778      28.933914      82.967896       0.637582       0.419969      -1.058329      -0.001728       0.034362       0.009354       0.035654      -0.026233      -0.005584       0.010168       0.011731       0.012744      -0.029627       0.000240       0.029387             12.612649      11.551974       5.276391       0.965025      19.451455       4.935589       6.834519           0.000649
          195              C      30.722510      18.882168      10.229174      -0.101256      34.344463 0.39034721E+03  0.89387318E+04                                 9.223908                            6.591240       0.084067       2.003453                    0.999783      28.577929      81.248229       0.640865       0.417363      -1.062937      -0.020428      -0.023571      -0.000638       0.031198       0.008823       0.003706      -0.008645       0.051492      -0.014803      -0.028330      -0.001503       0.029833             12.099305      10.069696       3.224506       0.462787      19.468304       5.020402       6.759914           0.001168
          196              C      29.775202      19.766755      10.629119      -0.004301      37.908257 0.40508552E+03  0.92811945E+04                                 9.836208                            6.655054       0.035069       2.022714                    0.999314      26.575148      73.449676       0.652021       0.410004      -1.077038      -0.022427      -0.024880      -0.018075       0.038062      -0.010431       0.007155      -0.004343      -0.027536      -0.015339      -0.017337      -0.004083       0.021420             14.305256      11.551059       5.402591       0.991879      23.955384       6.118487       7.409326           0.001145
          197              C      28.485873      19.402098      10.664408      -0.098383      34.411310 0.40938326E+03  0.94880381E+04                                 9.245195                            6.768028      -0.010245       1.969207                    0.999614      28.994191      82.961001       0.629846       0.419590      -1.061398       0.010683      -0.018745      -0.014719       0.026118      -0.029787      -0.008034       0.006645       0.007088      -0.018454      -0.026929      -0.008740       0.035669             11.969285      11.206719       4.390014       0.614605      18.113520       4.418452       6.587617          -0.000336
          198              C      28.094640      18.108154      10.222117      -0.151162      36.403450 0.45119392E+03  0.10680199E+05                                 9.556158                            7.068604       0.168839       2.018391                    0.999696      29.701073      84.993236       0.623096       0.415275      -1.067552       0.010590       0.022678      -0.000406       0.025032       0.010529      -0.005834       0.004347       0.048615      -0.090219      -0.031843      -0.010011       0.041853             12.344548      10.648917       3.152468       0.485143      19.507418       4.972521       6.877309          -0.000603
          199              C      30.255015      21.149628      11.114229       0.585629      24.809193 0.26955965E+03  0.56714346E+04                                 7.988647                            5.847903       0.003165       2.059815                    0.999549      22.391013      62.605071       0.611915       0.475748      -1.020657       0.014434       0.057353       0.018179       0.061873      -0.015464      -0.040690      -0.044070       0.051623       0.317321      -0.097680      -0.026911       0.124591             10.934228       8.810562       4.208246       1.621854      17.776322       4.041535       6.215800           0.000140
          200              C      19.081582       0.592862       9.368117       0.607949      23.502090 0.24698695E+03  0.51002510E+04                                 7.745111                            5.618154      -0.048984       2.047972                    0.999553      22.062785      61.748491       0.618933       0.479231      -1.015578      -0.014686      -0.015722       0.055767       0.059773       0.027542       0.018838       0.054954      -0.118915      -0.226353      -0.093082      -0.027216       0.120298             10.584054       7.793617       0.587708      -3.308883       6.048886      -4.012497      17.909660           0.000234
          201              C      19.411295       1.032803       7.954195      -0.020014      39.712120 0.42257979E+03  0.97734354E+04                                10.127211                            6.785694       0.048710       2.023754                    0.999312      26.829581      74.217396       0.648122       0.408612      -1.079218       0.005557       0.017710      -0.036881       0.041288      -0.000416      -0.002431      -0.002963       0.017666       0.021367      -0.012867       0.003834       0.009033             14.874881      10.942297       0.461869      -5.409156       7.960286      -6.419104      25.722061           0.000062
          202              C      20.666174       0.806951       7.478966      -0.097837      34.584502 0.39736168E+03  0.91441387E+04                                 9.281616                            6.666410       0.018040       1.979955                    0.999730      28.789047      82.172043       0.634629       0.419401      -1.061159      -0.005602       0.016224      -0.021710       0.027675      -0.012403       0.024957      -0.000469       0.001018      -0.035288      -0.030577       0.001882       0.028695             12.256202      10.529273       0.327165      -4.984516       6.891312      -4.473504      19.348022           0.000890
          203              C      21.035256       1.230423       6.232080      -0.144343      35.714194 0.41549827E+03  0.96543459E+04                                 9.448823                            6.793212       0.135174       2.015425                    0.999733      29.181406      83.287817       0.632907       0.416497      -1.064594      -0.009049      -0.006352       0.023560       0.026025      -0.012750      -0.010685       0.003799       0.043519      -0.027504      -0.020719      -0.012128       0.032847             12.456273       9.816745      -0.011764      -3.523419       7.317833      -5.258393      20.234241           0.000507
          204              C      20.110090       1.876219       5.426309       0.082699      40.819565 0.41870704E+03  0.96955269E+04                                10.459452                            6.855400      -0.152322       1.960877                    0.999235      26.532002      74.284047       0.628432       0.420907      -1.067500      -0.005314       0.003568       0.007849       0.010128      -0.002554      -0.014993      -0.007875      -0.034196       0.042867      -0.030022       0.007084       0.022938             15.627493      11.806147       0.741521      -6.481236       8.644197      -7.120532      26.432136          -0.000203
          205              C      18.801079       2.087955       5.887422      -0.149659      36.328926 0.42803766E+03  0.10018705E+05                                 9.547703                            6.890994       0.133173       2.010353                    0.999698      29.510815      84.503330       0.629019       0.416019      -1.065028      -0.001759      -0.009185       0.019156       0.021316      -0.018516       0.016079      -0.017559       0.032530      -0.025742      -0.028180      -0.011086       0.039267             12.440796      10.937205       0.317064      -4.601518       7.141486      -4.781649      19.243698          -0.000576
          206              C      18.471366       1.677422       7.159010      -0.090560      34.549464 0.40802681E+03  0.94469044E+04                                 9.272933                            6.756413       0.003024       1.974608                    0.999669      28.887849      82.561429       0.630566       0.419542      -1.061637       0.019846      -0.003065      -0.012421       0.023613      -0.008500      -0.006861       0.010920       0.046570      -0.058725      -0.027873      -0.008097       0.035970             11.893525       9.511182      -0.115957      -2.897117       7.152978      -4.991548      19.016415          -0.000881
          207              C      20.545607       2.307690       4.063203       0.076795      44.203117 0.41915831E+03  0.97025947E+04                                10.926400                            6.818923      -0.118168       1.968608                    0.999204      26.612779      74.347039       0.636080       0.415992      -1.071302       0.006168       0.002281      -0.002746       0.007126      -0.001534      -0.001419      -0.013030       0.011939       0.006682      -0.016466       0.005045       0.011421             16.579490      10.571990      -1.101697      -7.872907      12.887706      -5.462941      26.278775          -0.000466
          208              C      21.396954       1.608490       3.261902      -0.161452      38.358800 0.42622587E+03  0.10020996E+05                                10.033128                            6.967794      -0.084193       1.941410                    0.999562      30.033864      87.764881       0.609892       0.427152      -1.052184       0.000456       0.018053      -0.015979       0.024113       0.012878       0.040136      -0.005215      -0.015863      -0.085716      -0.056551       0.019294       0.037257             13.465722      11.045579      -2.637043      -7.923969      10.056696       0.229127      19.294892          -0.000683
          209              C      27.668936       8.460981      13.414616      -0.169608      39.927563 0.46400110E+03  0.11119554E+05                                10.287920                            7.258153      -0.043025       1.946695                    0.999494      30.594684      89.637694       0.600307       0.425760      -1.055282      -0.000858       0.014469       0.017156       0.022459       0.027116       0.001956       0.000230       0.020810       0.079953      -0.042381       0.015447       0.026934             13.748299      11.830328      -7.960331       3.103536      19.362021      -0.119110      10.052549           0.000440
          210              C      28.660536       7.669793      14.144633       0.072984      46.655835 0.44985677E+03  0.10585868E+05                                11.336704                            7.073906      -0.139197       1.957126                    0.999054      27.009603      75.775061       0.623991       0.417134      -1.071879      -0.006844       0.004856       0.006843       0.010828      -0.008741       0.003935       0.010620      -0.009456      -0.052864      -0.022486       0.002261       0.020225             17.384759      11.436461      -8.223209       1.140072      26.942262       6.471885      13.775554           0.000876
          211              C      29.120653       6.323856      13.678109       0.087629      39.338185 0.39290107E+03  0.89736906E+04                                10.226609                            6.656684      -0.173825       1.959290                    0.999329      26.246198      73.494444       0.634095       0.422926      -1.063935       0.000285       0.000541       0.000357       0.000708      -0.006153       0.007197       0.005779      -0.041242       0.065848      -0.033643       0.009030       0.024613             15.326059      12.575544      -6.931692      -1.463308      25.394582       6.766277       8.008051           0.000023
          212              C      30.353387       5.886268      13.711046      -0.138012      35.221376 0.38409196E+03  0.87843993E+04                                 9.405229                            6.557022       0.091272       2.005879                    0.999764      28.928153      82.940984       0.637999       0.419768      -1.058468      -0.002566      -0.035608      -0.009250       0.036879       0.025716       0.005334       0.010301       0.010309       0.011504      -0.028834      -0.000072       0.028906             12.604121      11.545981      -5.268998      -0.962573      19.436130       4.932030       6.830252          -0.000495
          213              C      30.722465       4.644082      13.296986      -0.101427      34.322715 0.39008127E+03  0.89308866E+04                                 9.219187                            6.588170       0.083554       2.003339                    0.999782      28.569095      81.208192       0.641152       0.417259      -1.063031      -0.021066       0.023257      -0.000165       0.031380      -0.008732      -0.003340      -0.008990       0.052110      -0.013488      -0.028873      -0.000959       0.029832             12.092470      10.065387      -3.222085      -0.462256      19.455869       5.017251       6.756153          -0.001174
          214              C      29.775149       3.759495      12.897041      -0.004379      37.901333 0.40499499E+03  0.92782466E+04                                 9.832947                            6.652622       0.038891       2.023891                    0.999284      26.575592      73.438264       0.652413       0.409796      -1.077216      -0.022889       0.024036       0.018439       0.037969       0.010764      -0.007077      -0.004252      -0.026944      -0.014290      -0.017293      -0.003933       0.021226             14.301147      11.546621      -5.402034      -0.992305      23.949346       6.116963       7.407474          -0.001103
          215              C      28.485822       4.124152      12.861752      -0.099527      34.515011 0.41082263E+03  0.95305136E+04                                 9.269092                            6.784585      -0.014555       1.967502                    0.999585      29.034763      83.138439       0.628378       0.420168      -1.060948       0.011037       0.020001       0.014572       0.027096       0.029772       0.007829       0.006273       0.007144      -0.014861      -0.027521      -0.007456       0.034977             12.004749      11.237671      -4.417444      -0.622051      18.171768       4.431857       6.604808           0.000309
          216              C      28.094600       5.418096      13.304043      -0.153332      36.412051 0.45133198E+03  0.10683297E+05                                 9.550483                            7.063525       0.174503       2.019917                    0.999718      29.718737      85.017437       0.624193       0.414551      -1.068116       0.011617      -0.022924       0.000151       0.025700      -0.010291       0.006283       0.003527       0.048292      -0.086127      -0.030332      -0.010698       0.041031             12.336877      10.650160      -3.155159      -0.485862      19.488709       4.966390       6.871762           0.000689
          217              C      30.254951       2.376622      12.411931       0.586332      24.818626 0.26965158E+03  0.56737886E+04                                 7.990123                            5.848388       0.007923       2.061196                    0.999554      22.395377      62.617297       0.611977       0.475664      -1.020713       0.015027      -0.058173      -0.018206       0.062781       0.015439       0.040899      -0.044193       0.051127       0.316112      -0.097433      -0.026947       0.124380             10.937532       8.812610      -4.210083      -1.622544      17.782647       4.043312       6.217339          -0.000203
          218              C      43.687168      22.933388      14.158043       0.608951      23.498917 0.24693804E+03  0.50989226E+04                                 7.744040                            5.617233      -0.047850       2.048344                    0.999525      22.060518      61.737614       0.619053       0.479168      -1.015624      -0.015691       0.015044      -0.054973       0.059114      -0.028068      -0.018651       0.055181      -0.118135      -0.225108      -0.092754      -0.027379       0.120133             10.582477       7.792114      -0.587260       3.307320       6.048441      -4.012128      17.906876          -0.000299
          219              C      44.016883      22.493447      15.571965      -0.021156      39.723419 0.42273516E+03  0.97774040E+04                                10.126823                            6.785180       0.051994       2.024732                    0.999291      26.836924      74.226159       0.648433       0.408400      -1.079416       0.005875      -0.018402       0.037473       0.042159       0.000454       0.001720      -0.002633       0.017373       0.017421      -0.012008       0.004359       0.007649             14.875418      10.939039      -0.463478       5.410502       7.960548      -6.420470      25.726667          -0.000092
          220              C      20.666265      22.719299      16.047194      -0.094788      34.466992 0.39580825E+03  0.90990618E+04                                 9.260918                            6.653637       0.019448       1.981268                    0.999700      28.728907      81.946194       0.635228       0.419435      -1.061186      -0.004413      -0.015523       0.021780       0.027107       0.012908      -0.025664      -0.001353       0.002539      -0.034702      -0.030762       0.000571       0.030190             12.224965      10.504674      -0.324277       4.967111       6.876141      -4.460657      19.294079          -0.000904
          221              C      21.035348      22.295827      17.294080      -0.146859      35.813847 0.41700122E+03  0.96982877E+04                                 9.466926                            6.806470       0.137696       2.015489                    0.999719      29.231342      83.476744       0.632136       0.416618      -1.064487      -0.008832       0.006350      -0.023883       0.026243       0.012904       0.010449       0.004389       0.043543      -0.030193      -0.020547      -0.012711       0.033258             12.480937       9.832238       0.011116       3.529212       7.332348      -5.270961      20.278224          -0.000511
          222              C      44.715680      21.650031      18.099851       0.084943      40.742530 0.41786868E+03  0.96714271E+04                                10.447056                            6.849036      -0.153852       1.960710                    0.999264      26.505513      74.195921       0.628644       0.420969      -1.067444      -0.005245      -0.003630      -0.008361       0.010516       0.003081       0.015178      -0.007687      -0.034435       0.042093      -0.030268       0.007654       0.022614             15.604977      11.792937      -0.739401       6.471148       8.632213      -7.107194      26.389780           0.000202
          223              C      43.406666      21.438295      17.638738      -0.152233      36.408720 0.42919374E+03  0.10052589E+05                                 9.559391                            6.898631       0.133097       2.009737                    0.999685      29.554703      84.659098       0.628895       0.415818      -1.065151      -0.001285       0.010464      -0.021392       0.023849       0.017653      -0.015705      -0.016491       0.030741      -0.024739      -0.026510      -0.011044       0.037553             12.457011      10.949763      -0.317450       4.606668       7.150812      -4.789217      19.270459           0.000571
          224              C      43.076952      21.848828      16.367150      -0.092524      34.635425 0.40926971E+03  0.94830187E+04                                 9.289933                            6.768495      -0.002970       1.972466                    0.999640      28.924592      82.702148       0.629743       0.419765      -1.061481       0.021265       0.003779       0.012303       0.024857       0.008278       0.005881       0.011089       0.043753      -0.057373      -0.027321      -0.006813       0.034134             11.918005       9.519936       0.114068       2.900247       7.168684      -5.007116      19.065397           0.000867
          225              C      45.151198      21.218560      19.462957       0.076518      44.248229 0.41963334E+03  0.97163434E+04                                10.933526                            6.822909      -0.119334       1.968003                    0.999179      26.627923      74.399930       0.635877       0.416007      -1.071292       0.007099      -0.001723       0.004094       0.008374       0.001844       0.001343      -0.012782       0.012962       0.006723      -0.016614       0.005596       0.011017             16.591134      10.579499       1.103083       7.879257      12.896457      -5.466387      26.297445           0.000462
          226              C      46.002552      21.917760      20.264258      -0.161630      38.329162 0.42583735E+03  0.10009172E+05                                10.025269                            6.962493      -0.082128       1.942125                    0.999536      30.027163      87.721841       0.610428       0.426891      -1.052387       0.001066      -0.015805       0.015607       0.022237      -0.013277      -0.040136      -0.005360      -0.017747      -0.088335      -0.057362       0.019901       0.037461             13.453852      11.035238       2.634964       7.914591      10.050577       0.227197      19.275742           0.000671
          227              C      21.542176      13.414668       8.460948      -0.170344      39.928793 0.46408503E+03  0.11121192E+05                                10.283082                            7.255114      -0.038025       1.948072                    0.999541      30.602039      89.634679       0.600939       0.425326      -1.055634       0.001095       0.017837       0.015087       0.023388      -0.001967      -0.027354      -0.000000      -0.029769      -0.073176      -0.042985       0.015656       0.027329             13.740750      11.823430      -3.102270       7.953995      10.048936      -0.118033      19.349885           0.000440
          228              C      20.550576      14.144687       7.669763       0.073526      46.651759 0.44978061E+03  0.10583586E+05                                11.336319                            7.073404      -0.140673       1.956540                    0.999083      27.007166      75.765484       0.624003       0.417145      -1.071876       0.007006       0.006097       0.004486       0.010314      -0.005009       0.008004       0.010589       0.020757       0.042027      -0.022649       0.002872       0.019777             17.384512      11.435719      -1.140073       8.222516      13.775263       6.472317      26.942554           0.000876
          229              C      20.090449      13.678161       6.323832       0.086768      39.350295 0.39304318E+03  0.89774204E+04                                10.226336                            6.656236      -0.171141       1.960049                    0.999329      26.253212      73.507302       0.634375       0.422716      -1.064106      -0.001116       0.000682       0.000717       0.001492      -0.007402       0.005948       0.005605      -0.054087       0.028192      -0.033768       0.008888       0.024881             15.326218      12.572590       1.464044       6.932271       8.008593       6.767364      25.397470           0.000022
          230              C      18.857713      13.711098       5.886245      -0.138083      35.242673 0.38433624E+03  0.87914820E+04                                 9.410619                            6.560682       0.091487       2.005934                    0.999778      28.933666      82.966884       0.637584       0.419970      -1.058329       0.001727      -0.009355      -0.034366       0.035659      -0.005589      -0.026227       0.010167      -0.000505      -0.023938      -0.029615       0.000231       0.029384             12.612583      11.551901       0.965044       5.276416       6.834494       4.935578      19.451354          -0.000497
          231              C      18.488627      13.297036       4.644064      -0.101275      34.344744 0.39035024E+03  0.89388120E+04                                 9.223911                            6.591232       0.084089       2.003457                    0.999783      28.578156      81.248729       0.640871       0.417359      -1.062941       0.020431       0.000636       0.023567       0.031196       0.003708       0.008819      -0.008656       0.033142      -0.069799      -0.028327      -0.001497       0.029824             12.099328      10.069708       0.462800       3.224534       6.759934       5.020434      19.468341          -0.001175
          232              C      19.435936      12.897090       3.759480      -0.004296      37.907934 0.40507903E+03  0.92810094E+04                                 9.836158                            6.655002       0.035136       2.022739                    0.999313      26.574951      73.449010       0.652023       0.410004      -1.077037       0.022434       0.018081       0.024905       0.038085       0.007172      -0.010430      -0.004354      -0.006111       0.048955      -0.017349      -0.004073       0.021422             14.305220      11.550990       0.991894       5.402593       7.409319       6.118510      23.955351          -0.001104
          233              C      20.725265      12.861801       4.124136      -0.098393      34.411615 0.40938695E+03  0.94881378E+04                                 9.245226                            6.768046      -0.010320       1.969184                    0.999614      28.994364      82.961350       0.629847       0.419589      -1.061399      -0.010673       0.014706       0.018733       0.026098      -0.008023      -0.029776       0.006641       0.012768      -0.001361      -0.026913      -0.008741       0.035654             11.969353      11.206777       0.614644       4.390127       6.587655       4.418491      18.113628           0.000306
          234              C      21.116496      13.304094       5.418075      -0.151150      36.402692 0.45118193E+03  0.10679838E+05                                 9.556011                            7.068500       0.168809       2.018385                    0.999696      29.700702      84.991713       0.623102       0.415273      -1.067554      -0.010595       0.000408      -0.022683       0.025038      -0.005832       0.010528       0.004349       0.069432      -0.027800      -0.031852      -0.010006       0.041858             12.344355      10.648778       0.485149       3.152452       6.877214       4.972440      19.507072           0.000686
          235              C      18.956125      12.411979       2.376613       0.585629      24.810387 0.26957307E+03  0.56717940E+04                                 7.988919                            5.848062       0.003189       2.059815                    0.999549      22.391626      62.607452       0.611904       0.475750      -1.020655      -0.014381      -0.018175      -0.057349       0.061855      -0.040661      -0.015491      -0.044090      -0.132860      -0.236133      -0.097710      -0.026883       0.124593             10.934685       8.810859       1.621940       4.208480       6.216041       4.041773      17.777157          -0.000199
          236              C      30.129521      14.158098      22.933301       0.607927      23.502831 0.24699652E+03  0.51004918E+04                                 7.745217                            5.618225      -0.048922       2.047982                    0.999553      22.063239      61.749777       0.618937       0.479224      -1.015582       0.014697      -0.055761       0.015733       0.059773       0.018845       0.027547       0.054956       0.053739       0.291607      -0.093101      -0.027216       0.120317             10.584209       7.793701      -3.308911       0.587714      17.909974      -4.012546       6.048953          -0.000301
          237              C      29.799811      15.572025      22.493362      -0.019992      39.710941 0.42256765E+03  0.97730703E+04                                10.126949                            6.785549       0.048755       2.023775                    0.999312      26.829241      74.215782       0.648136       0.408606      -1.079223      -0.005548       0.036871      -0.017692       0.041271      -0.002405      -0.000405      -0.002947      -0.001862      -0.037253      -0.012884       0.003861       0.009022             14.874419      10.941967      -5.408895       0.461819      25.721241      -6.418850       7.960048          -0.000170
          238              C      28.544933      16.047255      22.719213      -0.097849      34.585181 0.39737225E+03  0.91444457E+04                                 9.281746                            6.666508       0.018090       1.979968                    0.999731      28.789382      82.173366       0.634623       0.419402      -1.061158       0.005600       0.021705      -0.016212       0.027664       0.024958      -0.012410      -0.000469       0.018165       0.016096      -0.030578       0.001874       0.028704             12.256371      10.529389      -4.984549       0.327160      19.348336      -4.473555       6.891388          -0.000889
          239              C      28.175854      17.294147      22.295742      -0.144324      35.714334 0.41550112E+03  0.96544383E+04                                 9.448905                            6.793282       0.135155       2.015419                    0.999733      29.181387      83.288141       0.632897       0.416503      -1.064589       0.009057      -0.023571       0.006345       0.026036      -0.010691      -0.012748       0.003810       0.035493      -0.051547      -0.020727      -0.012120       0.032847             12.456374       9.816777      -3.523372      -0.011778      20.234461      -5.258434       7.317884          -0.000586
          240              C      29.101023      18.099921      21.649949       0.082679      40.819670 0.41871073E+03  0.96956220E+04                                10.459420                            6.855396      -0.152233       1.960903                    0.999234      26.532106      74.284072       0.628438       0.420903      -1.067504       0.005318      -0.007863      -0.003568       0.010140      -0.014993      -0.002549      -0.007875      -0.038520       0.029870      -0.030017       0.007083       0.022934             15.627421      11.806033      -6.481112       0.741488      26.432079      -7.120493       8.644150          -0.000031
          241              C      30.410033      17.638806      21.438213      -0.149654      36.328412 0.42803234E+03  0.10018542E+05                                 9.547582                            6.890931       0.133125       2.010342                    0.999698      29.510591      84.502340       0.629025       0.416016      -1.065030       0.001752      -0.019160       0.009182       0.021319       0.016082      -0.018513      -0.017543       0.029147      -0.035889      -0.028162      -0.011099       0.039261             12.440587      10.937001      -4.601300       0.317007      19.243368      -4.781560       7.141393           0.000469
          242              C      30.739743      16.367212      21.848745      -0.090573      34.551491 0.40805715E+03  0.94477916E+04                                 9.273361                            6.756731       0.002946       1.974573                    0.999669      28.888713      82.564963       0.630541       0.419550      -1.061630      -0.019837       0.012424       0.003043       0.023604      -0.006862      -0.008482       0.010934       0.052664      -0.040584      -0.027894      -0.008091       0.035985             11.894102       9.511456      -2.897130      -0.115958      19.017516      -4.991870       7.153334           0.000864
          243              C      28.665510      19.463031      21.218479       0.076875      44.201151 0.41913744E+03  0.97019983E+04                                10.926150                            6.818793      -0.118159       1.968620                    0.999204      26.612001      74.344617       0.636080       0.415997      -1.071298      -0.006134       0.002771      -0.002318       0.007119      -0.001418      -0.001567      -0.013051       0.002652      -0.021187      -0.016484       0.005053       0.011431             16.579060      10.571691      -7.872590      -1.101736      26.278082      -5.462772      12.887407          -0.000477
          244              C      27.814163      20.264336      21.917676      -0.161472      38.359889 0.42623991E+03  0.10021414E+05                                10.033334                            6.967924      -0.084211       1.941400                    0.999563      30.034356      87.766848       0.609884       0.427153      -1.052182      -0.000465       0.015974      -0.018041       0.024101       0.040139       0.012883      -0.005209       0.034935       0.066692      -0.056561       0.019295       0.037265             13.466018      11.045793      -7.924134      -2.637121      19.295372       0.229145      10.056890          -0.000671
          245              C      26.352553      13.050011      10.476199       0.607540      23.356497 0.24750643E+03  0.51026051E+04                                 7.665118                            5.599046      -0.008242       2.063824                    0.999672      21.814829      60.574619       0.625501       0.474977      -1.020049      -0.028786      -0.032025       0.032000       0.053649      -0.076801       0.075844      -0.011256       0.043612      -0.043147      -0.096261      -0.025751       0.122012             10.243314      10.065645       4.890015      -4.890148      10.331942      -2.914335      10.332354           0.001807
          246              C      27.285103      13.859314       9.666899       0.011174      39.030234 0.37761946E+03  0.85210273E+04                                 9.988176                            6.415340      -0.045220       2.000338                    0.999271      26.220890      72.465254       0.664129       0.408711      -1.075400       0.028534       0.018787      -0.018560       0.038880      -0.012148       0.011872       0.002443       0.013100      -0.011085      -0.017715      -0.001739       0.019453             14.517987      12.941588       6.928325      -6.928995      15.305683      -2.277397      15.306691           0.012591
          247              C      29.125597      15.402636       8.123583      -0.212059      39.509989 0.48804374E+03  0.11834093E+05                                10.188085                            7.404352      -0.004307       1.955986                    0.999432      31.299078      91.981112       0.599630       0.421256      -1.059010      -0.008575       0.009777      -0.009622       0.016177       0.004877      -0.004432      -0.027119       0.012917      -0.012678      -0.031407       0.006000       0.025407             13.400242       7.752866       2.147769      -2.147872      16.224310       7.449791      16.223550          -0.000824
          248              C      22.858567      10.476239      13.049961       0.607540      23.356503 0.24750651E+03  0.51026070E+04                                 7.665119                            5.599046      -0.008243       2.063824                    0.999672      21.814831      60.574619       0.625501       0.474977      -1.020050       0.028786       0.032025      -0.032000       0.053649      -0.076801       0.075844      -0.011256       0.043612      -0.043147      -0.096261      -0.025751       0.122012             10.243314      10.065646       4.890016      -4.890148      10.331942      -2.914334      10.332353           0.001807
          249              C      21.926017       9.666936      13.859261       0.011174      39.030229 0.37761945E+03  0.85210266E+04                                 9.988174                            6.415339      -0.045220       2.000338                    0.999271      26.220890      72.465245       0.664129       0.408711      -1.075401      -0.028534      -0.018786       0.018560       0.038880      -0.012148       0.011872       0.002443       0.013100      -0.011085      -0.017715      -0.001739       0.019453             14.517983      12.941586       6.928322      -6.928995      15.305675      -2.277397      15.306687           0.012591
          250              C      20.085523       8.123614      15.402577      -0.212058      39.509958 0.48804344E+03  0.11834083E+05                                10.188075                            7.404346      -0.004307       1.955986                    0.999432      31.299065      91.981016       0.599631       0.421256      -1.059010       0.008574      -0.009777       0.009621       0.016176       0.004877      -0.004432      -0.027119       0.012917      -0.012679      -0.031407       0.006001       0.025407             13.400227       7.752857       2.147758      -2.147874      16.224289       7.449786      16.223537          -0.000824
          251              C      22.858572      13.050011      10.476199       0.607513      23.356865 0.24751093E+03  0.51027167E+04                                 7.665162                            5.599072      -0.008253       2.063820                    0.999672      21.815059      60.575201       0.625504       0.474973      -1.020053       0.028792      -0.032012       0.032040       0.053668       0.075849      -0.076803      -0.011241       0.043404      -0.043859      -0.096271      -0.025744       0.122015             10.243381      10.065692      -4.890180       4.890056      10.332444      -2.914373      10.332007           0.001807
          252              C      21.926025      13.859314       9.666899       0.011192      39.029544 0.37761167E+03  0.85208047E+04                                 9.988056                            6.415271      -0.045184       2.000351                    0.999271      26.220595      72.464157       0.664133       0.408711      -1.075401      -0.028525       0.018564      -0.018771       0.038867       0.011854      -0.012141       0.002437       0.012107      -0.014183      -0.017696      -0.001754       0.019450             14.517800      12.941387      -6.928876       6.928232      15.306512      -2.277369      15.305501           0.012591
          253              C      20.085537      15.402636       8.123583      -0.212056      39.509933 0.48804265E+03  0.11834061E+05                                10.188092                            7.404358      -0.004314       1.955986                    0.999432      31.299035      91.980983       0.599628       0.421258      -1.059009       0.008580       0.009612      -0.009784       0.016178      -0.004445       0.004877      -0.027112       0.012806      -0.013005      -0.031400       0.005992       0.025408             13.400253       7.752849      -2.147853       2.147762      16.223628       7.449819      16.224281          -0.000824
          254              C      26.352548      10.476239      13.049961       0.607513      23.356868 0.24751095E+03  0.51027173E+04                                 7.665163                            5.599073      -0.008252       2.063820                    0.999672      21.815061      60.575213       0.625504       0.474973      -1.020052      -0.028792       0.032012      -0.032040       0.053668       0.075848      -0.076803      -0.011240       0.043404      -0.043859      -0.096271      -0.025744       0.122015             10.243384      10.065694      -4.890181       4.890060      10.332444      -2.914375      10.332013           0.001807
          255              C      27.285095       9.666936      13.859261       0.011192      39.029557 0.37761175E+03  0.85208072E+04                                 9.988060                            6.415273      -0.045184       2.000351                    0.999271      26.220598      72.464180       0.664133       0.408711      -1.075401       0.028525      -0.018564       0.018771       0.038867       0.011854      -0.012141       0.002437       0.012107      -0.014182      -0.017696      -0.001754       0.019450             14.517807      12.941392      -6.928878       6.928238      15.306515      -2.277371      15.305516           0.012591
          256              C      29.125583       8.123614      15.402577      -0.212056      39.509911 0.48804228E+03  0.11834051E+05                                10.188090                            7.404356      -0.004312       1.955986                    0.999432      31.299024      91.980972       0.599628       0.421258      -1.059009      -0.008579      -0.009612       0.009784       0.016177      -0.004445       0.004877      -0.027112       0.012806      -0.013005      -0.031400       0.005992       0.025407             13.400252       7.752849      -2.147861       2.147757      16.223627       7.449816      16.224279          -0.000823
          257              C      44.700913      19.924381      19.924305      -0.203637      40.577640 0.51004699E+03  0.12492312E+05                                10.392497                            7.580179      -0.020934       1.948340                    0.999559      31.444231      92.571410       0.591962       0.422455      -1.059310       0.011505      -0.001003      -0.001009       0.011592       0.006023       0.006033       0.030694       0.025963      -0.025970      -0.039349       0.010828       0.028521             13.549502       7.706360       2.129081       2.129036      16.471115      -7.195432      16.471031           0.000032
          258              C      46.452833      21.453587      21.453505       0.019383      40.799189 0.38975453E+03  0.88432304E+04                                10.263137                            6.501765       0.032851       2.024371                    0.999359      26.169515      71.950328       0.663718       0.406727      -1.079321      -0.015423      -0.026760      -0.026751       0.040861      -0.005381      -0.005382      -0.010115       0.019632      -0.019643      -0.018494       0.003570       0.014924             15.181854      13.906908       7.382758       7.382755      15.819332       2.419818      15.819322          -0.000017
          259              C      47.387846      22.288769      22.288684       0.582137      24.950098 0.26872486E+03  0.56433891E+04                                 7.973494                            5.804919       0.019551       2.062769                    0.999623      22.369959      62.268098       0.620238       0.470236      -1.024741       0.041844       0.029849       0.029833       0.059430      -0.075562      -0.075566       0.016254       0.021026      -0.021016      -0.095259      -0.023261       0.118521             10.846319      11.181765       5.341821       5.341825      10.678597       3.242472      10.678595          -0.000032
          260              C      29.115790      19.924381      19.924305      -0.205582      40.666654 0.51135513E+03  0.12532826E+05                                10.409990                            7.591869      -0.021448       1.947903                    0.999563      31.479361      92.717095       0.591253       0.422675      -1.059134      -0.011444      -0.000470      -0.000557       0.011467      -0.005588      -0.005582       0.030982       0.027334      -0.027503      -0.040107       0.011952       0.028154             13.575540       7.717222      -2.131025      -2.131088      16.504718      -7.216315      16.504681           0.000032
          261              C      27.363886      21.453587      21.453505       0.019045      40.781431 0.38961573E+03  0.88389942E+04                                10.258466                            6.499391       0.036139       2.025529                    0.999296      26.167571      71.932586       0.664048       0.406574      -1.079459       0.014836      -0.025795      -0.025788       0.039377       0.005142       0.005149      -0.010584       0.018340      -0.018315      -0.018423       0.004473       0.013950             15.174317      13.900724      -7.379191      -7.379235      15.811108       2.419826      15.811120          -0.000018
          262              C      26.428881      22.288769      22.288684       0.582862      24.932480 0.26851082E+03  0.56375198E+04                                 7.968397                            5.801578       0.019049       2.062831                    0.999631      22.361323      62.227426       0.620609       0.470069      -1.024878      -0.042642       0.029349       0.029346       0.059505       0.076008       0.076004       0.016125       0.021121      -0.021133      -0.095935      -0.023166       0.119101             10.838731      11.173676      -5.337346      -5.337348      10.671273       3.239304      10.671242          -0.000032
          263              C       4.510207       3.601869       3.601855      -0.203638      40.577695 0.51004767E+03  0.12492333E+05                                10.392510                            7.580187      -0.020936       1.948340                    0.999559      31.444247      92.571480       0.591961       0.422455      -1.059310      -0.011505       0.001003       0.001009       0.011592       0.006023       0.006033       0.030694       0.025962      -0.025970      -0.039349       0.010828       0.028521             13.549523       7.706368       2.129071       2.129046      16.471134      -7.195452      16.471068          -0.000033
          264              C       2.758287       2.072663       2.072655       0.019383      40.799191 0.38975450E+03  0.88432300E+04                                10.263139                            6.501766       0.032851       2.024371                    0.999359      26.169513      71.950334       0.663718       0.406727      -1.079321       0.015423       0.026760       0.026751       0.040861      -0.005381      -0.005382      -0.010115       0.019632      -0.019643      -0.018494       0.003570       0.014924             15.181858      13.906910       7.382757       7.382759      15.819335       2.419816      15.819330          -0.000010
          265              C       1.823274       1.237481       1.237476       0.582137      24.950092 0.26872479E+03  0.56433873E+04                                 7.973493                            5.804919       0.019552       2.062769                    0.999623      22.369957      62.268094       0.620238       0.470236      -1.024741      -0.041844      -0.029849      -0.029833       0.059430      -0.075562      -0.075566       0.016254       0.021026      -0.021015      -0.095259      -0.023261       0.118521             10.846318      11.181764       5.341820       5.341823      10.678596       3.242471      10.678593          -0.000033
          266              C      20.095330       3.601869       3.601855      -0.205582      40.666669 0.51135536E+03  0.12532832E+05                                10.409990                            7.591869      -0.021449       1.947902                    0.999563      31.479367      92.717076       0.591254       0.422674      -1.059134       0.011444       0.000470       0.000557       0.011467      -0.005588      -0.005582       0.030982       0.027334      -0.027503      -0.040107       0.011953       0.028154             13.575542       7.717220      -2.131031      -2.131075      16.504726      -7.216322      16.504679          -0.000033
          267              C      21.847234       2.072663       2.072655       0.019045      40.781427 0.38961569E+03  0.88389928E+04                                10.258465                            6.499390       0.036139       2.025529                    0.999296      26.167569      71.932574       0.664048       0.406574      -1.079459      -0.014836       0.025795       0.025789       0.039377       0.005142       0.005149      -0.010584       0.018340      -0.018315      -0.018423       0.004473       0.013950             15.174316      13.900723      -7.379191      -7.379232      15.811109       2.419822      15.811118          -0.000010
          268              C      22.782239       1.237481       1.237476       0.582862      24.932475 0.26851076E+03  0.56375184E+04                                 7.968395                            5.801577       0.019050       2.062831                    0.999631      22.361322      62.227420       0.620609       0.470069      -1.024878       0.042642      -0.029349      -0.029346       0.059505       0.076008       0.076004       0.016125       0.021121      -0.021132      -0.095935      -0.023166       0.119101             10.838727      11.173674      -5.337345      -5.337345      10.671271       3.239302      10.671238          -0.000033
          269              O      25.977807      11.961451       9.968740      -0.527614      31.345251 0.47106624E+03  0.10954500E+05                                 7.918508                            6.666667       0.414155       2.178071                    0.999186      27.118647      70.076378       0.744438       0.353807      -1.143316       0.013459       0.017929      -0.003657       0.022715       0.004883       0.044850      -0.005387      -0.019265      -0.121655      -0.067116       0.030083       0.037034              9.498090       9.390780       4.479936      -2.123237      11.673624      -2.068743       7.429866           0.064103
          270              O      31.421270      12.172717       2.129353      -0.496730      30.318682 0.43963031E+03  0.10084636E+05                                 7.797909                            6.485455       0.311627       2.152865                    0.999156      26.756591      69.480529       0.744233       0.358777      -1.135250      -0.017347       0.008922      -0.000359       0.019510       0.002851      -0.044103      -0.011963      -0.068764      -0.147515      -0.078310       0.016961       0.061349              9.580743       9.551742      -1.511258      -4.576639       6.591883       2.414189      12.598605           0.042775
          271              O      19.962526      13.438430      23.346185      -0.522872      31.283394 0.46416627E+03  0.10790014E+05                                 7.966858                            6.667872       0.299443       2.140685                    0.999091      27.188385      71.008368       0.733543       0.359197      -1.135233      -0.019761       0.007300      -0.017491       0.027381      -0.045167      -0.015855       0.010571      -0.045808       0.156688      -0.077260       0.016340       0.060921              9.552686       6.536390      -0.191627       0.043435      15.085449      -3.312429       7.036218           0.050195
          272              O      29.258446      12.441857       1.496029      -0.558110      33.309763 0.53174109E+03  0.12741814E+05                                 8.263927                            7.098299       0.384916       2.152754                    0.998861      28.152924      73.773320       0.719342       0.355336      -1.142437       0.003255       0.004986       0.017652       0.018630       0.019142       0.054924      -0.014695      -0.033072       0.047257      -0.070183       0.016004       0.054179              9.803940       6.857071      -0.020947      -0.218818       6.694383       2.296090      15.860366          -0.070235
          273              O      42.486401      13.762151      22.730270      -0.569340      34.149382 0.52757496E+03  0.12636409E+05                                 8.430442                            7.089227       0.341449       2.137129                    0.998943      28.242997      74.362625       0.715850       0.357227      -1.139183       0.024390       0.007775      -0.000012       0.025599       0.048104      -0.016437       0.030379       0.049063       0.055314      -0.075839       0.030840       0.044999             10.391725       9.940354       5.003335      -1.086455      14.618224      -1.842487       6.616598          -0.061018
          274              O      47.870114      21.730491      23.333951      -0.528818      32.422992 0.49119267E+03  0.11545362E+05                                 8.116775                            6.818211       0.369551       2.158228                    0.999142      27.439125      71.339766       0.734227       0.354912      -1.142156       0.008223      -0.009439      -0.032850       0.035154      -0.053393       0.011062       0.008574       0.051326       0.082853      -0.074740       0.028006       0.046735              9.862177      10.370143       2.267889       4.811317       7.737757       2.199295      11.478629           0.056770
          275              O      23.233305       9.968778      11.961406      -0.527994      31.369129 0.47149111E+03  0.10967059E+05                                 7.923198                            6.670218       0.408622       2.176192                    0.999210      27.126763      70.110232       0.744135       0.353865      -1.143248      -0.013562      -0.003622       0.017654       0.022555      -0.044927      -0.004480      -0.005433       0.051860       0.087814      -0.067009       0.029596       0.037413              9.504446       9.396919       2.125582      -4.483537       7.434915      -2.071418      11.681503           0.064147
          276              O      17.789803       2.129361      12.172670      -0.496035      30.299090 0.43930471E+03  0.10075131E+05                                 7.793768                            6.482431       0.318916       2.155086                    0.999156      26.750727      69.454452       0.744526       0.358708      -1.135323       0.018056      -0.000624       0.009311       0.020325       0.043854      -0.002643      -0.012247       0.040232       0.175671      -0.078106       0.017121       0.060985              9.574728       9.546773       4.573267       1.510074      12.589379       2.411832       6.588031           0.042781
          277              O      29.248661      23.346274      13.438378      -0.522881      31.285251 0.46418722E+03  0.10790892E+05                                 7.968130                            6.668764       0.290728       2.138105                    0.999089      27.187338      71.012709       0.733353       0.359277      -1.135142       0.019510      -0.017489       0.006199       0.026924       0.015690       0.045081       0.010019      -0.101497      -0.010587      -0.077260       0.016567       0.060693              9.554815       6.537041      -0.043029       0.190589       7.036920      -3.313247      15.090482           0.050151
          278              O      19.952625       1.496035      12.441810      -0.557841      33.331713 0.53219059E+03  0.12755447E+05                                 8.267941                            7.101740       0.385139       2.152631                    0.998881      28.159271      73.801384       0.719091       0.355380      -1.142387      -0.003526       0.017148       0.005115       0.018239      -0.055438      -0.019117      -0.014595      -0.039133       0.024864      -0.070287       0.015623       0.054664              9.808740       6.859835       0.219954       0.021140      15.868824       2.297722       6.697560          -0.070181
          279              O      31.330285      22.730357      13.762098      -0.568436      34.129249 0.52721314E+03  0.12625470E+05                                 8.426766                            7.086531       0.341503       2.137265                    0.998949      28.235002      74.332822       0.716032       0.357201      -1.139214      -0.025160       0.000220       0.007712       0.026316       0.016054      -0.048293       0.030755      -0.001430      -0.103581      -0.076338       0.030432       0.045905             10.386428       9.936106       1.085931      -5.000605       6.613460      -1.841570      14.609716          -0.061006
          280              O      25.946616      23.334040      21.730408      -0.529396      32.446153 0.49161655E+03  0.11557752E+05                                 8.120153                            6.820770       0.371723       2.158774                    0.999160      27.451934      71.379226       0.734155       0.354872      -1.142195      -0.008329      -0.031843      -0.009381       0.034225      -0.010714       0.053234       0.008951      -0.014454      -0.116508      -0.074108       0.027405       0.046703              9.866848      10.375149      -4.813915      -2.269722      11.483733       2.200976       7.741661          -0.057484
          281              O      23.233317      13.557472      11.564754      -0.527603      31.344711 0.47105565E+03  0.10954193E+05                                 7.918417                            6.666594       0.414181       2.178080                    0.999185      27.118412      70.075581       0.744442       0.353808      -1.143316      -0.013465       0.003656      -0.017937       0.022725       0.044853       0.004889      -0.005383       0.051197       0.089744      -0.067122       0.030085       0.037037              9.497971       9.390659      -2.123197       4.479870       7.429785      -2.068695      11.673469           0.064108
          282              O      17.789870      21.396889      11.353490      -0.496730      30.318600 0.43963023E+03  0.10084635E+05                                 7.797898                            6.485459       0.311637       2.152869                    0.999156      26.756578      69.480525       0.744232       0.358777      -1.135249       0.017344       0.000362      -0.008918       0.019506      -0.044104       0.002853      -0.011961       0.039379       0.176921      -0.078313       0.016960       0.061354              9.580702       9.551709      -4.576591      -1.511235      12.598539       2.414156       6.591857          -0.043259
          283              O      29.248574       0.179976      10.087782      -0.522875      31.283342 0.46416473E+03  0.10789965E+05                                 7.966832                            6.667847       0.299455       2.140690                    0.999091      27.188387      71.008225       0.733547       0.359195      -1.135235       0.019766       0.017487      -0.007301       0.027382      -0.015845      -0.045172       0.010564      -0.101236      -0.009624      -0.077260       0.016353       0.060907              9.552659       6.536370       0.043448      -0.191639       7.036220      -3.312446      15.085386          -0.050776
          284              O      19.952695      22.030215      11.084350      -0.558119      33.309894 0.53174542E+03  0.12741942E+05                                 8.263943                            7.098325       0.384983       2.152771                    0.998861      28.153016      73.773600       0.719341       0.355336      -1.142438      -0.003242      -0.017635      -0.004983       0.018611       0.054929       0.019141      -0.014689      -0.040168       0.026001      -0.070188       0.016008       0.054180              9.803939       6.857082      -0.218799      -0.020948      15.860350       2.296055       6.694385           0.069449
          285              O       6.724701       0.795893       9.764062      -0.569344      34.149468 0.52757499E+03  0.12636408E+05                                 8.430449                            7.089221       0.341421       2.137120                    0.998943      28.243027      74.362677       0.715851       0.357227      -1.139184      -0.024389       0.000007      -0.007763       0.025595      -0.016433       0.048102       0.030390      -0.003119      -0.101286      -0.075848       0.030845       0.045003             10.391748       9.940333      -1.086464       5.003336       6.616612      -1.842521      14.618298           0.060315
          286              O       1.341003       0.192210       1.795752      -0.528824      32.423461 0.49120144E+03  0.11545620E+05                                 8.116853                            6.818272       0.369497       2.158209                    0.999142      27.439315      71.340415       0.734223       0.354912      -1.142156      -0.008232       0.032841       0.009439       0.035148       0.011063      -0.053386       0.008571      -0.015755      -0.118420      -0.074734       0.028000       0.046733              9.862285      10.370264       4.811383       2.267927      11.478762       2.199349       7.737830           0.056769
          287              O      25.977811      11.564799      13.557420      -0.527994      31.369237 0.47149290E+03  0.10967110E+05                                 7.923215                            6.670230       0.408738       2.176227                    0.999210      27.126804      70.110360       0.744134       0.353865      -1.143248       0.013565      -0.017651       0.003618       0.022554      -0.004478      -0.044927      -0.005432      -0.017978      -0.121678      -0.067006       0.029594       0.037412              9.504470       9.396916      -4.483540       2.125593      11.681557      -2.071454       7.434936           0.064151
          288              O      31.421297      11.353533      21.396807      -0.496010      30.297568 0.43927738E+03  0.10074335E+05                                 7.793455                            6.482186       0.319109       2.155149                    0.999157      26.750215      69.452253       0.744549       0.358703      -1.135329      -0.018075      -0.009327       0.000624       0.020350      -0.002624       0.043849      -0.012230      -0.067733      -0.148237      -0.078114       0.017125       0.060989              9.574311       9.546411       1.510024       4.573043       6.587781       2.411706      12.588742          -0.043266
          289              O      19.962478      10.087820       0.179975      -0.522884      31.285519 0.46419367E+03  0.10791078E+05                                 7.968160                            6.668803       0.290795       2.138117                    0.999089      27.187583      71.013441       0.733352       0.359276      -1.135143      -0.019510      -0.006197       0.017493       0.026927       0.045078       0.015691       0.010025      -0.045441       0.157546      -0.077255       0.016558       0.060698              9.554828       6.537077       0.190633      -0.043033      15.090487      -3.313201       7.036919          -0.050719
          290              O      29.258474      11.084393      22.030131      -0.557857      33.332167 0.53219687E+03  0.12755641E+05                                 8.268036                            7.101794       0.385111       2.152624                    0.998882      28.159341      73.801816       0.719086       0.355382      -1.142385       0.003509      -0.005103      -0.017119       0.018205      -0.019110      -0.055409      -0.014601      -0.031999       0.046250      -0.070260       0.015626       0.054634              9.808897       6.859887       0.021139       0.219987       6.697650       2.297805      15.869153           0.069396
          291              O      17.880853       9.764099       0.795890      -0.568423      34.129131 0.52721134E+03  0.12625423E+05                                 8.426777                            7.086545       0.341517       2.137273                    0.998950      28.234862      74.332587       0.716027       0.357203      -1.139211       0.025149      -0.007705      -0.000214       0.026304      -0.048309       0.016069       0.030755       0.051064       0.053895      -0.076349       0.030428       0.045920             10.386427       9.936096      -5.000577       1.085926      14.609711      -1.841570       6.613475           0.060321
          292              O      23.264507       1.795759       0.192209      -0.529390      32.445880 0.49161150E+03  0.11557603E+05                                 8.120111                            6.820737       0.371561       2.158729                    0.999161      27.451806      71.378803       0.734156       0.354872      -1.142195       0.008317       0.009376       0.031839       0.034217       0.053245      -0.010725       0.008956       0.051024       0.079933      -0.074120       0.027404       0.046715              9.866792      10.375117      -2.269702      -4.813890       7.741627       2.200942      11.483631          -0.057485
          293              O      23.233313      11.564799      13.557420      -0.527614      31.345193 0.47106523E+03  0.10954470E+05                                 7.918493                            6.666656       0.414155       2.178071                    0.999186      27.118641      70.076317       0.744440       0.353807      -1.143317      -0.013459      -0.017928       0.003658       0.022715       0.004882       0.044851      -0.005386      -0.019265      -0.121657      -0.067117       0.030083       0.037034              9.498070       9.390760       4.479925      -2.123229      11.673601      -2.068735       7.429849           0.064109
          294              O      17.789850      11.353533      21.396807      -0.496731      30.318728 0.43963145E+03  0.10084669E+05                                 7.797917                            6.485466       0.311624       2.152864                    0.999156      26.756618      69.480631       0.744232       0.358777      -1.135250       0.017348      -0.008922       0.000358       0.019510       0.002851      -0.044103      -0.011963      -0.068765      -0.147515      -0.078310       0.016961       0.061349              9.580749       9.551745      -1.511258      -4.576635       6.591892       2.414192      12.598610          -0.043261
          295              O      29.248594      10.087820       0.179975      -0.522873      31.283258 0.46416421E+03  0.10789951E+05                                 7.966821                            6.667847       0.299439       2.140683                    0.999091      27.188392      71.008272       0.733546       0.359195      -1.135235       0.019761      -0.007300       0.017491       0.027381      -0.045167      -0.015855       0.010572      -0.045808       0.156688      -0.077260       0.016339       0.060921              9.552634       6.536364      -0.191628       0.043435      15.085352      -3.312404       7.036186          -0.050772
          296              O      19.952674      11.084393      22.030131      -0.558109      33.309932 0.53174398E+03  0.12741904E+05                                 8.263970                            7.098329       0.384920       2.152756                    0.998861      28.152923      73.773445       0.719339       0.355337      -1.142436      -0.003255      -0.004987      -0.017652       0.018629       0.019142       0.054924      -0.014695      -0.033072       0.047258      -0.070183       0.016004       0.054179              9.803998       6.857102      -0.020949      -0.218824       6.694416       2.296113      15.860476           0.069446
          297              O       6.724719       9.764099       0.795890      -0.569340      34.149346 0.52757385E+03  0.12636375E+05                                 8.430436                            7.089218       0.341450       2.137130                    0.998943      28.242976      74.362542       0.715850       0.357227      -1.139184      -0.024390      -0.007775       0.000012       0.025599       0.048104      -0.016437       0.030379       0.049064       0.055312      -0.075840       0.030840       0.045000             10.391723       9.940356       5.003343      -1.086457      14.618219      -1.842488       6.616594           0.060322
          298              O       1.341006       1.795759       0.192209      -0.528818      32.423055 0.49119376E+03  0.11545395E+05                                 8.116789                            6.818223       0.369552       2.158228                    0.999142      27.439132      71.339827       0.734225       0.354912      -1.142156      -0.008222       0.009439       0.032850       0.035154      -0.053392       0.011062       0.008574       0.051325       0.082852      -0.074740       0.028005       0.046735              9.862197      10.370167       2.267898       4.811329       7.737773       2.199303      11.478652          -0.057421
          299              O      25.977815      13.557472      11.564754      -0.527995      31.369112 0.47149079E+03  0.10967049E+05                                 7.923193                            6.670214       0.408622       2.176192                    0.999210      27.126760      70.110208       0.744135       0.353865      -1.143248       0.013562       0.003622      -0.017654       0.022554      -0.044927      -0.004479      -0.005432       0.051861       0.087815      -0.067010       0.029597       0.037413              9.504440       9.396912       2.125579      -4.483535       7.434911      -2.071417      11.681497           0.064152
          300              O      31.421317      21.396889      11.353490      -0.496035      30.299164 0.43930594E+03  0.10075168E+05                                 7.793787                            6.482445       0.318917       2.155086                    0.999156      26.750733      69.454525       0.744525       0.358709      -1.135323      -0.018056       0.000624      -0.009311       0.020325       0.043854      -0.002643      -0.012247       0.040231       0.175671      -0.078106       0.017121       0.060985              9.574754       9.546793       4.573282       1.510079      12.589421       2.411843       6.588048          -0.043263
          301              O      19.962459       0.179976      10.087782      -0.522881      31.285273 0.46418758E+03  0.10790903E+05                                 7.968137                            6.668770       0.290730       2.138105                    0.999089      27.187331      71.012714       0.733352       0.359277      -1.135142      -0.019510       0.017488      -0.006198       0.026924       0.015690       0.045080       0.010019      -0.101497      -0.010586      -0.077260       0.016567       0.060693              9.554825       6.537046      -0.043027       0.190584       7.036928      -3.313252      15.090502          -0.050722
          302              O      29.258495      22.030215      11.084350      -0.557841      33.331693 0.53219028E+03  0.12755436E+05                                 8.267934                            7.101734       0.385138       2.152630                    0.998881      28.159281      73.801388       0.719092       0.355380      -1.142387       0.003526      -0.017148      -0.005116       0.018239      -0.055438      -0.019118      -0.014595      -0.039133       0.024864      -0.070287       0.015623       0.054664              9.808728       6.859830       0.219950       0.021140      15.868801       2.297719       6.697553           0.069398
          303              O      17.880835       0.795893       9.764062      -0.568436      34.129181 0.52721195E+03  0.12625433E+05                                 8.426749                            7.086518       0.341502       2.137265                    0.998949      28.235003      74.332774       0.716033       0.357200      -1.139215       0.025160      -0.000220      -0.007712       0.026316       0.016054      -0.048294       0.030755      -0.001429      -0.103582      -0.076338       0.030432       0.045906             10.386402       9.936091       1.085927      -5.000592       6.613446      -1.841561      14.609670           0.060314
          304              O      23.264504       0.192210       1.795752      -0.529396      32.446137 0.49161628E+03  0.11557743E+05                                 8.120150                            6.820768       0.371723       2.158774                    0.999160      27.451930      71.379207       0.734155       0.354872      -1.142195       0.008329       0.031843       0.009381       0.034225      -0.010714       0.053234       0.008951      -0.014454      -0.116509      -0.074109       0.027405       0.046703              9.866843      10.375144      -4.813913      -2.269719      11.483728       2.200973       7.741656           0.056832
          305              O      25.977803       9.968778      11.961406      -0.527603      31.344732 0.47105600E+03  0.10954203E+05                                 7.918423                            6.666598       0.414181       2.178080                    0.999185      27.118414      70.075605       0.744441       0.353808      -1.143316       0.013465      -0.003655       0.017938       0.022725       0.044853       0.004889      -0.005384       0.051196       0.089742      -0.067122       0.030085       0.037037              9.497979       9.390666      -2.123199       4.479875       7.429790      -2.068697      11.673481           0.064104
          306              O      31.421250       2.129361      12.172670      -0.496730      30.318603 0.43963034E+03  0.10084639E+05                                 7.797902                            6.485463       0.311642       2.152871                    0.999156      26.756565      69.480510       0.744231       0.358778      -1.135249      -0.017344      -0.000362       0.008918       0.019506      -0.044104       0.002853      -0.011961       0.039379       0.176925      -0.078314       0.016959       0.061355              9.580706       9.551709      -4.576590      -1.511236      12.598547       2.414160       6.591862           0.042778
          307              O      19.962546      23.346274      13.438378      -0.522876      31.283300 0.46416405E+03  0.10789944E+05                                 7.966823                            6.667841       0.299459       2.140691                    0.999091      27.188377      71.008173       0.733547       0.359195      -1.135235      -0.019766      -0.017487       0.007301       0.027383      -0.015846      -0.045172       0.010564      -0.101237      -0.009626      -0.077261       0.016352       0.060908              9.552647       6.536363       0.043448      -0.191639       7.036212      -3.312440      15.085364           0.050204
          308              O      29.258425       1.496035      12.441810      -0.558119      33.309882 0.53174516E+03  0.12741934E+05                                 8.263938                            7.098320       0.384979       2.152770                    0.998861      28.153025      73.773604       0.719342       0.355336      -1.142438       0.003242       0.017635       0.004983       0.018610       0.054929       0.019140      -0.014688      -0.040168       0.025997      -0.070187       0.016006       0.054181              9.803932       6.857077      -0.218793      -0.020947      15.860338       2.296055       6.694381          -0.070232
          309              O      42.486419      22.730357      13.762098      -0.569344      34.149428 0.52757418E+03  0.12636383E+05                                 8.430436                            7.089210       0.341415       2.137118                    0.998943      28.243036      74.362654       0.715852       0.357226      -1.139185       0.024389      -0.000007       0.007762       0.025595      -0.016433       0.048103       0.030389      -0.003117      -0.101285      -0.075847       0.030844       0.045004             10.391731       9.940321      -1.086461       5.003329       6.616601      -1.842515      14.618271          -0.061007
          310              O      47.870117      23.334040      21.730408      -0.528824      32.423488 0.49120194E+03  0.11545635E+05                                 8.116859                            6.818276       0.369496       2.158209                    0.999142      27.439322      71.340450       0.734223       0.354912      -1.142156       0.008232      -0.032841      -0.009439       0.035148       0.011063      -0.053386       0.008571      -0.015754      -0.118419      -0.074734       0.028000       0.046733              9.862294      10.370273       4.811388       2.267931      11.478771       2.199353       7.737837          -0.057420
          311              O      23.233309      11.961451       9.968740      -0.527994      31.369235 0.47149290E+03  0.10967111E+05                                 7.923215                            6.670231       0.408737       2.176226                    0.999210      27.126805      70.110367       0.744134       0.353865      -1.143248      -0.013566       0.017652      -0.003618       0.022554      -0.004479      -0.044927      -0.005433      -0.017978      -0.121676      -0.067005       0.029593       0.037412              9.504470       9.396917      -4.483539       2.125591      11.681558      -2.071451       7.434934           0.064146
          312              O      17.789823      12.172717       2.129353      -0.496006      30.297990 0.43928372E+03  0.10074525E+05                                 7.793570                            6.482265       0.319118       2.155155                    0.999157      26.750191      69.452538       0.744538       0.358707      -1.135325       0.018075       0.009327      -0.000624       0.020349      -0.002624       0.043849      -0.012230      -0.067734      -0.148234      -0.078113       0.017125       0.060989              9.574484       9.546539       1.510055       4.573150       6.587886       2.411777      12.589028           0.042779
          313              O      29.248642      13.438430      23.346185      -0.522881      31.285836 0.46419825E+03  0.10791218E+05                                 7.968248                            6.668860       0.290803       2.138122                    0.999089      27.187547      71.013597       0.733345       0.359278      -1.135140       0.019509       0.006197      -0.017493       0.026926       0.045078       0.015691       0.010025      -0.045441       0.157545      -0.077255       0.016557       0.060697              9.554964       6.537132       0.190604      -0.043021      15.090756      -3.313266       7.037003           0.050143
          314              O      19.952646      12.441857       1.496029      -0.557860      33.331586 0.53218709E+03  0.12755337E+05                                 8.267891                            7.101692       0.385102       2.152618                    0.998882      28.159349      73.801430       0.719098       0.355378      -1.142389      -0.003509       0.005103       0.017119       0.018205      -0.019108      -0.055409      -0.014600      -0.031999       0.046249      -0.070259       0.015625       0.054634              9.808683       6.859787       0.021131       0.219937       6.697530       2.297726      15.868731          -0.070185
          315              O      31.330267      13.762151      22.730270      -0.568426      34.128571 0.52720223E+03  0.12625139E+05                                 8.426634                            7.086445       0.341505       2.137266                    0.998950      28.234887      74.332243       0.716038       0.357200      -1.139216      -0.025150       0.007704       0.000214       0.026305      -0.048309       0.016070       0.030756       0.051066       0.053895      -0.076349       0.030429       0.045920             10.386210       9.935942      -5.000445       1.085885      14.609332      -1.841492       6.613356          -0.061019
          316              O      25.946613      21.730491      23.333951      -0.529390      32.445835 0.49161068E+03  0.11557578E+05                                 8.120100                            6.820729       0.371561       2.158728                    0.999161      27.451797      71.378749       0.734157       0.354872      -1.142195      -0.008317      -0.009376      -0.031839       0.034217       0.053245      -0.010725       0.008956       0.051024       0.079933      -0.074120       0.027405       0.046715              9.866777      10.375100      -2.269696      -4.813882       7.741616       2.200937      11.483617           0.056833

******************************************************
Auxiliary information for the entire system
The total spin magnetic moment of the unit cell is   1.958210
The total net atomic charge of the unit cell is   0.000002
Accuracy of reproducing the electrostatic potential in the unit cell:
  The inner radius (bohr) =    5.0000
  The outer radius (bohr) =   12.0000
  Valid grid points have density less than (e/(bohr^3)) =    0.0001
  The number of valid grid points were=      2883078
  The rms potential error without charges in kcal/mol is=      2.36926
  The rms potential error with partial charges in kcal/mol is=      0.71923
  The RRMSE value at monopole order=      0.30357
  The rms potential error with partial charges and cloud penetration in kcal/mol is=      0.72401
  The RRMSE value at monopole order with cloud penetration is=      0.30558
  The rms potential error with partial charges and atomic dipoles in kcal/mol is=      0.26956
  The RRMSE value at dipole order=      0.11377
  The rms potential error with partial charges, atomic dipoles and cloud penetration in kcal/mol is=      0.25878
  The RRMSE value at dipole order with cloud penetration=      0.10923

******************************************************
The electron densities and ab initio electrostatic potential were computed in VASP using the PBE functional and
projector augmented wave method. See the main text of the journal article for a description of computational details.
The atomic charges, dipoles, and quadrupoles were computed with the DDEC6 method as described in
(a) T. A. Manz and N. Gabaldon Limas, RSC Adv. 6 (2016) 47771-47801 DOI: 10.1039/c6ra04656h
(b) N. Gabaldon Limas and T. A. Manz, RSC Adv. 8 (2018) 2678-2707 DOI: 10.1039/c7ra11829e.
For each atom in the material, the electron cloud parameters were fit to the spherically averaged atom-in-material
electron density using radial positions for which this density was between 10^-4 and 10^-2 electrons per cubic bohr.
The polarizabilities, dispersion coefficients, and quantum Drude oscillator (QDO) parameters were fit using the MCLF method.
The magnetic structure of the system was optimized in VASP from the default ferromagnetic initial guess using spin polarization.
The atomic spin moments (ASMs) were computed on this optimized magnetic structure using the DDEC6 partition as inputs
to the method of T. A. Manz and D. S. Sholl, J. Chem. Theory Comput. 7 (2011) 4146-4164 DOI: 10.1021/ct200539n.
The RMSE and RRMSE were computed using a uniform grid with Ewald summation.
