# Supplementary material for: A collection of forcefield precursors for metal–organic frameworks
Source: RSC Adv. 2019 Nov 13;9(63):36492–507. doi: 10.1039/c9ra07327b (PMC9075174; doi:10.1039/c9ra07327b)
Supplement: RA-009-C9RA07327B-s3416 [file RA-009-C9RA07327B-s3416.xyz]

  156
jmolscript: load "" {1 1 1} spacegroup "x,y,z" unitcell [{     17.583800     0.000000     0.000000 }, {     -2.091103    17.459018     0.000000 }, {     -2.091103    -2.356504    17.299254 }]
Cu     1.617741    13.662640    15.649943     0.835699
Cu    13.373299     3.231052    15.649943     0.835554
Cu    13.373299    15.070628     5.313812     0.862137
Cu    12.855164     0.841565    14.735159     0.856767
Cu    12.855164    14.486732     2.822719     0.880447
Cu    -0.693171    12.864019    14.735159     0.856629
H      0.973260     6.546054    14.503695     0.100720
H      0.219707     8.669189    14.361841     0.124678
H      4.354786     7.723278    16.038138     0.103491
H      3.564962     9.896690    16.039868     0.118276
H      1.454583     4.635305    15.508781     0.112928
H      0.106320     3.109976    15.363467     0.126514
H     13.275976     2.570307     8.443766     0.100690
H     12.941499     1.771307    10.528326     0.124658
H     14.225685     6.089750     9.817327     0.103537
H     14.030043     5.270849    11.971084     0.118277
H     14.463629     3.197318     6.686162     0.112801
H     14.685423     1.865983     5.155178     0.126177
H      6.383858    14.135470     3.686471     0.100520
H      8.581540    14.061823     3.176143     0.124351
H      7.150590    15.183799     7.359103     0.103302
H      9.402506    15.256475     6.838395     0.117847
H      4.429428    15.097524     4.070514     0.112933
H      3.075263    15.158712     2.544720     0.126467
H      6.383858     1.744824    14.503695     0.100721
H      8.581540     1.249106    14.361841     0.124693
H      7.150590     5.242351    16.038138     0.103493
H      9.402506     4.716599    16.039868     0.118276
H      4.429428     1.995501    15.508781     0.112929
H      3.075263     0.475410    15.363467     0.126509
H      0.973260    13.487431     8.443766     0.100692
H      0.219707    13.060308    10.528326     0.124645
H      4.354786    14.848940     9.817327     0.103532
H      3.564962    14.557301    11.971084     0.118274
H      1.454583    14.741221     6.686162     0.112801
H      0.106320    14.803116     5.155178     0.126177
H     13.275976     8.019576     3.686471     0.100516
H     12.941499    10.192904     3.176143     0.124349
H     14.225685     8.905536     7.359103     0.103305
H     14.030043    11.150114     6.838395     0.117849
H     14.463629     6.193425     4.070514     0.112932
H     14.685423     4.856146     2.544720     0.126469
H      5.183662     5.841568    15.285621     0.109829
H     -0.740184    -0.834127    15.114358     0.144696
H     13.638951     6.854276     7.851266     0.109821
H     15.069584     1.059441     1.213543     0.144549
H      5.183662    14.357289     7.851266     0.109818
H     -0.740184    15.088635     1.213543     0.144539
C      1.817099     9.512231    15.273511    -0.003876
C      1.521044     7.224790    14.827191    -0.140549
C      1.043626     8.491973    14.752804    -0.099438
C      2.767972     6.842618    15.351358     0.086357
C      3.487839     7.877765    15.737131    -0.142774
C      3.014583     9.217011    15.723292    -0.105905
C      1.363403    10.950800    15.235453     0.583933
C     -2.016647     1.478480    15.228533     0.588735
C      3.272451     5.463259    15.339249     0.103167
C      2.358857     4.423804    15.446504    -0.202520
C     -0.528658     1.251052    15.296000     0.006740
C      0.388386     2.223058    15.363467    -0.144701
C     13.535471     3.451257    11.486705    -0.003930
C     13.438133     3.141428     9.159955    -0.140617
C     13.251903     2.638293    10.405501    -0.099540
C     13.856748     4.447407     8.852028     0.086448
C     14.011944     5.191007     9.929772    -0.142774
C     13.875130     4.697982    11.254895    -0.105915
C     13.359192     2.973206    12.906973     0.583920
C     15.023786    -0.231631     3.520398     0.592166
C     13.969696     4.969020     7.483657     0.103066
C     14.323165     4.091231     6.468191    -0.202698
C     14.943685     1.257400     3.304158     0.003390
C     14.770740     2.160284     4.276376    -0.143846
C      9.228634    14.737543     4.970076    -0.007606
C      6.992634    14.371699     4.349032    -0.140956
C      8.307600    14.341635     4.018617    -0.098683
C      6.464887    14.730097     5.601498     0.086264
C      7.407079    14.999251     6.483760    -0.143188
C      8.793102    15.027465     6.174104    -0.105299
C     10.710950    14.737545     4.688098     0.587325
C      1.707812    15.335711     0.245649     0.588757
C      5.035323    14.672630     5.933644     0.103267
C      4.111891    14.918025     4.926828    -0.202534
C      1.305043    15.206798     1.691867     0.006321
C      2.161095    15.135147     2.717713    -0.144627
C      9.228634     2.935418    15.273511    -0.003868
C      6.992634     2.369438    14.827191    -0.140548
C      8.307600     2.046103    14.752804    -0.099446
C      6.464887     3.562068    15.351358     0.086358
C      7.407079     4.399928    15.737131    -0.142774
C      8.793102     4.089297    15.723292    -0.105905
C     10.710950     2.656021    15.235453     0.583926
C      1.707812    -1.826512    15.228533     0.588776
C      5.035323     3.898931    15.339249     0.103166
C      4.111891     2.868206    15.446504    -0.202521
C      1.305043    -0.376129    15.296000     0.006576
C      2.161095     0.650001    15.363467    -0.144650
C      1.817099    13.849848    11.486705    -0.003940
C      1.521044    13.716355     9.159955    -0.140620
C      1.043626    13.471613    10.405501    -0.099535
C      2.767972    14.287309     8.852028     0.086448
C      3.487839    14.529835     9.929772    -0.142777
C      3.014583    14.335360    11.254895    -0.105920
C      1.363403    13.617970    12.906973     0.583927
C     -2.016647    14.889625     3.520398     0.592166
C      3.272451    14.461488     7.483657     0.103066
C      2.358857    14.708060     6.468191    -0.202696
C     -0.528658    14.987171     3.304158     0.003386
C      0.388386    14.922826     4.276376    -0.143845
C     13.535471    10.915764     4.970076    -0.007604
C     13.438133     8.652125     4.349032    -0.140956
C     13.251903     9.954183     4.018617    -0.098681
C     13.856748     8.170744     5.601498     0.086263
C     14.011944     9.138259     6.483760    -0.143186
C     13.875130    10.517801     6.174104    -0.105295
C     13.359192    12.387561     4.688098     0.587325
C     15.023786     3.519448     0.245649     0.588752
C     13.969696     6.744490     5.933644     0.103269
C     14.323165     5.856794     4.926828    -0.202536
C     14.943685     3.104206     1.691867     0.006330
C     14.770740     3.945662     2.717713    -0.144631
C      4.566387     5.145950    15.316759    -0.198608
C      2.724913     3.070757    15.465533     0.078829
C      1.734046     1.954130    15.434394     0.090784
C     -0.127170    -0.143112    15.213137    -0.144412
C     13.836218     6.256216     7.166216    -0.198669
C     14.479684     4.478651     5.130094     0.078799
C     14.716531     3.509069     4.019482     0.090402
C     15.001278     1.668677     1.911395    -0.144104
C      4.566387    14.482033     7.166216    -0.198669
C      2.724913    14.909541     5.130094     0.078800
C      1.734046    15.029402     4.019482     0.090403
C     -0.127149    15.093265     1.911395    -0.144100
O      2.128295    11.836549    15.590088    -0.496802
O     14.772863     0.583380    14.827191    -0.517984
O     -2.345930     2.660348    15.581784    -0.535668
O      0.129412    11.118881    14.815427    -0.551821
O     13.498421     3.760240    13.832483    -0.496798
O     12.752251    16.405811     2.579319    -0.524005
O     15.252091    -0.535922     4.739131    -0.541522
O     13.070186     1.695781    13.016824    -0.551914
O     11.499451    14.972209     5.592849    -0.502986
O     -1.177580    12.702352    16.603824    -0.518073
O      2.920452    15.710888     0.108639    -0.535794
O     11.024587    14.484038     3.437189    -0.557604
O     11.499451     3.520819    15.590088    -0.496767
O     -1.177580    14.737406    14.827191    -0.517979
O      2.920452    -2.012908    15.581784    -0.535698
O     11.024587     1.450775    14.815427    -0.551840
O      2.128295    13.849806    13.832483    -0.496835
O     14.772863    14.612770     2.579319    -0.524004
O     -2.345930    15.080122     4.739131    -0.541522
O      0.129412    13.179101    13.016824    -0.551896
O     13.498421    13.198373     5.592849    -0.502984
O     12.752251     0.341367    16.603824    -0.518091
O     15.252091     4.768099     0.108639    -0.535763
O     13.070186    12.668824     3.437189    -0.557602

The following XYZ coordinates are in angstroms. Other properties are in atomic units.
The sperically averaged electron density of each atom fit to a function of the form exp(a - br)
eigen_1, eigen_2 and eigen_3 are the three eigenvalues of traceless quadrupole moment tensor
  atom number  atomic symbol              X              Y              Z     net charge C6 coefficient C8 coefficient C10 coefficient fluctuating dipole atomic polarizability isotropic forcefield polarizability              a              b squared Pearson coefficient          <r^3>          <r^4>         wp_QDO          m_QDO          q_QDO       dipole_x       dipole_y       dipole_z         dipole            Qxy            Qxz            Qyz     Q(x^2-y^2)  Q(3z^2 - R^2)        eigen_1        eigen_2        eigen_3 static polarizability      alpha(xx)      alpha(xy)      alpha(xz)      alpha(yy)      alpha(yz)      alpha(zz) atomic spin moment
            1             Cu       1.617741      13.662640      15.649943       0.835699      53.761889 0.77672452E+03  0.19813986E+05                                12.472121                            9.664328       0.891419       2.219397                    0.995427      40.270182      98.021327       0.532468       0.450928      -1.111561       0.119850       0.042992       0.049243       0.136518      -0.047042      -0.053867      -0.018424      -0.127828       0.117729      -0.119407       0.059043       0.060364             17.079525      10.115308      -3.322933      -3.805825      20.838821      -2.033601      20.284446           0.000805
            2             Cu      13.373299       3.231052      15.649943       0.835554      53.774682 0.77692875E+03  0.19820694E+05                                12.474632                            9.666059       0.890936       2.219218                    0.995425      40.272331      98.033414       0.532377       0.450971      -1.111524       0.028437       0.124117       0.049248       0.136525      -0.030645      -0.011899      -0.055725       0.146555       0.117830      -0.119511       0.059094       0.060417             17.083295      21.476733      -1.963256      -1.566994       9.484124      -4.021651      20.289028           0.001643
            3             Cu      13.373299      15.070628       5.313812       0.862137      51.646447 0.74073986E+03  0.18649840E+05                                12.094532                            9.389183       0.983112       2.253284                    0.995797      39.710887      95.635305       0.545099       0.446294      -1.115835       0.029158       0.032859       0.133620       0.140656      -0.007785      -0.032177      -0.036262       0.001864      -0.313966      -0.119029       0.058860       0.060169             16.529011      20.768155      -1.238230      -2.084596      20.471525      -2.349164       8.347355           0.654958
            4             Cu      12.855164       0.841565      14.735159       0.856767      51.497102 0.75600366E+03  0.19156935E+05                                12.128632                            9.537030       0.932342       2.234942                    0.995757      39.955127      96.954090       0.535760       0.451163      -1.111332      -0.028286      -0.135549      -0.050640       0.147438      -0.034453      -0.016516      -0.060330       0.145011       0.111697      -0.123230       0.058968       0.064262             16.349793      20.253672      -2.227331      -0.795141       9.565682      -4.047179      19.230026          -0.000755
            5             Cu      12.855164      14.486732       2.822719       0.880447      49.623284 0.72344852E+03  0.18110559E+05                                11.787481                            9.284606       1.013327       2.265038                    0.996039      39.451604      94.795971       0.547559       0.446838      -1.115291      -0.028857      -0.032520      -0.145550       0.151905      -0.012120      -0.036960      -0.041650       0.002902      -0.313507      -0.123466       0.059008       0.064458             15.859304      19.636335      -0.473289      -2.241189      19.522891      -2.525614       8.418685          -0.653788
            6             Cu      -0.693171      12.864019      14.735159       0.856629      51.511207 0.75622866E+03  0.19164273E+05                                12.131446                            9.538962       0.931892       2.234779                    0.995755      39.957353      96.967124       0.535657       0.451212      -1.111290      -0.131259      -0.044214      -0.050652       0.147477      -0.050626      -0.057966      -0.023584      -0.124687       0.111738      -0.123285       0.058996       0.064289             16.354053      10.245228      -3.427340      -3.925075      19.581794      -1.271177      19.235138           0.000224
            7              H       0.973260       6.546054      14.503695       0.100720       1.177145 0.84083411E+01  0.81942790E+02                                 1.709605                            1.594442      -0.897157       2.440117                    0.998861       3.302578       8.635224       0.554329       1.133805      -0.745317      -0.023883      -0.024301      -0.012964       0.036456       0.002432       0.012717       0.003160       0.002643      -0.037916      -0.018900       0.003859       0.015041              1.785291       1.667346       0.291512       0.210019       2.264229       0.185689       1.424297           0.000002
            8              H       0.219707       8.669189      14.361841       0.124678       1.137017 0.81070003E+01  0.78245907E+02                                 1.673965                            1.570634      -0.904404       2.457315                    0.999064       3.164442       8.219508       0.556139       1.141093      -0.744529      -0.036137       0.007071      -0.017977       0.040976       0.002378       0.014558       0.002753       0.010533      -0.028392      -0.017348      -0.001041       0.018389              1.718294       2.000012      -0.240183       0.334463       1.679626      -0.074410       1.475244          -0.000007
            9              H       4.354786       7.723278      16.038138       0.103491       1.161348 0.83245149E+01  0.80729012E+02                                 1.677968                            1.574544      -0.842264       2.466657                    0.999245       3.261125       8.439561       0.565527       1.116817      -0.749932       0.031764      -0.005488       0.010337       0.033852       0.001117       0.010512       0.002381       0.002353      -0.042385      -0.018427       0.005493       0.012934              1.728506       2.088890      -0.269771       0.260115       1.712192       0.003810       1.384437          -0.000004
           10              H       3.564962       9.896690      16.039868       0.118276       1.145794 0.81553447E+01  0.78675713E+02                                 1.666976                            1.561978      -0.916368       2.445743                    0.998894       3.185583       8.219854       0.565938       1.121860      -0.749162       0.023442       0.028518       0.012576       0.039000       0.005277       0.010336       0.005681       0.006906      -0.033926      -0.016241      -0.000652       0.016893              1.728379       1.633399       0.259680       0.195830       2.116969       0.240004       1.434769           0.000000
           11              H       1.454583       4.635305      15.508781       0.112928       1.126371 0.81909779E+01  0.80198633E+02                                 1.728082                            1.625395      -1.065286       2.370954                    0.997341       3.437698       9.346001       0.517204       1.209520      -0.725183      -0.033591       0.007536       0.005566       0.034873      -0.001649      -0.004109       0.000419       0.011423      -0.030181      -0.010844      -0.000912       0.011756              1.792470       2.193395      -0.018983      -0.035531       1.885946      -0.026529       1.298068          -0.000001
           12              H       0.106320       3.109976      15.363467       0.126514       1.043551 0.74477535E+01  0.71315837E+02                                 1.652120                            1.557670      -1.081135       2.375060                    0.997386       3.332394       9.003794       0.523587       1.221678      -0.722279      -0.012272       0.033618      -0.000417       0.035790      -0.004229       0.002568      -0.000084      -0.015747      -0.019626      -0.008627      -0.003608       0.012236              1.707084       1.723158      -0.025966       0.011655       2.142622      -0.003364       1.255472           0.000001
           13              H      13.275976       2.570307       8.443766       0.100690       1.177494 0.84115718E+01  0.81983157E+02                                 1.710009                            1.594798      -0.897572       2.439889                    0.998858       3.303261       8.637825       0.554234       1.133876      -0.745296      -0.006679      -0.024823      -0.025835       0.036445       0.009477       0.000195       0.004173      -0.026000       0.016582      -0.018902       0.003866       0.015036              1.785725       1.354300       0.131285       0.028396       1.703632       0.322892       2.299244           0.000004
           14              H      12.941499       1.771307      10.528326       0.124658       1.137291 0.81094791E+01  0.78276137E+02                                 1.674241                            1.570876      -0.904663       2.457158                    0.999062       3.164965       8.221308       0.556093       1.141096      -0.744525      -0.014354      -0.038100       0.004585       0.040971       0.011346       0.000939       0.004462      -0.026130       0.000128      -0.017353      -0.001038       0.018391              1.718597       1.420268       0.294431      -0.075424       2.079203      -0.203335       1.656322           0.000002
           15              H      14.225685       6.089750       9.817327       0.103537       1.161197 0.83232398E+01  0.80714351E+02                                 1.677902                            1.574488      -0.842179       2.466731                    0.999246       3.260893       8.439112       0.565497       1.116908      -0.749909       0.007122       0.032854      -0.004050       0.033860       0.007302      -0.000683       0.002463      -0.026850       0.018464      -0.018425       0.005489       0.012936              1.728433       1.329778       0.203219      -0.012261       2.148343      -0.235299       1.707177          -0.000001
           16              H      14.030043       5.270849      11.971084       0.118277       1.145815 0.81555375E+01  0.78678267E+02                                 1.667021                            1.562015      -0.916360       2.445748                    0.998894       3.185608       8.220033       0.565919       1.121887      -0.749155       0.005755       0.024308       0.029952       0.039001       0.006700       0.002852       0.007013      -0.025583       0.010423      -0.016244      -0.000651       0.016895              1.728430       1.349034       0.124933       0.105294       1.667459       0.298386       2.168796          -0.000002
           17              H      14.463629       3.197318       6.686162       0.112801       1.127396 0.82004269E+01  0.80314261E+02                                 1.729043                            1.626256      -1.066513       2.370229                    0.997327       3.439741       9.352888       0.517103       1.209408      -0.725200       0.008440      -0.032785       0.008207       0.034835      -0.006180      -0.000591      -0.002277      -0.018332      -0.002157      -0.010848      -0.000891       0.011739              1.793481       1.336645      -0.135411      -0.100748       2.174439      -0.035883       1.869361          -0.000004
           18              H      14.685423       1.865983       5.155178       0.126177       1.043163 0.74439856E+01  0.71268743E+02                                 1.651552                            1.557156      -1.076804       2.376940                    0.997409       3.332002       9.001215       0.523748       1.221490      -0.722327      -0.003454      -0.012851       0.033192       0.035760       0.002773      -0.001997      -0.004098      -0.003375       0.032175      -0.008613      -0.003565       0.012178              1.706467       1.274971      -0.038523      -0.118116       1.719545      -0.038550       2.124886           0.000228
           19              H       6.383858      14.135470       3.686471       0.100520       1.178695 0.84225487E+01  0.82119023E+02                                 1.711321                            1.595957      -0.898206       2.439443                    0.998852       3.305306       8.645419       0.553957       1.134044      -0.745249      -0.021278      -0.009244      -0.028099       0.036439       0.001325       0.002253       0.009747       0.020197       0.033866      -0.018905       0.003854       0.015051              1.787086       2.189209       0.110323       0.372492       1.369662       0.179648       1.802386           0.000104
           20              H       8.581540      14.061823       3.176143       0.124351       1.136521 0.81021986E+01  0.78184288E+02                                 1.673122                            1.569890      -0.899791       2.459271                    0.999085       3.164187       8.216775       0.556445       1.140688      -0.744630       0.011438      -0.013049      -0.037068       0.040929       0.000867       0.001134       0.011607       0.012472       0.041764      -0.017497      -0.000812       0.018309              1.717401       1.739853      -0.075988      -0.283929       1.396616       0.249302       2.015734          -0.000282
           21              H       7.150590      15.183799       7.359103       0.103302       1.162784 0.83378680E+01  0.80894101E+02                                 1.679585                            1.575992      -0.843068       2.466106                    0.999238       3.263637       8.449008       0.565145       1.117079      -0.749858      -0.009196       0.006061       0.031977       0.033821       0.001000       0.000967       0.007301       0.022226       0.032781      -0.018417       0.005481       0.012936              1.730184       1.783024       0.014541      -0.307799       1.327935       0.164544       2.079594          -0.000078
           22              H       9.402506      15.256475       6.838395       0.117847       1.146682 0.81630018E+01  0.78767004E+02                                 1.667693                            1.562593      -0.913767       2.446678                    0.998901       3.187442       8.225200       0.565899       1.121690      -0.749201       0.025560       0.008816       0.028006       0.038928       0.003767       0.004761       0.007678       0.015188       0.038256      -0.016370      -0.000444       0.016814              1.729167       2.049854       0.171430       0.335924       1.380525       0.179305       1.757123           0.000246
           23              H       4.429428      15.097524       4.070514       0.112933       1.126464 0.81920714E+01  0.80213853E+02                                 1.728330                            1.625623      -1.065542       2.370834                    0.997338       3.438127       9.348129       0.517098       1.209699      -0.725140       0.011479       0.009888      -0.031403       0.034867       0.001298      -0.002797      -0.006591       0.008476       0.026221      -0.010839      -0.000912       0.011751              1.792710       1.894983      -0.014540      -0.057217       1.324664      -0.155636       2.158483           0.000005
           24              H       3.075263      15.158712       2.544720       0.126467       1.043661 0.74491378E+01  0.71333399E+02                                 1.652316                            1.557883      -1.081139       2.375027                    0.997385       3.332879       9.005785       0.523509       1.221785      -0.722253       0.034837       0.000686      -0.008166       0.035788      -0.000083      -0.002281       0.002284       0.019120      -0.014140      -0.008620      -0.003612       0.012232              1.707235       2.142831      -0.007975       0.023521       1.261146      -0.051776       1.717728          -0.000004
           25              H       6.383858       1.744824      14.503695       0.100721       1.177139 0.84082801E+01  0.81942027E+02                                 1.709597                            1.594435      -0.897149       2.440121                    0.998861       3.302565       8.635174       0.554331       1.133803      -0.745317      -0.021288      -0.026604      -0.012964       0.036456       0.002051       0.001626       0.013002      -0.003717      -0.037916      -0.018900       0.003859       0.015041              1.785281       2.186929       0.353743       0.159395       1.744623       0.230611       1.424292           0.000007
           26              H       8.581540       1.249106      14.361841       0.124693       1.136941 0.81063054E+01  0.78237074E+02                                 1.673841                            1.570527      -0.904387       2.457323                    0.999064       3.164352       8.219008       0.556183       1.141035      -0.744543       0.011317      -0.035039      -0.017977       0.040975       0.001067       0.001002       0.014782      -0.011361      -0.028392      -0.017347      -0.001043       0.018390              1.718162       1.740738      -0.271185      -0.113643       1.938604       0.323202       1.475144           0.000005
           27              H       7.150590       5.242351      16.038138       0.103493       1.161336 0.83244168E+01  0.80727857E+02                                 1.677960                            1.574538      -0.842254       2.466663                    0.999246       3.261106       8.439513       0.565526       1.116822      -0.749931      -0.009226       0.030887       0.010337       0.033852       0.000808       0.001114       0.010720      -0.002815      -0.042385      -0.018427       0.005493       0.012934              1.728498       1.781219      -0.306617      -0.027149       2.019843       0.258720       1.384432          -0.000005
           28              H       9.402506       4.716599      16.039868       0.118276       1.145800 0.81554049E+01  0.78676596E+02                                 1.666999                            1.561998      -0.916362       2.445749                    0.998894       3.185581       8.219918       0.565926       1.121880      -0.749157       0.025528       0.026668       0.012577       0.039000       0.004312       0.004412       0.010938      -0.009203      -0.033925      -0.016241      -0.000652       0.016893              1.728404       2.048840       0.309440       0.215017       1.701585       0.222986       1.434786          -0.000004
           29              H       4.429428       1.995501      15.508781       0.112929       1.126372 0.81909912E+01  0.80198725E+02                                 1.728074                            1.625390      -1.065291       2.370949                    0.997341       3.437701       9.345980       0.517208       1.209511      -0.725185       0.011477      -0.032457       0.005566       0.034873      -0.002951       0.000904      -0.004030      -0.010321      -0.030182      -0.010844      -0.000912       0.011756              1.792459       1.894762      -0.054751      -0.022115       2.184552      -0.038434       1.298064           0.000001
           30              H       3.075263       0.475410      15.363467       0.126509       1.043544 0.74477493E+01  0.71315718E+02                                 1.652105                            1.557664      -1.081097       2.375075                    0.997387       3.332396       9.003766       0.523591       1.221669      -0.722281       0.034838      -0.008188      -0.000417       0.035790      -0.002250      -0.000389       0.002540       0.017299      -0.019625      -0.008627      -0.003608       0.012235              1.707062       2.142780       0.024288      -0.004727       1.722940       0.011172       1.255464           0.000002
           31              H       0.973260      13.487431       8.443766       0.100692       1.177492 0.84115514E+01  0.81982837E+02                                 1.709999                            1.594790      -0.897575       2.439886                    0.998858       3.303261       8.637794       0.554239       1.133867      -0.745298      -0.023852      -0.009584      -0.025835       0.036445       0.012279       0.004120       0.000690       0.020788       0.016582      -0.018902       0.003866       0.015036              1.785714       1.667676       0.168818       0.317220       1.390237       0.066592       2.299228           0.000002
           32              H       0.219707      13.060308      10.528326       0.124645       1.137363 0.81101431E+01  0.78284585E+02                                 1.674359                            1.570978      -0.904677       2.457151                    0.999062       3.165054       8.221796       0.556052       1.141151      -0.744512      -0.036122      -0.018783       0.004586       0.040971       0.014111       0.004319       0.001463       0.020031       0.000133      -0.017354      -0.001037       0.018390              1.718723       2.000510       0.363951      -0.192947       1.499217      -0.099083       1.656443          -0.000006
           33              H       4.354786      14.848940       9.817327       0.103532       1.161211 0.83233634E+01  0.80715781E+02                                 1.677909                            1.574493      -0.842198       2.466720                    0.999246       3.260922       8.439176       0.565500       1.116899      -0.749911       0.031773       0.010978      -0.004050       0.033860       0.010265       0.002527      -0.000385       0.022642       0.018465      -0.018425       0.005489       0.012936              1.728440       2.088785       0.294128      -0.232174       1.389351      -0.040157       1.707185           0.000009
           34              H       3.564962      14.557301      11.971084       0.118274       1.145816 0.81555337E+01  0.78678056E+02                                 1.667003                            1.562000      -0.916374       2.445737                    0.998894       3.185626       8.220014       0.565932       1.121865      -0.749161       0.023451       0.008604       0.029952       0.039001       0.009531       0.006624       0.003665       0.021697       0.010423      -0.016245      -0.000651       0.016895              1.728409       1.633434       0.158996       0.283741       1.383028       0.140030       2.168765           0.000007
           35              H       1.454583      14.741221       6.686162       0.112801       1.127392 0.82003725E+01  0.80313429E+02                                 1.729022                            1.626237      -1.066522       2.370224                    0.997327       3.439731       9.352780       0.517114       1.209388      -0.725205      -0.033556       0.004481       0.008207       0.034835      -0.003841      -0.002191      -0.000858       0.020732      -0.002157      -0.010847      -0.000891       0.011739              1.793458       2.194540      -0.032655      -0.023647       1.316501      -0.104298       1.869334          -0.000002
           36              H       0.106320      14.803116       5.155178       0.126177       1.043167 0.74440114E+01  0.71268962E+02                                 1.651547                            1.557151      -1.076811       2.376935                    0.997409       3.332004       9.001182       0.523754       1.221478      -0.722329      -0.012349      -0.004958       0.033192       0.035760       0.003093      -0.003832      -0.002470       0.001970       0.032175      -0.008613      -0.003565       0.012177              1.706461       1.722348       0.015061      -0.024230       1.272157      -0.121862       2.124879           0.000228
           37              H      13.275976       8.019576       3.686471       0.100516       1.178707 0.84226669E+01  0.82120582E+02                                 1.711345                            1.595977      -0.898211       2.439441                    0.998852       3.305325       8.645531       0.553947       1.134058      -0.745246      -0.006648      -0.022226      -0.028100       0.036439      -0.001097       0.009410       0.003396      -0.020253       0.033867      -0.018905       0.003854       0.015051              1.787112       1.355216       0.010432       0.134079       2.203709       0.391222       1.802412           0.000101
           38              H      12.941499      10.192904       3.176143       0.124349       1.136531 0.81022946E+01  0.78185513E+02                                 1.673140                            1.569905      -0.899796       2.459269                    0.999085       3.164198       8.216842       0.556439       1.140697      -0.744628      -0.014317       0.009805      -0.037068       0.040929      -0.000630       0.011390       0.002507      -0.012529       0.041764      -0.017497      -0.000812       0.018309              1.717420       1.419429      -0.114370       0.281303       1.717073      -0.252273       2.015758          -0.000287
           39              H      14.225685       8.905536       7.359103       0.103305       1.162783 0.83378622E+01  0.80894073E+02                                 1.679589                            1.575995      -0.843059       2.466110                    0.999238       3.263630       8.449006       0.565143       1.117084      -0.749857       0.007112      -0.008410       0.031978       0.033821      -0.001652       0.007134       0.001828      -0.022070       0.032781      -0.018417       0.005481       0.012936              1.730188       1.330939      -0.039607       0.199981       1.780025      -0.286048       2.079600          -0.000088
           40              H      14.030043      11.150114       6.838395       0.117849       1.146678 0.81629695E+01  0.78766648E+02                                 1.667694                            1.562593      -0.913759       2.446682                    0.998901       3.187429       8.225176       0.565896       1.121695      -0.749199       0.005714       0.026427       0.028006       0.038928       0.001867       0.007057       0.005640      -0.016537       0.038255      -0.016369      -0.000444       0.016814              1.729169       1.349507       0.087548       0.138084       2.080874       0.354866       1.757125           0.000240
           41              H      14.463629       6.193425       4.070514       0.112932       1.126466 0.81921040E+01  0.80214441E+02                                 1.728352                            1.625642      -1.065534       2.370839                    0.997338       3.438134       9.348236       0.517086       1.209723      -0.725134       0.008453       0.012574      -0.031403       0.034867       0.000261      -0.006211      -0.003561      -0.008850       0.026222      -0.010839      -0.000912       0.011751              1.792733       1.336178      -0.081473      -0.147731       1.883511      -0.075320       2.158511           0.000001
           42              H      14.685423       4.856146       2.544720       0.126469       1.043651 0.74490660E+01  0.71332683E+02                                 1.652322                            1.557888      -1.081123       2.375037                    0.997385       3.332868       9.005813       0.523501       1.221806      -0.722248      -0.003462       0.034672      -0.008166       0.035789      -0.002339       0.002539      -0.001993      -0.018540      -0.014140      -0.008620      -0.003612       0.012232              1.707241       1.275503      -0.111857      -0.054207       2.128484       0.017197       1.717736          -0.000005
           43              H       5.183662       5.841568      15.285621       0.109829       1.193744 0.87991354E+01  0.87383748E+02                                 1.772678                            1.666294      -1.056603       2.370029                    0.997452       3.457558       9.352478       0.521220       1.183300      -0.731887       0.019490       0.021964      -0.001649       0.029411       0.004150      -0.001952      -0.002200      -0.000994      -0.030927      -0.010740       0.000975       0.009765              1.830037       2.066780       0.154404      -0.000854       2.103764      -0.000962       1.319566          -0.000001
           44              H      -0.740184      -0.834127      15.114358       0.144696       1.087890 0.80033326E+01  0.77786709E+02                                 1.682590                            1.605610      -1.185577       2.338615                    0.996662       3.272925       8.820092       0.521712       1.207927      -0.726560      -0.030498      -0.034370      -0.006953       0.046473       0.012644       0.000593       0.000662      -0.003045      -0.022809      -0.008934      -0.007636       0.016570              1.722755       1.885924       0.201594       0.024707       1.934461       0.027858       1.347880          -0.000007
           45              H      13.638951       6.854276       7.851266       0.109821       1.193914 0.88008738E+01  0.87406681E+02                                 1.772944                            1.666534      -1.056893       2.369872                    0.997449       3.458043       9.354566       0.521139       1.183406      -0.731859      -0.006882       0.018813       0.021528       0.029407      -0.004092      -0.004681       0.003311      -0.012509       0.014340      -0.010744       0.000980       0.009764              1.830307       1.349766      -0.107595      -0.123265       2.051618       0.139209       2.089536          -0.000006
           46              H      15.069584       1.059441       1.213543       0.144549       1.087113 0.79960044E+01  0.77698312E+02                                 1.681890                            1.604963      -1.183832       2.339500                    0.996670       3.272016       8.816899       0.521770       1.208060      -0.726534       0.001384      -0.030561      -0.034875       0.046392      -0.002228      -0.002584       0.012319      -0.009300       0.015770      -0.008786      -0.007766       0.016552              1.722028       1.358846      -0.065785      -0.075355       1.876985       0.195553       1.930254          -0.000227
           47              H       5.183662      14.357289       7.851266       0.109818       1.193929 0.88010154E+01  0.87408516E+02                                 1.772966                            1.666553      -1.056902       2.369867                    0.997449       3.458067       9.354681       0.521133       1.183414      -0.731857       0.019498      -0.004596       0.021529       0.029407      -0.002499       0.003844      -0.004254       0.014088       0.014340      -0.010744       0.000980       0.009764              1.830330       2.067130      -0.021678       0.152882       1.334296      -0.105837       2.089565          -0.000001
           48              H      -0.740184      15.088635       1.213543       0.144539       1.087143 0.79963033E+01  0.77702205E+02                                 1.681948                            1.605015      -1.183849       2.339493                    0.996670       3.272074       8.817209       0.521749       1.208093      -0.726526      -0.030509      -0.002260      -0.034876       0.046392      -0.001067       0.012538      -0.001102       0.010090       0.015770      -0.008785      -0.007766       0.016551              1.722091       1.885264      -0.002744       0.203136       1.350678      -0.051569       1.930329          -0.000232
           49              C       1.817099       9.512231      15.273511      -0.003876      38.109837 0.39283797E+03  0.89326340E+04                                 9.866446                            6.543979       0.064603       2.035111                    0.999389      26.338656      72.543793       0.658929       0.408791      -1.077730      -0.005298      -0.035640      -0.003682       0.036220      -0.000069      -0.004235      -0.000839      -0.005183      -0.000465      -0.005768       0.002234       0.003534             14.575207      10.496434      -5.526974       1.610783      27.067517       0.633833       6.161670          -0.000003
           50              C       1.521044       7.224790      14.827191      -0.140549      37.184345 0.42061522E+03  0.98138121E+04                                 9.735217                            6.855613       0.094604       1.998639                    0.999694      29.403869      84.394691       0.626490       0.419024      -1.061835       0.016064       0.027280       0.009351       0.033011       0.035282       0.017145       0.015073       0.000546      -0.033667      -0.029840      -0.019616       0.049455             12.981699      10.946570      -4.949564       2.040567      22.028003      -0.314290       5.970524           0.000003
           51              C       1.043626       8.491973      14.752804      -0.099438      34.613143 0.39580732E+03  0.90995093E+04                                 9.290785                            6.662421       0.009337       1.980215                    0.999670      28.688674      81.847476       0.633520       0.420544      -1.060430       0.021407       0.001627       0.008018       0.022917       0.001232       0.014697      -0.000416       0.048966      -0.011716      -0.022604      -0.009801       0.032405             12.142807       9.121705      -2.884403       1.751364      21.329356       0.777446       5.977361          -0.000005
           52              C       2.767972       6.842618      15.351358       0.086357      40.626166 0.37952185E+03  0.85833092E+04                                10.414943                            6.517624      -0.106137       1.984565                    0.999324      25.861865      71.788130       0.645231       0.419733      -1.067201      -0.012129      -0.011632      -0.002605       0.017006      -0.005028      -0.011443      -0.010928       0.003636      -0.029128      -0.021483       0.008867       0.012616             16.099501      11.615184      -6.745208       1.576840      30.516636       0.326603       6.166682          -0.000004
           53              C       3.487839       7.877765      15.737131      -0.142774      36.486107 0.40627146E+03  0.93994537E+04                                 9.633149                            6.738834       0.107123       2.007105                    0.999713      29.133630      83.329923       0.631590       0.419164      -1.061500      -0.017449       0.040413      -0.007293       0.044618      -0.019793       0.013191      -0.005700       0.045728      -0.031365      -0.025062      -0.014524       0.039586             13.059961       9.815761      -3.632902       1.357535      23.569946       1.213801       5.794176          -0.000006
           54              C       3.014583       9.217011      15.723292      -0.105905      34.521989 0.39400596E+03  0.90461532E+04                                 9.288920                            6.642265       0.032086       1.985289                    0.999701      28.720789      81.837194       0.635308       0.419915      -1.061018       0.003253      -0.039774      -0.005964       0.040350       0.027743      -0.000571       0.012826      -0.012086      -0.008951      -0.029760      -0.002824       0.032584             12.266480      10.370502      -4.731627       1.752142      20.593619       0.278474       5.835320          -0.000002
           55              C       1.363403      10.950800      15.235453       0.583933      24.810624 0.26319728E+03  0.55057154E+04                                 7.981057                            5.768196       0.013408       2.063679                    0.999627      22.291382      62.187971       0.617652       0.474056      -1.021360      -0.020564       0.055511      -0.003888       0.059325       0.020657      -0.044259      -0.011855       0.069603       0.308925      -0.091958      -0.027150       0.119108             10.974375       7.914145      -3.686631       0.795926      19.836365       0.211008       5.172614          -0.000003
           56              C      -2.016647       1.478480      15.228533       0.588735      24.339646 0.26387649E+03  0.55220744E+04                                 7.850347                            5.769162       0.007065       2.061235                    0.999611      22.280062      62.116792       0.618797       0.472994      -1.022193      -0.056322       0.009376      -0.000568       0.057100       0.014858      -0.017006      -0.050654      -0.081493       0.291480      -0.092351      -0.027442       0.119793             10.279276      18.534310      -1.660839       0.567074       7.363634       0.632422       4.939883          -0.000002
           57              C       3.272451       5.463259      15.339249       0.103167      43.164591 0.37409060E+03  0.84332547E+04                                10.783124                            6.456542      -0.133221       1.974823                    0.999262      25.760795      71.481345       0.650179       0.417883      -1.067973       0.005111      -0.002503      -0.001601       0.005912       0.000435       0.010612       0.001372      -0.016804      -0.023861      -0.016967       0.004383       0.012584             16.749886      15.980677      -5.929241      -0.073645      28.696452      -0.252350       5.572530           0.000001
           58              C       2.358857       4.423804      15.446504      -0.202520      41.793596 0.46966661E+03  0.11286081E+05                                10.614800                            7.302123      -0.008986       1.957094                    0.999437      30.786141      90.231812       0.598705       0.425736      -1.055619       0.015085      -0.005876       0.003940       0.016662      -0.014600      -0.000893       0.005296       0.087347       0.048924      -0.054568       0.016533       0.038035             14.463514      12.765184       3.215930      -0.257728      25.220669      -0.303718       5.404689           0.000000
           59              C      -0.528658       1.251052      15.296000       0.006740      41.270057 0.41685450E+03  0.95974624E+04                                10.290999                            6.704864       0.064624       2.028590                    0.999277      26.573144      73.074434       0.657821       0.404415      -1.083218       0.039441       0.006395       0.005398       0.040319      -0.016515      -0.000928       0.011105      -0.026686      -0.003464      -0.021527      -0.004350       0.025877             14.543856      25.584278      -0.785528       0.379374      12.686709       0.130409       5.360582           0.000009
           60              C       0.388386       2.223058      15.363467      -0.144701      37.583846 0.41616611E+03  0.97185487E+04                                 9.922391                            6.909743      -0.091479       1.947164                    0.999493      29.455433      85.563000       0.609653       0.430218      -1.051134      -0.005393      -0.012964      -0.000205       0.014042      -0.019195      -0.005993       0.001476      -0.058085       0.131654      -0.057035       0.012559       0.044475             13.044797      21.731694       4.084906       0.459623      12.302781       0.138304       5.099916           0.000005
           61              C      13.535471       3.451257      11.486705      -0.003930      38.114847 0.39288078E+03  0.89338875E+04                                 9.867353                            6.544335       0.064469       2.035045                    0.999388      26.340490      72.550953       0.658908       0.408791      -1.077726       0.001726      -0.005103      -0.035836       0.036239      -0.003734      -0.001101      -0.000785       0.004492       0.007264      -0.005753       0.002249       0.003504             14.576963       5.878828       1.789114      -1.544216      10.992417      -5.482852      26.859645           0.000017
           62              C      13.438133       3.141428       9.159955      -0.140617      37.193264 0.42070096E+03  0.98164399E+04                                 9.737111                            6.856491       0.094196       1.998474                    0.999694      29.407576      84.411592       0.626418       0.419046      -1.061807       0.003525       0.016673       0.028267       0.033007       0.009470       0.007812       0.038461      -0.025928       0.027392      -0.029844      -0.019611       0.049455             12.985070       5.778262       2.071539      -1.883127      11.518909      -4.889998      21.658040           0.000012
           63              C      13.251903       2.638293      10.405501      -0.099540      34.622408 0.39590872E+03  0.91025201E+04                                 9.292652                            6.663388       0.009024       1.980056                    0.999670      28.693229      81.866371       0.633451       0.420558      -1.060410       0.005027       0.022228       0.002716       0.022950       0.010445       0.001723       0.003400      -0.036524      -0.066888      -0.022599      -0.009841       0.032440             12.145824       5.592037       1.702289      -0.983165       9.582038      -2.759978      21.263395           0.000011
           64              C      13.856748       4.447407       8.852028       0.086448      40.629382 0.37952494E+03  0.85834789E+04                                10.415905                            6.517847      -0.106406       1.984483                    0.999324      25.862010      71.791200       0.645184       0.419758      -1.067175       0.000391      -0.012149      -0.011878       0.016995      -0.011912      -0.011368      -0.007911      -0.007771      -0.000486      -0.021455       0.008830       0.012625             16.102016       6.011778       1.802027      -2.152138      12.128223      -6.776474      30.166048           0.000001
           65              C      14.011944       5.191007       9.929772      -0.142774      36.487103 0.40627665E+03  0.93996353E+04                                 9.633494                            6.738970       0.107065       2.007100                    0.999713      29.133488      83.330702       0.631569       0.419176      -1.061489      -0.010569      -0.018803       0.039043       0.044605       0.010912      -0.002387      -0.018253      -0.043526      -0.057064      -0.025059      -0.014525       0.039584             13.060603       5.417072       1.308705      -0.792861      10.192510      -3.536176      23.572227           0.000003
           66              C      13.875130       4.697982      11.254895      -0.105915      34.523806 0.39402487E+03  0.90467103E+04                                 9.289259                            6.642410       0.032048       1.985262                    0.999701      28.721705      81.840783       0.635302       0.419913      -1.061017      -0.000983       0.003183      -0.040219       0.040357      -0.004377       0.007611       0.028536       0.000363       0.032316      -0.029758      -0.002850       0.032607             12.267044       5.530557       1.795172      -1.163817      10.870481      -4.623347      20.400094           0.000001
           67              C      13.359192       2.973206      12.906973       0.583920      24.812443 0.26321185E+03  0.55061177E+04                                 7.981512                            5.768376       0.013323       2.063632                    0.999627      22.292423      62.192214       0.617637       0.474060      -1.021354      -0.008864      -0.021768       0.054484       0.059337      -0.031221       0.012078       0.016043       0.138002      -0.258040      -0.091960      -0.027132       0.119092             10.975152       5.115656       0.951036      -1.323592       8.182698      -3.729925      19.627102          -0.000002
           68              C      15.023786      -0.231631       3.520398       0.592166      24.256341 0.26301682E+03  0.55001141E+04                                 7.834043                            5.761428       0.004657       2.061011                    0.999613      22.247907      62.023856       0.618885       0.473269      -1.021948       0.004709      -0.055534       0.008905       0.056440       0.005356      -0.035633       0.009225       0.204726      -0.051022      -0.095424      -0.024740       0.120164             10.247584       4.816136      -0.851004       0.468052      18.451093      -1.512502       7.475523           0.000015
           69              C      13.969696       4.969020       7.483657       0.103066      43.171838 0.37413715E+03  0.84346225E+04                                10.784375                            6.456931      -0.133168       1.974809                    0.999262      25.763116      71.490687       0.650157       0.417881      -1.067967      -0.001871       0.004935      -0.002714       0.005934       0.009766      -0.001624       0.001660      -0.008384       0.037317      -0.017022       0.004379       0.012643             16.752276       6.030589      -0.464150      -2.613046      16.012948      -6.241250      28.213292          -0.000002
           70              C      14.323165       4.091231       6.468191      -0.202698      41.813219 0.46988406E+03  0.11292876E+05                                10.618580                            7.304121      -0.009779       1.956743                    0.999436      30.795432      90.272175       0.598571       0.425771      -1.055572       0.002807       0.015575      -0.005321       0.016696      -0.001509       0.015823      -0.012793      -0.021887      -0.147386      -0.054523       0.016458       0.038065             14.469602       6.109854      -1.486738      -3.298689      12.506677       2.778864      24.792276          -0.000015
           71              C      14.943685       1.257400       3.304158       0.003390      41.266773 0.41704893E+03  0.96026258E+04                                10.288549                            6.705661       0.062846       2.028250                    0.999253      26.578389      73.080718       0.657924       0.404322      -1.083329      -0.000226       0.041504       0.006752       0.042051       0.002423       0.011078      -0.014928       0.009796       0.054060      -0.022262      -0.004594       0.026856             14.533018       5.628411      -1.905716      -0.762513      25.384655      -0.817729      12.585988           0.000881
           72              C      14.770740       2.160284       4.276376      -0.143846      37.555674 0.41589322E+03  0.97105805E+04                                 9.917599                            6.907765      -0.090949       1.947449                    0.999491      29.444058      85.522843       0.609703       0.430254      -1.051113       0.002323      -0.005845      -0.013063       0.014498       0.007366       0.008481      -0.019006       0.090770       0.024261      -0.056072       0.012602       0.043470             13.034109       5.448082      -2.043166      -1.312535      21.450066       3.978217      12.204179          -0.000527
           73              C       9.228634      14.737543       4.970076      -0.007606      38.115929 0.39309330E+03  0.89395733E+04                                 9.865454                            6.545226       0.062767       2.034701                    0.999367      26.348432      72.566868       0.659022       0.408681      -1.077841      -0.036787      -0.002407      -0.009739       0.038131      -0.000438       0.001041      -0.003639       0.000012      -0.006283      -0.004560       0.000795       0.003766             14.566043      28.112609       0.894188      -3.319049       5.772268       1.177650       9.813251           0.000235
           74              C       6.992634      14.371699       4.349032      -0.140956      37.210528 0.42099806E+03  0.98253318E+04                                 9.739849                            6.858996       0.093920       1.998226                    0.999694      29.420544      84.463578       0.626277       0.419056      -1.061777       0.025017       0.006690       0.020480       0.033015       0.008213       0.035852       0.014783       0.012889       0.056494      -0.030009      -0.019686       0.049695             12.984823      23.041863      -0.077024      -3.543633       5.512990       1.387272      10.399617           0.000513
           75              C       8.307600      14.341635       4.018617      -0.098683      34.599997 0.39568000E+03  0.90960050E+04                                 9.289140                            6.662095       0.008688       1.980087                    0.999668      28.682415      81.831553       0.633418       0.420638      -1.060353      -0.000161       0.005257       0.022613       0.023217      -0.001321      -0.005093       0.010303      -0.012905       0.087502      -0.021555      -0.010788       0.032343             12.136805      21.821942       0.741454      -1.271938       5.534601       1.412197       9.053873           0.000767
           76              C       6.464887      14.730097       5.601498       0.086264      40.635481 0.37962099E+03  0.85863608E+04                                10.416871                            6.518823      -0.106904       1.984274                    0.999323      25.866918      71.812339       0.645101       0.419778      -1.067142      -0.010062      -0.000803      -0.013659       0.016984      -0.008678      -0.006554      -0.014210       0.010442       0.005274      -0.021492       0.008919       0.012573             16.098712      31.837355       0.719268      -4.262689       5.813052       0.995246      10.645728           0.000082
           77              C       7.407079      14.999251       6.483760      -0.143188      36.514619 0.40664629E+03  0.94106962E+04                                 9.638588                            6.742390       0.106495       2.006718                    0.999713      29.150328      83.400689       0.631334       0.419220      -1.061419       0.041965      -0.005572      -0.013456       0.044420      -0.003837      -0.025427       0.007548       0.000532       0.077063      -0.025267      -0.014466       0.039733             13.065134      24.241009       1.292575      -1.746575       5.458808       0.989651       9.495583          -0.000572
           78              C       8.793102      15.027465       6.174104      -0.105299      34.520794 0.39401570E+03  0.90467423E+04                                 9.289481                            6.643071       0.031241       1.984995                    0.999700      28.722012      81.851478       0.635144       0.420006      -1.060924      -0.039309      -0.005922      -0.002760       0.039848       0.008783       0.029552       0.000515       0.005728       0.006806      -0.028977      -0.003761       0.032738             12.264130      21.559203       0.525973      -3.346478       5.426312       1.232063       9.806876          -0.000730
           79              C      10.710950      14.737545       4.688098       0.587325      24.725648 0.26234231E+03  0.54838902E+04                                 7.964459                            5.760460       0.010790       2.063398                    0.999627      22.259593      62.096280       0.617744       0.474326      -1.021117       0.057055      -0.002069      -0.013835       0.058745      -0.007938       0.012076      -0.027817      -0.206546      -0.061037      -0.095110      -0.024374       0.119485             10.940236      20.456218       0.405602      -2.127251       4.984438       0.512169       7.380053          -0.000081
           80              C       1.707812      15.335711       0.245649       0.588757      24.342243 0.26390464E+03  0.55228947E+04                                 7.851157                            5.769652       0.006688       2.061071                    0.999612      22.282363      62.127585       0.618732       0.473024      -1.022161       0.016049       0.006796      -0.054398       0.057122      -0.051073       0.017380       0.002247      -0.112476      -0.262520      -0.092402      -0.027404       0.119806             10.279892       7.912627       0.950915      -2.827982       5.007299      -1.129615      17.919749           0.000136
           81              C       5.035323      14.672630       5.933644       0.103267      43.167211 0.37410296E+03  0.84337284E+04                                10.783920                            6.456905      -0.133619       1.974695                    0.999261      25.761457      71.487477       0.650113       0.417916      -1.067936      -0.003087      -0.002252       0.004515       0.005915      -0.000219       0.002411       0.009824       0.022664      -0.003854      -0.016953       0.004421       0.012533             16.748800      29.913060       0.335535      -4.252845       5.767464      -1.328365      14.565874          -0.000015
           82              C       4.111891      14.918025       4.926828      -0.202534      41.798798 0.46972994E+03  0.11288151E+05                                10.616093                            7.302926      -0.009308       1.956991                    0.999436      30.788160      90.244272       0.598625       0.425772      -1.055581      -0.007609       0.001946       0.014643       0.016617       0.008616      -0.023546      -0.002175      -0.063801       0.091433      -0.054561       0.016557       0.038004             14.463416      24.282025      -0.888779       4.517672       5.634311      -1.391361      13.473912           0.000033
           83              C       1.305043      15.206798       1.691867       0.006321      41.292709 0.41713114E+03  0.96054502E+04                                10.294344                            6.706899       0.064766       2.028515                    0.999278      26.582181      73.106082       0.657747       0.404392      -1.083230       0.001823       0.000037       0.040310       0.040351       0.012653      -0.011324       0.002384       0.018900      -0.047271      -0.021420      -0.004304       0.025724             14.547977      13.052791       0.391521      -2.249576       5.619253      -2.279007      24.971887           0.000568
           84              C       2.161095      15.135147       2.717713      -0.144627      37.595210 0.41628100E+03  0.97221580E+04                                 9.925223                            6.911243      -0.092142       1.946900                    0.999493      29.460433      85.588947       0.609499       0.430286      -1.051065      -0.012238       0.000679      -0.006853       0.014042       0.003748      -0.011381       0.007569      -0.032770      -0.163214      -0.056985       0.012562       0.044423             13.049461      11.470830      -0.304034       2.844238       5.293411      -1.881460      22.384141          -0.000136
           85              C       9.228634       2.935418      15.273511      -0.003868      38.109765 0.39283806E+03  0.89326340E+04                                 9.866417                            6.543968       0.064615       2.035115                    0.999388      26.338673      72.543764       0.658931       0.408790      -1.077732      -0.034762      -0.009498      -0.003683       0.036224       0.000546      -0.000329      -0.004304       0.005068      -0.000467      -0.005767       0.002234       0.003533             14.575137      28.138275      -3.413888       0.437802       9.425487       1.674707       6.161649           0.000003
           86              C       6.992634       2.369438      14.827191      -0.140548      37.184176 0.42061418E+03  0.98137840E+04                                 9.735193                            6.855615       0.094600       1.998639                    0.999694      29.403810      84.394567       0.626489       0.419025      -1.061834       0.025177       0.019194       0.009351       0.033011       0.034219       0.012927       0.018815      -0.017193      -0.033666      -0.029839      -0.019615       0.049454             12.981616      23.039961      -3.501004      -0.554692       9.934374       1.988703       5.970511           0.000015
           87              C       8.307600       2.046103      14.752804      -0.099446      34.613467 0.39581331E+03  0.90996737E+04                                 9.290836                            6.662477       0.009342       1.980212                    0.999670      28.688820      81.847788       0.633517       0.420545      -1.060431      -0.000931       0.021449       0.008018       0.022918      -0.004583      -0.002160       0.014544      -0.048168      -0.011713      -0.022607      -0.009800       0.032407             12.142843      21.837980      -1.361278       0.563706       8.613159       1.831369       5.977390           0.000013
           88              C       6.464887       3.562068      15.351358       0.086358      40.626014 0.37952052E+03  0.85832743E+04                                10.414928                            6.517620      -0.106134       1.984566                    0.999324      25.861826      71.788068       0.645230       0.419734      -1.067200      -0.010107      -0.013426      -0.002605       0.017005      -0.005314      -0.009490      -0.012662      -0.001162      -0.029124      -0.021483       0.008866       0.012617             16.099444      31.842134      -4.322520       0.136784      10.289529       1.604482       6.166668          -0.000001
           89              C       7.407079       4.399928      15.737131      -0.142774      36.486056 0.40627082E+03  0.93994382E+04                                 9.633159                            6.738840       0.107132       2.007109                    0.999713      29.133579      83.329861       0.631588       0.419166      -1.061499       0.042200      -0.012518      -0.007293       0.044618      -0.024633      -0.007228       0.012420      -0.035085      -0.031366      -0.025061      -0.014524       0.039585             13.059974      24.233415      -1.906043       1.043769       9.152326       1.492243       5.794180          -0.000008
           90              C       8.793102       4.089297      15.723292      -0.105905      34.521958 0.39400591E+03  0.90461563E+04                                 9.288931                            6.642275       0.032089       1.985292                    0.999701      28.720761      81.837261       0.635305       0.419916      -1.061016      -0.039878      -0.001500      -0.005964       0.040349       0.028385       0.012803       0.000958      -0.001360      -0.008948      -0.029761      -0.002823       0.032584             12.266497      21.566509      -3.390626       0.068154       9.397656       1.772816       5.835324          -0.000006
           91              C      10.710950       2.656021      15.235453       0.583926      24.810854 0.26319978E+03  0.55057794E+04                                 7.981107                            5.768224       0.013418       2.063681                    0.999627      22.291456      62.188192       0.617651       0.474056      -1.021360       0.057566      -0.013826      -0.003891       0.059331       0.011849      -0.006510      -0.045355      -0.077391       0.308928      -0.091957      -0.027152       0.119110             10.974448      20.538559      -2.174553       0.114887       7.212144       0.815368       5.172642          -0.000002
           92              C       1.707812      -1.826512      15.228533       0.588776      24.339362 0.26387064E+03  0.55219356E+04                                 7.850344                            5.769144       0.007019       2.061222                    0.999611      22.279943      62.116886       0.618789       0.473002      -1.022186       0.016016      -0.054780      -0.000565       0.057076       0.024064      -0.048270      -0.022910       0.072143       0.291477      -0.092341      -0.027449       0.119790             10.279268       7.913555      -2.932416       0.560490      17.984339       0.638335       4.939910          -0.000004
           93              C       5.035323       3.898931      15.339249       0.103166      43.164603 0.37409113E+03  0.84332699E+04                                10.783127                            6.456548      -0.133218       1.974823                    0.999262      25.760808      71.481398       0.650179       0.417883      -1.067973      -0.003094       0.004776      -0.001601       0.005912       0.002406       0.000101       0.010699       0.016125      -0.023865      -0.016967       0.004382       0.012585             16.749868      29.916830      -4.260066      -0.241788      14.760245      -0.103137       5.572528           0.000001
           94              C       4.111891       2.868206      15.446504      -0.202521      41.793476 0.46966699E+03  0.11286090E+05                                10.614768                            7.302119      -0.008970       1.957098                    0.999437      30.786169      90.231822       0.598706       0.425735      -1.055620      -0.007628       0.014281       0.003941       0.016663      -0.024500       0.005364      -0.000257      -0.077981       0.048922      -0.054567       0.016532       0.038035             14.463410      24.284824       4.595653      -0.270907      13.700739      -0.292019       5.404667           0.000004
           95              C       1.305043      -0.376129      15.296000       0.006576      41.278133 0.41696591E+03  0.96005976E+04                                10.292144                            6.705627       0.064762       2.028603                    0.999276      26.575678      73.081799       0.657808       0.404398      -1.083237       0.001696       0.039901       0.005413       0.040302      -0.012918       0.011102       0.000410       0.033680      -0.003316      -0.021544      -0.004285       0.025829             14.545811      13.055028      -2.287389       0.084292      25.221184       0.392267       5.361222           0.000003
           96              C       2.161095       0.650001      15.363467      -0.144650      37.581650 0.41615097E+03  0.97181222E+04                                 9.922081                            6.909661      -0.091606       1.947133                    0.999492      29.454994      85.561851       0.609650       0.430223      -1.051129      -0.012234      -0.006895      -0.000205       0.014044      -0.011792       0.002178      -0.005774       0.065488       0.131658      -0.057026       0.012549       0.044477             13.044278      11.470628       2.855353       0.082629      22.562404       0.472778       5.099802           0.000007
           97              C       1.817099      13.849848      11.486705      -0.003940      38.114988 0.39288156E+03  0.89339157E+04                                 9.867406                            6.544362       0.064455       2.035040                    0.999388      26.340502      72.551190       0.658903       0.408794      -1.077724      -0.005274       0.001107      -0.035832       0.036235      -0.004159      -0.000649      -0.001187      -0.002603       0.007267      -0.005754       0.002250       0.003504             14.577056      10.497699       2.342348      -5.260379       6.373693      -2.185308      26.859776           0.000012
           98              C       1.521044      13.716355       9.159955      -0.140620      37.193467 0.42070294E+03  0.98164945E+04                                 9.737138                            6.856497       0.094197       1.998472                    0.999694      29.407670      84.411814       0.626419       0.419045      -1.061809       0.016137       0.005484       0.028267       0.033007       0.012264       0.037260       0.012331       0.020721       0.027391      -0.029845      -0.019611       0.049456             12.985132      10.948589       2.690817      -4.631452       6.348678      -2.451337      21.658130           0.000009
           99              C       1.043626      13.471613      10.405501      -0.099535      34.622162 0.39590419E+03  0.91023996E+04                                 9.292620                            6.663349       0.009014       1.980057                    0.999670      28.693149      81.866353       0.633452       0.420558      -1.060409       0.021472       0.007634       0.002717       0.022950       0.014463       0.003168       0.002114       0.030557      -0.066880      -0.022596      -0.009843       0.032439             12.145790       9.123667       2.125315      -2.623529       6.050464      -1.304431      21.263238           0.000000
          100              C       2.767972      14.287309       8.852028       0.086448      40.629431 0.37952532E+03  0.85834879E+04                                10.415903                            6.517843      -0.106413       1.984481                    0.999324      25.862039      71.791235       0.645186       0.419757      -1.067176      -0.012110      -0.001057      -0.011878       0.016996      -0.010657      -0.006504      -0.012229       0.013177      -0.000482      -0.021455       0.008831       0.012624             16.102021      11.616195       2.473290      -6.472491       6.523844      -2.942752      30.166023           0.000002
          101              C       3.487839      14.529835       9.929772      -0.142777      36.487329 0.40627930E+03  0.93997129E+04                                 9.633530                            6.738992       0.107045       2.007091                    0.999713      29.133613      83.331159       0.631568       0.419176      -1.061489      -0.017414      -0.012731       0.039043       0.044606       0.015744      -0.017840      -0.004541       0.037142      -0.057065      -0.025060      -0.014526       0.039585             13.060651       9.815980       1.835582      -3.416842       5.793690      -1.207779      23.572284           0.000019
          102              C       3.014583      14.335360      11.254895      -0.105920      34.524118 0.39402849E+03  0.90468158E+04                                 9.289321                            6.642448       0.032032       1.985255                    0.999701      28.721854      81.841360       0.635299       0.419914      -1.061016       0.003277      -0.000597      -0.040220       0.040357      -0.004296       0.027428       0.010950       0.001718       0.032322      -0.029757      -0.002852       0.032609             12.267127      10.371121       2.374955      -4.452205       6.030060      -1.705400      20.400200           0.000013
          103              C       1.363403      13.617970      12.906973       0.583927      24.812211 0.26320929E+03  0.55060540E+04                                 7.981471                            5.768354       0.013316       2.063631                    0.999627      22.292354      62.192082       0.617637       0.474061      -1.021353      -0.020550      -0.011386       0.054482       0.059332      -0.046633       0.014498       0.013902      -0.119352      -0.258034      -0.091962      -0.027129       0.119091             10.975084       7.914730       1.286293      -3.546074       5.383605      -1.757761      19.626918          -0.000003
          104              C      -2.016647      14.889625       3.520398       0.592166      24.256376 0.26301707E+03  0.55001208E+04                                 7.834046                            5.761428       0.004652       2.061009                    0.999613      22.247928      62.023928       0.618885       0.473269      -1.021949      -0.055700      -0.001928       0.008905       0.056440      -0.018970       0.013397      -0.034283      -0.201465      -0.051019      -0.095425      -0.024739       0.120164             10.247594      18.459250       0.783060      -1.557452       4.808000       0.284857       7.475531           0.000013
          105              C       3.272451      14.461488       7.483657       0.103066      43.171884 0.37413750E+03  0.84346296E+04                                10.784372                            6.456927      -0.133176       1.974806                    0.999262      25.763124      71.490625       0.650159       0.417880      -1.067968       0.005122      -0.001270      -0.002714       0.005934       0.010480       0.001842      -0.001415       0.003533       0.037315      -0.017022       0.004380       0.012642             16.752284      15.981405       0.727684      -5.886227       6.062155      -3.336735      28.213291           0.000001
          106              C       2.358857      14.708060       6.468191      -0.202696      41.812962 0.46988083E+03  0.11292768E+05                                10.618499                            7.304071      -0.009783       1.956742                    0.999436      30.795366      90.271578       0.598577       0.425768      -1.055575       0.015130       0.004639      -0.005321       0.016696       0.001117      -0.014584       0.014190       0.021977      -0.147387      -0.054524       0.016460       0.038064             14.469488      12.767204      -0.689358       3.151421       5.849180      -2.944793      24.792079          -0.000007
          107              C      -0.528658      14.987171       3.304158       0.003386      41.266949 0.41705053E+03  0.96026695E+04                                10.288565                            6.705666       0.062843       2.028248                    0.999253      26.578456      73.080875       0.657925       0.404321      -1.083329       0.041237       0.004711       0.006752       0.042051       0.001198      -0.016140       0.009224      -0.010660       0.054060      -0.022261      -0.004595       0.026856             14.533050      25.555328       0.480971      -0.721259       5.457774      -0.854356      12.586048           0.000879
          108              C       0.388386      14.922826       4.276376      -0.143845      37.555636 0.41589259E+03  0.97105573E+04                                 9.917571                            6.907746      -0.090953       1.947446                    0.999491      29.444070      85.522708       0.609706       0.430252      -1.051114      -0.006080       0.001612      -0.013063       0.014499      -0.003561      -0.019880       0.006161      -0.091680       0.024263      -0.056072       0.012603       0.043469             13.034074      21.706190      -0.095892       4.106074       5.191872      -0.830122      12.204160          -0.000526
          109              C      13.535471      10.915764       4.970076      -0.007604      38.115860 0.39309290E+03  0.89395590E+04                                 9.865435                            6.545217       0.062769       2.034701                    0.999367      26.348408      72.566711       0.659024       0.408681      -1.077842       0.001985      -0.036812      -0.009739       0.038130      -0.000427      -0.003737       0.000600       0.000196      -0.006283      -0.004560       0.000794       0.003766             14.566003       5.877037      -1.769003       1.563999      28.007739      -3.155420       9.813233           0.000233
          110              C      13.438133       8.652125       4.349032      -0.140956      37.210545 0.42099767E+03  0.98253243E+04                                 9.739864                            6.858998       0.093919       1.998227                    0.999694      29.420538      84.463672       0.626276       0.419057      -1.061776       0.003668       0.025635       0.020479       0.033015       0.006459       0.010415       0.037355      -0.016404       0.056495      -0.030008      -0.019687       0.049695             12.984850       5.779089      -2.144630       1.798849      22.775828      -3.353511      10.399631           0.000504
          111              C      13.251903       9.954183       4.018617      -0.098681      34.599929 0.39567864E+03  0.90959667E+04                                 9.289131                            6.662083       0.008693       1.980089                    0.999668      28.682372      81.831425       0.633419       0.420638      -1.060353       0.005238       0.000465       0.022613       0.023216       0.000241       0.010835      -0.003832       0.013163       0.087502      -0.021555      -0.010788       0.032342             12.136798       5.589840      -1.202704       1.553439      21.766686      -1.094979       9.053867           0.000759
          112              C      13.856748       8.170744       5.601498       0.086263      40.635545 0.37962162E+03  0.85863786E+04                                10.416884                            6.518829      -0.106899       1.984276                    0.999323      25.866927      71.812376       0.645101       0.419778      -1.067142       0.000400      -0.010086      -0.013659       0.016984      -0.009665      -0.013330      -0.008197      -0.006050       0.005274      -0.021492       0.008920       0.012573             16.098728       6.011248      -2.373988       1.495116      31.639195      -4.114072      10.645743           0.000078
          113              C      14.011944       9.138259       6.483760      -0.143186      36.514485 0.40664488E+03  0.94106523E+04                                 9.638552                            6.742368       0.106506       2.006721                    0.999713      29.150275      83.400400       0.631336       0.419219      -1.061420      -0.010523       0.041005      -0.013456       0.044421      -0.003791       0.010518      -0.024349       0.001296       0.077064      -0.025267      -0.014466       0.039732             13.065072       5.419165      -0.961746       1.190331      24.280494      -1.616463       9.495555          -0.000587
          114              C      13.875130      10.517801       6.174104      -0.105295      34.520534 0.39401262E+03  0.90466496E+04                                 9.289415                            6.643030       0.031252       1.984999                    0.999700      28.721917      81.850980       0.635148       0.420004      -1.060925      -0.001205      -0.039735      -0.002760       0.039849       0.007858      -0.003004       0.029403      -0.009713       0.006805      -0.028977      -0.003760       0.032737             12.264027       5.530222      -1.393827       1.621280      21.455047      -3.176159       9.806814          -0.000739
          115              C      13.359192      12.387561       4.688098       0.587325      24.725632 0.26234236E+03  0.54838905E+04                                 7.964449                            5.760457       0.010789       2.063397                    0.999627      22.259589      62.096226       0.617745       0.474326      -1.021118      -0.008839       0.056405      -0.013835       0.058745       0.016675      -0.029056       0.008683       0.204453      -0.061038      -0.095110      -0.024375       0.119485             10.940214       5.107456      -1.432747       0.761510      20.333142      -2.051230       7.380044          -0.000082
          116              C      15.023786       3.519448       0.245649       0.588752      24.342377 0.26390671E+03  0.55229466E+04                                 7.851178                            5.769671       0.006693       2.061071                    0.999612      22.282416      62.127700       0.618732       0.473024      -1.022162       0.004838       0.016736      -0.054405       0.057126      -0.036349       0.000165       0.017524       0.133421      -0.262506      -0.092399      -0.027407       0.119806             10.279907       4.823831       0.580972      -0.785296       8.096153      -2.942294      17.919738           0.000140
          117              C      13.969696       6.744490       5.933644       0.103269      43.167167 0.37410242E+03  0.84337159E+04                                10.783924                            6.456907      -0.133617       1.974697                    0.999261      25.761436      71.487493       0.650111       0.417917      -1.067935      -0.001869      -0.003332       0.004515       0.005915      -0.002889       0.009467       0.003562      -0.021918      -0.003853      -0.016953       0.004421       0.012532             16.748799       6.029705      -2.525029      -0.813182      29.650816      -4.380620      14.565877          -0.000018
          118              C      14.323165       5.856794       4.926828      -0.202536      41.799026 0.46973197E+03  0.11288224E+05                                10.616174                            7.302969      -0.009308       1.956993                    0.999436      30.788190      90.244772       0.598619       0.425775      -1.055578       0.002837      -0.007323       0.014643       0.016616       0.015905       0.000641      -0.023637       0.057925       0.091434      -0.054560       0.016556       0.038004             14.463537       6.107967      -3.065554      -1.918751      23.808625       4.320171      13.474021           0.000021
          119              C      14.943685       3.104206       1.691867       0.006330      41.292571 0.41713031E+03  0.96054253E+04                                10.294307                            6.706883       0.064777       2.028519                    0.999278      26.582181      73.106029       0.657749       0.404391      -1.083231      -0.000179       0.001813       0.040313       0.040354       0.010063       0.003713      -0.010960      -0.024346      -0.047269      -0.021419      -0.004306       0.025725             14.547901       5.631898      -0.497287      -1.995289      13.040077      -2.504643      24.971729           0.000576
          120              C      14.770740       3.945662       2.717713      -0.144631      37.595479 0.41628428E+03  0.97222612E+04                                 9.925300                            6.911292      -0.092145       1.946899                    0.999493      29.460501      85.589472       0.609494       0.430288      -1.051063       0.002131      -0.012070      -0.006853       0.014042       0.007511       0.008868      -0.010401       0.030073      -0.163217      -0.056985       0.012562       0.044423             13.049569       5.452610      -1.024858      -2.206367      11.311749       2.600327      22.384348          -0.000139
          121              C       4.566387       5.145950      15.316759      -0.198608      39.784585 0.41270468E+03  0.96396064E+04                                10.316274                            6.872054      -0.035664       1.960017                    0.999446      30.072085      88.017126       0.611113       0.429106      -1.049414      -0.010550      -0.011888       0.001120       0.015933       0.039256       0.000930       0.001049      -0.009405       0.108878      -0.057683       0.021260       0.036423             14.317913      19.773802      -7.640405      -0.058262      17.943546      -0.065664       5.236390          -0.000002
          122              C       2.724913       3.070757      15.465533       0.078829      44.890235 0.41120227E+03  0.94566983E+04                                10.980964                            6.714283      -0.070650       1.982504                    0.999225      26.413101      73.138486       0.647809       0.411126      -1.076303       0.002970       0.003347       0.001362       0.004678      -0.002366      -0.002306      -0.002599       0.000565      -0.068964      -0.023360       0.009483       0.013877             16.755211      21.264043       8.769567       0.138991      23.364870       0.156630       5.636719           0.000001
          123              C       1.734046       1.954130      15.434394       0.090784      42.118031 0.38653202E+03  0.87631095E+04                                10.555496                            6.533412      -0.044497       2.001731                    0.999242      25.841161      71.315934       0.652390       0.414120      -1.073101      -0.003592      -0.004057      -0.000330       0.005429       0.000339      -0.000005      -0.000007      -0.000083      -0.045134      -0.015045       0.007181       0.007864             15.721769      20.015637       7.178268       0.360466      21.735409       0.406220       5.414262           0.000002
          124              C      -0.127170      -0.143112      15.213137      -0.144412      37.351714 0.48727350E+03  0.11773987E+05                                 9.816087                            7.431729      -0.049945       1.945058                    0.999392      30.319894      88.045914       0.596372       0.425048      -1.059940       0.003877       0.004271      -0.009142       0.010810       0.031799       0.002088       0.002373      -0.007648       0.078008      -0.045029       0.017808       0.027222             12.139226      16.110631      -4.413265       0.112757      15.055686       0.127160       5.251359          -0.000008
          125              C      13.836218       6.256216       7.166216      -0.198669      39.791420 0.41277209E+03  0.96416824E+04                                10.317708                            6.872783      -0.035960       1.959895                    0.999446      30.075077      88.031386       0.611051       0.429127      -1.049390       0.003945      -0.010138      -0.011650       0.015940       0.002588       0.002965       0.039663       0.058292      -0.036834      -0.057666       0.021276       0.036391             14.319224       5.458183      -0.740916      -0.849375      19.802549      -7.734813      17.696940          -0.000024
          126              C      14.479684       4.478651       5.130094       0.078799      44.901055 0.41128213E+03  0.94591698E+04                                10.983095                            6.715190      -0.071111       1.982324                    0.999225      26.416365      73.154423       0.647716       0.411157      -1.076262       0.000480       0.003065       0.003504       0.004680      -0.005819      -0.006696      -0.003486      -0.031504       0.029709      -0.023313       0.009447       0.013866             16.757802       6.382912      -2.828075      -3.241335      20.796871       8.383028      23.093623          -0.000114
          127              C      14.716531       3.509069       4.019482       0.090402      42.139092 0.38674682E+03  0.87693041E+04                                10.558862                            6.535245      -0.044647       2.001578                    0.999244      25.849337      71.346732       0.652288       0.414122      -1.073086       0.000514      -0.003372      -0.004167       0.005385      -0.002589      -0.003108       0.000074      -0.021434       0.021694      -0.015066       0.007079       0.007986             15.725946       5.953037      -2.296265      -2.632329      19.664731       6.900833      21.560068          -0.000402
          128              C      15.001278       1.668677       1.911395      -0.144104      37.339594 0.48721444E+03  0.11772196E+05                                 9.813817                            7.431416      -0.050462       1.944918                    0.999396      30.317390      88.037110       0.596368       0.425064      -1.059931      -0.010380       0.002212       0.003513       0.011179       0.002939       0.002892       0.032168       0.039931      -0.023837      -0.044389       0.017726       0.026663             12.132552       5.379767      -0.577607      -0.662681      16.113825      -4.459402      14.904064           0.000965
          129              C       4.566387      14.482033       7.166216      -0.198669      39.791416 0.41277194E+03  0.96416780E+04                                10.317702                            6.872776      -0.035968       1.959892                    0.999446      30.075096      88.031436       0.611052       0.429127      -1.049390      -0.010535       0.002712      -0.011650       0.015940      -0.004368       0.039028       0.007661      -0.057865      -0.036832      -0.057666       0.021276       0.036390             14.319227      19.774677       0.973802      -7.578920       5.486074      -1.763189      17.696932          -0.000013
          130              C       2.724913      14.909541       5.130094       0.078800      44.901002 0.41128209E+03  0.94591625E+04                                10.983065                            6.715177      -0.071118       1.982321                    0.999225      26.416362      73.154237       0.647719       0.411156      -1.076264       0.002987       0.000841       0.003504       0.004680      -0.001934      -0.002665      -0.007063       0.033360       0.029707      -0.023313       0.009447       0.013866             16.757756      21.260810      -1.046109       8.709002       5.918881      -2.221403      23.093576          -0.000111
          131              C       1.734046      15.029402       4.019482       0.090403      42.139068 0.38674691E+03  0.87693019E+04                                10.558837                            6.535233      -0.044656       2.001574                    0.999244      25.849347      71.346616       0.652291       0.414120      -1.073088      -0.003409       0.000109      -0.004167       0.005385       0.000015       0.000443      -0.003077       0.022050       0.021694      -0.015065       0.007078       0.007987             15.725909      20.013034      -0.612262       7.164884       5.604667      -1.792987      21.560025          -0.000399
          132              C      -0.127149      15.093265       1.911395      -0.144100      37.339363 0.48720994E+03  0.11772063E+05                                 9.813773                            7.431374      -0.050471       1.944918                    0.999396      30.317291      88.036818       0.596371       0.425063      -1.059931       0.003431      -0.010044       0.003512       0.011180      -0.001858       0.031594       0.006697      -0.040190      -0.023829      -0.044387       0.017725       0.026662             12.132514      16.098336       0.706186      -4.348907       5.395145      -1.188304      14.904062           0.000954
          133              O       2.128295      11.836549      15.590088      -0.496802      30.686148 0.44329328E+03  0.10179028E+05                                 7.850650                            6.492402       0.309052       2.152231                    0.999033      26.686572      69.095427       0.748066       0.356575      -1.138199      -0.013946      -0.011332      -0.008148       0.019730       0.034512      -0.033174       0.005825      -0.056746       0.129450      -0.075227       0.020803       0.054424              9.659971       6.149019      -0.361954       0.225455      16.827915       0.880558       6.002979           0.000041
          134              O      14.772863       0.583380      14.827191      -0.517984      31.244500 0.46874988E+03  0.10897457E+05                                 7.906297                            6.661633       0.387121       2.169323                    0.999211      27.127910      70.305840       0.742114       0.355019      -1.141266       0.012135       0.010069       0.001895       0.015882       0.051035       0.019039      -0.021362       0.030885       0.092886      -0.076374       0.035692       0.040682              9.384052      15.483895       0.762754       1.244977       6.588756       0.257490       6.079507          -0.000080
          135              O      -2.345930       2.660348      15.581784      -0.535668      31.733387 0.48918514E+03  0.11486820E+05                                 7.978443                            6.797880       0.409429       2.171676                    0.999038      27.442598      71.321866       0.736333       0.354246      -1.142652       0.008242      -0.014315      -0.010065       0.019343      -0.042477      -0.026589      -0.013248      -0.055991       0.086476      -0.073870       0.035912       0.037958              9.416716      13.937263      -3.538736      -0.718543       8.406833       0.525064       5.906053           0.000121
          136              O       0.129412      11.118881      14.815427      -0.551821      33.254020 0.51898679E+03  0.12361937E+05                                 8.238522                            7.001723       0.375593       2.151803                    0.999048      27.957178      73.060660       0.725924       0.354230      -1.143236       0.014469      -0.008407       0.002912       0.016986      -0.041193       0.001992      -0.019574       0.093832       0.046375      -0.073668       0.016983       0.056685              9.832628       9.583951      -4.473639       0.847741      13.593114      -0.728996       6.320819          -0.000013
          137              O      13.498421       3.760240      13.832483      -0.496798      30.688077 0.44331727E+03  0.10179746E+05                                 7.851099                            6.492647       0.308939       2.152192                    0.999032      26.686789      69.097195       0.748038       0.356583      -1.138190      -0.004880      -0.014629      -0.012323       0.019740      -0.025734       0.006875       0.030726       0.105977       0.027113      -0.075195       0.020806       0.054389              9.660510       5.903318       0.242770      -0.555835       6.211108      -0.397305      16.867103           0.000125
          138              O      12.752251      16.405811       2.579319      -0.524005      31.372302 0.47138446E+03  0.10974780E+05                                 7.929850                            6.682662       0.384169       2.166999                    0.999227      27.206761      70.576777       0.740509       0.355267      -1.140992      -0.001273       0.014738       0.009127       0.017382       0.015629      -0.018414       0.051232       0.031919      -0.104737      -0.076352       0.036016       0.040336              9.410501       5.909203      -0.017879       0.067574      15.654151       0.945104       6.668149          -0.048947
          139              O      15.252091      -0.535922       4.739131      -0.541522      31.860910 0.49194597E+03  0.11568672E+05                                 8.001853                            6.819563       0.406743       2.169375                    0.999061      27.523131      71.599224       0.734705       0.354509      -1.142365      -0.009306       0.010543      -0.015925       0.021245      -0.010784      -0.005461      -0.044923       0.083419       0.030054      -0.072813       0.034726       0.038087              9.442271       6.003681      -1.188716       0.598909      13.795385      -3.566039       8.527746           0.058244
          140              O      13.070186       1.695781      13.016824      -0.551914      33.258758 0.51907150E+03  0.12364466E+05                                 8.239280                            7.002261       0.375397       2.151705                    0.999048      27.959488      73.068331       0.725901       0.354226      -1.143238       0.002231       0.014865      -0.007960       0.017009       0.004990      -0.004563      -0.041382      -0.022781      -0.175902      -0.073687       0.016993       0.056694              9.833670       6.349535       1.056362      -1.149575       9.884581      -4.487645      13.266895          -0.000045
          141              O      11.499451      14.972209       5.592849      -0.502986      30.827238 0.44603901E+03  0.10258688E+05                                 7.877738                            6.515554       0.305892       2.149695                    0.999053      26.770060      69.385190       0.746150       0.356912      -1.137843      -0.012437      -0.006134      -0.015193       0.020570       0.004115       0.041014      -0.020090      -0.054577      -0.143254      -0.075183       0.019755       0.055428              9.693239      16.816359       0.719121       1.021028       5.943750       0.288522       6.319607           0.050031
          142              O      -1.177580      12.702352      16.603824      -0.518073      31.252560 0.46887976E+03  0.10901285E+05                                 7.907781                            6.662622       0.386613       2.169109                    0.999210      27.130679      70.316758       0.742044       0.355026      -1.141254       0.008594       0.000052       0.013420       0.015936      -0.029462       0.042352       0.018343      -0.068820       0.049086      -0.076392       0.035699       0.040693              9.385884       6.535083       0.148171      -0.290177       5.914223      -0.044392      15.708346          -0.000007
          143              O       2.920452      15.710888       0.108639      -0.535794      31.738021 0.48928566E+03  0.11489799E+05                                 7.979178                            6.798601       0.409331       2.171616                    0.999038      27.444941      71.330457       0.736289       0.354248      -1.142647      -0.015210      -0.010898       0.005162       0.019410      -0.005225      -0.035686      -0.016216      -0.012032      -0.172979      -0.073868       0.035900       0.037967              9.416952       9.319765       1.153270      -3.971491       6.210471      -1.579303      12.720620           0.000100
          144              O      11.024587      14.484038       3.437189      -0.557604      33.378063 0.52168953E+03  0.12443167E+05                                 8.260897                            7.022246       0.373177       2.149717                    0.999069      28.034179      73.325122       0.724463       0.354463      -1.142983      -0.013364       0.001038       0.014015       0.019393      -0.011779      -0.050870      -0.002187      -0.061368       0.083130      -0.072284       0.017978       0.054306              9.857445      14.619834      -0.296323      -3.959399       6.182546       0.425280       8.769955          -0.063300
          145              O      11.499451       3.520819      15.590088      -0.496767      30.685963 0.44328584E+03  0.10178828E+05                                 7.850698                            6.492397       0.309063       2.152244                    0.999033      26.685988      69.094123       0.748057       0.356580      -1.138193      -0.009571      -0.015210      -0.008151       0.019733       0.040222       0.009727      -0.032241       0.038865       0.129416      -0.075214       0.020804       0.054411              9.660080      16.762676       0.909212       0.847508       6.214568       0.328565       6.002997           0.000107
          146              O      -1.177580      14.737406      14.827191      -0.517979      31.245521 0.46875802E+03  0.10897712E+05                                 7.906555                            6.661746       0.387286       2.169379                    0.999211      27.127676      70.305834       0.742097       0.355025      -1.141259       0.008558       0.013225       0.001891       0.015865       0.045938      -0.023475       0.016361      -0.054136       0.092858      -0.076368       0.035689       0.040678              9.384478       6.534675      -0.309105       0.107620      15.539082       1.266836       6.079678          -0.000017
          147              O       2.920452      -2.012908      15.581784      -0.535698      31.733926 0.48920120E+03  0.11487285E+05                                 7.978488                            6.797965       0.409380       2.171653                    0.999038      27.443243      71.323710       0.736334       0.354243      -1.142654      -0.015192       0.006510      -0.010061       0.019350      -0.034664      -0.009993      -0.027981       0.074504       0.086519      -0.073890       0.035922       0.037968              9.416743       9.320650      -4.091566       0.606772      13.023471      -0.650986       5.906109           0.000042
          148              O      11.024587       1.450775      14.815427      -0.551840      33.252985 0.51897343E+03  0.12361506E+05                                 8.238194                            7.001519       0.375563       2.151784                    0.999048      27.957650      73.060913       0.725954       0.354218      -1.143248      -0.010080       0.013370       0.002914       0.016996      -0.051101      -0.019673      -0.000350      -0.071779       0.046433      -0.073688       0.017002       0.056686              9.832112      14.591865      -3.873418      -0.824578       8.583865       0.755009       6.320607          -0.000081
          149              O       2.128295      13.849806      13.832483      -0.496835      30.688366 0.44332640E+03  0.10179995E+05                                 7.851073                            6.492667       0.308927       2.152178                    0.999032      26.687400      69.098636       0.748046       0.356578      -1.138195      -0.013926      -0.006579      -0.012342       0.019737      -0.037526       0.029706       0.010485      -0.090833       0.027073      -0.075207       0.020804       0.054403              9.660426       6.149423       0.272250      -0.328336       5.964998      -0.599105      16.866855           0.000059
          150              O      14.772863      14.612770       2.579319      -0.524004      31.372616 0.47138987E+03  0.10974942E+05                                 7.929922                            6.682717       0.384164       2.166997                    0.999227      27.206797      70.577078       0.740503       0.355269      -1.140991       0.014786       0.000489       0.009126       0.017383       0.011417       0.053057      -0.012191      -0.038397      -0.104743      -0.076352       0.036015       0.040336              9.410601      15.520751       1.133308       0.930346       6.042851       0.179486       6.668201          -0.048956
          151              O      -2.345930      15.080122       4.739131      -0.541522      31.860889 0.49194549E+03  0.11568658E+05                                 8.001846                            6.819556       0.406742       2.169374                    0.999061      27.523143      71.599231       0.734706       0.354508      -1.142365       0.011576      -0.007986      -0.015925       0.021245      -0.020329      -0.043954      -0.010764      -0.075964       0.030054      -0.072812       0.034726       0.038086              9.442264      13.965896      -0.235062      -3.611962       5.833146       0.170576       8.527751           0.058245
          152              O       0.129412      13.179101      13.016824      -0.551896      33.259976 0.51908820E+03  0.12364999E+05                                 8.239649                            7.002496       0.375423       2.151723                    0.999048      27.959048      73.068283       0.725867       0.354239      -1.143225       0.014489       0.003981      -0.007950       0.016999       0.007540      -0.040559      -0.009458       0.019780      -0.175797      -0.073667       0.016974       0.056693              9.834231       9.585556       1.443977      -4.319469       6.649272      -1.675246      13.267865           0.000028
          153              O      13.498421      13.198373       5.592849      -0.502984      30.827147 0.44603755E+03  0.10258645E+05                                 7.877719                            6.515541       0.305896       2.149697                    0.999053      26.770036      69.385077       0.746151       0.356912      -1.137843      -0.004611      -0.013077      -0.015193       0.020570       0.010443      -0.024824       0.038334       0.051090      -0.143253      -0.075183       0.019755       0.055428              9.693210       5.927680      -0.585036       0.165051      16.832354       1.048098       6.319596           0.050029
          154              O      12.752251       0.341367      16.603824      -0.518091      31.251961 0.46887442E+03  0.10901109E+05                                 7.907564                            6.662504       0.386585       2.169090                    0.999210      27.131148      70.317350       0.742066       0.355017      -1.141263      -0.000972       0.008535       0.013434       0.015946      -0.020503       0.013181       0.044249       0.080797       0.049026      -0.076404       0.035706       0.040698              9.385538       5.887868       0.070669      -0.009548       6.561133      -0.293280      15.707612          -0.000061
          155              O      15.252091       4.768099       0.108639      -0.535763      31.737489 0.48927188E+03  0.11489405E+05                                 7.979157                            6.798547       0.409343       2.171629                    0.999038      27.444256      71.328672       0.736284       0.354253      -1.142642      -0.009011      -0.016398       0.005134       0.019402      -0.003656      -0.011859      -0.037365       0.014152      -0.172892      -0.073848       0.035890       0.037958              9.416965       5.982057       0.753513      -1.095812       9.548128      -4.131197      12.720710           0.000179
          156              O      13.070186      12.668824       3.437189      -0.557602      33.377926 0.52168726E+03  0.12443097E+05                                 8.260868                            7.022227       0.373180       2.149719                    0.999069      28.034141      73.324942       0.724464       0.354463      -1.142983       0.002621      -0.013146       0.014015       0.019393      -0.004200       0.003877      -0.050769       0.065196       0.083132      -0.072284       0.017978       0.054306              9.857403       6.371828      -1.284192       0.893116      14.430455      -3.880698       8.769924          -0.063306

******************************************************
Auxiliary information for the entire system
The total spin magnetic moment of the unit cell is   -0.001208
The total net atomic charge of the unit cell is   -0.000003
Accuracy of reproducing the electrostatic potential in the unit cell:
  The inner radius (bohr) =    5.0000
  The outer radius (bohr) =   12.0000
  Valid grid points have density less than (e/(bohr^3)) =    0.0001
  The number of valid grid points were=       827283
  The rms potential error without charges in kcal/mol is=      2.20789
  The rms potential error with partial charges in kcal/mol is=      0.95893
  The RRMSE value at monopole order=      0.43432
  The rms potential error with partial charges and cloud penetration in kcal/mol is=      0.96355
  The RRMSE value at monopole order with cloud penetration is=      0.43641
  The rms potential error with partial charges and atomic dipoles in kcal/mol is=      0.35010
  The RRMSE value at dipole order=      0.15857
  The rms potential error with partial charges, atomic dipoles and cloud penetration in kcal/mol is=      0.33671
  The RRMSE value at dipole order with cloud penetration=      0.15250

******************************************************
The electron densities and ab initio electrostatic potential were computed in VASP using the PBE functional and
projector augmented wave method. See the main text of the journal article for a description of computational details.
The atomic charges, dipoles, and quadrupoles were computed with the DDEC6 method as described in
(a) T. A. Manz and N. Gabaldon Limas, RSC Adv. 6 (2016) 47771-47801 DOI: 10.1039/c6ra04656h
(b) N. Gabaldon Limas and T. A. Manz, RSC Adv. 8 (2018) 2678-2707 DOI: 10.1039/c7ra11829e.
For each atom in the material, the electron cloud parameters were fit to the spherically averaged atom-in-material
electron density using radial positions for which this density was between 10^-4 and 10^-2 electrons per cubic bohr.
The polarizabilities, dispersion coefficients, and quantum Drude oscillator (QDO) parameters were fit using the MCLF method.
The magnetic structure of the system was optimized in VASP from the default ferromagnetic initial guess using spin polarization.
The atomic spin moments (ASMs) were computed on this optimized magnetic structure using the DDEC6 partition as inputs
to the method of T. A. Manz and D. S. Sholl, J. Chem. Theory Comput. 7 (2011) 4146-4164 DOI: 10.1021/ct200539n.
The RMSE and RRMSE were computed using a uniform grid with Ewald summation.
