# Supplementary material for: A collection of forcefield precursors for metal–organic frameworks
Source: RSC Adv. 2019 Nov 13;9(63):36492–507. doi: 10.1039/c9ra07327b (PMC9075174; doi:10.1039/c9ra07327b)
Supplement: RA-009-C9RA07327B-s3417 [file RA-009-C9RA07327B-s3417.xyz]

  208
jmolscript: load "" {1 1 1} spacegroup "x,y,z" unitcell [{     18.114800     0.000000     0.000000 }, {     -5.109706    17.379208     0.000000 }, {      6.502497     8.689538    21.850013 }]
Cu    11.128051    25.585086    20.840979     0.833129
Cu    12.327189    17.862808    20.840979     0.833555
Cu     7.854169    21.210071    11.934040     0.833126
Cu    20.710817     4.858669    11.934040     0.859210
Cu     8.379540     0.483660     1.009034     0.833135
Cu     7.180402     8.205938     1.009034     0.833549
Cu    11.653422     4.858675     9.915973     0.833132
Cu    -1.203226    21.210077     9.915973     0.859207
H     11.094851     9.970451     0.113620     0.124651
H     17.178888    21.383322    18.275351     0.115515
H     19.462408    19.685365    21.059043     0.116680
H     15.295808    20.314498    19.153721     0.125031
H     18.961400    20.841095    16.981830     0.124326
H      0.679832    21.833454    14.936669     0.120045
H     -0.644611    16.098360     0.113620     0.123463
H      6.276364    22.064587    18.275351     0.115302
H      3.992831    23.762527    21.059043     0.117215
H      8.159440    23.133406    19.153721     0.125302
H      4.493858    22.606822    16.981830     0.123618
H      4.660634    21.614476    14.936669     0.120629
H     16.322874    16.956861    10.811386     0.124133
H     13.592092    16.590148    14.499669     0.115257
H     15.865220    14.878305    11.715977     0.116370
H     14.086346    18.698249    13.621298     0.124517
H     14.615100    15.032967    15.793189     0.124386
H     13.615997    14.913045    17.838351     0.120329
H     12.242117     9.111886    10.811386     0.123477
H     14.972883     9.478576    14.499669     0.115279
H     12.699767    11.190437    11.715977     0.117253
H     14.478632     7.370481    13.621298     0.125241
H     13.949869    11.035749    15.793189     0.123567
H     14.948962    11.155660    17.838351     0.120624
H      8.412740    16.098295    21.736393     0.124652
H      2.328703     4.685424     3.574662     0.115514
H      0.045183     6.383381     0.790970     0.116680
H      4.211783     5.754248     2.696292     0.125030
H      0.546191     5.227651     4.868183     0.124327
H     18.827759     4.235292     6.913344     0.120045
H     20.152202     9.970386    21.736393     0.123464
H     13.231227     4.004159     3.574662     0.115300
H     15.514760     2.306219     0.790970     0.117215
H     11.348151     2.935340     2.696292     0.125300
H     15.013733     3.461924     4.868183     0.123618
H     14.846957     4.454270     6.913344     0.120628
H      3.184717     9.111885    11.038627     0.124133
H      5.915499     9.478598     7.350344     0.115256
H      3.642371    11.190441    10.134036     0.116371
H      5.421245     7.370497     8.228715     0.124516
H      4.892491    11.035779     6.056824     0.124387
H      5.891594    11.155701     4.011662     0.120328
H      7.265474    16.956860    11.038627     0.123479
H      4.534708    16.590170     7.350344     0.115278
H      6.807824    14.878309    10.134036     0.117254
H      5.028959    18.698265     8.228715     0.125241
H      5.557722    15.032997     6.056824     0.123567
H      4.558629    14.913086     4.011662     0.120623
H      2.670221    21.723948    20.412282     0.122235
H      2.670241    21.723975    11.462517     0.140113
H     14.282492    13.034369    12.362737     0.122243
H     14.282472    13.034342    21.312503     0.140388
H     16.837370     4.344798     1.437731     0.122235
H     16.837350     4.344771    10.387496     0.140113
H      5.225099    13.034377     9.487276     0.122243
H      5.225119    13.034404     0.537510     0.140388
C     16.296228    19.351686    20.580527    -0.007251
C     17.521441    19.183106    21.196698    -0.100495
C     17.269845    20.802855    18.998149    -0.150768
C     18.510109    20.576923    19.535223     0.079827
C     18.629032    19.796593    20.660061    -0.144724
C     16.138380    20.171988    19.525609    -0.103269
C      1.593010    21.204315    18.796692     0.096801
C      1.574341    21.193891    17.434999    -0.213850
C      1.497602    21.769152    14.499669    -0.152817
C      1.496120    21.718757    13.124866    -0.000064
C     15.019383    18.599165    21.079582     0.577031
C      0.219725    21.697904    12.373662     0.609748
C      7.159013    24.096210    20.580527    -0.008663
C      5.933797    24.264786    21.196698    -0.097579
C      6.185403    22.645051    18.998149    -0.148597
C      4.945136    22.870979    19.535223     0.078761
C      4.826208    23.651302    20.660061    -0.146619
C      7.316865    23.275914    19.525609    -0.103920
C      3.747439    22.243592    18.796692     0.095965
C      3.766114    22.254023    17.434999    -0.212182
C      3.842867    21.678780    14.499669    -0.154047
C      3.844355    21.729184    13.124866     0.003520
C      8.435855    24.848728    21.079582     0.578175
C      5.120753    21.750041    12.373662     0.604219
C     15.292254    18.010036    12.194492    -0.011517
C     15.799589    16.882128    11.578322    -0.099942
C     14.174645    16.666619    13.776870    -0.151291
C     14.741247    15.540448    13.239797     0.079589
C     15.523435    15.646464    12.114958    -0.145337
C     14.460738    17.930089    13.249411    -0.102735
C     14.477172    14.214412    13.978327     0.096988
C     14.481906    14.235263    15.340020    -0.213717
C     13.908359    14.146620    18.275351    -0.153634
C     13.956290    14.162257    19.650154     0.003181
C     15.654053    19.447298    11.695438     0.579931
C     13.616259    15.392703    20.401357     0.606403
C     13.272731     8.058702    12.194492    -0.008709
C     12.765399     9.186614    11.578322    -0.097575
C     14.390333     9.402110    13.776870    -0.148658
C     13.823733    10.528284    13.239797     0.078837
C     13.041550    10.422274    12.114958    -0.146559
C     14.104243     8.138643    13.249411    -0.104048
C     14.087805    11.854316    13.978327     0.095876
C     14.083065    11.833456    15.340020    -0.212298
C     14.656598    11.922081    18.275351    -0.154349
C     14.608661    11.906436    19.650154     0.003775
C     12.910934     6.621443    11.695438     0.578159
C     14.948689    10.675986    20.401357     0.604288
C      3.211363     6.717060     1.269486    -0.007251
C      1.986150     6.885640     0.653315    -0.100495
C      2.237746     5.265891     2.851864    -0.150768
C      0.997482     5.491823     2.314790     0.079827
C      0.878559     6.272153     1.189952    -0.144724
C      3.369211     5.896758     2.324404    -0.103268
C     -0.200219     4.864431     3.053321     0.096801
C     17.933250     4.874855     4.415014    -0.213849
C     18.009989     4.299594     7.350344    -0.152817
C     18.011471     4.349989     8.725147    -0.000064
C      4.488208     7.469581     0.770431     0.577031
C     19.287866     4.370842     9.476351     0.609747
C     12.348578     1.972536     1.269486    -0.008663
C     13.573794     1.803960     0.653315    -0.097579
C     13.322188     3.423695     2.851864    -0.148597
C     14.562455     3.197767     2.314790     0.078760
C     14.681383     2.417444     1.189952    -0.146620
C     12.190726     2.792832     2.324404    -0.103919
C     15.760152     3.825154     3.053321     0.095965
C     15.741477     3.814723     4.415014    -0.212181
C     15.664724     4.389966     7.350344    -0.154047
C     15.663236     4.339562     8.725147     0.003520
C     11.071736     1.220018     0.770431     0.578175
C     14.386838     4.318705     9.476351     0.604219
C      4.215337     8.058710     9.655521    -0.011517
C      3.708002     9.186618    10.271691    -0.099942
C      5.332946     9.402127     8.073143    -0.151291
C      4.766344    10.528298     8.610216     0.079589
C      3.984156    10.422282     9.735055    -0.145336
C      5.046853     8.138657     8.600602    -0.102734
C      5.030419    11.854334     7.871686     0.096989
C      5.025685    11.833483     6.509993    -0.213716
C      5.599232    11.922126     3.574662    -0.153634
C      5.551301    11.906489     2.199859     0.003181
C      3.853538     6.621448    10.154575     0.579931
C      5.891332    10.676043     1.448656     0.606403
C      6.234860    18.010044     9.655521    -0.008709
C      6.742192    16.882132    10.271691    -0.097575
C      5.117258    16.666636     8.073143    -0.148657
C      5.683858    15.540462     8.610216     0.078837
C      6.466041    15.646472     9.735055    -0.146559
C      5.403348    17.930103     8.600602    -0.104047
C      5.419786    14.214430     7.871686     0.095877
C      5.424526    14.235290     6.509993    -0.212297
C      4.850993    14.146665     3.574662    -0.154349
C      4.898930    14.162310     2.199859     0.003775
C      6.596657    19.447303    10.154575     0.578159
C      4.558902    15.392760     1.448656     0.604288
C      2.670223    21.723951    19.483657    -0.215169
C      2.670229    21.723960    16.715260     0.098026
C      2.670233    21.723964    15.290639     0.080058
C      2.670239    21.723973    12.390705    -0.123130
C     14.282490    13.034366    13.291363    -0.215089
C     14.282484    13.034357    16.059760     0.097939
C     14.282480    13.034353    17.484380     0.080470
C     14.282474    13.034344    20.384314    -0.124046
C     16.837368     4.344795     2.366356    -0.215168
C     16.837362     4.344786     5.134753     0.098026
C     16.837358     4.344782     6.559374     0.080058
C     16.837352     4.344773     9.459308    -0.123130
C      5.225101    13.034380     8.558650    -0.215088
C      5.225107    13.034389     5.790253     0.097940
C      5.225111    13.034393     4.365633     0.080470
C      5.225117    13.034402     1.465699    -0.124047
O     14.000549    18.740460    20.400046    -0.502362
O     -0.817372    22.128038    12.928216    -0.535981
O      8.687783     9.227316     0.299345    -0.524267
O      0.265201    21.283239    11.185022    -0.547565
O      9.454692    24.707437    20.400046    -0.502394
O      6.157848    21.319904    12.928216    -0.530441
O      1.762457    16.841494     0.299345    -0.524487
O     10.184989     4.785505    11.185022    -0.541678
O     15.231110    20.384905    12.374973    -0.508969
O     12.911054    16.266357    19.846804    -0.531035
O     16.356863    19.475804    10.625661    -0.530420
O     14.026912    15.466040    21.589998    -0.542560
O     13.333875     5.683833    12.374973    -0.502441
O     15.653896     9.802335    19.846804    -0.530513
O     12.208130     6.592944    10.625661    -0.524419
O     14.538030    10.602642    21.589998    -0.541602
O      5.507042     7.328286     1.449967    -0.502360
O     20.324963     3.940708     8.921797    -0.535981
O     10.819808    16.841430    21.550668    -0.524268
O     19.242390     4.785507    10.664991    -0.547564
O     10.052899     1.361309     1.449967    -0.502397
O     13.349743     4.748842     8.921797    -0.530442
O     17.745134     9.227252    21.550668    -0.524484
O      9.322602    21.283241    10.664991    -0.541677
O      4.276481     5.683841     9.475040    -0.508969
O      6.596537     9.802389     2.003209    -0.531033
O      3.150728     6.592942    11.224352    -0.530420
O      5.480679    10.602706     0.260015    -0.542562
O      6.173716    20.384913     9.475040    -0.502442
O      3.853695    16.266411     2.003209    -0.530517
O      7.299461    19.475802    11.224352    -0.524419
O      4.969561    15.466104     0.260015    -0.541599

The following XYZ coordinates are in angstroms. Other properties are in atomic units.
The sperically averaged electron density of each atom fit to a function of the form exp(a - br)
eigen_1, eigen_2 and eigen_3 are the three eigenvalues of traceless quadrupole moment tensor
  atom number  atomic symbol              X              Y              Z     net charge C6 coefficient C8 coefficient C10 coefficient fluctuating dipole atomic polarizability isotropic forcefield polarizability              a              b squared Pearson coefficient          <r^3>          <r^4>         wp_QDO          m_QDO          q_QDO       dipole_x       dipole_y       dipole_z         dipole            Qxy            Qxz            Qyz     Q(x^2-y^2)  Q(3z^2 - R^2)        eigen_1        eigen_2        eigen_3 static polarizability      alpha(xx)      alpha(xy)      alpha(xz)      alpha(yy)      alpha(yz)      alpha(zz) atomic spin moment
            1             Cu      11.128051      25.585086      20.840979       0.833129      52.342479 0.78600005E+03  0.20113294E+05                                12.279475                            9.746118       0.925991       2.226557                    0.995688      40.399388      98.539014       0.528170       0.453181      -1.110006       0.074509      -0.057777      -0.108469       0.143719       0.033417       0.066691      -0.052114      -0.028392      -0.139626      -0.115963       0.053410       0.062553             16.217209      16.435007       1.836745       5.045897      19.019969      -4.151979      13.196652           0.000204
            2             Cu      12.327189      17.862808      20.840979       0.833555      52.246409 0.78427397E+03  0.20056851E+05                                12.261631                            9.732739       0.926332       2.227301                    0.995733      40.375258      98.430044       0.528783       0.452933      -1.110227      -0.074615       0.058554      -0.108121       0.143827       0.034347      -0.066623       0.051647      -0.027110      -0.138546      -0.115777       0.053890       0.061886             16.191694      16.410979       1.834668      -5.037047      18.988851       4.144566      13.175251           0.000060
            3             Cu       7.854169      21.210071      11.934040       0.833126      52.341348 0.78599216E+03  0.20113040E+05                                12.279247                            9.746056       0.926010       2.226568                    0.995688      40.399241      98.538482       0.528172       0.453180      -1.110007       0.076456      -0.055202       0.108475       0.143734       0.035751      -0.068806       0.049266      -0.012341      -0.139592      -0.115935       0.053416       0.062519             16.215885      17.814217       2.243827      -5.405586      17.635869       3.670157      13.197568          -0.001467
            4             Cu      20.710817       4.858669      11.934040       0.859210      50.221453 0.74806157E+03  0.18883448E+05                                11.895080                            9.457929       1.012238       2.259355                    0.996014      39.827616      96.089951       0.541098       0.448421      -1.114338      -0.079670       0.056443       0.111627       0.148303       0.036321       0.068578      -0.049224      -0.013718      -0.135343      -0.115475       0.053531       0.061945             15.678401      17.210304       2.169626       5.205327      17.062878      -3.541852      12.762022          -0.643620
            5             Cu       8.379540       0.483660       1.009034       0.833135      52.342222 0.78599567E+03  0.20113142E+05                                12.279392                            9.746057       0.926027       2.226570                    0.995688      40.399466      98.538911       0.528174       0.453178      -1.110008      -0.074509       0.057777       0.108468       0.143719       0.033405       0.066668      -0.052095      -0.028385      -0.139588      -0.115924       0.053391       0.062533             16.217092      16.434897       1.836737       5.045858      19.019826      -4.151940      13.196554          -0.000139
            6             Cu       7.180402       8.205938       1.009034       0.833549      52.247230 0.78428758E+03  0.20057297E+05                                12.261789                            9.732850       0.926319       2.227297                    0.995733      40.375402      98.430812       0.528778       0.452935      -1.110225       0.074617      -0.058556       0.108124       0.143831       0.034346      -0.066620       0.051644      -0.027110      -0.138542      -0.115771       0.053888       0.061884             16.191926      16.411220       1.834700      -5.037132      18.989129       4.144631      13.175430           0.000005
            7             Cu      11.653422       4.858675       9.915973       0.833132      52.341222 0.78598980E+03  0.20112956E+05                                12.279200                            9.746019       0.926039       2.226579                    0.995688      40.399298      98.538442       0.528175       0.453178      -1.110008      -0.076458       0.055202      -0.108476       0.143736       0.035741      -0.068786       0.049253      -0.012335      -0.139561      -0.115904       0.053401       0.062503             16.215821      17.814145       2.243819      -5.405558      17.635807       3.670147      13.197512           0.001530
            8             Cu      -1.203226      21.210077       9.915973       0.859207      50.221983 0.74806958E+03  0.18883709E+05                                11.895187                            9.457999       1.012229       2.259352                    0.996014      39.827682      96.090384       0.541094       0.448423      -1.114337       0.079671      -0.056444      -0.111629       0.148305       0.036321       0.068578      -0.049224      -0.013718      -0.135345      -0.115477       0.053531       0.061945             15.678565      17.210485       2.169656       5.205389      17.063065      -3.541902      12.762146           0.643652
            9              H      11.094851       9.970451       0.113620       0.124651       1.145349 0.81728490E+01  0.79007662E+02                                 1.681999                            1.577273      -0.891355       2.464479                    0.999026       3.151982       8.182357       0.555059       1.141489      -0.744780       0.005061      -0.021650       0.034916       0.041393      -0.000936       0.007869      -0.013799       0.010609       0.017476      -0.017288      -0.000447       0.017735              1.729647       1.539773       0.075237      -0.040977       1.677070      -0.480304       1.972098          -0.000004
           10              H      17.178888      21.383322      18.275351       0.115515       1.136944 0.81294502E+01  0.78421665E+02                                 1.662669                            1.563698      -0.862610       2.467098                    0.999258       3.193224       8.259314       0.562931       1.127913      -0.747601      -0.007148       0.024190      -0.027410       0.037250      -0.001300       0.005740      -0.015066       0.010583      -0.002619      -0.018400       0.003176       0.015224              1.714776       1.578284       0.046735      -0.110139       1.644036      -0.451375       1.922008           0.000004
           11              H      19.462408      19.685365      21.059043       0.116680       1.156624 0.82878803E+01  0.80326509E+02                                 1.684526                            1.582159      -0.850275       2.475983                    0.999234       3.182107       8.246504       0.557959       1.132630      -0.746916       0.031350      -0.005745       0.017482       0.036351       0.001008       0.005950      -0.013789       0.018129       0.006687      -0.019711       0.005266       0.014445              1.726049       2.230492       0.035824       0.256153       1.412891      -0.129874       1.534763          -0.000002
           12              H      15.295808      20.314498      19.153721       0.125031       1.110461 0.78865059E+01  0.75465591E+02                                 1.635392                            1.539007      -0.898098       2.459325                    0.999059       3.131857       8.054793       0.568348       1.126231      -0.748253      -0.035974       0.007759      -0.016856       0.040478      -0.004347       0.008661      -0.011258       0.014674      -0.000430      -0.015647      -0.001709       0.017357              1.683967       2.191453      -0.004486       0.160270       1.391904      -0.103447       1.468544           0.000007
           13              H      18.961400      20.841095      16.981830       0.124326       1.160989 0.85755945E+01  0.84802827E+02                                 1.757358                            1.660872      -1.124875       2.350243                    0.997072       3.398100       9.237877       0.513477       1.206256      -0.726789      -0.026708      -0.015371      -0.017147       0.035265       0.008718       0.005900       0.004032       0.006660       0.010246      -0.011040      -0.001930       0.012970              1.814756       2.024476       0.320817       0.148251       1.465413       0.059640       1.954380           0.000008
           14              H       0.679832      21.833454      14.936669       0.120045       1.123053 0.83114319E+01  0.81533555E+02                                 1.714610                            1.631171      -1.115489       2.354810                    0.996864       3.387502       9.166084       0.520105       1.200478      -0.727810      -0.033546       0.005539       0.017752       0.038356      -0.000814      -0.007774       0.003308       0.014260       0.005881      -0.009296      -0.003158       0.012454              1.760283       2.043213      -0.025208      -0.192573       1.314942      -0.037718       1.922694          -0.000235
           15              H      -0.644611      16.098360       0.113620       0.123463       1.146912 0.81829447E+01  0.79098942E+02                                 1.680139                            1.575517      -0.876078       2.469632                    0.999148       3.156447       8.183230       0.557028       1.137543      -0.745715      -0.004676       0.021998       0.035195       0.041767      -0.001007      -0.008110       0.013901       0.010363       0.017238      -0.017326      -0.000637       0.017963              1.727722       1.537845       0.075033       0.040860       1.675281       0.479774       1.970041          -0.000003
           16              H       6.276364      22.064587      18.275351       0.115302       1.141120 0.81668557E+01  0.78889728E+02                                 1.668496                            1.568679      -0.871652       2.463399                    0.999158       3.197863       8.282686       0.561172       1.129911      -0.747111       0.007279      -0.024157      -0.027578       0.037378      -0.001266      -0.005704       0.015115       0.010612      -0.002480      -0.018448       0.003221       0.015227              1.721015       1.583416       0.047013       0.110727       1.649945       0.454345       1.929683           0.000005
           17              H       3.992831      23.762527      21.059043       0.117215       1.153095 0.82584782E+01  0.79977578E+02                                 1.681879                            1.579988      -0.850209       2.476817                    0.999244       3.177405       8.233422       0.557955       1.133545      -0.746699      -0.031216       0.005769       0.017264       0.036136       0.000997      -0.005862       0.013689       0.018043       0.006509      -0.019573       0.005275       0.014298              1.723222       2.225882       0.035788      -0.255206       1.411162       0.129600       1.532622          -0.000001
           18              H       8.159440      23.133406      19.153721       0.125302       1.108851 0.78732032E+01  0.75306643E+02                                 1.633748                            1.537679      -0.897844       2.459883                    0.999091       3.130074       8.048563       0.568608       1.126189      -0.748258       0.035734      -0.008007      -0.016943       0.040349      -0.004240      -0.008766       0.011250       0.014676      -0.000572      -0.015669      -0.001711       0.017380              1.682151       2.188499      -0.004433      -0.159858       1.390736       0.103276       1.467217           0.000007
           19              H       4.493858      22.606822      16.981830       0.123618       1.165160 0.86110025E+01  0.85217705E+02                                 1.759363                            1.662545      -1.121193       2.350886                    0.997085       3.402550       9.245326       0.514169       1.203717      -0.727368       0.026674       0.015568      -0.017437       0.035467       0.008780      -0.005928      -0.003944       0.007045       0.010059      -0.011137      -0.001888       0.013025              1.816873       2.027190       0.321562      -0.148978       1.466800      -0.059994       1.956630           0.000001
           20              H       4.660634      21.614476      14.936669       0.120629       1.121284 0.82959463E+01  0.81344440E+02                                 1.712812                            1.629658      -1.113721       2.355634                    0.996867       3.385098       9.157753       0.520338       1.200490      -0.727802       0.033372      -0.005916       0.017982       0.038367      -0.000671       0.007891      -0.003199       0.014245       0.005396      -0.009219      -0.003288       0.012507              1.758337       2.040374      -0.025159       0.191755       1.313905       0.037687       1.920734           0.000002
           21              H      16.322874      16.956861      10.811386       0.124133       1.146267 0.81809558E+01  0.79105398E+02                                 1.682833                            1.578003      -0.887581       2.465892                    0.999039       3.154035       8.188609       0.554959       1.141414      -0.744794       0.022131       0.001385      -0.034838       0.041296      -0.003623      -0.015504       0.003569      -0.008284       0.017192      -0.017457      -0.000184       0.017642              1.730554       1.626252       0.100529      -0.449602       1.592207      -0.174983       1.973204           0.000251
           22              H      13.592092      16.590148      14.499669       0.115257       1.138582 0.81445876E+01  0.78608083E+02                                 1.664582                            1.565402      -0.863347       2.466541                    0.999251       3.196047       8.270062       0.562463       1.128273      -0.747505      -0.025207       0.000077       0.027398       0.037229      -0.003981      -0.016069       0.001263      -0.007506      -0.002589      -0.018400       0.003168       0.015232              1.716793       1.615300       0.057150      -0.402632       1.610713      -0.233369       1.924366           0.000099
           23              H      15.865220      14.878305      11.715977       0.116370       1.159077 0.83105009E+01  0.80606013E+02                                 1.687329                            1.584650      -0.851505       2.475133                    0.999221       3.186110       8.261761       0.557308       1.133106      -0.746788       0.014344      -0.028407      -0.017490       0.036313      -0.004049      -0.014925       0.001819      -0.016311       0.006750      -0.019718       0.005258       0.014460              1.728968       1.460831      -0.191550      -0.197389       2.188792       0.209553       1.537280          -0.000091
           24              H      14.086346      18.698249      13.621298       0.124517       1.111874 0.78990928E+01  0.75616832E+02                                 1.636780                            1.540232      -0.895731       2.460104                    0.999061       3.134667       8.063891       0.568118       1.126229      -0.748246      -0.017506       0.032318       0.016738       0.040387      -0.007550      -0.013334       0.005016      -0.007810      -0.000548      -0.015791      -0.001496       0.017288              1.685442       1.459117      -0.220435      -0.144639       2.127491       0.124710       1.469719          -0.000208
           25              H      14.615100      15.032967      15.793189       0.124386       1.160623 0.85724097E+01  0.84765630E+02                                 1.757203                            1.660734      -1.124635       2.350426                    0.997075       3.397638       9.237082       0.513406       1.206503      -0.726733       0.007189       0.029983       0.017140       0.035277       0.005520       0.002191       0.006813      -0.015010       0.010271      -0.011028      -0.001941       0.012969              1.814594       1.336149       0.118429       0.015397       2.153332       0.159069       1.954301           0.000002
           26              H      13.615997      14.913045      17.838351       0.120329       1.123801 0.83190473E+01  0.81631824E+02                                 1.715756                            1.632215      -1.119450       2.353064                    0.996839       3.388804       9.172720       0.519766       1.200915      -0.727701      -0.014797       0.030600      -0.017860       0.038396      -0.004484       0.005447      -0.006655      -0.010917       0.005727      -0.009231      -0.003302       0.012533              1.761506       1.387352      -0.218461       0.018073       1.972892      -0.195342       1.924274           0.000003
           27              H      12.242117       9.111886      10.811386       0.123477       1.146756 0.81815152E+01  0.79081486E+02                                 1.679978                            1.575372      -0.875946       2.469710                    0.999149       3.156197       8.182332       0.557059       1.137532      -0.745718      -0.022431      -0.001714      -0.035197       0.041772      -0.003651       0.015626      -0.003860      -0.007622       0.017240      -0.017328      -0.000637       0.017965              1.727562       1.623584       0.100269       0.448722       1.589229       0.174504       1.969874          -0.000002
           28              H      14.972883       9.478576      14.499669       0.115279       1.141499 0.81703298E+01  0.78932836E+02                                 1.668961                            1.569085      -0.872014       2.463203                    0.999156       3.198489       8.285205       0.561052       1.130016      -0.747083       0.025213      -0.000157       0.027582       0.037370      -0.003932       0.016111      -0.001213      -0.007563      -0.002475      -0.018450       0.003224       0.015226              1.721532       1.619641       0.057573       0.404828       1.614668       0.234541       1.930286           0.000005
           29              H      12.699767      11.190437      11.715977       0.117253       1.152788 0.82557027E+01  0.79943816E+02                                 1.681576                            1.579720      -0.850052       2.476929                    0.999245       3.176922       8.231760       0.558005       1.133542      -0.746701      -0.014341       0.028332      -0.017262       0.036143      -0.004048       0.014782      -0.001765      -0.016251       0.006498      -0.019568       0.005272       0.014296              1.722899       1.456375      -0.190334       0.196282       2.179953      -0.208234       1.532369          -0.000002
           30              H      14.478632       7.370481      13.621298       0.125241       1.109274 0.78770052E+01  0.75352174E+02                                 1.634136                            1.538025      -0.898300       2.459608                    0.999087       3.130880       8.051150       0.568557       1.126152      -0.748264       0.017736      -0.032019       0.016953       0.040338      -0.007531       0.013273      -0.005238      -0.007764      -0.000546      -0.015678      -0.001704       0.017382              1.682567       1.456917      -0.219664       0.144222       2.123226      -0.124237       1.467557           0.000005
           31              H      13.949869      11.035749      15.793189       0.123567       1.165521 0.86143677E+01  0.85259824E+02                                 1.759749                            1.662883      -1.121425       2.350724                    0.997081       3.403262       9.247912       0.514107       1.203736      -0.727361      -0.007411      -0.029979       0.017433       0.035462       0.005477      -0.002108      -0.006794      -0.015451       0.010076      -0.011150      -0.001876       0.013026              1.817304       1.337588       0.118767      -0.015524       2.157179      -0.159804       1.957144           0.000001
           32              H      14.948962      11.155660      17.838351       0.120624       1.121605 0.82987682E+01  0.81379761E+02                                 1.713189                            1.629964      -1.114165       2.355391                    0.996863       3.385721       9.160138       0.520271       1.200532      -0.727789       0.015083      -0.030340      -0.017981       0.038358      -0.004428      -0.005286       0.006668      -0.011271       0.005424      -0.009225      -0.003286       0.012511              1.758794       1.385602      -0.217867      -0.017955       1.969542       0.194744       1.921240           0.000001
           33              H       8.412740      16.098295      21.736393       0.124652       1.145343 0.81727938E+01  0.79006953E+02                                 1.681989                            1.577264      -0.891354       2.464479                    0.999026       3.151977       8.182321       0.555063       1.141483      -0.744781      -0.005061       0.021650      -0.034916       0.041393      -0.000936       0.007869      -0.013799       0.010609       0.017477      -0.017288      -0.000447       0.017735              1.729636       1.539764       0.075236      -0.040976       1.677059      -0.480299       1.972084           0.000004
           34              H       2.328703       4.685424       3.574662       0.115514       1.136958 0.81295835E+01  0.78423358E+02                                 1.662692                            1.563718      -0.862611       2.467098                    0.999258       3.193238       8.259401       0.562923       1.127924      -0.747598       0.007148      -0.024190       0.027410       0.037250      -0.001300       0.005739      -0.015066       0.010583      -0.002619      -0.018400       0.003176       0.015224              1.714801       1.578306       0.046737      -0.110142       1.644059      -0.451385       1.922038          -0.000002
           35              H       0.045183       6.383381       0.790970       0.116680       1.156623 0.82878689E+01  0.80326347E+02                                 1.684523                            1.582156      -0.850276       2.475982                    0.999234       3.182106       8.246491       0.557961       1.132627      -0.746917      -0.031350       0.005745      -0.017482       0.036351       0.001008       0.005950      -0.013789       0.018129       0.006687      -0.019711       0.005266       0.014445              1.726045       2.230487       0.035823       0.256153       1.412888      -0.129873       1.534760          -0.000002
           36              H       4.211783       5.754248       2.696292       0.125030       1.110478 0.78866696E+01  0.75467672E+02                                 1.635422                            1.539034      -0.898101       2.459324                    0.999059       3.131874       8.054907       0.568336       1.126247      -0.748249       0.035974      -0.007759       0.016856       0.040478      -0.004347       0.008661      -0.011258       0.014674      -0.000430      -0.015647      -0.001709       0.017356              1.684000       2.191503      -0.004486       0.160275       1.391927      -0.103450       1.468570          -0.000003
           37              H       0.546191       5.227651       4.868183       0.124327       1.160982 0.85755310E+01  0.84801982E+02                                 1.757345                            1.660861      -1.124874       2.350243                    0.997072       3.398091       9.237819       0.513481       1.206248      -0.726791       0.026708       0.015371       0.017147       0.035265       0.008718       0.005900       0.004033       0.006660       0.010246      -0.011040      -0.001930       0.012970              1.814743       2.024461       0.320813       0.148249       1.465403       0.059640       1.954364          -0.000008
           38              H      18.827759       4.235292       6.913344       0.120045       1.123056 0.83114609E+01  0.81533949E+02                                 1.714617                            1.631177      -1.115490       2.354810                    0.996864       3.387506       9.166115       0.520102       1.200483      -0.727809       0.033546      -0.005539      -0.017752       0.038356      -0.000814      -0.007774       0.003308       0.014260       0.005881      -0.009297      -0.003158       0.012454              1.760290       2.043223      -0.025209      -0.192575       1.314946      -0.037718       1.922702           0.000236
           39              H      20.152202       9.970386      21.736393       0.123464       1.146910 0.81829342E+01  0.79098820E+02                                 1.680138                            1.575516      -0.876074       2.469634                    0.999148       3.156444       8.183223       0.557028       1.137543      -0.745715       0.004676      -0.021998      -0.035194       0.041767      -0.001007      -0.008110       0.013901       0.010363       0.017238      -0.017326      -0.000636       0.017963              1.727722       1.537845       0.075033       0.040859       1.675280       0.479774       1.970041           0.000001
           40              H      13.231227       4.004159       3.574662       0.115300       1.141153 0.81671715E+01  0.78893766E+02                                 1.668552                            1.568728      -0.871655       2.463398                    0.999158       3.197896       8.282900       0.561151       1.129939      -0.747105      -0.007279       0.024157       0.027578       0.037378      -0.001266      -0.005704       0.015115       0.010613      -0.002479      -0.018448       0.003221       0.015226              1.721076       1.583470       0.047017       0.110734       1.650001       0.454371       1.929755          -0.000002
           41              H      15.514760       2.306219       0.790970       0.117215       1.153095 0.82584743E+01  0.79977515E+02                                 1.681877                            1.579986      -0.850210       2.476816                    0.999244       3.177405       8.233415       0.557956       1.133543      -0.746699       0.031216      -0.005769      -0.017264       0.036136       0.000997      -0.005862       0.013689       0.018043       0.006510      -0.019573       0.005275       0.014298              1.723220       2.225879       0.035787      -0.255206       1.411160       0.129600       1.532621          -0.000002
           42              H      11.348151       2.935340       2.696292       0.125300       1.108882 0.78734893E+01  0.75310275E+02                                 1.633801                            1.537725      -0.897849       2.459881                    0.999091       3.130106       8.048767       0.568588       1.126216      -0.748252      -0.035734       0.008007       0.016943       0.040349      -0.004240      -0.008766       0.011249       0.014676      -0.000572      -0.015669      -0.001711       0.017380              1.682207       2.188584      -0.004432      -0.159866       1.390776       0.103281       1.467261          -0.000001
           43              H      15.013733       3.461924       4.868183       0.123618       1.165153 0.86109383E+01  0.85216878E+02                                 1.759353                            1.662537      -1.121191       2.350887                    0.997085       3.402541       9.245280       0.514171       1.203714      -0.727369      -0.026674      -0.015568       0.017437       0.035467       0.008780      -0.005928      -0.003945       0.007045       0.010058      -0.011137      -0.001888       0.013025              1.816863       2.027178       0.321559      -0.148976       1.466793      -0.059993       1.956618          -0.000000
           44              H      14.846957       4.454270       6.913344       0.120628       1.121293 0.82960324E+01  0.81345556E+02                                 1.712827                            1.629671      -1.113727       2.355631                    0.996867       3.385114       9.157834       0.520333       1.200497      -0.727800      -0.033372       0.005916      -0.017982       0.038367      -0.000671       0.007891      -0.003199       0.014245       0.005396      -0.009219      -0.003288       0.012507              1.758353       2.040394      -0.025159       0.191757       1.313914       0.037687       1.920752          -0.000001
           45              H       3.184717       9.111885      11.038627       0.124133       1.146251 0.81808093E+01  0.79103506E+02                                 1.682805                            1.577979      -0.887581       2.465891                    0.999039       3.154020       8.188504       0.554970       1.141399      -0.744798      -0.022131      -0.001385       0.034838       0.041296      -0.003623      -0.015504       0.003569      -0.008284       0.017193      -0.017457      -0.000185       0.017642              1.730525       1.626226       0.100525      -0.449591       1.592180      -0.174977       1.973168          -0.000252
           46              H       5.915499       9.478598       7.350344       0.115256       1.138607 0.81448251E+01  0.78611108E+02                                 1.664624                            1.565439      -0.863349       2.466540                    0.999251       3.196070       8.270215       0.562447       1.128293      -0.747500       0.025207      -0.000077      -0.027398       0.037230      -0.003981      -0.016069       0.001263      -0.007507      -0.002588      -0.018400       0.003168       0.015232              1.716838       1.615340       0.057153      -0.402649       1.610755      -0.233380       1.924420          -0.000095
           47              H       3.642371      11.190441      10.134036       0.116371       1.159066 0.83103927E+01  0.80604591E+02                                 1.687307                            1.584630      -0.851506       2.475133                    0.999221       3.186098       8.261674       0.557317       1.133093      -0.746791      -0.014344       0.028407       0.017489       0.036313      -0.004049      -0.014925       0.001819      -0.016310       0.006750      -0.019717       0.005258       0.014460              1.728945       1.460814      -0.191547      -0.197385       2.188760       0.209551       1.537261           0.000089
           48              H       5.421245       7.370497       8.228715       0.124516       1.111897 0.78993074E+01  0.75619556E+02                                 1.636819                            1.540267      -0.895734       2.460103                    0.999061       3.134691       8.064043       0.568103       1.126249      -0.748242       0.017506      -0.032318      -0.016738       0.040387      -0.007550      -0.013333       0.005015      -0.007810      -0.000548      -0.015791      -0.001496       0.017287              1.685484       1.459150      -0.220443      -0.144644       2.127551       0.124714       1.469752           0.000213
           49              H       4.892491      11.035779       6.056824       0.124387       1.160617 0.85723430E+01  0.84764720E+02                                 1.757188                            1.660721      -1.124635       2.350426                    0.997075       3.397628       9.237011       0.513412       1.206493      -0.726735      -0.007189      -0.029983      -0.017141       0.035277       0.005520       0.002191       0.006813      -0.015009       0.010271      -0.011028      -0.001941       0.012969              1.814578       1.336139       0.118427       0.015398       2.153312       0.159068       1.954282          -0.000001
           50              H       5.891594      11.155701       4.011662       0.120328       1.123804 0.83190767E+01  0.81632195E+02                                 1.715760                            1.632219      -1.119452       2.353063                    0.996839       3.388809       9.172742       0.519765       1.200916      -0.727700       0.014797      -0.030600       0.017860       0.038396      -0.004484       0.005447      -0.006656      -0.010917       0.005727      -0.009231      -0.003302       0.012533              1.761511       1.387355      -0.218462       0.018073       1.972898      -0.195344       1.924279          -0.000001
           51              H       7.265474      16.956860      11.038627       0.123479       1.146734 0.81813113E+01  0.79078906E+02                                 1.679944                            1.575342      -0.875940       2.469713                    0.999149       3.156172       8.182196       0.557070       1.137518      -0.745722       0.022431       0.001715       0.035197       0.041772      -0.003651       0.015626      -0.003860      -0.007622       0.017241      -0.017328      -0.000637       0.017965              1.727526       1.623552       0.100265       0.448707       1.589196       0.174497       1.969830           0.000002
           52              H       4.534708      16.590170       7.350344       0.115278       1.141506 0.81704003E+01  0.78933744E+02                                 1.668975                            1.569097      -0.872013       2.463203                    0.999156       3.198493       8.285247       0.561047       1.130024      -0.747081      -0.025213       0.000157      -0.027582       0.037370      -0.003931       0.016111      -0.001213      -0.007563      -0.002475      -0.018449       0.003224       0.015226              1.721547       1.619654       0.057574       0.404833       1.614682       0.234545       1.930304          -0.000002
           53              H       6.807824      14.878309      10.134036       0.117254       1.152778 0.82556043E+01  0.79942526E+02                                 1.681556                            1.579702      -0.850052       2.476928                    0.999245       3.176911       8.231681       0.558013       1.133530      -0.746704       0.014341      -0.028332       0.017262       0.036143      -0.004048       0.014781      -0.001765      -0.016251       0.006498      -0.019568       0.005272       0.014296              1.722878       1.456359      -0.190331       0.196279       2.179924      -0.208232       1.532352          -0.000001
           54              H       5.028959      18.698265       8.228715       0.125241       1.109292 0.78771761E+01  0.75354322E+02                                 1.634165                            1.538051      -0.898304       2.459606                    0.999087       3.130901       8.051268       0.568547       1.126165      -0.748260      -0.017736       0.032019      -0.016953       0.040338      -0.007531       0.013273      -0.005238      -0.007764      -0.000545      -0.015678      -0.001704       0.017382              1.682597       1.456941      -0.219670       0.144226       2.123270      -0.124240       1.467581          -0.000000
           55              H       5.557722      15.032997       6.056824       0.123567       1.165514 0.86142981E+01  0.85258886E+02                                 1.759735                            1.662870      -1.121425       2.350724                    0.997081       3.403251       9.247841       0.514112       1.203727      -0.727363       0.007411       0.029979      -0.017433       0.035462       0.005477      -0.002108      -0.006794      -0.015451       0.010076      -0.011150      -0.001876       0.013026              1.817288       1.337579       0.118765      -0.015524       2.157160      -0.159803       1.957126          -0.000000
           56              H       4.558629      14.913086       4.011662       0.120623       1.121607 0.82987901E+01  0.81380012E+02                                 1.713190                            1.629965      -1.114170       2.355388                    0.996863       3.385725       9.160145       0.520272       1.200530      -0.727789      -0.015083       0.030340       0.017981       0.038358      -0.004428      -0.005286       0.006668      -0.011270       0.005424      -0.009225      -0.003287       0.012511              1.758796       1.385602      -0.217868      -0.017956       1.969543       0.194744       1.921241          -0.000000
           57              H       2.670221      21.723948      20.412282       0.122235       1.217189 0.90767829E+01  0.91002760E+02                                 1.816777                            1.712476      -1.072962       2.375118                    0.997151       3.410760       9.322953       0.504237       1.211570      -0.726309      -0.000046      -0.000078       0.034257       0.034258       0.006265       0.000028       0.000029       0.009871       0.037181      -0.014173       0.001779       0.012394              1.860729       1.731012       0.230992      -0.000048       1.522847      -0.000011       2.328327           0.000002
           58              H       2.670241      21.723975      11.462517       0.140113       1.065069 0.77252395E+01  0.74506646E+02                                 1.667671                            1.583517      -1.139495       2.356946                    0.997285       3.258736       8.780220       0.521745       1.217208      -0.724356      -0.000100      -0.000045      -0.043448       0.043448      -0.004853       0.000041      -0.000061      -0.000460       0.048656      -0.012968      -0.003251       0.016219              1.714312       1.692844      -0.000646      -0.000016       1.305060      -0.000035       2.145032           0.000168
           59              H      14.282492      13.034369      12.362737       0.122243       1.217259 0.90776546E+01  0.91015850E+02                                 1.817022                            1.712695      -1.073140       2.375050                    0.997149       3.411077       9.324767       0.504133       1.211763      -0.726263       0.000064       0.000094      -0.034256       0.034256       0.002591       0.000026       0.000034      -0.015070       0.037167      -0.014162       0.001773       0.012389              1.860999       1.414555       0.137945       0.000007       1.839735      -0.000053       2.328707          -0.000001
           60              H      14.282472      13.034342      21.312503       0.140388       1.065494 0.77297775E+01  0.74565375E+02                                 1.668449                            1.584241      -1.143405       2.355239                    0.997260       3.259611       8.785004       0.521470       1.217606      -0.724258       0.000041       0.000046       0.043461       0.043461      -0.003942      -0.000057      -0.000043       0.005911       0.048766      -0.013055      -0.003200       0.016256              1.715132       1.336850      -0.105627      -0.000005       1.662682       0.000003       2.145864          -0.000001
           61              H      16.837370       4.344798       1.437731       0.122235       1.217185 0.90767469E+01  0.91002256E+02                                 1.816768                            1.712469      -1.072963       2.375118                    0.997151       3.410754       9.322911       0.504240       1.211564      -0.726310       0.000046       0.000078      -0.034257       0.034258       0.006265       0.000028       0.000029       0.009871       0.037181      -0.014173       0.001779       0.012394              1.860720       1.731004       0.230990      -0.000048       1.522841      -0.000011       2.328314          -0.000004
           62              H      16.837350       4.344771      10.387496       0.140113       1.065066 0.77252149E+01  0.74506358E+02                                 1.667669                            1.583515      -1.139491       2.356948                    0.997285       3.258730       8.780204       0.521745       1.217209      -0.724356       0.000099       0.000045       0.043448       0.043448      -0.004853       0.000041      -0.000061      -0.000460       0.048656      -0.012968      -0.003251       0.016219              1.714310       1.692842      -0.000646      -0.000016       1.305059      -0.000035       2.145029          -0.000166
           63              H       5.225099      13.034377       9.487276       0.122243       1.217258 0.90776395E+01  0.91015581E+02                                 1.817014                            1.712688      -1.073142       2.375048                    0.997149       3.411069       9.324712       0.504137       1.211755      -0.726265      -0.000064      -0.000094       0.034256       0.034256       0.002591       0.000026       0.000034      -0.015070       0.037167      -0.014162       0.001773       0.012389              1.860991       1.414549       0.137944       0.000007       1.839726      -0.000053       2.328696          -0.000000
           64              H       5.225119      13.034404       0.537510       0.140388       1.065493 0.77297705E+01  0.74565284E+02                                 1.668448                            1.584240      -1.143402       2.355241                    0.997260       3.259608       8.784992       0.521470       1.217605      -0.724258      -0.000041      -0.000046      -0.043461       0.043461      -0.003942      -0.000057      -0.000043       0.005911       0.048766      -0.013055      -0.003201       0.016256              1.715131       1.336849      -0.105627      -0.000005       1.662681       0.000003       2.145862           0.000003
           65              C      16.296228      19.351686      20.580527      -0.007251      37.392832 0.42251922E+03  0.97711923E+04                                 9.719588                            6.786037       0.053575       2.023059                    0.999331      26.853335      74.267687       0.648019       0.408712      -1.079206       0.036073       0.013764      -0.008049       0.039440       0.006434      -0.006259      -0.007410       0.015745       0.003184      -0.012893      -0.002134       0.015027             13.372238      19.822143       6.357184      -3.990767      10.284156      -4.679694      10.010417          -0.000004
           66              C      17.521441      19.183106      21.196698      -0.100495      33.873107 0.40610839E+03  0.93938424E+04                                 9.144572                            6.747775      -0.005954       1.972105                    0.999610      28.922945      82.693456       0.629788       0.420446      -1.060791       0.004496       0.015648      -0.018995       0.025018      -0.009229       0.010139      -0.020642      -0.019010       0.059931      -0.023351      -0.012713       0.036063             11.385770      16.616832       4.242386      -2.582535       8.318209      -3.631586       9.222270          -0.000002
           67              C      17.269845      20.802855      18.998149      -0.150768      35.751855 0.42422050E+03  0.99118217E+04                                 9.478773                            6.874690       0.108214       2.003073                    0.999688      29.457718      84.406690       0.627478       0.417778      -1.063403      -0.024143      -0.016218       0.014521       0.032508      -0.011956       0.001118      -0.026061      -0.013342       0.054576      -0.027832      -0.009216       0.037049             12.343849      18.645285       4.640866      -3.998376       8.646829      -3.941496       9.739433           0.000004
           68              C      18.510109      20.576923      19.535223       0.079827      39.683306 0.41203438E+03  0.95026270E+04                                10.275893                            6.799688      -0.132690       1.969939                    0.999262      26.407961      73.784129       0.631132       0.420800      -1.067585      -0.000942      -0.008990       0.003393       0.009655       0.023049      -0.006467       0.006726       0.016475       0.011726      -0.029018       0.006378       0.022640             15.109266      21.586349       6.765546      -6.793262      10.388063      -6.069893      13.353386           0.000001
           69              C      18.629032      19.796593      20.660061      -0.144724      34.922215 0.41200672E+03  0.95628358E+04                                 9.308147                            6.774188       0.140301       2.016000                    0.999748      29.271439      83.779401       0.631804       0.417678      -1.062751      -0.025208      -0.009484       0.003627       0.027176      -0.006361       0.023622      -0.007932       0.045566      -0.007773      -0.024555      -0.014801       0.039356             11.773257      15.515322       4.582714      -3.460142       9.080111      -4.734121      10.724337          -0.000003
           70              C      16.138380      20.171988      19.525609      -0.103269      33.512081 0.39860981E+03  0.91716993E+04                                 9.073227                            6.666765       0.042038       1.987606                    0.999675      28.745116      81.797766       0.636635       0.418132      -1.062931       0.024863       0.010893      -0.004266       0.027478      -0.011551       0.020495       0.006319       0.023751      -0.027783      -0.027106      -0.002186       0.029292             11.558053      15.791436       4.466410      -3.740821       9.098958      -4.380027       9.783764           0.000008
           71              C       1.593010      21.204315      18.796692       0.096801      42.943394 0.40542747E+03  0.93176545E+04                                10.768398                            6.725429      -0.152093       1.960628                    0.999215      26.375172      73.695893       0.637022       0.418368      -1.068547       0.009723       0.002581      -0.005532       0.011481      -0.000790      -0.002099      -0.014530       0.020160      -0.028532      -0.022217       0.007185       0.015032             16.239192      22.248827       8.471884      -5.187886       9.849108      -2.786124      16.619641          -0.000019
           72              C       1.574341      21.193891      17.434999      -0.213850      40.660358 0.46396459E+03  0.11125786E+05                                10.431024                            7.259507      -0.035019       1.948635                    0.999324      30.912864      90.793995       0.599652       0.425952      -1.054468       0.008778       0.001595      -0.003807       0.009700      -0.003556       0.028029       0.012140      -0.006721      -0.076921      -0.043709       0.017713       0.025996             13.985597      13.467677       3.985710      -5.151693       7.177478      -2.666595      21.311635           0.000093
           73              C       1.497602      21.769152      14.499669      -0.152817      39.175987 0.44631617E+03  0.10583111E+05                                10.163270                            7.122003      -0.029260       1.958180                    0.999493      29.963534      87.076797       0.606097       0.426180      -1.055942       0.011675       0.006827      -0.016186       0.021092       0.000593      -0.035737      -0.002137      -0.028442      -0.090782      -0.053689       0.023813       0.029876             13.436958      13.222891      -0.054822       5.135935       5.188616      -0.126039      21.899366           0.000750
           74              C       1.496120      21.718757      13.124866      -0.000064      41.353512 0.40446938E+03  0.92490674E+04                                10.302342                            6.605465       0.038927       2.024143                    0.999215      26.377155      72.460258       0.662127       0.404532      -1.082354       0.035306       0.002338       0.024184       0.042858      -0.008802      -0.005929       0.008546      -0.005360      -0.002971      -0.008760      -0.007283       0.016043             14.728780      21.441298       0.080370       5.706325       5.261160       0.045710      17.483881          -0.000038
           75              C      15.019383      18.599165      21.079582       0.577031      23.573972 0.26847499E+03  0.56421030E+04                                 7.682652                            5.820459       0.022243       2.062730                    0.999495      22.511315      62.875310       0.615924       0.473197      -1.022178      -0.051413      -0.031307       0.019563       0.063294      -0.060176      -0.008329       0.074045      -0.120122       0.032902      -0.096000      -0.029192       0.125192              9.854267      13.856631       4.408868      -2.654779       7.921946      -2.887465       7.784223           0.000001
           76              C       0.219725      21.697904      12.373662       0.609748      23.641190 0.24706952E+03  0.50950556E+04                                 7.730792                            5.600707      -0.030845       2.055860                    0.999612      21.881618      60.913426       0.623848       0.476100      -1.018706      -0.046601      -0.001643      -0.031153       0.056079       0.033631      -0.042686      -0.051262      -0.160052      -0.077230      -0.093902      -0.029657       0.123559             10.226135      15.543654      -0.487479       5.322683       4.807626       0.650105      10.327124           0.000508
           77              C       7.159013      24.096210      20.580527      -0.008663      37.444503 0.42319836E+03  0.97904085E+04                                 9.725577                            6.789330       0.053853       2.022891                    0.999314      26.879111      74.341888       0.648199       0.408452      -1.079424      -0.035626      -0.014498      -0.007858       0.039258       0.006667       0.005825       0.007462       0.013502       0.004474      -0.012311      -0.002068       0.014379             13.381922      19.836912       6.364153       3.996392      10.292033       4.683721      10.016820          -0.000005
           78              C       5.933797      24.264786      21.196698      -0.097579      33.775827 0.40464654E+03  0.93516022E+04                                 9.129218                            6.737249      -0.009386       1.971803                    0.999642      28.867320      82.497527       0.630050       0.420650      -1.060662      -0.005667      -0.015403      -0.018880       0.025016      -0.009061      -0.010254       0.020953      -0.018414       0.062164      -0.023382      -0.013270       0.036652             11.365052      16.583792       4.232639       2.576117       8.304119       3.625019       9.207247           0.000001
           79              C       6.185403      22.645051      18.998149      -0.148597      35.669102 0.42304051E+03  0.98771730E+04                                 9.462468                            6.863321       0.114479       2.005165                    0.999706      29.420959      84.265654       0.628257       0.417559      -1.063564       0.023530       0.016429       0.015337       0.032539      -0.011883      -0.001576       0.026290      -0.012656       0.052575      -0.027506      -0.009437       0.036944             12.319276      18.598725       4.628023       3.985813       8.633400       3.937309       9.725702           0.000004
           80              C       4.945136      22.870979      19.535223       0.078761      39.689581 0.41219957E+03  0.95066325E+04                                10.272348                            6.798053      -0.128203       1.971038                    0.999262      26.418212      73.794332       0.631676       0.420429      -1.067905       0.000167       0.008912       0.004024       0.009780       0.022866       0.006657      -0.006632       0.015253       0.014462      -0.029056       0.007210       0.021846             15.100704      21.573921       6.759595       6.785460      10.382816       6.065858      13.345373           0.000006
           81              C       4.826208      23.651302      20.660061      -0.146619      35.018762 0.41339120E+03  0.96037350E+04                                 9.328237                            6.788169       0.136482       2.014366                    0.999761      29.315763      83.964982       0.630742       0.417999      -1.062468       0.024910       0.009396       0.003657       0.026873      -0.005972      -0.023459       0.007533       0.045315      -0.006672      -0.024295      -0.014631       0.038926             11.800429      15.549780       4.596343       3.472968       9.102052       4.747143      10.749455          -0.000002
           82              C       7.316865      23.275914      19.525609      -0.103920      33.541265 0.39904120E+03  0.91844232E+04                                 9.080423                            6.672019       0.035998       1.985628                    0.999671      28.757681      81.855160       0.636127       0.418339      -1.062763      -0.024712      -0.009519      -0.003697       0.026739      -0.011762      -0.020590      -0.006493       0.023764      -0.028924      -0.027507      -0.001991       0.029498             11.567849      15.801045       4.472816       3.747678       9.108711       4.386173       9.793791           0.000008
           83              C       3.747439      22.243592      18.796692       0.095965      43.002482 0.40606803E+03  0.93363464E+04                                10.778613                            6.731554      -0.150791       1.960607                    0.999235      26.395159      73.774818       0.636597       0.418469      -1.068450      -0.009333      -0.002300      -0.004988       0.010829      -0.000665       0.001636       0.014997       0.019038      -0.028027      -0.022336       0.008019       0.014317             16.253951      22.268665       8.480318       5.192935       9.858159       2.789855      16.635028          -0.000019
           84              C       3.766114      22.254023      17.434999      -0.212182      40.536522 0.46240641E+03  0.11078579E+05                                10.408417                            7.246184      -0.032961       1.949779                    0.999334      30.864685      90.598334       0.600371       0.425820      -1.054599      -0.008474      -0.001325      -0.003029       0.009096      -0.003619      -0.028686      -0.011860      -0.005465      -0.076547      -0.043965       0.017219       0.026747             13.948947      13.433536       3.974966       5.127179       7.161251       2.655911      21.252055           0.000126
           85              C       3.842867      21.678780      14.499669      -0.154047      39.258664 0.44721975E+03  0.10610320E+05                                10.179432                            7.130391      -0.028925       1.958028                    0.999511      29.992875      87.197110       0.605566       0.426321      -1.055812      -0.012322      -0.006255      -0.015267       0.020592       0.000871       0.035639       0.002320      -0.029279      -0.094066      -0.054332       0.023418       0.030914             13.466507      13.247825      -0.054549      -5.164800       5.196917       0.125460      21.954780           0.000183
           86              C       3.844355      21.729184      13.124866       0.003520      41.368204 0.40433359E+03  0.92459881E+04                                10.308081                            6.606051       0.038380       2.023738                    0.999230      26.373219      72.470073       0.661785       0.404739      -1.082121      -0.033211      -0.002309       0.023813       0.040931      -0.008203       0.004141      -0.008032      -0.003361      -0.003852      -0.008833      -0.005304       0.014137             14.745143      21.465997       0.080285      -5.730388       5.264485      -0.046448      17.504947          -0.000452
           87              C       8.435855      24.848728      21.079582       0.578175      23.585640 0.26859692E+03  0.56455330E+04                                 7.686608                            5.822700       0.011857       2.059181                    0.999541      22.515683      62.900593       0.615635       0.473346      -1.022056       0.052135       0.031164       0.019762       0.063874      -0.060605       0.008338      -0.073390      -0.119210       0.029638      -0.095513      -0.029135       0.124649              9.860499      13.864841       4.413055       2.658273       7.927461       2.890471       7.789196          -0.000001
           88              C       5.120753      21.750041      12.373662       0.604219      23.761923 0.24830575E+03  0.51263662E+04                                 7.753773                            5.611797      -0.029101       2.055631                    0.999606      21.937304      61.080699       0.623785       0.475607      -1.019084       0.047123       0.001193      -0.031712       0.056812       0.033866       0.039742       0.052638      -0.159243      -0.079620      -0.090903      -0.033081       0.123984             10.268675      15.616244      -0.489034      -5.362664       4.818685      -0.651534      10.371097          -0.000120
           89              C      15.292254      18.010036      12.194492      -0.011517      37.419529 0.42297222E+03  0.97841110E+04                                 9.722404                            6.788818       0.050189       2.022128                    0.999309      26.870587      74.320255       0.648021       0.408609      -1.079294      -0.003468      -0.040702       0.008862       0.041799       0.000473      -0.005629      -0.006852      -0.018201       0.006186      -0.012566      -0.000532       0.013098             13.372164       7.604169       2.761881      -3.364924      22.499321      -5.146142      10.013002           0.000271
           90              C      15.799589      16.882128      11.578322      -0.099942      33.881464 0.40621165E+03  0.93973802E+04                                 9.147674                            6.749902      -0.007643       1.971534                    0.999608      28.927648      82.727832       0.629474       0.420604      -1.060629      -0.013920      -0.007888       0.019028       0.024861      -0.002499      -0.023237       0.003423       0.024134       0.058982      -0.022208      -0.013866       0.036075             11.388248       6.684917       1.321411      -2.757252      18.253562      -3.502629       9.226265          -0.000852
           91              C      14.174645      16.666619      13.776870      -0.151291      35.787782 0.42470794E+03  0.99265686E+04                                 9.485618                            6.879089       0.107599       2.002632                    0.999689      29.478867      84.495728       0.627183       0.417833      -1.063314       0.008735       0.027471      -0.014593       0.032310      -0.006535      -0.025480      -0.006239       0.024548       0.055307      -0.028089      -0.009293       0.037382             12.351574       6.935163       1.196276      -2.656002      20.372601      -4.950335       9.746958           0.000656
           92              C      14.741247      15.540448      13.239797       0.079589      39.701278 0.41221945E+03  0.95082940E+04                                10.279348                            6.801509      -0.133308       1.969649                    0.999262      26.416478      73.821758       0.630984       0.420836      -1.067525       0.008357       0.003511      -0.003432       0.009692       0.014919       0.008171      -0.004422      -0.039092       0.011626      -0.029075       0.006280       0.022795             15.112771       7.619787       2.658075      -3.909385      24.359667      -8.230408      13.358858          -0.000015
           93              C      15.523435      15.646464      12.114958      -0.145337      34.966068 0.41259300E+03  0.95804982E+04                                 9.316758                            6.779667       0.139147       2.015324                    0.999748      29.297651      83.890757       0.631413       0.417759      -1.062627       0.001845       0.026745      -0.003419       0.027026      -0.017840      -0.014358       0.020669      -0.031541      -0.007868      -0.024668      -0.015037       0.039704             11.783528       7.118172       2.112999      -3.569930      17.497454      -4.658402      10.734959          -0.000568
           94              C      14.460738      17.930089      13.249411      -0.102735      33.523793 0.39876460E+03  0.91767171E+04                                 9.076788                            6.669232       0.039990       1.986865                    0.999673      28.752661      81.842203       0.636310       0.418279      -1.062772      -0.002996      -0.026516       0.003701       0.026940      -0.015850      -0.000410       0.021042      -0.008726      -0.028762      -0.026243      -0.003177       0.029419             11.561011       7.216281       1.943012      -3.147707      17.679889      -4.823929       9.786862           0.000931
           95              C      14.477172      14.214412      13.978327       0.096988      42.946228 0.40542181E+03  0.93176476E+04                                10.769566                            6.725802      -0.152755       1.960438                    0.999214      26.374683      73.699037       0.636934       0.418420      -1.068496       0.000229      -0.010037       0.005527       0.011460      -0.006180      -0.013374      -0.006004      -0.015834      -0.028590      -0.022186       0.007251       0.014935             16.240574       6.250789       3.768299      -1.210064      25.848057      -5.763851      16.622875           0.000008
           96              C      14.481906      14.235263      15.340020      -0.213717      40.655360 0.46388150E+03  0.11123287E+05                                10.430361                            7.258902      -0.034929       1.948719                    0.999324      30.908915      90.780091       0.599672       0.425957      -1.054466       0.000838      -0.008779       0.003797       0.009601      -0.001225       0.003683       0.030295       0.009593      -0.077104      -0.043737       0.017801       0.025936             13.984857       5.520310       1.648680      -1.105433      15.120769      -5.692732      21.313491           0.000027
           97              C      13.908359      14.146620      18.275351      -0.153634      39.216426 0.44670548E+03  0.10594926E+05                                10.170987                            7.125330      -0.030478       1.957672                    0.999493      29.978647      87.138732       0.605912       0.426206      -1.055898      -0.003004      -0.013403       0.015614       0.020795       0.008652       0.008482      -0.035324       0.024187      -0.091811      -0.054556       0.023968       0.030589             13.452958       5.862431      -2.223827      -1.573426      12.568955       4.905529      21.927489           0.000004
           98              C      13.956290      14.162257      19.650154       0.003181      41.373091 0.40441770E+03  0.92481217E+04                                10.307779                            6.605921       0.039500       2.024059                    0.999236      26.376448      72.472842       0.661934       0.404639      -1.082220       0.007242      -0.033001      -0.023352       0.041071      -0.006000       0.008881      -0.002377       0.012524      -0.004266      -0.008474      -0.006127       0.014600             14.745492       6.510558      -4.318901      -1.570419      20.225923       5.504504      17.499995          -0.000001
           99              C      15.654053      19.447298      11.695438       0.579931      23.509962 0.26775266E+03  0.56237306E+04                                 7.670086                            5.813964       0.020119       2.062437                    0.999495      22.489039      62.817021       0.615989       0.473415      -1.021952       0.015374       0.057813      -0.019441       0.062902      -0.019462       0.072830       0.014839       0.169504       0.037691      -0.099486      -0.026293       0.125779              9.831118       6.000079       2.091108      -2.015806      15.721554      -3.346463       7.771722          -0.000167
          100              C      13.616259      15.392703      20.401357       0.606403      23.725534 0.24788194E+03  0.51156049E+04                                 7.747665                            5.608242      -0.028306       2.056076                    0.999610      21.916072      61.016343       0.623755       0.475817      -1.018937      -0.011788       0.045591       0.031529       0.056671       0.071362      -0.038444      -0.053292       0.095630      -0.079818      -0.090817      -0.032321       0.123138             10.259679       5.938396      -3.330866      -0.885853      14.481483       5.320833      10.359159           0.000002
          101              C      13.272731       8.058702      12.194492      -0.008709      37.448986 0.42324154E+03  0.97916939E+04                                 9.726415                            6.789680       0.053745       2.022833                    0.999314      26.880840      74.348666       0.648179       0.408453      -1.079420       0.003823       0.038281       0.007890       0.039272       0.001978       0.005543       0.007698      -0.018657       0.004516      -0.012368      -0.002056       0.014424             13.383780       7.607453       2.769159       3.366856      22.525381       5.156732      10.018507          -0.000004
          102              C      12.765399       9.186614      11.578322      -0.097575      33.774983 0.40463806E+03  0.93513305E+04                                 9.129002                            6.737131      -0.009300       1.971833                    0.999642      28.866851      82.495082       0.630064       0.420644      -1.060668       0.013159       0.009789       0.018893       0.025019      -0.002637       0.023010      -0.003944       0.025291       0.062184      -0.023386      -0.013285       0.036671             11.364850       6.671790       1.318457       2.751324      18.215146       3.494078       9.207613          -0.000002
          103              C      14.390333       9.402110      13.776870      -0.148658      35.676627 0.42311315E+03  0.98794158E+04                                 9.464126                            6.864073       0.114142       2.005030                    0.999706      29.424207      84.280708       0.628193       0.417579      -1.063538      -0.009185      -0.027188      -0.015291       0.032518      -0.006516       0.025673       0.005902       0.023444       0.052662      -0.027465      -0.009487       0.036953             12.322478       6.922551       1.195638       2.653926      20.316469       4.937059       9.728415           0.000008
          104              C      13.823733      10.528284      13.239797       0.078837      39.690642 0.41219204E+03  0.95064673E+04                                10.272814                            6.798130      -0.128405       1.970982                    0.999262      26.417888      73.794777       0.631649       0.420446      -1.067889      -0.008518      -0.002697      -0.004013       0.009795       0.015095      -0.008267       0.004483      -0.037482       0.014549      -0.029038       0.007254       0.021784             15.102533       7.615041       2.655854       3.905963      24.345204       8.222832      13.347354           0.000001
          105              C      13.041550      10.422274      12.114958      -0.146559      35.015272 0.41334335E+03  0.96023136E+04                                 9.327664                            6.787797       0.136536       2.014421                    0.999761      29.313323      83.955731       0.630759       0.418002      -1.062470      -0.002000      -0.026527      -0.003658       0.026852      -0.017268       0.013817      -0.020373      -0.031619      -0.006707      -0.024261      -0.014635       0.038896             11.799931       7.126928       2.120027       3.574790      17.523244       4.671145      10.749622          -0.000002
          106              C      14.104243       8.138643      13.249411      -0.104048      33.551312 0.39915624E+03  0.91878384E+04                                 9.082452                            6.673082       0.035637       1.985443                    0.999671      28.763061      81.876953       0.636055       0.418351      -1.062743       0.002069       0.026395       0.003744       0.026739      -0.016310      -0.000385      -0.021628      -0.007385      -0.028827      -0.027496      -0.002059       0.029554             11.571347       7.221674       1.951133       3.151956      17.695564       4.835149       9.796803           0.000008
          107              C      14.087805      11.854316      13.978327       0.095876      43.007671 0.40609941E+03  0.93372519E+04                                10.779457                            6.731740      -0.150606       1.960642                    0.999236      26.396525      73.779460       0.636599       0.418460      -1.068455      -0.000451       0.009599       0.004982       0.010824      -0.005694       0.013929       0.005841      -0.015396      -0.027919      -0.022352       0.008005       0.014346             16.256318       6.256221       3.772627       1.212026      25.874607       5.770823      16.638127           0.000003
          108              C      14.083065      11.833456      15.340020      -0.212298      40.546737 0.46250772E+03  0.11081661E+05                                10.410216                            7.246937      -0.033100       1.949670                    0.999335      30.869124      90.615325       0.600342       0.425815      -1.054598      -0.001134       0.008552       0.003011       0.009137      -0.001549      -0.003277      -0.030883       0.008332      -0.076487      -0.043942       0.017117       0.026826             13.953449       5.509923       1.645243       1.102154      15.090537       5.672064      21.259885           0.000020
          109              C      14.656598      11.922081      18.275351      -0.154349      39.266328 0.44731957E+03  0.10613247E+05                                10.180420                            7.130951      -0.029150       1.957917                    0.999510      29.996901      87.210224       0.605574       0.426293      -1.055833       0.002501       0.013613       0.015289       0.020623       0.008575      -0.007786       0.034918       0.023536      -0.093925      -0.054329       0.023517       0.030813             13.467868       5.867678      -2.225695       1.576800      12.580828      -4.916361      21.955097           0.000002
          110              C      14.608661      11.906436      19.650154       0.003775      41.362153 0.40421920E+03  0.92427593E+04                                10.307511                            6.605250       0.038023       2.023671                    0.999228      26.369441      72.458337       0.661803       0.404756      -1.082105      -0.007043       0.032686      -0.023676       0.040970      -0.005939      -0.008792       0.001797       0.011605      -0.003722      -0.008692      -0.005347       0.014040             14.746274       6.510741      -4.319314       1.571173      20.227499      -5.507104      17.500583          -0.000002
          111              C      12.910934       6.621443      11.695438       0.578159      23.587379 0.26861260E+03  0.56459659E+04                                 7.687094                            5.822912       0.011802       2.059148                    0.999541      22.516585      62.904443       0.615615       0.473353      -1.022049      -0.015221      -0.058816      -0.019743       0.063881      -0.018709      -0.072757      -0.012705       0.165819       0.029701      -0.095517      -0.029118       0.124634              9.861535       6.011454       2.104449       2.023570      15.783006       3.366434       7.790146           0.000002
          112              C      14.948689      10.675986      20.401357       0.604288      23.760480 0.24827717E+03  0.51255966E+04                                 7.753451                            5.611409      -0.029026       2.055685                    0.999606      21.935481      61.073297       0.623821       0.475596      -1.019096       0.012147      -0.045524       0.031712       0.056795       0.071564       0.039292       0.053013       0.097192      -0.079593      -0.090917      -0.033063       0.123981             10.269325       5.942767      -3.334634       0.887737      14.496377      -5.328192      10.368831          -0.000001
          113              C       3.211363       6.717060       1.269486      -0.007251      37.392815 0.42251907E+03  0.97711871E+04                                 9.719582                            6.786034       0.053575       2.023059                    0.999331      26.853332      74.267651       0.648020       0.408712      -1.079207      -0.036073      -0.013764       0.008049       0.039440       0.006434      -0.006259      -0.007410       0.015744       0.003185      -0.012893      -0.002134       0.015027             13.372225      19.822116       6.357171      -3.990755      10.284147      -4.679692      10.010412          -0.000002
          114              C       1.986150       6.885640       0.653315      -0.100495      33.873147 0.40610903E+03  0.93938606E+04                                 9.144581                            6.747783      -0.005955       1.972104                    0.999610      28.922956      82.693497       0.629787       0.420447      -1.060791      -0.004495      -0.015649       0.018995       0.025019      -0.009229       0.010139      -0.020642      -0.019010       0.059931      -0.023350      -0.012713       0.036063             11.385781      16.616856       4.242387      -2.582533       8.318213      -3.631584       9.222273           0.000003
          115              C       2.237746       5.265891       2.851864      -0.150768      35.751806 0.42421955E+03  0.99117954E+04                                 9.478765                            6.874680       0.108216       2.003074                    0.999688      29.457718      84.406715       0.627479       0.417778      -1.063403       0.024143       0.016218      -0.014521       0.032508      -0.011956       0.001118      -0.026061      -0.013341       0.054576      -0.027832      -0.009216       0.037048             12.343841      18.645270       4.640862      -3.998369       8.646823      -3.941498       9.739429          -0.000001
          116              C       0.997482       5.491823       2.314790       0.079827      39.683302 0.41203443E+03  0.95026275E+04                                10.275889                            6.799686      -0.132690       1.969939                    0.999262      26.407962      73.784105       0.631132       0.420800      -1.067585       0.000942       0.008990      -0.003393       0.009655       0.023049      -0.006467       0.006726       0.016475       0.011726      -0.029018       0.006378       0.022640             15.109256      21.586345       6.765534      -6.793245      10.388051      -6.069883      13.353371          -0.000002
          117              C       0.878559       6.272153       1.189952      -0.144724      34.922171 0.41200622E+03  0.95628193E+04                                 9.308131                            6.774178       0.140300       2.016000                    0.999748      29.271428      83.779297       0.631805       0.417677      -1.062752       0.025208       0.009484      -0.003627       0.027176      -0.006361       0.023622      -0.007932       0.045565      -0.007773      -0.024555      -0.014801       0.039356             11.773232      15.515291       4.582697      -3.460126       9.080091      -4.734107      10.724315          -0.000001
          118              C       3.369211       5.896758       2.324404      -0.103268      33.512023 0.39860875E+03  0.91716697E+04                                 9.073213                            6.666750       0.042041       1.987606                    0.999675      28.745105      81.797737       0.636637       0.418131      -1.062931      -0.024863      -0.010894       0.004266       0.027478      -0.011551       0.020495       0.006319       0.023750      -0.027782      -0.027106      -0.002185       0.029291             11.558036      15.791428       4.466398      -3.740803       9.098937      -4.380017       9.783743          -0.000003
          119              C      -0.200219       4.864431       3.053321       0.096801      42.943378 0.40542745E+03  0.93176533E+04                                10.768393                            6.725428      -0.152094       1.960628                    0.999215      26.375171      73.695875       0.637022       0.418368      -1.068547      -0.009723      -0.002581       0.005532       0.011481      -0.000790      -0.002099      -0.014530       0.020160      -0.028532      -0.022217       0.007185       0.015032             16.239183      22.248831       8.471880      -5.187886       9.849101      -2.786121      16.619617           0.000018
          120              C      17.933250       4.874855       4.415014      -0.213849      40.660322 0.46396432E+03  0.11125776E+05                                10.431013                            7.259503      -0.035018       1.948635                    0.999324      30.912848      90.793878       0.599653       0.425952      -1.054468      -0.008778      -0.001595       0.003807       0.009700      -0.003556       0.028029       0.012140      -0.006721      -0.076922      -0.043710       0.017713       0.025996             13.985579      13.467664       3.985704      -5.151694       7.177469      -2.666593      21.311603          -0.000093
          121              C      18.009989       4.299594       7.350344      -0.152817      39.175966 0.44631593E+03  0.10583103E+05                                10.163264                            7.121999      -0.029261       1.958179                    0.999493      29.963532      87.076784       0.606098       0.426180      -1.055942      -0.011675      -0.006828       0.016186       0.021092       0.000593      -0.035737      -0.002137      -0.028442      -0.090782      -0.053689       0.023813       0.029876             13.436947      13.222897      -0.054823       5.135930       5.188612      -0.126040      21.899333          -0.000746
          122              C      18.011471       4.349989       8.725147      -0.000064      41.353512 0.40446940E+03  0.92490676E+04                                10.302340                            6.605464       0.038927       2.024143                    0.999215      26.377156      72.460247       0.662127       0.404531      -1.082354      -0.035306      -0.002338      -0.024184       0.042858      -0.008802      -0.005929       0.008546      -0.005360      -0.002970      -0.008760      -0.007283       0.016043             14.728777      21.441307       0.080366       5.706320       5.261159       0.045708      17.483866           0.000039
          123              C       4.488208       7.469581       0.770431       0.577031      23.573961 0.26847490E+03  0.56421006E+04                                 7.682648                            5.820458       0.022244       2.062730                    0.999495      22.511313      62.875300       0.615924       0.473197      -1.022178       0.051413       0.031307      -0.019564       0.063294      -0.060176      -0.008328       0.074045      -0.120121       0.032901      -0.096000      -0.029192       0.125192              9.854260      13.856619       4.408864      -2.654775       7.921942      -2.887463       7.784219           0.000001
          124              C      19.287866       4.370842       9.476351       0.609747      23.641184 0.24706946E+03  0.50950541E+04                                 7.730791                            5.600706      -0.030845       2.055860                    0.999612      21.881621      60.913436       0.623848       0.476100      -1.018706       0.046600       0.001643       0.031154       0.056079       0.033631      -0.042685      -0.051261      -0.160052      -0.077230      -0.093902      -0.029657       0.123559             10.226132      15.543655      -0.487482       5.322679       4.807625       0.650103      10.327116          -0.000508
          125              C      12.348578       1.972536       1.269486      -0.008663      37.444502 0.42319836E+03  0.97904077E+04                                 9.725575                            6.789328       0.053854       2.022891                    0.999314      26.879111      74.341868       0.648199       0.408452      -1.079424       0.035626       0.014498       0.007858       0.039258       0.006667       0.005825       0.007462       0.013502       0.004474      -0.012311      -0.002068       0.014379             13.381912      19.836874       6.364136       3.996378      10.292032       4.683730      10.016830          -0.000002
          126              C      13.573794       1.803960       0.653315      -0.097579      33.775834 0.40464664E+03  0.93516048E+04                                 9.129217                            6.737249      -0.009385       1.971804                    0.999642      28.867325      82.497529       0.630051       0.420650      -1.060662       0.005667       0.015403       0.018880       0.025016      -0.009060      -0.010254       0.020953      -0.018414       0.062164      -0.023381      -0.013270       0.036651             11.365047      16.583777       4.232629       2.576108       8.304115       3.625019       9.207248          -0.000000
          127              C      13.322188       3.423695       2.851864      -0.148597      35.669093 0.42303965E+03  0.98771535E+04                                 9.462476                            6.863315       0.114481       2.005167                    0.999706      29.420973      84.265851       0.628257       0.417559      -1.063563      -0.023530      -0.016429      -0.015337       0.032539      -0.011882      -0.001576       0.026290      -0.012655       0.052576      -0.027506      -0.009437       0.036943             12.319292      18.598733       4.628029       3.985816       8.633417       3.937333       9.725728           0.000001
          128              C      14.562455       3.197767       2.314790       0.078760      39.689567 0.41219951E+03  0.95066298E+04                                10.272342                            6.798050      -0.128203       1.971038                    0.999262      26.418211      73.794302       0.631676       0.420429      -1.067906      -0.000167      -0.008912      -0.004024       0.009780       0.022866       0.006657      -0.006632       0.015253       0.014462      -0.029056       0.007210       0.021846             15.100686      21.573905       6.759570       6.785427      10.382798       6.065845      13.345354          -0.000006
          129              C      14.681383       2.417444       1.189952      -0.146620      35.018763 0.41339125E+03  0.96037353E+04                                 9.328233                            6.788166       0.136479       2.014364                    0.999761      29.315770      83.964966       0.630743       0.417999      -1.062468      -0.024910      -0.009396      -0.003657       0.026873      -0.005972      -0.023459       0.007532       0.045315      -0.006672      -0.024295      -0.014632       0.038926             11.800418      15.549761       4.596330       3.472955       9.102043       4.747139      10.749450           0.000000
          130              C      12.190726       2.792832       2.324404      -0.103919      33.541233 0.39904008E+03  0.91843953E+04                                 9.080423                            6.672008       0.035999       1.985629                    0.999671      28.757686      81.855289       0.636128       0.418339      -1.062763       0.024712       0.009519       0.003697       0.026739      -0.011762      -0.020590      -0.006493       0.023763      -0.028923      -0.027507      -0.001990       0.029497             11.567856      15.801073       4.472814       3.747668       9.108706       4.386176       9.793789          -0.000001
          131              C      15.760152       3.825154       3.053321       0.095965      43.002453 0.40606790E+03  0.93363421E+04                                10.778606                            6.731552      -0.150791       1.960607                    0.999235      26.395153      73.774784       0.636597       0.418469      -1.068450       0.009333       0.002300       0.004988       0.010829      -0.000666       0.001636       0.014997       0.019038      -0.028027      -0.022336       0.008019       0.014317             16.253939      22.268669       8.480312       5.192929       9.858148       2.789847      16.634999           0.000019
          132              C      15.741477       3.814723       4.415014      -0.212181      40.536503 0.46240633E+03  0.11078575E+05                                10.408413                            7.246183      -0.032959       1.949780                    0.999334      30.864671      90.598257       0.600371       0.425820      -1.054599       0.008474       0.001325       0.003029       0.009096      -0.003619      -0.028686      -0.011860      -0.005465      -0.076547      -0.043966       0.017219       0.026747             13.948941      13.433535       3.974963       5.127188       7.161246       2.655911      21.252040          -0.000125
          133              C      15.664724       4.389966       7.350344      -0.154047      39.258701 0.44722018E+03  0.10610334E+05                                10.179436                            7.130392      -0.028927       1.958027                    0.999511      29.992907      87.197242       0.605566       0.426321      -1.055813       0.012322       0.006255       0.015267       0.020592       0.000871       0.035640       0.002320      -0.029280      -0.094064      -0.054332       0.023418       0.030914             13.466511      13.247841      -0.054550      -5.164793       5.196917       0.125462      21.954777          -0.000178
          134              C      15.663236       4.339562       8.725147       0.003520      41.368210 0.40433357E+03  0.92459876E+04                                10.308083                            6.606051       0.038380       2.023738                    0.999230      26.373218      72.470070       0.661785       0.404739      -1.082121       0.033211       0.002309      -0.023813       0.040931      -0.008202       0.004141      -0.008032      -0.003361      -0.003850      -0.008833      -0.005304       0.014137             14.745146      21.466001       0.080282      -5.730385       5.264485      -0.046446      17.504951           0.000448
          135              C      11.071736       1.220018       0.770431       0.578175      23.585614 0.26859667E+03  0.56455264E+04                                 7.686601                            5.822696       0.011856       2.059181                    0.999541      22.515676      62.900562       0.615635       0.473346      -1.022056      -0.052136      -0.031164      -0.019761       0.063873      -0.060605       0.008338      -0.073390      -0.119208       0.029637      -0.095513      -0.029135       0.124648              9.860487      13.864810       4.413049       2.658272       7.927457       2.890474       7.789194          -0.000001
          136              C      14.386838       4.318705       9.476351       0.604219      23.761911 0.24830563E+03  0.51263637E+04                                 7.753770                            5.611795      -0.029102       2.055631                    0.999606      21.937311      61.080733       0.623785       0.475607      -1.019084      -0.047123      -0.001193       0.031712       0.056812       0.033866       0.039742       0.052638      -0.159242      -0.079624      -0.090903      -0.033081       0.123984             10.268670      15.616232      -0.489036      -5.362661       4.818683      -0.651532      10.371095           0.000123
          137              C       4.215337       8.058710       9.655521      -0.011517      37.419505 0.42297210E+03  0.97841060E+04                                 9.722394                            6.788813       0.050188       2.022128                    0.999309      26.870586      74.320208       0.648021       0.408608      -1.079294       0.003468       0.040702      -0.008862       0.041799       0.000473      -0.005629      -0.006852      -0.018201       0.006186      -0.012566      -0.000532       0.013098             13.372140       7.604167       2.761876      -3.364928      22.499255      -5.146127      10.012997          -0.000270
          138              C       3.708002       9.186618      10.271691      -0.099942      33.881393 0.40621124E+03  0.93973629E+04                                 9.147646                            6.749891      -0.007643       1.971533                    0.999608      28.927622      82.727572       0.629476       0.420604      -1.060630       0.013920       0.007888      -0.019028       0.024861      -0.002499      -0.023237       0.003423       0.024135       0.058983      -0.022209      -0.013866       0.036075             11.388198       6.684896       1.321392      -2.757234      18.253475      -3.502592       9.226223           0.000852
          139              C       5.332946       9.402127       8.073143      -0.151291      35.787747 0.42470698E+03  0.99265437E+04                                 9.485614                            6.879078       0.107600       2.002632                    0.999689      29.478872      84.495811       0.627184       0.417833      -1.063314      -0.008735      -0.027471       0.014593       0.032310      -0.006534      -0.025479      -0.006239       0.024547       0.055307      -0.028088      -0.009294       0.037382             12.351570       6.935164       1.196281      -2.656014      20.372584      -4.950333       9.746963          -0.000651
          140              C       4.766344      10.528298       8.610216       0.079589      39.701241 0.41221947E+03  0.95082923E+04                                10.279332                            6.801504      -0.133310       1.969648                    0.999262      26.416477      73.821688       0.630985       0.420836      -1.067525      -0.008357      -0.003511       0.003432       0.009692       0.014919       0.008171      -0.004422      -0.039092       0.011625      -0.029075       0.006280       0.022795             15.112729       7.619771       2.658046      -3.909367      24.359608      -8.230353      13.358807           0.000014
          141              C       3.984156      10.422282       9.735055      -0.145336      34.965903 0.41259140E+03  0.95804441E+04                                 9.316699                            6.779636       0.139147       2.015323                    0.999748      29.297604      83.890325       0.631418       0.417757      -1.062630      -0.001845      -0.026745       0.003419       0.027026      -0.017840      -0.014357       0.020669      -0.031540      -0.007869      -0.024667      -0.015037       0.039704             11.783435       7.118128       2.112969      -3.569901      17.497295      -4.658341      10.734881           0.000566
          142              C       5.046853       8.138657       8.600602      -0.102734      33.523767 0.39876378E+03  0.91766960E+04                                 9.076785                            6.669222       0.039991       1.986866                    0.999673      28.752663      81.842271       0.636311       0.418279      -1.062772       0.002996       0.026516      -0.003701       0.026940      -0.015850      -0.000410       0.021041      -0.008727      -0.028762      -0.026242      -0.003176       0.029419             11.561012       7.216277       1.943007      -3.147709      17.679902      -4.823923       9.786856          -0.000926
          143              C       5.030419      11.854334       7.871686       0.096989      42.946159 0.40542162E+03  0.93176395E+04                                10.769542                            6.725794      -0.152757       1.960437                    0.999214      26.374675      73.698931       0.636936       0.418419      -1.068497      -0.000228       0.010037      -0.005527       0.011460      -0.006180      -0.013375      -0.006004      -0.015834      -0.028590      -0.022186       0.007251       0.014935             16.240522       6.250770       3.768276      -1.210052      25.847989      -5.763815      16.622806          -0.000009
          144              C       5.025685      11.833483       6.509993      -0.213716      40.655221 0.46388016E+03  0.11123241E+05                                10.430322                            7.258883      -0.034927       1.948720                    0.999324      30.908871      90.779778       0.599674       0.425956      -1.054467      -0.000837       0.008779      -0.003797       0.009601      -0.001224       0.003683       0.030295       0.009595      -0.077105      -0.043738       0.017802       0.025936             13.984793       5.520290       1.648668      -1.105424      15.120704      -5.692709      21.313383          -0.000025
          145              C       5.599232      11.922126       3.574662      -0.153634      39.216394 0.44670522E+03  0.10594918E+05                                10.170976                            7.125325      -0.030479       1.957672                    0.999493      29.978648      87.138711       0.605913       0.426206      -1.055898       0.003004       0.013403      -0.015614       0.020795       0.008652       0.008482      -0.035324       0.024187      -0.091811      -0.054557       0.023968       0.030589             13.452937       5.862425      -2.223827      -1.573420      12.568949       4.905512      21.927437           0.000003
          146              C       5.551301      11.906489       2.199859       0.003181      41.373103 0.40441780E+03  0.92481247E+04                                10.307781                            6.605923       0.039499       2.024058                    0.999236      26.376451      72.472859       0.661934       0.404639      -1.082220      -0.007242       0.033001       0.023352       0.041071      -0.006000       0.008881      -0.002377       0.012524      -0.004266      -0.008474      -0.006126       0.014600             14.745495       6.510561      -4.318907      -1.570418      20.225942       5.504498      17.499982          -0.000002
          147              C       3.853538       6.621448      10.154575       0.579931      23.509950 0.26775259E+03  0.56237285E+04                                 7.670080                            5.813962       0.020118       2.062436                    0.999495      22.489036      62.816996       0.615990       0.473415      -1.021952      -0.015374      -0.057813       0.019442       0.062902      -0.019462       0.072830       0.014839       0.169504       0.037691      -0.099486      -0.026293       0.125779              9.831106       6.000077       2.091107      -2.015807      15.721522      -3.346458       7.771720           0.000166
          148              C       5.891332      10.676043       1.448656       0.606403      23.725525 0.24788185E+03  0.51156029E+04                                 7.747664                            5.608241      -0.028305       2.056076                    0.999610      21.916075      61.016360       0.623755       0.475817      -1.018937       0.011788      -0.045590      -0.031530       0.056671       0.071362      -0.038444      -0.053292       0.095630      -0.079819      -0.090817      -0.032321       0.123138             10.259676       5.938396      -3.330868      -0.885852      14.481486       5.320826      10.359148           0.000001
          149              C       6.234860      18.010044       9.655521      -0.008709      37.448949 0.42324131E+03  0.97916861E+04                                 9.726404                            6.789676       0.053744       2.022832                    0.999314      26.880834      74.348612       0.648180       0.408452      -1.079420      -0.003823      -0.038281      -0.007890       0.039272       0.001979       0.005543       0.007698      -0.018657       0.004518      -0.012368      -0.002056       0.014424             13.383756       7.607448       2.769157       3.366857      22.525320       5.156720      10.018499          -0.000002
          150              C       6.742192      16.882132      10.271691      -0.097575      33.774904 0.40463754E+03  0.93513105E+04                                 9.128976                            6.737122      -0.009298       1.971834                    0.999642      28.866807      82.494779       0.630066       0.420643      -1.060669      -0.013159      -0.009789      -0.018893       0.025018      -0.002636       0.023009      -0.003943       0.025290       0.062185      -0.023386      -0.013285       0.036671             11.364805       6.671768       1.318440       2.751302      18.215079       3.494046       9.207568           0.000003
          151              C       5.117258      16.666636       8.073143      -0.148657      35.676581 0.42311237E+03  0.98793930E+04                                 9.464116                            6.864063       0.114143       2.005030                    0.999706      29.424193      84.280654       0.628194       0.417578      -1.063538       0.009185       0.027188       0.015291       0.032518      -0.006516       0.025673       0.005902       0.023444       0.052662      -0.027465      -0.009487       0.036953             12.322464       6.922543       1.195636       2.653924      20.316450       4.937049       9.728401          -0.000005
          152              C       5.683858      15.540462       8.610216       0.078837      39.690605 0.41219203E+03  0.95064648E+04                                10.272799                            6.798125      -0.128407       1.970981                    0.999262      26.417886      73.794710       0.631650       0.420446      -1.067889       0.008518       0.002696       0.004013       0.009795       0.015095      -0.008267       0.004483      -0.037482       0.014549      -0.029037       0.007254       0.021784             15.102496       7.615024       2.655832       3.905944      24.345155       8.222791      13.347308          -0.000001
          153              C       6.466041      15.646472       9.735055      -0.146559      35.015129 0.41334204E+03  0.96022691E+04                                 9.327613                            6.787771       0.136536       2.014420                    0.999761      29.313284      83.955367       0.630762       0.418000      -1.062472       0.002000       0.026527       0.003657       0.026852      -0.017268       0.013816      -0.020373      -0.031619      -0.006707      -0.024260      -0.014636       0.038896             11.799850       7.126889       2.120000       3.574762      17.523111       4.671091      10.749551          -0.000000
          154              C       5.403348      17.930103       8.600602      -0.104047      33.551288 0.39915573E+03  0.91878250E+04                                 9.082445                            6.673074       0.035638       1.985443                    0.999671      28.763071      81.877013       0.636055       0.418351      -1.062743      -0.002069      -0.026395      -0.003744       0.026740      -0.016310      -0.000385      -0.021628      -0.007384      -0.028826      -0.027496      -0.002058       0.029554             11.571338       7.221667       1.951122       3.151952      17.695560       4.835134       9.796788          -0.000003
          155              C       5.419786      14.214430       7.871686       0.095877      43.007601 0.40609916E+03  0.93372422E+04                                10.779434                            6.731732      -0.150608       1.960641                    0.999236      26.396515      73.779346       0.636600       0.418459      -1.068456       0.000451      -0.009599      -0.004982       0.010824      -0.005694       0.013929       0.005841      -0.015396      -0.027920      -0.022352       0.008005       0.014346             16.256268       6.256204       3.772606       1.212016      25.874536       5.770792      16.638064          -0.000003
          156              C       5.424526      14.235290       6.509993      -0.212297      40.546590 0.46250628E+03  0.11081613E+05                                10.410175                            7.246916      -0.033098       1.949671                    0.999335      30.869077      90.614997       0.600345       0.425814      -1.054599       0.001133      -0.008552      -0.003011       0.009137      -0.001549      -0.003277      -0.030883       0.008333      -0.076488      -0.043943       0.017117       0.026825             13.953380       5.509902       1.645231       1.102145      15.090465       5.672035      21.259772          -0.000017
          157              C       4.850993      14.146665       3.574662      -0.154349      39.266300 0.44731934E+03  0.10613240E+05                                10.180411                            7.130947      -0.029154       1.957916                    0.999510      29.996901      87.210197       0.605575       0.426293      -1.055833      -0.002502      -0.013614      -0.015289       0.020624       0.008575      -0.007786       0.034919       0.023537      -0.093925      -0.054330       0.023516       0.030814             13.467849       5.867673      -2.225695       1.576795      12.580823      -4.916350      21.955050           0.000004
          158              C       4.898930      14.162310       2.199859       0.003775      41.362159 0.40421925E+03  0.92427610E+04                                10.307513                            6.605251       0.038022       2.023671                    0.999228      26.369442      72.458349       0.661803       0.404756      -1.082105       0.007043      -0.032686       0.023676       0.040970      -0.005939      -0.008792       0.001797       0.011605      -0.003722      -0.008692      -0.005347       0.014040             14.746277       6.510743      -4.319318       1.571172      20.227517      -5.507102      17.500570          -0.000003
          159              C       6.596657      19.447303      10.154575       0.578159      23.587358 0.26861243E+03  0.56459608E+04                                 7.687087                            5.822909       0.011801       2.059148                    0.999541      22.516575      62.904394       0.615615       0.473353      -1.022049       0.015221       0.058816       0.019743       0.063881      -0.018710      -0.072757      -0.012706       0.165817       0.029699      -0.095516      -0.029118       0.124634              9.861521       6.011452       2.104449       2.023572      15.782969       3.366429       7.790143           0.000001
          160              C       4.558902      15.392760       1.448656       0.604288      23.760480 0.24827717E+03  0.51255966E+04                                 7.753452                            5.611409      -0.029027       2.055684                    0.999606      21.935485      61.073317       0.623821       0.475596      -1.019096      -0.012148       0.045524      -0.031712       0.056795       0.071563       0.039292       0.053014       0.097192      -0.079596      -0.090917      -0.033063       0.123981             10.269325       5.942767      -3.334634       0.887735      14.496382      -5.328191      10.368828          -0.000000
          161              C       2.670223      21.723951      19.483657      -0.215169      40.515067 0.45607625E+03  0.10894851E+05                                10.376125                            7.182658       0.030556       1.969611                    0.999430      30.865468      90.617566       0.604447       0.424194      -1.055074       0.000369       0.000064      -0.010838       0.010845      -0.015237      -0.000014      -0.000032      -0.049146       0.094596      -0.044680       0.013148       0.031532             13.948950      20.957358       7.979104       0.000750       9.367625       0.000597      11.521867           0.000123
          162              C       2.670229      21.723960      16.715260       0.098026      44.525902 0.39904590E+03  0.91244345E+04                                10.953226                            6.643677      -0.127344       1.969172                    0.999117      26.151489      72.618294       0.645799       0.414787      -1.072049       0.000337       0.000031       0.012156       0.012160      -0.001073      -0.000348      -0.000430       0.024668       0.039293      -0.018936       0.005817       0.013119             16.543444      12.606512       3.270774      -0.005839       7.065252      -0.000946      29.958569           0.000084
          163              C       2.670233      21.723964      15.290639       0.080058      44.521330 0.39814716E+03  0.90865135E+04                                10.911502                            6.612757      -0.042284       1.998806                    0.999296      26.064097      71.989291       0.651628       0.411863      -1.075393       0.000057      -0.000396      -0.000270       0.000482       0.010718       0.000009       0.000007       0.019068      -0.022256      -0.010635      -0.007419       0.018054             16.504215      12.490299       0.224754      -0.009713       5.603732      -0.001081      31.418614           0.000576
          164              C       2.670239      21.723973      12.390705      -0.123130      35.809359 0.42673182E+03  0.10006115E+05                                 9.566336                            6.973008      -0.043987       1.959674                    0.999556      29.333611      84.777948       0.611335       0.427284      -1.055231       0.000067      -0.000048       0.008580       0.008580      -0.007383       0.000513       0.000101      -0.090875       0.017431      -0.048944       0.005815       0.043128             12.102523      20.354787       0.026762      -0.003794       4.944602      -0.000452      11.008180          -0.000713
          165              C      14.282490      13.034366      13.291363      -0.215089      40.516128 0.45606657E+03  0.10894654E+05                                10.376679                            7.182772       0.030258       1.969543                    0.999429      30.864794      90.618251       0.604413       0.424216      -1.055051       0.000050      -0.000316       0.010791       0.010796       0.000471      -0.000031      -0.000091       0.057908       0.094379      -0.044688       0.013228       0.031460             13.949619       5.971296       3.573082       0.000358      24.354456       0.000879      11.523105          -0.000002
          166              C      14.282484      13.034357      16.059760       0.097939      44.528556 0.39904655E+03  0.91243825E+04                                10.953533                            6.643493      -0.127041       1.969265                    0.999117      26.151344      72.615795       0.645841       0.414764      -1.072072       0.000011      -0.000332      -0.012167       0.012171      -0.007612      -0.000337      -0.000419      -0.019650       0.039481      -0.019016       0.005838       0.013178             16.545961       5.736211       1.250419       0.000360      13.936332      -0.000945      29.965341          -0.000004
          167              C      14.282480      13.034353      17.484380       0.080470      44.510930 0.39798978E+03  0.90820736E+04                                10.910449                            6.611668      -0.042693       1.998752                    0.999294      26.058521      71.971809       0.651646       0.411890      -1.075370       0.000235       0.000211       0.000340       0.000463       0.003748      -0.000016       0.000058      -0.027590      -0.022534      -0.010540      -0.007511       0.018051             16.505203       6.030009      -1.675256       0.000250      12.065225      -0.002154      31.420375           0.000000
          168              C      14.282474      13.034344      20.384314      -0.124046      35.848683 0.42716666E+03  0.10019066E+05                                 9.573744                            6.976607      -0.044993       1.959184                    0.999556      29.350780      84.844861       0.611158       0.427290      -1.055206       0.000097      -0.000704      -0.008517       0.008547       0.018384      -0.000001       0.000309       0.086141       0.017535      -0.049754       0.005847       0.043908             12.116566       6.162100      -4.155565      -0.000018      19.172360       0.000009      11.015238           0.000000
          169              C      16.837368       4.344795       2.366356      -0.215168      40.515030 0.45607589E+03  0.10894838E+05                                10.376115                            7.182653       0.030557       1.969611                    0.999430      30.865453      90.617459       0.604447       0.424193      -1.055074      -0.000369      -0.000064       0.010838       0.010845      -0.015237      -0.000013      -0.000032      -0.049147       0.094596      -0.044680       0.013148       0.031532             13.948935      20.957347       7.979095       0.000748       9.367613       0.000596      11.521845          -0.000125
          170              C      16.837362       4.344786       5.134753       0.098026      44.525884 0.39904582E+03  0.91244320E+04                                10.953222                            6.643676      -0.127344       1.969172                    0.999117      26.151485      72.618273       0.645799       0.414787      -1.072049      -0.000337      -0.000031      -0.012156       0.012160      -0.001073      -0.000348      -0.000430       0.024668       0.039293      -0.018936       0.005817       0.013119             16.543435      12.606505       3.270770      -0.005837       7.065247      -0.000945      29.958552          -0.000084
          171              C      16.837358       4.344782       6.559374       0.080058      44.521301 0.39814696E+03  0.90865075E+04                                10.911495                            6.612754      -0.042284       1.998806                    0.999296      26.064091      71.989255       0.651628       0.411863      -1.075393      -0.000057       0.000396       0.000270       0.000482       0.010718       0.000009       0.000007       0.019068      -0.022256      -0.010635      -0.007419       0.018054             16.504200      12.490305       0.224753      -0.009711       5.603727      -0.001081      31.418566          -0.000577
          172              C      16.837352       4.344773       9.459308      -0.123130      35.809318 0.42673117E+03  0.10006096E+05                                 9.566331                            6.973003      -0.043986       1.959675                    0.999556      29.333580      84.777840       0.611335       0.427284      -1.055231      -0.000067       0.000048      -0.008579       0.008580      -0.007383       0.000512       0.000100      -0.090875       0.017431      -0.048943       0.005815       0.043128             12.102517      20.354781       0.026759      -0.003796       4.944600      -0.000452      11.008170           0.000717
          173              C       5.225101      13.034380       8.558650      -0.215088      40.516044 0.45606580E+03  0.10894628E+05                                10.376652                            7.182759       0.030258       1.969542                    0.999429      30.864778      90.618073       0.604414       0.424215      -1.055052      -0.000050       0.000316      -0.010791       0.010796       0.000471      -0.000031      -0.000091       0.057909       0.094378      -0.044688       0.013228       0.031460             13.949573       5.971278       3.573060       0.000358      24.354373       0.000882      11.523067           0.000001
          174              C       5.225107      13.034389       5.790253       0.097940      44.528483 0.39904628E+03  0.91243724E+04                                10.953511                            6.643486      -0.127043       1.969264                    0.999117      26.151332      72.615683       0.645842       0.414763      -1.072073      -0.000011       0.000332       0.012167       0.012171      -0.007613      -0.000337      -0.000419      -0.019650       0.039480      -0.019016       0.005838       0.013178             16.545914       5.736199       1.250414       0.000360      13.936294      -0.000946      29.965247           0.000005
          175              C       5.225111      13.034393       4.365633       0.080470      44.510869 0.39798954E+03  0.90820653E+04                                10.910432                            6.611662      -0.042694       1.998752                    0.999294      26.058514      71.971737       0.651647       0.411890      -1.075370      -0.000235      -0.000210      -0.000340       0.000463       0.003748      -0.000016       0.000058      -0.027589      -0.022533      -0.010539      -0.007511       0.018051             16.505162       6.029999      -1.675256       0.000250      12.065211      -0.002155      31.420275          -0.000001
          176              C       5.225117      13.034402       1.465699      -0.124047      35.848700 0.42716678E+03  0.10019070E+05                                 9.573752                            6.976611      -0.044993       1.959184                    0.999556      29.350780      84.844886       0.611158       0.427290      -1.055205      -0.000097       0.000704       0.008517       0.008547       0.018384      -0.000001       0.000309       0.086140       0.017535      -0.049754       0.005847       0.043907             12.116579       6.162106      -4.155573      -0.000018      19.172393       0.000007      11.015236           0.000006
          177              O      14.000549      18.740460      20.400046      -0.502362      30.151829 0.45572186E+03  0.10528641E+05                                 7.718724                            6.579386       0.325152       2.154672                    0.999043      26.851373      69.554466       0.744272       0.356207      -1.139398       0.014299       0.005081       0.007939       0.017126      -0.019288       0.013226       0.053109       0.009923      -0.073169      -0.069665       0.020748       0.048917              8.958699      13.686771       2.695093      -0.644301       6.917289      -0.506390       6.272038           0.000010
          178              O      -0.817372      22.128038      12.928216      -0.535981      31.076241 0.46983470E+03  0.10930707E+05                                 7.866424                            6.664347       0.403149       2.170597                    0.999166      27.328738      70.888680       0.742680       0.354488      -1.141514       0.017290      -0.006926      -0.011701       0.021996      -0.010377      -0.023996      -0.030827      -0.005877      -0.180796      -0.076063       0.032816       0.043247              9.296287      14.705574      -1.411377       2.378331       5.766410      -0.239768       7.416876          -0.054936
          179              O       8.687783       9.227316       0.299345      -0.524267      31.027381 0.48262648E+03  0.11301180E+05                                 7.854710                            6.764819       0.402276       2.171503                    0.999019      27.375705      71.183249       0.735633       0.355576      -1.140920       0.004231       0.009924      -0.009510       0.014382      -0.011248      -0.024079      -0.010695      -0.083984       0.093675      -0.065712       0.024098       0.041614              9.091553       9.446068       2.842139      -2.709041       8.733868      -3.105256       9.094724          -0.000008
          180              O       0.265201      21.283239      11.185022      -0.547565      33.107360 0.49692755E+03  0.11720449E+05                                 8.236542                            6.862710       0.345064       2.147582                    0.999042      27.600394      72.009967       0.730677       0.355410      -1.141138       0.004092       0.010744       0.018939       0.022156       0.037837       0.012361      -0.006871      -0.098720       0.101845      -0.080855       0.035013       0.045842              9.913082      11.281853       0.586128       5.143248       6.043830       1.044169      12.413563           0.053909
          181              O       9.454692      24.707437      20.400046      -0.502394      30.120758 0.45512701E+03  0.10511358E+05                                 7.713437                            6.575061       0.321171       2.153999                    0.999065      26.834112      69.495734       0.744529       0.356204      -1.139412      -0.013501      -0.004771       0.007181       0.016019      -0.019204      -0.012405      -0.053007       0.010799      -0.076507      -0.069800       0.020924       0.048876              8.952129      13.675891       2.692744       0.643656       6.912551       0.506088       6.267946           0.000017
          182              O       6.157848      21.319904      12.928216      -0.530441      30.967479 0.46746341E+03  0.10861188E+05                                 7.846165                            6.645092       0.409134       2.173746                    0.999143      27.257677      70.644897       0.744202       0.354230      -1.141784      -0.015927       0.007413      -0.013751       0.022310      -0.011197       0.023677       0.030705      -0.003856      -0.184787      -0.077044       0.033410       0.043634              9.274767      14.673983      -1.408900      -2.381491       5.747869       0.238197       7.402447          -0.000146
          183              O       1.762457      16.841494       0.299345      -0.524487      31.014350 0.48235772E+03  0.11293215E+05                                 7.851990                            6.762384       0.400916       2.171155                    0.999022      27.371962      71.166225       0.735861       0.355518      -1.140977      -0.004340      -0.009835      -0.009105       0.014088      -0.011051       0.024131       0.010722      -0.084629       0.091667      -0.065704       0.024342       0.041362              9.088468       9.441583       2.840876       2.708067       8.731409       3.104805       9.092413          -0.000024
          184              O      10.184989       4.785505      11.185022      -0.541678      32.991529 0.49435374E+03  0.11644216E+05                                 8.216230                            6.842921       0.380578       2.160506                    0.999116      27.524214      71.755336       0.732078       0.355203      -1.141343      -0.000977      -0.010898       0.018792       0.021746       0.038989      -0.013858       0.006277      -0.097512       0.106800      -0.082179       0.037309       0.044869              9.892412      11.263226       0.583280      -5.139584       6.024558      -1.043352      12.389450           0.000104
          185              O      15.231110      20.384905      12.374973      -0.508969      30.309753 0.45887282E+03  0.10620741E+05                                 7.748801                            6.605046       0.322104       2.151950                    0.999069      26.946903      69.887468       0.742255       0.356526      -1.139033      -0.001757      -0.018009      -0.006772       0.019320      -0.019010       0.047524       0.027704       0.015323      -0.070952      -0.069571       0.019436       0.050135              8.994695       6.023363       0.434238      -0.302129      14.663734      -0.763633       6.296988          -0.048905
          186              O      12.911054      16.266357      19.846804      -0.531035      30.990363 0.46789282E+03  0.10873763E+05                                 7.850518                            6.648511       0.405445       2.172430                    0.999148      27.266749      70.679020       0.743942       0.354269      -1.141742       0.011039      -0.012282       0.013901       0.021586      -0.008149      -0.023077      -0.031302       0.014412      -0.183578      -0.076744       0.033688       0.043055              9.281103       7.224909      -3.603528      -0.900904      13.212227       2.219293       7.406172           0.000010
          187              O      16.356863      19.475804      10.625661      -0.530420      31.171571 0.48561400E+03  0.11389513E+05                                 7.881611                            6.788306       0.399001       2.168951                    0.999042      27.461036      71.479622       0.733887       0.355847      -1.140621      -0.009171      -0.010361       0.010513       0.017377       0.012370      -0.002381      -0.024315       0.082760       0.092067      -0.064467       0.025053       0.039414              9.123258       7.281128       2.203995      -2.221262      10.959562      -3.487323       9.129085           0.059027
          188              O      14.026912      15.466040      21.589998      -0.542560      33.002125 0.49458602E+03  0.11650833E+05                                 8.217181                            6.843935       0.382337       2.160970                    0.999121      27.531867      71.774328       0.732133       0.355141      -1.141414      -0.010080      -0.004233      -0.017591       0.020711       0.059095      -0.009974       0.011277       0.040111       0.104850      -0.081802       0.036592       0.045210              9.893509       6.126447      -0.928031      -0.449184      11.166220       5.225552      12.387859          -0.000004
          189              O      13.333875       5.683833      12.374973      -0.502441      30.126177 0.45521797E+03  0.10514026E+05                                 7.714535                            6.575817       0.320921       2.153892                    0.999065      26.835943      69.503272       0.744466       0.356214      -1.139398       0.000719       0.014311      -0.007162       0.016019      -0.019073      -0.047358      -0.026839       0.011625      -0.076400      -0.069784       0.020938       0.048846              8.953792       5.993352       0.434168       0.304113      14.598920       0.760877       6.269104          -0.000115
          190              O      15.653896       9.802335      19.846804      -0.530513      30.973258 0.46754202E+03  0.10863500E+05                                 7.847397                            6.645746       0.408976       2.173673                    0.999143      27.259208      70.651062       0.744147       0.354240      -1.141773      -0.011610       0.013198       0.013745       0.022314      -0.008368       0.022798       0.031383       0.015348      -0.184790      -0.077055       0.033423       0.043632              9.277628       7.222185      -3.602365       0.900673      13.207332      -2.218396       7.403368           0.000018
          191              O      12.208130       6.592944      10.625661      -0.524419      31.010726 0.48228480E+03  0.11291061E+05                                 7.851352                            6.761831       0.401047       2.171227                    0.999022      27.370322      71.160131       0.735900       0.355514      -1.140982       0.008181       0.006962       0.009099       0.014078       0.013597       0.003491       0.026170       0.083098       0.091678      -0.065687       0.024322       0.041365              9.087747       7.249201       2.196422       2.214881      10.921842       3.473661       9.092197           0.000123
          192              O      14.538030      10.602642      21.589998      -0.541602      32.983444 0.49420437E+03  0.11639729E+05                                 8.214720                            6.841732       0.381070       2.160717                    0.999116      27.520902      71.741917       0.732172       0.355187      -1.141365       0.010202       0.004099      -0.018757       0.021742       0.059172       0.009935      -0.011468       0.039617       0.106695      -0.082122       0.037257       0.044866              9.890845       6.124504      -0.927728       0.449016      11.163086      -5.224345      12.384947          -0.000020
          193              O       5.507042       7.328286       1.449967      -0.502360      30.151927 0.45572340E+03  0.10528687E+05                                 7.718748                            6.579403       0.325160       2.154675                    0.999043      26.851366      69.554514       0.744270       0.356207      -1.139397      -0.014298      -0.005081      -0.007938       0.017125      -0.019288       0.013227       0.053110       0.009924      -0.073170      -0.069667       0.020750       0.048917              8.958733      13.686828       2.695114      -0.644312       6.917315      -0.506396       6.272056          -0.000007
          194              O      20.324963       3.940708       8.921797      -0.535981      31.076413 0.46983758E+03  0.10930793E+05                                 7.866463                            6.664375       0.403154       2.170598                    0.999166      27.328761      70.888852       0.742677       0.354489      -1.141513      -0.017290       0.006925       0.011702       0.021996      -0.010377      -0.023996      -0.030827      -0.005876      -0.180797      -0.076063       0.032816       0.043247              9.296343      14.705673      -1.411385       2.378360       5.766437      -0.239773       7.416918           0.054941
          195              O      10.819808      16.841430      21.550668      -0.524268      31.027326 0.48262570E+03  0.11301157E+05                                 7.854697                            6.764812       0.402267       2.171499                    0.999019      27.375716      71.183250       0.735633       0.355576      -1.140920      -0.004232      -0.009924       0.009511       0.014382      -0.011247      -0.024078      -0.010695      -0.083981       0.093673      -0.065710       0.024098       0.041613              9.091533       9.446039       2.842124      -2.709027       8.733851      -3.105247       9.094709           0.000009
          196              O      19.242390       4.785507      10.664991      -0.547564      33.107292 0.49692662E+03  0.11720421E+05                                 8.236528                            6.862702       0.345059       2.147581                    0.999042      27.600386      72.009923       0.730678       0.355410      -1.141138      -0.004092      -0.010744      -0.018940       0.022156       0.037837       0.012361      -0.006871      -0.098720       0.101844      -0.080855       0.035013       0.045842              9.913059      11.281822       0.586124       5.143226       6.043821       1.044168      12.413535          -0.053904
          197              O      10.052899       1.361309       1.449967      -0.502397      30.120927 0.45513018E+03  0.10511448E+05                                 7.713462                            6.575082       0.321176       2.154001                    0.999065      26.834191      69.495984       0.744528       0.356203      -1.139412       0.013502       0.004775      -0.007176       0.016019      -0.019209      -0.012410      -0.053011       0.010797      -0.076502      -0.069806       0.020925       0.048881              8.952162      13.675938       2.692763       0.643669       6.912580       0.506094       6.267967          -0.000019
          198              O      13.349743       4.748842       8.921797      -0.530442      30.967709 0.46746766E+03  0.10861311E+05                                 7.846201                            6.645120       0.409149       2.173750                    0.999143      27.257784      70.645249       0.744201       0.354230      -1.141785       0.015929      -0.007411       0.013748       0.022308      -0.011198       0.023684       0.030706      -0.003861      -0.184797      -0.077051       0.033413       0.043637              9.274812      14.674057      -1.408908      -2.381511       5.747894       0.238200       7.402485           0.000149
          199              O      17.745134       9.227252      21.550668      -0.524484      31.014257 0.48235585E+03  0.11293163E+05                                 7.851988                            6.762381       0.400910       2.171153                    0.999022      27.371867      71.166007       0.735860       0.355519      -1.140976       0.004336       0.009835       0.009107       0.014088      -0.011044       0.024133       0.010723      -0.084616       0.091649      -0.065694       0.024335       0.041359              9.088466       9.441575       2.840875       2.708066       8.731410       3.104808       9.092414           0.000018
          200              O       9.322602      21.283241      10.664991      -0.541677      32.991547 0.49435392E+03  0.11644227E+05                                 8.216254                            6.842940       0.380563       2.160502                    0.999116      27.524151      71.755290       0.732074       0.355205      -1.141341       0.000972       0.010900      -0.018793       0.021747       0.038988      -0.013862       0.006278      -0.097500       0.106789      -0.082173       0.037307       0.044865              9.892443      11.263265       0.583279      -5.139605       6.024574      -1.043354      12.389491          -0.000101
          201              O       4.276481       5.683841       9.475040      -0.508969      30.309904 0.45887542E+03  0.10620818E+05                                 7.748836                            6.605073       0.322108       2.151951                    0.999069      26.946919      69.887613       0.742252       0.356526      -1.139032       0.001757       0.018008       0.006772       0.019320      -0.019010       0.047525       0.027704       0.015323      -0.070953      -0.069571       0.019436       0.050135              8.994743       6.023390       0.434253      -0.302132      14.663823      -0.763653       6.297017           0.048911
          202              O       6.596537       9.802389       2.003209      -0.531033      30.990454 0.46789421E+03  0.10873805E+05                                 7.850540                            6.648526       0.405454       2.172433                    0.999148      27.266744      70.679065       0.743940       0.354270      -1.141741      -0.011038       0.012282      -0.013901       0.021585      -0.008149      -0.023077      -0.031304       0.014412      -0.183581      -0.076745       0.033689       0.043056              9.281135       7.224929      -3.603545      -0.900910      13.212281       2.219308       7.406194          -0.000007
          203              O       3.150728       6.592942      11.224352      -0.530420      31.171405 0.48561112E+03  0.11389426E+05                                 7.881574                            6.788279       0.398995       2.168949                    0.999042      27.461015      71.479469       0.733890       0.355846      -1.140622       0.009172       0.010361      -0.010514       0.017378       0.012370      -0.002381      -0.024314       0.082760       0.092068      -0.064467       0.025053       0.039413              9.123205       7.281098       2.203975      -2.221253      10.959474      -3.487288       9.129044          -0.059021
          204              O       5.480679      10.602706       0.260015      -0.542562      33.002187 0.49458741E+03  0.11650874E+05                                 8.217192                            6.843946       0.382327       2.160966                    0.999121      27.531888      71.774408       0.732132       0.355141      -1.141414       0.010080       0.004233       0.017592       0.020712       0.059095      -0.009975       0.011277       0.040110       0.104846      -0.081801       0.036590       0.045210              9.893518       6.126456      -0.928032      -0.449183      11.166233       5.225552      12.387866           0.000008
          205              O       6.173716      20.384913       9.475040      -0.502442      30.126293 0.45522019E+03  0.10514089E+05                                 7.714548                            6.575828       0.320933       2.153896                    0.999065      26.836012      69.503461       0.744467       0.356214      -1.139399      -0.000721      -0.014313       0.007159       0.016020      -0.019076      -0.047360      -0.026844       0.011630      -0.076398      -0.069789       0.020940       0.048849              8.953807       5.993363       0.434176       0.304115      14.598943       0.760884       6.269115           0.000118
          206              O       3.853695      16.266411       2.003209      -0.530517      30.973396 0.46754464E+03  0.10863575E+05                                 7.847409                            6.645757       0.408985       2.173675                    0.999143      27.259313      70.651338       0.744148       0.354240      -1.141774       0.011608      -0.013200      -0.013740       0.022310      -0.008366       0.022797       0.031392       0.015356      -0.184801      -0.077063       0.033426       0.043637              9.277643       7.222196      -3.602370       0.900674      13.207356      -2.218398       7.403378          -0.000022
          207              O       7.299461      19.475802      11.224352      -0.524419      31.010566 0.48228177E+03  0.11290974E+05                                 7.851333                            6.761816       0.401031       2.171222                    0.999022      27.370231      71.159877       0.735899       0.355514      -1.140982      -0.008182      -0.006959      -0.009100       0.014077       0.013598       0.003490       0.026171       0.083084       0.091665      -0.065679       0.024317       0.041362              9.087719       7.249187       2.196415       2.214878      10.921795       3.473642       9.092176          -0.000123
          208              O       4.969561      15.466104       0.260015      -0.541599      32.983383 0.49420311E+03  0.11639696E+05                                 8.214727                            6.841736       0.381062       2.160715                    0.999116      27.520818      71.741760       0.732169       0.355188      -1.141363      -0.010206      -0.004092       0.018759       0.021744       0.059166       0.009937      -0.011474       0.039606       0.106684      -0.082115       0.037255       0.044860              9.890855       6.124507      -0.927730       0.449016      11.163102      -5.224354      12.384956           0.000018

******************************************************
Auxiliary information for the entire system
The total spin magnetic moment of the unit cell is   0.000319
The total net atomic charge of the unit cell is   -0.000002
Accuracy of reproducing the electrostatic potential in the unit cell:
  The inner radius (bohr) =    5.0000
  The outer radius (bohr) =   12.0000
  Valid grid points have density less than (e/(bohr^3)) =    0.0001
  The number of valid grid points were=      1080122
  The rms potential error without charges in kcal/mol is=      2.21393
  The rms potential error with partial charges in kcal/mol is=      0.85022
  The RRMSE value at monopole order=      0.38403
  The rms potential error with partial charges and cloud penetration in kcal/mol is=      0.85610
  The RRMSE value at monopole order with cloud penetration is=      0.38669
  The rms potential error with partial charges and atomic dipoles in kcal/mol is=      0.31654
  The RRMSE value at dipole order=      0.14298
  The rms potential error with partial charges, atomic dipoles and cloud penetration in kcal/mol is=      0.30420
  The RRMSE value at dipole order with cloud penetration=      0.13740

******************************************************
The electron densities and ab initio electrostatic potential were computed in VASP using the PBE functional and
projector augmented wave method. See the main text of the journal article for a description of computational details.
The atomic charges, dipoles, and quadrupoles were computed with the DDEC6 method as described in
(a) T. A. Manz and N. Gabaldon Limas, RSC Adv. 6 (2016) 47771-47801 DOI: 10.1039/c6ra04656h
(b) N. Gabaldon Limas and T. A. Manz, RSC Adv. 8 (2018) 2678-2707 DOI: 10.1039/c7ra11829e.
For each atom in the material, the electron cloud parameters were fit to the spherically averaged atom-in-material
electron density using radial positions for which this density was between 10^-4 and 10^-2 electrons per cubic bohr.
The polarizabilities, dispersion coefficients, and quantum Drude oscillator (QDO) parameters were fit using the MCLF method.
The magnetic structure of the system was optimized in VASP from the default ferromagnetic initial guess using spin polarization.
The atomic spin moments (ASMs) were computed on this optimized magnetic structure using the DDEC6 partition as inputs
to the method of T. A. Manz and D. S. Sholl, J. Chem. Theory Comput. 7 (2011) 4146-4164 DOI: 10.1021/ct200539n.
The RMSE and RRMSE were computed using a uniform grid with Ewald summation.
