# Supplementary material for: A collection of forcefield precursors for metal–organic frameworks
Source: RSC Adv. 2019 Nov 13;9(63):36492–507. doi: 10.1039/c9ra07327b (PMC9075174; doi:10.1039/c9ra07327b)
Supplement: RA-009-C9RA07327B-s3418 [file RA-009-C9RA07327B-s3418.xyz]

  108
jmolscript: load "" {1 1 1} spacegroup "x,y,z" unitcell [{     11.858600     0.000000     0.000000 }, {      5.929310    15.385510     0.000000 }, {      0.299426    -0.000003    17.449031 }]
Zn    11.084035     2.000730    11.715628     0.964987
Zn     1.223707     2.000729    14.457918     0.965396
Zn     7.003301    13.384777     5.733403     0.964985
Zn    16.863629    13.384778     2.991113     0.965395
H     14.487438    14.342370    13.186233     0.129264
H     16.579486    14.914711    16.583559     0.133773
H     13.617066    10.385217    14.364042     0.124496
H     13.917660    11.920690    16.332293     0.123433
H     11.035417     8.394332    11.390727     0.114557
H     11.186805     6.132662    11.298248     0.123119
H      9.678920    14.342370    12.987314     0.129203
H      7.586872    14.914712     9.589987     0.134127
H     10.549287    10.385217    11.809504     0.126705
H     10.248694    11.920691     9.841253     0.123417
H     13.130933     8.394332    14.782819     0.115458
H     12.979542     6.132662    14.875299     0.122327
H      3.599898     1.043137     4.262798     0.129265
H      1.507850     0.470796     0.865472     0.133773
H      4.470270     5.000290     3.084989     0.124494
H      4.169676     3.464817     1.116738     0.123435
H      7.051919     6.991175     6.058304     0.114558
H      6.900531     9.252845     6.150783     0.123121
H      8.408416     1.043137     4.461717     0.129204
H     10.500464     0.470795     7.859044     0.134127
H      7.538049     5.000290     5.639527     0.126703
H      7.838642     3.464816     7.607778     0.123419
H      4.956403     6.991175     2.666212     0.115458
H      5.107794     9.252845     2.573732     0.122330
H     12.083179    13.856188    13.086773     0.127272
H      6.004157     1.529319     4.362258     0.127273
C     12.999121    12.271173    13.873725     0.112380
C     15.627112    14.805474    14.779329    -0.017381
C     14.681534    14.098356    14.062174    -0.149335
C     15.935751    14.439298    16.110690    -0.106976
C     14.015564    13.020139    14.643227     0.078325
C     12.997605    10.856013    13.854531    -0.189559
C     14.335611    12.657656    15.948414    -0.151653
C     10.489043     0.526490    14.104052     0.627763
C     15.299584    13.006295     0.668298     0.584495
C     15.288994    13.386622    16.705702    -0.018216
C     11.482245     7.940767    12.067750    -0.138388
C     11.530325     6.583150    12.036342    -0.082502
C     11.167234    12.271173    12.299822     0.109511
C      8.539246    14.805474    11.394217    -0.018826
C      9.484824    14.098356    12.111372    -0.150085
C      8.230607    14.439299    10.062856    -0.107495
C     10.150792    13.020140    11.530320     0.082157
C     11.168748    10.856014    12.319016    -0.191424
C      9.830744    12.657657    10.225132    -0.154720
C      1.818697     0.526490    12.069495     0.630453
C      8.567346    13.006293     8.056218     0.585579
C      8.877362    13.386623     9.467844    -0.014258
C     12.684104     7.940767    14.105797    -0.138656
C     12.636022     6.583150    14.137205    -0.081054
C      5.088215     3.114334     3.575306     0.112380
C      2.460224     0.580033     2.669702    -0.017381
C      3.405802     1.287151     3.386857    -0.149335
C      2.151585     0.946209     1.338341    -0.106977
C      4.071772     2.365368     2.805804     0.078325
C      5.089731     4.529494     3.594500    -0.189559
C      3.751725     2.727851     1.500617    -0.151655
C      7.598293    14.859017     3.344979     0.627763
C      2.787752     2.379212    16.780733     0.584489
C      2.798342     1.998885     0.743329    -0.018215
C      6.605091     7.444740     5.381281    -0.138388
C      6.557011     8.802357     5.412689    -0.082504
C      6.920102     3.114334     5.149209     0.109512
C      9.548090     0.580033     6.054814    -0.018825
C      8.602512     1.287151     5.337659    -0.150084
C      9.856729     0.946208     7.386175    -0.107495
C      7.936544     2.365367     5.918711     0.082157
C      6.918588     4.529493     5.130015    -0.191424
C      8.256592     2.727850     7.223899    -0.154721
C     16.268639    14.859017     5.379536     0.630452
C      9.519990     2.379214     9.392813     0.585584
C      9.209974     1.998884     7.981187    -0.014259
C      5.403232     7.444740     3.343234    -0.138656
C      5.451314     8.802357     3.311826    -0.081055
C     12.083178    12.926903    13.086773    -0.193038
C     12.083175     8.665117    13.086773     0.086139
C     12.083176    10.169820    13.086773     0.095993
C     12.083172     4.366405    13.086773     0.632680
C     12.083173     5.849569    13.086773    -0.026872
C      6.004158     2.458604     4.362258    -0.193038
C      6.004161     6.720390     4.362258     0.086139
C      6.004160     5.215687     4.362258     0.095993
C      6.004164    11.019102     4.362258     0.632679
C      6.004163     9.535938     4.362258    -0.026872
O     16.187942    13.689103     1.229808    -0.514476
O     12.690962     3.807296    14.021867    -0.558194
O     11.364719     1.096369    14.755773    -0.560053
O     10.201857     0.760350    12.917169    -0.557782
O     14.740599    12.060393     1.195259    -0.434320
O      7.678989    13.689102     7.494708    -0.517330
O     11.475382     3.807296    12.151680    -0.557088
O      0.943022     1.096369    11.417773    -0.559784
O      2.105883     0.760350    13.256378    -0.559341
O      9.126330    12.060392     7.529257    -0.434204
O      1.899394     1.696404    16.219223    -0.514474
O      5.396374    11.578211     3.427164    -0.558194
O      6.722617    14.289138     2.693258    -0.560053
O      7.885479    14.625157     4.531862    -0.557782
O      3.346737     3.325114    16.253772    -0.434310
O     10.408347     1.696405     9.954323    -0.517332
O      6.611954    11.578211     5.297351    -0.557087
O     17.144314    14.289138     6.031258    -0.559784
O     15.981453    14.625157     4.192653    -0.559341
O      8.961006     3.325115     9.919774    -0.434209

The following XYZ coordinates are in angstroms. Other properties are in atomic units.
The sperically averaged electron density of each atom fit to a function of the form exp(a - br)
eigen_1, eigen_2 and eigen_3 are the three eigenvalues of traceless quadrupole moment tensor
  atom number  atomic symbol              X              Y              Z     net charge C6 coefficient C8 coefficient C10 coefficient fluctuating dipole atomic polarizability isotropic forcefield polarizability              a              b squared Pearson coefficient          <r^3>          <r^4>         wp_QDO          m_QDO          q_QDO       dipole_x       dipole_y       dipole_z         dipole            Qxy            Qxz            Qyz     Q(x^2-y^2)  Q(3z^2 - R^2)        eigen_1        eigen_2        eigen_3 static polarizability      alpha(xx)      alpha(xy)      alpha(xz)      alpha(yy)      alpha(yz)      alpha(zz) atomic spin moment
            1             Zn      11.084035       2.000730      11.715628       0.964987      92.929534 0.16555964E+04  0.51179623E+05                                16.976957                           13.512700       0.068586       1.903043                    0.998338      44.549770     120.513669       0.479074       0.413581      -1.132541      -0.016348      -0.010546      -0.063574       0.066484      -0.001822      -0.076385       0.006860      -0.056465      -0.139729      -0.105051       0.046847       0.058205             21.317129      17.911167       0.573664       4.477168      21.084271      -1.221063      24.955948           0.003500
            2             Zn       1.223707       2.000729      14.457918       0.965396      92.989329 0.16569881E+04  0.51236524E+05                                16.988484                           13.522125       0.065314       1.902057                    0.998378      44.557396     120.574623       0.478679       0.413811      -1.132315       0.015278      -0.011281       0.062347       0.065175       0.002037      -0.077891      -0.006824      -0.055793      -0.135655      -0.105772       0.046666       0.059106             21.331076      17.923551      -0.574491       4.476978      21.104626       1.222782      24.965051           0.003505
            3             Zn       7.003301      13.384777       5.733403       0.964985      92.929307 0.16555921E+04  0.51179454E+05                                16.976929                           13.512681       0.068598       1.903047                    0.998338      44.549720     120.513472       0.479074       0.413581      -1.132541       0.016348       0.010545       0.063573       0.066483      -0.001823      -0.076385       0.006860      -0.056464      -0.139731      -0.105052       0.046845       0.058206             21.317088      17.911138       0.573663       4.477146      21.084251      -1.221066      24.955873           0.003500
            4             Zn      16.863629      13.384778       2.991113       0.965395      92.989738 0.16569961E+04  0.51236844E+05                                16.988542                           13.522165       0.065299       1.902051                    0.998378      44.557483     120.575014       0.478677       0.413811      -1.132315      -0.015279       0.011281      -0.062348       0.065177       0.002035      -0.077892      -0.006824      -0.055792      -0.135651      -0.105772       0.046667       0.059105             21.331157      17.923622      -0.574490       4.477002      21.104714       1.222793      24.965134           0.003504
            5              H      14.487438      14.342370      13.186233       0.129264       1.119734 0.82729034E+01  0.80960994E+02                                 1.704791                            1.623611      -1.143129       2.347688                    0.996929       3.331316       8.966869       0.523783       1.194915      -0.729559      -0.005784       0.009749      -0.037120       0.038812      -0.000321       0.006884      -0.001943      -0.000269       0.037895      -0.008711      -0.006324       0.015035              1.743625       1.623064       0.161201       0.184519       1.528423      -0.212519       2.079387           0.000035
            6              H      16.579486      14.914711      16.583559       0.133773       1.089145 0.78069111E+01  0.75712422E+02                                 1.706866                            1.601635      -1.158125       2.343649                    0.997075       3.356257       9.154602       0.512553       1.232194      -0.720046       0.029716       0.021270       0.021787       0.042546       0.006456       0.007109       0.008019       0.004736      -0.013408      -0.010898      -0.003934       0.014832              1.775755       1.846205       0.398177       0.326638       1.643821       0.118335       1.837238           0.000321
            7              H      13.617066      10.385217      14.364042       0.124496       1.130552 0.82883664E+01  0.81102413E+02                                 1.714870                            1.624107      -1.052352       2.386728                    0.997643       3.321135       8.921738       0.524505       1.193415      -0.730218       0.025494      -0.018079       0.018135       0.036134      -0.004985       0.010409      -0.002985       0.002345      -0.010665      -0.011237      -0.002015       0.013251              1.757009       1.718781      -0.123107       0.352542       1.946072      -0.121561       1.606175           0.000002
            8              H      13.917660      11.920690      16.332293       0.123433       1.240532 0.93978628E+01  0.94986569E+02                                 1.834052                            1.738389      -1.145287       2.343227                    0.996450       3.437234       9.414667       0.502547       1.205858      -0.727610      -0.017935      -0.030453       0.017284       0.039342       0.010315      -0.001790      -0.004596      -0.005428      -0.017244      -0.008755      -0.005888       0.014643              1.872253       1.718996       0.404962       0.011920       2.042772      -0.183776       1.854992           0.000907
            9              H      11.035417       8.394332      11.390727       0.114557       1.078284 0.75452198E+01  0.71454602E+02                                 1.605162                            1.505483      -0.818015       2.491208                    0.999454       3.135010       8.039129       0.574165       1.126448      -0.747705      -0.019665       0.013968      -0.028126       0.037052      -0.001972       0.014715       0.000817      -0.010918       0.016864      -0.017812       0.002854       0.014959              1.654206       1.418542      -0.231651       0.276718       1.891313      -0.268950       1.652763          -0.000007
           10              H      11.186805       6.132662      11.298248       0.123119       1.133491 0.80270391E+01  0.77497546E+02                                 1.690132                            1.576818      -0.866193       2.476266                    0.999221       3.182179       8.342238       0.546178       1.161553      -0.739171      -0.015742      -0.017884      -0.033955       0.041480      -0.002411       0.011368       0.002446      -0.007527       0.031251      -0.014984      -0.000766       0.015750              1.750039       1.426381       0.178440       0.274491       1.935814       0.394430       1.887922          -0.000037
           11              H       9.678920      14.342370      12.987314       0.129203       1.114708 0.82254317E+01  0.80367066E+02                                 1.698521                            1.618044      -1.125956       2.354859                    0.997084       3.324025       8.935101       0.525211       1.193584      -0.729886       0.006255       0.009754       0.037526       0.039274       0.000321       0.006504       0.001758      -0.000740       0.037549      -0.008646      -0.006024       0.014670              1.737052       1.617342      -0.160234       0.183361       1.523197       0.211165       2.070616           0.000035
           12              H       7.586872      14.914712       9.589987       0.134127       1.089416 0.78083137E+01  0.75727428E+02                                 1.706869                            1.601529      -1.158590       2.343447                    0.997097       3.356205       9.153756       0.512703       1.231810      -0.720121      -0.029653       0.021158      -0.021426       0.042262      -0.006353       0.007299      -0.008238       0.004648      -0.013094      -0.011094      -0.003880       0.014974              1.775788       1.846400      -0.398410       0.326910       1.643820      -0.118603       1.837146           0.000321
           13              H      10.549287      10.385217      11.809504       0.126705       1.126100 0.82506308E+01  0.80664711E+02                                 1.712622                            1.622191      -1.057660       2.385685                    0.997521       3.314152       8.907711       0.523796       1.196046      -0.729603      -0.025128      -0.018095      -0.017931       0.035782       0.004703       0.010206       0.002951       0.003060      -0.010199      -0.010830      -0.002202       0.013032              1.754675       1.716353       0.122560       0.351584       1.943595       0.121081       1.604078           0.000001
           14              H      10.248694      11.920691       9.841253       0.123417       1.245875 0.94492397E+01  0.95643505E+02                                 1.839699                            1.743395      -1.150010       2.340546                    0.996400       3.445185       9.445628       0.501674       1.206219      -0.727499       0.017509      -0.030841      -0.016843       0.039261      -0.010545      -0.001828       0.004658      -0.005018      -0.017763      -0.008933      -0.005973       0.014905              1.878190       1.724261      -0.407022       0.012137       2.049479       0.184551       1.860831           0.000910
           15              H      13.130933       8.394332      14.782819       0.115458       1.074197 0.75096290E+01  0.71020974E+02                                 1.599474                            1.500611      -0.814414       2.492952                    0.999499       3.130646       8.017852       0.575955       1.124474      -0.748165       0.020321       0.013091       0.028079       0.037051       0.001980       0.014560      -0.000479      -0.011563       0.015839      -0.017839       0.003281       0.014558              1.648114       1.413875       0.230170       0.275011       1.883768       0.267133       1.646699          -0.000006
           16              H      12.979542       6.132662      14.875299       0.122327       1.135077 0.80383585E+01  0.77611380E+02                                 1.689108                            1.575838      -0.861475       2.477197                    0.999257       3.186072       8.344680       0.547597       1.158476      -0.739878       0.015207      -0.018134       0.034215       0.041603       0.002151       0.011597      -0.002398      -0.007626       0.031488      -0.015096      -0.000885       0.015981              1.748992       1.425613      -0.178357       0.274352       1.934469      -0.394220       1.886895          -0.000037
           17              H       3.599898       1.043137       4.262798       0.129265       1.119733 0.82728930E+01  0.80960869E+02                                 1.704789                            1.623610      -1.143128       2.347688                    0.996929       3.331314       8.966863       0.523783       1.194915      -0.729559       0.005784      -0.009749       0.037120       0.038812      -0.000321       0.006884      -0.001943      -0.000269       0.037895      -0.008711      -0.006324       0.015035              1.743624       1.623063       0.161201       0.184519       1.528422      -0.212518       2.079385           0.000035
           18              H       1.507850       0.470796       0.865472       0.133773       1.089142 0.78068898E+01  0.75712205E+02                                 1.706868                            1.601637      -1.158114       2.343654                    0.997075       3.356254       9.154609       0.512551       1.232200      -0.720045      -0.029716      -0.021270      -0.021787       0.042546       0.006456       0.007110       0.008019       0.004736      -0.013407      -0.010898      -0.003934       0.014832              1.775756       1.846207       0.398177       0.326639       1.643822       0.118335       1.837241           0.000321
           19              H       4.470270       5.000290       3.084989       0.124494       1.130565 0.82885007E+01  0.81104152E+02                                 1.714894                            1.624129      -1.052359       2.386724                    0.997643       3.321152       8.921842       0.524497       1.193428      -0.730216      -0.025494       0.018079      -0.018134       0.036134      -0.004985       0.010409      -0.002985       0.002344      -0.010665      -0.011237      -0.002014       0.013251              1.757035       1.718806      -0.123110       0.352550       1.946103      -0.121565       1.606197           0.000001
           20              H       4.169676       3.464817       1.116738       0.123435       1.240496 0.93975162E+01  0.94982108E+02                                 1.834011                            1.738352      -1.145247       2.343248                    0.996451       3.437179       9.414442       0.502555       1.205851      -0.727611       0.017935       0.030453      -0.017286       0.039342       0.010315      -0.001790      -0.004597      -0.005429      -0.017239      -0.008756      -0.005887       0.014643              1.872210       1.718958       0.404947       0.011919       2.042724      -0.183770       1.854949           0.000906
           21              H       7.051919       6.991175       6.058304       0.114558       1.078280 0.75451808E+01  0.71454118E+02                                 1.605156                            1.505477      -0.818013       2.491209                    0.999454       3.135004       8.039099       0.574167       1.126445      -0.747705       0.019665      -0.013968       0.028126       0.037052      -0.001972       0.014715       0.000817      -0.010919       0.016865      -0.017812       0.002854       0.014958              1.654199       1.418537      -0.231650       0.276716       1.891305      -0.268948       1.652755          -0.000007
           22              H       6.900531       9.252845       6.150783       0.123121       1.133476 0.80269059E+01  0.77495894E+02                                 1.690112                            1.576801      -0.866186       2.476269                    0.999221       3.182162       8.342158       0.546184       1.161547      -0.739172       0.015742       0.017884       0.033955       0.041480      -0.002411       0.011368       0.002446      -0.007527       0.031252      -0.014984      -0.000767       0.015750              1.750017       1.426366       0.178436       0.274485       1.935788       0.394422       1.887897          -0.000037
           23              H       8.408416       1.043137       4.461717       0.129204       1.114704 0.82253921E+01  0.80366557E+02                                 1.698514                            1.618038      -1.125952       2.354860                    0.997084       3.324018       8.935066       0.525213       1.193581      -0.729887      -0.006255      -0.009754      -0.037526       0.039274       0.000321       0.006504       0.001757      -0.000740       0.037549      -0.008646      -0.006024       0.014670              1.737045       1.617336      -0.160233       0.183360       1.523191       0.211164       2.070607           0.000035
           24              H      10.500464       0.470795       7.859044       0.134127       1.089420 0.78083491E+01  0.75727864E+02                                 1.706874                            1.601533      -1.158597       2.343443                    0.997097       3.356213       9.153786       0.512703       1.231811      -0.720121       0.029653      -0.021158       0.021426       0.042262      -0.006353       0.007298      -0.008238       0.004648      -0.013095      -0.011094      -0.003880       0.014974              1.775793       1.846404      -0.398411       0.326911       1.643824      -0.118603       1.837151           0.000321
           25              H       7.538049       5.000290       5.639527       0.126703       1.126109 0.82507232E+01  0.80665907E+02                                 1.712639                            1.622206      -1.057662       2.385684                    0.997521       3.314163       8.907781       0.523790       1.196055      -0.729601       0.025129       0.018095       0.017931       0.035783       0.004702       0.010206       0.002951       0.003060      -0.010199      -0.010830      -0.002202       0.013032              1.754694       1.716371       0.122562       0.351591       1.943617       0.121083       1.604093           0.000001
           26              H       7.838642       3.464816       7.607778       0.123419       1.245881 0.94492816E+01  0.95643912E+02                                 1.839691                            1.743388      -1.150034       2.340532                    0.996400       3.445198       9.445623       0.501680       1.206204      -0.727502      -0.017509       0.030841       0.016843       0.039261      -0.010545      -0.001829       0.004658      -0.005017      -0.017766      -0.008932      -0.005974       0.014906              1.878182       1.724254      -0.407019       0.012138       2.049469       0.184549       1.860822           0.000910
           27              H       4.956403       6.991175       2.666212       0.115458       1.074193 0.75095930E+01  0.71020522E+02                                 1.599467                            1.500606      -0.814412       2.492953                    0.999499       3.130641       8.017823       0.575958       1.124470      -0.748166      -0.020321      -0.013091      -0.028079       0.037051       0.001980       0.014560      -0.000479      -0.011563       0.015840      -0.017839       0.003281       0.014558              1.648107       1.413870       0.230169       0.275010       1.883759       0.267132       1.646693          -0.000007
           28              H       5.107794       9.252845       2.573732       0.122330       1.135057 0.80381795E+01  0.77609141E+02                                 1.689080                            1.575814      -0.861466       2.477201                    0.999257       3.186048       8.344562       0.547605       1.158466      -0.739881      -0.015207       0.018134      -0.034215       0.041603       0.002150       0.011597      -0.002398      -0.007626       0.031490      -0.015096      -0.000885       0.015981              1.748961       1.425591      -0.178352       0.274344       1.934432      -0.394208       1.886860          -0.000037
           29              H      12.083179      13.856188      13.086773       0.127272       1.079415 0.79488239E+01  0.76929499E+02                                 1.660261                            1.588568      -0.996297       2.413870                    0.998220       3.262437       8.700729       0.531589       1.190529      -0.731053       0.000029       0.036320      -0.000195       0.036321      -0.000055       0.004326      -0.000033      -0.019410      -0.018346      -0.010716      -0.002047       0.012763              1.693140       1.642569       0.000039       0.171614       2.057678       0.000029       1.379172           0.000010
           30              H       6.004157       1.529319       4.362258       0.127273       1.079415 0.79488189E+01  0.76929457E+02                                 1.660262                            1.588569      -0.996298       2.413870                    0.998220       3.262436       8.700733       0.531588       1.190531      -0.731053      -0.000029      -0.036320       0.000195       0.036321      -0.000055       0.004326      -0.000033      -0.019410      -0.018346      -0.010716      -0.002047       0.012763              1.693141       1.642570       0.000039       0.171614       2.057680       0.000029       1.379172           0.000010
           31              C      12.999121      12.271173      13.873725       0.112380      42.222870 0.39404239E+03  0.89731293E+04                                10.597504                            6.608172      -0.116931       1.977702                    0.999121      25.798846      71.270959       0.647223       0.415577      -1.072557      -0.001724      -0.001001      -0.003814       0.004303       0.010015      -0.004664      -0.006743      -0.005731       0.039705      -0.017039      -0.000934       0.017973             15.667545      17.654302       5.433593       9.176354      16.800697       3.717756      12.547638           0.000882
           32              C      15.627112      14.805474      14.779329      -0.017381      41.021797 0.42838259E+03  0.99184167E+04                                10.186400                            6.784139       0.065349       2.026190                    0.999209      26.793640      73.597735       0.656609       0.402892      -1.085547      -0.023094      -0.035455       0.022237       0.047800      -0.006047       0.010976       0.002733      -0.002257       0.032199      -0.015680      -0.000394       0.016073             13.729406      13.235332       7.731134      -0.074926      13.974678      -3.733129      13.978207           0.004419
           33              C      14.681534      14.098356      14.062174      -0.149335      37.159928 0.43834810E+03  0.10349115E+05                                 9.787436                            7.051637      -0.041876       1.954938                    0.999524      29.855368      86.619301       0.609860       0.425395      -1.056260       0.010776       0.000633       0.010580       0.015115      -0.042809      -0.008788       0.002367       0.013835       0.050270      -0.051966       0.013795       0.038171             12.473367      14.167129       8.012149       2.191740      13.155908      -0.318799      10.097063          -0.000738
           34              C      15.935751      14.439298      16.110690      -0.106976      35.484925 0.43592629E+03  0.10288114E+05                                 9.508036                            7.077458      -0.147376       1.924945                    0.999322      29.570682      86.061852       0.602297       0.430896      -1.051806      -0.008088      -0.003132      -0.015185       0.017487      -0.026786      -0.003850       0.039534       0.030437      -0.073157      -0.056909       0.005133       0.051776             11.436254       8.705049       3.519768       0.942534      10.044799      -3.733743      15.558915           0.005460
           35              C      14.015564      13.020139      14.643227       0.078325      41.733241 0.40128641E+03  0.91781799E+04                                10.478792                            6.650402      -0.087699       1.985704                    0.999166      26.092119      72.197399       0.647935       0.413307      -1.074216       0.003705       0.006409      -0.001187       0.007497      -0.005146       0.008844       0.002064      -0.005864      -0.028388      -0.015142       0.004000       0.011143             15.250279      16.791933       8.402053       7.356933      13.380410       2.556453      15.578494           0.001351
           36              C      12.997605      10.856013      13.854531      -0.189559      39.174729 0.45309902E+03  0.10779530E+05                                10.147439                            7.156705       0.025810       1.975076                    0.999407      30.228769      87.859595       0.607344       0.423901      -1.057849      -0.001289       0.003319      -0.004929       0.006081      -0.024248      -0.013273      -0.024397       0.042548       0.055576      -0.052354       0.022485       0.029869             13.344790      10.441306       4.267097       4.199272      21.009081       3.235448       8.583982           0.004366
           37              C      14.335611      12.657656      15.948414      -0.151653      38.551386 0.45490746E+03  0.10847726E+05                                10.057840                            7.195727      -0.034557       1.953522                    0.999472      30.271441      88.468631       0.601773       0.426833      -1.054627       0.014592       0.017528       0.008056       0.024188      -0.006504      -0.032832      -0.002805      -0.012161      -0.097353      -0.050714       0.020264       0.030450             13.005953      12.009044       4.207361       6.850412       9.374130       1.423838      17.634684           0.001000
           38              C      10.489043       0.526490      14.104052       0.627763      24.122153 0.23831214E+03  0.48574531E+04                                 7.672980                            5.453816       0.032167       2.074012                    0.999499      21.591937      59.243162       0.642033       0.468043      -1.025772       0.028500       0.046255      -0.028649       0.061420      -0.088792      -0.014530       0.053950      -0.001235      -0.075301      -0.090649      -0.027585       0.118234              9.673735       9.472465       4.853036      -0.358495       9.539610      -2.684314      10.009128           0.000777
           39              C      15.299584      13.006295       0.668298       0.584495      25.230908 0.24762671E+03  0.50905820E+04                                 7.903106                            5.553934      -0.003544       2.057664                    0.999620      21.900945      60.141722       0.637824       0.467127      -1.027351       0.027403       0.007279       0.047003       0.054893      -0.061800      -0.035649       0.037907       0.021890      -0.144219      -0.066801      -0.037546       0.104347             10.158958       7.921474       1.932929       3.992684       7.126182      -1.268865      15.429219          -0.003259
           40              C      15.288994      13.386622      16.705702      -0.018216      41.227527 0.42567238E+03  0.98562295E+04                                10.253847                            6.782877       0.019028       2.011607                    0.999219      26.892308      74.268574       0.652660       0.405307      -1.082146      -0.012787       0.008608      -0.041931       0.044674       0.006368       0.002388       0.006789       0.010325      -0.049328      -0.018578       0.001357       0.017221             14.068536      10.826836       3.393589       5.564608       9.681366      -1.756016      21.697406           0.011808
           41              C      11.482245       7.940767      12.067750      -0.138388      35.870648 0.40586269E+03  0.93749129E+04                                 9.478557                            6.719924       0.135215       2.017635                    0.999717      28.926179      82.304722       0.635532       0.417235      -1.064167      -0.002171      -0.024199       0.004687       0.024744      -0.013267       0.018935      -0.014295       0.013859       0.055685      -0.024486      -0.012163       0.036649             12.416967       6.184921       0.143120       1.948023      22.879812       1.337500       8.186168           0.000656
           42              C      11.530325       6.583150      12.036342      -0.082502      34.647780 0.39381935E+03  0.90375977E+04                                 9.293488                            6.645743       0.048958       1.995958                    0.999647      28.426485      80.885868       0.634642       0.420554      -1.060990       0.008606       0.016187       0.017431       0.025296       0.006366       0.011556       0.011850       0.035969       0.039164      -0.028173       0.001029       0.027143             12.011229       5.805149      -0.619076       1.816964      21.707600      -0.297893       8.520938           0.000137
           43              C      11.167234      12.271173      12.299822       0.109511      42.282983 0.39470007E+03  0.89910888E+04                                10.602493                            6.610431      -0.113859       1.978093                    0.999109      25.825087      71.335449       0.647646       0.415168      -1.072912       0.004545      -0.003054       0.005875       0.008031      -0.010213      -0.005953       0.007326      -0.004484       0.046747      -0.018247      -0.002314       0.020561             15.676396      17.663984      -5.436746       9.182068      16.810428      -3.719913      12.554775           0.000881
           44              C       8.539246      14.805474      11.394217      -0.018826      41.126037 0.42961480E+03  0.99549137E+04                                10.205278                            6.795494       0.061618       2.024661                    0.999202      26.834449      73.759247       0.655773       0.403083      -1.085329       0.024762      -0.037688      -0.023889       0.051032       0.005742       0.011250      -0.003277       0.001072       0.035953      -0.015713      -0.001793       0.017506             13.756542      13.261574      -7.749080      -0.078499      14.004490       3.743380      14.003561           0.004419
           45              C       9.484824      14.098356      12.111372      -0.150085      37.221399 0.43917713E+03  0.10373536E+05                                 9.799217                            7.059398      -0.044298       1.953860                    0.999537      29.876294      86.698892       0.609385       0.425527      -1.056183      -0.012426       0.001326      -0.009491       0.015692       0.042591      -0.008250      -0.001746       0.012747       0.048450      -0.051387       0.013824       0.037563             12.490667      14.190527      -8.028411       2.193040      13.177782       0.317768      10.103692          -0.000737
           46              C       8.230607      14.439299      10.062856      -0.107495      35.403949 0.43478390E+03  0.10253533E+05                                 9.490268                            7.065519      -0.142365       1.927163                    0.999365      29.534314      85.899700       0.603198       0.430572      -1.052095       0.007115      -0.003463       0.015084       0.017033       0.027052      -0.004361      -0.039859       0.028342      -0.074067      -0.056864       0.004508       0.052356             11.413012       8.689330      -3.512442       0.942654      10.024847       3.722741      15.524858           0.005462
           47              C      10.150792      13.020140      11.530320       0.082157      41.608689 0.39983878E+03  0.91371956E+04                                10.462764                            6.641085      -0.091412       1.985246                    0.999122      26.037732      72.025782       0.647968       0.413642      -1.073953      -0.002393       0.005462       0.002904       0.006633       0.004987       0.010248      -0.003497      -0.007446      -0.032003      -0.017621       0.005901       0.011720             15.226119      16.763647      -8.387779       7.342519      13.361034      -2.550409      15.553676           0.001352
           48              C      11.168748      10.856014      12.319016      -0.191424      39.289548 0.45461555E+03  0.10824832E+05                                10.166388                            7.168376       0.028237       1.974972                    0.999408      30.279247      88.048709       0.606877       0.423866      -1.057853       0.002899       0.004122       0.006391       0.008139       0.022257      -0.014690       0.023399       0.041522       0.054355      -0.050421       0.019803       0.030618             13.373054      10.459782      -4.280342       4.206586      21.060142      -3.245663       8.599237           0.004368
           49              C       9.830744      12.657657      10.225132      -0.154720      38.584714 0.45535320E+03  0.10860721E+05                                10.060219                            7.196639      -0.038393       1.952216                    0.999446      30.296629      88.544108       0.602079       0.426523      -1.054847      -0.010995       0.016403      -0.007089       0.020981       0.007114      -0.034139       0.003433      -0.012077      -0.095708      -0.051599       0.020245       0.031354             13.009748      12.012323      -4.210721       6.850279       9.379482      -1.423074      17.637441           0.001004
           50              C       1.818697       0.526490      12.069495       0.630453      24.029895 0.23724859E+03  0.48302970E+04                                 7.655142                            5.442372       0.029402       2.074429                    0.999498      21.537474      59.057300       0.642587       0.468170      -1.025718      -0.027032       0.044198       0.027856       0.058823       0.088994      -0.014778      -0.053242       0.001587      -0.072644      -0.090686      -0.027083       0.117768              9.649831       9.449211      -4.838624      -0.355011       9.515167       2.675097       9.985116           0.000775
           51              C       8.567346      13.006293       8.056218       0.585579      25.217080 0.24747195E+03  0.50868912E+04                                 7.902120                            5.553438      -0.011320       2.055394                    0.999614      21.893990      60.130645       0.637603       0.467336      -1.027179      -0.029818       0.009268      -0.050041       0.058984       0.060721      -0.034519      -0.038256       0.021791      -0.142595      -0.066479      -0.036336       0.102814             10.157446       7.921478      -1.933033       3.993429       7.124788       1.266543      15.426073          -0.003281
           52              C       8.877362      13.386623       9.467844      -0.014258      41.211071 0.42540515E+03  0.98495710E+04                                10.256799                            6.784579       0.019500       2.011524                    0.999273      26.876781      74.250399       0.651954       0.405765      -1.081722       0.015050       0.006414       0.041635       0.044734      -0.007890       0.004390      -0.007097       0.008554      -0.045058      -0.017552      -0.000622       0.018174             14.073444      10.831727      -3.396029       5.568349       9.684601       1.754151      21.704003           0.011806
           53              C      12.684104       7.940767      14.105797      -0.138656      35.910425 0.40640076E+03  0.93910794E+04                                 9.490216                            6.728172       0.124835       2.014594                    0.999736      28.935093      82.364465       0.634562       0.417706      -1.063796      -0.000047      -0.023827      -0.007224       0.024898       0.013085       0.018607       0.014058       0.011334       0.054091      -0.023380      -0.012415       0.035795             12.433592       6.191664      -0.146763       1.948888      22.914739      -1.344555       8.194373           0.000657
           54              C      12.636022       6.583150      14.137205      -0.081054      34.592469 0.39304502E+03  0.90157978E+04                                 9.287149                            6.641848       0.042101       1.994545                    0.999659      28.393608      80.786176       0.634421       0.420888      -1.060731      -0.007437       0.015423      -0.016489       0.023771      -0.006478       0.012164      -0.011434       0.035992       0.037473      -0.027745       0.000302       0.027444             12.002018       5.801696       0.616752       1.815995      21.688092       0.294946       8.516264           0.000137
           55              C       5.088215       3.114334       3.575306       0.112380      42.222919 0.39404282E+03  0.89731410E+04                                10.597509                            6.608173      -0.116932       1.977701                    0.999121      25.798865      71.270999       0.647224       0.415576      -1.072557       0.001724       0.001001       0.003814       0.004303       0.010015      -0.004664      -0.006743      -0.005731       0.039704      -0.017038      -0.000934       0.017973             15.667556      17.654308       5.433600       9.176350      16.800728       3.717756      12.547631           0.000881
           56              C       2.460224       0.580033       2.669702      -0.017381      41.021845 0.42838295E+03  0.99184289E+04                                10.186417                            6.784147       0.065348       2.026190                    0.999209      26.793646      73.597817       0.656607       0.402893      -1.085546       0.023094       0.035455      -0.022237       0.047800      -0.006047       0.010976       0.002732      -0.002258       0.032199      -0.015680      -0.000394       0.016074             13.729433      13.235362       7.731156      -0.074926      13.974710      -3.733135      13.978228           0.004418
           57              C       3.405802       1.287151       3.386857      -0.149335      37.159949 0.43834831E+03  0.10349122E+05                                 9.787442                            7.051640      -0.041874       1.954939                    0.999524      29.855373      86.619341       0.609859       0.425395      -1.056260      -0.010776      -0.000633      -0.010580       0.015115      -0.042809      -0.008787       0.002367       0.013834       0.050270      -0.051966       0.013795       0.038170             12.473379      14.167150       8.012164       2.191746      13.155925      -0.318790      10.097064          -0.000740
           58              C       2.151585       0.946209       1.338341      -0.106977      35.484970 0.43592708E+03  0.10288140E+05                                 9.508055                            7.077472      -0.147377       1.924945                    0.999322      29.570691      86.061981       0.602295       0.430897      -1.051805       0.008088       0.003132       0.015184       0.017487      -0.026786      -0.003849       0.039534       0.030437      -0.073152      -0.056908       0.005134       0.051774             11.436279       8.705067       3.519774       0.942539      10.044817      -3.733750      15.558954           0.005457
           59              C       4.071772       2.365368       2.805804       0.078325      41.733297 0.40128702E+03  0.91781978E+04                                10.478801                            6.650407      -0.087703       1.985702                    0.999166      26.092143      72.197489       0.647935       0.413307      -1.074216      -0.003705      -0.006408       0.001187       0.007497      -0.005146       0.008845       0.002063      -0.005864      -0.028388      -0.015142       0.004000       0.011142             15.250298      16.791967       8.402081       7.356944      13.380439       2.556474      15.578488           0.001350
           60              C       5.089731       4.529494       3.594500      -0.189559      39.174696 0.45309850E+03  0.10779514E+05                                10.147424                            7.156692       0.025809       1.975075                    0.999407      30.228787      87.859630       0.607346       0.423900      -1.057850       0.001288      -0.003319       0.004929       0.006081      -0.024248      -0.013272      -0.024397       0.042547       0.055574      -0.052353       0.022485       0.029868             13.344770      10.441295       4.267077       4.199269      21.009046       3.235429       8.583969           0.004361
           61              C       3.751725       2.727851       1.500617      -0.151655      38.551321 0.45490701E+03  0.10847709E+05                                10.057832                            7.195727      -0.034543       1.953527                    0.999472      30.271368      88.468312       0.601773       0.426833      -1.054627      -0.014592      -0.017527      -0.008057       0.024188      -0.006503      -0.032831      -0.002808      -0.012163      -0.097341      -0.050712       0.020265       0.030446             13.005940      12.009037       4.207353       6.850416       9.374114       1.423853      17.634669           0.000997
           62              C       7.598293      14.859017       3.344979       0.627763      24.122157 0.23831211E+03  0.48574535E+04                                 7.672987                            5.453820       0.032168       2.074013                    0.999499      21.591941      59.243225       0.642032       0.468044      -1.025771      -0.028499      -0.046255       0.028648       0.061420      -0.088792      -0.014530       0.053950      -0.001235      -0.075301      -0.090649      -0.027585       0.118234              9.673746       9.472479       4.853045      -0.358496       9.539624      -2.684317      10.009136           0.000777
           63              C       2.787752       2.379212      16.780733       0.584489      25.230652 0.24762391E+03  0.50905105E+04                                 7.903068                            5.553912      -0.003563       2.057663                    0.999620      21.900767      60.141171       0.637824       0.467129      -1.027350      -0.027405      -0.007282      -0.047000       0.054891      -0.061793      -0.035644       0.037904       0.021888      -0.144204      -0.066794      -0.037541       0.104335             10.158906       7.921433       1.932920       3.992652       7.126154      -1.268863      15.429129          -0.003260
           64              C       2.798342       1.998885       0.743329      -0.018215      41.227413 0.42567125E+03  0.98561990E+04                                10.253844                            6.782878       0.019033       2.011610                    0.999219      26.892252      74.268464       0.652658       0.405308      -1.082145       0.012786      -0.008607       0.041928       0.044671       0.006371       0.002390       0.006787       0.010323      -0.049323      -0.018575       0.001353       0.017222             14.068530      10.826828       3.393581       5.564604       9.681359      -1.756017      21.697404           0.011807
           65              C       6.605091       7.444740       5.381281      -0.138388      35.870685 0.40586316E+03  0.93749273E+04                                 9.478569                            6.719932       0.135216       2.017636                    0.999717      28.926188      82.304792       0.635531       0.417236      -1.064166       0.002171       0.024199      -0.004687       0.024744      -0.013267       0.018935      -0.014295       0.013857       0.055688      -0.024486      -0.012163       0.036649             12.416986       6.184927       0.143116       1.948023      22.879857       1.337493       8.186173           0.000655
           66              C       6.557011       8.802357       5.412689      -0.082504      34.647926 0.39382126E+03  0.90376549E+04                                 9.293531                            6.645773       0.048959       1.995958                    0.999648      28.426519      80.886104       0.634638       0.420555      -1.060988      -0.008605      -0.016187      -0.017431       0.025296       0.006366       0.011557       0.011850       0.035968       0.039167      -0.028173       0.001029       0.027144             12.011293       5.805174      -0.619088       1.816966      21.707740      -0.297913       8.520964           0.000137
           67              C       6.920102       3.114334       5.149209       0.109512      42.282992 0.39470023E+03  0.89910915E+04                                10.602488                            6.610428      -0.113858       1.978093                    0.999109      25.825093      71.335419       0.647647       0.415167      -1.072913      -0.004545       0.003054      -0.005874       0.008031      -0.010213      -0.005952       0.007326      -0.004485       0.046747      -0.018247      -0.002314       0.020561             15.676390      17.663976      -5.436740       9.182064      16.810426      -3.719909      12.554770           0.000882
           68              C       9.548090       0.580033       6.054814      -0.018825      41.126013 0.42961441E+03  0.99549026E+04                                10.205275                            6.795492       0.061621       2.024662                    0.999202      26.834434      73.759202       0.655773       0.403083      -1.085329      -0.024763       0.037688       0.023889       0.051032       0.005742       0.011250      -0.003277       0.001072       0.035952      -0.015713      -0.001792       0.017505             13.756539      13.261565      -7.749076      -0.078506      14.004489       3.743389      14.003564           0.004418
           69              C       8.602512       1.287151       5.337659      -0.150084      37.221388 0.43917704E+03  0.10373533E+05                                 9.799215                            7.059398      -0.044296       1.953860                    0.999537      29.876282      86.698834       0.609385       0.425527      -1.056184       0.012426      -0.001326       0.009492       0.015692       0.042591      -0.008250      -0.001746       0.012747       0.048450      -0.051387       0.013824       0.037564             12.490664      14.190524      -8.028410       2.193036      13.177781       0.317770      10.103687          -0.000738
           70              C       9.856729       0.946208       7.386175      -0.107495      35.403982 0.43478425E+03  0.10253544E+05                                 9.490275                            7.065523      -0.142364       1.927163                    0.999365      29.534333      85.899792       0.603198       0.430572      -1.052095      -0.007115       0.003463      -0.015084       0.017033       0.027052      -0.004361      -0.039859       0.028341      -0.074070      -0.056865       0.004508       0.052357             11.413023       8.689336      -3.512445       0.942654      10.024857       3.722747      15.524875           0.005460
           71              C       7.936544       2.365367       5.918711       0.082157      41.608653 0.39983838E+03  0.91371836E+04                                10.462756                            6.641080      -0.091410       1.985247                    0.999122      26.037720      72.025727       0.647969       0.413642      -1.073953       0.002393      -0.005462      -0.002904       0.006633       0.004988       0.010248      -0.003497      -0.007446      -0.032004      -0.017621       0.005901       0.011720             15.226109      16.763637      -8.387774       7.342516      13.361025      -2.550411      15.553664           0.001351
           72              C       6.918588       4.529493       5.130015      -0.191424      39.289467 0.45461445E+03  0.10824797E+05                                10.166362                            7.168358       0.028239       1.974972                    0.999408      30.279238      88.048617       0.606879       0.423865      -1.057854      -0.002898      -0.004122      -0.006391       0.008139       0.022257      -0.014690       0.023399       0.041522       0.054355      -0.050420       0.019803       0.030618             13.373020      10.459762      -4.280319       4.206581      21.060078      -3.245646       8.599220           0.004364
           73              C       8.256592       2.727850       7.223899      -0.154721      38.584918 0.45535563E+03  0.10860795E+05                                10.060259                            7.196663      -0.038404       1.952210                    0.999446      30.296724      88.544473       0.602077       0.426523      -1.054847       0.010996      -0.016404       0.007088       0.020982       0.007114      -0.034139       0.003431      -0.012075      -0.095715      -0.051600       0.020244       0.031355             13.009810      12.012386      -4.210745       6.850327       9.379518      -1.423097      17.637526           0.001003
           74              C      16.268639      14.859017       5.379536       0.630452      24.029905 0.23724867E+03  0.48302996E+04                                 7.655148                            5.442375       0.029402       2.074429                    0.999498      21.537481      59.057351       0.642586       0.468171      -1.025718       0.027031      -0.044198      -0.027856       0.058823       0.088994      -0.014778      -0.053242       0.001587      -0.072644      -0.090686      -0.027083       0.117768              9.649840       9.449216      -4.838628      -0.355016       9.515178       2.675105       9.985127           0.000775
           75              C       9.519990       2.379214       9.392813       0.585584      25.217363 0.24747500E+03  0.50869696E+04                                 7.902176                            5.553471      -0.011316       2.055392                    0.999614      21.894134      60.131136       0.637602       0.467336      -1.027179       0.029818      -0.009265       0.050042       0.058985       0.060726      -0.034522      -0.038258       0.021791      -0.142605      -0.066483      -0.036339       0.102822             10.157529       7.921536      -1.933041       3.993477       7.124829       1.266552      15.426222          -0.003280
           76              C       9.209974       1.998884       7.981187      -0.014259      41.211222 0.42540646E+03  0.98496104E+04                                10.256824                            6.784590       0.019492       2.011521                    0.999273      26.876835      74.250619       0.651954       0.405765      -1.081722      -0.015051      -0.006414      -0.041637       0.044736      -0.007888       0.004389      -0.007098       0.008555      -0.045061      -0.017554      -0.000619       0.018173             14.073487      10.831762      -3.396038       5.568381       9.684621       1.754146      21.704080           0.011806
           77              C       5.403232       7.444740       3.343234      -0.138656      35.910437 0.40640096E+03  0.93910858E+04                                 9.490222                            6.728177       0.124837       2.014594                    0.999736      28.935092      82.364492       0.634561       0.417707      -1.063795       0.000047       0.023827       0.007224       0.024898       0.013086       0.018607       0.014057       0.011333       0.054094      -0.023380      -0.012415       0.035795             12.433602       6.191668      -0.146757       1.948886      22.914763      -1.344546       8.194375           0.000654
           78              C       5.451314       8.802357       3.311826      -0.081055      34.592587 0.39304668E+03  0.90158468E+04                                 9.287184                            6.641874       0.042104       1.994546                    0.999659      28.393629      80.786325       0.634418       0.420890      -1.060730       0.007437      -0.015423       0.016489       0.023771      -0.006478       0.012164      -0.011434       0.035991       0.037476      -0.027745       0.000301       0.027444             12.002069       5.801716       0.616764       1.815994      21.688210       0.294967       8.516280           0.000136
           79              C      12.083178      12.926903      13.086773      -0.193038      38.231752 0.43483122E+03  0.10236754E+05                                 9.952126                            6.988819       0.043158       1.984430                    0.999409      29.857516      86.262671       0.617656       0.421229      -1.059760      -0.000488      -0.007098      -0.000982       0.007182      -0.000419      -0.046202       0.000331      -0.026461      -0.026908      -0.055059       0.017701       0.037359             13.141651      17.113969       0.001856       8.861157      10.511694       0.001454      11.799292           0.002320
           80              C      12.083175       8.665117      13.086773       0.086139      40.785478 0.40806435E+03  0.93791226E+04                                10.433934                            6.753619      -0.102528       1.979728                    0.999260      26.225047      72.914892       0.635765       0.419156      -1.069678      -0.000095      -0.010487      -0.000165       0.010489      -0.000214       0.002954       0.000262      -0.008796      -0.054715      -0.018615       0.005091       0.013524             15.554665       6.827879      -0.000538       2.129310      30.935499      -0.000392       8.900616           0.001435
           81              C      12.083176      10.169820      13.086773       0.095993      42.116272 0.39807230E+03  0.91009594E+04                                10.595404                            6.646870      -0.118383       1.971314                    0.999285      26.233201      72.954018       0.643691       0.416202      -1.070626       0.000856       0.011804       0.001003       0.011878       0.000247       0.003415       0.000493      -0.010978       0.000689      -0.007178       0.001721       0.005457             15.770752      10.060181      -0.000512       3.750064      28.721107      -0.000442       8.530969           0.000302
           82              C      12.083172       4.366405      13.086773       0.632680      25.405624 0.23633171E+03  0.48100958E+04                                 7.966842                            5.433329       0.024015       2.072660                    0.999378      21.530726      59.154694       0.642441       0.468426      -1.024912       0.000805      -0.060259       0.001151       0.060275      -0.000475      -0.069051      -0.000100       0.159655       0.071260      -0.091707      -0.026647       0.118354             10.650131       5.775494      -0.000438       2.318130      18.193349      -0.000746       7.981549          -0.000147
           83              C      12.083173       5.849569      13.086773      -0.026872      40.873238 0.42278868E+03  0.97632491E+04                                10.258285                            6.767354       0.050620       2.026452                    0.999305      26.669719      73.319728       0.652964       0.406205      -1.082609      -0.000420       0.044354      -0.000860       0.044365      -0.000396       0.005300       0.000149       0.020642       0.013364      -0.012560       0.000680       0.011880             14.808530       6.393687      -0.000999       1.997793      28.926476      -0.001614       9.105426           0.002035
           84              C       6.004158       2.458604       4.362258      -0.193038      38.231748 0.43483118E+03  0.10236751E+05                                 9.952117                            6.988813       0.043160       1.984430                    0.999409      29.857524      86.262641       0.617657       0.421228      -1.059760       0.000488       0.007098       0.000982       0.007182      -0.000419      -0.046201       0.000331      -0.026461      -0.026908      -0.055059       0.017701       0.037358             13.141641      17.113954       0.001857       8.861148      10.511689       0.001455      11.799279           0.002317
           85              C       6.004161       6.720390       4.362258       0.086139      40.785485 0.40806446E+03  0.93791264E+04                                10.433937                            6.753622      -0.102527       1.979728                    0.999260      26.225051      72.914925       0.635765       0.419156      -1.069678       0.000095       0.010487       0.000165       0.010489      -0.000214       0.002955       0.000262      -0.008796      -0.054717      -0.018616       0.005092       0.013524             15.554675       6.827880      -0.000535       2.129306      30.935533      -0.000391       8.900612           0.001433
           86              C       6.004160       5.215687       4.362258       0.095993      42.116287 0.39807252E+03  0.91009642E+04                                10.595400                            6.646868      -0.118382       1.971314                    0.999285      26.233210      72.954005       0.643691       0.416201      -1.070626      -0.000856      -0.011804      -0.001003       0.011877       0.000247       0.003415       0.000493      -0.010978       0.000688      -0.007178       0.001721       0.005458             15.770749      10.060188      -0.000509       3.750072      28.721087      -0.000442       8.530972           0.000302
           87              C       6.004164      11.019102       4.362258       0.632679      25.405653 0.23633175E+03  0.48100983E+04                                 7.966861                            5.433337       0.024019       2.072661                    0.999378      21.530733      59.154794       0.642439       0.468428      -1.024911      -0.000805       0.060259      -0.001151       0.060275      -0.000475      -0.069051      -0.000100       0.159655       0.071259      -0.091707      -0.026647       0.118354             10.650164       5.775507      -0.000441       2.318134      18.193421      -0.000751       7.981564          -0.000148
           88              C       6.004163       9.535938       4.362258      -0.026872      40.873337 0.42278915E+03  0.97632670E+04                                10.258318                            6.767368       0.050623       2.026453                    0.999305      26.669727      73.319883       0.652962       0.406207      -1.082608       0.000420      -0.044354       0.000860       0.044365      -0.000396       0.005300       0.000149       0.020642       0.013364      -0.012560       0.000680       0.011880             14.808599       6.393705      -0.001003       1.997791      28.926652      -0.001621       9.105441           0.002032
           89              O      16.187942      13.689103       1.229808      -0.514476      35.647232 0.42844608E+03  0.97013188E+04                                 8.568228                            6.276581       0.614202       2.274678                    0.998249      25.869329      65.331293       0.784495       0.344811      -1.154097      -0.017482      -0.011161      -0.019561       0.028510       0.009304       0.027803       0.035580       0.031718      -0.042333      -0.050208      -0.000108       0.050316             11.246923      10.863498       2.462010       7.089326       6.670267       2.085685      16.207003           0.058728
           90              O      12.690962       3.807296      14.021867      -0.558194      36.235512 0.47526299E+03  0.11067918E+05                                 8.637003                            6.644939       0.371534       2.171594                    0.998047      27.051345      69.772970       0.754910       0.348401      -1.148630      -0.015123       0.024770      -0.007194       0.029900      -0.028872      -0.028772      -0.046192       0.074141       0.065262      -0.084616       0.029883       0.054733             10.670689       6.865262      -3.210410       2.820628      15.647536      -4.951028       9.499268           0.001938
           91              O      11.364719       1.096369      14.755773      -0.560053      33.969859 0.45536225E+03  0.10497926E+05                                 8.253191                            6.514735       0.425095       2.192480                    0.998384      26.890401      69.142992       0.760137       0.349517      -1.147028      -0.021488      -0.010630       0.009635       0.025838      -0.025709       0.020686       0.057553       0.030146      -0.146355      -0.091627       0.035011       0.056616              9.900714      13.116476       5.766211       1.924317       9.224656       0.969416       7.361009           0.001695
           92              O      10.201857       0.760350      12.917169      -0.557782      32.411730 0.44874658E+03  0.10291727E+05                                 7.953451                            6.425805       0.524973       2.224507                    0.998690      26.737385      68.226062       0.773987       0.345053      -1.152498       0.001149      -0.015141       0.022095       0.026809      -0.052196      -0.014356      -0.003317      -0.012094       0.118776      -0.073820       0.028747       0.045074              9.388236       6.525092       1.579623      -0.808639       7.800261      -4.416027      13.839356           0.004097
           93              O      14.740599      12.060393       1.195259      -0.434320      23.545670 0.33993356E+03  0.72824032E+04                                 6.350939                            5.580775       0.811153       2.322322                    0.999567      25.448701      63.019524       0.832145       0.343579      -1.152284       0.019341       0.023116      -0.015705       0.033986      -0.000842      -0.002221      -0.003247      -0.000945      -0.065479      -0.022301       0.010320       0.011981              6.747347       5.652575       1.649264      -0.326475       7.421679      -2.131443       7.167788           0.228595
           94              O       7.678989      13.689102       7.494708      -0.517330      35.754383 0.42986445E+03  0.97420024E+04                                 8.586520                            6.287873       0.613291       2.273892                    0.998240      25.906166      65.464560       0.783578       0.344911      -1.153952       0.014504      -0.009899       0.018740       0.025682      -0.008120       0.027190      -0.035267       0.031973      -0.046808      -0.050636       0.001568       0.049069             11.274002      10.888450      -2.467598       7.110114       6.683055      -2.091205      16.250502           0.058748
           95              O      11.475382       3.807296      12.151680      -0.557088      36.190352 0.47458295E+03  0.11048193E+05                                 8.630692                            6.640853       0.378063       2.173916                    0.998076      27.032734      69.714078       0.755023       0.348471      -1.148565       0.015551       0.025159       0.008091       0.030664       0.028641      -0.028203       0.045940       0.074754       0.063505      -0.084194       0.030146       0.054048             10.661849       6.860537       3.207392       2.818450      15.632393       4.946407       9.492615           0.001936
           96              O       0.943022       1.096369      11.417773      -0.559784      33.986315 0.45561907E+03  0.10505595E+05                                 8.257783                            6.517900       0.422026       2.191214                    0.998300      26.891142      69.156398       0.759701       0.349659      -1.146882       0.021959      -0.009879      -0.008523       0.025543       0.025633       0.022066      -0.057794       0.032732      -0.146344      -0.092631       0.036250       0.056380              9.907326      13.126065      -5.770972       1.926449       9.230366      -0.970464       7.365548           0.001695
           97              O       2.105883       0.760350      13.256378      -0.559341      32.465706 0.44965185E+03  0.10317659E+05                                 7.961932                            6.431825       0.519890       2.222568                    0.998667      26.763097      68.308195       0.773710       0.345003      -1.152542      -0.001012      -0.015400      -0.021369       0.026359       0.051982      -0.013812       0.002409      -0.010924       0.118425      -0.073262       0.028164       0.045098              9.399413       6.532898      -1.583015      -0.811052       7.810423       4.422976      13.854918           0.004097
           98              O       9.126330      12.060392       7.529257      -0.434204      23.522020 0.33953134E+03  0.72713329E+04                                 6.345028                            5.576065       0.816384       2.324128                    0.999557      25.443597      62.987743       0.832846       0.343405      -1.152477      -0.019524       0.022424       0.016340       0.033927       0.000987      -0.003495       0.002531       0.000669      -0.064576      -0.022107       0.010229       0.011878              6.740573       5.647706      -1.647847      -0.326229       7.414694       2.128225       7.159320           0.228557
           99              O       1.899394       1.696404      16.219223      -0.514474      35.647137 0.42844464E+03  0.97012828E+04                                 8.568242                            6.276592       0.614199       2.274679                    0.998249      25.869194      65.331044       0.784490       0.344814      -1.154095       0.017480       0.011155       0.019566       0.028509       0.009317       0.027801       0.035570       0.031706      -0.042342      -0.050195      -0.000122       0.050317             11.246942      10.863509       2.462008       7.089338       6.670275       2.085683      16.207043           0.058729
          100              O       5.396374      11.578211       3.427164      -0.558194      36.235674 0.47526515E+03  0.11067983E+05                                 8.637035                            6.644958       0.371525       2.171591                    0.998047      27.051375      69.773129       0.754908       0.348401      -1.148629       0.015123      -0.024770       0.007195       0.029900      -0.028872      -0.028773      -0.046192       0.074141       0.065264      -0.084616       0.029882       0.054734             10.670737       6.865287      -3.210429       2.820641      15.647619      -4.951057       9.499304           0.001937
          101              O       6.722617      14.289138       2.693258      -0.560053      33.969959 0.45536366E+03  0.10497968E+05                                 8.253211                            6.514748       0.425092       2.192479                    0.998384      26.890417      69.143086       0.760136       0.349517      -1.147028       0.021488       0.010630      -0.009635       0.025838      -0.025709       0.020686       0.057553       0.030145      -0.146356      -0.091628       0.035011       0.056616              9.900741      13.116515       5.766233       1.924322       9.224684       0.969418       7.361025           0.001695
          102              O       7.885479      14.625157       4.531862      -0.557782      32.411795 0.44874763E+03  0.10291759E+05                                 7.953469                            6.425819       0.524973       2.224508                    0.998690      26.737376      68.226095       0.773985       0.345053      -1.152497      -0.001148       0.015140      -0.022095       0.026809      -0.052195      -0.014356      -0.003317      -0.012094       0.118775      -0.073819       0.028746       0.045073              9.388259       6.525108       1.579630      -0.808643       7.800282      -4.416040      13.839387           0.004096
          103              O       3.346737       3.325114      16.253772      -0.434310      23.545019 0.33992169E+03  0.72820921E+04                                 6.350883                            5.580728       0.811094       2.322311                    0.999567      25.448003      63.017742       0.832137       0.343585      -1.152278      -0.019342      -0.023121       0.015713       0.033994      -0.000824      -0.002169      -0.003233      -0.000913      -0.065375      -0.022257       0.010317       0.011941              6.747287       5.652527       1.649249      -0.326477       7.421618      -2.131422       7.167715           0.228590
          104              O      10.408347       1.696405       9.954323      -0.517332      35.754612 0.42986750E+03  0.97420875E+04                                 8.586544                            6.287886       0.613294       2.273891                    0.998240      25.906291      65.464902       0.783579       0.344910      -1.153953      -0.014505       0.009903      -0.018738       0.025682      -0.008112       0.027191      -0.035272       0.031980      -0.046803      -0.050644       0.001576       0.049068             11.274042      10.888481      -2.467598       7.110148       6.683066      -2.091210      16.250580           0.058745
          105              O       6.611954      11.578211       5.297351      -0.557087      36.190364 0.47458296E+03  0.11048194E+05                                 8.630702                            6.640858       0.378076       2.173921                    0.998076      27.032701      69.714025       0.755022       0.348472      -1.148564      -0.015550      -0.025159      -0.008092       0.030663       0.028641      -0.028202       0.045940       0.074754       0.063503      -0.084193       0.030146       0.054047             10.661864       6.860546       3.207399       2.818454      15.632423       4.946415       9.492624           0.001936
          106              O      17.144314      14.289138       6.031258      -0.559784      33.986336 0.45561948E+03  0.10505607E+05                                 8.257789                            6.517905       0.422030       2.191215                    0.998300      26.891139      69.156410       0.759700       0.349659      -1.146882      -0.021959       0.009879       0.008523       0.025543       0.025633       0.022066      -0.057793       0.032732      -0.146343      -0.092631       0.036250       0.056380              9.907333      13.126072      -5.770977       1.926446       9.230373      -0.970461       7.365552           0.001694
          107              O      15.981453      14.625157       4.192653      -0.559341      32.465780 0.44965293E+03  0.10317691E+05                                 7.961947                            6.431835       0.519897       2.222571                    0.998667      26.763103      68.308254       0.773708       0.345004      -1.152542       0.001011       0.015400       0.021369       0.026359       0.051982      -0.013812       0.002409      -0.010925       0.118427      -0.073263       0.028165       0.045098              9.399434       6.532911      -1.583020      -0.811056       7.810442       4.422990      13.854950           0.004097
          108              O       8.961006       3.325115       9.919774      -0.434209      23.521914 0.33952963E+03  0.72712756E+04                                 6.344928                            5.575981       0.816424       2.324134                    0.999557      25.443990      62.988302       0.832870       0.343397      -1.152486       0.019525      -0.022421      -0.016335       0.033923       0.000997      -0.003529       0.002541       0.000653      -0.064642      -0.022137       0.010242       0.011896              6.740462       5.647617      -1.647816      -0.326229       7.414577       2.128185       7.159193           0.228553

******************************************************
Auxiliary information for the entire system
The total spin magnetic moment of the unit cell is   1.318328
The total net atomic charge of the unit cell is   0.000003
Accuracy of reproducing the electrostatic potential in the unit cell:
  The inner radius (bohr) =    5.0000
  The outer radius (bohr) =   12.0000
  Valid grid points have density less than (e/(bohr^3)) =    0.0001
  The number of valid grid points were=       428498
  The rms potential error without charges in kcal/mol is=      3.26870
  The rms potential error with partial charges in kcal/mol is=      0.54059
  The RRMSE value at monopole order=      0.16538
  The rms potential error with partial charges and cloud penetration in kcal/mol is=      0.53955
  The RRMSE value at monopole order with cloud penetration is=      0.16506
  The rms potential error with partial charges and atomic dipoles in kcal/mol is=      0.30247
  The RRMSE value at dipole order=      0.09253
  The rms potential error with partial charges, atomic dipoles and cloud penetration in kcal/mol is=      0.29234
  The RRMSE value at dipole order with cloud penetration=      0.08944

******************************************************
The electron densities and ab initio electrostatic potential were computed in VASP using the PBE functional and
projector augmented wave method. See the main text of the journal article for a description of computational details.
The atomic charges, dipoles, and quadrupoles were computed with the DDEC6 method as described in
(a) T. A. Manz and N. Gabaldon Limas, RSC Adv. 6 (2016) 47771-47801 DOI: 10.1039/c6ra04656h
(b) N. Gabaldon Limas and T. A. Manz, RSC Adv. 8 (2018) 2678-2707 DOI: 10.1039/c7ra11829e.
For each atom in the material, the electron cloud parameters were fit to the spherically averaged atom-in-material
electron density using radial positions for which this density was between 10^-4 and 10^-2 electrons per cubic bohr.
The polarizabilities, dispersion coefficients, and quantum Drude oscillator (QDO) parameters were fit using the MCLF method.
The magnetic structure of the system was optimized in VASP from the default ferromagnetic initial guess using spin polarization.
The atomic spin moments (ASMs) were computed on this optimized magnetic structure using the DDEC6 partition as inputs
to the method of T. A. Manz and D. S. Sholl, J. Chem. Theory Comput. 7 (2011) 4146-4164 DOI: 10.1021/ct200539n.
The RMSE and RRMSE were computed using a uniform grid with Ewald summation.
