# Supplementary material for: A collection of forcefield precursors for metal–organic frameworks
Source: RSC Adv. 2019 Nov 13;9(63):36492–507. doi: 10.1039/c9ra07327b (PMC9075174; doi:10.1039/c9ra07327b)
Supplement: RA-009-C9RA07327B-s3419 [file RA-009-C9RA07327B-s3419.xyz]

   76
jmolscript: load "" {1 1 1} spacegroup "x,y,z" unitcell [{      9.635500     0.000000     0.000000 }, {      0.000000    13.996700     0.000000 }, {     -1.524388     0.000000    14.091789 }]
Mn     6.222028    10.993008     0.094415     0.998121
Mn     1.053209    12.367484     4.782753     0.953864
Mn     2.651278     3.994658     6.951480     1.000859
Mn     7.820097     5.369134     2.263141     0.953163
Mn     1.889084     3.003692    13.997374     1.000002
Mn     7.057903     1.629216     9.309036     0.954080
Mn     5.459834    10.002042     7.140309     1.001230
Mn     0.291015     8.627566    11.828648     0.953085
Nb     2.187173    13.303863     9.950212     0.764333
Nb     5.161745     6.305513    11.187471     0.764396
Nb     5.923939     0.692837     4.141577     0.764359
Nb     2.949367     7.691187     2.904318     0.764408
C      3.315296    12.252711    11.582041     0.040111
C      1.606237    12.667014     7.882947     0.001470
C      0.041075    -0.012597    10.041809    -0.001675
C      4.463097     9.086658     1.986942     0.027114
C      4.286231     0.114773     9.999533     0.018451
C      6.169855    13.257674     2.429424    -0.005173
C      5.225393     8.209065    12.362726    -0.021966
C      1.103832    11.485692    10.701305    -0.013953
C      4.033622     5.254361     9.555642     0.040577
C      5.742681     5.668664    13.254737     0.001424
C      7.307843     6.985753    11.095875    -0.001939
C      4.410209     2.088308     5.058952     0.027552
C      3.062687     7.113123    11.138150     0.018239
C      2.703451     6.259324     4.616470    -0.004563
C      2.123525     1.210715     8.774957    -0.021519
C      6.245086     4.487342    10.436379    -0.013692
C      4.795816     1.743989     2.509748     0.040463
C      6.504875     1.329687     6.208842     0.001519
C      8.070037     0.012597     4.049980    -0.001713
C      3.648015     4.910042    12.104847     0.027412
C      3.824881    13.881927     4.092256     0.018408
C      1.941257     0.739026    11.662365    -0.004762
C      2.885719     5.787635     1.729063    -0.021622
C      7.007280     2.511008     3.390484    -0.013926
C      4.077490     8.742339     4.536147     0.040673
C      2.368431     8.328036     0.837052     0.001383
C      0.803269     7.010947     2.995914    -0.001932
C      3.700903    11.908392     9.032837     0.027654
C      5.048425     6.883577     2.953639     0.018258
C      5.407661     7.737376     9.475319    -0.004452
C      5.987587    12.785985     5.316832    -0.021408
C      1.866026     9.509358     3.655410    -0.013711
N      1.325413    12.391279     6.809152    -0.344291
N      3.876357    11.743231    12.434595    -0.352742
N     -1.041303     0.366714    10.071402    -0.346405
N      5.252145     9.757100     1.497957    -0.346523
N      5.340116     0.562667     9.930484    -0.336895
N      6.290639    12.548042     1.544460    -0.350628
N      5.248943     9.163639    12.991220    -0.342856
N      0.616288    10.539515    11.119831    -0.341910
N      7.547893     5.392929     0.236742    -0.344117
N      3.472561     4.744881     8.703089    -0.353294
N      8.390221     7.365064    11.066282    -0.346254
N      3.621161     2.758750     5.547937    -0.347025
N      2.008802     7.561017    11.207200    -0.336730
N      2.582667     5.549692     5.501434    -0.351250
N      2.099975     2.165289     8.146463    -0.343431
N      6.732630     3.541165    10.017853    -0.342156
N      6.785699     1.605421     7.282637    -0.344318
N      4.234755     2.253469     1.657194    -0.353090
N      9.152415    13.629986     4.020387    -0.346368
N      2.858967     4.239600    12.593832    -0.346869
N      2.770996    13.434033     4.161305    -0.336841
N      1.820473     1.448658    12.547329    -0.351012
N      2.862169     4.833061     1.100569    -0.343252
N      7.494824     3.457185     2.971958    -0.341953
N      0.563219     8.603771    13.855047    -0.344061
N      4.638551     9.251819     5.388700    -0.353361
N     -0.279109     6.631636     3.025507    -0.346249
N      4.489951    11.237950     8.543852    -0.347093
N      6.102310     6.435683     2.884589    -0.336742
N      5.528445     8.447008     8.590355    -0.351310
N      6.011137    11.831411     5.945326    -0.343478
N      1.378482    10.455535     4.073936    -0.342097

The following XYZ coordinates are in angstroms. Other properties are in atomic units.
The sperically averaged electron density of each atom fit to a function of the form exp(a - br)
eigen_1, eigen_2 and eigen_3 are the three eigenvalues of traceless quadrupole moment tensor
  atom number  atomic symbol              X              Y              Z     net charge C6 coefficient C8 coefficient C10 coefficient fluctuating dipole atomic polarizability isotropic forcefield polarizability              a              b squared Pearson coefficient          <r^3>          <r^4>         wp_QDO          m_QDO          q_QDO       dipole_x       dipole_y       dipole_z         dipole            Qxy            Qxz            Qyz     Q(x^2-y^2)  Q(3z^2 - R^2)        eigen_1        eigen_2        eigen_3 static polarizability      alpha(xx)      alpha(xy)      alpha(xz)      alpha(yy)      alpha(yz)      alpha(zz) atomic spin moment
            1             Mn       6.222028      10.993008       0.094415       0.998121     173.999460 0.33864317E+04  0.12397989E+06                                23.679359                           18.057191       0.444701       1.923694                    0.999610      53.355785     152.155008       0.463349       0.361068      -1.183117       0.051627       0.003965      -0.000387       0.051781       0.017250       0.022695      -0.031321       0.365239      -0.408968      -0.160538      -0.092218       0.252757             28.156445      15.625458       0.060984      -0.507004      31.208407       4.345033      37.635469           4.848641
            2             Mn       1.053209      12.367484       4.782753       0.953864     170.867020 0.36015597E+04  0.13406295E+06                                23.329761                           18.572574       0.400122       1.899026                    0.999768      55.055705     158.934199       0.458145       0.359157      -1.183264      -0.019631      -0.000263      -0.005339       0.020346       0.013506      -0.008356       0.028178       0.087950      -0.038149      -0.058294       0.005637       0.052657             26.900174      30.074638      -4.233626       1.597776      26.597547       3.233071      24.028338           4.778571
            3             Mn       2.651278       3.994658       6.951480       1.000859     173.648879 0.33777245E+04  0.12357507E+06                                23.644128                           18.030026       0.447622       1.924910                    0.999608      53.310896     151.948105       0.463874       0.360911      -1.183308      -0.051810       0.004037       0.000374       0.051968      -0.017331       0.022706       0.031447       0.365869      -0.409478      -0.160852      -0.092310       0.253162             28.115294      15.603105      -0.060814      -0.506094      31.161739      -4.336596      37.581039           4.852172
            4             Mn       7.820097       5.369134       2.263141       0.953163     170.948493 0.36037666E+04  0.13416823E+06                                23.338630                           18.579613       0.399314       1.898701                    0.999768      55.067890     158.993054       0.458000       0.359210      -1.183198       0.019612      -0.000199       0.005257       0.020306      -0.013441      -0.008371      -0.028217       0.087778      -0.038611      -0.058248       0.005613       0.052635             26.910482      30.087649       4.235824       1.598057      26.608054      -3.234552      24.035742           4.778727
            5             Mn       1.889084       3.003692      13.997374       1.000002     173.751158 0.33803602E+04  0.12369740E+06                                23.654278                           18.038155       0.446776       1.924545                    0.999609      53.324797     152.010777       0.463720       0.360955      -1.183255      -0.051699      -0.004019       0.000386       0.051856       0.017311       0.022705      -0.031397       0.365596      -0.409490      -0.160760      -0.092266       0.253026             28.126816      15.609714       0.060868      -0.506514      31.175004       4.338461      37.595730           4.851066
            6             Mn       7.057903       1.629216       9.309036       0.954080     170.847578 0.36009855E+04  0.13403559E+06                                23.327606                           18.570714       0.400360       1.899119                    0.999768      55.052652     158.919342       0.458184       0.359143      -1.183282       0.019625       0.000259       0.005311       0.020333       0.013493      -0.008383       0.028136       0.087865      -0.038255      -0.058227       0.005592       0.052635             26.897849      30.071590      -4.233361       1.597395      26.595796       3.232949      24.026163           4.777846
            7             Mn       5.459834      10.002042       7.140309       1.001230     173.600994 0.33765852E+04  0.12352206E+06                                23.639282                           18.026443       0.448012       1.925069                    0.999608      53.305093     151.920938       0.463944       0.360889      -1.183334       0.051836      -0.004042      -0.000370       0.051994      -0.017338       0.022707       0.031453       0.365931      -0.409416      -0.160858      -0.092324       0.253183             28.109478      15.600094      -0.060827      -0.505899      31.154942      -4.335092      37.573398           4.852644
            8             Mn       0.291015       8.627566      11.828648       0.953085     170.948858 0.36038011E+04  0.13417008E+06                                23.338942                           18.579930       0.399233       1.898683                    0.999768      55.067510     158.993261       0.457986       0.359218      -1.183189      -0.019648       0.000279      -0.005237       0.020336      -0.013467      -0.008383      -0.028129       0.087991      -0.038777      -0.058245       0.005470       0.052775             26.910843      30.088763       4.236049       1.598124      26.608193      -3.234236      24.035573           4.778881
            9             Nb       2.187173      13.303863       9.950212       0.764333     215.240735 0.31353475E+04  0.11266387E+06                                29.678473                           19.499629       3.666216       2.599476                    0.999315      99.894708     282.763044       0.374808       0.454777      -1.116146      -0.029710       0.012914      -0.012409       0.034691       0.013944       0.012785      -0.006067       0.014635       0.017981      -0.023716       0.004552       0.019164             37.975542      37.503553      -3.598076       0.834361      39.836995      -2.348448      36.586077           0.574356
           10             Nb       5.161745       6.305513      11.187471       0.764396     215.240052 0.31352693E+04  0.11266027E+06                                29.678415                           19.499353       3.666186       2.599478                    0.999315      99.892959     282.756421       0.374812       0.454775      -1.116148       0.029679       0.013041       0.012678       0.034809      -0.013963       0.012705       0.006098       0.014669       0.017828      -0.023705       0.004614       0.019092             37.975888      37.505730       3.599206       0.834612      39.836986       2.349423      36.584949           0.574409
           11             Nb       5.923939       0.692837       4.141577       0.764359     215.239397 0.31352937E+04  0.11266141E+06                                29.678344                           19.499435       3.666233       2.599484                    0.999315      99.894248     282.760777       0.374811       0.454776      -1.116148       0.029728      -0.012986       0.012388       0.034725       0.013971       0.012760      -0.006020       0.014601       0.017897      -0.023688       0.004536       0.019152             37.975513      37.503232      -3.598316       0.833772      39.837133      -2.346484      36.586174           0.574407
           12             Nb       2.949367       7.691187       2.904318       0.764408     215.238226 0.31352864E+04  0.11266092E+06                                29.678112                           19.499329       3.666194       2.599484                    0.999315      99.892478     282.754091       0.374815       0.454772      -1.116152      -0.029661      -0.012950      -0.012673       0.034757      -0.013976       0.012666       0.006061       0.014657       0.017774      -0.023671       0.004606       0.019065             37.975213      37.505235       3.599366       0.834436      39.836041       2.348100      36.584364           0.574403
           13              C       3.315296      12.252711      11.582041       0.040111      40.903031 0.53395348E+03  0.13114851E+05                                10.306052                            7.907303       0.421967       2.089743                    0.999843      29.452360      84.417688       0.567887       0.439121      -1.058201       0.041309      -0.050457       0.032410       0.072820       0.075222      -0.117385       0.104311      -0.014154      -0.234330      -0.215707       0.100978       0.114729             11.811429       9.102724      -2.189356       3.970338      10.628551      -5.270557      15.703012           0.039166
           14              C       1.606237      12.667014       7.882947       0.001470      40.794098 0.55426040E+03  0.13735687E+05                                10.208296                            8.016364       0.432342       2.077608                    0.999739      30.291365      87.095460       0.568457       0.434783      -1.061261      -0.003057      -0.021052      -0.076016       0.078936      -0.028215      -0.063207      -0.063968      -0.005104      -0.529228      -0.206729       0.090054       0.116675             11.406525       7.951522       0.366212       3.021244       7.598205       2.688955      18.669846           0.057964
           15              C       0.041075      -0.012597      10.041809      -0.001675      44.851869 0.57052019E+03  0.14247998E+05                                10.958100                            8.163832       0.389939       2.063297                    0.999859      30.512061      88.205891       0.559854       0.438075      -1.058757      -0.060978       0.019787       0.021480       0.067611       0.115813      -0.002132      -0.001985      -0.227742       0.296860      -0.211898       0.098471       0.113428             12.946330      22.161110      -4.642905       0.921278       9.200954      -0.284061       7.476926           0.041142
           16              C       4.463097       9.086658       1.986942       0.027114      38.173876 0.53238516E+03  0.13054062E+05                                 9.795245                            7.858993       0.477301       2.107378                    0.999863      29.455144      84.087162       0.574179       0.435050      -1.061696       0.060058       0.031018      -0.018178       0.069997      -0.120935       0.109028       0.073837      -0.030279       0.155717      -0.212553       0.088114       0.124439             10.808977      10.851226       4.208483      -3.073103      11.340537      -3.429893      10.235169           0.036966
           17              C       4.286231       0.114773       9.999533       0.018451      39.143939 0.54042990E+03  0.13294454E+05                                 9.935038                            7.904255       0.497219       2.108850                    0.999894      29.646421      84.632651       0.574330       0.433525      -1.063160       0.065851       0.005272       0.005055       0.066255      -0.114145       0.018647       0.002520      -0.236268       0.270926      -0.210530       0.090656       0.119873             11.080674      16.149066       4.739465      -1.303730      10.004595      -0.656249       7.088360           0.038852
           18              C       6.169855      13.257674       2.429424      -0.005173      43.235970 0.55861830E+03  0.13878024E+05                                10.668117                            8.071445       0.382698       2.062275                    0.999845      30.424504      87.735460       0.563735       0.437339      -1.059156       0.010976      -0.058570      -0.047251       0.076050       0.017303       0.042119      -0.151092       0.137260      -0.245355      -0.214083       0.091071       0.123012             12.354756       7.497167      -0.458875      -0.164105      13.491980       7.414747      16.075120           0.040786
           19              C       5.225393       8.209065      12.362726      -0.021966      40.908659 0.57807347E+03  0.14498051E+05                                10.336481                            8.247501       0.396877       2.068062                    0.999918      30.693407      89.197170       0.553460       0.441258      -1.055830       0.001559       0.054723       0.028056       0.061516      -0.019929      -0.003727      -0.146559       0.219031       0.027687      -0.212558       0.098367       0.114191             11.522560       7.636242      -0.928631      -0.499897      15.966130       5.598896      10.965307           0.023190
           20              C       1.103832      11.485692      10.701305      -0.013953      43.736835 0.56356657E+03  0.14024311E+05                                10.694415                            8.069545       0.379603       2.055191                    0.999671      30.681320      88.394292       0.568049       0.433295      -1.062190      -0.034860      -0.059004       0.036447       0.077621      -0.115529       0.058350       0.086187       0.182010       0.136296      -0.211235       0.082278       0.128957             12.409269       9.918213       4.799908      -1.834262      18.167472      -5.241009       9.142123           0.059872
           21              C       4.033622       5.254361       9.555642       0.040577      40.897707 0.53386436E+03  0.13112344E+05                                10.305892                            7.907143       0.420958       2.089462                    0.999842      29.449923      84.414498       0.567828       0.439177      -1.058149      -0.041507      -0.050568      -0.032507       0.073052      -0.075256      -0.117428      -0.104357      -0.014173      -0.234467      -0.215800       0.101016       0.114785             11.811294       9.102649       2.189337       3.970174      10.628617       5.270475      15.702616           0.039194
           22              C       5.742681       5.668664      13.254737       0.001424      40.792037 0.55423200E+03  0.13734746E+05                                10.207879                            8.016116       0.432450       2.077659                    0.999739      30.290278      87.090315       0.568472       0.434778      -1.061268       0.003012      -0.020935       0.075993       0.078882       0.028224      -0.063192       0.063958      -0.005056      -0.529202      -0.206712       0.090037       0.116675             11.406036       7.951198      -0.366200       3.021062       7.597912      -2.688900      18.668997           0.057951
           23              C       7.307843       6.985753      11.095875      -0.001939      44.866027 0.57072644E+03  0.14254559E+05                                10.960692                            8.165535       0.389683       2.063168                    0.999859      30.517289      88.227832       0.559768       0.438099      -1.058733       0.060892       0.019874      -0.021307       0.067504      -0.115786      -0.002090       0.001994      -0.227788       0.296800      -0.211885       0.098454       0.113430             12.949648      22.167318       4.644294       0.921620       9.203077       0.284168       7.478548           0.041197
           24              C       4.410209       2.088308       5.058952       0.027552      38.167182 0.53227171E+03  0.13050768E+05                                 9.794706                            7.858592       0.476520       2.107182                    0.999863      29.451834      84.079915       0.574138       0.435098      -1.061652      -0.060211       0.031184       0.018148       0.070194       0.120980       0.109089      -0.073891      -0.030227       0.155676      -0.212648       0.088151       0.124497             10.808369      10.850671      -4.208128      -3.072812      11.339855       3.429534      10.234582           0.037010
           25              C       3.062687       7.113123      11.138150       0.018239      39.148489 0.54050297E+03  0.13296663E+05                                 9.935648                            7.904661       0.497478       2.108904                    0.999894      29.648594      84.639374       0.574330       0.433511      -1.063171      -0.065741       0.005306      -0.004866       0.066134       0.114115       0.018637      -0.002508      -0.236270       0.270880      -0.210500       0.090637       0.119863             11.081449      16.150399      -4.739854      -1.303823      10.005169       0.656331       7.088780           0.038892
           26              C       2.703451       6.259324       4.616470      -0.004563      43.213492 0.55827613E+03  0.13867418E+05                                10.664620                            8.069074       0.382432       2.062297                    0.999845      30.415341      87.702762       0.563806       0.437350      -1.059148      -0.011027      -0.058736       0.047372       0.076260      -0.017287       0.042125       0.151145       0.137362      -0.245334      -0.214150       0.091080       0.123070             12.350423       7.495014       0.458654      -0.163962      13.487039      -7.411451      16.069216           0.040841
           27              C       2.123525       1.210715       8.774957      -0.021519      40.896105 0.57786128E+03  0.14491516E+05                                10.334739                            8.246254       0.396468       2.068002                    0.999917      30.688026      89.180145       0.553471       0.441287      -1.055805      -0.001573       0.054898      -0.028105       0.061694       0.019936      -0.003690       0.146613       0.219059       0.027769      -0.212617       0.098361       0.114255             11.520457       7.635000       0.928417      -0.499751      15.963152      -5.597457      10.963220           0.023218
           28              C       6.245086       4.487342      10.436379      -0.013692      43.728574 0.56343467E+03  0.14020215E+05                                10.693112                            8.068606       0.379563       2.055217                    0.999670      30.677941      88.382135       0.568081       0.433296      -1.062189       0.034985      -0.059092      -0.036355       0.077702       0.115538       0.058379      -0.086194       0.182069       0.136274      -0.211267       0.082268       0.129000             12.407702       9.916986      -4.799074      -1.833908      18.165083       5.240228       9.141037           0.059865
           29              C       4.795816       1.743989       2.509748       0.040463      40.895723 0.53384090E+03  0.13111536E+05                                10.305358                            7.906844       0.421284       2.089581                    0.999842      29.448999      84.409257       0.567857       0.439163      -1.058164      -0.041374       0.050488      -0.032515       0.072925       0.075232      -0.117413       0.104354      -0.014198      -0.234432      -0.215773       0.101020       0.114753             11.810569       9.102182      -2.189219       3.969887      10.628012      -5.270020      15.701512           0.039171
           30              C       6.504875       1.329687       6.208842       0.001519      40.792101 0.55422500E+03  0.13734576E+05                                10.207947                            8.016084       0.432388       2.077632                    0.999739      30.290439      87.091771       0.568470       0.434780      -1.061264       0.003058       0.021076       0.076028       0.078954      -0.028222      -0.063203      -0.063968      -0.005085      -0.529256      -0.206736       0.090052       0.116684             11.406162       7.951242       0.366197       3.021094       7.597956       2.688908      18.669289           0.057937
           31              C       8.070037       0.012597       4.049980      -0.001713      44.853762 0.57054963E+03  0.14248935E+05                                10.958464                            8.164091       0.389861       2.063268                    0.999859      30.512708      88.208731       0.559840       0.438080      -1.058752       0.060938      -0.019847      -0.021524       0.067606       0.115796      -0.002110      -0.001966      -0.227771       0.296845      -0.211894       0.098475       0.113419             12.946773      22.161906      -4.643018       0.921521       9.201217      -0.284086       7.477197           0.041159
           32              C       3.648015       4.910042      12.104847       0.027412      38.168474 0.53229440E+03  0.13051406E+05                                 9.794747                            7.858630       0.476784       2.107256                    0.999863      29.452515      84.080912       0.574153       0.435084      -1.061665      -0.060173      -0.031077       0.018201       0.070127      -0.120955       0.109063       0.073886      -0.030282       0.155709      -0.212616       0.088150       0.124466             10.808406      10.850716       4.208139      -3.072825      11.339861      -3.429540      10.234640           0.036989
           33              C       3.824881      13.881927       4.092256       0.018408      39.144693 0.54044310E+03  0.13294840E+05                                 9.935108                            7.904311       0.497309       2.108874                    0.999894      29.646751      84.633362       0.574333       0.433520      -1.063164      -0.065808      -0.005322      -0.005044       0.066216      -0.114136       0.018624       0.002560      -0.236269       0.270915      -0.210521       0.090667       0.119855             11.080756      16.149211       4.739463      -1.303859      10.004630      -0.656269       7.088427           0.038869
           34              C       1.941257       0.739026      11.662365      -0.004762      43.217519 0.55834192E+03  0.13869409E+05                                10.665157                            8.069480       0.382585       2.062328                    0.999845      30.416964      87.707499       0.563802       0.437343      -1.059156      -0.010965       0.058591       0.047393       0.076153       0.017300       0.042118      -0.151139       0.137301      -0.245332      -0.214133       0.091096       0.123036             12.351063       7.495285      -0.458719      -0.164063      13.487759       7.411950      16.070145           0.040801
           35              C       2.885719       5.787635       1.729063      -0.021622      40.897223 0.57788200E+03  0.14492132E+05                                10.334864                            8.246362       0.396584       2.068038                    0.999917      30.688388      89.180819       0.553473       0.441283      -1.055810      -0.001566      -0.054810      -0.028126       0.061625      -0.019919      -0.003720      -0.146587       0.219084       0.027702      -0.212601       0.098389       0.114212             11.520592       7.635137      -0.928409      -0.499772      15.963143       5.597635      10.963495           0.023204
           36              C       7.007280       2.511008       3.390484      -0.013926      43.736303 0.56355623E+03  0.14023994E+05                                10.694325                            8.069467       0.379663       2.055213                    0.999671      30.681124      88.393636       0.568052       0.433295      -1.062190       0.034902       0.059012      -0.036406       0.077627      -0.115533       0.058354       0.086210       0.181967       0.136295      -0.211242       0.082300       0.128942             12.409152       9.918108       4.799854      -1.834195      18.167377      -5.240885       9.141972           0.059889
           37              C       4.077490       8.742339       4.536147       0.040673      40.895722 0.53383510E+03  0.13111480E+05                                10.305685                            7.907019       0.420753       2.089413                    0.999842      29.449040      84.412222       0.567821       0.439187      -1.058140       0.041539       0.050598       0.032488       0.073083      -0.075250      -0.117432      -0.104369      -0.014176      -0.234479      -0.215810       0.101031       0.114780             11.811009       9.102448       2.189301       3.970032      10.628454       5.270314      15.702125           0.039200
           38              C       2.368431       8.328036       0.837052       0.001383      40.791425 0.55422538E+03  0.13734512E+05                                10.207727                            8.016035       0.432570       2.077698                    0.999739      30.290026      87.088769       0.568480       0.434775      -1.061273      -0.002989       0.021054      -0.075956       0.078877       0.028207      -0.063195       0.063946      -0.005027      -0.529222      -0.206712       0.090054       0.116658             11.405846       7.951090      -0.366203       3.021036       7.597803      -2.688863      18.668646           0.057946
           39              C       0.803269       7.010947       2.995914      -0.001932      44.864893 0.57071115E+03  0.14254056E+05                                10.960438                            8.165378       0.389780       2.063199                    0.999859      30.516904      88.225820       0.559779       0.438094      -1.058738      -0.060927      -0.019803       0.021328       0.067522      -0.115809      -0.002070       0.001961      -0.227755       0.296796      -0.211889       0.098466       0.113423             12.949314      22.166733       4.644116       0.921689       9.202822       0.284160       7.478387           0.041198
           40              C       3.700903      11.908392       9.032837       0.027654      38.164511 0.53222874E+03  0.13049482E+05                                 9.794385                            7.858379       0.476325       2.107144                    0.999863      29.450492      84.076004       0.574133       0.435110      -1.061642       0.060237      -0.031207      -0.018102       0.070214       0.120975       0.109101      -0.073903      -0.030211       0.155699      -0.212658       0.088146       0.124512             10.807973      10.850317      -4.207930      -3.072603      11.339452       3.429311      10.234149           0.037012
           41              C       5.048425       6.883577       2.953639       0.018258      39.148516 0.54050506E+03  0.13296728E+05                                 9.935647                            7.904679       0.497434       2.108887                    0.999894      29.648621      84.639495       0.574329       0.433511      -1.063171       0.065786      -0.005231       0.004870       0.066173       0.114120       0.018635      -0.002526      -0.236243       0.270894      -0.210498       0.090648       0.119850             11.081422      16.150333      -4.739851      -1.303896      10.005154       0.656361       7.088780           0.038894
           42              C       5.407661       7.737376       9.475319      -0.004452      43.207284 0.55818207E+03  0.13864480E+05                                10.663629                            8.068404       0.382461       2.062342                    0.999845      30.412700      87.692897       0.563829       0.437352      -1.059149       0.011032       0.058773      -0.047353       0.076278      -0.017275       0.042123       0.151163       0.137345      -0.245321      -0.214160       0.091088       0.123072             12.349210       7.494384       0.458581      -0.163921      13.485620      -7.410544      16.067626           0.040836
           43              C       5.987587      12.785985       5.316832      -0.021408      40.890544 0.57776776E+03  0.14488565E+05                                10.333821                            8.245597       0.396522       2.068054                    0.999917      30.685423      89.170318       0.553493       0.441288      -1.055806       0.001584      -0.054940       0.028054       0.061709       0.019923      -0.003693       0.146625       0.219058       0.027825      -0.212627       0.098375       0.114252             11.519370       7.634344       0.928295      -0.499696      15.961456      -5.596830      10.962309           0.023217
           44              C       1.866026       9.509358       3.655410      -0.013711      43.726474 0.56340744E+03  0.14019339E+05                                10.692746                            8.068403       0.379650       2.055257                    0.999671      30.677051      88.378366       0.568090       0.433295      -1.062192      -0.034980       0.059098       0.036285       0.077670       0.115530       0.058383      -0.086199       0.182064       0.136268      -0.211265       0.082270       0.128995             12.407203       9.916668      -4.798901      -1.833792      18.164329       5.239876       9.140613           0.059883
           45              N       1.325413      12.391279       6.809152      -0.344291      38.844493 0.51885978E+03  0.12518465E+05                                 9.411211                            7.402619       0.319294       2.104629                    0.998124      29.218950      80.153804       0.640993       0.396052      -1.097543       0.018713       0.000849       0.034931       0.039637      -0.018901      -0.048718      -0.050227      -0.008566      -0.343595      -0.141716       0.063975       0.077741             10.469614       6.867524       0.479729       2.569470       6.433986       2.361042      18.107331           0.057338
           46              N       3.876357      11.743231      12.434595      -0.352742      40.813019 0.52438012E+03  0.12662489E+05                                 9.719359                            7.416119       0.397184       2.135513                    0.998917      29.085354      79.356194       0.644904       0.393313      -1.101418      -0.010684      -0.005145      -0.043516       0.045102       0.045094      -0.083720       0.075118      -0.027937      -0.127746      -0.146811       0.064737       0.082074             11.146685       7.872593      -2.499453       4.295464       9.696952      -5.343031      15.870509           0.042774
           47              N      -1.041303       0.366714      10.071402      -0.346405      41.298098 0.51714610E+03  0.12455484E+05                                 9.840548                            7.363892       0.338851       2.109304                    0.998671      29.365313      80.246943       0.646734       0.393217      -1.100515       0.027596      -0.042423       0.026658       0.057201       0.070906       0.014696      -0.002219      -0.162983       0.204780      -0.143151       0.067735       0.075416             11.642146      20.190758      -5.045770       1.613718       8.239395      -0.722924       6.496285           0.039825
           48              N       5.252145       9.757100       1.497957      -0.346523      37.935046 0.52807700E+03  0.12776208E+05                                 9.267142                            7.460302       0.358483       2.121572                    0.998997      29.143707      79.632961       0.640552       0.395227      -1.099908      -0.010189      -0.025689       0.037422       0.046520      -0.090803       0.064990       0.058617      -0.054887       0.118277      -0.153897       0.069163       0.084734             10.173909       9.463295       4.193736      -3.594547      11.145910      -3.668308       9.912522           0.063988
           49              N       5.340116       0.562667       9.930484      -0.336895      38.295531 0.52051666E+03  0.12551964E+05                                 9.333777                            7.408349       0.289105       2.100609                    0.998662      29.080560      79.412298       0.642376       0.395403      -1.099436      -0.026977      -0.025564       0.009026       0.038246      -0.075297       0.005317       0.000719      -0.164476       0.191430      -0.143538       0.063841       0.079697             10.408749      16.026121       5.066692      -1.671591       8.817471      -0.816035       6.382656           0.053006
           50              N       6.290639      12.548042       1.544460      -0.350628      42.014323 0.52298667E+03  0.12623715E+05                                 9.917675                            7.391004       0.288238       2.087819                    0.999120      29.471616      80.461857       0.647831       0.391695      -1.102269      -0.014899       0.025401       0.037714       0.047849       0.019695       0.032177      -0.109478       0.079225      -0.166211      -0.151654       0.070280       0.081374             11.615005       6.224076       0.270945       0.146378      13.423643       7.721197      15.197296           0.052521
           51              N       5.248943       9.163639      12.991220      -0.342856      38.908040 0.53915594E+03  0.13104267E+05                                 9.428956                            7.517440       0.371546       2.110186                    0.999453      29.604315      80.918610       0.641137       0.393058      -1.102083      -0.016144      -0.046809      -0.033180       0.059604      -0.022257      -0.009176      -0.112298       0.144269       0.052033      -0.156824       0.065217       0.091608             10.523470       6.714985      -1.619197      -0.999597      14.853483       5.353222      10.001940           0.053580
           52              N       0.616288      10.539515      11.119831      -0.341910      41.470145 0.52156250E+03  0.12600547E+05                                 9.861769                            7.421530       0.227490       2.072871                    0.997669      29.352890      80.586028       0.640193       0.396015      -1.097524       0.016241       0.038892      -0.008292       0.042955      -0.082640       0.038572       0.064561       0.097562       0.117467      -0.146067       0.069408       0.076659             11.451115       8.255968       4.280051      -1.811688      17.765349      -5.289325       8.332027           0.064920
           53              N       7.547893       5.392929       0.236742      -0.344117      38.832165 0.51866410E+03  0.12512454E+05                                 9.408889                            7.400963       0.319723       2.104828                    0.998125      29.214012      80.133826       0.641104       0.396024      -1.097572      -0.018714       0.000921      -0.034880       0.039594       0.018906      -0.048696       0.050206      -0.008559      -0.343582      -0.141693       0.063954       0.077738             10.466936       6.865977      -0.479607       2.568693       6.432591      -2.360392      18.102239           0.057297
           54              N       3.472561       4.744881       8.703089      -0.353294      40.838195 0.52476540E+03  0.12674234E+05                                 9.723794                            7.419149       0.396698       2.135235                    0.998914      29.095498      79.393847       0.644726       0.393346      -1.101386       0.010653      -0.005137       0.043691       0.045264      -0.045125      -0.083770      -0.075167      -0.027962      -0.127893      -0.146911       0.064785       0.082127             11.152159       7.875888       2.500892       4.297889       9.701651       5.346386      15.878938           0.042902
           55              N       8.390221       7.365064      11.066282      -0.346254      41.296022 0.51710778E+03  0.12454409E+05                                 9.840414                            7.363760       0.338592       2.109253                    0.998670      29.363729      80.243784       0.646717       0.393233      -1.100498      -0.027633      -0.042299      -0.026467       0.057038      -0.070893       0.014724       0.002203      -0.162959       0.204665      -0.143118       0.067687       0.075431             11.642022      20.190590       5.045631       1.613623       8.239267       0.722845       6.496209           0.039782
           56              N       3.621161       2.758750       5.547937      -0.347025      37.954507 0.52841411E+03  0.12786445E+05                                 9.270507                            7.462824       0.358449       2.121446                    0.998996      29.152554      79.664473       0.640424       0.395242      -1.099893       0.010176      -0.025729      -0.037642       0.046717       0.090844       0.065053      -0.058683      -0.054848       0.118322      -0.153997       0.069206       0.084791             10.177801       9.466612      -4.195625      -3.596250      11.150306       3.670166       9.916486           0.064096
           57              N       2.008802       7.561017      11.207200      -0.336730      38.292348 0.52045828E+03  0.12550247E+05                                 9.333398                            7.408029       0.288823       2.100549                    0.998661      29.078581      79.406814       0.642376       0.395413      -1.099425       0.026993      -0.025485      -0.008859       0.038166       0.075278       0.005317      -0.000725      -0.164437       0.191301      -0.143490       0.063800       0.079690             10.408359      16.025642      -5.066394      -1.671416       8.817034       0.815912       6.382401           0.052980
           58              N       2.582667       5.549692       5.501434      -0.351250      42.037768 0.52334545E+03  0.12634534E+05                                 9.921392                            7.393566       0.288431       2.087736                    0.999120      29.481760      80.496291       0.647716       0.391697      -1.102267       0.014862       0.025490      -0.037820       0.047969      -0.019696       0.032172       0.109573       0.079305      -0.166298      -0.151769       0.070335       0.081434             11.619630       6.226108      -0.271303       0.146692      13.429179      -7.724943      15.203602           0.052632
           59              N       2.099975       2.165289       8.146463      -0.343431      38.930163 0.53954676E+03  0.13116159E+05                                 9.432482                            7.520152       0.371660       2.110060                    0.999453      29.615191      80.956090       0.641022       0.393057      -1.102082       0.016097      -0.046910       0.033293       0.059734       0.022248      -0.009145       0.112424       0.144407       0.052128      -0.156982       0.065257       0.091725             10.527531       6.717416       1.620229      -1.000199      14.859591      -5.355515      10.005587           0.053657
           60              N       6.732630       3.541165      10.017853      -0.342156      41.483254 0.52175695E+03  0.12606455E+05                                 9.863958                            7.423004       0.227459       2.072791                    0.997669      29.358138      80.605044       0.640116       0.396025      -1.097514      -0.016201       0.038912       0.008417       0.042983       0.082666       0.038615      -0.064572       0.097564       0.117525      -0.146113       0.069431       0.076683             11.453819       8.257609      -4.281113      -1.812147      17.769947       5.290970       8.333900           0.064989
           61              N       6.785699       1.605421       7.282637      -0.344318      38.845379 0.51887294E+03  0.12518860E+05                                 9.411385                            7.402730       0.319303       2.104630                    0.998124      29.219244      80.154818       0.640986       0.396054      -1.097542      -0.018711      -0.000830      -0.034942       0.039645      -0.018907      -0.048717      -0.050227      -0.008561      -0.343621      -0.141723       0.063975       0.077748             10.469850       6.867618       0.479739       2.569503       6.434090       2.361147      18.107843           0.057365
           62              N       4.234755       2.253469       1.657194      -0.353090      40.826471 0.52459128E+03  0.12668884E+05                                 9.721634                            7.417700       0.397082       2.135409                    0.998916      29.091053      79.376225       0.644822       0.393322      -1.101410       0.010708       0.005124       0.043594       0.045181       0.045113      -0.083745       0.075155      -0.027986      -0.127872      -0.146877       0.064757       0.082120             11.149479       7.874292      -2.500241       4.296703       9.699427      -5.344794      15.874717           0.042861
           63              N       9.152415      13.629986       4.020387      -0.346368      41.295991 0.51711603E+03  0.12454571E+05                                 9.840170                            7.363644       0.338867       2.109320                    0.998671      29.364572      80.244144       0.646750       0.393214      -1.100518      -0.027623       0.042346      -0.026673       0.057163       0.070891       0.014713      -0.002200      -0.162983       0.204795      -0.143145       0.067719       0.075426             11.641657      20.189849      -5.045461       1.613725       8.239041      -0.722903       6.496081           0.039809
           64              N       2.858967       4.239600      12.593832      -0.346869      37.948771 0.52831573E+03  0.12783460E+05                                 9.269524                            7.462097       0.358390       2.121460                    0.998996      29.149935      79.655234       0.640459       0.395239      -1.099897       0.010180       0.025751      -0.037533       0.046642      -0.090833       0.065029       0.058661      -0.054896       0.118309      -0.153968       0.069187       0.084781             10.176651       9.465645       4.195032      -3.595763      11.148925      -3.669613       9.915384           0.064069
           65              N       2.770996      13.434033       4.161305      -0.336841      38.293129 0.52047714E+03  0.12550757E+05                                 9.333335                            7.408025       0.289151       2.100635                    0.998662      29.079590      79.408511       0.642397       0.395398      -1.099441       0.026992       0.025512      -0.009012       0.038218      -0.075287       0.005310       0.000743      -0.164455       0.191464      -0.143530       0.063856       0.079673             10.408232      16.025307       5.066347      -1.671543       8.816999      -0.815996       6.382389           0.052986
           66              N       1.820473       1.448658      12.547329      -0.351012      42.023598 0.52314015E+03  0.12628246E+05                                 9.918850                            7.391873       0.288591       2.087845                    0.999121      29.476729      80.476361       0.647827       0.391672      -1.102294       0.014912      -0.025520      -0.037731       0.047929       0.019710       0.032162      -0.109549       0.079266      -0.166310      -0.151741       0.070338       0.081403             11.616447       6.224704       0.271080       0.146493      13.425357       7.722362      15.199278           0.052583
           67              N       2.862169       4.833061       1.100569      -0.343252      38.923265 0.53942853E+03  0.13112554E+05                                 9.431360                            7.519322       0.371653       2.110109                    0.999453      29.611841      80.944422       0.641059       0.393056      -1.102084       0.016124       0.046903       0.033226       0.059699      -0.022261      -0.009166      -0.112377       0.144373       0.052066      -0.156930       0.065258       0.091673             10.526198       6.716652      -1.619875      -1.000009      14.857449       5.354771      10.004493           0.053638
           68              N       7.494824       3.457185       2.971958      -0.341953      41.474264 0.52162278E+03  0.12602386E+05                                 9.862431                            7.421973       0.227382       2.072810                    0.997669      29.354589      80.592302       0.640172       0.396017      -1.097521      -0.016238      -0.038881       0.008354       0.042955      -0.082649       0.038590       0.064574       0.097526       0.117486      -0.146081       0.069426       0.076655             11.451912       8.256471       4.280374      -1.811814      17.766705      -5.289773       8.332558           0.064940
           69              N       0.563219       8.603771      13.855047      -0.344061      38.826743 0.51857863E+03  0.12509833E+05                                 9.407931                            7.400285       0.319940       2.104930                    0.998126      29.211740      80.124887       0.641144       0.396017      -1.097581       0.018713      -0.000807       0.034897       0.039606       0.018888      -0.048694       0.050201      -0.008504      -0.343576      -0.141685       0.063979       0.077706             10.465828       6.865350      -0.479552       2.568409       6.432013      -2.360079      18.100120           0.057288
           70              N       4.638551       9.251819       5.388700      -0.353361      40.841078 0.52481154E+03  0.12675634E+05                                 9.724282                            7.419498       0.396635       2.135201                    0.998913      29.096730      79.398267       0.644708       0.393348      -1.101384      -0.010635       0.005154      -0.043730       0.045299      -0.045126      -0.083778      -0.075173      -0.027960      -0.127901      -0.146922       0.064789       0.082133             11.152737       7.876241       2.501054       4.298136       9.702186       5.346748      15.879784           0.042919
           71              N      -0.279109       6.631636       3.025507      -0.346249      41.293968 0.51707875E+03  0.12453512E+05                                 9.840030                            7.363510       0.338742       2.109308                    0.998671      29.363082      80.240905       0.646735       0.393228      -1.100503       0.027595       0.042377       0.026473       0.057080      -0.070901       0.014742       0.002180      -0.162953       0.204655      -0.143121       0.067665       0.075456             11.641527      20.189665       5.045352       1.613581       8.238935       0.722822       6.495982           0.039790
           72              N       4.489951      11.237950       8.543852      -0.347093      37.956218 0.52844562E+03  0.12787390E+05                                 9.270771                            7.463035       0.358507       2.121454                    0.998996      29.153406      79.667187       0.640417       0.395241      -1.099895      -0.010156       0.025726       0.037700       0.046757       0.090844       0.065066      -0.058688      -0.054835       0.118353      -0.154008       0.069215       0.084793             10.178096       9.466862      -4.195775      -3.596353      11.150664       3.670303       9.916761           0.064101
           73              N       6.102310       6.435683       2.884589      -0.336742      38.291818 0.52045080E+03  0.12550011E+05                                 9.333267                            7.407947       0.288858       2.100562                    0.998661      29.078484      79.406136       0.642383       0.395410      -1.099428      -0.026954       0.025560       0.008863       0.038189       0.075282       0.005309      -0.000732      -0.164433       0.191314      -0.143493       0.063805       0.079688             10.408188      16.025314      -5.066306      -1.671449       8.816919       0.815936       6.382332           0.052979
           74              N       5.528445       8.447008       8.590355      -0.351310      42.038761 0.52336471E+03  0.12635089E+05                                 9.921492                            7.393656       0.288527       2.087754                    0.999120      29.482406      80.497786       0.647719       0.391693      -1.102273      -0.014853      -0.025480       0.037850       0.047984      -0.019688       0.032176       0.109588       0.079308      -0.166285      -0.151781       0.070329       0.081453             11.619749       6.226157      -0.271333       0.146725      13.429285      -7.725041      15.203806           0.052638
           75              N       6.011137      11.831411       5.945326      -0.343478      38.930525 0.53955752E+03  0.13116452E+05                                 9.432448                            7.520158       0.371827       2.110103                    0.999453      29.615649      80.956742       0.641033       0.393050      -1.102090      -0.016083       0.046901      -0.033338       0.059747       0.022243      -0.009152       0.112437       0.144425       0.052179      -0.157000       0.065261       0.091740             10.527474       6.717390       1.620225      -1.000196      14.859470      -5.355485      10.005563           0.053668
           76              N       1.378482      10.455535       4.073936      -0.342097      41.477043 0.52166904E+03  0.12603743E+05                                 9.862808                            7.422254       0.227721       2.072900                    0.997670      29.355953      80.595963       0.640168       0.396011      -1.097528       0.016186      -0.038884      -0.008473       0.042962       0.082653       0.038625      -0.064565       0.097570       0.117517      -0.146104       0.069424       0.076680             11.452370       8.256711      -4.280526      -1.811871      17.767521       5.290087       8.332876           0.064964

******************************************************
Auxiliary information for the entire system
The total spin magnetic moment of the unit cell is   43.881320
The total net atomic charge of the unit cell is   0.000001
Accuracy of reproducing the electrostatic potential in the unit cell:
  The inner radius (bohr) =    5.0000
  The outer radius (bohr) =   12.0000
  Valid grid points have density less than (e/(bohr^3)) =    0.0001
  The number of valid grid points were=        70640
  The rms potential error without charges in kcal/mol is=      4.02358
  The rms potential error with partial charges in kcal/mol is=      0.68833
  The RRMSE value at monopole order=      0.17107
  The rms potential error with partial charges and cloud penetration in kcal/mol is=      0.67982
  The RRMSE value at monopole order with cloud penetration is=      0.16896
  The rms potential error with partial charges and atomic dipoles in kcal/mol is=      0.63104
  The RRMSE value at dipole order=      0.15684
  The rms potential error with partial charges, atomic dipoles and cloud penetration in kcal/mol is=      0.61783
  The RRMSE value at dipole order with cloud penetration=      0.15355

******************************************************
The electron densities and ab initio electrostatic potential were computed in VASP using the PBE functional and
projector augmented wave method. See the main text of the journal article for a description of computational details.
The atomic charges, dipoles, and quadrupoles were computed with the DDEC6 method as described in
(a) T. A. Manz and N. Gabaldon Limas, RSC Adv. 6 (2016) 47771-47801 DOI: 10.1039/c6ra04656h
(b) N. Gabaldon Limas and T. A. Manz, RSC Adv. 8 (2018) 2678-2707 DOI: 10.1039/c7ra11829e.
For each atom in the material, the electron cloud parameters were fit to the spherically averaged atom-in-material
electron density using radial positions for which this density was between 10^-4 and 10^-2 electrons per cubic bohr.
The polarizabilities, dispersion coefficients, and quantum Drude oscillator (QDO) parameters were fit using the MCLF method.
The magnetic structure of the system was optimized in VASP from the default ferromagnetic initial guess using spin polarization.
The atomic spin moments (ASMs) were computed on this optimized magnetic structure using the DDEC6 partition as inputs
to the method of T. A. Manz and D. S. Sholl, J. Chem. Theory Comput. 7 (2011) 4146-4164 DOI: 10.1021/ct200539n.
The RMSE and RRMSE were computed using a uniform grid with Ewald summation.
