# Supplementary material for: A collection of forcefield precursors for metal–organic frameworks
Source: RSC Adv. 2019 Nov 13;9(63):36492–507. doi: 10.1039/c9ra07327b (PMC9075174; doi:10.1039/c9ra07327b)
Supplement: RA-009-C9RA07327B-s3420 [file RA-009-C9RA07327B-s3420.xyz]

  132
jmolscript: load "" {1 1 1} spacegroup "x,y,z" unitcell [{     11.402900     0.000000     0.000000 }, {     -4.791885    12.080739     0.000000 }, {      0.000000     0.000000    23.057000 }]
Cu    -1.609927     4.947063    10.216326     0.603671
Cu     8.595825     0.723636    21.643145     0.472094
Cu     5.595054     6.538096    22.431694     0.313370
Cu    -3.249627    11.285826    11.151518     0.444397
Cu     2.823547     4.826255     7.353108     0.375606
Cu     5.044536     2.035605    17.350392     0.371984
Cu     1.695580    10.987432    12.840674     0.605037
Cu     0.498433     6.764006     1.413855     0.472080
Cu     2.289547     0.497726     0.625306     0.313374
Cu     4.847766     5.245457    11.905482     0.443926
Cu     6.129054    10.866625    15.703892     0.375786
Cu    -3.052857     8.075974     5.706607     0.371637
H      3.624726     7.978120    20.755911     0.104020
H     10.417166     0.409537    12.181013     0.113358
H     -0.841435     7.816238     8.782411     0.118933
H      9.300479     2.373865    11.978111     0.119275
H      1.627952     1.524589     9.391116     0.140351
H     -1.433317     9.897749     9.312722     0.105554
H     -3.870397    11.787177    18.454823     0.116255
H      8.947446     3.197772     0.419637     0.097857
H      6.504885     9.255054    23.010886     0.105127
H      5.692082     4.419134    20.772051     0.089628
H      3.737147     0.694642    14.982439     0.104928
H      2.997534     0.791288    18.839875     0.108870
H      2.874583    10.214265    20.582984     0.100348
H      7.279422     8.607527    11.876661     0.111485
H      8.022222     5.334854     0.470363     0.092617
H      0.319218     1.937751     2.301089     0.104001
H      2.319773     6.449907    10.875987     0.113291
H      7.255957     1.775869    14.274589     0.118692
H      1.203087     8.414235    11.078888     0.119092
H      4.933459     7.564959    13.665884     0.140296
H      6.664075     3.857380    13.744278     0.105430
H      4.226995     5.746808     4.602177     0.116252
H      0.850054     9.238141    22.637363     0.097857
H      3.199377     3.214685     0.046114     0.105138
H     -2.405311    10.459504     2.284949     0.089618
H      7.042655     6.735012     8.074561     0.104796
H      6.303041     6.831658     4.217125     0.108861
H     -0.430925     4.173895     2.474016     0.100351
H      3.973914     2.567157    11.180339     0.111294
H     -0.075171    11.375224    22.586637     0.092637
C      0.088072     2.911458     9.813059     0.067795
C      6.533950     1.667142    20.322440     0.566655
C      6.861394     2.911458    21.205523    -0.007512
C      8.300199     7.103475    11.016635     0.047213
C      4.060716     8.649809    21.221663    -0.008760
C      0.605550     3.877917     8.867722     0.527161
C     10.710517     1.026863    11.551557     0.022461
C     -1.481626     7.961207     9.434924    -0.001664
C     10.047063     2.210775    11.447800     0.043046
C      0.855306     1.667142     9.896064     0.006402
C     -1.862980     9.181362     9.736971     0.014470
C     -3.298771    11.996174    17.749279    -0.010733
C      8.261333     3.406768    22.877155     0.070675
C      5.729709     9.386734    22.519772     0.004410
C      6.333622     4.155774    21.387673     0.057077
C      5.304563    10.631050    22.333010     0.030986
C      5.972275    11.851205    22.983218     0.550153
C      7.779571     5.943724    11.715262     0.560262
C     -3.194015    11.645832    14.085521     0.541798
C      3.185402     0.507391    15.706428    -0.000067
C      2.750938     0.567795    17.970626    -0.006841
C      3.644665    10.014933    21.064875     0.093224
C      7.955538     8.432356    11.263344     0.032963
C     -2.744820    12.008255    15.478164     0.066857
C      7.662170     4.687327    22.962466    -0.049155
C      3.393579     8.951828    13.243941     0.067224
C     -1.563443     7.707511     2.734560     0.566613
C     -1.235998     8.951828     1.851477    -0.007536
C      4.994692     1.063105    12.040365     0.044957
C      0.755208     2.609440     1.835337    -0.008749
C      3.911058     9.918287    14.189278     0.527183
C      2.613125     7.067232    11.505443     0.022302
C      6.615767     1.920838    13.622076    -0.002966
C      1.949671     8.251145    11.609199     0.042350
C      4.160813     7.707511    13.160936     0.006059
C      6.234412     3.140992    13.320029     0.013728
C      4.798622     5.955804     5.307721    -0.010722
C      0.163941     9.447138     0.179845     0.070694
C      2.424202     3.346365     0.537228     0.004410
C     -1.763771    10.196144     1.669327     0.057073
C      1.999055     4.590681     0.723990     0.031006
C      2.666768     5.810835     0.073782     0.550149
C     -0.317822    11.984093    11.341738     0.560513
C      4.903378     5.605463     8.971479     0.541768
C      6.490910     6.547761     7.350572    -0.000211
C      6.056446     6.608164     5.086374    -0.006824
C      0.339157     3.974563     1.992125     0.093230
C      4.650031     2.391986    11.793655     0.032930
C      5.352572     5.967885     7.578836     0.066888
C     -0.435222    10.727696     0.094534    -0.049205
N      6.605516     4.965184    22.270756    -0.142090
N     -0.913387     3.165154    10.557800    -0.222634
N     -2.086867     6.813537    10.115106    -0.277793
N     -2.851217     9.459219    10.647723    -0.198187
N     -3.630298    11.682075    16.444252    -0.262904
N      4.268895    10.884746    21.542155    -0.209833
N      7.923994     2.561117    22.026352    -0.242392
N      5.086134     8.335710    22.037881    -0.176239
N      3.618402     0.881894    16.942284    -0.207511
N      0.367244     0.712764    10.781453    -0.192226
N     -1.491876    11.005553     0.786244    -0.142092
N      2.392121     9.205523    12.499200    -0.222697
N      6.010526     0.773167    12.941894    -0.277964
N      5.246176     3.418849    12.409277    -0.199580
N      4.467095     5.641705     6.612748    -0.262876
N      0.963388     4.844376     1.514845    -0.209842
N     -0.173399     8.601486     1.030648    -0.242413
N      1.780626     2.295340     1.019119    -0.176238
N      6.923909     6.922263     6.114716    -0.207443
N      3.672752     6.753133    12.275547    -0.192594
O     -2.532274    11.817379    13.114822    -0.472827
O      7.158248     0.682562    20.322440    -0.465605
O      5.585867     1.872515    19.448579    -0.623750
O      1.539057     3.683417     8.127592    -0.425383
O     -0.028487     5.073910     9.017593    -0.592445
O      8.353771     4.823839    11.484692    -0.540851
O     10.166639     0.845652    22.805679    -0.538733
O     -4.357110    11.645832     0.493420    -0.531554
O      6.811061     6.120102    12.476143    -0.532402
O     -4.410504    11.050252    13.970236    -0.569396
O      5.565119     5.777009     9.942178    -0.472824
O     -0.939145     6.722931     2.734560    -0.465612
O     -2.511525     7.912884     3.608420    -0.623702
O      4.844565     9.723787    14.929407    -0.425111
O      3.277020    11.114280    14.039407    -0.591913
O      0.256379    10.864209    11.572308    -0.540872
O      2.069246     6.886021     0.251321    -0.538733
O      3.740282     5.605463    22.563580    -0.531553
O      3.505553     0.079733    10.580857    -0.533033
O      3.686888     5.009882     9.086764    -0.569058

The following XYZ coordinates are in angstroms. Other properties are in atomic units.
The sperically averaged electron density of each atom fit to a function of the form exp(a - br)
eigen_1, eigen_2 and eigen_3 are the three eigenvalues of traceless quadrupole moment tensor
  atom number  atomic symbol              X              Y              Z     net charge C6 coefficient C8 coefficient C10 coefficient fluctuating dipole atomic polarizability isotropic forcefield polarizability              a              b squared Pearson coefficient          <r^3>          <r^4>         wp_QDO          m_QDO          q_QDO       dipole_x       dipole_y       dipole_z         dipole            Qxy            Qxz            Qyz     Q(x^2-y^2)  Q(3z^2 - R^2)        eigen_1        eigen_2        eigen_3 static polarizability      alpha(xx)      alpha(xy)      alpha(xz)      alpha(yy)      alpha(yz)      alpha(zz) atomic spin moment
            1             Cu      -1.609927       4.947063      10.216326       0.603671      84.497740 0.12083422E+04  0.34602506E+05                                16.883680                           12.151394       0.681974       2.069303                    0.998490      47.213656     123.823148       0.466761       0.458241      -1.101425      -0.003543       0.002366      -0.009612       0.010514       0.018098      -0.095008      -0.013526       0.089851      -0.003043      -0.075606      -0.047455       0.123061             22.805663      26.152781     -14.380945      -4.791587      31.060842       1.389265      11.203366          -0.554171
            2             Cu       8.595825       0.723636      21.643145       0.472094      96.294973 0.14088075E+04  0.41984974E+05                                18.504962                           13.239175       0.578998       2.018706                    0.997898      49.698803     133.627477       0.440517       0.466554      -1.094822       0.032377       0.026209      -0.020545       0.046447       0.016562       0.106144       0.006250       0.078836       0.021876      -0.086475      -0.043739       0.130215             24.940814      25.834898     -14.851449       6.486260      35.050392      -2.971209      13.937152          -0.336880
            3             Cu       5.595054       6.538096      22.431694       0.313370     117.835429 0.17250168E+04  0.54110107E+05                                21.048896                           14.736269       0.560813       1.972786                    0.999179      53.700264     148.418637       0.413626       0.472077      -1.090959      -0.178957      -0.076928       0.044387       0.199784      -0.022726       0.079500       0.055366      -0.102114       0.204060      -0.131725       0.011409       0.120317             29.081392      24.031164     -12.562388      -2.056369      50.693946      -1.266093      12.519066           0.029353
            4             Cu      -3.249627      11.285826      11.151518       0.444397      93.748450 0.16062688E+04  0.49313323E+05                                18.229469                           14.182295       0.681999       2.040822                    0.997689      50.327046     135.966903       0.424868       0.469576      -1.096428       0.131823       0.064307       0.104862       0.180302       0.015272      -0.079242      -0.049989      -0.011965       0.019104      -0.087478      -0.014039       0.101517             24.020216      18.486612      -8.850021       0.958679      38.669793       3.956277      14.904242           0.039533
            5             Cu       2.823547       4.826255       7.353108       0.375606     124.084975 0.20541728E+04  0.67989661E+05                                22.614450                           16.680725       0.010666       1.791373                    0.999256      56.921428     166.989758       0.364314       0.507954      -1.060463      -0.011394      -0.054020       0.205358       0.212650       0.036230      -0.109795      -0.033861      -0.013017      -0.353560      -0.172563       0.034900       0.137663             28.798134      42.393641      13.738743     -10.948227      18.338845      -5.834530      25.661915           0.045155
            6             Cu       5.044536       2.035605      17.350392       0.371984     109.620875 0.22597368E+04  0.76501112E+05                                21.393653                           17.838585      -0.057246       1.773570                    0.999784      56.408122     166.669879       0.342612       0.528073      -1.051548       0.170307       0.048105       0.172474       0.247115       0.160556      -0.019010       0.079537       0.192368      -0.106894      -0.205877      -0.001370       0.207247             25.305143      26.577657       7.560163      10.451612      17.346879       3.606263      31.990893           0.087688
            7             Cu       1.695580      10.987432      12.840674       0.605037      84.355326 0.12058941E+04  0.34512851E+05                                16.862058                           12.136300       0.685743       2.070731                    0.998498      47.181083     123.678734       0.467240       0.458031      -1.101616      -0.003326       0.002242       0.009370       0.010192       0.017474       0.095241       0.014209       0.090972       0.000262      -0.075142      -0.048523       0.123666             22.777633      26.113185     -14.363181       4.782896      31.030389      -1.386389      11.189324           0.824476
            8             Cu       0.498433       6.764006       1.413855       0.472080      96.298019 0.14088530E+04  0.41986562E+05                                18.505049                           13.239163       0.579027       2.018713                    0.997897      49.700394     133.631001       0.440529       0.466538      -1.094834       0.032367       0.026206       0.020531       0.046431       0.016608      -0.106041      -0.006202       0.078896       0.021973      -0.086372      -0.043764       0.130136             24.941067      25.834993     -14.851763      -6.486222      35.051041       2.971282      13.937166          -0.337262
            9             Cu       2.289547       0.497726       0.625306       0.313374     117.839210 0.17250651E+04  0.54112071E+05                                21.049449                           14.736567       0.560798       1.972783                    0.999179      53.700411     148.420288       0.413618       0.472083      -1.090954      -0.178962      -0.076933      -0.044381       0.199790      -0.022732      -0.079501      -0.055360      -0.102123       0.204064      -0.131731       0.011418       0.120313             29.082355      24.031882     -12.563031       2.056479      50.695842       1.266035      12.519340           0.029359
           10             Cu       4.847766       5.245457      11.905482       0.443926      93.826479 0.16072158E+04  0.49350070E+05                                18.239778                           14.186531       0.681122       2.040450                    0.997697      50.338360     136.011649       0.424799       0.469580      -1.096417       0.131679       0.064032      -0.104924       0.180134       0.015423       0.079717       0.050237      -0.011150       0.018792      -0.087839      -0.014306       0.102144             24.040457      18.496283      -8.863858      -0.958024      38.713315      -3.960951      14.911773           0.037443
           11             Cu       6.129054      10.866625      15.703892       0.375786     124.033831 0.20531593E+04  0.67947192E+05                                22.608030                           16.676206       0.010954       1.791523                    0.999257      56.910871     166.943482       0.364380       0.507929      -1.060484      -0.011413      -0.053947      -0.205181       0.212461       0.036120       0.109761       0.033753      -0.013173      -0.352984      -0.172407       0.034970       0.137437             28.789918      42.380229      13.735355      10.944187      18.334868       5.833140      25.654658           0.062252
           12             Cu      -3.052857       8.075974       5.706607       0.371637     109.670686 0.22609447E+04  0.76552534E+05                                21.400069                           17.843433      -0.056423       1.773728                    0.999786      56.419983     166.718518       0.342561       0.528078      -1.051542       0.170336       0.047696      -0.172768       0.247261       0.160674       0.019258      -0.079750       0.193118      -0.106209      -0.206415      -0.000981       0.207396             25.313249      26.586813       7.563302     -10.456332      17.352592      -3.608662      32.000343           0.086432
           13              H       3.624726       7.978120      20.755911       0.104020       1.350508 0.99466915E+01  0.10154154E+03                                 1.924321                            1.778994      -0.946996       2.426733                    0.998353       3.381170       9.180155       0.502851       1.193168      -0.732618      -0.023914      -0.037680      -0.024796       0.051054       0.001893       0.022549       0.009730      -0.006011      -0.020456      -0.027222       0.003874       0.023349              1.985410       1.784496       0.390960       0.225994       2.349988       0.339882       1.821744           0.003321
           14              H      10.417166       0.409537      12.181013       0.113358       1.118383 0.80164747E+01  0.79613988E+02                                 1.849849                            1.706643      -1.275834       2.281444                    0.994375       3.731947      10.894011       0.452655       1.362489      -0.690248      -0.015176      -0.029102       0.033953       0.047224       0.001734      -0.015714      -0.005623      -0.003285      -0.003875      -0.017270       0.000773       0.016497              1.919329       1.679287       0.171270      -0.216056       2.154412      -0.615972       1.924288          -0.000225
           15              H      -0.841435       7.816238       8.782411       0.118933       1.372082 0.10270760E+02  0.10712386E+03                                 2.053285                            1.890573      -1.037209       2.400335                    0.997282       3.515666      10.081334       0.449994       1.305015      -0.706824       0.036036      -0.006229      -0.030223       0.047443       0.007760      -0.018943      -0.003461      -0.009135      -0.021738      -0.023487       0.002937       0.020550              2.118212       2.281166      -0.250664      -0.546967       1.850672       0.243735       2.222798           0.001083
           16              H       9.300479       2.373865      11.978111       0.119275       1.100651 0.75850331E+01  0.73478701E+02                                 1.760511                            1.609124      -1.064928       2.384798                    0.997324       3.434955       9.552304       0.493912       1.280126      -0.708876      -0.036811       0.007479       0.025805       0.045573      -0.002103      -0.011374      -0.008917      -0.000293       0.005164      -0.015251       0.001216       0.014035              1.839756       2.332269      -0.233925      -0.542882       1.567342       0.030309       1.619656          -0.000001
           17              H       1.627952       1.524589       9.391116       0.140351       1.200449 0.89332658E+01  0.90329158E+02                                 1.889775                            1.769584      -1.335891       2.273050                    0.994704       3.484122       9.962435       0.460813       1.314508      -0.702817       0.043792      -0.006857      -0.026273       0.051527      -0.002405      -0.016156       0.004737       0.008143      -0.003666      -0.015096      -0.004114       0.019211              1.935479       2.272348      -0.217685      -0.352638       1.756499      -0.034007       1.777591          -0.000268
           18              H      -1.433317       9.897749       9.312722       0.105554       1.549931 0.11903661E+02  0.12881193E+03                                 2.219969                            2.027037      -1.239185       2.291375                    0.995147       3.755948      10.968214       0.437277       1.294417      -0.708312       0.030536       0.034366      -0.019206       0.049823       0.002896      -0.024076      -0.009866       0.006054      -0.015200      -0.025851      -0.001656       0.027507              2.316045       2.010440       0.529382      -0.197995       2.972431      -0.268752       1.965263           0.000873
           19              H      -3.870397      11.787177      18.454823       0.116255       1.301001 0.93678513E+01  0.96059659E+02                                 2.018457                            1.830240      -1.015927       2.410258                    0.997260       3.574082      10.363413       0.445449       1.340933      -0.697839      -0.029661      -0.010932       0.037957       0.049396       0.009898      -0.008151       0.000885       0.012051       0.064536      -0.022878      -0.001052       0.023930              2.123038       2.133712       0.228598      -0.670770       1.589923      -0.219260       2.645479           0.001016
           20              H       8.947446       3.197772       0.419637       0.097857       1.303429 0.92103560E+01  0.93359933E+02                                 1.951963                            1.760097      -1.055266       2.374995                    0.996811       3.587537      10.098381       0.479064       1.261329      -0.713799       0.029120      -0.016487       0.024915       0.041720      -0.002253       0.010702       0.003335      -0.009047       0.012411      -0.014022       0.002939       0.011083              2.052177       2.450995      -0.266025       0.722328       1.709143      -0.084434       1.996393          -0.000462
           21              H       6.504885       9.255054      23.010886       0.105127       1.294313 0.95812824E+01  0.98778515E+02                                 1.984097                            1.826314      -1.356859       2.238731                    0.993462       3.798884      11.035959       0.455102       1.305445      -0.702709       0.037248      -0.001767       0.020719       0.042659      -0.002066       0.007043      -0.002679       0.025338       0.000545      -0.013312      -0.002761       0.016072              2.053151       2.481756      -0.137443       0.607052       1.841259      -0.096626       1.836439          -0.000605
           22              H       5.692082       4.419134      20.772051       0.089628       1.588448 0.12280631E+02  0.13427374E+03                                 2.273315                            2.070587      -1.246813       2.283014                    0.993852       3.879174      11.482280       0.427896       1.309174      -0.704504      -0.027411       0.016931      -0.027946       0.042650      -0.008376       0.009992      -0.004909       0.002214       0.006187      -0.010772      -0.005172       0.015944              2.355582       2.514505      -0.403988       0.609175       2.127339      -0.116944       2.424901          -0.000567
           23              H       3.737147       0.694642      14.982439       0.104928       1.148267 0.82781606E+01  0.83338847E+02                                 1.918853                            1.759605      -1.467761       2.187322                    0.991577       3.944152      11.804972       0.433775       1.402580      -0.681453       0.024322       0.008661      -0.032352       0.041391       0.005002      -0.005398      -0.006283       0.007305       0.017642      -0.010003      -0.002605       0.012609              2.006398       2.092552       0.253155      -0.599555       1.507476      -0.163809       2.419166           0.000600
           24              H       2.997534       0.791288      18.839875       0.108870       1.337445 0.96063059E+01  0.98905334E+02                                 2.030560                            1.831046      -1.101592       2.361637                    0.996332       3.651944      10.533806       0.454537       1.308801      -0.703648       0.015252       0.011862       0.045092       0.049057       0.010332      -0.007010       0.003908       0.016784       0.048911      -0.022585       0.003653       0.018933              2.173200       1.854189       0.193027       0.439068       1.619963       0.345494       3.045448           0.002589
           25              H       2.874583      10.214265      20.582984       0.100348       1.344439 0.94533316E+01  0.95624763E+02                                 1.945571                            1.752238      -0.884950       2.458466                    0.999133       3.374308       9.226154       0.497151       1.217959      -0.726275      -0.035193       0.018031      -0.019595       0.044132       0.001887       0.013892       0.002695       0.005918      -0.021892      -0.015983       0.000186       0.015796              2.034155       2.469639      -0.264886       0.564954       1.740428      -0.178943       1.892400          -0.001265
           26              H       7.279422       8.607527      11.876661       0.111485       1.122290 0.82703509E+01  0.82355409E+02                                 1.815590                            1.704601      -1.308859       2.264525                    0.994157       3.693708      10.617812       0.466858       1.317506      -0.699637      -0.032799       0.007066       0.031921       0.046310      -0.003083      -0.009142       0.003448       0.015143       0.009040      -0.010035      -0.004656       0.014691              1.859481       2.032771      -0.135474      -0.507440       1.748753       0.203757       1.796920          -0.000387
           27              H       8.022222       5.334854       0.470363       0.092617       1.316318 0.94761688E+01  0.97638022E+02                                 2.025804                            1.830018      -1.171997       2.312302                    0.995394       3.844649      11.245308       0.448550       1.325285      -0.698543       0.020157       0.032929       0.025747       0.046406      -0.000179       0.021612       0.014204      -0.007005      -0.010633      -0.027741       0.003223       0.024518              2.133068       1.922470       0.355745       0.425240       2.374638       0.655262       2.102095           0.004419
           28              H       0.319218       1.937751       2.301089       0.104001       1.350777 0.99491679E+01  0.10157439E+03                                 1.924700                            1.779314      -0.947055       2.426704                    0.998352       3.381405       9.181503       0.502758       1.193300      -0.732588      -0.023914      -0.037680       0.024794       0.051053       0.001891      -0.022547      -0.009726      -0.006013      -0.020459      -0.027221       0.003878       0.023343              1.985813       1.784835       0.391086      -0.226066       2.350513      -0.339988       1.822090           0.003374
           29              H       2.319773       6.449907      10.875987       0.113291       1.118819 0.80205252E+01  0.79666290E+02                                 1.850479                            1.707184      -1.276584       2.281038                    0.994364       3.733343      10.899813       0.452528       1.362664      -0.690208      -0.015150      -0.029144      -0.033911       0.047211       0.001731       0.015725       0.005608      -0.003346      -0.003987      -0.017302       0.000820       0.016482              1.920015       1.679840       0.171296       0.216127       2.155258       0.616270       1.924945           0.000613
           30              H       7.255957       1.775869      14.274589       0.118692       1.375128 0.10299193E+02  0.10749759E+03                                 2.056382                            1.893208      -1.039699       2.398866                    0.997243       3.520525      10.099785       0.449661       1.305043      -0.706801       0.036017      -0.006231       0.030234       0.047436       0.007836       0.019025       0.003445      -0.009217      -0.021900      -0.023614       0.002963       0.020651              2.121513       2.284765      -0.251263       0.548145       1.853532      -0.244291       2.226242           0.001208
           31              H       1.203087       8.414235      11.078888       0.119092       1.101639 0.75935869E+01  0.73582795E+02                                 1.761542                            1.610010      -1.065530       2.384349                    0.997309       3.437075       9.559791       0.493782       1.280093      -0.708876      -0.036799       0.007471      -0.025791       0.045554      -0.002109       0.011425       0.008948      -0.000289       0.005161      -0.015313       0.001222       0.014091              1.840873       2.333744      -0.234161       0.543253       1.568341      -0.030302       1.620535           0.000837
           32              H       4.933459       7.564959      13.665884       0.140296       1.200696 0.89358178E+01  0.90361481E+02                                 1.890022                            1.769828      -1.336079       2.272935                    0.994696       3.484697       9.964462       0.460785       1.314495      -0.702818       0.043773      -0.006908       0.026290       0.051527      -0.002414       0.016189      -0.004747       0.008058      -0.003721      -0.015149      -0.004075       0.019224              1.935730       2.272569      -0.217707       0.352631       1.756814       0.034047       1.777807           0.000468
           33              H       6.664075       3.857380      13.744278       0.105430       1.549867 0.11903338E+02  0.12880035E+03                                 2.219204                            2.026454      -1.240251       2.290742                    0.995123       3.756872      10.968558       0.437544       1.293707      -0.708448       0.030457       0.034418       0.019216       0.049814       0.002845       0.024126       0.009940       0.006007      -0.015302      -0.025958      -0.001586       0.027544              2.315193       2.009756       0.528926       0.197820       2.971202       0.268493       1.964621           0.001644
           34              H       4.226995       5.746808       4.602177       0.116252       1.301203 0.93696781E+01  0.96084185E+02                                 2.018751                            1.830482      -1.016152       2.410150                    0.997256       3.574477      10.365262       0.445391       1.341027      -0.697819      -0.029655      -0.010936      -0.037959       0.049395       0.009894       0.008155      -0.000881       0.012032       0.064561      -0.022873      -0.001066       0.023939              2.123364       2.134031       0.228645       0.670922       1.590123       0.219305       2.645938           0.001033
           35              H       0.850054       9.238141      22.637363       0.097857       1.303397 0.92100460E+01  0.93355405E+02                                 1.951872                            1.760022      -1.055239       2.375003                    0.996811       3.587489      10.097959       0.479096       1.261264      -0.713813       0.029120      -0.016484      -0.024915       0.041718      -0.002252      -0.010701      -0.003334      -0.009049       0.012413      -0.014020       0.002938       0.011082              2.052077       2.450866      -0.266009      -0.722275       1.709070       0.084432       1.996297          -0.000466
           36              H       3.199377       3.214685       0.046114       0.105138       1.294340 0.95815379E+01  0.98781857E+02                                 1.984123                            1.826336      -1.356872       2.238721                    0.993462       3.798940      11.036179       0.455100       1.305442      -0.702709       0.037247      -0.001767      -0.020717       0.042657      -0.002066      -0.007042       0.002679       0.025337       0.000545      -0.013312      -0.002760       0.016072              2.053180       2.481791      -0.137445      -0.607062       1.841285       0.096627       1.836464          -0.000610
           37              H      -2.405311      10.459504       2.284949       0.089618       1.588779 0.12283903E+02  0.13432166E+03                                 2.273863                            2.071040      -1.246853       2.282987                    0.993851       3.879682      11.485195       0.427784       1.309399      -0.704457      -0.027411       0.016929       0.027938       0.042644      -0.008377      -0.009988       0.004902       0.002215       0.006139      -0.010769      -0.005167       0.015936              2.356170       2.515142      -0.404145      -0.609391       2.127862       0.116973       2.425505          -0.000529
           38              H       7.042655       6.735012       8.074561       0.104796       1.149387 0.82880540E+01  0.83463348E+02                                 1.920014                            1.760581      -1.468642       2.186756                    0.991570       3.946458      11.813628       0.433683       1.402461      -0.681468       0.024302       0.008639       0.032324       0.041353       0.005041       0.005376       0.006305       0.007265       0.017695      -0.010031      -0.002593       0.012624              2.007665       2.093910       0.253391       0.600077       1.508275       0.163926       2.420809           0.000719
           39              H       6.303041       6.831658       4.217125       0.108861       1.337289 0.96048419E+01  0.98886067E+02                                 2.030382                            1.830892      -1.101410       2.361728                    0.996335       3.651654      10.532598       0.454563       1.308780      -0.703654       0.015251       0.011861      -0.045094       0.049058       0.010334       0.007012      -0.003909       0.016780       0.048908      -0.022586       0.003653       0.018933              2.173006       1.854024       0.193002      -0.439019       1.619836      -0.345462       3.045158           0.002607
           40              H      -0.430925       4.173895       2.474016       0.100351       1.344423 0.94532286E+01  0.95623541E+02                                 1.945559                            1.752232      -0.884917       2.458479                    0.999133       3.374306       9.226165       0.497149       1.217964      -0.726273      -0.035193       0.018028       0.019595       0.044131       0.001886      -0.013892      -0.002696       0.005918      -0.021886      -0.015982       0.000186       0.015796              2.034140       2.469613      -0.264886      -0.564940       1.740426       0.178944       1.892382          -0.001238
           41              H       3.973914       2.567157      11.180339       0.111294       1.122971 0.82767578E+01  0.82435955E+02                                 1.816358                            1.705281      -1.308869       2.264394                    0.994144       3.695439      10.624199       0.466752       1.317538      -0.699626      -0.032804       0.007082      -0.031895       0.046299      -0.003146       0.009146      -0.003344       0.015076       0.008960      -0.009959      -0.004707       0.014667              1.860277       2.033651      -0.135571       0.507732       1.749531      -0.203894       1.797650           0.000455
           42              H      -0.075171      11.375224      22.586637       0.092637       1.316372 0.94766814E+01  0.97644803E+02                                 2.025862                            1.830067      -1.172046       2.312270                    0.995393       3.844793      11.245883       0.448543       1.325284      -0.698542       0.020156       0.032926      -0.025744       0.046402      -0.000183      -0.021614      -0.014206      -0.007007      -0.010644      -0.027747       0.003228       0.024518              2.133132       1.922532       0.355754      -0.425259       2.374704      -0.655283       2.102159           0.004414
           43              C       0.088072       2.911458       9.813059       0.067795      35.082744 0.38019115E+03  0.86176122E+04                                 9.389296                            6.530873       0.118886       2.051884                    0.999566      26.229340      73.315753       0.642317       0.420699      -1.064684      -0.054829      -0.012191       0.060739       0.082729       0.027878       0.048949       0.021654       0.010422       0.028839      -0.045703      -0.023753       0.069456             11.798558      11.360302      -1.275350      -3.822350      14.681106      -4.191606       9.354265           0.007866
           44              C       6.533950       1.667142      20.322440       0.566655      27.118882 0.25831314E+03  0.54074957E+04                                 8.339833                            5.715790      -0.165806       1.989164                    0.998985      23.207771      65.923629       0.616906       0.474283      -1.015724      -0.021261      -0.064366      -0.046527       0.082218       0.048686      -0.061997      -0.034691       0.080854       0.059951      -0.073746      -0.035738       0.109485             10.355304       9.781019      -1.847579       4.474160      10.836522       1.688150      10.448372           0.023755
           45              C       6.861394       2.911458      21.205523      -0.007512      41.002104 0.45063192E+03  0.10624844E+05                                10.397923                            7.094046       0.183548       2.056303                    0.999647      27.527520      77.689084       0.620309       0.418791      -1.069187       0.038602       0.026496       0.053142       0.070826      -0.006238       0.022608      -0.009501       0.072473       0.046686      -0.045606      -0.001177       0.046784             13.448775       9.760420      -2.770898       2.447325      19.513401       5.938678      11.072505           0.095571
           46              C       8.300199       7.103475      11.016635       0.047213      36.452926 0.42614837E+03  0.99517330E+04                                 9.686293                            6.960425      -0.056862       1.987286                    0.999589      27.166072      77.402161       0.615214       0.426326      -1.059778       0.040383       0.029197      -0.053550       0.073149       0.002752       0.017756       0.011123       0.068345       0.045256      -0.043821       0.003342       0.040479             12.126506       9.519258       1.008079      -2.951478      19.638567      -0.741261       7.221693           0.035837
           47              C       4.060716       8.649809      21.221663      -0.008760      28.998985 0.37718484E+03  0.85854218E+04                                 8.370045                            6.576226       0.147583       2.044075                    0.999683      27.573892      78.811174       0.625847       0.429962      -1.052378       0.045725      -0.009046       0.054653       0.071830       0.032662       0.015891       0.022376      -0.005555      -0.031499      -0.029093      -0.021170       0.050263              9.526917       7.968397      -0.594623       2.314787      13.966740      -0.293128       6.645612           0.101219
           48              C       0.605550       3.877917       8.867722       0.527161      27.826529 0.26897592E+03  0.56898309E+04                                 8.530869                            5.850924      -0.089089       2.021403                    0.999461      23.265312      66.505391       0.606671       0.477273      -1.013792       0.033612       0.066713      -0.040717       0.085078       0.025531       0.080794       0.033687       0.047745       0.021649      -0.069103      -0.038537       0.107640             10.572285      12.169073       0.026201      -5.290631      10.122950      -2.328319       9.424833           0.002144
           49              C      10.710517       1.026863      11.551557       0.022461      28.784854 0.35707511E+03  0.80379955E+04                                 8.349280                            6.414983       0.084166       2.035388                    0.999437      27.113897      77.725107       0.629586       0.432178      -1.048297       0.065713      -0.014756      -0.031572       0.074382       0.035258       0.010851      -0.004107       0.029217       0.075325      -0.051886       0.019245       0.032641              9.660620       9.779868      -3.025933      -1.795861      12.218566      -2.581496       6.983427           0.000297
           50              C      -1.481626       7.961207       9.434924      -0.001664      30.234151 0.37901165E+03  0.86629659E+04                                 8.572059                            6.573125       0.171637       2.051698                    0.999477      27.915344      80.727926       0.626858       0.427487      -1.050792      -0.011912      -0.085361       0.053968       0.101690       0.022654      -0.028070      -0.001374       0.045225      -0.041012      -0.033771      -0.016268       0.050039              9.827159       7.907647      -0.794058      -2.420881      14.263714       0.998761       7.310118           0.016189
           51              C      10.047063       2.210775      11.447800       0.043046      29.174318 0.33890215E+03  0.74935163E+04                                 8.307014                            6.177269       0.322821       2.121031                    0.999744      26.122361      73.049243       0.656062       0.422231      -1.059542       0.015082       0.063302      -0.049722       0.081895       0.013263      -0.001486       0.003453       0.036521       0.049021      -0.031035       0.014346       0.016688              9.790148       9.868569      -2.304953      -2.290663      12.527727      -2.849488       6.974149           0.005932
           52              C       0.855306       1.667142       9.896064       0.006402      31.419649 0.39933698E+03  0.92089284E+04                                 8.812489                            6.757308       0.119629       2.036799                    0.999529      27.709315      79.396573       0.619437       0.428785      -1.054396      -0.001643      -0.036003       0.039839       0.053722       0.025198       0.022882       0.034498       0.053496       0.089924      -0.059188      -0.003731       0.062918             10.426073       9.344220      -2.360216      -1.518197      14.258383      -3.702967       7.675615          -0.000735
           53              C      -1.862980       9.181362       9.736971       0.014470      29.448994 0.36461287E+03  0.82999898E+04                                 8.557313                            6.524946      -0.121212       1.954929                    0.999463      28.235456      82.994759       0.614480       0.437878      -1.038658      -0.034717       0.022335       0.078133       0.088368       0.033523      -0.008990      -0.025333       0.053168       0.003265      -0.050778       0.000486       0.050292              9.889413       7.871124      -0.597648      -2.505591      14.608153       1.791831       7.188960           0.010272
           54              C      -3.298771      11.996174      17.749279      -0.010733      33.169479 0.41140534E+03  0.95953895E+04                                 9.142989                            6.855590       0.114908       2.017804                    0.999642      28.838391      84.164817       0.613003       0.428401      -1.050535      -0.020686      -0.020892      -0.061945       0.068568      -0.009810      -0.039668      -0.011033      -0.009832       0.115506      -0.048824      -0.009347       0.058171             10.646492      10.861679       2.939313       0.258747       6.054428       1.078050      15.023368           0.038319
           55              C       8.261333       3.406768      22.877155       0.070675      26.906823 0.30761782E+03  0.66763650E+04                                 7.939341                            5.922617       0.220168       2.091835                    0.999743      25.958517      73.246855       0.659980       0.427609      -1.050294      -0.022442      -0.036557      -0.037161       0.056754       0.004254      -0.013892      -0.039967       0.085813       0.022551      -0.067929       0.018766       0.049163              9.271328       8.628911      -2.123011       2.694354      11.579396       2.288593       7.605677           0.002577
           56              C       5.729709       9.386734      22.519772       0.004410      30.235900 0.34678276E+03  0.77850550E+04                                 8.665443                            6.345430      -0.002342       1.996969                    0.999681      27.737338      80.602292       0.626623       0.435408      -1.041560      -0.031800      -0.049214      -0.022679       0.062830       0.015763      -0.032228      -0.010886       0.133841       0.181428      -0.099321       0.014612       0.084709             10.381955       8.791289       0.278160       2.598532      16.298477       0.294944       6.056100          -0.000142
           57              C       6.333622       4.155774      21.387673       0.057077      27.630090 0.29609976E+03  0.64187491E+04                                 8.223209                            5.884779      -0.110647       1.986837                    0.998906      26.538139      76.907615       0.644229       0.438585      -1.034980       0.027673       0.023051       0.048913       0.060743       0.022329      -0.020543      -0.055989       0.116479       0.042036      -0.094981       0.018708       0.076273             10.006307       7.763552      -2.846772       1.448724      13.856644       3.588780       8.398727          -0.001494
           58              C       5.304563      10.631050      22.333010       0.030986      35.631707 0.38765980E+03  0.88208929E+04                                 9.470972                            6.584387       0.157408       2.065341                    0.999601      26.300858      73.416934       0.641849       0.419383      -1.066587      -0.071199      -0.018728      -0.049842       0.088906       0.004444      -0.018584      -0.010586       0.063813       0.055083      -0.042941       0.002362       0.040579             11.880922      10.536092       0.497754       3.817229      17.811884       1.016489       7.294789           0.046491
           59              C       5.972275      11.851205      22.983218       0.550153      26.654016 0.25555086E+03  0.53112351E+04                                 8.104549                            5.616816      -0.018083       2.041660                    0.999494      22.785689      63.545977       0.636581       0.462950      -1.026516       0.032297       0.068343       0.040156       0.085594       0.014405      -0.065189      -0.024162       0.029053       0.219019      -0.057409      -0.053622       0.111031              9.926960      12.343906      -0.402181       4.058907      11.059160       0.817562       6.377814           0.014517
           60              C       7.779571       5.943724      11.715262       0.560262      25.529031 0.26380586E+03  0.55501485E+04                                 7.996278                            5.774077      -0.309902       1.944098                    0.999150      23.186600      65.971686       0.614291       0.473928      -1.016181      -0.029879      -0.068635       0.031649       0.081272       0.018218       0.071385       0.018289       0.044654       0.095104      -0.053839      -0.042654       0.096493              9.602260      10.862178      -0.167706      -3.306752      11.567133      -1.072781       6.377469           0.007626
           61              C      -3.194015      11.645832      14.085521       0.541798      25.436192 0.26424655E+03  0.55357740E+04                                 7.882618                            5.716777       0.010819       2.050347                    0.999556      22.834032      63.846765       0.630395       0.463793      -1.026480      -0.029084      -0.026695      -0.059247       0.071195      -0.057138       0.005588      -0.019752      -0.104413      -0.177719      -0.062244      -0.047223       0.109467              9.356897       9.341823       2.157705      -0.231900       5.133105       1.093716      13.595762           0.009660
           62              C       3.185402       0.507391      15.706428      -0.000067      31.460826 0.36106708E+03  0.81961368E+04                                 8.949377                            6.514833      -0.012687       1.995702                    0.999428      27.985069      82.042129       0.612118       0.440808      -1.037317       0.024762       0.010977       0.074316       0.079098      -0.053117      -0.031100      -0.034920      -0.051260       0.007089      -0.083874       0.022111       0.061762             10.645089      11.726640       3.642288       1.800504       6.305044       2.006672      13.903584           0.034887
           63              C       2.750938       0.567795      17.970626      -0.006841      30.907590 0.40230306E+03  0.93236895E+04                                 8.743797                            6.777230       0.116540       2.024298                    0.999517      28.446155      82.552287       0.617290       0.428137      -1.051493       0.052598       0.013353      -0.064981       0.084660      -0.007319       0.010971       0.020801       0.001143       0.151108      -0.038456      -0.018196       0.056652             10.009900      11.040679       3.195155       1.000667       5.978318       1.214240      13.010703           0.084284
           64              C       3.644665      10.014933      21.064875       0.093224      23.987522 0.26828013E+03  0.56243890E+04                                 7.311921                            5.514742       0.378345       2.161954                    0.999795      24.745150      68.528425       0.687268       0.425102      -1.052290       0.021855       0.024747       0.021495       0.039397      -0.007857      -0.018002      -0.025679       0.076711       0.119888      -0.066362       0.012904       0.053459              8.350900       8.033403      -0.349771       2.427355      11.342211       0.054125       5.677085           0.004373
           65              C       7.955538       8.432356      11.263344       0.032963      29.930714 0.36002219E+03  0.81277730E+04                                 8.582596                            6.459620       0.060664       2.027414                    0.999506      27.215310      78.341379       0.624235       0.434626      -1.045946       0.033342       0.036246      -0.022232       0.054035       0.012243       0.034286       0.015471       0.126453       0.130221      -0.087320       0.008207       0.079113             10.312777       7.801438       0.699504      -2.329275      16.794211       0.557498       6.342682           0.005508
           66              C      -2.744820      12.008255      15.478164       0.066857      33.513881 0.36832335E+03  0.82993466E+04                                 9.136730                            6.447929       0.085191       2.048301                    0.999627      26.054789      73.090962       0.642168       0.423294      -1.060914      -0.041857      -0.016234       0.080286       0.091986      -0.033155      -0.008509      -0.006561      -0.055242      -0.022972      -0.042488      -0.004595       0.047083             11.209752      12.251026       3.857096       2.110258       6.358894       2.133162      15.019336           0.047782
           67              C       7.662170       4.687327      22.962466      -0.049155      31.931918 0.38438625E+03  0.88251667E+04                                 8.946028                            6.638754       0.135185       2.029891                    0.999708      28.492492      82.837739       0.620461       0.429968      -1.048277      -0.052133      -0.003782      -0.048658       0.071413       0.026698       0.018447       0.028610       0.004761       0.060640      -0.038809      -0.013063       0.051872             10.506286      10.701087      -2.356998       3.150912      12.842739       2.366644       7.975031           0.112757
           68              C       3.393579       8.951828      13.243941       0.067224      35.104073 0.38042934E+03  0.86243911E+04                                 9.392433                            6.532441       0.118970       2.051726                    0.999567      26.240307      73.353106       0.642308       0.420638      -1.064720      -0.054928      -0.012179      -0.060956       0.082952       0.027932      -0.048779      -0.021160       0.010821       0.027769      -0.045615      -0.023455       0.069071             11.803346      11.363469      -1.275318       3.823685      14.688679       4.194465       9.357891           0.012513
           69              C      -1.563443       7.707511       2.734560       0.566613      27.119922 0.25832334E+03  0.54077644E+04                                 8.339997                            5.715873      -0.165814       1.989146                    0.998985      23.208462      65.925998       0.616906       0.474278      -1.015727      -0.021270      -0.064379       0.046522       0.082228       0.048685       0.061980       0.034696       0.080861       0.059892      -0.073740      -0.035731       0.109471             10.355525       9.781205      -1.847634      -4.474244      10.836814      -1.688218      10.448557           0.023761
           70              C      -1.235998       8.951828       1.851477      -0.007536      41.003313 0.45064281E+03  0.10625172E+05                                10.398145                            7.094134       0.183580       2.056307                    0.999647      27.527927      77.690669       0.620305       0.418791      -1.069187       0.038602       0.026495      -0.053162       0.070840      -0.006241      -0.022619       0.009496       0.072466       0.046648      -0.045595      -0.001196       0.046791             13.449160       9.760645      -2.771157      -2.447317      19.514184      -5.938815      11.072652           0.095626
           71              C       4.994692       1.063105      12.040365       0.044957      36.506139 0.42683076E+03  0.99713321E+04                                 9.692597                            6.963821      -0.054663       1.987576                    0.999592      27.194411      77.488903       0.615372       0.426060      -1.059978       0.041297       0.029387       0.053556       0.073738       0.002970      -0.016413      -0.011035       0.065986       0.047943      -0.043047       0.004485       0.038562             12.135735       9.525559       1.010456       2.953706      19.655663       0.742942       7.225982           0.044772
           72              C       0.755208       2.609440       1.835337      -0.008749      28.998489 0.37717268E+03  0.85850918E+04                                 8.369924                            6.576061       0.147619       2.044091                    0.999683      27.573815      78.811189       0.625862       0.429955      -1.052381       0.045726      -0.009049      -0.054655       0.071833       0.032660      -0.015897      -0.022370      -0.005564      -0.031506      -0.029083      -0.021178       0.050261              9.526804       7.968252      -0.594454      -2.314771      13.966667       0.292964       6.645493           0.101249
           73              C       3.911058       9.918287      14.189278       0.527183      27.832211 0.26902314E+03  0.56911248E+04                                 8.532158                            5.851522      -0.089317       2.021275                    0.999462      23.267741      66.515785       0.606622       0.477287      -1.013777       0.033652       0.066719       0.040713       0.085096       0.025529      -0.080802      -0.033777       0.047812       0.021319      -0.069171      -0.038507       0.107678             10.574177      12.170158       0.026641       5.291236      10.125970       2.329620       9.426402           0.005863
           74              C       2.613125       7.067232      11.505443       0.022302      28.800775 0.35727597E+03  0.80439035E+04                                 8.352797                            6.417001       0.083135       2.034912                    0.999435      27.124697      77.770847       0.629436       0.432207      -1.048246       0.065975      -0.014771       0.031499       0.074586       0.035301      -0.010687       0.004128       0.028469       0.075390      -0.051785       0.019382       0.032403              9.665524       9.784234      -3.028570       1.796479      12.226038       2.582887       6.986299           0.010286
           75              C       6.615767       1.920838      13.622076      -0.002966      30.286850 0.37975881E+03  0.86846488E+04                                 8.580966                            6.578710       0.170839       2.050802                    0.999484      27.954181      80.871739       0.626696       0.427371      -1.050823      -0.012231      -0.085660      -0.054267       0.102138       0.023202       0.029137       0.000610       0.045294      -0.042074      -0.035400      -0.015590       0.050990              9.838293       7.916723      -0.796231       2.424792      14.279923      -1.000889       7.318234           0.025609
           76              C       1.949671       8.251145      11.609199       0.042350      29.207413 0.33932451E+03  0.75054370E+04                                 8.313398                            6.181177       0.321673       2.120327                    0.999745      26.142550      73.126082       0.655823       0.422239      -1.059502       0.015193       0.063438       0.049859       0.082104       0.012896       0.001750      -0.003171       0.036906       0.049636      -0.031050       0.014055       0.016995              9.798585       9.876715      -2.308052       2.292386      12.539772       2.852130       6.979267           0.013910
           77              C       4.160813       7.707511      13.160936       0.006059      31.441910 0.39965325E+03  0.92182185E+04                                 8.816704                            6.760005       0.119021       2.036395                    0.999529      27.722694      79.448366       0.619299       0.428787      -1.054375      -0.001594      -0.036123      -0.039972       0.053900       0.025162      -0.022444      -0.034642       0.053226       0.089087      -0.059103      -0.003412       0.062515             10.431962       9.348156      -2.361862       1.518668      14.268484       3.705746       7.679247           0.005829
           78              C       6.234412       3.140992      13.320029       0.013728      29.484399 0.36510509E+03  0.83141859E+04                                 8.563700                            6.529020      -0.122099       1.954208                    0.999464      28.262636      83.095733       0.614320       0.437834      -1.038660      -0.034706       0.022447      -0.078801       0.088983       0.033497       0.009430       0.025994       0.052761       0.000662      -0.050698      -0.000242       0.050940              9.897753       7.877018      -0.600461       2.507886      14.621724      -1.795412       7.194516           0.019837
           79              C       4.798622       5.955804       5.307721      -0.010722      33.171265 0.41142663E+03  0.95960948E+04                                 9.143589                            6.855952       0.114715       2.017746                    0.999642      28.839194      84.170504       0.612956       0.428425      -1.050511      -0.020657      -0.020917       0.061926       0.068549      -0.009839       0.039657       0.011046      -0.009866       0.115539      -0.048850      -0.009317       0.058167             10.647251      10.862438       2.939492      -0.258480       6.054735      -1.078038      15.024580           0.038356
           80              C       0.163941       9.447138       0.179845       0.070694      26.906815 0.30761680E+03  0.66763358E+04                                 7.939342                            5.922616       0.220154       2.091828                    0.999743      25.958486      73.246674       0.659978       0.427611      -1.050293      -0.022441      -0.036552       0.037165       0.056753       0.004263       0.013889       0.039970       0.085823       0.022561      -0.067936       0.018768       0.049168              9.271338       8.628887      -2.123045      -2.694317      11.579470      -2.288595       7.605656           0.002588
           81              C       2.424202       3.346365       0.537228       0.004410      30.236305 0.34678737E+03  0.77851904E+04                                 8.665537                            6.345479      -0.002345       1.996966                    0.999681      27.737598      80.603426       0.626619       0.435408      -1.041559      -0.031799      -0.049213       0.022681       0.062829       0.015764       0.032232       0.010889       0.133845       0.181432      -0.099324       0.014610       0.084715             10.382091       8.791382       0.278147      -2.598562      16.298720      -0.294942       6.056171          -0.000155
           82              C      -1.763771      10.196144       1.669327       0.057073      27.630302 0.29609938E+03  0.64187772E+04                                 8.223306                            5.884773      -0.110687       1.986824                    0.998906      26.538572      76.910587       0.644226       0.438584      -1.034974       0.027673       0.023041      -0.048921       0.060745       0.022328       0.020547       0.055985       0.116496       0.041984      -0.094980       0.018702       0.076279             10.006463       7.763772      -2.846855      -1.448904      13.856729      -3.588718       8.398889          -0.001459
           83              C       1.999055       4.590681       0.723990       0.031006      35.631689 0.38765899E+03  0.88208716E+04                                 9.470967                            6.584377       0.157403       2.065339                    0.999601      26.300875      73.417017       0.641850       0.419383      -1.066587      -0.071199      -0.018725       0.049844       0.088906       0.004444       0.018581       0.010583       0.063818       0.055076      -0.042941       0.002364       0.040577             11.880925      10.536058       0.497718      -3.817207      17.811929      -1.016472       7.294787           0.046509
           84              C       2.666768       5.810835       0.073782       0.550149      26.654222 0.25555344E+03  0.53112921E+04                                 8.104533                            5.616810      -0.018063       2.041662                    0.999494      22.785757      63.545797       0.636588       0.462945      -1.026521       0.032298       0.068344      -0.040156       0.085595       0.014399       0.065194       0.024166       0.029055       0.219028      -0.057404      -0.053632       0.111037              9.926928      12.343821      -0.402173      -4.058876      11.059161      -0.817565       6.377803           0.014525
           85              C      -0.317822      11.984093      11.341738       0.560513      25.536679 0.26387078E+03  0.55520186E+04                                 7.998092                            5.774922      -0.310404       1.943763                    0.999154      23.193299      66.000069       0.614206       0.473950      -1.016140      -0.029827      -0.068700      -0.031825       0.081377       0.018049      -0.071283      -0.018695       0.044578       0.095373      -0.053623      -0.042864       0.096487              9.604768      10.864330      -0.167100       3.307226      11.571291       1.073751       6.378684           0.010464
           86              C       4.903378       5.605463       8.971479       0.541768      25.436379 0.26425192E+03  0.55358938E+04                                 7.882688                            5.716858       0.010546       2.050274                    0.999556      22.833550      63.844682       0.630389       0.463797      -1.026482      -0.029077      -0.026798       0.059286       0.071263      -0.057172      -0.005644       0.019699      -0.104437      -0.177463      -0.062134      -0.047318       0.109452              9.357063       9.341629       2.157534       0.231272       5.133079      -1.094242      13.596480           0.009706
           87              C       6.490910       6.547761       7.350572      -0.000211      31.470505 0.36117467E+03  0.81993576E+04                                 8.951540                            6.515998      -0.013406       1.995393                    0.999428      27.991549      82.070513       0.612023       0.440835      -1.037280       0.024777       0.010859      -0.074341       0.079110      -0.053106       0.031093       0.034887      -0.051249       0.007124      -0.083846       0.022113       0.061732             10.648008      11.729988       3.643388      -1.800918       6.306524      -2.007387      13.907514           0.035178
           88              C       6.056446       6.608164       5.086374      -0.006824      30.905065 0.40226043E+03  0.93224234E+04                                 8.743257                            6.776803       0.116754       2.024389                    0.999517      28.444440      82.545185       0.617321       0.428128      -1.051502       0.052607       0.013323       0.064981       0.084662      -0.007298      -0.010959      -0.020809       0.001124       0.151094      -0.038433      -0.018218       0.056651             10.009303      11.040011       3.194930      -1.000516       5.977954      -1.214190      13.009944           0.084293
           89              C       0.339157       3.974563       1.992125       0.093230      23.987966 0.26828560E+03  0.56245376E+04                                 7.312038                            5.514815       0.378361       2.161955                    0.999795      24.745429      68.529615       0.687260       0.425105      -1.052287       0.021854       0.024751      -0.021495       0.039398      -0.007857       0.017997       0.025671       0.076722       0.119897      -0.066364       0.012908       0.053455              8.351052       8.033439      -0.349796      -2.427330      11.342600      -0.054126       5.677116           0.004420
           90              C       4.650031       2.391986      11.793655       0.032930      29.946379 0.36022752E+03  0.81336330E+04                                 8.584516                            6.460638       0.061661       2.027400                    0.999513      27.229135      78.389124       0.624300       0.434515      -1.046004       0.033685       0.036340       0.022125       0.054266       0.011589      -0.033632      -0.015091       0.126479       0.131163      -0.087333       0.008944       0.078389             10.315614       7.803159       0.699231       2.329956      16.799616      -0.557841       6.344067           0.009570
           91              C       5.352572       5.967885       7.578836       0.066888      33.515054 0.36832485E+03  0.82994547E+04                                 9.137184                            6.448067       0.085026       2.048249                    0.999627      26.055138      73.094162       0.642138       0.423311      -1.060896      -0.041814      -0.016312      -0.080306       0.091997      -0.033232       0.008511       0.006529      -0.055288      -0.023147      -0.042528      -0.004656       0.047183             11.210553      12.252429       3.857583      -2.110507       6.359295      -2.133401      15.019935           0.047788
           92              C      -0.435222      10.727696       0.094534      -0.049205      31.934365 0.38441900E+03  0.88261383E+04                                 8.946575                            6.639101       0.135089       2.029844                    0.999708      28.493905      82.843852       0.620434       0.429977      -1.048268      -0.052134      -0.003789       0.048667       0.071420       0.026690      -0.018460      -0.028621       0.004765       0.060601      -0.038797      -0.013083       0.051880             10.506983      10.701810      -2.357173      -3.151167      12.843569      -2.366819       7.975569           0.112751
           93              N       6.605516       4.965184      22.270756      -0.142090      37.300703 0.42469575E+03  0.98566738E+04                                 9.536474                            6.741178      -0.275468       1.937323                    0.999549      27.292313      76.183864       0.657701       0.401259      -1.081705       0.040256      -0.115567       0.000760       0.122380       0.009959       0.005448       0.005431       0.104207       0.084039      -0.067305       0.025642       0.041663             11.962913      11.927871      -4.226479       2.291530      14.889685       3.311955       9.071184           0.060401
           94              N      -0.913387       3.165154      10.557800      -0.222634      41.342559 0.50126956E+03  0.12038439E+05                                10.061932                            7.269878      -0.144972       1.962494                    0.999553      28.315063      78.517690       0.645050       0.395380      -1.093613       0.055463      -0.118983       0.030822       0.134844       0.042102      -0.023890      -0.007177       0.039303       0.076509      -0.059795       0.005664       0.054131             12.368555      12.263840      -2.060728      -3.810360      15.550565      -3.697232       9.291261          -0.025786
           95              N      -2.086867       6.813537      10.115106      -0.277793      45.015640 0.63914467E+03  0.16266640E+05                                10.682681                            8.222348      -0.041684       1.981897                    0.999409      29.879400      84.539637       0.606713       0.396665      -1.095705      -0.015065       0.141050       0.022774       0.143668       0.019396      -0.060115      -0.039997       0.049379      -0.010707      -0.063672      -0.024452       0.088124             12.738403      11.539686      -0.945362      -3.202022      18.392692      -1.135548       8.282830           0.024559
           96              N      -2.851217       9.459219      10.647723      -0.198187      40.504485 0.52811595E+03  0.12848624E+05                                 9.970397                            7.458767      -0.112255       1.975356                    0.999490      28.377853      79.181956       0.637298       0.395035      -1.093942       0.071560      -0.134188      -0.014819       0.152797       0.055562      -0.038287      -0.003062       0.055960       0.080805      -0.078838       0.004378       0.074459             12.318749       9.587406       0.359637      -3.167288      19.159186       1.776803       8.209655           0.052941
           97              N      -3.630298      11.682075      16.444252      -0.262904      48.751715 0.61416717E+03  0.15595889E+05                                11.385473                            8.148999      -0.233585       1.910634                    0.999513      30.614959      88.733406       0.594880       0.405465      -1.081330       0.142290       0.069582       0.022261       0.159949      -0.027644      -0.003533       0.009857      -0.047525       0.221687      -0.073407      -0.001929       0.075336             13.945506      13.578015       3.775801       2.084442       7.419747       2.378346      20.838756           0.173845
           98              N       4.268895      10.884746      21.542155      -0.209833      37.269412 0.44663227E+03  0.10505690E+05                                 9.547324                            6.994116      -0.144290       1.967366                    0.999724      28.089858      79.147898       0.633993       0.410721      -1.074545       0.051437      -0.115838       0.017247       0.127912       0.013723      -0.000724      -0.001664       0.104982       0.113347      -0.073168       0.035049       0.038119             11.374937      11.234763       0.104525       3.930421      15.212257       0.883135       7.677792           0.029755
           99              N       7.923994       2.561117      22.026352      -0.242392      40.505323 0.51352158E+03  0.12441716E+05                                10.011953                            7.401231      -0.097654       1.970886                    0.999603      28.890533      81.196937       0.631981       0.400019      -1.087417      -0.041957       0.124144      -0.002903       0.131074       0.017612       0.018857       0.002991       0.102797       0.081422      -0.067903       0.013681       0.054222             12.189456      10.573017      -2.346343       3.420907      15.771952       3.843303      10.223399           0.063970
          100              N       5.086134       8.335710      22.037881      -0.176239      40.130418 0.50360617E+03  0.12121279E+05                                 9.923724                            7.278100      -0.200803       1.948326                    0.999481      28.128905      78.354499       0.645167       0.394436      -1.093124      -0.058817       0.117480      -0.008105       0.131631       0.055921       0.024736       0.010199       0.009322       0.030992      -0.062550      -0.000514       0.063064             12.327713       9.624932       0.120687       2.639135      20.166802      -0.630469       7.191406           0.062878
          101              N       3.618402       0.881894      16.942284      -0.207511      41.009204 0.53503454E+03  0.13072330E+05                                 9.969724                            7.464148      -0.068483       1.986717                    0.999512      28.652387      80.377834       0.641985       0.390490      -1.096024      -0.126191      -0.076511      -0.015355       0.148371      -0.001933      -0.001530       0.021125       0.001521       0.261807      -0.048227      -0.042373       0.090600             11.915198      11.954679       3.826478       2.324686       7.222000       2.420181      16.568915           0.137824
          102              N       0.367244       0.712764      10.781453      -0.192226      38.461277 0.52053993E+03  0.12583207E+05                                 9.537186                            7.344796      -0.099855       1.976712                    0.999451      28.210526      77.745213       0.651977       0.388630      -1.101515      -0.058328       0.144202       0.011565       0.155981       0.028107      -0.024657      -0.037922       0.138036       0.115748      -0.101687       0.019847       0.081841             11.441797      11.527685      -3.451147      -2.003331      14.438073      -3.179727       8.359634           0.015185
          103              N      -1.491876      11.005553       0.786244      -0.142092      37.301377 0.42470020E+03  0.98568437E+04                                 9.536727                            6.741298      -0.275512       1.937309                    0.999548      27.292590      76.185921       0.657680       0.401269      -1.081694       0.040257      -0.115566      -0.000765       0.122380       0.009957      -0.005443      -0.005433       0.104205       0.084019      -0.067301       0.025640       0.041660             11.963278      11.928217      -4.226523      -2.291706      14.890058      -3.312121       9.071559           0.060419
          104              N       2.392121       9.205523      12.499200      -0.222697      41.359772 0.50145443E+03  0.12044317E+05                                10.065671                            7.271847      -0.145696       1.962190                    0.999554      28.321386      78.546910       0.644861       0.395448      -1.093536       0.054563      -0.119628      -0.029743       0.134806       0.041525       0.023509       0.007978       0.040643       0.076170      -0.059337       0.005246       0.054091             12.374365      12.268218      -2.062747       3.811420      15.560237       3.699490       9.294639           0.074464
          105              N       6.010526       0.773167      12.941894      -0.277964      45.052437 0.63966572E+03  0.16284168E+05                                10.690489                            8.227143      -0.044453       1.980813                    0.999409      29.894207      84.608753       0.606341       0.396804      -1.095544      -0.018051       0.140677      -0.019819       0.143209       0.020932       0.061229       0.037690       0.045932      -0.008512      -0.061420      -0.026838       0.088258             12.749372      11.547882      -0.946317       3.204767      18.411867       1.137004       8.288369           0.141386
          106              N       5.246176       3.418849      12.409277      -0.199580      40.575327 0.52908108E+03  0.12878911E+05                                 9.983563                            7.466704      -0.115468       1.974029                    0.999483      28.407537      79.304426       0.636769       0.395154      -1.093781       0.071464      -0.134245       0.015209       0.152840       0.055563       0.038960       0.002868       0.054997       0.079649      -0.078694       0.003939       0.074755             12.338019       9.598980       0.356778       3.171271      19.195252      -1.782792       8.219826           0.061422
          107              N       4.467095       5.641705       6.612748      -0.262876      48.756417 0.61422107E+03  0.15597783E+05                                11.386568                            8.149619      -0.233985       1.910504                    0.999513      30.616403      88.742486       0.594822       0.405491      -1.081299       0.142288       0.069578      -0.022244       0.159943      -0.027707       0.003508      -0.009875      -0.047527       0.221650      -0.073449      -0.001878       0.075327             13.946952      13.579750       3.776276      -2.084539       7.420360      -2.378552      20.840745           0.173514
          108              N       0.963388       4.844376       1.514845      -0.209842      37.270599 0.44664751E+03  0.10506143E+05                                 9.547519                            6.994228      -0.144303       1.967358                    0.999724      28.090436      79.150015       0.633989       0.410720      -1.074545       0.051442      -0.115863      -0.017254       0.127939       0.013722       0.000722       0.001651       0.105001       0.113324      -0.073173       0.035062       0.038110             11.375207      11.234934       0.104440      -3.930454      15.212780      -0.883112       7.677907           0.029695
          109              N      -0.173399       8.601486       1.030648      -0.242413      40.505814 0.51352785E+03  0.12441882E+05                                10.011931                            7.401196      -0.097653       1.970881                    0.999603      28.890853      81.197370       0.631994       0.400010      -1.087425      -0.041975       0.124169       0.002905       0.131104       0.017619      -0.018859      -0.002987       0.102790       0.081418      -0.067901       0.013679       0.054222             12.189464      10.572978      -2.346437      -3.420843      15.772088      -3.843283      10.223327           0.063925
          110              N       1.780626       2.295340       1.019119      -0.176238      40.131193 0.50361551E+03  0.12121585E+05                                 9.923936                            7.278226      -0.200815       1.948322                    0.999481      28.129115      78.355872       0.645153       0.394442      -1.093118      -0.058819       0.117479       0.008106       0.131631       0.055925      -0.024738      -0.010200       0.009317       0.030982      -0.062552      -0.000517       0.063069             12.328012       9.625170       0.120676      -2.639225      20.167304       0.630488       7.191563           0.062886
          111              N       6.923909       6.922263       6.114716      -0.207443      41.010854 0.53503496E+03  0.13072477E+05                                 9.970338                            7.464368      -0.068730       1.986651                    0.999512      28.652503      80.381275       0.641941       0.390513      -1.095997      -0.126152      -0.076521       0.015313       0.148338      -0.001914       0.001498      -0.021190       0.001596       0.261727      -0.048254      -0.042338       0.090592             11.916216      11.955414       3.826740      -2.325296       7.222467      -2.420787      16.570768           0.137876
          112              N       3.672752       6.753133      12.275547      -0.192594      38.488158 0.52089435E+03  0.12594334E+05                                 9.542420                            7.347769      -0.101253       1.976156                    0.999449      28.220984      77.790349       0.651760       0.388680      -1.101443      -0.058510       0.144271      -0.011432       0.156103       0.028034       0.024846       0.038083       0.137947       0.115768      -0.101691       0.019669       0.082022             11.449779      11.534321      -3.455886       2.003949      14.451242       3.181953       8.363773           0.026499
          113              O      -2.532274      11.817379      13.114822      -0.472827      35.769529 0.50571547E+03  0.12024897E+05                                 8.753295                            7.095138       0.089516       2.097229                    0.996394      26.749988      70.934388       0.690056       0.373290      -1.123021      -0.037667      -0.029593      -0.017236       0.050908      -0.047450      -0.017067      -0.012431      -0.068260       0.039519      -0.070257       0.018089       0.052168              9.829363       9.477756       1.046153      -3.931615       5.489551      -0.102892      14.520781           0.017023
          114              O       7.158248       0.682562      20.322440      -0.465605      36.372349 0.47625207E+03  0.11221042E+05                                 8.978374                            6.931522      -0.021536       2.052833                    0.997514      27.039571      72.750431       0.687160       0.378313      -1.112752      -0.008308       0.015553      -0.013450       0.022177      -0.003876      -0.013733      -0.047702       0.041967      -0.026995      -0.062288       0.022761       0.039527             10.536821      11.100810      -5.287181       2.844495      12.679922      -1.420116       7.829729          -0.013340
          115              O       5.585867       1.872515      19.448579      -0.623750      52.544419 0.66141097E+03  0.16744396E+05                                11.279958                            7.941506       0.418154       2.143549                    0.998084      29.736304      80.198362       0.676616       0.357574      -1.140188       0.029110      -0.047414      -0.000030       0.055638       0.011490       0.043822      -0.054720       0.127159       0.160778      -0.113166       0.016108       0.097058             14.732341      15.532987      -0.069210      10.746123       7.395077       0.513870      21.268958           0.006904
          116              O       1.539057       3.683417       8.127592      -0.425383      42.919191 0.49884103E+03  0.11916187E+05                                10.161400                            7.138115      -0.167245       2.015385                    0.996339      27.063067      73.840950       0.669414       0.383033      -1.106890       0.007353       0.052621       0.040460       0.066783       0.029474       0.020616       0.030137       0.103329      -0.072189      -0.064020      -0.015230       0.079249             12.763179      18.067340       2.930706      -7.849935       8.270248      -1.856051      11.951949          -0.001091
          117              O      -0.028487       5.073910       9.017593      -0.592445      45.177334 0.69309653E+03  0.17809523E+05                                10.265821                            8.255162       0.167173       2.061150                    0.998072      30.106379      82.656057       0.646485       0.368713      -1.127888       0.015398      -0.018082       0.012896       0.027026      -0.070809      -0.005179       0.058927      -0.010137      -0.194491      -0.097922      -0.018116       0.116039             11.944982      14.310805      -5.469484      -2.809891      13.910554       0.925238       7.613588          -0.051779
          118              O       8.353771       4.823839      11.484692      -0.540851      40.372391 0.57309216E+03  0.14047713E+05                                 9.446281                            7.464906      -0.000236       2.034466                    0.996646      28.402559      76.255927       0.685282       0.364633      -1.130601      -0.019066       0.023940       0.000600       0.030610      -0.046969      -0.008395       0.038674       0.007553      -0.032403      -0.056180      -0.010728       0.066908             11.182401      12.591806      -4.609155      -2.520967      14.548429       0.376075       6.406968          -0.047600
          119              O      10.166639       0.845652      22.805679      -0.538733      39.772516 0.54742531E+03  0.13275543E+05                                 9.332836                            7.292246       0.089569       2.061201                    0.997633      28.294547      75.742734       0.693345       0.364275      -1.130043       0.003473      -0.023702      -0.004302       0.024338      -0.060317      -0.001117      -0.037499       0.038050       0.015637      -0.077824       0.009155       0.068669             11.001968      12.418404      -4.648505       3.008881      13.921953      -0.820815       6.665545          -0.017301
          120              O      -4.357110      11.645832       0.493420      -0.531554      40.363623 0.50226173E+03  0.11888369E+05                                 9.396856                            6.939411       0.245339       2.129471                    0.997459      27.314059      71.594734       0.719727       0.359539      -1.136847      -0.003916       0.042721      -0.006492       0.043389       0.006166       0.004410      -0.020955       0.125711       0.001618      -0.069792       0.006711       0.063081             11.453374      18.642160       0.649606       6.028774       7.717164       0.336815       8.000799           0.007422
          121              O       6.811061       6.120102      12.476143      -0.532402      34.584787 0.48713079E+03  0.11449118E+05                                 8.479441                            6.853072       0.264610       2.141359                    0.996114      27.264794      71.350738       0.720814       0.361540      -1.134604       0.007104      -0.029118      -0.029488       0.042045       0.001061       0.016340       0.036895       0.133714       0.040557      -0.087287       0.020796       0.066491              9.720831      13.910509       0.439922      -4.066644       7.459142       0.002428       7.792841           0.003069
          122              O      -4.410504      11.050252      13.970236      -0.569396      39.488496 0.63389870E+03  0.15856089E+05                                 9.116195                            7.737539       0.461820       2.175670                    0.998389      28.694231      76.572514       0.691374       0.354174      -1.144518       0.000161      -0.008000       0.025451       0.026679       0.047422      -0.016234      -0.025486       0.087787      -0.267211      -0.095885      -0.016425       0.112310             10.195017      14.588323       3.840182      -0.060759       7.255926       0.265550       8.740802          -0.000663
          123              O       5.565119       5.777009       9.942178      -0.472824      35.759394 0.50555455E+03  0.12019938E+05                                 8.751098                            7.093570       0.091644       2.097953                    0.996397      26.746904      70.919469       0.690206       0.373244      -1.123073      -0.037773      -0.029804       0.017258       0.051117      -0.047408       0.017102       0.012456      -0.068299       0.039226      -0.070214       0.018019       0.052195              9.826791       9.474526       1.045270       3.929617       5.488336       0.101983      14.517511           0.017007
          124              O      -0.939145       6.722931       2.734560      -0.465612      36.374134 0.47627739E+03  0.11221794E+05                                 8.978672                            6.931709      -0.021609       2.052803                    0.997513      27.040242      72.752887       0.687150       0.378314      -1.112751      -0.008327       0.015545       0.013437       0.022170      -0.003864       0.013736       0.047698       0.041943      -0.027053      -0.062281       0.022751       0.039530             10.537205      11.101239      -5.287452      -2.844626      12.680424       1.420199       7.829953          -0.013335
          125              O      -2.511525       7.912884       3.608420      -0.623702      52.545649 0.66141698E+03  0.16744646E+05                                11.280255                            7.941654       0.418069       2.143540                    0.998082      29.735951      80.198586       0.676593       0.357584      -1.140176       0.029094      -0.047434       0.000012       0.055645       0.011498      -0.043854       0.054679       0.127196       0.160909      -0.113175       0.016078       0.097097             14.732769      15.533474      -0.069128     -10.746530       7.395297      -0.514050      21.269536           0.006984
          126              O       4.844565       9.723787      14.929407      -0.425111      42.915004 0.49876683E+03  0.11914039E+05                                10.161212                            7.137888      -0.168080       2.015194                    0.996333      27.060148      73.833181       0.669378       0.383066      -1.106861       0.007314       0.052434      -0.040443       0.066622       0.029596      -0.020545      -0.030336       0.102614      -0.072203      -0.063997      -0.015049       0.079046             12.763095      18.066709       2.931502       7.849901       8.270626       1.856694      11.951950           0.015692
          127              O       3.277020      11.114280      14.039407      -0.591913      45.164070 0.69280764E+03  0.17800349E+05                                10.264712                            8.254095       0.166082       2.060961                    0.998064      30.098258      82.631277       0.646447       0.368772      -1.127837       0.015516      -0.017929      -0.013108       0.027093      -0.070728       0.005388      -0.058875      -0.010036      -0.194949      -0.097869      -0.018194       0.116063             11.944113      14.307823      -5.470263       2.808737      13.912223      -0.924972       7.612293           0.073896
          128              O       0.256379      10.864209      11.572308      -0.540872      40.388051 0.57329881E+03  0.14054118E+05                                 9.448958                            7.466407      -0.000558       2.034254                    0.996654      28.407139      76.273146       0.685188       0.364648      -1.130583      -0.018621       0.024447      -0.000778       0.030740      -0.046804       0.008539      -0.038598       0.008510      -0.034574      -0.056049      -0.010897       0.066946             11.186378      12.594983      -4.612238       2.521118      14.555932      -0.376008       6.408220           0.068672
          129              O       2.069246       6.886021       0.251321      -0.538733      39.771011 0.54740197E+03  0.13274797E+05                                 9.332468                            7.291986       0.089591       2.061210                    0.997632      28.294429      75.741207       0.693375       0.364264      -1.130054       0.003482      -0.023689       0.004297       0.024326      -0.060320       0.001144       0.037506       0.038027       0.015666      -0.077839       0.009183       0.068656             11.001500      12.417780      -4.648289      -3.008683      13.921434       0.820782       6.665288          -0.017345
          130              O       3.740282       5.605463      22.563580      -0.531553      40.362891 0.50225295E+03  0.11888096E+05                                 9.396675                            6.939306       0.245313       2.129459                    0.997459      27.314117      71.594430       0.719740       0.359535      -1.136852      -0.003919       0.042721       0.006491       0.043388       0.006171      -0.004410       0.020956       0.125722       0.001642      -0.069801       0.006718       0.063083             11.453103      18.641639       0.649656      -6.028587       7.717010      -0.336830       8.000661           0.007391
          131              O       3.505553       0.079733      10.580857      -0.533033      34.624346 0.48778336E+03  0.11468558E+05                                 8.486384                            6.858134       0.262828       2.140539                    0.996114      27.279243      71.406704       0.720457       0.361590      -1.134538       0.007289      -0.028561       0.029685       0.041834       0.000782      -0.016466      -0.036491       0.133889       0.038275      -0.086878       0.020071       0.066807              9.729135      13.923354       0.441201       4.070378       7.465145      -0.001931       7.798905           0.024042
          132              O       3.686888       5.009882       9.086764      -0.569058      39.474181 0.63363433E+03  0.15847813E+05                                 9.114153                            7.736069       0.461566       2.175722                    0.998384      28.687747      76.551043       0.691420       0.354187      -1.144508       0.000209      -0.008076      -0.025335       0.026592       0.047429       0.016302       0.025455       0.087822      -0.266772      -0.095741      -0.016528       0.112269             10.192523      14.584119       3.838552       0.060198       7.254170      -0.265732       8.739280          -0.001034

******************************************************
Auxiliary information for the entire system
The total spin magnetic moment of the unit cell is   3.029583
The total net atomic charge of the unit cell is   0.000009
Accuracy of reproducing the electrostatic potential in the unit cell:
  The inner radius (bohr) =    5.0000
  The outer radius (bohr) =   12.0000
  Valid grid points have density less than (e/(bohr^3)) =    0.0001
  The number of valid grid points were=       294557
  The rms potential error without charges in kcal/mol is=      3.70193
  The rms potential error with partial charges in kcal/mol is=      1.65065
  The RRMSE value at monopole order=      0.44589
  The rms potential error with partial charges and cloud penetration in kcal/mol is=      1.64716
  The RRMSE value at monopole order with cloud penetration is=      0.44494
  The rms potential error with partial charges and atomic dipoles in kcal/mol is=      0.65728
  The RRMSE value at dipole order=      0.17755
  The rms potential error with partial charges, atomic dipoles and cloud penetration in kcal/mol is=      0.65335
  The RRMSE value at dipole order with cloud penetration=      0.17649

******************************************************
The electron densities and ab initio electrostatic potential were computed in VASP using the PBE functional and
projector augmented wave method. See the main text of the journal article for a description of computational details.
The atomic charges, dipoles, and quadrupoles were computed with the DDEC6 method as described in
(a) T. A. Manz and N. Gabaldon Limas, RSC Adv. 6 (2016) 47771-47801 DOI: 10.1039/c6ra04656h
(b) N. Gabaldon Limas and T. A. Manz, RSC Adv. 8 (2018) 2678-2707 DOI: 10.1039/c7ra11829e.
For each atom in the material, the electron cloud parameters were fit to the spherically averaged atom-in-material
electron density using radial positions for which this density was between 10^-4 and 10^-2 electrons per cubic bohr.
The polarizabilities, dispersion coefficients, and quantum Drude oscillator (QDO) parameters were fit using the MCLF method.
The magnetic structure of the system was optimized in VASP from the default ferromagnetic initial guess using spin polarization.
The atomic spin moments (ASMs) were computed on this optimized magnetic structure using the DDEC6 partition as inputs
to the method of T. A. Manz and D. S. Sholl, J. Chem. Theory Comput. 7 (2011) 4146-4164 DOI: 10.1021/ct200539n.
The RMSE and RRMSE were computed using a uniform grid with Ewald summation.
