# Supplementary material for: A collection of forcefield precursors for metal–organic frameworks
Source: RSC Adv. 2019 Nov 13;9(63):36492–507. doi: 10.1039/c9ra07327b (PMC9075174; doi:10.1039/c9ra07327b)
Supplement: RA-009-C9RA07327B-s3421 [file RA-009-C9RA07327B-s3421.xyz]

  132
jmolscript: load "" {1 1 1} spacegroup "x,y,z" unitcell [{     11.409500     0.000000     0.000000 }, {     -4.789609    12.079920     0.000000 }, {      0.000000     0.000000    23.103000 }]
Cu     0.450508    11.654707    12.861440     0.595771
Cu     6.433652     3.793095     1.418524     0.513312
Cu     4.631866    10.055325     0.646884     0.295214
Cu     2.067900     5.307917    11.898045     0.468621
Cu    -4.007160    11.775506    15.728060     0.339575
Cu     9.970024     2.505375     5.701820     0.371521
Cu     8.550062     5.614747    10.241560     0.595742
Cu    -1.665903     9.833055    21.684476     0.484104
Cu     1.321920     4.015365    22.456116     0.293759
Cu     5.377845    11.347877    11.204955     0.468592
Cu     4.092395     5.735546     7.374940     0.338803
Cu     1.870469     8.545335    17.401180     0.371430
H     -0.305232     8.772438    14.203724     0.109252
H      5.718083     2.118818    11.105612     0.119599
H      9.375997     0.176367     2.384230     0.103800
H      0.647108     3.737527     4.170091     0.117464
H      2.300283    11.297141    22.483840     0.108424
H      5.969658     1.282888    22.758765     0.104035
H      0.347649     6.720059    13.750906     0.105029
H      3.067639     8.052475    11.292746     0.106966
H      4.591517     4.010533    10.925409     0.091392
H      2.042210     2.897973    13.640011     0.124743
H      7.288116     6.374574     2.617570     0.112833
H      6.697743     8.574327     2.280266     0.109733
H      2.578211     5.010751     4.678358     0.101776
H      3.862848     7.419487    22.952831     0.116583
H     -0.223596     3.855910     8.019051     0.096409
H      7.794322     2.732478     8.899276     0.109171
H     -2.381471     8.158778    11.997388     0.119607
H      1.276442     6.216327    20.718770     0.103632
H      3.957053     9.777487    18.932908     0.117634
H     -1.009663     5.257181     0.619160     0.107994
H     -2.129897     7.322848     0.344235     0.104018
H      8.447203     0.680099     9.352094     0.104984
H     -0.242306     2.012515    11.810254     0.106963
H     -3.508038    10.050493    12.177591     0.091394
H      5.352155     8.937933     9.462989     0.124733
H      3.978171     0.334614    20.485430     0.112798
H      3.387798     2.534367    20.822734     0.109646
H      5.888157    11.050711    18.424642     0.101981
H      0.552902     1.379527     0.150169     0.116342
H      3.086349     9.895870    15.083949     0.096436
C      4.262615     4.759488     0.094722     0.493474
C      0.381413     8.649223    13.591495     0.009695
C      1.935328     9.506897    12.006629     0.033428
C      4.986856     2.271025    11.653153     0.044457
C      8.482370     2.778382     2.790842     0.536532
C      8.219286     1.715349     1.889825     0.019290
C      8.728814     0.459037     1.776621     0.043075
C      0.854442     3.974294     5.045695    -0.034334
C      2.574736    11.922881     0.018482    -0.021728
C      6.711282     1.087193     0.173272     0.045696
C      0.767268     7.417071    13.311949     0.003284
C      2.338510     8.202266    11.847218     0.033326
C      4.274214     3.406537    11.563052     0.019326
C      2.802269     2.802541    13.110953    -0.005816
C      2.082972     4.904448     9.035583     0.544298
C      1.558290     4.529970     7.711781     0.038186
C      4.963622     5.955401     0.785502     0.066263
C      2.458573    10.690729    11.362055     0.600290
C      6.597130     6.583556     2.035374     0.066277
C      6.223386     7.900268     1.845930     0.005233
C      2.043681     4.687009     5.369137     0.029154
C      4.549029     7.260032     0.452819     0.011940
C      0.399892     3.998454     7.339823     0.028147
C      3.545479     1.618709    13.191813     0.053248
C      2.967718     0.543596    14.203724     0.569624
C     -3.836940    10.799448    23.008278     0.493814
C      8.480967     2.609263     9.511505     0.009589
C     -1.374618     3.466937    11.096371     0.033439
C     -3.112699     8.310985    11.449847     0.044469
C      0.382815     8.818342    20.312158     0.537336
C      0.119731     7.755309    21.213175     0.020810
C      0.629260     6.498997    21.326379     0.041915
C      4.164388    10.014254    18.057305    -0.033542
C     -0.735210     5.882921    -0.018482    -0.020783
C     -1.388272     7.127153    22.929727     0.044555
C      8.866822     1.377111     9.791051     0.003205
C     10.438065     2.162306    11.255782     0.033334
C      7.584159     9.446497    11.539949     0.019324
C      6.112215     8.842501     9.992047    -0.005851
C      5.392918    10.944408    14.067417     0.544292
C      4.868235    10.569930    15.391219     0.038381
C     -3.135933    11.995361    22.317498     0.068173
C     -0.851373     4.650769    11.740945     0.600298
C      3.287184     0.543596    21.067626     0.065963
C      2.913440     1.860308    21.257070     0.006097
C      5.353626    10.726969    17.733863     0.029491
C      1.239084     1.220072    22.650181     0.010911
C      3.709838    10.038414    15.763177     0.028137
C      6.855424     7.658669     9.911187     0.053240
C      6.277664     6.583556     8.899276     0.569605
N      5.204125     8.226426     1.041945    -0.160655
N      0.018744     3.636056     6.103813    -0.205701
N      3.539480    11.705442     0.820156    -0.177844
N      0.951425     9.772655    13.018541    -0.273188
N      4.604459     1.365031    12.551860    -0.211475
N      2.425257     4.904448     6.609768    -0.265918
N      3.177618     3.841415    12.253831    -0.184542
N      5.986543     5.677562     1.416214    -0.207416
N      7.163966     2.017347     1.051187    -0.266127
N      1.765539     7.115073    12.415552    -0.203564
N      1.894180     2.186466    22.061055    -0.160970
N      3.328689     9.676016    16.999187    -0.205261
N      0.229535     5.665482    22.282844    -0.177712
N      9.050979     3.732695    10.084459    -0.273237
N      7.914404     7.404991    10.551140    -0.211487
N      5.735203    10.944408    16.493232    -0.265727
N      6.487564     9.881375    10.849169    -0.184575
N     -2.113012    11.717522    21.686786    -0.202890
N     -0.935588     8.057307    22.051814    -0.260005
N      9.865094     1.075113    10.687448    -0.203609
O      3.163915     4.940687    22.629389    -0.499757
O      4.900179     3.611896     0.291098    -0.544815
O      9.491623     2.621343     3.622550    -0.597413
O      7.873543     3.853494     2.726154    -0.505146
O      3.203053     5.532603     9.114134    -0.533329
O      1.279945     4.771568     9.952772    -0.500441
O      2.094756     0.782779    14.915297    -0.416924
O     -1.116492    11.558067    14.048934    -0.590841
O      3.378411    10.482955    10.611208    -0.544472
O      1.936232    11.777922    11.620809    -0.545346
O      6.473861    10.980647     0.473612    -0.501879
O     -3.199375     9.651856    22.811902    -0.543588
O      1.392069     8.661303    19.480450    -0.599750
O     -0.226012     9.893454    20.376846    -0.503387
O      6.512998    11.572563    13.988867    -0.533416
O      4.589891    10.811528    13.150228    -0.500354
O      5.404701     6.822739     8.187703    -0.416894
O      6.983063     5.518107     9.054066    -0.590928
O      0.068466     4.442995    12.491792    -0.544462
O     -1.373714     5.737962    11.482191    -0.545337

The following XYZ coordinates are in angstroms. Other properties are in atomic units.
The sperically averaged electron density of each atom fit to a function of the form exp(a - br)
eigen_1, eigen_2 and eigen_3 are the three eigenvalues of traceless quadrupole moment tensor
  atom number  atomic symbol              X              Y              Z     net charge C6 coefficient C8 coefficient C10 coefficient fluctuating dipole atomic polarizability isotropic forcefield polarizability              a              b squared Pearson coefficient          <r^3>          <r^4>         wp_QDO          m_QDO          q_QDO       dipole_x       dipole_y       dipole_z         dipole            Qxy            Qxz            Qyz     Q(x^2-y^2)  Q(3z^2 - R^2)        eigen_1        eigen_2        eigen_3 static polarizability      alpha(xx)      alpha(xy)      alpha(xz)      alpha(yy)      alpha(yz)      alpha(zz) atomic spin moment
            1             Cu       0.450508      11.654707      12.861440       0.595771      86.680169 0.11966975E+04  0.34161789E+05                                17.116575                           12.080935       0.710853       2.081145                    0.998626      46.941427     122.630146       0.469139       0.457349      -1.102748       0.007023      -0.009197       0.021348       0.024283       0.016204      -0.088889      -0.013738       0.105200       0.012099      -0.064702      -0.057046       0.121748             23.602106      26.931781     -15.117300      -4.739494      32.464115       1.100319      11.410423          -0.498548
            2             Cu       6.433652       3.793095       1.418524       0.513312      94.610461 0.13645171E+04  0.40395609E+05                                18.304764                           13.022678       0.524604       2.006283                    0.997840      49.472868     133.159298       0.443913       0.466072      -1.093641      -0.021526      -0.020812       0.013926       0.033022       0.014031       0.120356       0.022244       0.069444      -0.022580      -0.107959      -0.033679       0.141638             24.602343      25.880448     -14.855035       6.673218      34.272602      -3.324625      13.653979          -0.420870
            3             Cu       4.631866      10.055325       0.646884       0.295214     117.017888 0.18460533E+04  0.58896952E+05                                21.137616                           15.314170       0.554907       1.962630                    0.999164      54.536108     152.012927       0.402980       0.476402      -1.088472       0.161699       0.084627      -0.053203       0.190102      -0.004874       0.093442       0.056236      -0.101541       0.241656      -0.137405      -0.003421       0.140826             28.499229      24.564757     -11.797699      -2.171114      48.308323      -1.380293      12.624606           0.022787
            4             Cu       2.067900       5.307917      11.898045       0.468621      94.557129 0.15334433E+04  0.46508251E+05                                18.212923                           13.803241       0.713522       2.057019                    0.997732      49.620201     132.997793       0.433429       0.465935      -1.099187      -0.135751      -0.055397      -0.086575       0.170271       0.001145      -0.068100      -0.047792      -0.006772       0.014238      -0.082208      -0.002286       0.084494             24.615545      18.346074      -9.205153       1.073253      40.555815       4.256774      14.944747           0.064209
            5             Cu      -4.007160      11.775506      15.728060       0.339575     126.912727 0.21633784E+04  0.72539761E+05                                23.000153                           17.159975       0.013020       1.787106                    0.999249      57.728895     170.479202       0.357874       0.510425      -1.059143      -0.008586       0.050216      -0.217891       0.223767       0.037497      -0.123258      -0.045110      -0.019342      -0.410086      -0.198490       0.042741       0.155749             29.051153      42.908461      13.116185     -11.206567      17.883528      -5.550191      26.361470           0.028712
            6             Cu       9.970024       2.505375       5.701820       0.371521     108.644416 0.22106395E+04  0.74405465E+05                                21.236774                           17.606918      -0.030650       1.783624                    0.999731      56.098389     165.102458       0.346050       0.525872      -1.052982      -0.150293      -0.052679      -0.151872       0.220064       0.143491      -0.030234       0.062486       0.157531      -0.079609      -0.181346       0.004212       0.177134             25.400740      26.278028       7.471058      10.963091      17.059213       4.043185      32.864977           0.069285
            7             Cu       8.550062       5.614747      10.241560       0.595742      86.691691 0.11968049E+04  0.34165723E+05                                17.118231                           12.081536       0.710820       2.081121                    0.998627      46.942940     122.636839       0.469123       0.457354      -1.102742       0.006987      -0.009211      -0.021295       0.024231       0.016205       0.088894       0.013735       0.105248       0.011996      -0.064713      -0.057052       0.121765             23.605645      26.937569     -15.120456       4.741367      32.467546      -1.101683      11.411820          -0.498525
            8             Cu      -1.665903       9.833055      21.684476       0.484104      97.583995 0.14124818E+04  0.42208669E+05                                18.701513                           13.273037       0.499499       1.992215                    0.997901      50.183476     136.024872       0.438226       0.467723      -1.091888      -0.022535      -0.021236      -0.014338       0.034123       0.012015      -0.121925      -0.023355       0.066563      -0.025797      -0.110939      -0.031064       0.142004             25.173459      26.505114     -15.256162      -6.847233      35.070762       3.431247      13.944502           0.020824
            9             Cu       1.321920       4.015365      22.456116       0.293759     117.184737 0.18489284E+04  0.59012017E+05                                21.156808                           15.325730       0.553812       1.961930                    0.999177      54.575225     152.155282       0.402840       0.476380      -1.088478       0.161279       0.084477       0.052077       0.189366      -0.004383      -0.092842      -0.056177      -0.102244       0.239819      -0.136900      -0.003277       0.140177             28.536120      24.571647     -11.816251       2.171602      48.400213       1.376162      12.636500           0.013277
           10             Cu       5.377845      11.347877      11.204955       0.468592      94.561869 0.15334926E+04  0.46510133E+05                                18.213568                           13.803460       0.713494       2.057006                    0.997732      49.620817     133.000089       0.433426       0.465935      -1.099187      -0.135751      -0.055390       0.086604       0.170284       0.001146       0.068124       0.047798      -0.006765       0.014179      -0.082235      -0.002278       0.084512             24.616870      18.346754      -9.205310      -1.073639      40.559203      -4.256742      14.944654           0.064173
           11             Cu       4.092395       5.735546       7.374940       0.338803     127.189784 0.21685417E+04  0.72759961E+05                                23.036213                           17.183494       0.011586       1.786420                    0.999250      57.776633     170.703931       0.357516       0.510607      -1.058995      -0.009133       0.050487       0.218593       0.224533       0.037645       0.124254       0.044848      -0.019739      -0.412037      -0.199695       0.043242       0.156453             29.100577      42.985258      13.139951      11.233669      17.910953       5.560701      26.405519           0.029254
           12             Cu       1.870469       8.545335      17.401180       0.371430     108.952155 0.22173799E+04  0.74694257E+05                                21.283046                           17.639556      -0.034620       1.782299                    0.999726      56.141552     165.334888       0.345535       0.526219      -1.052736      -0.150540      -0.051885       0.152057       0.220172       0.142963       0.030097      -0.062033       0.157878      -0.080087      -0.180653       0.003829       0.176823             25.465800      26.338855       7.481433     -11.007803      17.087083      -4.049523      32.971464           0.075910
           13              H      -0.305232       8.772438      14.203724       0.109252       1.426123 0.10746090E+02  0.11323209E+03                                 2.097980                            1.926266      -1.025938       2.398923                    0.997241       3.573955      10.264091       0.448925       1.294832      -0.708987      -0.037922       0.006638       0.023524       0.045117       0.007741      -0.017553      -0.003322      -0.006990      -0.033740      -0.023432       0.003094       0.020338              2.168052       2.432409      -0.237988      -0.580991       1.872941       0.210500       2.198808           0.000832
           14              H       5.718083       2.118818      11.105612       0.119599       1.095091 0.74636310E+01  0.71904563E+02                                 1.747297                            1.591331      -1.028602       2.403549                    0.997828       3.375825       9.316621       0.499686       1.272337      -0.711015       0.034905      -0.009741      -0.026451       0.044866      -0.003618      -0.011762      -0.008674      -0.000631       0.011862      -0.016172       0.001579       0.014593              1.828533       2.313156      -0.231106      -0.556046       1.545784       0.030556       1.626659           0.000158
           15              H       9.375997       0.176367       2.384230       0.103800       1.565621 0.12117143E+02  0.13200599E+03                                 2.250861                            2.057491      -1.300330       2.266032                    0.993543       3.820166      11.276764       0.429147       1.310108      -0.704577       0.032649      -0.013120       0.030552       0.046600      -0.008813       0.010968      -0.005314       0.005277       0.002213      -0.010802      -0.006685       0.017487              2.329881       2.479655      -0.424803       0.566235       2.150400      -0.140891       2.359589          -0.000710
           16              H       0.647108       3.737527       4.170091       0.117464       1.308678 0.92289367E+01  0.93896172E+02                                 1.985923                            1.784175      -1.092644       2.368505                    0.996806       3.568546      10.169600       0.465431       1.293465      -0.707052      -0.011200      -0.013930      -0.045569       0.048949       0.015512      -0.006802       0.004029       0.014579       0.054432      -0.027313       0.007048       0.020265              2.131905       1.782367       0.181698       0.391656       1.604859       0.365288       3.008488           0.005444
           17              H       2.300283      11.297141      22.483840       0.108424       1.253867 0.88398590E+01  0.89482937E+02                                 1.966458                            1.772344      -1.062168       2.376909                    0.996766       3.673642      10.638835       0.454077       1.332546      -0.697821      -0.015146      -0.030351      -0.033771       0.047865      -0.003074       0.018813       0.015882      -0.004855       0.004254      -0.026209       0.002721       0.023488              2.074416       1.775424       0.259766       0.359104       2.271176       0.695998       2.176650           0.003397
           18              H       5.969658       1.282888      22.758765       0.104035       1.204863 0.84877834E+01  0.84751853E+02                                 1.883734                            1.712925      -1.127430       2.346595                    0.996324       3.616367      10.282794       0.473192       1.296324      -0.705121      -0.036151       0.012077      -0.023010       0.044522      -0.002466       0.009294       0.006807      -0.002969       0.007377      -0.012773       0.001572       0.011200              1.974439       2.453586      -0.255020       0.619555       1.671792      -0.045923       1.797938          -0.000085
           19              H       0.347649       6.720059      13.750906       0.105029       1.464899 0.11125343E+02  0.11836971E+03                                 2.134438                            1.956924      -1.209529       2.305987                    0.995737       3.697789      10.706875       0.445977       1.290821      -0.708815      -0.026854      -0.032644       0.020158       0.046831       0.001754      -0.022748      -0.011046       0.006505      -0.015188      -0.025483      -0.000872       0.026355              2.224079       1.932877       0.483616      -0.192687       2.830323      -0.265225       1.909038           0.001211
           20              H       3.067639       8.052475      11.292746       0.106966       1.116433 0.82702457E+01  0.82435661E+02                                 1.818292                            1.711510      -1.265164       2.283945                    0.994344       3.703967      10.687056       0.462634       1.328225      -0.697531       0.035880      -0.006459      -0.024926       0.044163      -0.003506      -0.008468       0.002686       0.016378       0.001739      -0.009353      -0.004963       0.014316              1.863858       2.125116      -0.121707      -0.491096       1.742239       0.163196       1.724220          -0.000499
           21              H       4.591517       4.010533      10.925409       0.091392       1.182669 0.87088236E+01  0.87947730E+02                                 1.887705                            1.752866      -1.236088       2.284929                    0.994385       3.832987      11.136597       0.458429       1.323029      -0.698121       0.015817       0.028495      -0.032578       0.046081       0.000837      -0.016118      -0.006193      -0.003074      -0.002438      -0.017835       0.000971       0.016864              1.952334       1.722276       0.159464      -0.223234       2.179528      -0.614152       1.955196          -0.000143
           22              H       2.042210       2.897973      13.640011       0.124743       1.186216 0.87971984E+01  0.88286981E+02                                 1.844741                            1.731864      -1.187152       2.329718                    0.996325       3.481416       9.798789       0.477352       1.278541      -0.710319      -0.041400       0.006847       0.026782       0.049781      -0.002366      -0.014750       0.003446       0.007939      -0.002659      -0.013359      -0.004162       0.017520              1.887803       2.202746      -0.168800      -0.362769       1.706548      -0.054795       1.754116          -0.000285
           23              H       7.288116       6.374574       2.617570       0.112833       1.297682 0.91330276E+01  0.91753626E+02                                 1.916839                            1.735599      -0.882299       2.468675                    0.999285       3.316736       9.089896       0.492927       1.236845      -0.722212       0.032010      -0.014100       0.030734       0.046562       0.004096       0.018190       0.003489      -0.000337      -0.006559      -0.018889      -0.000345       0.019234              1.999164       2.231568      -0.273459       0.580413       1.752350      -0.224296       2.013575          -0.000747
           24              H       6.697743       8.574327       2.280266       0.109733       1.348192 0.98444917E+01  0.10020200E+03                                 1.924197                            1.770738      -0.960479       2.426319                    0.998214       3.337522       9.037352       0.503821       1.194391      -0.732701       0.027562       0.035723       0.020197       0.049434       0.003266       0.023002       0.007309      -0.004310      -0.022665      -0.026826       0.003368       0.023458              1.989471       1.815828       0.434268       0.226051       2.372405       0.322936       1.780180          -0.000101
           25              H       2.578211       5.010751       4.678358       0.101776       1.427356 0.10490761E+02  0.11042354E+03                                 2.134034                            1.926587      -1.028120       2.395635                    0.996940       3.668239      10.700606       0.438581       1.326788      -0.701205       0.024680       0.017765      -0.034328       0.045860       0.009057      -0.007597      -0.002697       0.001647       0.057063      -0.018885      -0.002868       0.021753              2.245206       2.181057       0.330133      -0.665467       1.742323      -0.365541       2.812236          -0.000208
           26              H       3.862848       7.419487      22.952831       0.116583       1.263681 0.92320625E+01  0.94279507E+02                                 1.954991                            1.796535      -1.343454       2.254256                    0.993730       3.688897      10.658584       0.457492       1.311004      -0.702107      -0.031786       0.005808      -0.034447       0.047230      -0.001772       0.010494      -0.003990       0.016362       0.020738      -0.012472      -0.004502       0.016974              2.023584       2.296204      -0.144817       0.649135       1.801295      -0.149821       1.973252          -0.000350
           27              H      -0.223596       3.855910       8.019051       0.096409       1.161069 0.84594882E+01  0.85568686E+02                                 1.926516                            1.772709      -1.454508       2.187341                    0.991658       3.996029      11.961992       0.434684       1.393035      -0.683082      -0.028198      -0.002891       0.033320       0.043746       0.002954      -0.004704      -0.005390       0.008753       0.015632      -0.009155      -0.001470       0.010625              2.013236       2.179007       0.229636      -0.615137       1.494448      -0.120536       2.366252          -0.000141
           28              H       7.794322       2.732478       8.899276       0.109171       1.427358 0.10757636E+02  0.11338628E+03                                 2.099309                            1.927387      -1.026718       2.398475                    0.997229       3.575705      10.271213       0.448756       1.294947      -0.708958      -0.037927       0.006640      -0.023477       0.045097       0.007749       0.017544       0.003329      -0.007000      -0.033873      -0.023448       0.003095       0.020353              2.169465       2.434081      -0.238243       0.581544       1.874111      -0.210714       2.200203           0.000788
           29              H      -2.381471       8.158778      11.997388       0.119607       1.095079 0.74635007E+01  0.71902755E+02                                 1.747261                            1.591300      -1.028620       2.403545                    0.997828       3.375751       9.316280       0.499701       1.272309      -0.711022       0.034900      -0.009745       0.026457       0.044866      -0.003619       0.011760       0.008671      -0.000636       0.011875      -0.016170       0.001578       0.014592              1.828494       2.313095      -0.231091       0.556027       1.545752      -0.030551       1.626635           0.000150
           30              H       1.276442       6.216327      20.718770       0.103632       1.568887 0.12149234E+02  0.13245598E+03                                 2.254795                            2.060812      -1.301742       2.265184                    0.993522       3.825175      11.299410       0.428573       1.310868      -0.704406       0.032608      -0.013047      -0.030514       0.046525      -0.008771      -0.010903       0.005365       0.005288       0.002102      -0.010695      -0.006742       0.017437              2.334133       2.484135      -0.426085      -0.567540       2.154622       0.141131       2.363643          -0.000206
           31              H       3.957053       9.777487      18.932908       0.117634       1.308352 0.92260455E+01  0.93865804E+02                                 1.986248                            1.784392      -1.092620       2.368691                    0.996810       3.567821      10.169747       0.465177       1.294185      -0.706905      -0.011219      -0.013872       0.045595       0.048961       0.015415       0.006804      -0.003949       0.014668       0.054447      -0.027225       0.006948       0.020277              2.132303       1.782649       0.181752      -0.391839       1.605012      -0.365454       3.009248           0.005316
           32              H      -1.009663       5.257181       0.619160       0.107994       1.254911 0.88467934E+01  0.89558488E+02                                 1.966492                            1.772226      -1.060620       2.377335                    0.996785       3.673632      10.634391       0.454466       1.331323      -0.698076      -0.015244      -0.030239       0.033618       0.047718      -0.002816      -0.018723      -0.015644      -0.004840       0.004102      -0.025867       0.002511       0.023357              2.074551       1.775244       0.259852      -0.359115       2.271533      -0.696381       2.176875           0.003588
           33              H      -2.129897       7.322848       0.344235       0.104018       1.203405 0.84761743E+01  0.84601050E+02                                 1.881674                            1.711356      -1.126905       2.346743                    0.996343       3.614133      10.271972       0.473607       1.295723      -0.705252      -0.036053       0.012272       0.022775       0.044374      -0.002470      -0.009219      -0.006829      -0.003140       0.007393      -0.012748       0.001592       0.011156              1.972091       2.450232      -0.254513      -0.618261       1.670115       0.045790       1.795928           0.000170
           34              H       8.447203       0.680099       9.352094       0.104984       1.465170 0.11127827E+02  0.11840001E+03                                 2.134427                            1.956928      -1.210107       2.305665                    0.995729       3.698335      10.707820       0.446061       1.290538      -0.708870      -0.026859      -0.032646      -0.020136       0.046826       0.001751       0.022760       0.011054       0.006510      -0.015221      -0.025502      -0.000866       0.026367              2.224065       1.932855       0.483580       0.192652       2.830342       0.265193       1.908997           0.001177
           35              H      -0.242306       2.012515      11.810254       0.106963       1.116466 0.82705314E+01  0.82439285E+02                                 1.818333                            1.711544      -1.265181       2.283935                    0.994344       3.704020      10.687287       0.462628       1.328232      -0.697529       0.035879      -0.006459       0.024927       0.044163      -0.003506       0.008468      -0.002687       0.016374       0.001737      -0.009351      -0.004964       0.014315              1.863900       2.125174      -0.121711       0.491110       1.742274      -0.163202       1.724253          -0.000499
           36              H      -3.508038      10.050493      12.177591       0.091394       1.182718 0.87092344E+01  0.87952919E+02                                 1.887758                            1.752908      -1.236128       2.284915                    0.994384       3.833024      11.136772       0.458423       1.323030      -0.698121       0.015813       0.028493       0.032580       0.046080       0.000832       0.016116       0.006193      -0.003082      -0.002436      -0.017836       0.000977       0.016859              1.952396       1.722324       0.159479       0.223241       2.179607       0.614188       1.955256          -0.000143
           37              H       5.352155       8.937933       9.462989       0.124733       1.186240 0.87974906E+01  0.88290871E+02                                 1.844779                            1.731903      -1.187184       2.329695                    0.996324       3.481537       9.799264       0.477342       1.278556      -0.710315      -0.041404       0.006842      -0.026778       0.049781      -0.002362       0.014754      -0.003442       0.007940      -0.002664      -0.013363      -0.004159       0.017522              1.887840       2.202767      -0.168797       0.362762       1.706600       0.054812       1.754152          -0.000279
           38              H       3.978171       0.334614      20.485430       0.112798       1.298238 0.91384310E+01  0.91821640E+02                                 1.917412                            1.736140      -0.882227       2.468660                    0.999288       3.317277       9.092108       0.492837       1.236884      -0.722205       0.031677      -0.014405      -0.030763       0.046447       0.004012      -0.018042      -0.003562      -0.000650      -0.006123      -0.018768      -0.000279       0.019047              1.999743       2.232208      -0.273461      -0.580557       1.752832       0.224314       2.014187           0.000060
           39              H       3.387798       2.534367      20.822734       0.109646       1.343795 0.98031941E+01  0.99659568E+02                                 1.918696                            1.765985      -0.955997       2.428494                    0.998259       3.331768       9.011149       0.505030       1.192993      -0.733043       0.027323       0.035541      -0.020446       0.049272       0.003172      -0.022663      -0.007403      -0.004147      -0.021496      -0.026341       0.003127       0.023214              1.983640       1.810674       0.432459      -0.225059       2.365033      -0.321744       1.775214           0.000255
           40              H       5.888157      11.050711      18.424642       0.101981       1.425327 0.10472315E+02  0.11017770E+03                                 2.131889                            1.924812      -1.026431       2.396630                    0.996964       3.664765      10.686953       0.438824       1.326677      -0.701240       0.024727       0.017726       0.034340       0.045878       0.009061       0.007551       0.002690       0.001715       0.056865      -0.018853      -0.002820       0.021673              2.242828       2.178904       0.329656       0.664600       1.740709       0.364994       2.808872          -0.000268
           41              H       0.552902       1.379527       0.150169       0.116342       1.266047 0.92537636E+01  0.94555840E+02                                 1.957165                            1.798427      -1.345885       2.252846                    0.993694       3.693270      10.674025       0.457338       1.310685      -0.702156      -0.031710       0.005780       0.034428       0.047162      -0.001948      -0.010482       0.003815       0.016262       0.020740      -0.012345      -0.004592       0.016937              2.025924       2.298780      -0.145180      -0.649996       1.803642       0.150146       1.975349           0.000057
           42              H       3.086349       9.895870      15.083949       0.096436       1.160883 0.84578865E+01  0.85548196E+02                                 1.926303                            1.772537      -1.454368       2.187431                    0.991660       3.995575      11.960224       0.434707       1.393028      -0.683085      -0.028203      -0.002894      -0.033309       0.043741       0.002950       0.004702       0.005393       0.008754       0.015597      -0.009152      -0.001466       0.010618              2.013006       2.178692       0.229590       0.614957       1.494307       0.120489       2.366019          -0.000149
           43              C       4.262615       4.759488       0.094722       0.493474      29.847962 0.29882871E+03  0.64317339E+04                                 8.669989                            6.023018       0.044279       2.045583                    0.999583      23.736876      66.461161       0.625120       0.455237      -1.035115      -0.036541      -0.079318      -0.041891       0.096857       0.012782      -0.063016      -0.023995       0.023259       0.198204      -0.054383      -0.049627       0.104009             10.632733      13.793865      -0.062217       4.639077      11.211882       0.895234       6.892452           0.003697
           44              C       0.381413       8.649223      13.591495       0.009695      29.356179 0.35404012E+03  0.79721664E+04                                 8.408524                            6.352305       0.141091       2.045723                    0.999547      27.594580      79.750158       0.636415       0.427407      -1.048642       0.015180       0.069742      -0.049133       0.086651       0.015225      -0.015813       0.007324       0.061219      -0.023225      -0.034996      -0.006973       0.041969              9.741728       7.934070      -0.634859      -2.336178      14.443330       0.767605       6.847784           0.021528
           45              C       1.935328       9.506897      12.006629       0.033428      37.321256 0.43492612E+03  0.10200331E+05                                 9.824841                            7.025910      -0.048412       1.988608                    0.999636      27.268458      77.654193       0.613601       0.425619      -1.061080      -0.037339      -0.028399       0.054672       0.072040       0.006015       0.005079       0.011619       0.094091       0.036806      -0.055449       0.012987       0.042462             12.391878       9.486900       1.020230      -2.949043      20.358673      -1.109554       7.330060           0.046228
           46              C       4.986856       2.271025      11.653153       0.044457      28.047960 0.31720283E+03  0.69079720E+04                                 8.089745                            5.975298       0.321631       2.125853                    0.999759      25.781544      71.866924       0.666315       0.422098      -1.058195      -0.007254      -0.059511       0.046306       0.075753       0.012553       0.000989       0.005820       0.028656       0.048120      -0.027667       0.009762       0.017905              9.569165       9.749749      -2.513847      -2.185956      12.067559      -2.769408       6.890187           0.012142
           47              C       8.482370       2.778382       2.790842       0.536532      28.679731 0.26745038E+03  0.56492537E+04                                 8.634820                            5.794613      -0.194052       1.974434                    0.999417      23.522884      67.181914       0.615916       0.470800      -1.017307       0.023431       0.068884       0.048254       0.087306       0.041341      -0.057870      -0.032808       0.071820       0.035537      -0.061692      -0.037526       0.099218             10.857111       9.948051      -1.404321       4.874069      11.269645       2.369723      11.353637           0.043653
           48              C       8.219286       1.715349       1.889825       0.019290      38.446431 0.40111054E+03  0.92263034E+04                                10.001270                            6.717815       0.113104       2.043782                    0.999716      26.887760      76.031510       0.631131       0.421913      -1.062539      -0.041673      -0.014098      -0.063046       0.076878       0.009345       0.005224      -0.021987       0.054347       0.023747      -0.042737       0.017680       0.025058             12.908856       9.401182      -2.135281       2.822881      18.185150       5.766173      11.140235           0.085605
           49              C       8.728814       0.459037       1.776621       0.043075      29.930935 0.33471080E+03  0.74406914E+04                                 8.571816                            6.195305       0.019509       2.017055                    0.999349      27.023152      77.899926       0.640731       0.430018      -1.045804      -0.019290      -0.031483      -0.048241       0.060749       0.019318      -0.016538      -0.036106       0.113638       0.054870      -0.080558       0.016562       0.063995             10.366269       8.027379      -2.732697       1.696092      14.325167       3.561475       8.746262          -0.005008
           50              C       0.854442       3.974294       5.045695      -0.034334      31.888936 0.40935730E+03  0.95185135E+04                                 8.905496                            6.831009       0.141010       2.030559                    0.999473      28.605397      82.867219       0.616227       0.427463      -1.053011      -0.050177      -0.021976       0.059656       0.080991       0.014391       0.002984       0.009744       0.016999       0.136813      -0.040096      -0.007104       0.047200             10.296529      10.825796       3.330380       1.321879       6.298005       1.528154      13.765784           0.152017
           51              C       2.574736      11.922881       0.018482      -0.021728      30.197591 0.36238547E+03  0.81956510E+04                                 8.575989                            6.421949       0.208865       2.059873                    0.999704      27.935982      80.523574       0.634599       0.426770      -1.050582       0.050013      -0.006613       0.031302       0.059371       0.023987       0.006433       0.027314       0.018302       0.046162      -0.040662       0.000734       0.039928              9.966384       9.725343      -2.161990       2.868004      11.854278       2.674073       8.319531           0.086474
           52              C       6.711282       1.087193       0.173272       0.045696      30.152826 0.36117030E+03  0.81467267E+04                                 8.596100                            6.441907       0.189981       2.066502                    0.999585      27.092420      77.535128       0.630212       0.430872      -1.049949       0.018117       0.048051       0.054154       0.074631      -0.001711       0.004887      -0.022885       0.068997       0.062100      -0.052048       0.020520       0.031528             10.049969       9.922413      -2.320682       2.738983      12.490638       2.627784       7.736857           0.015146
           53              C       0.767268       7.417071      13.311949       0.003284      29.765424 0.36881634E+03  0.84191348E+04                                 8.643604                            6.579948      -0.116480       1.955556                    0.999436      28.335064      83.383248       0.609513       0.440216      -1.037354       0.036981      -0.015915      -0.071461       0.082021       0.035687      -0.006251      -0.024643       0.052052       0.001892      -0.051870       0.001858       0.050012             10.089406       7.924245      -0.774182      -2.480794      15.169262       1.822869       7.174711           0.019220
           54              C       2.338510       8.202266      11.847218       0.033326      30.430402 0.36321427E+03  0.82257484E+04                                 8.698682                            6.506552       0.014763       2.010828                    0.999453      27.370035      79.155952       0.618762       0.437089      -1.043479      -0.032826      -0.041242       0.032883       0.062127       0.018496       0.028988       0.017390       0.120499       0.139561      -0.087600       0.012454       0.075146             10.557078       8.098129       0.706158      -2.205410      17.463848       0.333879       6.109256           0.003942
           55              C       4.274214       3.406537      11.563052       0.019326      29.514293 0.36016014E+03  0.81241477E+04                                 8.482195                            6.436020       0.097700       2.034733                    0.999665      27.234063      78.126446       0.629584       0.431291      -1.048932      -0.069041       0.006631       0.046331       0.083410       0.042983       0.008358      -0.016233       0.020197       0.095215      -0.063401       0.026835       0.036565              9.979733      10.330394      -3.818706      -1.573358      12.762567      -2.506828       6.846237           0.001869
           56              C       2.802269       2.802541      13.110953      -0.005816      31.190599 0.38626281E+03  0.88459078E+04                                 8.772375                            6.655402       0.102140       2.030753                    0.999541      27.709205      79.481913       0.621942       0.430028      -1.052168       0.008415       0.047502      -0.042760       0.064464       0.022008       0.015366       0.033606       0.075423       0.092695      -0.067812       0.010686       0.057127             10.494480       9.331996      -2.734407      -1.295483      14.590547      -3.782973       7.560898           0.005337
           57              C       2.082972       4.904448       9.035583       0.544298      25.335131 0.25709931E+03  0.53587277E+04                                 7.846152                            5.633968      -0.013913       2.040336                    0.999656      22.925496      64.310577       0.634726       0.462977      -1.025116       0.024777       0.028756       0.052183       0.064528      -0.059831       0.003056      -0.030269      -0.092654      -0.142423      -0.062799      -0.041977       0.104776              9.380092      10.177469       2.487531      -0.033892       5.274191       1.080784      12.688616           0.014160
           58              C       1.558290       4.529970       7.711781       0.038186      36.908834 0.40829599E+03  0.94074616E+04                                 9.684647                            6.755299       0.143473       2.058587                    0.999646      26.576763      74.543101       0.634254       0.419127      -1.067231       0.027373       0.022183      -0.067161       0.075842      -0.016692      -0.047651      -0.003932      -0.016636       0.003141      -0.055417       0.009504       0.045914             12.077727      12.463497       3.860165       3.659259       6.602143       2.742209      17.167543           0.091063
           59              C       4.963622       5.955401       0.785502       0.066263      33.570769 0.37178081E+03  0.83907564E+04                                 9.177092                            6.496389       0.100127       2.051527                    0.999527      26.091098      73.078471       0.637534       0.425685      -1.060190       0.060289       0.028866       0.053431       0.085574       0.014268      -0.041364      -0.003828       0.023632       0.123465      -0.043312      -0.022300       0.065613             11.350161      10.675165       0.378889       3.856802      16.273919       0.415936       7.101400           0.010933
           60              C       2.458573      10.690729      11.362055       0.600290      23.300487 0.23209219E+03  0.47470798E+04                                 7.581881                            5.459012      -0.374629       1.935327                    0.999083      22.507352      63.931293       0.621930       0.481503      -1.008318       0.032116       0.067101      -0.025216       0.078549       0.015238       0.077545       0.012373       0.051329       0.118029      -0.058221      -0.046227       0.104449              9.118625       9.956025      -0.464241      -3.016851      11.329614      -0.782903       6.070237           0.005732
           61              C       6.597130       6.583556       2.035374       0.066277      25.826432 0.29478159E+03  0.63176531E+04                                 7.674885                            5.770084       0.410995       2.163988                    0.999831      25.319139      70.543989       0.674769       0.423541      -1.054858      -0.026268      -0.055321      -0.033148       0.069637       0.009475      -0.003945      -0.018599       0.069393       0.061509      -0.050754       0.019178       0.031576              8.787394       7.775782      -0.421109       2.690626      12.115115      -0.059609       6.471284           0.004837
           62              C       6.223386       7.900268       1.845930       0.005233      27.998615 0.35095059E+03  0.78479688E+04                                 8.141611                            6.315842       0.187211       2.064123                    0.999756      26.995630      76.553116       0.642609       0.426234      -1.054354      -0.042899       0.021816      -0.066551       0.082130       0.026068       0.011533       0.024940       0.013495      -0.009703      -0.033195      -0.009121       0.042316              9.267530       7.805333      -0.509587       2.312807      13.551159      -0.523744       6.446098           0.004889
           63              C       2.043681       4.687009       5.369137       0.029154      30.664991 0.36285225E+03  0.82236178E+04                                 8.681625                            6.436430       0.109321       2.026725                    0.999697      27.951712      81.129299       0.631221       0.428146      -1.047852       0.000841       0.010148       0.056766       0.057672      -0.026575      -0.053353      -0.020579      -0.040655       0.045274      -0.076510       0.025220       0.051290             10.134159      10.091452       3.085681       1.043193       6.017251       0.766792      14.293776           0.011497
           64              C       4.549029       7.260032       0.452819       0.011940      29.775977 0.35878012E+03  0.80984146E+04                                 8.550355                            6.435323       0.062499       2.022025                    0.999508      27.511303      79.368576       0.626889       0.432856      -1.046280       0.026424       0.029982       0.001747       0.040002       0.005607      -0.037055      -0.006663       0.123799       0.142925      -0.086176       0.005499       0.080678             10.035531       8.530520       0.073269       3.004549      14.888055      -0.135797       6.688018          -0.000811
           65              C       0.399892       3.998454       7.339823       0.028147      31.743371 0.35966299E+03  0.81553722E+04                                 8.999163                            6.504255      -0.037956       1.988975                    0.999467      27.826351      81.501594       0.612389       0.441093      -1.037269      -0.012018       0.003760      -0.074327       0.075386      -0.051838      -0.040589      -0.035611      -0.069458       0.003033      -0.092707       0.027285       0.065422             10.802233      11.676458       3.393844       2.220007       6.163308       2.311981      14.566934           0.002928
           66              C       3.545479       1.618709      13.191813       0.053248      34.903312 0.38876144E+03  0.88426248E+04                                 9.326111                            6.584862       0.180069       2.068271                    0.999515      26.335330      73.238906       0.643823       0.418255      -1.068466       0.062042       0.014994      -0.055431       0.084538       0.023229       0.045975       0.027839      -0.003646       0.068350      -0.045132      -0.025322       0.070454             11.727945      11.739662      -2.198146      -3.287873      14.797945      -3.804941       8.646228           0.010407
           67              C       2.967718       0.543596      14.203724       0.569624      25.171541 0.24069836E+03  0.49577942E+04                                 8.010181                            5.571382      -0.073856       2.043658                    0.998760      22.452200      63.565353       0.614903       0.483597      -1.009323      -0.031962      -0.066268       0.047130       0.087374       0.033794       0.093470       0.041031       0.055192       0.036173      -0.078180      -0.049504       0.127684              9.835491      12.082775      -0.774023      -4.949216       8.902812      -1.397011       8.520885           0.000063
           68              C      -3.836940      10.799448      23.008278       0.493814      29.854399 0.29876062E+03  0.64306406E+04                                 8.675352                            6.024544       0.039876       2.044374                    0.999574      23.737367      66.489398       0.624624       0.455571      -1.034806      -0.036387      -0.077743       0.041344       0.095275       0.013041       0.063025       0.024682       0.025006       0.202765      -0.053986      -0.051416       0.105402             10.642720      13.813558      -0.069707      -4.646760      11.216391      -0.891312       6.898212           0.004923
           69              C       8.480967       2.609263       9.511505       0.009589      29.361688 0.35410341E+03  0.79740739E+04                                 8.409634                            6.352841       0.140695       2.045523                    0.999547      27.599642      79.771318       0.636383       0.427403      -1.048628       0.015138       0.069765       0.049238       0.086722       0.015224       0.015839      -0.007356       0.061280      -0.023555      -0.035016      -0.007033       0.042048              9.743162       7.935501      -0.635394       2.336795      14.445442      -0.768058       6.848545           0.021471
           70              C      -1.374618       3.466937      11.096371       0.033439      37.320609 0.43491676E+03  0.10200056E+05                                 9.824733                            7.025829      -0.048396       1.988618                    0.999636      27.268171      77.653141       0.613606       0.425618      -1.061081      -0.037352      -0.028395      -0.054689       0.072058       0.006019      -0.005075      -0.011613       0.094102       0.036765      -0.055447       0.012974       0.042473             12.391771       9.486930       1.020008       2.948952      20.358487       1.109367       7.329897           0.046209
           71              C      -3.112699       8.310985      11.449847       0.044469      28.047847 0.31719856E+03  0.69078576E+04                                 8.089761                            5.975279       0.321596       2.125847                    0.999758      25.781319      71.866252       0.666312       0.422101      -1.058193      -0.007271      -0.059528      -0.046287       0.075756       0.012551      -0.000989      -0.005827       0.028636       0.048157      -0.027666       0.009749       0.017917              9.569227       9.749699      -2.513706       2.186020      12.067659       2.769505       6.890323           0.012154
           72              C       0.382815       8.818342      20.312158       0.537336      28.679985 0.26731240E+03  0.56466418E+04                                 8.641083                            5.796670      -0.201003       1.972532                    0.999405      23.523022      67.224195       0.615128       0.471378      -1.016809       0.023399       0.067513      -0.047502       0.085802       0.041674       0.058096       0.033137       0.073769       0.036044      -0.062802      -0.037305       0.100107             10.868289       9.964205      -1.411561      -4.884006      11.276060      -2.364348      11.364604           0.039733
           73              C       0.119731       7.755309      21.213175       0.020810      38.453034 0.40092108E+03  0.92220791E+04                                10.009763                            6.720473       0.108160       2.042706                    0.999716      26.874494      76.027471       0.630324       0.422447      -1.062062      -0.040697      -0.012639       0.062499       0.075645       0.009573      -0.003843       0.021885       0.056356       0.018737      -0.042924       0.016282       0.026641             12.925367       9.416145      -2.148642      -2.826401      18.211682      -5.767055      11.148275           0.072558
           74              C       0.629260       6.498997      21.326379       0.041915      29.967265 0.33509574E+03  0.74515487E+04                                 8.578354                            6.198081       0.021827       2.017483                    0.999355      27.044589      77.979200       0.640695       0.429909      -1.045848      -0.018897      -0.031862       0.048509       0.061036       0.019966       0.016552       0.036079       0.113035       0.053085      -0.080199       0.016028       0.064171             10.377351       8.034017      -2.738366      -1.696709      14.345410      -3.565874       8.752627          -0.003023
           75              C       4.164388      10.014254      18.057305      -0.033542      31.854810 0.40884088E+03  0.95033613E+04                                 8.899527                            6.826831       0.141794       2.031161                    0.999471      28.582859      82.784121       0.616407       0.427479      -1.053016      -0.050153      -0.021883      -0.059426       0.080781       0.013987      -0.002955      -0.009496       0.017202       0.135828      -0.039620      -0.007183       0.046803             10.289418      10.818539       3.327232      -1.321507       6.293117      -1.527481      13.756598           0.150508
           76              C      -0.735210       5.882921      -0.018482      -0.020783      30.161076 0.36181547E+03  0.81788339E+04                                 8.566579                            6.414972       0.211409       2.060719                    0.999715      27.914052      80.418367       0.635284       0.426514      -1.050830       0.050240      -0.006069      -0.030257       0.058961       0.025076      -0.006058      -0.025794       0.017415       0.047705      -0.040642       0.001414       0.039228              9.955653       9.711464      -2.159056      -2.863609      11.843890      -2.672529       8.311605           0.081217
           77              C      -1.388272       7.127153      22.929727       0.044555      30.163639 0.36132724E+03  0.81507311E+04                                 8.597951                            6.443220       0.190433       2.066750                    0.999579      27.091852      77.522626       0.630193       0.430860      -1.050010       0.017566       0.048221      -0.053618       0.074221      -0.002910      -0.003630       0.022110       0.068572       0.062726      -0.051532       0.021049       0.030484             10.053188       9.919909      -2.322388      -2.735808      12.502118      -2.631995       7.737537           0.010507
           78              C       8.866822       1.377111       9.791051       0.003205      29.770847 0.36888448E+03  0.84211365E+04                                 8.644802                            6.580669      -0.116856       1.955380                    0.999436      28.338881      83.398548       0.609459       0.440231      -1.037338       0.036961      -0.015920       0.071554       0.082095       0.035708       0.006263       0.024672       0.052040       0.001579      -0.051862       0.001787       0.050076             10.090977       7.925275      -0.774801       2.481061      15.172255      -1.823589       7.175402           0.019157
           79              C      10.438065       2.162306      11.255782       0.033334      30.429966 0.36320812E+03  0.82255717E+04                                 8.698561                            6.506465       0.014820       2.010846                    0.999453      27.369897      79.155284       0.618771       0.437085      -1.043482      -0.032834      -0.041250      -0.032887       0.062139       0.018496      -0.028980      -0.017397       0.120512       0.139553      -0.087607       0.012464       0.075142             10.556951       8.098103       0.706067       2.205350      17.463626      -0.333959       6.109124           0.003923
           80              C       7.584159       9.446497      11.539949       0.019324      29.514412 0.36016005E+03  0.81241513E+04                                 8.482224                            6.436017       0.097708       2.034736                    0.999665      27.234183      78.127004       0.629584       0.431291      -1.048932      -0.069053       0.006624      -0.046321       0.083413       0.042978      -0.008352       0.016232       0.020178       0.095231      -0.063394       0.026823       0.036571              9.979780      10.330269      -3.818530       1.573390      12.762732       2.506940       6.846340           0.001881
           81              C       6.112215       8.842501       9.992047      -0.005851      31.193013 0.38629093E+03  0.88467283E+04                                 8.772858                            6.655647       0.102080       2.030715                    0.999541      27.710407      79.486608       0.621929       0.430029      -1.052166       0.008403       0.047494       0.042784       0.064473       0.022011      -0.015345      -0.033600       0.075440       0.092646      -0.067813       0.010711       0.057102             10.495265       9.332211      -2.734370       1.295515      14.592099       3.783638       7.561485           0.005363
           82              C       5.392918      10.944408      14.067417       0.544292      25.333515 0.25708592E+03  0.53583656E+04                                 7.845814                            5.633829      -0.013797       2.040396                    0.999656      22.924583      64.306994       0.634734       0.462978      -1.025118       0.024757       0.028752      -0.052188       0.064522      -0.059850      -0.003113       0.030256      -0.092705      -0.142462      -0.062761      -0.042054       0.104816              9.379675      10.177284       2.487551       0.033249       5.274069      -1.080865      12.687671           0.014099
           83              C       4.868235      10.569930      15.391219       0.038381      36.904594 0.40824283E+03  0.94059134E+04                                 9.684202                            6.755077       0.143335       2.058577                    0.999646      26.574042      74.533749       0.634235       0.419154      -1.067216       0.027311       0.022109       0.067056       0.075705      -0.016785       0.047661       0.003955      -0.016881       0.002738      -0.055539       0.009676       0.045863             12.077349      12.463701       3.860143      -3.660393       6.601889      -2.742457      17.166457           0.090436
           84              C      -3.135933      11.995361      22.317498       0.068173      33.566093 0.37146542E+03  0.83830824E+04                                 9.184105                            6.498277       0.093500       2.050047                    0.999521      26.072132      73.057727       0.636666       0.426294      -1.059657       0.060034       0.027657      -0.052299       0.084286       0.014496       0.041885       0.004831       0.021109       0.130722      -0.044129      -0.023352       0.067481             11.364133      10.686346       0.366564      -3.860832      16.299737      -0.409955       7.106315           0.008013
           85              C      -0.851373       4.650769      11.740945       0.600298      23.300310 0.23208963E+03  0.47470064E+04                                 7.581822                            5.458965      -0.374620       1.935333                    0.999083      22.507059      63.929969       0.621936       0.481500      -1.008322       0.032110       0.067104       0.025220       0.078550       0.015232      -0.077548      -0.012370       0.051342       0.118062      -0.058220      -0.046237       0.104457              9.118567       9.956077      -0.464324       3.016832      11.329397       0.782838       6.070227           0.005719
           86              C       3.287184       0.543596      21.067626       0.065963      25.825598 0.29475934E+03  0.63169292E+04                                 7.675117                            5.770057       0.409653       2.163725                    0.999831      25.313722      70.522854       0.674751       0.423569      -1.054862      -0.025856      -0.055933       0.032788       0.069800       0.010028       0.004411       0.020040       0.066774       0.060361      -0.050208       0.018081       0.032126              8.788404       7.774633      -0.422241      -2.689720      12.119791       0.058676       6.470789           0.001002
           87              C       2.913440       1.860308      21.257070       0.006097      27.953338 0.35027701E+03  0.78281612E+04                                 8.130546                            6.308212       0.194344       2.066745                    0.999762      26.962744      76.405330       0.643318       0.426022      -1.054618      -0.041892       0.022128       0.067063       0.082110       0.025442      -0.010162      -0.026088       0.015583      -0.008772      -0.034840      -0.006826       0.041667              9.255084       7.794604      -0.512666      -2.308715      13.533520       0.523646       6.437128           0.007534
           88              C       5.353626      10.726969      17.733863       0.029491      30.635097 0.36247720E+03  0.82125107E+04                                 8.675143                            6.432580       0.111304       2.027616                    0.999698      27.931452      81.042047       0.631524       0.428076      -1.047956       0.000976       0.009971      -0.056662       0.057541      -0.026746       0.053166       0.020407      -0.040508       0.044783      -0.076338       0.025322       0.051017             10.125785      10.083790       3.082694      -1.041973       6.012596      -0.766444      14.280967           0.011373
           89              C       1.239084       1.220072      22.650181       0.010911      29.816833 0.35925630E+03  0.81121807E+04                                 8.558946                            6.439811       0.061504       2.021409                    0.999507      27.534609      79.461095       0.626613       0.432886      -1.046220       0.027056       0.030302      -0.000893       0.040633       0.004452       0.036859       0.004962       0.122206       0.144746      -0.085496       0.005327       0.080169             10.049085       8.537483       0.068874      -3.006479      14.916143       0.137626       6.693630           0.000570
           90              C       3.709838      10.038414      15.763177       0.028137      31.742346 0.35962423E+03  0.81542046E+04                                 8.999103                            6.503894      -0.037885       1.989044                    0.999467      27.823432      81.489347       0.612413       0.441092      -1.037279      -0.012040       0.003733       0.074241       0.075303      -0.051890       0.040445       0.035586      -0.069484       0.002736      -0.092616       0.027099       0.065518             10.803041      11.677129       3.394044      -2.222812       6.163284      -2.312945      14.568710           0.002817
           91              C       6.855424       7.658669       9.911187       0.053240      34.905192 0.38876847E+03  0.88428467E+04                                 9.326512                            6.584913       0.180085       2.068271                    0.999515      26.335753      73.240933       0.643820       0.418254      -1.068464       0.062028       0.014973       0.055455       0.084539       0.023235      -0.045964      -0.027831      -0.003664       0.068299      -0.045131      -0.025306       0.070437             11.728831      11.740271      -2.197770       3.288415      14.799132       3.805610       8.647089           0.010426
           92              C       6.277664       6.583556       8.899276       0.569605      25.175178 0.24071778E+03  0.49584513E+04                                 8.011758                            5.572066      -0.074223       2.043530                    0.998759      22.454964      63.581399       0.614770       0.483677      -1.009249      -0.031994      -0.066280      -0.047069       0.087362       0.033806      -0.093452      -0.041069       0.055218       0.035992      -0.078187      -0.049496       0.127683              9.838036      12.086344      -0.773847       4.951098       8.904611       1.397537       8.523154           0.000076
           93              N       5.204125       8.226426       1.041945      -0.160655      38.090954 0.49228053E+03  0.11797436E+05                                 9.642620                            7.245709      -0.223398       1.946833                    0.999380      27.904593      77.904672       0.639073       0.399927      -1.087881       0.058144      -0.117346       0.016405       0.131984       0.042695       0.025595       0.014205       0.037264       0.062380      -0.057047      -0.001651       0.058697             11.645772       9.715775      -0.215636       2.936505      17.884323      -0.511368       7.337217           0.013743
           94              N       0.018744       3.636056       6.103813      -0.205701      41.613253 0.53397994E+03  0.13042208E+05                                10.062866                            7.458625      -0.071628       1.984550                    0.999536      28.687584      80.505046       0.641883       0.390682      -1.095714       0.124345       0.079160       0.006688       0.147556      -0.004016      -0.003363       0.025563      -0.003384       0.228974      -0.044360      -0.037629       0.081988             12.133861      11.669826       3.733299       2.272129       7.238980       2.427835      17.492775           0.122889
           95              N       3.539480      11.705442       0.820156      -0.177844      40.476647 0.48869677E+03  0.11717572E+05                                10.063078                            7.247686      -0.262373       1.929938                    0.999396      28.273898      79.561946       0.633749       0.403079      -1.083209      -0.049108       0.134344      -0.002093       0.143053       0.009131       0.007586       0.031386       0.091991       0.114857      -0.074371       0.023307       0.051064             12.392082      12.240030      -3.438255       3.210590      14.724068       3.418047      10.212149           0.066771
           96              N       0.951425       9.772655      13.018541      -0.273188      44.669292 0.62489634E+03  0.15814148E+05                                10.615068                            8.127175       0.008063       1.999561                    0.999414      29.671608      83.705989       0.610613       0.396372      -1.095940       0.013565      -0.146324      -0.029393       0.149862       0.011982      -0.054331      -0.043346       0.073042      -0.005045      -0.070549      -0.015493       0.086042             12.738955      11.084632      -0.624002      -2.987121      18.857943      -1.250375       8.274290           0.041510
           97              N       4.604459       1.365031      12.551860      -0.211475      39.354589 0.46909100E+03  0.11093259E+05                                 9.734142                            7.023384      -0.116108       1.973744                    0.999643      27.982874      77.294623       0.656806       0.394337      -1.093059      -0.056258       0.111141      -0.038000       0.130236       0.048393      -0.022040       0.012228       0.028523       0.074106      -0.068533       0.023514       0.045019             12.060439      12.010767      -2.691699      -3.131851      15.499701      -3.634880       8.670849          -0.012601
           98              N       2.425257       4.904448       6.609768      -0.265918      49.369645 0.63056968E+03  0.16098432E+05                                11.470101                            8.256488      -0.205429       1.918905                    0.999440      30.676215      88.791665       0.591789       0.405405      -1.082702      -0.144122      -0.065078      -0.010969       0.158514      -0.031194      -0.003360      -0.001845      -0.055714       0.218448      -0.078327       0.005413       0.072914             14.040290      13.033219       3.453581       2.905344       7.199698       2.121295      21.887954           0.158019
           99              N       3.177618       3.841415      12.253831      -0.184542      39.236476 0.51159401E+03  0.12292062E+05                                 9.619383                            7.237226      -0.055281       1.995309                    0.999498      27.856424      76.102668       0.663983       0.383928      -1.106797       0.046229      -0.134824      -0.004320       0.142595       0.019270      -0.030850      -0.038628       0.126803       0.098387      -0.092436       0.011099       0.081336             11.967020      11.612773      -4.951923      -1.051951      16.374356      -3.295261       7.913930           0.032749
          100              N       5.986543       5.677562       1.416214      -0.207416      37.694055 0.44496764E+03  0.10467033E+05                                 9.632772                            6.977812      -0.169014       1.958916                    0.999695      28.154817      79.587488       0.634555       0.410338      -1.073742      -0.030871       0.116389      -0.000448       0.120415       0.034741      -0.002523      -0.005188       0.066063       0.123700      -0.068684       0.026077       0.042607             11.561767      11.410015      -0.321541       4.005201      15.542800       0.991576       7.732486          -0.016139
          101              N       7.163966       2.017347       1.051187      -0.266127      44.944240 0.58182990E+03  0.14515885E+05                                10.719690                            7.864561      -0.149866       1.946136                    0.999554      29.670854      84.092003       0.615849       0.398643      -1.090445       0.051787      -0.137062       0.007694       0.146721       0.013893       0.044157       0.031307       0.081785       0.037994      -0.060896      -0.015749       0.076646             13.127838      11.850165      -2.256732       4.240871      16.508632       3.849688      11.024716           0.077508
          102              N       1.765539       7.115073      12.415552      -0.203564      41.174985 0.52784532E+03  0.12821421E+05                                10.031061                            7.412955      -0.079592       1.984586                    0.999517      28.327553      78.597558       0.645906       0.390398      -1.098800      -0.071280       0.133247       0.009607       0.151419       0.063707      -0.039003      -0.001924       0.050509       0.066130      -0.083770       0.005515       0.078255             12.674356       9.355301       0.280295      -2.873710      20.599949       2.164225       8.067818           0.073677
          103              N       1.894180       2.186466      22.061055      -0.160970      38.099974 0.49234281E+03  0.11798968E+05                                 9.643138                            7.245264      -0.220050       1.947782                    0.999389      27.907202      77.904880       0.639231       0.399827      -1.087980       0.056929      -0.117354      -0.017043       0.131542       0.042273      -0.025543      -0.014438       0.038108       0.061484      -0.056660      -0.001972       0.058632             11.649328       9.713436      -0.218491      -2.934460      17.898171       0.510697       7.336378           0.006145
          104              N       3.328689       9.676016      16.999187      -0.205261      41.592074 0.53363584E+03  0.13031545E+05                                10.059224                            7.455939      -0.070826       1.984969                    0.999536      28.676837      80.464718       0.642043       0.390653      -1.095748       0.124116       0.079316      -0.006669       0.147446      -0.004409       0.003278      -0.025416      -0.003308       0.228920      -0.044711      -0.037198       0.081909             12.130360      11.665225       3.730520      -2.274047       7.235256      -2.427704      17.490598           0.122077
          105              N       0.229535       5.665482      22.282844      -0.177712      40.467308 0.48853489E+03  0.11711973E+05                                10.059111                            7.244674      -0.261144       1.930208                    0.999405      28.269733      79.527817       0.634159       0.402878      -1.083414      -0.049060       0.134108       0.001282       0.142806       0.009307      -0.007536      -0.030751       0.091999       0.115353      -0.074146       0.023269       0.050878             12.388202      12.230246      -3.435435      -3.208558      14.724259      -3.419605      10.210102           0.056011
          106              N       9.050979       3.732695      10.084459      -0.273237      44.673829 0.62495272E+03  0.15816033E+05                                10.615990                            8.127667       0.007912       1.999500                    0.999413      29.673155      83.713317       0.610576       0.396384      -1.095925       0.013549      -0.146344       0.029444       0.149890       0.011977       0.054327       0.043355       0.073065      -0.005199      -0.070570      -0.015472       0.086043             12.740328      11.085976      -0.624436       2.987396      18.860383       1.250220       8.274627           0.041417
          107              N       7.914404       7.404991      10.551140      -0.211487      39.356080 0.46910331E+03  0.11093640E+05                                 9.734450                            7.023498      -0.116149       1.973728                    0.999643      27.983260      77.296392       0.656797       0.394339      -1.093056      -0.056280       0.111131       0.038030       0.130245       0.048398       0.022053      -0.012235       0.028507       0.074087      -0.068540       0.023513       0.045027             12.060998      12.011351      -2.691549       3.132248      15.500262       3.635136       8.671382          -0.012562
          108              N       5.735203      10.944408      16.493232      -0.265727      49.335802 0.63018907E+03  0.16085443E+05                                11.463463                            8.253063      -0.203694       1.919517                    0.999443      30.665143      88.735389       0.592043       0.405313      -1.082820      -0.143982      -0.065140       0.011085       0.158420      -0.031361       0.003540       0.001817      -0.055569       0.218263      -0.078380       0.005521       0.072860             14.030772      13.025118       3.450855      -2.901666       7.195523      -2.119475      21.871675           0.156403
          109              N       6.487564       9.881375      10.849169      -0.184575      39.238811 0.51162112E+03  0.12292890E+05                                 9.619784                            7.237411      -0.055348       1.995275                    0.999497      27.857280      76.105828       0.663974       0.383928      -1.106796       0.046225      -0.134834       0.004330       0.142603       0.019268       0.030859       0.038641       0.126793       0.098356      -0.092434       0.011089       0.081345             11.967688      11.613057      -4.952101       1.051925      16.375697       3.295662       7.914311           0.032793
          110              N      -2.113012      11.717522      21.686786      -0.202890      37.577039 0.44317298E+03  0.10415010E+05                                 9.614145                            6.963848      -0.172445       1.958779                    0.999693      28.096265      79.402534       0.635131       0.410352      -1.073658      -0.033787       0.114813      -0.004686       0.119773       0.037528       0.001104       0.008712       0.063934       0.129118      -0.071303       0.026511       0.044792             11.539886      11.391639      -0.324944      -3.998773      15.508268      -0.987747       7.719751           0.008195
          111              N      -0.935588       8.057307      22.051814      -0.260005      44.757875 0.57868557E+03  0.14419139E+05                                10.694161                            7.845221      -0.151378       1.947046                    0.999546      29.583608      83.815244       0.616326       0.398840      -1.090216       0.048156      -0.137803      -0.010860       0.146378       0.013318      -0.042109      -0.033496       0.088890       0.040122      -0.065595      -0.011417       0.077012             13.097404      11.825733      -2.255105      -4.231368      16.467882      -3.835399      10.998596           0.104361
          112              N       9.865094       1.075113      10.687448      -0.203609      41.177635 0.52787726E+03  0.12822432E+05                                10.031566                            7.413215      -0.079739       1.984529                    0.999517      28.328606      78.602023       0.645888       0.390402      -1.098794      -0.071294       0.133255      -0.009595       0.151433       0.063703       0.039019       0.001916       0.050502       0.066041      -0.083758       0.005497       0.078262             12.675150       9.355702       0.280144       2.873706      20.601765      -2.164511       8.067983           0.073641
          113              O       3.163915       4.940687      22.629389      -0.499757      39.931703 0.49874340E+03  0.11777755E+05                                 9.318428                            6.905055       0.230951       2.126662                    0.997725      27.103639      70.830999       0.723490       0.358499      -1.138309       0.002000      -0.047737       0.006372       0.048202       0.008189       0.002971      -0.024073       0.131633       0.017705      -0.076398       0.012984       0.063414             11.322204      18.502047       0.688464       5.911535       7.581864       0.304907       7.882701          -0.000453
          114              O       4.900179       3.611896       0.291098      -0.544815      41.237834 0.59982746E+03  0.14856853E+05                                 9.556776                            7.611155       0.044900       2.036959                    0.997684      28.897671      77.737443       0.682810       0.362165      -1.133647      -0.000028       0.024584       0.002245       0.024687      -0.073817       0.011430      -0.035323       0.011564      -0.071877      -0.070379      -0.024613       0.094992             11.158325      12.801409      -4.451673       3.157309      13.819617      -0.752118       6.853949          -0.033514
          115              O       9.491623       2.621343       3.622550      -0.597413      52.014908 0.64356356E+03  0.16174009E+05                                11.221631                            7.828408       0.401346       2.145529                    0.998110      29.281758      78.565219       0.682485       0.357097      -1.141099      -0.026313       0.046996      -0.014520       0.055784       0.015101       0.048172      -0.045872       0.138852       0.172225      -0.115713       0.014240       0.101473             14.849316      15.637747       0.482688      10.929510       7.336496       1.177838      21.573707           0.016168
          116              O       7.873543       3.853494       2.726154      -0.505146      39.974983 0.54453909E+03  0.13231501E+05                                 9.514658                            7.364757       0.046885       2.055480                    0.997875      28.080022      76.053982       0.674850       0.373524      -1.119298       0.019983      -0.027230      -0.005691       0.034252      -0.031530      -0.001241      -0.049351       0.012264      -0.080595      -0.066634       0.007239       0.059395             11.176836      11.421285      -5.459290       2.988285      13.853735      -1.491461       8.255489          -0.018376
          117              O       3.203053       5.532603       9.114134      -0.533329      38.125942 0.57286701E+03  0.14002623E+05                                 8.937883                            7.390432       0.402077       2.170840                    0.998230      27.891535      74.115968       0.700863       0.357534      -1.139271      -0.010743       0.013694      -0.034092       0.038278       0.025820      -0.017766      -0.033797       0.045439      -0.275583      -0.101709       0.016056       0.085654             10.137919      14.649967       4.114393       0.065277       7.272542       0.347781       8.491250           0.002406
          118              O       1.279945       4.771568       9.952772      -0.500441      37.496093 0.54102571E+03  0.13059782E+05                                 9.012535                            7.310681       0.136505       2.104341                    0.996191      27.228819      72.321794       0.684950       0.370450      -1.127204       0.023863       0.031630       0.004467       0.039873      -0.035373      -0.029062      -0.022716      -0.021317       0.054706      -0.062837       0.027736       0.035101             10.213221      10.501590       1.154741      -4.266269       5.632838      -0.015849      14.505235           0.026729
          119              O       2.094756       0.782779      14.915297      -0.416924      40.549254 0.46097172E+03  0.10817533E+05                                 9.795302                            6.889992      -0.103821       2.039071                    0.995384      26.571181      72.318515       0.675862       0.386184      -1.102464      -0.012295      -0.046095      -0.022995       0.052960       0.029060       0.038336       0.032113       0.086141      -0.093334      -0.062198      -0.023900       0.086098             12.229481      17.511562       2.157705      -7.531413       7.768912      -1.375384      11.407970          -0.002092
          120              O      -1.116492      11.558067      14.048934      -0.590841      44.742510 0.64223961E+03  0.16220946E+05                                10.178342                            7.952307       0.149831       2.060904                    0.998327      29.695575      81.313740       0.656760       0.369250      -1.125417      -0.003711       0.026343      -0.010268       0.028516      -0.058987       0.001520       0.066373       0.042669      -0.144398      -0.102811       0.005013       0.097798             12.013590      15.195756      -5.865691      -3.249910      13.156988       1.128885       7.688025          -0.037116
          121              O       3.378411      10.482955      10.611208      -0.544472      33.766574 0.47083392E+03  0.10987855E+05                                 8.353731                            6.752318       0.247731       2.137777                    0.995936      27.193250      71.239291       0.722756       0.363136      -1.131756      -0.009888       0.023715       0.029745       0.039306      -0.004516       0.027528       0.031326       0.124075       0.047674      -0.081463       0.012088       0.069374              9.570565      13.417512       0.308223      -4.065042       7.431694       0.045508       7.862490           0.005166
          122              O       1.936232      11.777922      11.620809      -0.545346      40.354884 0.55120036E+03  0.13392160E+05                                 9.444371                            7.333379      -0.001272       2.038608                    0.996572      28.156286      75.481621       0.689025       0.365873      -1.128631       0.020790      -0.019957       0.003118       0.028987      -0.042671      -0.001341       0.038362       0.018458       0.007333      -0.059873       0.003568       0.056305             11.322292      12.614027      -4.831854      -2.513962      14.966058       0.584424       6.386789          -0.039775
          123              O       6.473861      10.980647       0.473612      -0.501879      40.060169 0.50045144E+03  0.11828336E+05                                 9.337944                            6.916064       0.232908       2.126268                    0.997776      27.148135      70.980774       0.723031       0.358416      -1.138362       0.002580      -0.048542      -0.006428       0.049034       0.008753      -0.002596       0.023029       0.133882       0.018266      -0.077005       0.012516       0.064489             11.350547      18.555110       0.687379      -5.930178       7.596462      -0.304551       7.900071           0.005455
          124              O      -3.199375       9.651856      22.811902      -0.543588      41.293409 0.60058845E+03  0.14881552E+05                                 9.565087                            7.615519       0.047328       2.037697                    0.997692      28.904511      77.790505       0.682624       0.362121      -1.133595       0.003321       0.024750      -0.003963       0.025284      -0.074682      -0.008745       0.036665       0.011200      -0.074001      -0.072952      -0.022638       0.095590             11.170876      12.822336      -4.459989      -3.164751      13.828605       0.755633       6.861687           0.000754
          125              O       1.392069       8.661303      19.480450      -0.599750      52.306302 0.64728957E+03  0.16292743E+05                                11.265417                            7.852368       0.397075       2.142986                    0.998123      29.352078      78.839852       0.681203       0.357219      -1.140890      -0.026846       0.047687       0.014523       0.056619       0.016368      -0.048670       0.046167       0.137947       0.176014      -0.116459       0.014239       0.102220             14.917056      15.709959       0.482855     -10.989977       7.362567      -1.181025      21.678643           0.016142
          126              O      -0.226012       9.893454      20.376846      -0.503387      39.968161 0.54421955E+03  0.13222477E+05                                 9.512868                            7.361364       0.045176       2.055146                    0.997858      28.069505      76.034652       0.675140       0.373400      -1.119334       0.017789      -0.026734       0.007935       0.033078      -0.032233       0.003458       0.050722       0.012024      -0.081215      -0.068949       0.009098       0.059852             11.177671      11.427650      -5.462972      -2.993212      13.849333       1.497193       8.256030           0.012348
          127              O       6.512998      11.572563      13.988867      -0.533416      38.131468 0.57296962E+03  0.14005777E+05                                 8.939013                            7.391326       0.401967       2.170756                    0.998231      27.893916      74.124335       0.700787       0.357556      -1.139251      -0.010737       0.013693       0.033998       0.038192       0.025815       0.017742       0.033777       0.045461      -0.275601      -0.101703       0.016054       0.085649             10.139161      14.651779       4.114909      -0.064915       7.273293      -0.347683       8.492411           0.002418
          128              O       4.589891      10.811528      13.150228      -0.500354      37.488902 0.54091304E+03  0.13056322E+05                                 9.011234                            7.309815       0.136816       2.104479                    0.996191      27.226454      72.312377       0.685009       0.370439      -1.127217       0.023882       0.031635      -0.004489       0.039890      -0.035399       0.029070       0.022738      -0.021348       0.054673      -0.062872       0.027767       0.035105             10.211556      10.499750       1.154601       4.264899       5.632168       0.015786      14.502751           0.026554
          129              O       5.404701       6.822739       8.187703      -0.416894      40.572262 0.46121274E+03  0.10824906E+05                                 9.799696                            6.892341      -0.104648       2.038779                    0.995379      26.575214      72.341829       0.675647       0.386246      -1.102389      -0.012394      -0.046097       0.023091       0.053026       0.029038      -0.038235      -0.032158       0.086209      -0.093902      -0.062317      -0.023791       0.086108             12.235863      17.521355       2.158901       7.536287       7.772322       1.376193      11.413911          -0.002054
          130              O       6.983063       5.518107       9.054066      -0.590928      44.767417 0.64261254E+03  0.16233034E+05                                10.182977                            7.955184       0.149175       2.060649                    0.998323      29.700971      81.340324       0.656558       0.369303      -1.125355      -0.003752       0.026355       0.010401       0.028580      -0.058979      -0.001529      -0.066457       0.042694      -0.144800      -0.102939       0.005070       0.097869             12.020126      15.205661      -5.869657       3.253040      13.162935      -1.130137       7.691780          -0.037092
          131              O       0.068466       4.442995      12.491792      -0.544462      33.765203 0.47080967E+03  0.10987134E+05                                 8.353478                            6.752115       0.247786       2.137801                    0.995936      27.192785      71.237299       0.722772       0.363133      -1.131760      -0.009895       0.023714      -0.029727       0.039293      -0.004515      -0.027531      -0.031325       0.124093       0.047737      -0.081477       0.012097       0.069380              9.570246      13.417041       0.308164       4.064832       7.431339      -0.045486       7.862359           0.005145
          132              O      -1.373714       5.737962      11.482191      -0.545337      40.354333 0.55118815E+03  0.13391782E+05                                 9.444281                            7.333281      -0.001270       2.038612                    0.996572      28.156047      75.480615       0.689032       0.365871      -1.128633       0.020779      -0.019971      -0.003107       0.028987      -0.042681       0.001331      -0.038357       0.018479       0.007367      -0.059887       0.003586       0.056301             11.322280      12.614279      -4.831905       2.514045      14.965724      -0.584503       6.386836          -0.039799

******************************************************
Auxiliary information for the entire system
The total spin magnetic moment of the unit cell is   1.310090
The total net atomic charge of the unit cell is   0.000000
Accuracy of reproducing the electrostatic potential in the unit cell:
  The inner radius (bohr) =    5.0000
  The outer radius (bohr) =   12.0000
  Valid grid points have density less than (e/(bohr^3)) =    0.0001
  The number of valid grid points were=       316513
  The rms potential error without charges in kcal/mol is=      3.69193
  The rms potential error with partial charges in kcal/mol is=      1.67058
  The RRMSE value at monopole order=      0.45250
  The rms potential error with partial charges and cloud penetration in kcal/mol is=      1.66795
  The RRMSE value at monopole order with cloud penetration is=      0.45178
  The rms potential error with partial charges and atomic dipoles in kcal/mol is=      0.66754
  The RRMSE value at dipole order=      0.18081
  The rms potential error with partial charges, atomic dipoles and cloud penetration in kcal/mol is=      0.66520
  The RRMSE value at dipole order with cloud penetration=      0.18018

******************************************************
The electron densities and ab initio electrostatic potential were computed in VASP using the PBE functional and
projector augmented wave method. See the main text of the journal article for a description of computational details.
The atomic charges, dipoles, and quadrupoles were computed with the DDEC6 method as described in
(a) T. A. Manz and N. Gabaldon Limas, RSC Adv. 6 (2016) 47771-47801 DOI: 10.1039/c6ra04656h
(b) N. Gabaldon Limas and T. A. Manz, RSC Adv. 8 (2018) 2678-2707 DOI: 10.1039/c7ra11829e.
For each atom in the material, the electron cloud parameters were fit to the spherically averaged atom-in-material
electron density using radial positions for which this density was between 10^-4 and 10^-2 electrons per cubic bohr.
The polarizabilities, dispersion coefficients, and quantum Drude oscillator (QDO) parameters were fit using the MCLF method.
The magnetic structure of the system was optimized in VASP from the default ferromagnetic initial guess using spin polarization.
The atomic spin moments (ASMs) were computed on this optimized magnetic structure using the DDEC6 partition as inputs
to the method of T. A. Manz and D. S. Sholl, J. Chem. Theory Comput. 7 (2011) 4146-4164 DOI: 10.1021/ct200539n.
The RMSE and RRMSE were computed using a uniform grid with Ewald summation.
