# Supplementary material for: A collection of forcefield precursors for metal–organic frameworks
Source: RSC Adv. 2019 Nov 13;9(63):36492–507. doi: 10.1039/c9ra07327b (PMC9075174; doi:10.1039/c9ra07327b)
Supplement: RA-009-C9RA07327B-s3422 [file RA-009-C9RA07327B-s3422.xyz]

  156
jmolscript: load "" {1 1 1} spacegroup "x,y,z" unitcell [{      9.994300     0.000000     0.000000 }, {     -3.853023     9.588081     0.000000 }, {      0.000000     0.000000    19.759300 }]
Cd    -2.616749     8.707224    19.658330     0.899400
Cd     6.831514     5.674898     9.778680     0.899400
Cd     8.758026     0.880857     0.100970     0.899399
Cd    -0.690237     3.913183     9.980620     0.899399
H      3.585582     5.763395    19.081556     0.109772
H      0.456138     4.622414     0.567092     0.133055
H     -1.497300     5.857359     0.600683     0.097583
H      0.378175     8.860346    18.737744     0.095600
H      2.338214     7.718405    18.731816     0.133475
H      2.636189     7.727993     2.742591     0.113093
H      2.752137     4.377918     4.925993     0.102403
H      4.925059     4.044253     4.269985     0.108115
H      5.934032     5.497806     2.790013     0.110512
H      1.277329     5.632998     6.249867     0.112713
H      0.355298     7.198731     2.679361     0.102405
H     -1.803740     7.564996     3.422311     0.110991
H     -2.381565     7.077921     5.599786     0.117889
H      0.629183     8.618726     9.201906     0.109772
H      7.611650     0.171627    10.446742     0.133055
H      5.712066     8.524763    10.480333     0.097583
H      3.836590     5.521776     8.858094     0.095600
H      1.876552     6.663716     8.852166     0.133475
H      1.578577     6.654128    12.622241     0.113093
H      5.315652     0.416123    14.805643     0.102403
H      3.142729     0.749788    14.149635     0.108114
H     -1.719267     8.884316    12.669663     0.110512
H      2.937436     8.749124    16.129517     0.112713
H      3.859468     7.183390    12.559011     0.102405
H      6.018506     6.817126    13.301961     0.110991
H      6.596331     7.304200    15.479436     0.117889
H      2.555695     3.824686     0.677744     0.109763
H      5.685139     4.965667    19.192208     0.133056
H      7.638577     3.730722    19.158617     0.097584
H      5.763102     0.727735     1.021556     0.095600
H      3.803063     1.869676     1.027484     0.133475
H      3.505088     1.860088    17.016709     0.113093
H      3.389140     5.210163    14.833307     0.102403
H      1.216218     5.543828    15.489315     0.108114
H      0.207245     4.090275    16.969287     0.110512
H      4.863948     3.955083    13.509433     0.112713
H      5.785979     2.389350    17.079939     0.102405
H      7.945017     2.023085    16.336989     0.110991
H      8.522842     2.510160    14.159514     0.117889
H      5.512094     0.969355    10.557394     0.109763
H     -1.470373     9.416454     9.312558     0.133056
H      0.429211     1.063318     9.278967     0.097584
H      2.304687     4.066305    10.901206     0.095600
H      4.264725     2.924365    10.907134     0.133475
H      4.562700     2.933953     7.137059     0.113093
H      0.825625     9.171958     4.953657     0.102403
H      2.998548     8.838293     5.609665     0.108114
H      7.860544     0.703765     7.089637     0.110511
H      3.203841     0.838957     3.629783     0.112713
H      2.281809     2.404691     7.200289     0.102405
H      0.122771     2.770955     6.457339     0.110991
H     -0.455054     2.283881     4.279864     0.117888
C      2.902938     5.310838    19.524164    -0.108925
C      1.619552     6.005015    19.516261     0.179748
C      0.463465     5.492053     0.239088    -0.180544
C     -0.722024     6.236088     0.252919     0.087563
C      0.390451     7.991666    19.067725     0.078750
C      1.567272     7.308994    19.053893    -0.174575
C      5.021394     7.699229     1.634094     0.607080
C      4.386580     6.747133     2.629963    -0.020708
C      3.090408     6.978205     3.050836    -0.177787
C      2.451754     6.102814     3.932101     0.072106
C      3.159556     4.990596     4.356926    -0.140552
C      4.454247     4.780617     3.951860    -0.076254
C      5.063303     5.655050     3.076523    -0.124668
C     -1.006471     5.904340     7.534221     0.595949
C     -0.605667     6.277317     6.135263    -0.013914
C      0.660075     6.029944     5.676847    -0.172630
C      1.052160     6.354980     4.378661     0.073661
C      0.116357     6.955194     3.544818    -0.154344
C     -1.173517     7.192978     3.997306    -0.078538
C     -1.526407     6.882325     5.291541    -0.112074
C      1.311828     9.071283     9.644514    -0.108925
C      2.595214     8.377106     9.636611     0.179748
C      3.751300     8.890069    10.118738    -0.180544
C      4.936789     8.146034    10.132569     0.087563
C      3.824314     6.390456     9.188075     0.078750
C      2.647494     7.073127     9.174243    -0.174575
C     -0.806629     6.682892    11.513744     0.607080
C     -0.171814     7.634989    12.509613    -0.020708
C      1.124357     7.403916    12.930486    -0.177787
C      1.763012     8.279308    13.811751     0.072106
C      1.055210     9.391525    14.236576    -0.140552
C      3.613542     0.013423    13.831510    -0.076254
C     -0.848538     8.727071    12.956173    -0.124668
C      5.221236     8.477781    17.413871     0.595950
C      4.820433     8.104805    16.014913    -0.013914
C      3.554690     8.352177    15.556497    -0.172630
C      3.162606     8.027141    14.258311     0.073661
C      4.098409     7.426928    13.424468    -0.154344
C      5.388283     7.189143    13.876956    -0.078538
C      5.741172     7.499797    15.171191    -0.112074
C      3.238339     4.277243     0.235136    -0.108747
C      4.521725     3.583066     0.243039     0.179731
C      5.677812     4.096028    19.520212    -0.180543
C      6.863301     3.351993    19.506381     0.087564
C      5.750826     1.596415     0.691576     0.078751
C      4.574005     2.279087     0.705407    -0.174577
C      1.119883     1.888852    18.125206     0.607079
C      1.754697     2.840948    17.129337    -0.020709
C      3.050869     2.609876    16.708464    -0.177788
C      3.689523     3.485267    15.827199     0.072107
C      2.981721     4.597485    15.402374    -0.140551
C      1.687030     4.807464    15.807440    -0.076253
C      1.077974     3.933031    16.682777    -0.124667
C      7.147748     3.683741    12.225079     0.595949
C      6.746944     3.310764    13.624037    -0.013914
C      5.481202     3.558137    14.082453    -0.172630
C      5.089117     3.233101    15.380639     0.073661
C      6.024920     2.632887    16.214482    -0.154344
C      7.314794     2.395103    15.761994    -0.078538
C      7.667684     2.705756    14.467759    -0.112074
C      4.829449     0.516798    10.114786    -0.108747
C      3.546063     1.210975    10.122689     0.179731
C      2.389977     0.698012     9.640562    -0.180543
C      1.204488     1.442047     9.626731     0.087564
C      2.316963     3.197625    10.571226     0.078751
C      3.493783     2.514954    10.585057    -0.174577
C      6.947906     2.905189     8.245556     0.607079
C      6.313091     1.953092     7.249687    -0.020709
C      5.016920     2.184165     6.828814    -0.177788
C      4.378265     1.308773     5.947549     0.072107
C      5.086067     0.196556     5.522724    -0.140551
C      6.380758    -0.013423     5.927790    -0.076253
C      6.989815     0.861010     6.803127    -0.124667
C      0.920041     1.110300     2.345429     0.595949
C      1.320844     1.483276     3.744387    -0.013914
C      2.586587     1.235904     4.202803    -0.172630
C      2.978671     1.560940     5.500989     0.073661
C      2.042868     2.161153     6.334832    -0.154344
C      0.752994     2.398938     5.882344    -0.078538
C      0.400105     2.088284     4.588109    -0.112074
N     -0.755942     7.471992    19.537996    -0.212448
N      4.970708     6.910130     9.658346    -0.212448
N      6.897219     2.116089     0.221304    -0.212448
N      1.170569     2.677951    10.100954    -0.212448
O      6.149697     7.430763     1.221125    -0.565490
O      4.348064     8.698307     1.298186    -0.579945
O     -0.242706     5.122912     8.148735    -0.576518
O     -2.077320     6.390456     7.980781    -0.572029
O     -1.934931     6.951359    11.100775    -0.565490
O     -0.133299     5.683814    11.177836    -0.579945
O      4.457471     9.259210    18.028385    -0.576518
O      6.292085     7.991666    17.860431    -0.572029
O     -0.008420     2.157318    18.538175    -0.565490
O      1.793213     0.889774    18.461114    -0.579945
O      6.383983     4.465169    11.610565    -0.576517
O      8.218597     3.197625    11.778519    -0.572029
O      8.076208     2.636722     8.658525    -0.565490
O      6.274576     3.904267     8.581464    -0.579945
O      1.683806     0.328871     1.730915    -0.576518
O     -0.150808     1.596415     1.898869    -0.572029

The following XYZ coordinates are in angstroms. Other properties are in atomic units.
The sperically averaged electron density of each atom fit to a function of the form exp(a - br)
eigen_1, eigen_2 and eigen_3 are the three eigenvalues of traceless quadrupole moment tensor
  atom number  atomic symbol              X              Y              Z     net charge C6 coefficient C8 coefficient C10 coefficient fluctuating dipole atomic polarizability isotropic forcefield polarizability              a              b squared Pearson coefficient          <r^3>          <r^4>         wp_QDO          m_QDO          q_QDO       dipole_x       dipole_y       dipole_z         dipole            Qxy            Qxz            Qyz     Q(x^2-y^2)  Q(3z^2 - R^2)        eigen_1        eigen_2        eigen_3 static polarizability      alpha(xx)      alpha(xy)      alpha(xz)      alpha(yy)      alpha(yz)      alpha(zz) atomic spin moment
            1             Cd      -2.616749       8.707224      19.658330       0.899400     183.508918 0.45425248E+04  0.17417135E+06                                24.145224                           20.727118       0.771861       1.962234                    0.996560      78.068681     208.455269       0.450417       0.354660      -1.221210       0.040802      -0.022489      -0.007640       0.047212       0.128536       0.001441      -0.024630      -0.088377       0.271902      -0.182120       0.071874       0.110245             27.419794      27.527686       0.092555       2.257304      26.570041      -0.642268      28.161655          -0.000000
            2             Cd       6.831514       5.674898       9.778680       0.899400     183.508932 0.45425249E+04  0.17417136E+06                                24.145225                           20.727118       0.771861       1.962234                    0.996560      78.068681     208.455268       0.450417       0.354660      -1.221210      -0.040802       0.022489      -0.007641       0.047212       0.128536      -0.001441       0.024630      -0.088377       0.271902      -0.182120       0.071874       0.110245             27.419795      27.527694       0.092539      -2.257305      26.570045       0.642268      28.161648          -0.000000
            3             Cd       8.758026       0.880857       0.100970       0.899399     183.508953 0.45425262E+04  0.17417142E+06                                24.145228                           20.727122       0.771860       1.962234                    0.996560      78.068692     208.455314       0.450417       0.354660      -1.221210      -0.040802       0.022489       0.007640       0.047212       0.128536       0.001441      -0.024630      -0.088377       0.271903      -0.182120       0.071874       0.110245             27.419798      27.527693       0.092561       2.257304      26.570037      -0.642263      28.161662          -0.000000
            4             Cd      -0.690237       3.913183       9.980620       0.899399     183.508969 0.45425264E+04  0.17417143E+06                                24.145229                           20.727123       0.771860       1.962234                    0.996560      78.068692     208.455316       0.450417       0.354660      -1.221210       0.040802      -0.022489       0.007640       0.047212       0.128536      -0.001441       0.024630      -0.088377       0.271903      -0.182120       0.071874       0.110245             27.419800      27.527701       0.092544      -2.257305      26.570043       0.642262      28.161656          -0.000000
            5              H       3.585582       5.763395      19.081556       0.109772       0.887242 0.66483053E+01  0.62736089E+02                                 1.562625                            1.536888      -0.766702       2.515667                    0.999307       3.461781       9.711959       0.487186       1.332309      -0.697137       0.027366       0.007904      -0.012066       0.030935       0.000768      -0.006321      -0.005485       0.006070      -0.021512      -0.011608       0.001640       0.009968              1.560573       1.677432       0.107944      -0.179256       1.568589      -0.168995       1.435699           0.000000
            6              H       0.456138       4.622414       0.567092       0.133055       0.919423 0.67017782E+01  0.63517333E+02                                 1.615489                            1.558008      -0.987392       2.426351                    0.997904       3.427702       9.712016       0.475799       1.358253      -0.692147       0.001123      -0.033052       0.012843       0.035477      -0.001336      -0.005209      -0.008131      -0.000248      -0.029921      -0.014947       0.006024       0.008923              1.625655       1.457464      -0.042766      -0.005480       2.027924      -0.176347       1.391577           0.000001
            7              H      -1.497300       5.857359       0.600683       0.097583       1.097141 0.76711559E+01  0.74804602E+02                                 1.782747                            1.637088      -0.966245       2.420644                    0.997837       3.552280      10.034032       0.479429       1.310131      -0.702130      -0.037178      -0.019334       0.020073       0.046465       0.000974      -0.004405      -0.011050      -0.000468      -0.024979      -0.015302       0.003302       0.012000              1.852789       2.397322       0.360921      -0.306460       1.631254      -0.078313       1.529790           0.000002
            8              H       0.378175       8.860346      18.737744       0.095600       1.067529 0.73582826E+01  0.70810706E+02                                 1.731305                            1.588039      -0.911522       2.442544                    0.998575       3.484155       9.687132       0.495229       1.285220      -0.707499       0.002110       0.042187      -0.020237       0.046837       0.001935      -0.007999      -0.011953       0.000136      -0.028730      -0.018010       0.002994       0.015016              1.806262       1.446822      -0.115356       0.017311       2.460487      -0.371622       1.511478           0.000002
            9              H       2.338214       7.718405      18.731816       0.133475       0.878691 0.62044334E+01  0.58113430E+02                                 1.606303                            1.527636      -1.115134       2.363730                    0.996627       3.562117      10.281288       0.463621       1.410486      -0.680546       0.029758       0.014512      -0.011554       0.035066      -0.002988      -0.003915      -0.006222       0.001692      -0.028325      -0.013105       0.005233       0.007872              1.627478       1.873538       0.258767      -0.256591       1.560026      -0.166250       1.448871           0.000002
           10              H       2.636189       7.727993       2.742591       0.113093       1.030137 0.78505787E+01  0.77534457E+02                                 1.742126                            1.683268      -1.254030       2.280047                    0.995482       3.770260      10.963569       0.458223       1.353431      -0.691626      -0.016827       0.030215      -0.009229       0.035795      -0.010923      -0.000665      -0.003118      -0.001860      -0.026233      -0.010572      -0.004905       0.015477              1.750810       1.735640      -0.250034      -0.007345       1.934505      -0.206421       1.582284           0.000001
           11              H       2.752137       4.377918       4.925993       0.102403       1.027563 0.74920849E+01  0.73353341E+02                                 1.750234                            1.650219      -1.335235       2.233344                    0.993414       3.912600      11.439338       0.458962       1.363050      -0.688341      -0.014117      -0.022035       0.019389       0.032569      -0.002732      -0.002966      -0.005992       0.007017      -0.007385      -0.009503       0.003616       0.005887              1.785795       1.624427       0.226765      -0.301929       2.006938      -0.446366       1.726019          -0.000001
           12              H       4.925059       4.044253       4.269985       0.108115       1.049416 0.75442744E+01  0.72696990E+02                                 1.679994                            1.586946      -0.849576       2.472888                    0.999016       3.389801       9.280905       0.507773       1.251808      -0.715681       0.021132      -0.027846       0.013048       0.037312      -0.008564      -0.006715      -0.009524       0.011984      -0.028944      -0.019401       0.003996       0.015406              1.707246       1.591815      -0.350489       0.148369       2.009196      -0.364327       1.520728           0.000001
           13              H       5.934032       5.497806       2.790013       0.110512       1.118353 0.83291330E+01  0.82479963E+02                                 1.766670                            1.677912      -1.051688       2.375059                    0.997660       3.547656       9.928624       0.487964       1.267563      -0.711635       0.034598      -0.007722      -0.007709       0.036278      -0.011933      -0.003786      -0.006364       0.008040      -0.035819      -0.017131      -0.001446       0.018576              1.793869       2.326793      -0.076953      -0.274073       1.491612       0.010769       1.563201           0.000003
           14              H       1.277329       5.632998       6.249867       0.112713       1.025215 0.78344233E+01  0.77424576E+02                                 1.742516                            1.686150      -1.303233       2.257847                    0.994577       3.806112      11.113289       0.455426       1.360871      -0.689881       0.022994      -0.015435       0.021923       0.035321      -0.007751       0.007513      -0.005309       0.018271       0.003778      -0.013124      -0.003447       0.016571              1.746316       1.774088      -0.227480       0.164181       1.606262      -0.181905       1.858599           0.000001
           15              H       0.355298       7.198731       2.679361       0.102405       1.033585 0.75818424E+01  0.74249325E+02                                 1.746134                            1.653431      -1.192069       2.302525                    0.995369       3.786466      10.972981       0.462551       1.352161      -0.691619       0.008299       0.013461      -0.029854       0.033784      -0.004381      -0.003810      -0.011609       0.012495       0.014040      -0.016891       0.005289       0.011602              1.782004       1.571387       0.008162      -0.202772       1.418733      -0.127119       2.355892           0.000001
           16              H      -1.803740       7.564996       3.422311       0.110991       0.989598 0.69214653E+01  0.66151858E+02                                 1.693227                            1.577339      -0.990485       2.407996                    0.997348       3.589812      10.224818       0.475422       1.347979      -0.693239      -0.027311       0.016835      -0.021852       0.038818      -0.009463      -0.002817      -0.005998       0.026779       0.012645      -0.020268       0.005894       0.014374              1.744065       1.897591      -0.254180       0.451457       1.530544      -0.245592       1.804059           0.000002
           17              H      -2.381565       7.077921       5.599786       0.117889       1.068416 0.79095332E+01  0.76756480E+02                                 1.669300                            1.602291      -0.989293       2.410631                    0.998442       3.340749       9.037269       0.518536       1.217203      -0.724154      -0.035942       0.011471       0.011378       0.039407      -0.010838      -0.001399      -0.005330       0.020810      -0.013969      -0.015454      -0.001929       0.017383              1.676742       2.098242      -0.133227      -0.244052       1.375459       0.001813       1.556524           0.000004
           18              H       0.629183       8.618726       9.201906       0.109772       0.887242 0.66483088E+01  0.62736130E+02                                 1.562625                            1.536888      -0.766701       2.515667                    0.999307       3.461781       9.711959       0.487186       1.332308      -0.697137      -0.027366      -0.007904      -0.012066       0.030935       0.000768       0.006321       0.005485       0.006070      -0.021512      -0.011608       0.001640       0.009968              1.560574       1.677433       0.107944       0.179256       1.568589       0.168995       1.435699           0.000000
           19              H       7.611650       0.171627      10.446742       0.133055       0.919423 0.67017783E+01  0.63517335E+02                                 1.615489                            1.558008      -0.987392       2.426351                    0.997904       3.427702       9.712016       0.475799       1.358253      -0.692147      -0.001123       0.033052       0.012843       0.035477      -0.001336       0.005209       0.008131      -0.000248      -0.029921      -0.014947       0.006024       0.008923              1.625655       1.457464      -0.042766       0.005480       2.027925       0.176347       1.391577           0.000001
           20              H       5.712066       8.524763      10.480333       0.097583       1.097142 0.76711620E+01  0.74804673E+02                                 1.782747                            1.637089      -0.966245       2.420644                    0.997837       3.552280      10.034031       0.479429       1.310131      -0.702130       0.037178       0.019334       0.020073       0.046465       0.000974       0.004405       0.011050      -0.000468      -0.024979      -0.015302       0.003302       0.012000              1.852789       2.397322       0.360921       0.306460       1.631254       0.078312       1.529791           0.000002
           21              H       3.836590       5.521776       8.858094       0.095600       1.067528 0.73582775E+01  0.70810650E+02                                 1.731305                            1.588039      -0.911522       2.442544                    0.998575       3.484154       9.687131       0.495229       1.285220      -0.707498      -0.002110      -0.042187      -0.020237       0.046837       0.001935       0.007999       0.011953       0.000136      -0.028730      -0.018010       0.002994       0.015016              1.806262       1.446822      -0.115357      -0.017311       2.460487       0.371622       1.511478           0.000002
           22              H       1.876552       6.663716       8.852166       0.133475       0.878692 0.62044346E+01  0.58113441E+02                                 1.606303                            1.527636      -1.115134       2.363730                    0.996627       3.562117      10.281287       0.463621       1.410486      -0.680546      -0.029758      -0.014512      -0.011554       0.035066      -0.002988       0.003915       0.006222       0.001692      -0.028325      -0.013105       0.005233       0.007872              1.627478       1.873538       0.258767       0.256591       1.560025       0.166250       1.448871           0.000001
           23              H       1.578577       6.654128      12.622241       0.113093       1.030138 0.78505843E+01  0.77534527E+02                                 1.742126                            1.683268      -1.254030       2.280047                    0.995482       3.770261      10.963573       0.458223       1.353431      -0.691626       0.016827      -0.030215      -0.009229       0.035795      -0.010923       0.000665       0.003118      -0.001860      -0.026233      -0.010572      -0.004905       0.015477              1.750810       1.735641      -0.250035       0.007345       1.934506       0.206421       1.582284           0.000001
           24              H       5.315652       0.416123      14.805643       0.102403       1.027564 0.74920945E+01  0.73353451E+02                                 1.750234                            1.650220      -1.335235       2.233344                    0.993414       3.912601      11.439339       0.458963       1.363049      -0.688341       0.014117       0.022035       0.019389       0.032569      -0.002732       0.002966       0.005992       0.007017      -0.007385      -0.009503       0.003616       0.005887              1.785795       1.624427       0.226766       0.301929       2.006940       0.446367       1.726019          -0.000001
           25              H       3.142729       0.749788      14.149635       0.108114       1.049417 0.75442861E+01  0.72697128E+02                                 1.679996                            1.586947      -0.849576       2.472888                    0.999016       3.389802       9.280908       0.507772       1.251809      -0.715681      -0.021132       0.027846       0.013048       0.037312      -0.008564       0.006715       0.009524       0.011984      -0.028943      -0.019401       0.003996       0.015406              1.707247       1.591816      -0.350489      -0.148369       2.009198       0.364327       1.520728           0.000001
           26              H      -1.719267       8.884316      12.669663       0.110512       1.118354 0.83291346E+01  0.82479989E+02                                 1.766670                            1.677913      -1.051689       2.375059                    0.997660       3.547656       9.928627       0.487964       1.267564      -0.711635      -0.034598       0.007722      -0.007709       0.036278      -0.011933       0.003786       0.006364       0.008040      -0.035819      -0.017131      -0.001446       0.018576              1.793870       2.326795      -0.076954       0.274073       1.491613      -0.010770       1.563202           0.000003
           27              H       2.937436       8.749124      16.129517       0.112713       1.025215 0.78344222E+01  0.77424562E+02                                 1.742516                            1.686150      -1.303233       2.257848                    0.994577       3.806111      11.113285       0.455426       1.360871      -0.689881      -0.022994       0.015435       0.021923       0.035321      -0.007751      -0.007513       0.005309       0.018271       0.003778      -0.013124      -0.003447       0.016571              1.746316       1.774087      -0.227480      -0.164181       1.606262       0.181906       1.858599           0.000001
           28              H       3.859468       7.183390      12.559011       0.102405       1.033583 0.75818281E+01  0.74249167E+02                                 1.746134                            1.653431      -1.192069       2.302525                    0.995369       3.786463      10.972979       0.462550       1.352164      -0.691619      -0.008299      -0.013461      -0.029854       0.033784      -0.004381       0.003810       0.011609       0.012495       0.014040      -0.016891       0.005289       0.011602              1.782004       1.571387       0.008162       0.202771       1.418734       0.127119       2.355892           0.000001
           29              H       6.018506       6.817126      13.301961       0.110991       0.989598 0.69214633E+01  0.66151832E+02                                 1.693227                            1.577338      -0.990485       2.407996                    0.997348       3.589812      10.224816       0.475422       1.347978      -0.693239       0.027311      -0.016835      -0.021852       0.038818      -0.009463       0.002817       0.005998       0.026779       0.012645      -0.020268       0.005894       0.014374              1.744064       1.897591      -0.254179      -0.451457       1.530543       0.245592       1.804059           0.000002
           30              H       6.596331       7.304200      15.479436       0.117889       1.068417 0.79095449E+01  0.76756617E+02                                 1.669300                            1.602292      -0.989293       2.410631                    0.998442       3.340750       9.037271       0.518536       1.217203      -0.724154       0.035942      -0.011471       0.011378       0.039407      -0.010838       0.001399       0.005330       0.020810      -0.013969      -0.015454      -0.001929       0.017383              1.676742       2.098242      -0.133227       0.244051       1.375460      -0.001813       1.556524           0.000004
           31              H       2.555695       3.824686       0.677744       0.109763       0.887291 0.66487637E+01  0.62741487E+02                                 1.562679                            1.536936      -0.766713       2.515652                    0.999306       3.461889       9.712340       0.487181       1.332300      -0.697139      -0.027367      -0.007903       0.012065       0.030935       0.000768      -0.006322      -0.005486       0.006070      -0.021516      -0.011610       0.001641       0.009969              1.560627       1.677496       0.107963      -0.179277       1.568640      -0.169011       1.435745           0.000000
           32              H       5.685139       4.965667      19.192208       0.133056       0.919420 0.67017437E+01  0.63516915E+02                                 1.615485                            1.558003      -0.987385       2.426355                    0.997904       3.427692       9.711976       0.475800       1.358252      -0.692147      -0.001124       0.033052      -0.012843       0.035477      -0.001336      -0.005209      -0.008131      -0.000248      -0.029922      -0.014947       0.006025       0.008923              1.625651       1.457460      -0.042766      -0.005481       2.027919      -0.176347       1.391574           0.000001
           33              H       7.638577       3.730722      19.158617       0.097584       1.097141 0.76711538E+01  0.74804576E+02                                 1.782746                            1.637088      -0.966245       2.420644                    0.997837       3.552279      10.034029       0.479429       1.310131      -0.702130       0.037178       0.019334      -0.020073       0.046465       0.000974      -0.004405      -0.011050      -0.000468      -0.024979      -0.015302       0.003302       0.012000              1.852788       2.397321       0.360921      -0.306460       1.631254      -0.078313       1.529790           0.000002
           34              H       5.763102       0.727735       1.021556       0.095600       1.067528 0.73582732E+01  0.70810592E+02                                 1.731304                            1.588038      -0.911521       2.442544                    0.998575       3.484153       9.687124       0.495230       1.285219      -0.707499      -0.002110      -0.042187       0.020237       0.046837       0.001935      -0.007999      -0.011953       0.000137      -0.028730      -0.018010       0.002994       0.015016              1.806261       1.446821      -0.115356       0.017310       2.460485      -0.371621       1.511476           0.000002
           35              H       3.803063       1.869676       1.027484       0.133475       0.878698 0.62044959E+01  0.58114187E+02                                 1.606313                            1.527645      -1.115151       2.363721                    0.996627       3.562141      10.281387       0.463618       1.410489      -0.680545      -0.029757      -0.014513       0.011555       0.035066      -0.002988      -0.003915      -0.006222       0.001692      -0.028324      -0.013105       0.005233       0.007871              1.627488       1.873550       0.258769      -0.256593       1.560035      -0.166252       1.448879           0.000001
           36              H       3.505088       1.860088      17.016709       0.113093       1.030137 0.78505796E+01  0.77534476E+02                                 1.742126                            1.683268      -1.254031       2.280047                    0.995482       3.770262      10.963579       0.458223       1.353432      -0.691626       0.016827      -0.030215       0.009229       0.035795      -0.010923      -0.000665      -0.003118      -0.001860      -0.026233      -0.010572      -0.004905       0.015477              1.750810       1.735641      -0.250034      -0.007345       1.934506      -0.206421       1.582285           0.000001
           37              H       3.389140       5.210163      14.833307       0.102403       1.027564 0.74920955E+01  0.73353453E+02                                 1.750233                            1.650219      -1.335236       2.233343                    0.993414       3.912600      11.439330       0.458963       1.363048      -0.688342       0.014117       0.022035      -0.019389       0.032569      -0.002732      -0.002966      -0.005992       0.007017      -0.007385      -0.009503       0.003616       0.005887              1.785795       1.624427       0.226766      -0.301929       2.006938      -0.446366       1.726019          -0.000001
           38              H       1.216218       5.543828      15.489315       0.108114       1.049418 0.75442940E+01  0.72697217E+02                                 1.679996                            1.586947      -0.849579       2.472887                    0.999016       3.389804       9.280912       0.507773       1.251807      -0.715681      -0.021132       0.027846      -0.013048       0.037312      -0.008564      -0.006715      -0.009524       0.011984      -0.028944      -0.019401       0.003996       0.015406              1.707248       1.591817      -0.350489       0.148369       2.009199      -0.364328       1.520729           0.000001
           39              H       0.207245       4.090275      16.969287       0.110512       1.118354 0.83291418E+01  0.82480065E+02                                 1.766670                            1.677912      -1.051690       2.375058                    0.997660       3.547657       9.928625       0.487964       1.267563      -0.711635      -0.034598       0.007722       0.007709       0.036278      -0.011933      -0.003786      -0.006364       0.008040      -0.035819      -0.017131      -0.001446       0.018576              1.793869       2.326794      -0.076953      -0.274073       1.491612       0.010769       1.563201           0.000003
           40              H       4.863948       3.955083      13.509433       0.112713       1.025214 0.78344180E+01  0.77424517E+02                                 1.742516                            1.686150      -1.303232       2.257848                    0.994577       3.806112      11.113291       0.455425       1.360871      -0.689881      -0.022994       0.015435      -0.021923       0.035321      -0.007751       0.007513      -0.005309       0.018271       0.003778      -0.013124      -0.003447       0.016571              1.746316       1.774088      -0.227480       0.164181       1.606262      -0.181905       1.858599           0.000001
           41              H       5.785979       2.389350      17.079939       0.102405       1.033582 0.75818175E+01  0.74249040E+02                                 1.746133                            1.653430      -1.192067       2.302526                    0.995369       3.786461      10.972973       0.462550       1.352164      -0.691619      -0.008299      -0.013461       0.029854       0.033784      -0.004381      -0.003810      -0.011609       0.012495       0.014040      -0.016891       0.005289       0.011602              1.782003       1.571387       0.008162      -0.202772       1.418733      -0.127119       2.355891           0.000001
           42              H       7.945017       2.023085      16.336989       0.110991       0.989598 0.69214646E+01  0.66151852E+02                                 1.693227                            1.577339      -0.990486       2.407996                    0.997348       3.589812      10.224819       0.475422       1.347979      -0.693239       0.027311      -0.016835       0.021852       0.038818      -0.009463      -0.002817      -0.005998       0.026779       0.012645      -0.020268       0.005894       0.014374              1.744065       1.897591      -0.254180       0.451457       1.530544      -0.245592       1.804059           0.000002
           43              H       8.522842       2.510160      14.159514       0.117889       1.068417 0.79095372E+01  0.76756533E+02                                 1.669301                            1.602292      -0.989294       2.410631                    0.998442       3.340750       9.037274       0.518536       1.217204      -0.724154       0.035942      -0.011471      -0.011378       0.039407      -0.010838      -0.001399      -0.005330       0.020810      -0.013969      -0.015454      -0.001929       0.017383              1.676742       2.098243      -0.133227      -0.244052       1.375460       0.001813       1.556524           0.000004
           44              H       5.512094       0.969355      10.557394       0.109763       0.887292 0.66487659E+01  0.62741516E+02                                 1.562679                            1.536937      -0.766714       2.515652                    0.999306       3.461889       9.712342       0.487181       1.332301      -0.697138       0.027367       0.007903       0.012065       0.030935       0.000768       0.006322       0.005486       0.006070      -0.021516      -0.011610       0.001641       0.009969              1.560627       1.677498       0.107963       0.179277       1.568640       0.169010       1.435745           0.000000
           45              H      -1.470373       9.416454       9.312558       0.133056       0.919420 0.67017403E+01  0.63516878E+02                                 1.615485                            1.558003      -0.987384       2.426355                    0.997904       3.427691       9.711974       0.475800       1.358252      -0.692147       0.001124      -0.033052      -0.012843       0.035477      -0.001336       0.005209       0.008131      -0.000248      -0.029922      -0.014947       0.006025       0.008923              1.625651       1.457460      -0.042766       0.005480       2.027920       0.176347       1.391574           0.000001
           46              H       0.429211       1.063318       9.278967       0.097584       1.097141 0.76711592E+01  0.74804637E+02                                 1.782746                            1.637088      -0.966245       2.420645                    0.997837       3.552279      10.034027       0.479429       1.310130      -0.702130      -0.037178      -0.019334      -0.020073       0.046465       0.000974       0.004405       0.011050      -0.000468      -0.024979      -0.015302       0.003302       0.012000              1.852788       2.397321       0.360921       0.306460       1.631254       0.078312       1.529790           0.000002
           47              H       2.304687       4.066305      10.901206       0.095600       1.067528 0.73582733E+01  0.70810593E+02                                 1.731304                            1.588038      -0.911521       2.442544                    0.998575       3.484153       9.687124       0.495230       1.285219      -0.707499       0.002110       0.042187       0.020237       0.046837       0.001935       0.007999       0.011953       0.000137      -0.028730      -0.018010       0.002994       0.015016              1.806261       1.446821      -0.115357      -0.017311       2.460485       0.371621       1.511476           0.000002
           48              H       4.264725       2.924365      10.907134       0.133475       0.878697 0.62044913E+01  0.58114136E+02                                 1.606313                            1.527645      -1.115151       2.363722                    0.996627       3.562140      10.281385       0.463618       1.410490      -0.680545       0.029757       0.014513       0.011555       0.035066      -0.002988       0.003915       0.006222       0.001692      -0.028324      -0.013105       0.005233       0.007871              1.627488       1.873550       0.258769       0.256593       1.560034       0.166252       1.448879           0.000001
           49              H       4.562700       2.933953       7.137059       0.113093       1.030137 0.78505783E+01  0.77534461E+02                                 1.742126                            1.683268      -1.254031       2.280047                    0.995482       3.770261      10.963576       0.458223       1.353432      -0.691626      -0.016827       0.030215       0.009229       0.035795      -0.010923       0.000665       0.003118      -0.001860      -0.026233      -0.010572      -0.004905       0.015477              1.750810       1.735641      -0.250035       0.007345       1.934506       0.206420       1.582285           0.000001
           50              H       0.825625       9.171958       4.953657       0.102403       1.027564 0.74920964E+01  0.73353464E+02                                 1.750234                            1.650219      -1.335236       2.233343                    0.993414       3.912599      11.439327       0.458963       1.363048      -0.688342      -0.014117      -0.022035      -0.019389       0.032569      -0.002732       0.002966       0.005992       0.007017      -0.007385      -0.009503       0.003616       0.005887              1.785795       1.624426       0.226766       0.301929       2.006939       0.446367       1.726019          -0.000001
           51              H       2.998548       8.838293       5.609665       0.108114       1.049418 0.75442949E+01  0.72697229E+02                                 1.679996                            1.586947      -0.849578       2.472887                    0.999016       3.389802       9.280907       0.507773       1.251808      -0.715681       0.021132      -0.027846      -0.013048       0.037312      -0.008564       0.006715       0.009524       0.011984      -0.028944      -0.019401       0.003996       0.015406              1.707248       1.591817      -0.350490      -0.148369       2.009199       0.364327       1.520729           0.000001
           52              H       7.860544       0.703765       7.089637       0.110511       1.118354 0.83291386E+01  0.82480024E+02                                 1.766670                            1.677912      -1.051689       2.375058                    0.997660       3.547656       9.928621       0.487964       1.267563      -0.711635       0.034598      -0.007722       0.007709       0.036278      -0.011933       0.003786       0.006364       0.008040      -0.035819      -0.017131      -0.001446       0.018576              1.793869       2.326794      -0.076954       0.274073       1.491612      -0.010770       1.563201           0.000003
           53              H       3.203841       0.838957       3.629783       0.112713       1.025213 0.78344122E+01  0.77424449E+02                                 1.742516                            1.686150      -1.303231       2.257848                    0.994577       3.806110      11.113286       0.455425       1.360872      -0.689880       0.022994      -0.015435      -0.021923       0.035321      -0.007751      -0.007513       0.005309       0.018271       0.003778      -0.013124      -0.003447       0.016571              1.746316       1.774087      -0.227480      -0.164181       1.606262       0.181905       1.858599           0.000001
           54              H       2.281809       2.404691       7.200289       0.102405       1.033584 0.75818312E+01  0.74249193E+02                                 1.746133                            1.653430      -1.192067       2.302526                    0.995369       3.786463      10.972973       0.462551       1.352162      -0.691619       0.008299       0.013461       0.029854       0.033784      -0.004381       0.003810       0.011609       0.012495       0.014040      -0.016891       0.005289       0.011602              1.782004       1.571387       0.008162       0.202772       1.418733       0.127119       2.355891           0.000001
           55              H       0.122771       2.770955       6.457339       0.110991       0.989599 0.69214668E+01  0.66151875E+02                                 1.693227                            1.577339      -0.990485       2.407996                    0.997348       3.589813      10.224820       0.475422       1.347979      -0.693239      -0.027311       0.016835       0.021852       0.038818      -0.009463       0.002817       0.005998       0.026779       0.012645      -0.020268       0.005894       0.014374              1.744065       1.897591      -0.254179      -0.451457       1.530544       0.245592       1.804059           0.000002
           56              H      -0.455054       2.283881       4.279864       0.117888       1.068417 0.79095447E+01  0.76756622E+02                                 1.669301                            1.602293      -0.989293       2.410631                    0.998442       3.340750       9.037274       0.518535       1.217204      -0.724154      -0.035942       0.011471      -0.011378       0.039407      -0.010838       0.001399       0.005330       0.020810      -0.013969      -0.015454      -0.001929       0.017383              1.676743       2.098244      -0.133228       0.244052       1.375461      -0.001813       1.556525           0.000004
           57              C       2.902938       5.310838      19.524164      -0.108925      31.754665 0.37097078E+03  0.84613024E+04                                 8.987175                            6.617774      -0.043833       1.991874                    0.997674      28.218141      82.387665       0.606587       0.442706      -1.038262      -0.035283       0.016035       0.001009       0.038769       0.024931      -0.007345       0.029495       0.025770       0.045493      -0.049009       0.015419       0.033590             10.728472      13.039857      -6.483272       0.799121      13.171498      -1.841936       5.974060          -0.000005
           58              C       1.619552       6.005015      19.516261       0.179748      30.393643 0.36926061E+03  0.83371806E+04                                 8.711218                            6.575921      -0.128422       1.996081                    0.999344      25.079895      70.742968       0.617744       0.439149      -1.049766       0.020422      -0.011832      -0.001915       0.023680      -0.009440      -0.000560      -0.003095       0.003181      -0.020397      -0.009291      -0.003808       0.013099             10.218035      13.669544      -4.121442      -0.644299      11.494974      -1.322042       5.489587          -0.000004
           59              C       0.463465       5.492053       0.239088      -0.180544      31.225434 0.44602321E+03  0.10569401E+05                                 8.683293                            7.117185       0.143405       2.033852                    0.998500      29.279310      84.929148       0.606908       0.425883      -1.056628      -0.010108       0.004242       0.003652       0.011554      -0.011515       0.013068      -0.002269      -0.034897       0.042642      -0.031168       0.009593       0.021575              9.502721      13.346155      -2.100438      -1.521009       9.514868      -0.570377       5.647140           0.000000
           60              C      -0.722024       6.236088       0.252919       0.087563      26.096152 0.33215709E+03  0.73108322E+04                                 7.700368                            6.124468       0.386894       2.145883                    0.999814      25.722681      71.872266       0.657141       0.423472      -1.058290       0.017406       0.036832      -0.013021       0.042768       0.018759      -0.000429       0.006843       0.003298       0.083668      -0.033246       0.004131       0.029115              8.501700      11.109095      -1.337357      -1.123650       9.218632      -1.148587       5.177372          -0.000001
           61              C       0.390451       7.991666      19.067725       0.078750      26.003393 0.32364356E+03  0.70682067E+04                                 7.621603                            6.002554       0.430907       2.155246                    0.999784      25.652998      71.097995       0.671780       0.417481      -1.063442      -0.035944      -0.036629       0.011634       0.052622       0.017475       0.005138      -0.004079      -0.034321       0.060460      -0.035289       0.013966       0.021323              8.446034      10.414793      -1.667023      -1.043433       9.771353      -1.661862       5.151955           0.000001
           62              C       1.567272       7.308994      19.053893      -0.174575      32.429594 0.44421679E+03  0.10510570E+05                                 8.886399                            7.087350       0.155841       2.036762                    0.999027      29.172939      84.415740       0.610479       0.424037      -1.058314      -0.001600       0.005395       0.000645       0.005664       0.013429       0.002049       0.004390       0.021547       0.045172      -0.024983       0.007822       0.017161              9.876447      11.405072      -2.732975      -0.692410      12.284662      -2.025118       5.939606           0.000003
           63              C       5.021394       7.699229       1.634094       0.607080      21.566994 0.24295019E+03  0.50100029E+04                                 7.206041                            5.572824       0.005232       2.062109                    0.999643      22.337202      63.036380       0.619613       0.479363      -1.012723       0.026711       0.044159      -0.036270       0.063079       0.019977       0.055144       0.073461      -0.005811       0.095042      -0.075077      -0.035743       0.110820              8.157237       8.733982       0.565505      -2.360957       8.489953      -2.987367       7.247777           0.000001
           64              C       4.386580       6.747133       2.629963      -0.020708      34.974730 0.43423925E+03  0.10150069E+05                                 9.270520                            6.926037      -0.008615       2.001205                    0.999367      27.306402      76.883756       0.632549       0.414259      -1.071452      -0.023637      -0.024160       0.038609       0.051313      -0.001266       0.000579       0.005326       0.002858      -0.014433      -0.008089       0.003249       0.004840             10.809069      12.008932       0.745255      -3.959134      10.668923      -4.264101       9.749353          -0.000004
           65              C       3.090408       6.978205       3.050836      -0.177787      35.812385 0.49103362E+03  0.11976161E+05                                 9.617905                            7.531679      -0.146448       1.912886                    0.999089      31.248877      93.403949       0.579690       0.433215      -1.047114       0.020906      -0.009735       0.002291       0.023175      -0.016983       0.027159       0.011417      -0.032781      -0.023375      -0.043806       0.016307       0.027499             10.912582      13.928130       0.588628      -5.260803       8.836949      -2.632717       9.972668          -0.000005
           66              C       2.451754       6.102814       3.932101       0.072106      35.243917 0.41863480E+03  0.97172609E+04                                 9.405846                            6.870632       0.004296       2.012545                    0.999280      26.620385      75.222191       0.624034       0.422853      -1.063656       0.002194      -0.000871       0.001072       0.002592      -0.006037      -0.006789      -0.004870       0.030549       0.014921      -0.020412       0.003451       0.016961             11.092176      15.178957      -1.778291      -4.802951       9.323254      -1.864355       8.774318          -0.000003
           67              C       3.159556       4.990596       4.356926      -0.140552      32.094624 0.45579571E+03  0.10907066E+05                                 8.923990                            7.250803      -0.105570       1.939145                    0.998867      30.175745      89.218557       0.591746       0.432547      -1.047960       0.018014       0.005168      -0.012941       0.022775       0.020378      -0.003824      -0.002985      -0.007454       0.054161      -0.029765       0.009167       0.020598              9.578633      11.595646      -1.841374      -2.323739      10.095387      -2.290729       7.044865           0.000001
           68              C       4.454247       4.780617       3.951860      -0.076254      29.150709 0.40001442E+03  0.92234407E+04                                 8.218556                            6.676255       0.194526       2.045585                    0.999772      28.398208      81.221116       0.635722       0.417851      -1.061804      -0.011686       0.027940      -0.007565       0.031216      -0.016383       0.005434      -0.012291       0.005527      -0.039740      -0.020054      -0.006903       0.026957              8.813901       9.937926      -0.430119      -2.201359       8.935470      -3.026807       7.568306          -0.000002
           69              C       5.063303       5.655050       3.076523      -0.124668      30.482125 0.43305683E+03  0.10214927E+05                                 8.542566                            7.014833      -0.030271       1.961233                    0.999683      29.695926      86.718808       0.609389       0.426109      -1.053571      -0.019705       0.001573       0.016286       0.025612      -0.008256       0.005071       0.017121       0.036705      -0.036843      -0.030973       0.004647       0.026326              9.130940       9.702387      -0.082187      -2.044292       9.651926      -3.323206       8.038509          -0.000002
           70              C      -1.006471       5.904340       7.534221       0.595949      22.577758 0.25359351E+03  0.52752915E+04                                 7.406961                            5.669580       0.005510       2.057063                    0.999642      22.504696      63.371695       0.619445       0.475330      -1.016894      -0.018185      -0.020658       0.054579       0.061125       0.055089       0.042101       0.052598      -0.037972      -0.138458      -0.075374      -0.034914       0.110288              8.564914       7.827604      -0.856638      -2.697770       6.187465      -2.328796      11.679674           0.000003
           71              C      -0.605667       6.277317       6.135263      -0.013914      36.074951 0.43092143E+03  0.10042564E+05                                 9.444686                            6.884069       0.043135       2.019247                    0.999330      27.075927      75.858116       0.637288       0.412405      -1.073793       0.012164       0.004191      -0.045266       0.047059      -0.005282       0.000780       0.001050      -0.015156      -0.032270      -0.010938      -0.003701       0.014639             11.286413      11.147157      -0.708225      -3.441047       6.607841      -3.484839      16.104240          -0.000001
           72              C       0.660075       6.029944       5.676847      -0.172630      35.743586 0.48451709E+03  0.11784957E+05                                 9.609400                            7.489963      -0.166278       1.907908                    0.999171      31.151343      93.169336       0.579970       0.434192      -1.045891      -0.022019       0.002625      -0.010450       0.024514      -0.000966       0.031753      -0.000785      -0.027425      -0.053487      -0.043728       0.020404       0.023324             10.971250      12.487519      -0.722755      -4.922224       6.415078      -1.776853      14.011152          -0.000001
           73              C       1.052160       6.354980       4.378661       0.073661      35.448765 0.42162646E+03  0.98124992E+04                                 9.472941                            6.923108      -0.088847       1.984949                    0.999392      26.704962      75.771199       0.617374       0.426290      -1.060601      -0.002214      -0.002226       0.002932       0.004296      -0.002539      -0.014861      -0.009521      -0.003426      -0.056649      -0.027948       0.012403       0.015546             11.196230      15.263801      -2.164642      -3.903311       6.300302      -1.204816      12.024586          -0.000003
           74              C       0.116357       6.955194       3.544818      -0.154344      32.446165 0.46405493E+03  0.11135637E+05                                 8.918488                            7.265687       0.040456       1.981520                    0.999362      30.267884      89.116928       0.598336       0.426595      -1.053395      -0.018451       0.007961       0.021398       0.029354       0.015374      -0.012164      -0.013508      -0.027391       0.027752      -0.026306      -0.004155       0.030461              9.598917      12.330108      -2.201911      -0.837406       5.969159      -1.078538      10.497483           0.000002
           75              C      -1.173517       7.192978       3.997306      -0.078538      30.678837 0.42159886E+03  0.98709260E+04                                 8.600912                            6.929907       0.087067       2.013567                    0.999184      28.810663      83.619334       0.612436       0.427156      -1.053702       0.022580      -0.006889       0.018390       0.029925      -0.012467       0.006453      -0.008920       0.013177      -0.022220      -0.014787      -0.006649       0.021436              9.326724      10.906353      -1.495761      -0.565592       5.875400      -1.823426      11.198418          -0.000001
           76              C      -1.526407       6.882325       5.291541      -0.112074      30.269775 0.42497510E+03  0.99537766E+04                                 8.456585                            6.921819       0.071759       1.996653                    0.999710      29.199369      84.318539       0.618548       0.422774      -1.058127       0.020036       0.001324      -0.008595       0.021842      -0.006563      -0.006532       0.008206       0.007806      -0.085947      -0.030850       0.007051       0.023799              9.053869       9.074733      -1.144386      -0.482053       5.984262      -2.686259      12.102611           0.000007
           77              C       1.311828       9.071283       9.644514      -0.108925      31.754707 0.37097146E+03  0.84613214E+04                                 8.987183                            6.617780      -0.043833       1.991874                    0.997674      28.218142      82.387670       0.606587       0.442706      -1.038262       0.035283      -0.016035       0.001009       0.038769       0.024931       0.007345      -0.029495       0.025771       0.045493      -0.049009       0.015419       0.033590             10.728482      13.039879      -6.483282      -0.799120      13.171505       1.841932       5.974063          -0.000005
           78              C       2.595214       8.377106       9.636611       0.179748      30.393637 0.36926046E+03  0.83371768E+04                                 8.711217                            6.575920      -0.128423       1.996081                    0.999344      25.079895      70.742969       0.617744       0.439149      -1.049766      -0.020422       0.011832      -0.001915       0.023680      -0.009440       0.000560       0.003095       0.003181      -0.020397      -0.009291      -0.003808       0.013099             10.218034      13.669540      -4.121438       0.644299      11.494976       1.322045       5.489587          -0.000004
           79              C       3.751300       8.890069      10.118738      -0.180544      31.225430 0.44602308E+03  0.10569397E+05                                 8.683292                            7.117184       0.143404       2.033852                    0.998500      29.279311      84.929154       0.606908       0.425883      -1.056628       0.010108      -0.004242       0.003652       0.011554      -0.011515      -0.013068       0.002269      -0.034897       0.042642      -0.031168       0.009593       0.021575              9.502721      13.346151      -2.100435       1.521009       9.514870       0.570379       5.647141           0.000000
           80              C       4.936789       8.146034      10.132569       0.087563      26.096164 0.33215730E+03  0.73108378E+04                                 7.700371                            6.124470       0.386894       2.145883                    0.999814      25.722680      71.872261       0.657140       0.423472      -1.058290      -0.017406      -0.036832      -0.013021       0.042768       0.018759       0.000429      -0.006843       0.003298       0.083668      -0.033246       0.004131       0.029115              8.501703      11.109103      -1.337363       1.123649       9.218633       1.148585       5.177373          -0.000001
           81              C       3.824314       6.390456       9.188075       0.078750      26.003393 0.32364350E+03  0.70682050E+04                                 7.621603                            6.002553       0.430907       2.155246                    0.999784      25.652999      71.097998       0.671781       0.417481      -1.063442       0.035944       0.036629       0.011634       0.052622       0.017475      -0.005138       0.004079      -0.034321       0.060461      -0.035289       0.013966       0.021323              8.446034      10.414797      -1.667028       1.043432       9.771351       1.661860       5.151954           0.000001
           82              C       2.647494       7.073127       9.174243      -0.174575      32.429592 0.44421647E+03  0.10510561E+05                                 8.886398                            7.087347       0.155841       2.036762                    0.999027      29.172943      84.415754       0.610479       0.424037      -1.058314       0.001600      -0.005395       0.000645       0.005664       0.013429      -0.002049      -0.004390       0.021547       0.045172      -0.024983       0.007822       0.017161              9.876447      11.405075      -2.732977       0.692410      12.284662       2.025118       5.939604           0.000003
           83              C      -0.806629       6.682892      11.513744       0.607080      21.566983 0.24295017E+03  0.50100025E+04                                 7.206039                            5.572824       0.005232       2.062109                    0.999643      22.337204      63.036388       0.619613       0.479363      -1.012723      -0.026711      -0.044159      -0.036270       0.063079       0.019977      -0.055144      -0.073461      -0.005811       0.095042      -0.075077      -0.035743       0.110820              8.157233       8.733978       0.565499       2.360953       8.489949       2.987361       7.247770           0.000001
           84              C      -0.171814       7.634989      12.509613      -0.020708      34.974703 0.43423906E+03  0.10150064E+05                                 9.270516                            6.926036      -0.008615       2.001205                    0.999367      27.306401      76.883755       0.632549       0.414259      -1.071452       0.023637       0.024160       0.038609       0.051313      -0.001266      -0.000578      -0.005326       0.002858      -0.014433      -0.008089       0.003249       0.004840             10.809062      12.008931       0.745245       3.959129      10.668912       4.264089       9.749342          -0.000004
           85              C       1.124357       7.403916      12.930486      -0.177787      35.812405 0.49103408E+03  0.11976175E+05                                 9.617909                            7.531683      -0.146449       1.912886                    0.999089      31.248883      93.403976       0.579690       0.433215      -1.047113      -0.020906       0.009735       0.002291       0.023175      -0.016983      -0.027159      -0.011417      -0.032782      -0.023375      -0.043806       0.016307       0.027499             10.912585      13.928138       0.588620       5.260802       8.836952       2.632712       9.972665          -0.000005
           86              C       1.763012       8.279308      13.811751       0.072106      35.243925 0.41863500E+03  0.97172668E+04                                 9.405848                            6.870633       0.004295       2.012544                    0.999280      26.620389      75.222205       0.624034       0.422853      -1.063656      -0.002194       0.000871       0.001072       0.002592      -0.006037       0.006789       0.004870       0.030549       0.014921      -0.020412       0.003451       0.016961             11.092178      15.178965      -1.778299       4.802949       9.323256       1.864351       8.774314          -0.000003
           87              C       1.055210       9.391525      14.236576      -0.140552      32.094627 0.45579563E+03  0.10907063E+05                                 8.923990                            7.250803      -0.105570       1.939145                    0.998867      30.175745      89.218557       0.591746       0.432547      -1.047960      -0.018014      -0.005168      -0.012941       0.022775       0.020378       0.003824       0.002985      -0.007454       0.054161      -0.029765       0.009167       0.020598              9.578634      11.595648      -1.841377       2.323737      10.095389       2.290729       7.044864           0.000001
           88              C       3.613542       0.013423      13.831510      -0.076254      29.150737 0.40001502E+03  0.92234573E+04                                 8.218561                            6.676259       0.194526       2.045585                    0.999772      28.398210      81.221121       0.635722       0.417851      -1.061804       0.011686      -0.027940      -0.007565       0.031216      -0.016383      -0.005434       0.012291       0.005527      -0.039740      -0.020054      -0.006903       0.026957              8.813906       9.937939      -0.430122       2.201362       8.935472       3.026805       7.568307          -0.000002
           89              C      -0.848538       8.727071      12.956173      -0.124668      30.482123 0.43305694E+03  0.10214930E+05                                 8.542565                            7.014833      -0.030271       1.961233                    0.999683      29.695927      86.718812       0.609389       0.426109      -1.053571       0.019705      -0.001573       0.016286       0.025612      -0.008256      -0.005071      -0.017121       0.036705      -0.036843      -0.030973       0.004647       0.026325              9.130939       9.702395      -0.082193       2.044291       9.651919       3.323199       8.038504          -0.000001
           90              C       5.221236       8.477781      17.413871       0.595950      22.577763 0.25359349E+03  0.52752910E+04                                 7.406962                            5.669580       0.005510       2.057063                    0.999642      22.504695      63.371692       0.619445       0.475330      -1.016894       0.018185       0.020659       0.054579       0.061126       0.055089      -0.042101      -0.052598      -0.037972      -0.138457      -0.075374      -0.034914       0.110288              8.564916       7.827603      -0.856637       2.697771       6.187465       2.328798      11.679681           0.000003
           91              C       4.820433       8.104805      16.014913      -0.013914      36.074958 0.43092134E+03  0.10042562E+05                                 9.444687                            6.884068       0.043135       2.019247                    0.999330      27.075927      75.858120       0.637288       0.412405      -1.073793      -0.012164      -0.004191      -0.045266       0.047059      -0.005282      -0.000780      -0.001050      -0.015156      -0.032271      -0.010938      -0.003701       0.014639             11.286415      11.147151      -0.708223       3.441044       6.607842       3.484844      16.104253          -0.000001
           92              C       3.554690       8.352177      15.556497      -0.172630      35.743604 0.48451753E+03  0.11784970E+05                                 9.609404                            7.489966      -0.166278       1.907908                    0.999171      31.151345      93.169342       0.579970       0.434192      -1.045891       0.022019      -0.002625      -0.010450       0.024514      -0.000966      -0.031753       0.000785      -0.027425      -0.053487      -0.043728       0.020404       0.023324             10.971253      12.487519      -0.722755       4.922222       6.415081       1.776856      14.011158          -0.000001
           93              C       3.162606       8.027141      14.258311       0.073661      35.448758 0.42162639E+03  0.98124971E+04                                 9.472938                            6.923106      -0.088847       1.984949                    0.999392      26.704965      75.771204       0.617375       0.426290      -1.060601       0.002214       0.002226       0.002933       0.004296      -0.002539       0.014861       0.009521      -0.003426      -0.056649      -0.027948       0.012403       0.015546             11.196225      15.263793      -2.164646       3.903301       6.300302       1.204815      12.024581          -0.000003
           94              C       4.098409       7.426928      13.424468      -0.154344      32.446100 0.46405370E+03  0.11135605E+05                                 8.918495                            7.265693       0.040456       1.981520                    0.999362      30.267834      89.116884       0.598334       0.426596      -1.053393       0.018451      -0.007961       0.021398       0.029354       0.015374       0.012164       0.013508      -0.027391       0.027753      -0.026306      -0.004155       0.030461              9.598926      12.330120      -2.201915       0.837402       5.969165       1.078541      10.497493           0.000002
           95              C       5.388283       7.189143      13.876956      -0.078538      30.678813 0.42159842E+03  0.98709137E+04                                 8.600909                            6.929904       0.087067       2.013567                    0.999184      28.810649      83.619295       0.612436       0.427156      -1.053702      -0.022580       0.006889       0.018390       0.029925      -0.012467      -0.006453       0.008919       0.013177      -0.022220      -0.014787      -0.006649       0.021436              9.326721      10.906348      -1.495762       0.565585       5.875400       1.823427      11.198415          -0.000000
           96              C       5.741172       7.499797      15.171191      -0.112074      30.269801 0.42497540E+03  0.99537853E+04                                 8.456590                            6.921821       0.071758       1.996652                    0.999710      29.199372      84.318553       0.618548       0.422774      -1.058127      -0.020036      -0.001324      -0.008595       0.021842      -0.006563       0.006532      -0.008206       0.007806      -0.085947      -0.030850       0.007051       0.023799              9.053875       9.074734      -1.144389       0.482047       5.984268       2.686266      12.102623           0.000007
           97              C       3.238339       4.277243       0.235136      -0.108747      31.750565 0.37091388E+03  0.84596476E+04                                 8.986250                            6.617136      -0.043645       1.991966                    0.997673      28.215819      82.378113       0.606637       0.442689      -1.038276       0.035282      -0.016030      -0.001013       0.038766       0.024926      -0.007344       0.029494       0.025772       0.045483      -0.049004       0.015417       0.033586             10.727308      13.038411      -6.482348       0.798951      13.170016      -1.841786       5.973498          -0.000005
           98              C       4.521725       3.583066       0.243039       0.179731      30.394276 0.36927048E+03  0.83374545E+04                                 8.711326                            6.576003      -0.128413       1.996079                    0.999344      25.080177      70.743849       0.617741       0.439148      -1.049767      -0.020417       0.011831       0.001914       0.023675      -0.009441      -0.000559      -0.003097       0.003177      -0.020400      -0.009292      -0.003808       0.013100             10.218174      13.669738      -4.121519      -0.644305      11.495134      -1.322059       5.489650          -0.000004
           99              C       5.677812       4.096028      19.520212      -0.180543      31.225442 0.44602325E+03  0.10569404E+05                                 8.683300                            7.117190       0.143399       2.033850                    0.998500      29.279328      84.929253       0.606907       0.425884      -1.056628       0.010107      -0.004243      -0.003652       0.011554      -0.011515       0.013068      -0.002269      -0.034899       0.042643      -0.031169       0.009593       0.021576              9.502730      13.346145      -2.100438      -1.521005       9.514895      -0.570384       5.647150           0.000001
          100              C       6.863301       3.351993      19.506381       0.087564      26.096133 0.33215682E+03  0.73108248E+04                                 7.700364                            6.124466       0.386895       2.145883                    0.999814      25.722669      71.872224       0.657141       0.423472      -1.058290      -0.017407      -0.036832       0.013021       0.042769       0.018760      -0.000429       0.006843       0.003299       0.083668      -0.033246       0.004131       0.029115              8.501696      11.109092      -1.337353      -1.123651       9.218626      -1.148587       5.177371          -0.000002
          101              C       5.750826       1.596415       0.691576       0.078751      26.003344 0.32364300E+03  0.70681918E+04                                 7.621595                            6.002551       0.430908       2.155247                    0.999784      25.652976      71.097939       0.671780       0.417481      -1.063441       0.035944       0.036630      -0.011634       0.052622       0.017476       0.005138      -0.004079      -0.034321       0.060462      -0.035290       0.013967       0.021323              8.446022      10.414777      -1.667014      -1.043433       9.771338      -1.661860       5.151950           0.000001
          102              C       4.574005       2.279087       0.705407      -0.174577      32.429726 0.44422036E+03  0.10510680E+05                                 8.886426                            7.087385       0.155820       2.036753                    0.999027      29.173104      84.416449       0.610476       0.424038      -1.058313       0.001602      -0.005395      -0.000645       0.005665       0.013432       0.002049       0.004389       0.021544       0.045178      -0.024985       0.007823       0.017162              9.876461      11.405094      -2.732937      -0.692424      12.284660      -2.025119       5.939628           0.000003
          103              C       1.119883       1.888852      18.125206       0.607079      21.567052 0.24295093E+03  0.50100228E+04                                 7.206056                            5.572834       0.005219       2.062103                    0.999643      22.337252      63.036582       0.619612       0.479363      -1.012723      -0.026711      -0.044159       0.036269       0.063079       0.019976       0.055144       0.073460      -0.005811       0.095043      -0.075077      -0.035742       0.110819              8.157255       8.733999       0.565505      -2.360963       8.489973      -2.987376       7.247793           0.000001
          104              C       1.754697       2.840948      17.129337      -0.020709      34.974778 0.43423982E+03  0.10150086E+05                                 9.270529                            6.926042      -0.008619       2.001203                    0.999367      27.306425      76.883846       0.632549       0.414259      -1.071452       0.023637       0.024160      -0.038609       0.051313      -0.001266       0.000578       0.005326       0.002856      -0.014437      -0.008089       0.003249       0.004841             10.809082      12.008943       0.745256      -3.959143      10.668938      -4.264105       9.749364          -0.000004
          105              C       3.050869       2.609876      16.708464      -0.177788      35.812466 0.49103475E+03  0.11976196E+05                                 9.617920                            7.531687      -0.146452       1.912884                    0.999089      31.248919      93.404111       0.579690       0.433215      -1.047113      -0.020906       0.009735      -0.002292       0.023175      -0.016983       0.027159       0.011416      -0.032783      -0.023379      -0.043807       0.016307       0.027500             10.912602      13.928158       0.588629      -5.260818       8.836964      -2.632721       9.972685          -0.000005
          106              C       3.689523       3.485267      15.827199       0.072107      35.243901 0.41863452E+03  0.97172520E+04                                 9.405842                            6.870628       0.004298       2.012545                    0.999280      26.620373      75.222129       0.624034       0.422853      -1.063656      -0.002194       0.000871      -0.001072       0.002592      -0.006037      -0.006789      -0.004870       0.030548       0.014921      -0.020412       0.003451       0.016961             11.092172      15.178951      -1.778288      -4.802952       9.323250      -1.864354       8.774316          -0.000003
          107              C       2.981721       4.597485      15.402374      -0.140551      32.094558 0.45579455E+03  0.10907029E+05                                 8.923973                            7.250791      -0.105559       1.939149                    0.998867      30.175700      89.218340       0.591747       0.432547      -1.047961      -0.018014      -0.005168       0.012942       0.022775       0.020378      -0.003824      -0.002984      -0.007454       0.054164      -0.029765       0.009167       0.020598              9.578614      11.595620      -1.841367      -2.323735      10.095369      -2.290726       7.044854           0.000001
          108              C       1.687030       4.807464      15.807440      -0.076253      29.150642 0.40001328E+03  0.92234061E+04                                 8.218538                            6.676241       0.194537       2.045589                    0.999772      28.398163      81.220904       0.635723       0.417850      -1.061805       0.011686      -0.027940       0.007566       0.031216      -0.016383       0.005434      -0.012291       0.005527      -0.039738      -0.020053      -0.006904       0.026957              8.813881       9.937901      -0.430117      -2.201352       8.935451      -3.026802       7.568291          -0.000002
          109              C       1.077974       3.933031      16.682777      -0.124667      30.482057 0.43305568E+03  0.10214893E+05                                 8.542553                            7.014823      -0.030265       1.961235                    0.999683      29.695880      86.718627       0.609390       0.426109      -1.053571       0.019705      -0.001573      -0.016285       0.025612      -0.008255       0.005072       0.017122       0.036705      -0.036842      -0.030973       0.004648       0.026325              9.130925       9.702369      -0.082186      -2.044289       9.651910      -3.323199       8.038496          -0.000002
          110              C       7.147748       3.683741      12.225079       0.595949      22.577783 0.25359378E+03  0.52752993E+04                                 7.406970                            5.669585       0.005506       2.057061                    0.999642      22.504717      63.371798       0.619444       0.475330      -1.016894       0.018185       0.020659      -0.054579       0.061126       0.055089       0.042101       0.052598      -0.037972      -0.138457      -0.075374      -0.034914       0.110288              8.564926       7.827614      -0.856639      -2.697774       6.187473      -2.328800      11.679691           0.000003
          111              C       6.746944       3.310764      13.624037      -0.013914      36.074979 0.43092168E+03  0.10042572E+05                                 9.444693                            6.884072       0.043134       2.019247                    0.999330      27.075937      75.858174       0.637288       0.412405      -1.073792      -0.012164      -0.004191       0.045266       0.047059      -0.005282       0.000780       0.001050      -0.015156      -0.032271      -0.010938      -0.003701       0.014639             11.286424      11.147166      -0.708225      -3.441051       6.607846      -3.484842      16.104259          -0.000001
          112              C       5.481202       3.558137      14.082453      -0.172630      35.743612 0.48451744E+03  0.11784968E+05                                 9.609406                            7.489966      -0.166279       1.907908                    0.999171      31.151356      93.169397       0.579970       0.434192      -1.045891       0.022019      -0.002625       0.010450       0.024514      -0.000965       0.031753      -0.000785      -0.027425      -0.053487      -0.043728       0.020404       0.023324             10.971258      12.487527      -0.722756      -4.922228       6.415083      -1.776855      14.011164          -0.000001
          113              C       5.089117       3.233101      15.380639       0.073661      35.448767 0.42162647E+03  0.98124992E+04                                 9.472940                            6.923107      -0.088847       1.984949                    0.999392      26.704961      75.771188       0.617375       0.426290      -1.060601       0.002214       0.002226      -0.002932       0.004296      -0.002539      -0.014861      -0.009521      -0.003426      -0.056649      -0.027948       0.012403       0.015546             11.196230      15.263801      -2.164641      -3.903314       6.300303      -1.204816      12.024588          -0.000003
          114              C       6.024920       2.632887      16.214482      -0.154344      32.446095 0.46405367E+03  0.11135604E+05                                 8.918494                            7.265692       0.040456       1.981520                    0.999362      30.267832      89.116875       0.598334       0.426596      -1.053393       0.018451      -0.007961      -0.021398       0.029354       0.015374      -0.012164      -0.013508      -0.027391       0.027752      -0.026306      -0.004155       0.030461              9.598925      12.330120      -2.201914      -0.837407       5.969164      -1.078539      10.497492           0.000002
          115              C       7.314794       2.395103      15.761994      -0.078538      30.678822 0.42159859E+03  0.98709186E+04                                 8.600912                            6.929906       0.087066       2.013567                    0.999184      28.810651      83.619309       0.612436       0.427156      -1.053702      -0.022580       0.006889      -0.018390       0.029925      -0.012467       0.006453      -0.008919       0.013177      -0.022220      -0.014787      -0.006649       0.021436              9.326724      10.906353      -1.495761      -0.565591       5.875400      -1.823426      11.198419          -0.000001
          116              C       7.667684       2.705756      14.467759      -0.112074      30.269782 0.42497520E+03  0.99537795E+04                                 8.456587                            6.921820       0.071758       1.996652                    0.999710      29.199373      84.318561       0.618548       0.422774      -1.058127      -0.020036      -0.001324       0.008595       0.021842      -0.006563      -0.006532       0.008206       0.007806      -0.085947      -0.030850       0.007051       0.023799              9.053872       9.074735      -1.144387      -0.482052       5.984264      -2.686260      12.102616           0.000007
          117              C       4.829449       0.516798      10.114786      -0.108747      31.750611 0.37091462E+03  0.84596682E+04                                 8.986259                            6.617142      -0.043646       1.991966                    0.997673      28.215822      82.378124       0.606636       0.442688      -1.038276      -0.035282       0.016030      -0.001013       0.038766       0.024926       0.007344      -0.029494       0.025772       0.045482      -0.049004       0.015417       0.033586             10.727319      13.038434      -6.482358      -0.798951      13.170023       1.841782       5.973501          -0.000005
          118              C       3.546063       1.210975      10.122689       0.179731      30.394267 0.36927028E+03  0.83374491E+04                                 8.711325                            6.576001      -0.128412       1.996079                    0.999344      25.080175      70.743844       0.617741       0.439148      -1.049767       0.020417      -0.011831       0.001914       0.023675      -0.009441       0.000559       0.003097       0.003177      -0.020400      -0.009292      -0.003808       0.013100             10.218173      13.669733      -4.121515       0.644306      11.495136       1.322061       5.489650          -0.000004
          119              C       2.389977       0.698012       9.640562      -0.180543      31.225439 0.44602314E+03  0.10569400E+05                                 8.683298                            7.117189       0.143399       2.033850                    0.998500      29.279329      84.929254       0.606907       0.425884      -1.056628      -0.010107       0.004243      -0.003652       0.011554      -0.011515      -0.013068       0.002269      -0.034899       0.042643      -0.031169       0.009593       0.021576              9.502729      13.346140      -2.100434       1.521005       9.514897       0.570386       5.647150           0.000000
          120              C       1.204488       1.442047       9.626731       0.087564      26.096146 0.33215706E+03  0.73108313E+04                                 7.700367                            6.124468       0.386895       2.145883                    0.999814      25.722669      71.872225       0.657141       0.423472      -1.058290       0.017407       0.036832       0.013021       0.042769       0.018760       0.000429      -0.006843       0.003299       0.083668      -0.033246       0.004131       0.029115              8.501700      11.109101      -1.337359       1.123650       9.218628       1.148585       5.177372          -0.000001
          121              C       2.316963       3.197625      10.571226       0.078751      26.003350 0.32364303E+03  0.70681927E+04                                 7.621596                            6.002551       0.430907       2.155247                    0.999784      25.652982      71.097961       0.671780       0.417481      -1.063441      -0.035944      -0.036630      -0.011634       0.052622       0.017476      -0.005138       0.004079      -0.034321       0.060462      -0.035290       0.013967       0.021323              8.446023      10.414784      -1.667021       1.043432       9.771337       1.661858       5.151949           0.000000
          122              C       3.493783       2.514954      10.585057      -0.174577      32.429722 0.44421999E+03  0.10510670E+05                                 8.886425                            7.087382       0.155820       2.036753                    0.999027      29.173105      84.416458       0.610477       0.424038      -1.058313      -0.001602       0.005395      -0.000645       0.005665       0.013432      -0.002049      -0.004389       0.021543       0.045178      -0.024985       0.007823       0.017162              9.876462      11.405098      -2.732940       0.692424      12.284661       2.025119       5.939627           0.000003
          123              C       6.947906       2.905189       8.245556       0.607079      21.567036 0.24295086E+03  0.50100208E+04                                 7.206052                            5.572833       0.005219       2.062103                    0.999643      22.337250      63.036573       0.619612       0.479363      -1.012723       0.026711       0.044159       0.036269       0.063079       0.019976      -0.055144      -0.073460      -0.005811       0.095043      -0.075077      -0.035742       0.110819              8.157249       8.733994       0.565499       2.360959       8.489968       2.987369       7.247785           0.000001
          124              C       6.313091       1.953092       7.249687      -0.020709      34.974754 0.43423970E+03  0.10150083E+05                                 9.270525                            6.926041      -0.008619       2.001203                    0.999367      27.306426      76.883850       0.632549       0.414259      -1.071452      -0.023637      -0.024160      -0.038609       0.051313      -0.001266      -0.000578      -0.005326       0.002856      -0.014437      -0.008089       0.003249       0.004841             10.809074      12.008942       0.745246       3.959137      10.668926       4.264094       9.749353          -0.000004
          125              C       5.016920       2.184165       6.828814      -0.177788      35.812466 0.49103490E+03  0.11976200E+05                                 9.617919                            7.531689      -0.146452       1.912884                    0.999089      31.248912      93.404083       0.579690       0.433215      -1.047114       0.020906      -0.009735      -0.002292       0.023175      -0.016983      -0.027159      -0.011416      -0.032783      -0.023379      -0.043807       0.016307       0.027500             10.912600      13.928159       0.588620       5.260814       8.836963       2.632715       9.972678          -0.000005
          126              C       4.378265       1.308773       5.947549       0.072107      35.243896 0.41863455E+03  0.97172528E+04                                 9.405840                            6.870628       0.004299       2.012546                    0.999280      26.620370      75.222115       0.624035       0.422853      -1.063656       0.002194      -0.000871      -0.001072       0.002592      -0.006037       0.006789       0.004870       0.030548       0.014921      -0.020412       0.003451       0.016961             11.092170      15.178951      -1.778295       4.802948       9.323249       1.864350       8.774310          -0.000003
          127              C       5.086067       0.196556       5.522724      -0.140551      32.094563 0.45579454E+03  0.10907029E+05                                 8.923973                            7.250790      -0.105559       1.939149                    0.998867      30.175700      89.218338       0.591747       0.432547      -1.047961       0.018014       0.005168       0.012942       0.022775       0.020378       0.003824       0.002984      -0.007454       0.054164      -0.029765       0.009167       0.020598              9.578614      11.595621      -1.841369       2.323734      10.095370       2.290725       7.044853           0.000001
          128              C       6.380758      -0.013423       5.927790      -0.076253      29.150664 0.40001380E+03  0.92234206E+04                                 8.218542                            6.676246       0.194538       2.045589                    0.999772      28.398160      81.220891       0.635723       0.417850      -1.061805      -0.011686       0.027940       0.007566       0.031216      -0.016383      -0.005434       0.012291       0.005527      -0.039737      -0.020053      -0.006904       0.026957              8.813885       9.937912      -0.430119       2.201355       8.935451       3.026799       7.568291          -0.000002
          129              C       6.989815       0.861010       6.803127      -0.124667      30.482045 0.43305563E+03  0.10214891E+05                                 8.542550                            7.014823      -0.030265       1.961236                    0.999683      29.695874      86.718601       0.609390       0.426109      -1.053571      -0.019705       0.001573      -0.016285       0.025612      -0.008255      -0.005072      -0.017122       0.036705      -0.036842      -0.030973       0.004648       0.026325              9.130922       9.702374      -0.082192       2.044287       9.651901       3.323191       8.038490          -0.000002
          130              C       0.920041       1.110300       2.345429       0.595949      22.577789 0.25359379E+03  0.52752992E+04                                 7.406970                            5.669585       0.005506       2.057062                    0.999642      22.504717      63.371795       0.619444       0.475330      -1.016894      -0.018185      -0.020659      -0.054579       0.061126       0.055089      -0.042101      -0.052598      -0.037972      -0.138457      -0.075374      -0.034914       0.110288              8.564928       7.827613      -0.856638       2.697775       6.187472       2.328801      11.679698           0.000003
          131              C       1.320844       1.483276       3.744387      -0.013914      36.074981 0.43092155E+03  0.10042568E+05                                 9.444694                            6.884071       0.043134       2.019247                    0.999330      27.075935      75.858167       0.637288       0.412405      -1.073792       0.012164       0.004191       0.045266       0.047059      -0.005282      -0.000780      -0.001050      -0.015156      -0.032271      -0.010938      -0.003700       0.014639             11.286425      11.147159      -0.708223       3.441047       6.607847       3.484848      16.104270          -0.000001
          132              C       2.586587       1.235904       4.202803      -0.172630      35.743629 0.48451790E+03  0.11784982E+05                                 9.609410                            7.489970      -0.166279       1.907908                    0.999171      31.151357      93.169404       0.579970       0.434192      -1.045891      -0.022019       0.002625       0.010450       0.024514      -0.000965      -0.031753       0.000785      -0.027425      -0.053487      -0.043728       0.020404       0.023324             10.971261      12.487528      -0.722755       4.922227       6.415086       1.776858      14.011170          -0.000002
          133              C       2.978671       1.560940       5.500989       0.073661      35.448746 0.42162615E+03  0.98124899E+04                                 9.472937                            6.923105      -0.088847       1.984949                    0.999392      26.704957      75.771174       0.617375       0.426290      -1.060601      -0.002214      -0.002226      -0.002932       0.004296      -0.002539       0.014861       0.009521      -0.003426      -0.056649      -0.027948       0.012403       0.015546             11.196225      15.263791      -2.164645       3.903303       6.300302       1.204816      12.024583          -0.000003
          134              C       2.042868       2.161153       6.334832      -0.154344      32.446168 0.46405487E+03  0.11135635E+05                                 8.918487                            7.265686       0.040456       1.981520                    0.999362      30.267878      89.116899       0.598336       0.426594      -1.053395      -0.018451       0.007961      -0.021398       0.029354       0.015374       0.012164       0.013508      -0.027391       0.027752      -0.026306      -0.004155       0.030461              9.598918      12.330108      -2.201912       0.837402       5.969160       1.078541      10.497485           0.000001
          135              C       0.752994       2.398938       5.882344      -0.078538      30.678838 0.42159881E+03  0.98709248E+04                                 8.600913                            6.929907       0.087066       2.013567                    0.999184      28.810666      83.619349       0.612436       0.427156      -1.053702       0.022580      -0.006889      -0.018390       0.029925      -0.012467      -0.006453       0.008919       0.013177      -0.022220      -0.014786      -0.006649       0.021436              9.326726      10.906352      -1.495762       0.565584       5.875402       1.823429      11.198423          -0.000001
          136              C       0.400105       2.088284       4.588109      -0.112074      30.269797 0.42497529E+03  0.99537823E+04                                 8.456590                            6.921820       0.071758       1.996652                    0.999710      29.199369      84.318550       0.618548       0.422774      -1.058127       0.020036       0.001324       0.008595       0.021842      -0.006563       0.006532      -0.008206       0.007806      -0.085947      -0.030850       0.007051       0.023799              9.053876       9.074733      -1.144390       0.482046       5.984268       2.686266      12.102626           0.000007
          137              N      -0.755942       7.471992      19.537996      -0.212448      32.815844 0.46028722E+03  0.10731871E+05                                 8.418955                            6.859841       0.480975       2.202049                    0.999047      26.387297      70.175671       0.685219       0.383381      -1.111223       0.127946      -0.078185      -0.003397       0.149982       0.055156      -0.018160      -0.019263      -0.052959       0.058463      -0.071233       0.005230       0.066004              9.233307      11.122796      -0.883444      -1.253445      10.595284      -1.943253       5.981841           0.000001
          138              N       4.970708       6.910130       9.658346      -0.212448      32.815851 0.46028740E+03  0.10731876E+05                                 8.418957                            6.859842       0.480975       2.202049                    0.999047      26.387295      70.175665       0.685218       0.383381      -1.111223      -0.127946       0.078186      -0.003397       0.149982       0.055156       0.018160       0.019263      -0.052959       0.058463      -0.071233       0.005230       0.066004              9.233309      11.122804      -0.883454       1.253442      10.595283       1.943251       5.981841           0.000001
          139              N       6.897219       2.116089       0.221304      -0.212448      32.815834 0.46028711E+03  0.10731868E+05                                 8.418954                            6.859840       0.480977       2.202050                    0.999047      26.387288      70.175639       0.685219       0.383381      -1.111223      -0.127946       0.078186       0.003397       0.149982       0.055156      -0.018160      -0.019263      -0.052959       0.058462      -0.071233       0.005229       0.066004              9.233306      11.122795      -0.883443      -1.253447      10.595281      -1.943254       5.981841           0.000001
          140              N       1.170569       2.677951      10.100954      -0.212448      32.815846 0.46028740E+03  0.10731876E+05                                 8.418956                            6.859842       0.480976       2.202050                    0.999047      26.387290      70.175645       0.685219       0.383381      -1.111223       0.127946      -0.078186       0.003397       0.149982       0.055156       0.018160       0.019263      -0.052959       0.058462      -0.071233       0.005229       0.066004              9.233309      11.122805      -0.883453       1.253445      10.595281       1.943251       5.981842           0.000001
          141              O       6.149697       7.430763       1.221125      -0.565490      37.185248 0.58357752E+03  0.14306989E+05                                 8.804726                            7.480846       0.339322       2.161079                    0.996176      27.694537      73.305776       0.694740       0.359612      -1.139501      -0.021169       0.025791       0.004571       0.033677       0.025142      -0.017909       0.044503       0.090306       0.051680      -0.082955       0.035685       0.047270              9.636418      13.559752       0.939748      -3.502474       7.248725      -0.865286       8.100778          -0.000004
          142              O       4.348064       8.698307       1.298186      -0.579945      36.779810 0.58318022E+03  0.14309266E+05                                 8.749689                            7.489688       0.361691       2.160693                    0.996637      28.065200      74.563821       0.692047       0.360708      -1.137484       0.023711      -0.011663       0.003428       0.026646      -0.019697       0.052719       0.001504      -0.098958       0.004063      -0.085370       0.030316       0.055055              9.461566       7.428387      -1.148494       0.413217      12.930435      -3.795069       8.025875          -0.000005
          143              O      -0.242706       5.122912       8.148735      -0.576518      36.548617 0.59631209E+03  0.14686498E+05                                 8.673519                            7.550371       0.410130       2.177675                    0.996770      27.945928      73.947018       0.693693       0.358504      -1.141296      -0.020364       0.013353      -0.005759       0.025024       0.010126       0.058648      -0.017986      -0.063498      -0.052437      -0.082144       0.034583       0.047561              9.358805       7.349885      -1.067993       0.557469       9.522773      -3.757121      11.203756          -0.000005
          144              O      -2.077320       6.390456       7.980781      -0.572029      34.535126 0.54004512E+03  0.12984506E+05                                 8.346740                            7.145555       0.454315       2.185524                    0.998674      27.830457      72.931613       0.718518       0.354546      -1.143647       0.016722      -0.021915      -0.002303       0.027663       0.018158      -0.036787       0.051941       0.043271      -0.065849      -0.082263       0.029517       0.052747              9.184715      10.965544      -0.774963      -4.618650       6.399173       0.043588      10.189427          -0.000003
          145              O      -1.934931       6.951359      11.100775      -0.565490      37.185228 0.58357718E+03  0.14306979E+05                                 8.804723                            7.480844       0.339322       2.161079                    0.996176      27.694537      73.305776       0.694740       0.359612      -1.139501       0.021169      -0.025791       0.004571       0.033677       0.025142       0.017909      -0.044503       0.090306       0.051680      -0.082955       0.035685       0.047270              9.636413      13.559743       0.939739       3.502471       7.248722       0.865282       8.100774          -0.000004
          146              O      -0.133299       5.683814      11.177836      -0.579945      36.779814 0.58318029E+03  0.14309269E+05                                 8.749690                            7.489688       0.361691       2.160693                    0.996637      28.065201      74.563827       0.692047       0.360708      -1.137484      -0.023711       0.011663       0.003428       0.026646      -0.019697      -0.052719      -0.001504      -0.098958       0.004063      -0.085370       0.030316       0.055055              9.461566       7.428387      -1.148496      -0.413218      12.930437       3.795067       8.025874          -0.000005
          147              O       4.457471       9.259210      18.028385      -0.576518      36.548633 0.59631244E+03  0.14686508E+05                                 8.673521                            7.550374       0.410130       2.177675                    0.996770      27.945929      73.947022       0.693693       0.358504      -1.141297       0.020364      -0.013353      -0.005759       0.025024       0.010126      -0.058648       0.017986      -0.063498      -0.052437      -0.082144       0.034583       0.047561              9.358808       7.349887      -1.067993      -0.557468       9.522778       3.757123      11.203759          -0.000005
          148              O       6.292085       7.991666      17.860431      -0.572029      34.535124 0.54004501E+03  0.12984502E+05                                 8.346739                            7.145555       0.454315       2.185524                    0.998674      27.830458      72.931617       0.718518       0.354546      -1.143647      -0.016722       0.021916      -0.002303       0.027663       0.018158       0.036787      -0.051941       0.043271      -0.065849      -0.082263       0.029517       0.052746              9.184715      10.965544      -0.774960       4.618652       6.399170      -0.043586      10.189430          -0.000003
          149              O      -0.008420       2.157318      18.538175      -0.565490      37.185287 0.58357824E+03  0.14307012E+05                                 8.804735                            7.480853       0.339317       2.161077                    0.996176      27.694550      73.305844       0.694739       0.359612      -1.139501       0.021169      -0.025791      -0.004571       0.033677       0.025142      -0.017910       0.044503       0.090305       0.051680      -0.082955       0.035685       0.047271              9.636427      13.559764       0.939748      -3.502478       7.248733      -0.865286       8.100786          -0.000004
          150              O       1.793213       0.889774      18.461114      -0.579945      36.779893 0.58318168E+03  0.14309313E+05                                 8.749706                            7.489700       0.361683       2.160690                    0.996637      28.065225      74.563942       0.692046       0.360708      -1.137484      -0.023711       0.011663      -0.003428       0.026645      -0.019698       0.052719       0.001503      -0.098956       0.004064      -0.085370       0.030315       0.055055              9.461587       7.428402      -1.148501       0.413219      12.930466      -3.795082       8.025893          -0.000005
          151              O       6.383983       4.465169      11.610565      -0.576517      36.548640 0.59631248E+03  0.14686510E+05                                 8.673524                            7.550375       0.410128       2.177674                    0.996770      27.945932      73.947044       0.693693       0.358504      -1.141296       0.020364      -0.013353       0.005759       0.025023       0.010126       0.058648      -0.017986      -0.063498      -0.052437      -0.082144       0.034583       0.047561              9.358811       7.349892      -1.067995       0.557471       9.522779      -3.757123      11.203762          -0.000005
          152              O       8.218597       3.197625      11.778519      -0.572029      34.535188 0.54004623E+03  0.12984540E+05                                 8.346753                            7.145565       0.454312       2.185523                    0.998674      27.830472      72.931692       0.718517       0.354547      -1.143647      -0.016722       0.021915       0.002302       0.027663       0.018158      -0.036787       0.051941       0.043271      -0.065848      -0.082263       0.029516       0.052747              9.184730      10.965563      -0.774964      -4.618659       6.399182       0.043588      10.189446          -0.000003
          153              O       8.076208       2.636722       8.658525      -0.565490      37.185258 0.58357774E+03  0.14306997E+05                                 8.804730                            7.480850       0.339317       2.161077                    0.996176      27.694546      73.305831       0.694739       0.359612      -1.139501      -0.021169       0.025791      -0.004571       0.033677       0.025142       0.017910      -0.044503       0.090305       0.051680      -0.082955       0.035685       0.047270              9.636421      13.559752       0.939739       3.502474       7.248729       0.865282       8.100781          -0.000004
          154              O       6.274576       3.904267       8.581464      -0.579945      36.779889 0.58318162E+03  0.14309311E+05                                 8.749706                            7.489700       0.361683       2.160690                    0.996637      28.065223      74.563937       0.692046       0.360708      -1.137484       0.023711      -0.011663      -0.003428       0.026645      -0.019698      -0.052719      -0.001503      -0.098956       0.004064      -0.085370       0.030315       0.055055              9.461586       7.428402      -1.148503      -0.413220      12.930466       3.795079       8.025890          -0.000005
          155              O       1.683806       0.328871       1.730915      -0.576518      36.548658 0.59631286E+03  0.14686522E+05                                 8.673527                            7.550378       0.410127       2.177674                    0.996770      27.945933      73.947051       0.693692       0.358504      -1.141296      -0.020364       0.013353       0.005759       0.025023       0.010126      -0.058648       0.017986      -0.063498      -0.052437      -0.082144       0.034583       0.047561              9.358815       7.349894      -1.067994      -0.557469       9.522785       3.757126      11.203767          -0.000005
          156              O      -0.150808       1.596415       1.898869      -0.572029      34.535182 0.54004604E+03  0.12984534E+05                                 8.346752                            7.145564       0.454312       2.185523                    0.998674      27.830472      72.931692       0.718517       0.354547      -1.143647       0.016722      -0.021916       0.002303       0.027663       0.018158       0.036787      -0.051941       0.043271      -0.065848      -0.082263       0.029517       0.052747              9.184730      10.965561      -0.774961       4.618661       6.399179      -0.043586      10.189448          -0.000003

******************************************************
Auxiliary information for the entire system
The total spin magnetic moment of the unit cell is   -0.000061
The total net atomic charge of the unit cell is   -0.000013
Accuracy of reproducing the electrostatic potential in the unit cell:
  The inner radius (bohr) =    5.0000
  The outer radius (bohr) =   12.0000
  Valid grid points have density less than (e/(bohr^3)) =    0.0001
  The number of valid grid points were=         1512
  The rms potential error without charges in kcal/mol is=      2.00951
  The rms potential error with partial charges in kcal/mol is=      0.63603
  The RRMSE value at monopole order=      0.31651
  The rms potential error with partial charges and cloud penetration in kcal/mol is=      0.62071
  The RRMSE value at monopole order with cloud penetration is=      0.30888
  The rms potential error with partial charges and atomic dipoles in kcal/mol is=      0.66038
  The RRMSE value at dipole order=      0.32863
  The rms potential error with partial charges, atomic dipoles and cloud penetration in kcal/mol is=      0.64189
  The RRMSE value at dipole order with cloud penetration=      0.31943

******************************************************
The electron densities and ab initio electrostatic potential were computed in VASP using the PBE functional and
projector augmented wave method. See the main text of the journal article for a description of computational details.
The atomic charges, dipoles, and quadrupoles were computed with the DDEC6 method as described in
(a) T. A. Manz and N. Gabaldon Limas, RSC Adv. 6 (2016) 47771-47801 DOI: 10.1039/c6ra04656h
(b) N. Gabaldon Limas and T. A. Manz, RSC Adv. 8 (2018) 2678-2707 DOI: 10.1039/c7ra11829e.
For each atom in the material, the electron cloud parameters were fit to the spherically averaged atom-in-material
electron density using radial positions for which this density was between 10^-4 and 10^-2 electrons per cubic bohr.
The polarizabilities, dispersion coefficients, and quantum Drude oscillator (QDO) parameters were fit using the MCLF method.
The magnetic structure of the system was optimized in VASP from the default ferromagnetic initial guess using spin polarization.
The atomic spin moments (ASMs) were computed on this optimized magnetic structure using the DDEC6 partition as inputs
to the method of T. A. Manz and D. S. Sholl, J. Chem. Theory Comput. 7 (2011) 4146-4164 DOI: 10.1021/ct200539n.
The RMSE and RRMSE were computed using a uniform grid with Ewald summation.
