# Supplementary material for: A collection of forcefield precursors for metal–organic frameworks
Source: RSC Adv. 2019 Nov 13;9(63):36492–507. doi: 10.1039/c9ra07327b (PMC9075174; doi:10.1039/c9ra07327b)
Supplement: RA-009-C9RA07327B-s3423 [file RA-009-C9RA07327B-s3423.xyz]

  213
jmolscript: load "" {1 1 1} spacegroup "x,y,z" unitcell [{     15.420000     0.000000     0.000000 }, {     -1.497745    15.771041     0.000000 }, {     -6.733609    -7.565030    14.661023 }]
Cd    -2.039918     3.569595    14.056549     1.137600
Cd    -3.373547     0.101334    13.541947     0.996341
Cd     7.920517    12.932669    -0.020672     0.986744
Cd    -6.527633    -1.907370    13.295495     1.131704
Cd     7.318412    -5.189922    12.442077     0.991994
Cd     4.386385     7.143454    13.514678     1.152362
H      5.440081     3.787368     3.785476     0.101594
H      4.418874     3.486367     4.986214     0.095301
H      8.720456    10.175321     9.768640     0.137583
H      5.665571     0.783310     5.820426     0.087853
H      5.143100     1.897229     6.852562     0.093016
H      6.348599     5.949803     2.064272     0.112656
H      4.028662     4.852688     8.762893     0.134648
H     10.438347     6.076286     6.623850     0.091341
H      9.798491     7.073204     7.714630     0.095096
H     -3.709148    10.033663     6.751401     0.084818
H     -3.063369     8.966883     7.767410     0.095422
H      7.990082     5.722014     3.728298     0.118252
H      6.925255     4.689170     5.467095     0.093165
H      7.557224     3.769803     6.625316     0.095261
H      8.907706     0.469340     8.556173     0.136476
H     -1.976748     3.984964    11.129183     0.106711
H      8.403656     9.740385     3.832391     0.127132
H     10.283506     9.245337     4.849866     0.094191
H      9.268124     9.041872     6.075528     0.096574
H     -1.970367     5.781599     9.664546     0.140389
H      5.066121    -2.017115     9.306817     0.107230
H      4.961688    -0.171269     7.856842     0.122796
H      8.928910    -1.259147    10.072123     0.108870
H      6.880988     9.903090     2.040814     0.114553
H      4.029844     6.572111    10.223131     0.109453
H      7.181685     1.336624     4.005391     0.096000
H      8.236125     1.910301     5.069782     0.092450
H     -1.557429    -2.718673    10.039869     0.108047
H      0.428308    -1.887650     8.808343     0.099021
H      0.645164    -0.806790     7.642791     0.094300
H     -0.613261     1.624820    11.381352     0.113556
H     10.689555     0.365023     1.511551     0.114868
H      3.544618    -1.764782     6.925867     0.092608
H      2.423802    -1.260656     5.890799     0.098210
H     -3.017692    11.295942     8.474071     0.112789
H     -0.260603    -3.351900     6.972783     0.087028
H     -0.689037    11.865146     5.906926     0.093301
H      2.697226    10.874244     4.153468     0.130648
H      2.965183    -3.409144     8.718910     0.095415
H      1.153295    11.361530     7.506444     0.089816
H      7.501640     6.151305     7.205893     0.117875
H      7.510795     7.909668     8.715978     0.113970
H      6.192290    -0.819659     3.266476     0.108532
H     -0.219852    -0.039723     9.726123     0.129948
H     10.805766    11.414180     3.602213     0.111601
H      8.990421     0.811799     3.011374     0.125065
H      2.154048    10.422723     9.362529     0.128780
H     -2.803111    11.580347     5.071248     0.112555
H      4.348622    11.015549     2.501171     0.112846
H     -0.516613    -0.506278     3.750290     0.135371
H      3.424459     4.155619     2.955662     0.126694
H     10.687996     4.272950     0.387051     0.120968
H      9.739360     4.738177     8.358249     0.121696
H      4.487303    -0.929588     4.802951     0.115442
H      2.662533     8.843355    11.026555     0.112633
H     13.403422    -0.815627     1.971908     0.111896
H      3.327392     2.384945    11.632056     0.116455
H     -1.759183    10.074525    10.352148     0.127173
H     -1.226541     8.324254    11.809454     0.116060
H     11.913672     6.950330     4.835205     0.094005
H     -2.531938     7.097059     6.100452     0.093092
H      9.791470     2.893883     9.734919     0.111706
H      1.874250     4.301514     1.260848     0.110001
H     -1.509288     6.325889     4.190120     0.129094
H      3.746770     0.572678    10.217267     0.122884
H      9.008216     4.670221     1.930857     0.127296
H     -0.116869     5.977202     2.307645     0.114492
H     -1.016372    10.300795     3.748824     0.127627
H     -5.150181    -3.919906    11.362293     0.106554
H      3.543773     0.125864     2.402942     0.127240
H      1.881198     0.356332     0.825416     0.104533
H      0.672932     9.877663     2.212348     0.107607
C      6.320158     2.698314     5.333680     0.077633
C     11.079474     8.069593     6.364350     0.076462
C      5.145734     3.102120     4.434959    -0.071844
C      6.438222     7.942455     1.919128    -0.059907
C     -4.444298    -5.027309     9.834614    -0.204523
C      6.957712     0.293155     8.035707     0.284852
C      5.919528     1.602376     6.314503    -0.060877
C      6.779198     6.723775     2.407340    -0.084045
C      4.743299     5.477029     8.754097    -0.199649
C     10.620658     6.854758     7.208825    -0.069947
C      6.966883    -1.810953     9.863936    -0.071490
C     -3.843940     3.258126    10.633640    -0.082929
C     -3.889870     9.218106     7.283596    -0.064240
C     -3.843814     5.427305     8.896309     0.279143
C      7.749279     6.581485     3.401357    -0.238970
C      6.740942     3.945056     6.093121    -0.068126
C      8.114168    -0.027141     8.714512    -0.208683
C     -2.728989     4.138317    10.569131    -0.095857
C      8.017154     8.958578     3.455603    -0.237971
C      7.019359    -2.970448    10.750928     0.576457
C     -4.846904    10.537917     9.004800     0.275761
C      9.941732     8.590246     5.508146    -0.068559
C     -2.723399     5.203007     9.709996    -0.199292
C      5.844064    -1.489272     9.176334    -0.059407
C      5.777652    -0.411978     8.280546    -0.258977
C      8.124752    -1.052390     9.610301    -0.077909
C      5.788189     5.336158     7.828986     0.281879
C      7.078026     9.050132     2.413204    -0.058456
C      4.754570     6.483898     9.614699    -0.085463
C      7.473590     2.151460     4.486273    -0.070379
C      5.787291     7.414658     9.663080    -0.065618
C     -2.303462    -3.302035     9.975360    -0.068227
C      1.098578    -1.492576     8.195512    -0.065125
C      1.318694     2.127197    11.673107    -0.058202
C      1.679656    -2.572697     7.302656     0.074774
C      0.275858     1.427337    11.113055    -0.062713
C      8.876309     2.784129     2.658043     0.274346
C     10.357047     1.251637     1.596585    -0.059057
C      2.754554    -2.043671     6.396604    -0.061027
C     -2.265504    -4.359960     9.051716    -0.260776
C      5.256397    -5.550414    14.546667     0.609430
C     10.901196     2.297799     0.791695    -0.068776
C      1.018380     3.237500    12.648065     0.618397
C      2.634258    12.834685     4.627019     0.283934
C      0.517235    -3.105498     6.412731    -0.069048
C     -3.876618     2.151021    11.608598     0.588755
C      3.086274    11.717611     3.955544    -0.212537
C      2.251443    -3.741616     8.119275    -0.069743
C      0.152200    10.418618     9.715860     0.266590
C     -0.789363    -2.319156     4.580104     0.287305
C      6.791366     6.236748     7.831918    -0.241574
C      6.801520     7.279211     8.733571    -0.063623
C      1.820736     0.127231     9.824352     0.271310
C     11.158102    13.171553     2.614060    -0.071619
C     -3.385397    -1.955977    11.706827     0.603380
C      1.340393     7.691713     0.873797     0.608833
C      4.725513    13.013957     2.763603    -0.067910
C      5.780795    -1.658871     3.438010    -0.061755
C      5.404330     8.071398     0.819551     0.630371
C      0.502737     0.417276    10.142496    -0.240094
C     11.369712    12.176922     3.575824    -0.061783
C      9.355800     1.520434     2.493840    -0.227522
C      1.463580    10.037587     9.888860    -0.238925
C     -3.009437    12.306625     4.495070    -0.244459
C      4.095083    11.787238     2.992315    -0.101430
C      5.830464    13.068442     1.793043     0.570813
C     -1.005962    -1.317692     3.678451    -0.208737
C      1.168969     7.351742    12.520514     0.613098
C      5.834718     8.477161    10.687886     0.577456
C      3.140583     3.367479     2.505569    -0.245828
C     10.367998     3.561674     0.928043    -0.069079
C     -4.927845     4.578451     8.915368    -0.235113
C      4.764865    -1.719305     4.352858    -0.245532
C     10.069173    13.030925     1.664026     0.590568
C      3.673201     2.157390     2.845705     0.275768
C      1.755524     9.067625    10.860886    -0.062457
C     11.980442    14.293643     2.649247    -0.087565
C      2.610256     1.861104    11.296318    -0.082190
C      1.709962     2.321545     0.867933    -0.060188
C     -3.379099    -3.086449    10.783182    -0.063243
C      0.360247     7.929556     2.014425    -0.075349
C     -0.856871     9.799262    10.457708    -0.219529
C      0.810564     8.454308    11.554352    -0.055990
C      8.359381     7.735911     3.905697     0.271351
C     -0.540044     8.787258    11.346166    -0.079799
C     -3.176930     7.579707     5.525740    -0.069242
C     -4.898977     3.503786     9.751046    -0.060314
C      2.202079     3.445992     1.515950    -0.061046
C     -1.161315     7.060334     3.698976    -0.239183
C      2.850523     0.815936    10.415191    -0.223689
C      9.368869     3.796287     1.848755    -0.219337
C     -0.278393     6.859354     2.621391    -0.081132
C     -1.508988     8.377958     4.021519     0.280766
C     -0.831529     9.408566     3.479061    -0.224228
C     -6.002752    -5.036829    14.413252     0.617698
C     -4.432060    -4.005157    10.745064    -0.062009
C      3.197253     0.983104     2.190357    -0.233766
C      2.219861     1.138279     1.244721    -0.074181
C      0.139553     9.154259     2.523162    -0.074683
O      8.007267    -3.128188    11.579276    -0.609708
O      6.088133    -3.831419    10.756793    -0.501644
O      7.022030     1.336958     7.158978    -0.201792
O      9.351954     7.482570     4.833739    -0.217538
O      4.663683     1.934694     3.732696    -0.195512
O     -3.722444     6.567529     8.101681    -0.205690
O     -4.931130     9.446846     8.188181    -0.190802
O      5.644800     4.272129     6.950791    -0.207926
O     -4.417985    -1.737186    12.480929    -0.647684
O      1.395575     6.512002     0.403178    -0.621756
O      5.034883     9.204337     0.485280    -0.638336
O      6.588409    14.078917     1.772518    -0.505549
O     -0.157053     3.599349    12.823997    -0.626345
O      6.037540    12.087332     0.992551    -0.591555
O      6.641061     9.432027    10.576462    -0.493290
O      5.814193    -6.646193    14.524675    -0.605537
O      5.021465     8.451077    11.695098    -0.613554
O     -2.415611    -1.181901    11.802124    -0.516182
O     -2.951351     2.116577    12.521980    -0.616664
O      9.965716    13.849292     0.683204    -0.617210
O      2.349185     6.978943    12.601149    -0.626491
O      9.219178    12.126282     1.800374    -0.500384
O      1.983224     3.765481    13.281421    -0.571519
O      5.681924    -4.558181    13.763768    -0.586009
O      4.936726     7.033190     0.365059    -0.535503
O     -6.549454    -3.960871    14.213862    -0.610765
O     -6.414706    -6.065264    13.756438    -0.593534
O      7.874564     3.146667     3.550900    -0.204394
O      1.613845    12.657149     5.487621    -0.197568
O      2.157596    -0.885317     8.956419    -0.211568
O      1.241822    -4.344060     8.877249    -0.194467
O     -4.726678     1.264804    11.577810    -0.521094
O      0.174104    -2.067375     5.528672    -0.199661
O      0.246170     6.845809    13.256497    -0.567690
O      1.986528     8.582432     0.425170    -0.519580
O     -2.527726     8.681002     4.898248    -0.207053

The following XYZ coordinates are in angstroms. Other properties are in atomic units.
The sperically averaged electron density of each atom fit to a function of the form exp(a - br)
eigen_1, eigen_2 and eigen_3 are the three eigenvalues of traceless quadrupole moment tensor
  atom number  atomic symbol              X              Y              Z     net charge C6 coefficient C8 coefficient C10 coefficient fluctuating dipole atomic polarizability isotropic forcefield polarizability              a              b squared Pearson coefficient          <r^3>          <r^4>         wp_QDO          m_QDO          q_QDO       dipole_x       dipole_y       dipole_z         dipole            Qxy            Qxz            Qyz     Q(x^2-y^2)  Q(3z^2 - R^2)        eigen_1        eigen_2        eigen_3 static polarizability      alpha(xx)      alpha(xy)      alpha(xz)      alpha(yy)      alpha(yz)      alpha(zz) atomic spin moment
            1             Cd      -2.039918       3.569595      14.056549       1.137600     136.558667 0.30196657E+04  0.10533259E+06                                20.263464                           17.169755       0.736427       1.981727                    0.999732      72.298015     188.699353       0.479625       0.366101      -1.202497       0.047873      -0.048926      -0.001631       0.068471      -0.041221      -0.044249      -0.052679      -0.012311      -0.149786      -0.103674       0.035144       0.068530             23.157836      20.030944       4.684899       3.299718      22.383080       3.982749      27.059483          -0.000000
            2             Cd      -3.373547       0.101334      13.541947       0.996341     167.827326 0.45188617E+04  0.17304617E+06                                23.069079                           20.721812       0.735182       1.957218                    0.998888      76.229962     203.449115       0.448865       0.356334      -1.219714       0.021755      -0.012808      -0.003256       0.025454       0.002042      -0.027843      -0.033765      -0.038572      -0.002703      -0.045433      -0.004557       0.049991             26.559315      21.935492       3.186069       1.249159      25.366390       3.179167      32.376062          -0.000001
            3             Cd       7.920517      12.932669      -0.020672       0.986744     170.873183 0.46042151E+04  0.17722597E+06                                23.535152                           21.102323       0.711273       1.949116                    0.998887      76.638787     205.387901       0.438731       0.362691      -1.213756       0.003624      -0.002085       0.009746       0.010605       0.006833      -0.001534      -0.006584      -0.046452      -0.055898      -0.019559      -0.014824       0.034383             27.119992      26.012704       3.674643       0.604469      23.923135      -0.117954      31.424137          -0.000001
            4             Cd      -6.527633      -1.907370      13.295495       1.131704     132.250176 0.29596663E+04  0.10266261E+06                                19.792734                           16.949400       0.874674       2.022006                    0.999889      72.067030     187.210180       0.485109       0.363996      -1.204939       0.029371      -0.042687       0.029927       0.059837      -0.030520      -0.039375      -0.031790       0.037275      -0.244473      -0.103755       0.024554       0.079201             22.430866      21.087772       5.649629       4.021233      21.817137       3.989365      24.387689           0.000000
            5             Cd       7.318412      -5.189922      12.442077       0.991994     169.779023 0.45375030E+04  0.17403145E+06                                23.652069                           21.154105       0.743883       1.960526                    0.998688      76.386857     204.381630       0.431809       0.369831      -1.207788      -0.004729       0.010881      -0.006028       0.013308       0.009745      -0.003027       0.004447       0.026789      -0.017823      -0.016208      -0.003418       0.019626             27.354863      25.213686       3.903303      -0.571073      26.430011      -0.206061      30.420893          -0.000001
            6             Cd       4.386385       7.143454      13.514678       1.152362     129.764268 0.28944030E+04  0.99923391E+05                                19.604869                           16.800519       0.819092       2.008041                    0.999933      71.738693     186.418974       0.485155       0.365694      -1.202542      -0.038451       0.031608       0.002036       0.049817      -0.026383       0.041311       0.044549       0.015146      -0.225843      -0.106742       0.041142       0.065600             22.255478      19.784807       4.137555      -3.880984      20.518985      -4.650942      26.462643           0.000001
            7              H       5.440081       3.787368       3.785476       0.101594       1.131002 0.89080416E+01  0.90183363E+02                                 1.818374                            1.758996      -1.167001       2.314139                    0.994783       3.796066      10.929284       0.464497       1.302503      -0.703080       0.012319       0.025339      -0.026475       0.038662       0.005832      -0.000509      -0.000371      -0.022032       0.024057      -0.016480       0.007712       0.008768              1.859232       1.779768       0.230418      -0.041925       1.893241      -0.368972       1.904687          -0.000001
            8              H       4.418874       3.486367       4.986214       0.095301       1.395945 0.11747880E+02  0.12525350E+03                                 1.973902                            1.931112      -1.127464       2.323862                    0.995973       3.701947      10.333391       0.482602       1.190383      -0.731705      -0.028330       0.012320       0.021952       0.037898       0.002128      -0.009833       0.000564       0.005349      -0.033137      -0.015282       0.002637       0.012645              1.991173       2.096170      -0.192347      -0.143184       1.745478       0.245744       2.131871          -0.000001
            9              H       8.720456      10.175321       9.768640       0.137583       1.081945 0.75235946E+01  0.72941428E+02                                 1.749400                            1.605854      -1.267762       2.282595                    0.995433       3.557061       9.987614       0.491518       1.285339      -0.706157      -0.029303      -0.015814      -0.000094       0.033298       0.001628      -0.002685       0.008147       0.000939      -0.002560      -0.009511       0.001731       0.007781              1.832210       2.226968       0.545878      -0.075397       1.825407       0.120069       1.444256          -0.000000
           10              H       5.665571       0.783310       5.820426       0.087853       1.130627 0.86559147E+01  0.87610243E+02                                 1.860500                            1.764372      -1.317573       2.243170                    0.992455       4.012382      11.815651       0.448710       1.348647      -0.692166      -0.004835      -0.029860      -0.020700       0.036654      -0.004255       0.000765       0.008268      -0.000747      -0.020557      -0.011872       0.001850       0.010022              1.934159       1.541471       0.275198       0.161843       2.303013       0.303511       1.957993          -0.000000
           11              H       5.143100       1.897229       6.852562       0.093016       1.344860 0.11169965E+02  0.11841784E+03                                 1.974942                            1.920122      -1.049855       2.358455                    0.996668       3.775713      10.750215       0.466771       1.237762      -0.719593      -0.029243       0.012527       0.021998       0.038678      -0.003481       0.000446      -0.001742       0.030978       0.024211      -0.020011       0.008065       0.011947              2.011533       2.027981      -0.181570      -0.358310       2.003969       0.048101       2.002648          -0.000000
           12              H       6.348599       5.949803       2.064272       0.112656       1.228776 0.91619038E+01  0.92467980E+02                                 1.850646                            1.735574      -1.033163       2.384877                    0.997325       3.554093       9.885066       0.492231       1.232911      -0.720039      -0.015864      -0.032425      -0.017309       0.040033       0.003560       0.005145       0.003363      -0.020437      -0.023993      -0.012333      -0.003255       0.015588              1.901430       1.750128       0.323213       0.275391       2.288385       0.185631       1.665776          -0.000001
           13              H       4.028662       4.852688       8.762893       0.134648       1.159187 0.84185893E+01  0.82333705E+02                                 1.726181                            1.624917      -0.889384       2.468019                    0.998914       3.194021       8.455101       0.532493       1.176127      -0.736133      -0.029005      -0.019685       0.004665       0.035363       0.008174      -0.010341       0.007621       0.009493      -0.014692      -0.018173       0.004121       0.014052              1.754045       1.912668       0.467744      -0.090814       1.906696       0.087613       1.442772           0.000000
           14              H      10.438347       6.076286       6.623850       0.091341       1.422548 0.11917234E+02  0.12829388E+03                                 2.040525                            1.976679      -1.179454       2.297503                    0.994931       3.851227      11.019329       0.462751       1.229498      -0.721406      -0.001419      -0.030856      -0.024418       0.039375      -0.002629      -0.000715       0.012479      -0.009937      -0.015317      -0.012836      -0.002738       0.015574              2.081794       1.785507       0.194180       0.141536       2.287898       0.204251       2.171976          -0.000001
           15              H       9.798491       7.073204       7.714630       0.095096       1.148200 0.90492677E+01  0.92445228E+02                                 1.872891                            1.801054      -1.208332       2.292955                    0.992488       3.926394      11.546857       0.446029       1.344224      -0.694005      -0.031084       0.012047       0.022012       0.039949      -0.008001      -0.002590      -0.003913       0.025620       0.022371      -0.019575       0.007674       0.011900              1.922057       2.265680      -0.128706      -0.352648       1.729667       0.009116       1.770822          -0.000000
           16              H      -3.709148      10.033663       6.751401       0.084818       1.178703 0.92382189E+01  0.94895247E+02                                 1.904934                            1.817643      -1.274541       2.260653                    0.992941       4.020532      11.868834       0.444620       1.341098      -0.694183       0.001284       0.030554      -0.019416       0.036224      -0.003385       0.000814      -0.008073      -0.003314      -0.012660      -0.009363      -0.000576       0.009939              1.970555       1.598338       0.230903      -0.138471       2.256433      -0.299314       2.056893          -0.000000
           17              H      -3.063369       8.966883       7.767410       0.095422       1.267132 0.10398119E+02  0.10931924E+03                                 1.961720                            1.902183      -1.176086       2.306295                    0.993772       3.896000      11.396823       0.446461       1.304912      -0.703396       0.030611      -0.011549       0.020608       0.038667      -0.005464      -0.000639       0.003136       0.023932       0.017576      -0.016469       0.005867       0.010602              2.005829       2.209513      -0.155546       0.374474       1.873628      -0.012075       1.934346          -0.000000
           18              H       7.990082       5.722014       3.728298       0.118252       1.209189 0.86460399E+01  0.87108440E+02                                 1.897977                            1.730278      -1.495701       2.159805                    0.992272       3.917940      11.349824       0.468185       1.298511      -0.701775       0.010725      -0.029419       0.008147       0.032355      -0.002702       0.011673      -0.003345       0.000262       0.000675      -0.011570      -0.001592       0.013161              2.001087       1.578095      -0.166869       0.089924       2.686964      -0.299277       1.738203          -0.000000
           19              H       6.925255       4.689170       5.467095       0.093165       1.145673 0.88296186E+01  0.89730157E+02                                 1.873109                            1.780269      -1.205780       2.288701                    0.993357       3.961064      11.652770       0.447764       1.346049      -0.693142       0.002637       0.027125      -0.024504       0.036649      -0.004060      -0.001253      -0.005269      -0.000048      -0.017164      -0.008964       0.001302       0.007662              1.940531       1.524867       0.207895      -0.146951       2.196177      -0.357239       2.100550          -0.000000
           20              H       7.557224       3.769803       6.625316       0.095261       1.168686 0.93607797E+01  0.95764258E+02                                 1.849358                            1.796612      -1.026983       2.372381                    0.996507       3.790305      10.901281       0.463006       1.293087      -0.705713       0.029153      -0.009626       0.019155       0.036187      -0.004682       0.000932       0.002877       0.026588       0.022503      -0.018193       0.007777       0.010416              1.886896       2.010929      -0.073230       0.386367       1.779975       0.023730       1.869785          -0.000001
           21              H       8.907706       0.469340       8.556173       0.136476       1.179530 0.85998290E+01  0.84907562E+02                                 1.773300                            1.662363      -0.879667       2.472836                    0.998901       3.269632       8.815297       0.514821       1.205017      -0.728645       0.032695       0.014835      -0.002587       0.035996       0.004603       0.003131      -0.010469       0.016589      -0.027456      -0.018158       0.004086       0.014072              1.811434       2.150486       0.452950      -0.005921       1.803379      -0.140979       1.480437          -0.000001
           22              H      -1.976748       3.984964      11.129183       0.106711       1.161966 0.81963109E+01  0.81698952E+02                                 1.869729                            1.700929      -1.336954       2.230272                    0.994043       3.913477      11.374797       0.464219       1.323686      -0.696560       0.038697      -0.004676       0.014351       0.041537       0.008876       0.004227      -0.004332       0.005133      -0.030909      -0.013971      -0.000447       0.014418              1.979992       2.266144      -0.236789       0.639859       1.680346      -0.309921       1.993486          -0.000000
           23              H       8.403656       9.740385       3.832391       0.127132       1.195435 0.88426361E+01  0.88268317E+02                                 1.802201                            1.693396      -1.100042       2.356523                    0.996867       3.467326       9.523822       0.504564       1.216093      -0.724067       0.008556       0.033849       0.010470       0.036449      -0.000689       0.012549       0.004774      -0.026043      -0.014674      -0.020944       0.004207       0.016737              1.849503       1.762022       0.327952       0.349182       2.110852       0.206667       1.675634          -0.000001
           24              H      10.283506       9.245337       4.849866       0.094191       1.137201 0.88559727E+01  0.89479268E+02                                 1.824613                            1.753213      -1.083764       2.349468                    0.994990       3.780359      10.855212       0.465753       1.301560      -0.703566       0.013934       0.019921      -0.026940       0.036287       0.005296      -0.003004       0.001843      -0.017040       0.021057      -0.014089       0.005973       0.008115              1.871695       1.804722       0.256605      -0.082890       1.880342      -0.415090       1.930020          -0.000001
           25              H       9.268124       9.041872       6.075528       0.096574       1.327918 0.11036637E+02  0.11641193E+03                                 1.948696                            1.903352      -0.984328       2.393140                    0.997420       3.674144      10.364054       0.471751       1.230928      -0.722085      -0.026940       0.014666       0.021746       0.037600       0.001545      -0.007801       0.004000       0.004851      -0.034212      -0.015135       0.004272       0.010863              1.973351       2.054229      -0.183847      -0.206400       1.732686       0.250787       2.133137          -0.000002
           26              H      -1.970367       5.781599       9.664546       0.140389       1.138305 0.83142664E+01  0.81479249E+02                                 1.738338                            1.640486      -0.880937       2.475530                    0.999017       3.234151       8.715574       0.514909       1.213814      -0.726596       0.032834       0.019386       0.001932       0.038179       0.005531       0.007771      -0.008955       0.014430      -0.020682      -0.017620       0.003710       0.013911              1.765443       1.987419       0.450037       0.065071       1.864021      -0.117196       1.444889          -0.000000
           27              H       5.066121      -2.017115       9.306817       0.107230       1.163504 0.85034595E+01  0.84966125E+02                                 1.832726                            1.705691      -1.245522       2.282554                    0.994152       3.726359      10.606717       0.477771       1.283029      -0.706786      -0.031250      -0.022604       0.006392       0.039094       0.008040      -0.000320      -0.002634       0.011034      -0.004636      -0.009579      -0.001135       0.010714              1.898843       2.343224       0.438117       0.011252       1.831837      -0.167167       1.521467          -0.000000
           28              H       4.961688      -0.171269       7.856842       0.122796       1.123585 0.82795918E+01  0.82551752E+02                                 1.815394                            1.700936      -1.374349       2.222721                    0.992992       3.813472      11.004376       0.468803       1.310384      -0.699896      -0.032142       0.009177      -0.010752       0.035113      -0.001528       0.009457      -0.011518       0.011938      -0.022282      -0.018240       0.001916       0.016324              1.882109       2.207005      -0.071145       0.325390       1.648815      -0.227621       1.790508           0.000000
           29              H       8.928910      -1.259147      10.072123       0.108870       1.180355 0.84487192E+01  0.84796350E+02                                 1.898716                            1.736724      -1.216124       2.299405                    0.994269       3.783632      11.010016       0.455846       1.338758      -0.695079       0.040023      -0.007101       0.013392       0.042797       0.004641       0.005318      -0.006837       0.017909      -0.036623      -0.017279       0.000603       0.016676              2.006091       2.440493      -0.258638       0.585248       1.711451      -0.288736       1.866328          -0.000000
           30              H       6.880988       9.903090       2.040814       0.114553       1.011351 0.69945769E+01  0.67337723E+02                                 1.748444                            1.606139      -1.182395       2.319165                    0.995198       3.711494      10.771636       0.460016       1.383044      -0.685619      -0.003522       0.038541      -0.017860       0.042624       0.002895       0.004926      -0.000454      -0.020365      -0.004686      -0.012118       0.000747       0.011372              1.838142       1.550831      -0.251441       0.205259       2.351447      -0.393042       1.612150          -0.000000
           31              H       4.029844       6.572111      10.223131       0.109453       1.184124 0.83910162E+01  0.83583990E+02                                 1.860204                            1.697832      -1.227788       2.291943                    0.994926       3.693091      10.503984       0.477300       1.288268      -0.705898      -0.036434       0.001638       0.018512       0.040900       0.009688      -0.009007       0.004145       0.007706      -0.031562      -0.017269       0.000489       0.016781              1.964435       2.203359      -0.162701      -0.672730       1.631194       0.275999       2.058752           0.000000
           32              H       7.181685       1.336624       4.005391       0.096000       1.121716 0.86936248E+01  0.87695127E+02                                 1.826036                            1.750498      -1.149989       2.319433                    0.994280       3.838921      11.122338       0.459386       1.321763      -0.698772      -0.010801      -0.029370      -0.021514       0.037975       0.004029       0.000207      -0.000573      -0.021634       0.026087      -0.015895       0.007029       0.008866              1.880652       1.752646       0.258675      -0.013157       2.112076       0.368619       1.777234          -0.000001
           33              H       8.236125       1.910301       5.069782       0.092450       1.401687 0.11854473E+02  0.12685188E+03                                 1.988673                            1.947377      -1.150453       2.310348                    0.995990       3.743008      10.514707       0.477136       1.199635      -0.729276       0.030432      -0.006262       0.020827       0.037404       0.003539       0.008580      -0.002416       0.006389      -0.031395      -0.014541       0.002198       0.012343              2.004387       2.124603      -0.133951       0.234880       1.680928      -0.129803       2.207630          -0.000002
           34              H      -1.557429      -2.718673      10.039869       0.108047       1.158707 0.84299688E+01  0.83761186E+02                                 1.806659                            1.682774      -1.153189       2.325375                    0.995788       3.635015      10.202718       0.489364       1.259670      -0.712482       0.031903       0.020871       0.007168       0.038792       0.007514      -0.001934       0.002173       0.011363      -0.017502      -0.009008      -0.003363       0.012370              1.866453       2.193767       0.484513      -0.099202       1.893313       0.135866       1.512280          -0.000000
           35              H       0.428308      -1.887650       8.808343       0.099021       1.111858 0.85702569E+01  0.86055366E+02                                 1.809124                            1.733353      -1.134547       2.328144                    0.994740       3.790468      10.920728       0.463992       1.314654      -0.700422      -0.022373      -0.015783       0.026183       0.037884       0.006845       0.001105      -0.001686       0.017242       0.025592      -0.015433       0.006628       0.008805              1.863291       1.894565       0.266495      -0.409398       1.821645      -0.087248       1.873663          -0.000000
           36              H       0.645164      -0.806790       7.642791       0.094300       1.405620 0.11904512E+02  0.12726449E+03                                 1.977915                            1.939779      -1.190192       2.300771                    0.995722       3.713075      10.357097       0.483377       1.185289      -0.732950      -0.014984       0.026848      -0.021658       0.037608       0.002209       0.003215      -0.008061      -0.004209      -0.031316      -0.014377       0.003821       0.010556              1.991186       1.776335      -0.228941       0.217647       2.066328      -0.117074       2.130896          -0.000001
           37              H      -0.613261       1.624820      11.381352       0.113556       1.008427 0.70740976E+01  0.68273104E+02                                 1.741793                            1.613357      -1.167883       2.323844                    0.995434       3.718974      10.794951       0.459946       1.379816      -0.686250      -0.040557       0.004274       0.011828       0.042462       0.002261       0.002780       0.005453       0.018692      -0.014249      -0.011425      -0.001283       0.012708              1.813437       2.342699      -0.257289      -0.301371       1.571997       0.174932       1.525614          -0.000000
           38              H      10.689555       0.365023       1.511551       0.114868       1.021714 0.72146500E+01  0.69967668E+02                                 1.757035                            1.629422      -1.174085       2.321173                    0.995286       3.726373      10.840003       0.457657       1.380014      -0.686276       0.009677      -0.041329      -0.001649       0.042479      -0.001575      -0.005609      -0.007382      -0.016452      -0.012263      -0.012506      -0.000912       0.013418              1.829322       1.650123      -0.403557      -0.142135       2.373226       0.113274       1.464618          -0.000000
           39              H       3.544618      -1.764782       6.925867       0.092608       1.107454 0.84270680E+01  0.84784230E+02                                 1.842863                            1.747764      -1.205922       2.289902                    0.992648       3.955327      11.639516       0.447865       1.359315      -0.690317       0.029277       0.006224       0.024189       0.038484      -0.004574       0.008909       0.001601       0.003710      -0.013938      -0.011418       0.000739       0.010679              1.913823       2.224367       0.322094       0.331325       1.577844       0.180284       1.939258          -0.000000
           40              H       2.423802      -1.260656       5.890799       0.098210       1.333746 0.11091009E+02  0.11749907E+03                                 1.974110                            1.922046      -1.043807       2.365309                    0.996778       3.755600      10.726946       0.462866       1.249073      -0.717184      -0.014420       0.031127      -0.018929       0.039181      -0.007377      -0.003724      -0.001491      -0.030772       0.018058      -0.020661       0.006556       0.014105              2.011158       1.983865      -0.137942       0.056837       2.056565      -0.348823       1.993044          -0.000000
           41              H      -3.017692      11.295942       8.474071       0.112789       1.111557 0.79784894E+01  0.79119955E+02                                 1.818571                            1.679323      -1.520156       2.142005                    0.992101       3.995430      11.643608       0.465974       1.325498      -0.695214       0.027519      -0.002329      -0.016643       0.032245       0.004623      -0.010496       0.009231      -0.003097      -0.002081      -0.016691       0.005093       0.011597              1.911199       2.192577      -0.000336      -0.491347       1.596551       0.174191       1.944469           0.000000
           42              H      -0.260603      -3.351900       6.972783       0.087028       1.167923 0.89935425E+01  0.91725608E+02                                 1.892342                            1.792823      -1.234565       2.282027                    0.993078       3.959946      11.632444       0.448096       1.340217      -0.694588      -0.030019      -0.003430       0.022502       0.037673      -0.005233      -0.007703      -0.001215       0.003758      -0.012821      -0.010299       0.000062       0.010237              1.969657       2.200322       0.281192      -0.363438       1.600705      -0.171248       2.107944          -0.000000
           43              H      -0.689037      11.865146       5.906926       0.093301       1.197885 0.96928283E+01  0.10050137E+03                                 1.909567                            1.850222      -1.210388       2.286127                    0.993955       3.959584      11.642581       0.446022       1.324428      -0.698204       0.012253      -0.030124      -0.019203       0.037768      -0.006874       0.003007      -0.000638      -0.026448       0.019481      -0.018459       0.006463       0.011996              1.958208       1.878207      -0.129889      -0.015225       2.053287       0.374511       1.943131          -0.000000
           44              H       2.697226      10.874244       4.153468       0.130648       1.170879 0.86667643E+01  0.85673213E+02                                 1.759540                            1.665282      -0.896137       2.461896                    0.998825       3.277721       8.821903       0.516378       1.199914      -0.729940      -0.009792      -0.034447       0.006214       0.036347       0.000825      -0.010871       0.002667      -0.020410      -0.018838      -0.017744       0.004017       0.013726              1.786044       1.684544       0.358819      -0.162655       2.182430      -0.069301       1.491158          -0.000001
           45              H       2.965183      -3.409144       8.718910       0.095415       1.176080 0.92903613E+01  0.95004617E+02                                 1.865473                            1.795294      -1.144906       2.321040                    0.994254       3.833724      11.077120       0.460388       1.300977      -0.703602       0.023739       0.012416       0.026415       0.037623       0.006354      -0.002369       0.000730       0.017948       0.025760      -0.015373       0.005429       0.009944              1.914507       1.999751       0.255606       0.405929       1.858963       0.047772       1.884807          -0.000001
           46              H       1.153295      11.361530       7.506444       0.089816       1.374673 0.11579481E+02  0.12347819E+03                                 1.976183                            1.933400      -1.227908       2.278722                    0.995971       3.794513      10.723978       0.474482       1.210558      -0.725894       0.012013      -0.027438      -0.021543       0.036895       0.003054      -0.002884       0.009004      -0.004426      -0.034091      -0.015678       0.003825       0.011853              2.000243       1.744894      -0.188803      -0.225512       2.014622       0.154633       2.241211          -0.000002
           47              H       7.501640       6.151305       7.205893       0.117875       1.037443 0.74496847E+01  0.72565958E+02                                 1.745543                            1.631958      -1.223229       2.292917                    0.994599       3.750578      10.806293       0.469029       1.340638      -0.693761       0.024936       0.002414      -0.022607       0.033745       0.006374      -0.011196       0.007883       0.003293      -0.009191      -0.017480       0.005786       0.011694              1.808297       2.003945       0.014313      -0.459804       1.548126       0.186876       1.872820          -0.000000
           48              H       7.510795       7.909668       8.715978       0.113970       1.106809 0.79187352E+01  0.77618305E+02                                 1.770716                            1.646071      -1.028221       2.390747                    0.997071       3.549201       9.960328       0.486996       1.283135      -0.707760       0.029434       0.029038      -0.001711       0.041382       0.010481      -0.003709       0.001966       0.004581      -0.004903      -0.011446      -0.000315       0.011761              1.831786       2.091876       0.511925      -0.113497       1.921771       0.120740       1.481710          -0.000001
           49              H       6.192290      -0.819659       3.266476       0.108532       1.155923 0.83691522E+01  0.83317367E+02                                 1.829714                            1.696085      -1.197068       2.306455                    0.994784       3.692300      10.500933       0.477317       1.288976      -0.705754       0.015949       0.034146      -0.009162       0.038785       0.006066      -0.004615      -0.002365      -0.016964      -0.005794      -0.011046      -0.001327       0.012373              1.900878       1.730882       0.379059      -0.187451       2.447612      -0.067207       1.524140          -0.000000
           50              H      -0.219852      -0.039723       9.726123       0.129948       1.205275 0.89949489E+01  0.90291782E+02                                 1.822648                            1.716444      -1.132680       2.343051                    0.996527       3.485424       9.641719       0.496781       1.228264      -0.721316      -0.033744      -0.013987      -0.010567       0.038025      -0.000174       0.005895       0.013338       0.024980      -0.021262      -0.021849       0.003974       0.017875              1.867279       1.997588       0.312248       0.181956       1.883300       0.414628       1.720949          -0.000001
           51              H      10.805766      11.414180       3.602213       0.111601       1.120359 0.80949528E+01  0.79578126E+02                                 1.762679                            1.646894      -1.072055       2.365220                    0.996869       3.571671       9.953968       0.495882       1.256459      -0.713322      -0.025375      -0.031646       0.001478       0.040590       0.007691       0.001049      -0.004325      -0.009725      -0.010369      -0.009131      -0.002438       0.011569              1.812760       1.828476       0.478713       0.105440       2.122332      -0.141951       1.487471          -0.000000
           52              H       8.990421       0.811799       3.011374       0.125065       1.197710 0.89185548E+01  0.89447211E+02                                 1.820261                            1.711743      -1.223769       2.296612                    0.995660       3.536718       9.819819       0.495701       1.232009      -0.719857      -0.009846      -0.031881       0.012801       0.035738      -0.005692      -0.010534      -0.009333      -0.016921      -0.010093      -0.019445       0.004531       0.014914              1.869490       1.771262       0.236167      -0.427702       2.020098      -0.276146       1.817110          -0.000001
           53              H       2.154048      10.422723       9.362529       0.128780       1.184992 0.88600659E+01  0.88628450E+02                                 1.803823                            1.704929      -1.119647       2.347791                    0.996962       3.477280       9.611631       0.497695       1.230288      -0.720808       0.033553       0.010517      -0.015611       0.038472      -0.003441      -0.008193      -0.013199       0.025971      -0.008771      -0.022691       0.004860       0.017831              1.846989       1.963874       0.206574      -0.257283       1.779674      -0.420003       1.797418          -0.000001
           54              H      -2.803111      11.580347       5.071248       0.112555       1.088222 0.78247193E+01  0.77219347E+02                                 1.797487                            1.666644      -1.467878       2.170152                    0.992393       3.935621      11.441937       0.466231       1.331214      -0.694458       0.006254      -0.026984       0.014850       0.031429       0.004667       0.009477      -0.007988      -0.002698      -0.008490      -0.015526       0.006204       0.009322              1.879612       1.626341      -0.094916       0.270537       2.084450      -0.452152       1.928045           0.000000
           55              H       4.348622      11.015549       2.501171       0.112846       1.170611 0.83103915E+01  0.83035497E+02                                 1.878157                            1.713815      -1.314231       2.251283                    0.994151       3.820601      11.080094       0.462515       1.325372      -0.697071       0.011051      -0.038267      -0.014337       0.042333       0.006561      -0.007546       0.003664      -0.016892      -0.032686      -0.016884       0.000698       0.016186              1.987876       1.731882      -0.318573      -0.343202       2.341418       0.553666       1.890329          -0.000000
           56              H      -0.516613      -0.506278       3.750290       0.135371       1.184297 0.87064549E+01  0.85908203E+02                                 1.754156                            1.655062      -0.901325       2.461339                    0.998810       3.230968       8.604169       0.526131       1.179828      -0.735209       0.015053       0.033656       0.001461       0.036898       0.007314       0.009829      -0.006193      -0.019687      -0.004838      -0.018913       0.005094       0.013819              1.779518       1.741060       0.430661       0.116289       2.112832      -0.052098       1.484660           0.000000
           57              H       3.424459       4.155619       2.955662       0.126694       1.145219 0.84857381E+01  0.83639810E+02                                 1.742200                            1.652474      -0.972048       2.415273                    0.998585       3.350195       9.073677       0.514958       1.206732      -0.727184       0.005361       0.034571       0.010432       0.036506      -0.003066       0.012356       0.005231      -0.028655      -0.018243      -0.022130       0.003641       0.018489              1.774072       1.656743       0.187533       0.351000       1.973103       0.284898       1.692370          -0.000001
           58              H      10.687996       4.272950       0.387051       0.120968       1.225112 0.91472832E+01  0.91260982E+02                                 1.779549                            1.685168      -1.020391       2.397805                    0.997811       3.316509       8.843383       0.527336       1.164195      -0.738621       0.010320       0.032099      -0.025101       0.042034      -0.003309      -0.004593      -0.008613      -0.024921      -0.018668      -0.014748      -0.003914       0.018662              1.801878       1.630088       0.191777      -0.321413       1.947943      -0.360583       1.827603          -0.000001
           59              H       9.739360       4.738177       8.358249       0.121696       1.078667 0.76427829E+01  0.74250269E+02                                 1.732269                            1.607986      -1.204441       2.301858                    0.995856       3.593294      10.038522       0.496953       1.268657      -0.709788      -0.029723       0.000646      -0.015448       0.033504       0.009400       0.009724      -0.008454       0.004698      -0.017799      -0.019075       0.005873       0.013201              1.803364       2.039593      -0.139137       0.517385       1.596735      -0.285309       1.773763          -0.000000
           60              H       4.487303      -0.929588       4.802951       0.115442       1.116238 0.81878880E+01  0.81495569E+02                                 1.813736                            1.695662      -1.349726       2.229708                    0.992994       3.854028      11.149748       0.467311       1.316854      -0.698304      -0.008823       0.029048       0.012070       0.032670      -0.000784      -0.012136       0.007544      -0.009071      -0.017577      -0.017234       0.003290       0.013943              1.881509       1.624778      -0.103411      -0.249281       2.199355       0.341692       1.820395           0.000000
           61              H       2.662533       8.843355      11.026555       0.112633       0.988631 0.68696159E+01  0.65924767E+02                                 1.729331                            1.596810      -1.174572       2.317871                    0.995738       3.744990      10.898733       0.458548       1.391892      -0.683619       0.037847      -0.003668       0.007385       0.038735       0.002163      -0.004378      -0.005717       0.015697      -0.006481      -0.010652      -0.000717       0.011370              1.808412       2.435646      -0.284639       0.170094       1.519786      -0.137124       1.469804          -0.000000
           62              H      13.403422      -0.815627       1.971908       0.111896       1.172533 0.83640809E+01  0.83437485E+02                                 1.862127                            1.706583      -1.241637       2.286163                    0.995124       3.726099      10.684355       0.470214       1.305773      -0.701929      -0.001211       0.034084      -0.024602       0.042053       0.011164       0.002860      -0.008408      -0.012547      -0.014658      -0.015240      -0.001685       0.016925              1.959033       1.626946      -0.105665       0.266862       2.081931      -0.653752       2.168223           0.000000
           63              H       3.327392       2.384945      11.632056       0.116455       1.310275 0.98574198E+01  0.10031919E+03                                 1.871034                            1.757116      -1.069425       2.370073                    0.997217       3.408894       9.215743       0.512409       1.174543      -0.736124       0.031288       0.021372       0.013306       0.040159       0.003419       0.000492       0.005995       0.020973      -0.038659      -0.015952      -0.001592       0.017543              1.903358       2.086775       0.408858       0.195009       1.934511       0.326528       1.688788           0.000000
           64              H      -1.759183      10.074525      10.352148       0.127173       1.084052 0.76729581E+01  0.74505234E+02                                 1.732573                            1.608082      -1.142908       2.337602                    0.996588       3.513997       9.766584       0.499111       1.263819      -0.711531      -0.032949       0.008307       0.004089       0.034225       0.003885      -0.007372      -0.010037       0.011649      -0.017545      -0.014963      -0.000383       0.015346              1.797924       2.401226      -0.333873       0.213139       1.532548      -0.148677       1.459999          -0.000000
           65              H      -1.226541       8.324254      11.809454       0.116060       1.244103 0.93246214E+01  0.93659059E+02                                 1.808920                            1.709943      -1.026947       2.389717                    0.997696       3.379911       9.100217       0.518590       1.175880      -0.735354      -0.032325      -0.017659       0.021066       0.042432       0.001048      -0.005472      -0.007148       0.023861      -0.030237      -0.016217      -0.002061       0.018278              1.836764       1.967039       0.312587      -0.268372       1.787776      -0.343683       1.755476          -0.000001
           66              H      11.913672       6.950330       4.835205       0.094005       1.340073 0.11123212E+02  0.11735945E+03                                 1.935768                            1.888127      -1.240336       2.279408                    0.995056       3.758247      10.545480       0.483009       1.201886      -0.727616      -0.014584      -0.020206      -0.026965       0.036716       0.004627       0.002625      -0.003240      -0.020848       0.019233      -0.015105       0.004876       0.010229              1.957647       1.965791       0.188507       0.049528       1.833921       0.374904       2.073227          -0.000001
           67              H      -2.531938       7.097059       6.100452       0.093092       1.356477 0.11264462E+02  0.11895034E+03                                 1.938575                            1.890727      -1.191977       2.298679                    0.996113       3.710200      10.336817       0.487386       1.190086      -0.731099       0.026320      -0.015415       0.022333       0.037804       0.001597       0.008550      -0.001824       0.005595      -0.039626      -0.016326       0.003952       0.012375              1.958170       2.003877      -0.224154       0.111734       1.745780      -0.311464       2.124852          -0.000001
           68              H       9.791470       2.893883       9.734919       0.111706       1.219786 0.89876069E+01  0.90103539E+02                                 1.833006                            1.712657      -1.002018       2.401041                    0.997525       3.477455       9.580140       0.499207       1.223849      -0.722736      -0.031441      -0.024865      -0.003112       0.040205       0.006784       0.008278      -0.003818       0.012682      -0.017014      -0.013585      -0.000627       0.014211              1.878810       2.086908       0.545996       0.129520       2.041943      -0.081274       1.507580           0.000000
           69              H       1.874250       4.301514       1.260848       0.110001       1.044193 0.72157571E+01  0.69612204E+02                                 1.738786                            1.594357      -1.244272       2.279680                    0.995254       3.738633      10.661517       0.480598       1.321054      -0.697485      -0.008388       0.037914      -0.011377       0.040463       0.001405       0.005165       0.002288      -0.014740      -0.006480      -0.009788       0.000439       0.009349              1.821665       1.591879      -0.388838       0.229249       2.321244      -0.276896       1.551871          -0.000000
           70              H      -1.509288       6.325889       4.190120       0.129094       1.133264 0.83471177E+01  0.81262150E+02                                 1.672668                            1.594793      -1.000934       2.401757                    0.998485       3.246735       8.506860       0.550619       1.142624      -0.743284      -0.006586      -0.035345       0.018068       0.040238       0.000257      -0.012843      -0.005074      -0.034801      -0.015365      -0.023878       0.002687       0.021191              1.688801       1.626103       0.169353      -0.370256       1.773117      -0.242497       1.667183           0.000000
           71              H       3.746770       0.572678      10.217267       0.122884       1.145306 0.81772023E+01  0.80371286E+02                                 1.772346                            1.641353      -1.204259       2.307498                    0.995530       3.520865       9.724683       0.504405       1.235466      -0.718283       0.033235      -0.008747      -0.000032       0.034367       0.003483       0.004342       0.011506       0.011674      -0.027628      -0.017485       0.003107       0.014378              1.838388       2.420641      -0.295148      -0.315124       1.561991       0.191241       1.532531          -0.000000
           72              H       9.008216       4.670221       1.930857       0.127296       1.087551 0.75834018E+01  0.73198244E+02                                 1.716813                            1.582873      -1.120450       2.349431                    0.996576       3.462240       9.499855       0.512165       1.238966      -0.717237      -0.012178       0.031906      -0.003248       0.034305      -0.000680      -0.010177      -0.008015      -0.010613      -0.011296      -0.015552       0.002709       0.012843              1.790206       1.582840      -0.444727      -0.190966       2.325365       0.194653       1.462415          -0.000000
           73              H      -0.116869       5.977202       2.307645       0.114492       1.188291 0.85803399E+01  0.85268356E+02                                 1.816901                            1.684016      -1.022163       2.391663                    0.997535       3.498580       9.684601       0.497283       1.239422      -0.718433       0.006302      -0.041658      -0.011036       0.043553       0.003912      -0.007950       0.000334      -0.024930      -0.026533      -0.016665      -0.000854       0.017519              1.882313       1.590604      -0.276471      -0.243281       2.376816       0.411033       1.679518           0.000000
           74              H      -1.016372      10.300795       3.748824       0.127627       1.083020 0.76391487E+01  0.74417970E+02                                 1.763221                            1.628753      -1.078339       2.368872                    0.996740       3.560661      10.054134       0.482810       1.302257      -0.703157      -0.003928       0.032622       0.005488       0.033313       0.006418      -0.011435       0.000716      -0.018005      -0.021646      -0.018560       0.003430       0.015130              1.831686       1.552052      -0.227711      -0.176124       2.402014       0.375024       1.540991          -0.000000
           75              H      -5.150181      -3.919906      11.362293       0.106554       1.075546 0.75212435E+01  0.74086124E+02                                 1.847313                            1.683509      -1.335164       2.238920                    0.992430       3.970032      11.837438       0.440034       1.413099      -0.678704      -0.030891      -0.002645       0.026247       0.040622       0.008273      -0.006694       0.003080       0.008781       0.008227      -0.013190       0.002450       0.010740              1.961373       2.293243      -0.099113      -0.583880       1.587393       0.178289       2.003483          -0.000000
           76              H       3.543773       0.125864       2.402942       0.127240       1.122847 0.79610630E+01  0.77844401E+02                                 1.758344                            1.627045      -1.166123       2.327072                    0.995893       3.511349       9.722188       0.502332       1.246979      -0.715517       0.011391      -0.033379       0.001594       0.035305       0.001453       0.011802       0.006444      -0.015506      -0.019394      -0.017846       0.002962       0.014884              1.827808       1.630448      -0.392406       0.232499       2.307457      -0.315749       1.545518          -0.000000
           77              H       1.881198       0.356332       0.825416       0.104533       1.378635 0.10617056E+02  0.11015184E+03                                 1.940491                            1.826749      -1.072453       2.360580                    0.996954       3.522722       9.637860       0.500880       1.178650      -0.734963      -0.012095      -0.031457      -0.016295       0.037435      -0.002580       0.005888       0.002199      -0.022273      -0.031058      -0.014787      -0.001911       0.016698              1.968081       1.795457       0.311406       0.306421       2.278976       0.307628       1.829809           0.000000
           78              H       0.672932       9.877663       2.212348       0.107607       1.310340 0.98983908E+01  0.10131433E+03                                 1.898276                            1.779680      -1.061951       2.366933                    0.996905       3.533586       9.727992       0.498712       1.199915      -0.728779       0.022689       0.028888      -0.010225       0.038130       0.002506      -0.007193       0.000847      -0.016407      -0.026582      -0.014119       0.001108       0.013011              1.938325       1.972877       0.469653      -0.311439       2.162617      -0.135117       1.679480           0.000000
           79              C       6.320158       2.698314       5.333680       0.077633      32.642349 0.39897923E+03  0.92330909E+04                                 9.810225                            7.328204      -0.723257       1.803384                    0.996354      26.827557      77.952009       0.524364       0.504750      -1.008486      -0.001399       0.002289       0.000077       0.002684       0.001697      -0.000836      -0.002109      -0.004232      -0.024017      -0.008348       0.001291       0.007057             12.624779      10.251458      -0.199266       0.144761      12.502393       0.363555      15.120487          -0.000000
           80              C      11.079474       8.069593       6.364350       0.076462      32.382353 0.40219874E+03  0.93270786E+04                                 9.769581                            7.366173      -0.724618       1.802910                    0.996298      26.878449      78.202458       0.522068       0.505911      -1.007825      -0.001425      -0.002416      -0.000533       0.002854       0.001392      -0.000049      -0.000644      -0.007372      -0.013549      -0.004556      -0.001681       0.006237             12.420256      11.787518      -0.038362      -0.031193      11.212304      -0.053652      14.260945          -0.000000
           81              C       5.145734       3.102120       4.434959      -0.071844      28.077864 0.39392726E+03  0.90997959E+04                                 8.236761                            6.664829      -0.384036       1.879392                    0.996977      28.607575      83.426537       0.627043       0.422857      -1.052661      -0.000683      -0.086393      -0.025250       0.090010       0.024033       0.018850       0.032054      -0.040395      -0.010053      -0.031528      -0.024624       0.056152              9.850209      10.685909       0.919763       4.370928       7.453928       1.001773      11.410789          -0.000001
           82              C       6.438222       7.942455       1.919128      -0.059907      38.034638 0.42823566E+03  0.99445848E+04                                 9.703871                            6.803640       0.023266       2.008262                    0.999382      27.322858      75.919209       0.650686       0.405351      -1.080581       0.031468      -0.010396       0.026669       0.042539       0.000823       0.001601       0.003019      -0.004039      -0.020979      -0.007889       0.001406       0.006483             12.160750      11.871190      -0.963554       7.402491      12.059528      -1.804738      12.551532          -0.000000
           83              C      -4.444298      -5.027309       9.834614      -0.204523      38.656546 0.45497964E+03  0.10832908E+05                                 9.948657                            7.129470      -0.056875       1.952249                    0.999074      30.157716      87.619944       0.614044       0.418942      -1.061218      -0.011737       0.019266       0.027661       0.035694       0.009396       0.011964      -0.010576       0.005128      -0.033058      -0.023803       0.007905       0.015898             12.104237      12.362088       0.115935      -4.058287      11.903923       5.751003      12.046699          -0.000002
           84              C       6.957712       0.293155       8.035707       0.284852      32.789123 0.34056105E+03  0.75117558E+04                                 9.035876                            6.246087       0.051202       2.038222                    0.999379      24.540964      67.725528       0.646409       0.429588      -1.058857       0.005325       0.038836      -0.030356       0.049579      -0.012059       0.004363      -0.027314      -0.042434       0.033974      -0.030357      -0.012492       0.042850             11.540477      10.195437      -0.596970       2.750778      12.177094      -7.246717      12.248898          -0.000000
           85              C       5.919528       1.602376       6.314503      -0.060877      28.381443 0.38878795E+03  0.89664898E+04                                 8.331081                            6.635566      -0.382072       1.880042                    0.997477      28.617653      83.840837       0.625348       0.424692      -1.049780       0.086474       0.012797       0.032303       0.093193      -0.017035       0.029311      -0.014722       0.049365       0.020661      -0.034603      -0.016059       0.050661             10.119922       6.923521      -0.246124       0.898645      11.411612      -3.983434      12.024634          -0.000001
           86              C       6.779198       6.723775       2.407340      -0.084045      34.583140 0.42271583E+03  0.99060650E+04                                 9.280490                            6.900971      -0.031641       1.958486                    0.999713      29.472747      85.648626       0.618657       0.422477      -1.056348       0.028166       0.019285       0.006650       0.034777       0.011989      -0.012928       0.022395       0.001448      -0.012384      -0.032709       0.011527       0.021181             10.941074       9.994186      -1.414791       5.526865      12.246299      -2.289211      10.582737          -0.000001
           87              C       4.743299       5.477029       8.754097      -0.199649      35.520003 0.41922059E+03  0.97562499E+04                                 9.286644                            6.756122       0.092778       1.997485                    0.999653      29.564181      84.268332       0.644588       0.408304      -1.070589      -0.011556       0.021765       0.014425       0.028554       0.020885       0.000066      -0.011322       0.013822      -0.067311      -0.028059      -0.005951       0.034010             11.145473       9.481544       0.013760      -3.585532      11.987888       5.858014      11.966985           0.000000
           88              C      10.620658       6.854758       7.208825      -0.069947      28.661451 0.40456168E+03  0.94291193E+04                                 8.397238                            6.785080      -0.435910       1.858182                    0.997112      29.122971      85.939094       0.615833       0.426733      -1.047898       0.082936       0.014404       0.038125       0.092409      -0.021471       0.022780      -0.018691       0.024716       0.036473      -0.031696      -0.013125       0.044821             10.085114       8.099402      -0.255234       0.798757      10.984335      -4.050661      11.171605          -0.000001
           89              C       6.966883      -1.810953       9.863936      -0.071490      40.684507 0.44195278E+03  0.10370885E+05                                10.191997                            6.944183      -0.058141       1.977380                    0.999298      27.868289      78.494468       0.637923       0.409164      -1.075296       0.002284       0.024102      -0.041701       0.048220       0.000561      -0.006780      -0.003642       0.005957      -0.030971      -0.013251       0.002544       0.010707             13.033758      11.992101      -0.786301       3.135020      14.509377      -8.056546      12.599795          -0.000000
           90              C      -3.843940       3.258126      10.633640      -0.082929      42.505921 0.47757849E+03  0.11415513E+05                                10.503087                            7.229817      -0.053478       1.972068                    0.999235      28.447548      80.621537       0.624330       0.410432      -1.075471       0.007797       0.026533      -0.042646       0.050828       0.001794       0.006425      -0.012278       0.006156      -0.061532      -0.026285       0.011709       0.014577             13.407940      10.725088       0.088327       3.429475      15.339888      -8.402143      14.158843           0.000001
           91              C      -3.889870       9.218106       7.283596      -0.064240      28.291840 0.39227096E+03  0.90770298E+04                                 8.315186                            6.675137      -0.400836       1.873395                    0.997272      28.815534      84.866993       0.621417       0.425957      -1.047842      -0.077662      -0.012817       0.038023       0.087415      -0.015454      -0.022979       0.018306       0.020242       0.039478      -0.026547      -0.015112       0.041659              9.989676       7.536707      -0.107392      -0.857484      10.706474       3.759292      11.725847          -0.000001
           92              C      -3.843814       5.427305       8.896309       0.279143      33.277848 0.35272477E+03  0.78450288E+04                                 9.153757                            6.367874       0.023106       2.027825                    0.999482      24.735277      68.444160       0.638798       0.431106      -1.058407      -0.000717       0.042805      -0.023305       0.048743      -0.013230       0.005400      -0.035685      -0.044675       0.024590      -0.031229      -0.020379       0.051608             11.712310       9.510310      -0.363469       3.158373      13.887718      -7.262154      11.738900           0.000000
           93              C       7.749279       6.581485       3.401357      -0.238970      41.082754 0.51570995E+03  0.12677539E+05                                10.365796                            7.602623      -0.182010       1.898247                    0.999195      31.689930      93.746609       0.592822       0.420294      -1.059698      -0.010770      -0.003903      -0.035245       0.037060      -0.018767       0.003411      -0.018521      -0.012641      -0.015730      -0.022912      -0.007877       0.030788             12.374370      11.055366       0.914232       5.905391      14.343756       0.083089      11.723987           0.000000
           94              C       6.740942       3.945056       6.093121      -0.068126      28.760991 0.39987512E+03  0.92865707E+04                                 8.437719                            6.754568      -0.390007       1.878371                    0.997027      28.753311      84.511728       0.616415       0.427860      -1.047907      -0.082339      -0.009965       0.033831       0.089574      -0.022360      -0.032887       0.020528       0.041552       0.005991      -0.034024      -0.022603       0.056627             10.296598       7.049417       0.017735      -0.593006      12.310871       4.112128      11.529506          -0.000001
           95              C       8.114168      -0.027141       8.714512      -0.208683      36.484386 0.43543996E+03  0.10240690E+05                                 9.480628                            6.911289       0.037226       1.978687                    0.999510      29.963374      86.139862       0.633117       0.411359      -1.067515       0.012506      -0.022569       0.021972       0.033890       0.017509      -0.011484       0.004014       0.016515      -0.065623      -0.027603      -0.003810       0.031413             11.302475      11.293954      -0.590903       3.296539      11.550048      -5.874537      11.063422          -0.000001
           96              C      -2.728989       4.138317      10.569131      -0.095857      37.771131 0.46865594E+03  0.11291191E+05                                 9.971050                            7.359351      -0.135928       1.919855                    0.999567      30.415404      90.183294       0.586630       0.433367      -1.047640      -0.004140       0.000130      -0.042247       0.042450      -0.002857       0.014920       0.012450       0.038695      -0.098429      -0.040283       0.001424       0.038860             11.916127      10.617090       0.465905       2.744373      13.742419      -6.419926      11.388872           0.000001
           97              C       8.017154       8.958578       3.455603      -0.237971      36.527572 0.46074346E+03  0.10997983E+05                                 9.510360                            7.129233       0.071249       1.982640                    0.999429      30.702918      89.138552       0.620290       0.413674      -1.065233      -0.025725       0.025218      -0.043891       0.056781       0.014254       0.016691       0.014741      -0.027302      -0.022903      -0.025465      -0.008310       0.033775             11.166698      10.835547      -0.750375       6.348813      11.162249      -1.688363      11.502296          -0.000002
           98              C       7.019359      -2.970448      10.750928       0.576457      26.898693 0.26749300E+03  0.56316108E+04                                 8.282247                            5.789702      -0.062185       2.025050                    0.999612      22.897488      64.582659       0.619091       0.469928      -1.021171       0.032199      -0.059603       0.034636       0.076085      -0.057958      -0.060102       0.050885       0.069988       0.035518      -0.078234      -0.040255       0.118489             10.370979       8.864011       0.363251       2.616856      11.969433      -5.528604      10.279493           0.000000
           99              C      -4.846904      10.537917       9.004800       0.275761      33.139226 0.34317791E+03  0.75824497E+04                                 9.079421                            6.256977       0.091985       2.049929                    0.999268      24.627838      67.978814       0.648000       0.427800      -1.060175       0.000722      -0.046237      -0.025894       0.052999      -0.011326      -0.003671       0.031574      -0.030131       0.044071      -0.028442      -0.016124       0.044565             11.563114      10.237581      -0.021686      -3.280182      12.394113       6.691902      12.057646          -0.000000
          100              C       9.941732       8.590246       5.508146      -0.068559      27.538825 0.38215264E+03  0.87599949E+04                                 8.098459                            6.540019      -0.238537       1.927256                    0.997853      28.330411      82.267041       0.636629       0.419713      -1.054757      -0.009890      -0.084326      -0.026503       0.088944       0.023635       0.015927       0.027892      -0.018717      -0.001056      -0.026266      -0.020933       0.047199              9.701358      11.101512       0.842803       4.127468       7.075421       0.505623      10.927141          -0.000002
          101              C      -2.723399       5.203007       9.709996      -0.199292      36.851690 0.44132387E+03  0.10407006E+05                                 9.556550                            6.954903       0.088837       1.995243                    0.999570      29.911921      85.920112       0.631949       0.411013      -1.068453       0.015890      -0.019591       0.021376       0.033064       0.016691       0.000786       0.004643       0.014642      -0.086315      -0.029404      -0.003375       0.032779             11.541639      10.385163      -0.575170       3.667464      12.715082      -6.266756      11.524672           0.000000
          102              C       5.844064      -1.489272       9.176334      -0.059407      35.638582 0.42528003E+03  0.10000759E+05                                 9.575166                            6.988484      -0.134683       1.932522                    0.999561      29.349118      85.984402       0.604820       0.430648      -1.049249       0.021913       0.026875      -0.018908       0.039496       0.008461      -0.027698       0.023276      -0.006194      -0.019380      -0.042254       0.012050       0.030203             11.518285      12.145205      -0.972420       3.281718      11.521662      -5.863965      10.887987          -0.000001
          103              C       5.777652      -0.411978       8.280546      -0.258977      39.135002 0.52173291E+03  0.12849673E+05                                10.009699                            7.622897      -0.038838       1.942580                    0.999297      31.766465      93.745968       0.595441       0.417660      -1.062455      -0.012220      -0.029882       0.032463       0.045783      -0.019797       0.014895      -0.015147       0.005703      -0.025417      -0.019496      -0.015154       0.034650             11.755865      11.535907       1.052586       1.017856      12.556619      -6.217924      11.175070           0.000001
          104              C       8.124752      -1.052390       9.610301      -0.077909      35.525542 0.43965622E+03  0.10415655E+05                                 9.521446                            7.088112      -0.041690       1.957722                    0.999684      29.635712      86.888070       0.603328       0.428528      -1.051498      -0.013693       0.005041      -0.037042       0.039812      -0.007631       0.010959       0.018770       0.031592      -0.090485      -0.041695       0.008255       0.033440             11.229194      11.158108       0.578256       1.935724      12.135660      -5.888950      10.393813          -0.000001
          105              C       5.788189       5.336158       7.828986       0.281879      32.836363 0.34001452E+03  0.74965722E+04                                 9.072312                            6.253640       0.055662       2.041343                    0.999492      24.486114      67.556592       0.644082       0.431320      -1.057810      -0.006934      -0.036231      -0.036894       0.052172      -0.017263      -0.006382       0.031712      -0.039748       0.033831      -0.033001      -0.015404       0.048406             11.726597       8.800595       0.342280      -2.864630      13.610256       7.333884      12.768939          -0.000000
          106              C       7.078026       9.050132       2.413204      -0.058456      35.067213 0.43391856E+03  0.10228817E+05                                 9.444916                            7.044672      -0.003549       1.978873                    0.999599      28.977185      84.282750       0.605821       0.428889      -1.053045       0.035630      -0.019481       0.020161       0.045338      -0.009723      -0.013952      -0.010526      -0.023700      -0.023010      -0.026639       0.006086       0.020553             11.137591      10.726118       0.087823       6.040783      11.579777      -0.878888      11.106877          -0.000001
          107              C       4.754570       6.483898       9.614699      -0.085463      34.933439 0.41832596E+03  0.97933019E+04                                 9.405705                            6.912513      -0.042556       1.958158                    0.999736      29.407040      85.862279       0.610806       0.428340      -1.051031       0.009175       0.004454      -0.037410       0.038775      -0.003935      -0.017569      -0.018715       0.036972      -0.058124      -0.037692       0.003610       0.034082             11.196764       9.674151       1.028459      -2.489041      12.723626       5.914171      11.192515           0.000001
          108              C       7.473590       2.151460       4.486273      -0.070379      27.718288 0.38835472E+03  0.89382654E+04                                 8.129013                            6.594291      -0.324349       1.897071                    0.997621      28.528718      83.016784       0.633786       0.419893      -1.054620      -0.002858       0.078770      -0.044021       0.090281       0.014134      -0.018755      -0.028564      -0.033871       0.032981      -0.030906      -0.016617       0.047523              9.638419       9.933589       0.182196      -4.058787       7.334349      -0.201105      11.647319          -0.000002
          109              C       5.787291       7.414658       9.663080      -0.065618      40.635219 0.44659233E+03  0.10494090E+05                                10.191300                            6.981681      -0.021211       1.991037                    0.999313      27.741136      77.872667       0.636843       0.409298      -1.076546      -0.013964      -0.026830      -0.039698       0.049908       0.000673      -0.005016       0.008058       0.000013      -0.034839      -0.015886       0.006391       0.009495             13.063804      10.216749       0.819238      -3.121331      14.433182       8.028982      14.541483           0.000000
          110              C      -2.303462      -3.302035       9.975360      -0.068227      35.606103 0.42696026E+03  0.10030991E+05                                 9.507503                            6.960825      -0.057298       1.953143                    0.999692      29.355693      85.429154       0.612611       0.425564      -1.054381      -0.011271      -0.040667      -0.005115       0.042509       0.009400       0.019832      -0.016895       0.004970      -0.029781      -0.033297       0.012687       0.020610             11.375553      11.349312      -0.354444      -3.701079      11.495834       5.596007      11.281513          -0.000001
          111              C       1.098578      -1.492576       8.195512      -0.065125      27.962494 0.38603713E+03  0.88692749E+04                                 8.197716                            6.582258      -0.309099       1.905259                    0.997356      28.364510      82.394467       0.633425       0.420874      -1.054286       0.086922       0.010270       0.030726       0.092763       0.022281       0.028665       0.017921       0.024960       0.014356      -0.028020      -0.020967       0.048987              9.852465       7.265723       0.301949      -0.000033      10.849806       4.558269      11.441867          -0.000002
          112              C       1.318694       2.127197      11.673107      -0.058202      38.011816 0.43860704E+03  0.10254492E+05                                 9.737940                            6.909722       0.001086       1.999976                    0.999327      27.534553      76.960900       0.641787       0.408204      -1.077853       0.013573      -0.039426      -0.021897       0.047097      -0.002638       0.002368       0.004043       0.000567      -0.013612      -0.007549       0.002474       0.005075             12.162124      11.564917      -1.387534      -2.036848      13.212077       7.515499      11.709378          -0.000000
          113              C       1.679656      -2.572697       7.302656       0.074774      32.686495 0.39922285E+03  0.92362939E+04                                 9.813923                            7.329030      -0.715547       1.805330                    0.996293      26.822964      77.822524       0.524705       0.504555      -1.009003       0.001797       0.005054       0.001791       0.005655       0.003422       0.000693      -0.000202       0.009738      -0.020951      -0.007040      -0.002424       0.009465             12.641447      11.731162       0.000964      -0.474658      10.886775       0.229602      15.306404          -0.000000
          114              C       0.275858       1.427337      11.113055      -0.062713      35.317224 0.44305792E+03  0.10504226E+05                                 9.516930                            7.132845      -0.016696       1.972506                    0.999644      29.238510      85.429987       0.599938       0.430622      -1.051443       0.020317      -0.034300      -0.010097       0.041125      -0.006733      -0.006290      -0.013056       0.027157      -0.043429      -0.025845       0.003128       0.022717             11.237877      11.067648      -0.450586      -1.092351      12.103635       6.349072      10.542349          -0.000001
          115              C       8.876309       2.784129       2.658043       0.274346      31.941384 0.34206590E+03  0.75552172E+04                                 8.875771                            6.261702       0.054925       2.038271                    0.999352      24.643208      68.111307       0.645153       0.429839      -1.058430      -0.051649       0.010763       0.028298       0.059868      -0.001358      -0.036172       0.002663       0.036812       0.044170      -0.026135      -0.023077       0.049212             11.081763      11.360254      -1.298447      -7.095221      10.132325       0.163470      11.752709          -0.000000
          116              C      10.357047       1.251637       1.596585      -0.059057      35.277431 0.44201472E+03  0.10474291E+05                                 9.519086                            7.131500      -0.009609       1.977116                    0.999570      29.141362      85.150803       0.599048       0.431476      -1.050825      -0.033501       0.018991       0.003295       0.038650       0.001578       0.012767      -0.002428      -0.023320      -0.063668      -0.027572       0.005128       0.022444             11.257307      11.833984      -1.401555      -6.341351      10.987722       0.039942      10.950216          -0.000001
          117              C       2.754554      -2.043671       6.396604      -0.061027      28.392493 0.39375652E+03  0.91124984E+04                                 8.349144                            6.693265      -0.382611       1.880540                    0.997432      28.675575      84.232557       0.620321       0.426658      -1.048276      -0.006104      -0.086383      -0.034194       0.093105      -0.025045      -0.020906       0.033972      -0.046086       0.027472      -0.039757      -0.020456       0.060212             10.114163      11.391504       0.497986      -3.788596       7.060526       0.404939      11.890457          -0.000001
          118              C      -2.265504      -4.359960       9.051716      -0.260776      40.024546 0.52495330E+03  0.12957597E+05                                10.180763                            7.664662      -0.110033       1.918860                    0.999089      31.973130      94.667783       0.591297       0.419659      -1.060475       0.013746       0.031443       0.035270       0.049209      -0.009094      -0.018011       0.013477       0.015657       0.011537      -0.018311      -0.011084       0.029395             12.026877      11.702292       1.395866      -2.259200      12.899535       5.727329      11.478804          -0.000000
          119              C       5.256397      -5.550414      14.546667       0.609430      24.360050 0.25298604E+03  0.52572846E+04                                 7.787119                            5.650732       0.023203       2.061475                    0.999586      22.390143      62.930269       0.622726       0.473308      -1.018407       0.058632      -0.012818      -0.034513       0.069233       0.030753       0.085733       0.017715       0.033743       0.056031      -0.075318      -0.032351       0.107668              9.521439      10.555104      -1.264724      -5.409202       8.519486      -0.219072       9.489726           0.000000
          120              C      10.901196       2.297799       0.791695      -0.068776      39.371700 0.44795717E+03  0.10532511E+05                                 9.978389                            6.992907       0.010037       2.002102                    0.999328      27.703224      77.749084       0.636356       0.409365      -1.076674      -0.040570       0.012249       0.026219       0.049834      -0.000623      -0.005801      -0.010629      -0.003294      -0.021310      -0.014945       0.002993       0.011952             12.596685      14.259912      -2.450965      -8.161523      11.070377       0.844344      12.459766          -0.000001
          121              C       1.018380       3.237500      12.648065       0.618397      23.446033 0.24558103E+03  0.50611493E+04                                 7.576415                            5.558276       0.022927       2.066773                    0.999565      22.090790      61.652481       0.629992       0.471755      -1.020149      -0.020351       0.053893       0.038388       0.069226       0.014166      -0.005697      -0.096470      -0.053120       0.065944      -0.078712      -0.037850       0.116562              9.175114       8.742265      -0.645009      -0.391630       9.811075       5.127826       8.972001           0.000000
          122              C       2.634258      12.834685       4.627019       0.283934      32.735392 0.33570243E+03  0.73817124E+04                                 9.029989                            6.208366       0.074031       2.047856                    0.999392      24.471265      67.538549       0.646952       0.430558      -1.057734      -0.040623      -0.004323       0.035154       0.053896      -0.006171      -0.023240       0.001297       0.035306       0.037314      -0.025210      -0.010435       0.035645             11.612706      12.728928      -0.001574      -7.778337       9.749608       1.460501      12.359582          -0.000000
          123              C       0.517235      -3.105498       6.412731      -0.069048      29.094143 0.40466301E+03  0.94301950E+04                                 8.504819                            6.794989      -0.388567       1.875796                    0.997333      28.957255      85.388745       0.614276       0.427873      -1.047407       0.004297       0.080262      -0.032263       0.086610      -0.019797       0.020437      -0.026039      -0.028625       0.022187      -0.030465      -0.016976       0.047441             10.396535      11.484644       0.440558       4.031815       7.219201      -0.358674      12.485761          -0.000001
          124              C      -3.876618       2.151021      11.608598       0.588755      25.592326 0.25712350E+03  0.53696422E+04                                 8.030633                            5.694203      -0.119655       2.008466                    0.999465      22.791675      64.399263       0.620222       0.472885      -1.017750       0.030424      -0.051926       0.043930       0.074510      -0.065077      -0.050262       0.054168       0.068700      -0.009758      -0.081118      -0.036566       0.117684              9.899573       7.798524       1.354795       2.217216      11.541021      -4.758341      10.359173           0.000000
          125              C       3.086274      11.717611       3.955544      -0.212537      36.871191 0.44934180E+03  0.10633918E+05                                 9.513261                            6.989038       0.112497       1.996685                    0.999689      30.160981      86.524951       0.634893       0.407652      -1.071652       0.035229      -0.010095      -0.020556       0.042018       0.022161      -0.004590      -0.012007      -0.026905      -0.083330      -0.030278      -0.011849       0.042128             11.380488      11.727704      -0.736668      -6.531188      10.914585       2.426038      11.499175          -0.000001
          126              C       2.251443      -3.741616       8.119275      -0.069743      27.547883 0.38040313E+03  0.87163656E+04                                 8.103301                            6.527237      -0.344372       1.892886                    0.997464      28.439198      82.766809       0.636457       0.419997      -1.053796      -0.083807      -0.009039       0.033789       0.090813       0.019462      -0.024126      -0.018562       0.018462       0.000447      -0.023773      -0.019206       0.042979              9.689176       7.182595       0.334484      -0.178308      10.760808      -4.361071      11.124125          -0.000002
          127              C       0.152200      10.418618       9.715860       0.266590      31.826286 0.34928086E+03  0.77549204E+04                                 8.848155                            6.323333       0.008413       2.019471                    0.999326      24.886163      68.961983       0.642621       0.429288      -1.058772      -0.018441       0.049494      -0.022317       0.057339      -0.002042       0.003980      -0.041675      -0.035885       0.051362      -0.029165      -0.026168       0.055333             10.964400      10.125299      -0.819775       0.354527      11.902829      -6.993758      10.865073          -0.000000
          128              C      -0.789363      -2.319156       4.580104       0.287305      32.018222 0.32924721E+03  0.72153649E+04                                 8.944372                            6.170295       0.063812       2.045066                    0.999448      24.404516      67.566012       0.644538       0.433632      -1.054295       0.035442       0.006917       0.039944       0.053847      -0.011882       0.026571       0.000760       0.039359       0.034678      -0.030895      -0.009440       0.040335             11.486539      11.813518       0.585884       7.276585       9.176665      -2.294957      13.469434           0.000000
          129              C       6.791366       6.236748       7.831918      -0.241574      36.830324 0.47014543E+03  0.11295195E+05                                 9.615113                            7.237903       0.107575       1.994843                    0.999515      30.852121      90.277935       0.610127       0.417854      -1.061057       0.002301       0.048445       0.019115       0.052131      -0.007843      -0.026427       0.002094       0.010917       0.045453      -0.023866      -0.011283       0.035150             11.351695       9.673236       1.815602      -1.900093      13.148624       5.764522      11.233224          -0.000000
          130              C       6.801520       7.279211       8.733571      -0.063623      34.822229 0.41768607E+03  0.97507646E+04                                 9.349424                            6.870277       0.008389       1.977553                    0.999658      28.974273      83.808911       0.619138       0.423770      -1.056427      -0.022458      -0.025492      -0.022657       0.040836       0.015767       0.015315      -0.018484       0.002665      -0.021845      -0.033842       0.014207       0.019635             11.202704      10.051963       0.493971      -3.459114      11.620995       5.567416      11.935153          -0.000001
          131              C       1.820736       0.127231       9.824352       0.271310      32.146654 0.34629531E+03  0.76762178E+04                                 8.913862                            6.300759      -0.005946       2.014679                    0.999446      24.888277      69.031538       0.642740       0.429903      -1.057832       0.017232      -0.049721      -0.021441       0.056823      -0.005026      -0.003027       0.038463      -0.037577       0.038103      -0.027157      -0.024299       0.051456             11.139649      10.047331      -0.044318      -0.590420      12.449082       7.247785      10.922535          -0.000000
          132              C      11.158102      13.171553       2.614060      -0.071619      41.304046 0.45108607E+03  0.10637066E+05                                10.324832                            7.026565      -0.060094       1.976484                    0.999319      27.965940      78.903802       0.632828       0.410448      -1.074697       0.025691       0.012944       0.041787       0.050732      -0.001941       0.007457      -0.004889      -0.008400      -0.014888      -0.011373       0.000956       0.010417             13.390529      14.954952       0.866931       8.726776      10.270618      -2.667806      14.946018           0.000000
          133              C      -3.385397      -1.955977      11.706827       0.603380      25.133138 0.25348049E+03  0.52578522E+04                                 7.892913                            5.623126      -0.055274       2.035404                    0.999549      22.253971      62.015532       0.631248       0.467781      -1.023788      -0.015415       0.044022       0.052834       0.070477      -0.036503       0.031888      -0.079644       0.005863       0.086977      -0.079047      -0.028631       0.107678              9.739331       8.241378       0.788063      -1.555614      11.411935       5.423841       9.564680          -0.000000
          134              C       1.340393       7.691713       0.873797       0.608833      23.765713 0.23702404E+03  0.48493329E+04                                 7.645760                            5.457564      -0.029979       2.045080                    0.999440      22.213361      62.088562       0.635302       0.471234      -1.018820       0.063398      -0.027240      -0.024699       0.073289      -0.047287       0.088545      -0.037174       0.039042      -0.020764      -0.081868      -0.041821       0.123689              9.444135       9.021688       0.321240      -5.121792       8.928616       1.739250      10.382101           0.000001
          135              C       4.725513      13.013957       2.763603      -0.067910      40.711994 0.44588057E+03  0.10488668E+05                                10.208805                            6.981033      -0.067235       1.972830                    0.999336      27.957752      78.902790       0.635261       0.409876      -1.074578      -0.018470      -0.000466       0.053167       0.056286      -0.001450      -0.006313      -0.009014      -0.000376      -0.040297      -0.018499       0.007874       0.010625             13.064840      14.074773      -0.649144      -8.389081      11.982711       2.368332      13.137036          -0.000000
          136              C       5.780795      -1.658871       3.438010      -0.061755      35.395043 0.41508029E+03  0.97049939E+04                                 9.516960                            6.898850      -0.112271       1.941514                    0.999564      29.193467      85.373526       0.609243       0.429984      -1.049313      -0.019358      -0.026210       0.016128       0.036357       0.006985       0.023972      -0.021706      -0.003797      -0.025444      -0.038163       0.011342       0.026820             11.468649      11.400494      -0.907321      -6.243380      11.898031       2.352406      11.107424          -0.000001
          137              C       5.404330       8.071398       0.819551       0.630371      22.619016 0.23151751E+03  0.46989869E+04                                 7.362942                            5.387796       0.029569       2.073737                    0.999460      21.665486      59.901208       0.641824       0.470186      -1.021542      -0.042108       0.014346      -0.047148       0.064821       0.000073      -0.096093      -0.002154       0.056269       0.046888      -0.078200      -0.035913       0.114112              8.871079       8.571839      -0.270391       4.741843       9.043191      -0.469582       8.998206          -0.000000
          138              C       0.502737       0.417276      10.142496      -0.240094      37.845493 0.48752908E+03  0.11793480E+05                                 9.754976                            7.336188       0.020510       1.964656                    0.999592      31.115880      90.703868       0.611636       0.413973      -1.065894      -0.027921       0.015018       0.046115       0.055962       0.014395       0.011714       0.023584       0.021791      -0.042915      -0.033192      -0.002019       0.035211             11.548815      11.270324      -1.415181      -2.020210      12.306112       6.743463      11.070010          -0.000002
          139              C      11.369712      12.176922       3.575824      -0.061783      35.898189 0.43174734E+03  0.10162918E+05                                 9.575700                            7.005073      -0.022994       1.966465                    0.999635      29.208276      84.839952       0.610507       0.426213      -1.054897       0.022200       0.022502       0.014172       0.034641       0.003222      -0.014332       0.013129      -0.013336      -0.059372      -0.030405       0.009457       0.020948             11.596802      12.013017       0.343321       6.324430      10.096905      -3.191395      12.680485          -0.000001
          140              C       9.355800       1.520434       2.493840      -0.227522      36.764709 0.45489596E+03  0.10844563E+05                                 9.609739                            7.121794       0.022918       1.970486                    0.999355      30.650432      89.488276       0.614480       0.418117      -1.060356       0.016544      -0.027451      -0.046121       0.056164       0.014425      -0.006042      -0.018098      -0.020529      -0.010603      -0.017765      -0.012334       0.030099             11.412677      12.015135      -2.454443      -6.593089      11.339188       1.447652      10.883709          -0.000002
          141              C       1.463580      10.037587       9.888860      -0.238925      37.219986 0.47451405E+03  0.11405397E+05                                 9.645977                            7.236924       0.073575       1.984048                    0.999716      30.865754      89.793693       0.615679       0.413895      -1.065557       0.034615      -0.022332       0.049544       0.064432       0.011148      -0.016505      -0.022476       0.029948      -0.022343      -0.032113      -0.003800       0.035913             11.402577      11.369697      -2.211026       1.660464      11.688216      -6.572623      11.149816          -0.000002
          142              C      -3.009437      12.306625       4.495070      -0.244459      38.616597 0.49287278E+03  0.11995682E+05                                 9.989849                            7.452932      -0.066384       1.940161                    0.999227      31.377969      92.763807       0.595477       0.422621      -1.056828      -0.031817      -0.011459      -0.032706       0.047046      -0.013916       0.003961      -0.017691      -0.007091       0.023597      -0.021198      -0.005030       0.026228             11.931474      13.033986       1.625375       6.596383      10.738819      -1.304864      12.021618          -0.000000
          143              C       4.095083      11.787238       2.992315      -0.101430      37.110110 0.46494431E+03  0.11161470E+05                                 9.795458                            7.284543      -0.057434       1.944221                    0.999676      30.247174      89.051678       0.596143       0.427991      -1.052614      -0.002449       0.004971       0.045408       0.045745      -0.008888       0.005185       0.014354      -0.029003      -0.099878      -0.037576       0.001626       0.035950             11.646888      12.058342       0.426556      -6.449518      11.566478       1.466046      11.315843          -0.000001
          144              C       5.830464      13.068442       1.793043       0.570813      26.467645 0.26543714E+03  0.55784485E+04                                 8.178405                            5.758969      -0.053621       2.025883                    0.999633      22.955488      64.722674       0.622007       0.468553      -1.021756       0.063838      -0.026886      -0.034485       0.077378      -0.064167       0.061808      -0.053634      -0.042281       0.021721      -0.079390      -0.041382       0.120772             10.183003      11.077712       0.960233      -5.476444       9.032509       1.925278      10.438786          -0.000000
          145              C      -1.005962      -1.317692       3.678451      -0.208737      36.668353 0.43881328E+03  0.10322105E+05                                 9.478954                            6.905259       0.077584       1.988084                    0.999583      29.930827      85.570709       0.639008       0.407485      -1.071894      -0.030236       0.012401      -0.025822       0.041651       0.024069       0.001892       0.003912      -0.017076      -0.060172      -0.020487      -0.015409       0.035896             11.402047      10.989943       0.235010       6.213127      10.116059      -3.169530      13.100139           0.000000
          146              C       1.168969       7.351742      12.520514       0.613098      23.512032 0.25087955E+03  0.51979130E+04                                 7.594613                            5.622679       0.026882       2.066446                    0.999606      22.229963      62.202232       0.625590       0.472555      -1.019736       0.022831      -0.057210       0.038083       0.072419       0.022245       0.008636       0.092748      -0.053177       0.046686      -0.077756      -0.035457       0.113213              9.152345       8.674371      -0.754701       0.146144       9.489560      -5.082907       9.293105           0.000000
          147              C       5.834718       8.477161      10.687886       0.577456      26.875631 0.26282378E+03  0.55093234E+04                                 8.265850                            5.731145      -0.050333       2.029689                    0.999485      22.810117      64.208880       0.623481       0.468651      -1.021806      -0.021730       0.050946       0.047714       0.073105      -0.062730       0.048662      -0.041828       0.096590      -0.074181      -0.075941      -0.042766       0.118706             10.403932       7.950113       1.635903      -2.417596      11.588828       4.932628      11.672856           0.000001
          148              C       3.140583       3.367479       2.505569      -0.245828      36.560641 0.45153465E+03  0.10713808E+05                                 9.465939                            7.020486       0.157454       2.007630                    0.999709      30.592388      88.280047       0.630636       0.409331      -1.069054      -0.023393       0.021042      -0.044911       0.054836       0.011404       0.015471       0.017470      -0.047743      -0.037461      -0.030883      -0.009977       0.040859             11.266017      11.878975      -1.753244       7.023529      10.258049      -1.078527      11.661026          -0.000001
          149              C      10.367998       3.561674       0.928043      -0.069079      33.237205 0.40761432E+03  0.94453915E+04                                 8.997028                            6.754961      -0.046140       1.958486                    0.999619      28.895244      82.916240       0.629663       0.419786      -1.060311      -0.024855      -0.015553       0.007879       0.030360       0.006394       0.010126      -0.017798      -0.016512      -0.005777      -0.023706       0.001382       0.022324             10.502704      10.981306      -2.569643      -5.776461      10.366774       1.056840      10.160031          -0.000002
          150              C      -4.927845       4.578451       8.915368      -0.235113      37.142914 0.46552550E+03  0.11143886E+05                                 9.642312                            7.185787       0.101133       1.991623                    0.999572      30.754020      89.493957       0.615143       0.415946      -1.063486      -0.014865      -0.032097       0.026540       0.044222      -0.002906       0.022866      -0.005656       0.019521      -0.017703      -0.021932      -0.007031       0.028963             11.387115       9.854573       0.797095       2.282968      13.841069      -6.158683      10.465703          -0.000001
          151              C       4.764865      -1.719305       4.352858      -0.245532      38.716387 0.50128641E+03  0.12236631E+05                                 9.951947                            7.485282      -0.033037       1.948701                    0.999192      31.431687      92.674751       0.598644       0.419143      -1.060360       0.029882       0.005419      -0.029802       0.042550      -0.023932      -0.007490       0.015017      -0.007340      -0.022852      -0.022205      -0.012168       0.034374             11.786850      12.194003       1.470999      -6.485128      11.559118       0.124544      11.607429           0.000000
          152              C      10.069173      13.030925       1.664026       0.590568      26.017705 0.25249269E+03  0.52488640E+04                                 8.130044                            5.639078      -0.093656       2.019829                    0.999541      22.613221      63.742397       0.623865       0.472279      -1.018109      -0.054014       0.019048      -0.042150       0.071112      -0.065555      -0.049408       0.049139      -0.071363      -0.032572      -0.077264      -0.039070       0.116334             10.266327      11.498058       1.426941       5.428453       7.850117      -2.081207      11.450806           0.000000
          153              C       3.673201       2.157390       2.845705       0.275768      32.160517 0.34489253E+03  0.76346376E+04                                 8.922768                            6.292640       0.005578       2.020389                    0.999351      24.773507      68.585889       0.642670       0.430540      -1.057819       0.045702      -0.002798       0.024725       0.052037       0.008783       0.037022       0.007632       0.034718       0.057987      -0.029233      -0.023419       0.052651             11.199618      12.272342      -0.317856       7.507472       9.742651       0.163629      11.583859           0.000000
          154              C       1.755524       9.067625      10.860886      -0.062457      34.257133 0.41849904E+03  0.98055488E+04                                 9.364669                            6.960509      -0.033531       1.971677                    0.999663      29.003392      84.922127       0.602157       0.434129      -1.046742      -0.018515       0.044695      -0.014938       0.050632      -0.004379       0.004545       0.021210       0.013472      -0.036343      -0.029298       0.013489       0.015809             11.077364      11.204920      -0.863192       0.502227      11.157692      -6.208948      10.869479          -0.000001
          155              C      11.980442      14.293643       2.649247      -0.087565      36.125302 0.44989265E+03  0.10704635E+05                                 9.608371                            7.157658      -0.023472       1.959782                    0.999682      29.771688      87.076866       0.602808       0.427036      -1.053893       0.003564      -0.003567       0.039185       0.039508      -0.005141      -0.004524      -0.024149      -0.031696      -0.064031      -0.032789      -0.004016       0.036805             11.389643      11.921647       1.563883       6.015596       9.830634      -2.107488      12.416649           0.000001
          156              C       2.610256       1.861104      11.296318      -0.082190      33.785887 0.41423969E+03  0.96410255E+04                                 9.079768                            6.796036      -0.030976       1.957727                    0.999612      29.249871      84.212978       0.629425       0.418110      -1.061004      -0.012726      -0.027896      -0.007597       0.031589       0.011517       0.016120      -0.005140       0.012375      -0.036150      -0.024279       0.001003       0.023275             10.598137      10.896783      -1.307334      -2.150098      11.319878       5.627160       9.577749          -0.000000
          157              C       1.709962       2.321545       0.867933      -0.060188      38.843502 0.42860051E+03  0.99649380E+04                                 9.879386                            6.831493       0.029106       2.012583                    0.999362      27.332975      76.236298       0.645170       0.408329      -1.077549       0.027342      -0.016423       0.026939       0.041749       0.006227       0.004154       0.011701       0.005570      -0.042691      -0.019922       0.002551       0.017371             12.564062      12.759620      -1.780585       8.263711      11.243116      -1.555180      13.689451           0.000000
          158              C      -3.379099      -3.086449      10.783182      -0.063243      39.064810 0.42610031E+03  0.98873447E+04                                 9.867038                            6.784106       0.051070       2.019748                    0.999293      27.264565      75.845781       0.651679       0.405046      -1.080270      -0.002754      -0.040135      -0.023546       0.046614       0.001821       0.000734       0.001670       0.007634      -0.002721      -0.004413      -0.000482       0.004895             12.552036      11.086567       0.472965      -2.980450      14.338062       7.230436      12.231478          -0.000001
          159              C       0.360247       7.929556       2.014425      -0.075349      39.989119 0.44969909E+03  0.10589632E+05                                10.105350                            7.011370      -0.055373       1.975671                    0.999322      28.006248      78.802916       0.634501       0.409935      -1.075700      -0.021336       0.005644       0.038846       0.044678       0.000178      -0.009185      -0.004404       0.005611      -0.040093      -0.017390       0.004359       0.013031             12.910945      12.166062      -1.549112      -8.322697      11.730786       3.176546      14.835987           0.000000
          160              C      -0.856871       9.799262      10.457708      -0.219529      37.209982 0.47209141E+03  0.11316850E+05                                 9.604959                            7.203311       0.045101       1.972104                    0.999552      30.589499      88.466852       0.619922       0.412163      -1.068164       0.001674      -0.006400       0.037512       0.038091      -0.012563       0.005575      -0.001440       0.042756      -0.073811      -0.025137      -0.012494       0.037630             11.244080      11.804244      -1.062039       0.487921      11.441402      -6.035028      10.486594          -0.000001
          161              C       0.810564       8.454308      11.554352      -0.055990      37.153105 0.43205386E+03  0.10071166E+05                                 9.606082                            6.870770       0.026699       2.010431                    0.999350      27.433908      76.759967       0.641298       0.409736      -1.076006      -0.019778       0.038716      -0.018325       0.047179      -0.007549       0.001476      -0.002214       0.005381      -0.019135      -0.007116      -0.004432       0.011548             11.889279      11.584447      -1.566043       1.219677      12.352214      -7.223023      11.731176          -0.000001
          162              C       8.359381       7.735911       3.905697       0.271351      32.391168 0.34401214E+03  0.76167643E+04                                 8.963953                            6.278786       0.016711       2.022263                    0.999430      24.869910      69.051781       0.643725       0.429743      -1.057408       0.043839      -0.009631       0.028787       0.053322       0.005484       0.039597       0.009166       0.037476       0.068422      -0.031809      -0.024892       0.056701             11.255924      11.491197       0.869856       6.983894      10.721880       0.022425      11.554696          -0.000000
          163              C      -0.540044       8.787258      11.346166      -0.079799      33.323087 0.42362272E+03  0.99017734E+04                                 8.990385                            6.873107      -0.000899       1.968092                    0.999626      29.174950      83.817650       0.626634       0.418175      -1.062355       0.016395       0.025682      -0.002902       0.030607       0.010062      -0.020697       0.003509       0.027589      -0.030364      -0.024869      -0.006145       0.031014             10.341577      11.135219      -1.764753       1.611898      10.459414      -5.256628       9.430098          -0.000001
          164              C      -3.176930       7.579707       5.525740      -0.069242      27.456043 0.37706108E+03  0.86122733E+04                                 8.067942                            6.475503      -0.362119       1.884797                    0.997627      28.394697      82.240949       0.643033       0.417029      -1.056704       0.011992       0.088619      -0.020517       0.091750       0.027020      -0.013231      -0.026614      -0.020380      -0.026468      -0.028025      -0.020434       0.048460              9.718071      11.526599       0.658291      -4.630950       6.780300      -0.723833      10.847313          -0.000001
          165              C      -4.898977       3.503786       9.751046      -0.060314      34.857603 0.41133376E+03  0.95690942E+04                                 9.336267                            6.809084      -0.034986       1.962512                    0.999639      29.013891      83.873176       0.622896       0.422682      -1.056737       0.020184       0.027938      -0.013955       0.037185       0.011946      -0.008416       0.016976       0.026644      -0.052475      -0.032672       0.005938       0.026734             11.146661       9.799099      -0.080330       3.499147      12.585327      -5.779571      11.055558           0.000001
          166              C       2.202079       3.445992       1.515950      -0.061046      35.207528 0.42555415E+03  0.99883341E+04                                 9.474708                            6.981325      -0.054505       1.960864                    0.999606      29.003471      84.325436       0.607597       0.429489      -1.052109       0.038428      -0.018786       0.014849       0.045278      -0.002634      -0.024115      -0.010852      -0.024156      -0.042135      -0.035925       0.012295       0.023630             11.269666      11.216879      -0.668982       6.635129      10.902863      -0.106362      11.689256          -0.000000
          167              C      -1.161315       7.060334       3.698976      -0.239183      36.900777 0.47840538E+03  0.11487662E+05                                 9.531267                            7.227084       0.076185       1.979609                    0.999823      30.829458      88.763583       0.623030       0.409413      -1.071695       0.030602      -0.020260      -0.023691       0.043683       0.013336      -0.027740      -0.020781      -0.047448      -0.051974      -0.044453      -0.003946       0.048400             11.201209      11.310497      -1.679581      -6.965306      10.117066       1.678074      12.176064          -0.000000
          168              C       2.850523       0.815936      10.415191      -0.223689      37.971686 0.46565587E+03  0.11135079E+05                                 9.745047                            7.160055       0.019111       1.963096                    0.999564      30.677822      88.892616       0.620410       0.412856      -1.066686       0.000065       0.012413       0.041764       0.043570      -0.016016      -0.016674       0.004753       0.041708      -0.072279      -0.028623      -0.014200       0.042823             11.552321      11.573984      -0.415873      -0.826861      12.581331       6.542806      10.501648          -0.000001
          169              C       9.368869       3.796287       1.848755      -0.219337      37.944883 0.46285423E+03  0.11043724E+05                                 9.750724                            7.145597       0.057544       1.979521                    0.999571      30.388224      87.757176       0.620541       0.413680      -1.066896       0.014754      -0.001473      -0.040076       0.042731      -0.021791      -0.001170       0.004530      -0.038750      -0.059659      -0.020669      -0.018791       0.039460             11.593883      11.657232      -1.658675      -6.579292      11.534190       0.082478      11.590227          -0.000001
          170              C      -0.278393       6.859354       2.621391      -0.081132      35.190302 0.44038762E+03  0.10408582E+05                                 9.385001                            7.040263      -0.035919       1.952889                    0.999581      29.625326      85.978190       0.614010       0.422060      -1.058418      -0.009860       0.023370       0.029242       0.038710      -0.009421       0.003466       0.004710      -0.047139      -0.083529      -0.029118      -0.010422       0.039539             11.003369      10.704802      -0.661837      -6.524929      10.392900       1.448184      11.912404           0.000000
          171              C      -1.508988       8.377958       4.021519       0.280766      31.694453 0.34035235E+03  0.75169498E+04                                 8.872409                            6.265366      -0.017247       2.015013                    0.999475      24.706548      68.552557       0.641206       0.432509      -1.055525      -0.042520       0.007789       0.028292       0.051663      -0.004296      -0.033625       0.001193       0.031742       0.074812      -0.029419      -0.020215       0.049634             11.188672      13.082300       0.356911      -7.571232       9.496478       0.075537      10.987238          -0.000000
          172              C      -0.831529       9.408566       3.479061      -0.224228      38.028321 0.46020737E+03  0.10989494E+05                                 9.812386                            7.150580       0.033086       1.973077                    0.999545      30.516721      88.813277       0.615633       0.416639      -1.062607       0.025114       0.008203      -0.036071       0.044711      -0.011477      -0.002390       0.020284      -0.027896      -0.051608      -0.026000      -0.008410       0.034410             11.771600      12.468662       0.008492      -6.785714      11.641569       1.033182      11.204569          -0.000000
          173              C      -6.002752      -5.036829      14.413252       0.617698      23.811331 0.24679772E+03  0.50994028E+04                                 7.700053                            5.596961      -0.001623       2.058908                    0.999598      22.203562      62.322109       0.622778       0.475987      -1.016498      -0.049995       0.015613      -0.042741       0.067602       0.023006      -0.088876      -0.014456       0.060818       0.013639      -0.073809      -0.037200       0.111010              9.446111       9.629906      -0.819389       5.621552       8.270665      -0.457983      10.437762           0.000001
          174              C      -4.432060      -4.005157      10.745064      -0.062009      35.513593 0.43845677E+03  0.10389008E+05                                 9.588242                            7.124198      -0.093534       1.950695                    0.999424      29.290078      86.121713       0.595501       0.434087      -1.047222       0.018462      -0.015891      -0.017944       0.030255      -0.005202       0.003482      -0.019530       0.037903      -0.001212      -0.031281       0.008860       0.022421             11.395053      11.195923       1.581783      -2.369399      12.346610       5.149995      10.642625          -0.000000
          175              C       3.197253       0.983104       2.190357      -0.233766      38.436242 0.48231200E+03  0.11618501E+05                                 9.804086                            7.270863       0.011768       1.960645                    0.999739      30.875431      89.375741       0.618599       0.411032      -1.069398      -0.007961      -0.009330      -0.034172       0.036306      -0.018048       0.016195      -0.009777      -0.038556      -0.070267      -0.033556      -0.008166       0.041722             11.586168      11.764678      -0.769871       6.531469      11.699012      -0.332405      11.294814          -0.000001
          176              C       2.219861       1.138279       1.244721      -0.074181      33.332115 0.39738415E+03  0.91772955E+04                                 9.029301                            6.676836      -0.073205       1.946079                    0.999605      29.172121      84.386459       0.630434       0.420690      -1.056589       0.022766       0.023078       0.013261       0.035025       0.013068      -0.015331       0.019348      -0.017488      -0.029884      -0.033884       0.008576       0.025307             10.606161      10.805744      -1.805087       5.949658      10.607835      -1.697446      10.404905           0.000001
          177              C       0.139553       9.154259       2.523162      -0.074683      33.981285 0.40395970E+03  0.93636112E+04                                 9.177535                            6.742883      -0.019114       1.965756                    0.999707      29.109675      84.246603       0.626060       0.422070      -1.056164      -0.023990      -0.016811       0.026364       0.039411       0.009501       0.007053      -0.023049       0.000747      -0.032295      -0.030739       0.008322       0.022416             10.960322      11.002485      -1.110135      -6.014619      11.031927       2.953225      10.846555           0.000001
          178              O       8.007267      -3.128188      11.579276      -0.609708      49.047225 0.71253197E+03  0.18368096E+05                                10.711202                            8.285207       0.091749       2.055508                    0.996007      29.396572      79.869756       0.657677       0.361271      -1.137840      -0.016335      -0.033502      -0.064705       0.074672      -0.040756       0.025292       0.018948       0.069260       0.101882      -0.077526       0.024060       0.053466             13.066456      14.917389      -0.842184       6.653006       9.996967      -2.953538      14.285011          -0.000001
          179              O       6.088133      -3.831419      10.756793      -0.501644      30.510324 0.45804712E+03  0.10545477E+05                                 7.654481                            6.545730       0.862199       2.343005                    0.998608      26.414225      67.248101       0.758425       0.350782      -1.149239      -0.000994       0.009593       0.017177       0.019699       0.025542      -0.058630       0.037489      -0.009595      -0.121529      -0.094662       0.042005       0.052657              8.459071       9.178584       3.293703       0.284881      10.017085      -1.765819       6.181545          -0.000002
          180              O       7.022030       1.336958       7.158978      -0.201792      30.646584 0.34097544E+03  0.72938254E+04                                 7.884350                            5.649860       0.386693       2.249451                    0.999280      22.465633      55.182403       0.815624       0.351062      -1.148685      -0.166235      -0.075884      -0.019037       0.183725      -0.052764       0.092389      -0.102387      -0.002126       0.114150      -0.102428      -0.071347       0.173775             10.201154       6.243583      -1.759037       2.824590      11.498017      -7.290609      12.861863          -0.000001
          181              O       9.351954       7.482570       4.833739      -0.217538      31.920359 0.35855744E+03  0.77669887E+04                                 8.131470                            5.813311       0.470339       2.274693                    0.999414      22.718023      56.155505       0.800005       0.353443      -1.146738      -0.023317       0.179858      -0.013477       0.181863       0.061708       0.130779       0.067009       0.019382       0.029060      -0.123643      -0.056921       0.180564             10.541213      12.763485       2.085310       7.854881       6.523780       1.757951      12.336373          -0.000001
          182              O       4.663683       1.934694       3.732696      -0.195512      30.703746 0.34700076E+03  0.74564407E+04                                 7.918460                            5.727274       0.511992       2.302142                    0.999038      22.334261      55.011939       0.804096       0.354484      -1.145725      -0.036591       0.170411      -0.012549       0.174747       0.055573       0.113622       0.079993      -0.006093       0.035907      -0.114939      -0.054806       0.169745             10.139550      11.845636       1.494893       7.316184       6.998961       1.660467      11.574053          -0.000001
          183              O      -3.722444       6.567529       8.101681      -0.205690      31.411282 0.35296946E+03  0.76090889E+04                                 8.033059                            5.746304       0.332432       2.229548                    0.999138      22.602649      55.570992       0.809915       0.350809      -1.149924      -0.154751      -0.065436      -0.034413       0.171505      -0.038060       0.091605      -0.112004      -0.022663       0.078257      -0.118493      -0.052527       0.171020             10.486754       6.476787      -2.006704       2.802110      12.879823      -7.589723      12.103651          -0.000001
          184              O      -4.931130       9.446846       8.188181      -0.190802      30.614297 0.34251542E+03  0.73394645E+04                                 7.878266                            5.676177       0.371481       2.247192                    0.999250      22.383605      55.137382       0.810324       0.352747      -1.146617       0.156904       0.079757      -0.031684       0.178841      -0.040237      -0.093640       0.099974      -0.014785       0.114541      -0.107618      -0.059521       0.167140             10.072038       6.445989      -1.546798      -2.769843      11.438613       6.982552      12.331513          -0.000001
          185              O       5.644800       4.272129       6.950791      -0.207926      31.192109 0.34556587E+03  0.74087342E+04                                 7.989439                            5.677766       0.400784       2.253756                    0.999181      22.520358      55.183480       0.816653       0.349829      -1.150943       0.161956       0.064652      -0.026709       0.176417      -0.040874      -0.089450       0.115137      -0.014410       0.104886      -0.116559      -0.058800       0.175359             10.558199       5.986148      -1.631160      -2.315610      12.966064       7.955382      12.722386          -0.000001
          186              O      -4.417985      -1.737186      12.480929      -0.647684      46.037662 0.70195939E+03  0.18014206E+05                                10.172865                            8.180518       0.284771       2.106516                    0.997807      29.751766      80.450847       0.667609       0.357504      -1.141702       0.049956      -0.027987      -0.024778       0.062392      -0.030535      -0.023803      -0.026503       0.038887       0.089856      -0.064077       0.018890       0.045187             11.877066      13.707849      -0.539671      -4.969974       9.411487       3.365907      12.511862          -0.000000
          187              O       1.395575       6.512002       0.403178      -0.621756      44.429636 0.65686811E+03  0.16566649E+05                                 9.957874                            7.924045       0.283269       2.118934                    0.996257      28.997381      77.535144       0.677490       0.358465      -1.141825       0.054939       0.006986       0.054458       0.077671      -0.031938       0.058556       0.040570      -0.079179      -0.003545      -0.099485       0.034246       0.065239             11.727284       7.555341      -0.491875      -1.569632      15.739987       5.463289      11.886526           0.000000
          188              O       5.034883       9.204337       0.485280      -0.638336      44.258783 0.65222177E+03  0.16450620E+05                                 9.921887                            7.939465       0.278568       2.120744                    0.996163      29.023762      78.077506       0.670040       0.362425      -1.136594       0.019683      -0.042673       0.020883       0.051424      -0.016609      -0.059379      -0.025543      -0.003177       0.000085      -0.072227       0.012786       0.059440             11.443710       8.524172      -2.306673       2.789973      15.792470      -3.555730      10.014489          -0.000000
          189              O       6.588409      14.078917       1.772518      -0.505549      30.941456 0.46147504E+03  0.10643935E+05                                 7.731533                            6.575821       0.877988       2.349688                    0.998042      26.428055      67.339287       0.755734       0.351385      -1.148777      -0.009448       0.001347      -0.004712       0.010643       0.023989       0.048406      -0.049896      -0.006541      -0.138934      -0.096715       0.044876       0.051839              8.553541       9.272013       3.523123      -1.762175      10.176520       0.027492       6.212090          -0.000002
          190              O      -0.157053       3.599349      12.823997      -0.626345      40.651612 0.63226497E+03  0.15833288E+05                                 9.386618                            7.822519       0.268036       2.119130                    0.995851      28.892310      77.596673       0.673921       0.362932      -1.135520       0.050173      -0.010478      -0.023111       0.056225      -0.015130      -0.016108      -0.072854       0.019551       0.007935      -0.082729       0.013725       0.069003             10.449943      14.619072      -1.910784      -2.153507       8.157622       1.909212       8.573134          -0.000000
          191              O       6.037540      12.087332       0.992551      -0.591555      47.244652 0.68829436E+03  0.17600821E+05                                10.448147                            8.151183       0.005536       2.034109                    0.995620      29.051991      78.767818       0.661681       0.361992      -1.136602       0.037554       0.005615       0.066258       0.076367      -0.042757       0.018906       0.027717      -0.057338       0.066998      -0.072210       0.020641       0.051569             12.610955       9.638544      -0.433740      -3.141236      13.989667       5.782425      14.204654          -0.000001
          192              O       6.641061       9.432027      10.576462      -0.493290      32.750507 0.46760704E+03  0.10835793E+05                                 8.123000                            6.663783       0.578449       2.264780                    0.995878      26.179874      67.161278       0.742223       0.356116      -1.143381       0.000475      -0.007423       0.005427       0.009208       0.017788       0.030094      -0.024562       0.004815      -0.204459      -0.083227       0.030676       0.052552              9.263793       9.570017       4.213010      -0.937671      11.505851       1.269193       6.715510          -0.000001
          193              O       5.814193      -6.646193      14.524675      -0.605537      37.985527 0.59278586E+03  0.14628961E+05                                 8.991546                            7.591701       0.292195       2.131364                    0.996400      28.551681      76.492322       0.680736       0.364596      -1.132542      -0.008289       0.056383       0.018830       0.060019      -0.004008       0.071865       0.034883      -0.012312      -0.014873      -0.084631       0.009423       0.075208              9.902158       8.652014      -2.753944      -1.688903      13.339213       0.898913       7.715246          -0.000000
          194              O       5.021465       8.451077      11.695098      -0.613554      48.981806 0.70878349E+03  0.18248622E+05                                10.708133                            8.275684       0.120877       2.062415                    0.995673      29.494737      80.104060       0.656545       0.362348      -1.136917      -0.006110       0.034423      -0.062322       0.071458      -0.038718      -0.025154      -0.019238       0.088369       0.089996      -0.080419       0.023517       0.056903             13.064999      12.928565       0.866551      -6.862734       9.096697       1.581395      17.169736          -0.000000
          195              O      -2.415611      -1.181901      11.802124      -0.516182      29.713609 0.43856813E+03  0.99968060E+04                                 7.509263                            6.393094       0.834095       2.336768                    0.998289      26.313083      66.851347       0.768892       0.349475      -1.149289      -0.010964      -0.009870       0.003250       0.015106       0.032383       0.039902      -0.037177      -0.035402      -0.033097      -0.075924       0.027757       0.048167              8.314333       8.887586       3.227164       0.154523       9.656788       2.169047       6.398626          -0.000002
          196              O      -2.951351       2.116577      12.521980      -0.616664      48.384276 0.71715513E+03  0.18526139E+05                                10.601702                            8.309333       0.025630       2.029355                    0.996062      29.635022      80.729516       0.656725       0.361036      -1.137476      -0.007946      -0.032393      -0.065767       0.073741      -0.027764       0.027013       0.017886       0.070787       0.071155      -0.064681       0.013437       0.051244             12.703842      12.427172       0.372580       6.147571       9.897545      -2.493868      15.786809           0.000000
          197              O       9.965716      13.849292       0.683204      -0.617210      48.795451 0.69949592E+03  0.17963474E+05                                10.689866                            8.221858       0.104438       2.056683                    0.995910      29.502747      80.216669       0.658135       0.362398      -1.136038      -0.026904      -0.001509       0.064198       0.069624      -0.043338      -0.010063      -0.019525      -0.065434       0.081646      -0.071148       0.021787       0.049361             13.106623       9.485536      -0.115508       3.094135      12.602887      -6.693451      17.231445           0.000000
          198              O       2.349185       6.978943      12.601149      -0.626491      39.217819 0.61984468E+03  0.15459592E+05                                 9.165400                            7.748840       0.284813       2.121130                    0.996605      28.990451      77.935425       0.676035       0.363263      -1.134223      -0.053530       0.008931      -0.015919       0.056557      -0.003808       0.024690       0.069597       0.013397      -0.022472      -0.079550       0.011340       0.068210             10.114560      14.330983      -1.636273       1.484001       7.886673      -1.770571       8.126023           0.000000
          199              O       9.219178      12.126282       1.800374      -0.500384      30.617662 0.44906077E+03  0.10298450E+05                                 7.703308                            6.496999       0.810594       2.334846                    0.997880      26.192862      66.786602       0.757683       0.352494      -1.146621       0.008869       0.001994      -0.006470       0.011158       0.016917      -0.035091       0.035311       0.003256      -0.164985      -0.081823       0.037148       0.044675              8.561804      10.277339       3.569807       1.399190       8.946464      -0.772402       6.461610          -0.000001
          200              O       1.983224       3.765481      13.281421      -0.571519      33.667170 0.50903890E+03  0.12071481E+05                                 8.245274                            6.930215       0.488532       2.195925                    0.998243      27.844321      72.703733       0.730000       0.353813      -1.143097      -0.029854      -0.009554      -0.004446       0.031659       0.037855       0.037110      -0.007817      -0.040684       0.094173      -0.071376       0.021432       0.049944              9.361020       8.419993       2.448235       2.410940      10.028913       4.383535       9.634154           0.000000
          201              O       5.681924      -4.558181      13.763768      -0.586009      36.471013 0.56024805E+03  0.13571908E+05                                 8.690403                            7.245586       0.526072       2.202103                    0.998454      28.234029      73.865433       0.719528       0.351397      -1.148110      -0.006263      -0.023142       0.007916       0.025247       0.041625      -0.011788      -0.047335       0.018375       0.092412      -0.068464      -0.003088       0.071553             10.091402      10.283034       2.383314      -4.972819       8.655014      -3.284994      11.336159          -0.000002
          202              O       4.936726       7.033190       0.365059      -0.535503      28.767898 0.42264847E+03  0.95477005E+04                                 7.306441                            6.242830       0.782226       2.315332                    0.999130      26.320965      66.626391       0.784100       0.345792      -1.152046       0.007997       0.012669       0.005384       0.015920       0.034522      -0.023153       0.032275       0.031216       0.023273      -0.063779       0.029161       0.034618              8.108915       7.783500       2.129078       3.134395       8.723319       2.022557       7.819925          -0.000002
          203              O      -6.549454      -3.960871      14.213862      -0.610765      38.722693 0.58750521E+03  0.14488274E+05                                 9.150084                            7.572168       0.194789       2.098843                    0.996265      28.720857      77.301292       0.678643       0.365982      -1.129747       0.005317      -0.050597       0.024647       0.056532      -0.007871      -0.054263      -0.038278       0.013522      -0.038582      -0.073000       0.011111       0.061889             10.306233       8.775935      -2.270714       2.676447      13.288612      -2.716001       8.854152           0.000000
          204              O      -6.414706      -6.065264      13.756438      -0.593534      33.870778 0.53538840E+03  0.12859898E+05                                 8.268097                            7.110826       0.489932       2.183549                    0.998391      28.491472      74.915929       0.720004       0.354162      -1.142606      -0.002178       0.030224       0.013612       0.033220       0.044138      -0.009490       0.045202       0.025179       0.085378      -0.077232       0.019281       0.057951              9.232785       9.118767       2.229935       3.705906       8.800801       2.558233       9.778786           0.000001
          205              O       7.874564       3.146667       3.550900      -0.204394      31.080007 0.35538557E+03  0.76762031E+04                                 7.982425                            5.794144       0.508089       2.299780                    0.999008      22.417492      55.215664       0.800478       0.354250      -1.146830       0.041169      -0.167680       0.025305       0.174505       0.024329      -0.127179      -0.073070       0.003107       0.150431      -0.126534      -0.046212       0.172746             10.181277      11.109196       0.260896      -7.304260       6.827281      -0.937677      12.607353          -0.000001
          206              O       1.613845      12.657149       5.487621      -0.197568      31.765805 0.34998025E+03  0.75340665E+04                                 8.094385                            5.739037       0.351933       2.240724                    0.999059      22.446909      55.279684       0.806222       0.352911      -1.147379       0.061074       0.160466       0.020442       0.172908      -0.042940      -0.108094       0.086613       0.020191       0.120250      -0.106673      -0.064148       0.170821             10.606596      12.532653      -0.964119      -7.967644       5.916917       1.862655      13.370219          -0.000001
          207              O       2.157596      -0.885317       8.956419      -0.211568      30.997319 0.35262857E+03  0.76039747E+04                                 7.969401                            5.767089       0.541082       2.307468                    0.999185      22.507859      55.442963       0.803075       0.353693      -1.146959      -0.179132       0.021933       0.003383       0.180502       0.053652       0.066767       0.134063      -0.031793       0.044840      -0.123348      -0.057987       0.181334             10.243297       6.645830       0.764855       0.723585      12.480028       7.628631      11.604033          -0.000001
          208              O       1.241822      -4.344060       8.877249      -0.194467      30.454591 0.34918805E+03  0.75200686E+04                                 7.879246                            5.755378       0.505005       2.298893                    0.999144      22.362745      55.258948       0.799510       0.355729      -1.143986       0.181592      -0.016327      -0.009118       0.182552       0.042415      -0.057704      -0.129156      -0.044580       0.052608      -0.115265      -0.054497       0.169762              9.993747       6.806235       0.568362      -0.718845      11.947798      -7.186434      11.227207          -0.000001
          209              O      -4.726678       1.264804      11.577810      -0.521094      30.813395 0.45392830E+03  0.10465046E+05                                 7.762241                            6.562627       0.727562       2.286470                    0.998472      26.952836      69.486713       0.746711       0.355795      -1.141015       0.022345       0.010896      -0.008028       0.026124      -0.004729      -0.048586       0.056309      -0.012101      -0.141261      -0.092622       0.017690       0.074931              8.585697       8.483583       3.693777       0.687028      11.045454      -1.132780       6.228055           0.000002
          210              O       0.174104      -2.067375       5.528672      -0.199661      30.543043 0.34042577E+03  0.72816038E+04                                 7.885886                            5.649643       0.323675       2.228590                    0.999169      22.469667      55.251823       0.814424       0.351602      -1.147854      -0.050999      -0.172121       0.021210       0.180766      -0.031511       0.114984      -0.079491       0.016258       0.169725      -0.112054      -0.060517       0.172571             10.295189      11.562771      -0.812170       7.670591       5.780145      -1.711531      13.542650          -0.000001
          211              O       0.246170       6.845809      13.256497      -0.567690      34.412606 0.52553895E+03  0.12549881E+05                                 8.355415                            7.038370       0.508342       2.202464                    0.998507      27.849598      72.731014       0.725606       0.353485      -1.144517       0.024201       0.012260      -0.006837       0.027977       0.033717      -0.036113       0.003130      -0.035820       0.098264      -0.065658       0.014310       0.051348              9.535379       8.245336       2.154707      -2.477181       9.775217      -4.578127      10.585583          -0.000001
          212              O       1.986528       8.582432       0.425170      -0.519580      32.279312 0.46728904E+03  0.10887677E+05                                 8.103333                            6.729797       0.333804       2.165819                    0.997523      26.952835      70.619314       0.723281       0.363454      -1.131182      -0.005036      -0.025542       0.008775       0.027473      -0.011118       0.040618      -0.050985       0.083215       0.030968      -0.077850      -0.001552       0.079403              9.121400      10.067200       2.946050      -3.987127       8.572192      -1.451656       8.724809           0.000002
          213              O      -2.527726       8.681002       4.898248      -0.207053      31.238383 0.35307868E+03  0.76168610E+04                                 8.027371                            5.772806       0.539663       2.305928                    0.999365      22.480355      55.404639       0.802173       0.353943      -1.146643       0.016673      -0.180526      -0.008215       0.181480       0.060828      -0.128232      -0.061073       0.046241      -0.014161      -0.119129      -0.057828       0.176957             10.447267      13.324130       1.445574      -7.805632       6.688980      -1.257348      11.328692          -0.000001

******************************************************
Auxiliary information for the entire system
The total spin magnetic moment of the unit cell is   -0.000100
The total net atomic charge of the unit cell is   -0.000002
Accuracy of reproducing the electrostatic potential in the unit cell:
  The inner radius (bohr) =    5.0000
  The outer radius (bohr) =   12.0000
  Valid grid points have density less than (e/(bohr^3)) =    0.0001
  The number of valid grid points were=       211028
  The rms potential error without charges in kcal/mol is=      7.51880
  The rms potential error with partial charges in kcal/mol is=      2.42556
  The RRMSE value at monopole order=      0.32260
  The rms potential error with partial charges and cloud penetration in kcal/mol is=      2.42002
  The RRMSE value at monopole order with cloud penetration is=      0.32186
  The rms potential error with partial charges and atomic dipoles in kcal/mol is=      0.59004
  The RRMSE value at dipole order=      0.07848
  The rms potential error with partial charges, atomic dipoles and cloud penetration in kcal/mol is=      0.57932
  The RRMSE value at dipole order with cloud penetration=      0.07705

******************************************************
The electron densities and ab initio electrostatic potential were computed in VASP using the PBE functional and
projector augmented wave method. See the main text of the journal article for a description of computational details.
The atomic charges, dipoles, and quadrupoles were computed with the DDEC6 method as described in
(a) T. A. Manz and N. Gabaldon Limas, RSC Adv. 6 (2016) 47771-47801 DOI: 10.1039/c6ra04656h
(b) N. Gabaldon Limas and T. A. Manz, RSC Adv. 8 (2018) 2678-2707 DOI: 10.1039/c7ra11829e.
For each atom in the material, the electron cloud parameters were fit to the spherically averaged atom-in-material
electron density using radial positions for which this density was between 10^-4 and 10^-2 electrons per cubic bohr.
The polarizabilities, dispersion coefficients, and quantum Drude oscillator (QDO) parameters were fit using the MCLF method.
The magnetic structure of the system was optimized in VASP from the default ferromagnetic initial guess using spin polarization.
The atomic spin moments (ASMs) were computed on this optimized magnetic structure using the DDEC6 partition as inputs
to the method of T. A. Manz and D. S. Sholl, J. Chem. Theory Comput. 7 (2011) 4146-4164 DOI: 10.1021/ct200539n.
The RMSE and RRMSE were computed using a uniform grid with Ewald summation.
