# Supplementary material for: A collection of forcefield precursors for metal–organic frameworks
Source: RSC Adv. 2019 Nov 13;9(63):36492–507. doi: 10.1039/c9ra07327b (PMC9075174; doi:10.1039/c9ra07327b)
Supplement: RA-009-C9RA07327B-s3424 [file RA-009-C9RA07327B-s3424.xyz]

  142
jmolscript: load "" {1 1 1} spacegroup "x,y,z" unitcell [{     13.346000     0.000000     0.000000 }, {     -2.147755    16.043276     0.000000 }, {     -5.309751    -7.604250    15.170208 }]
Cd    -3.575046     5.374393     8.996388     1.092726
Cd    -1.035130     5.806168     5.823236     0.988626
Cd     9.463540     3.064633     6.173820     1.092726
Cd     6.923624     2.632858     9.346972     0.988626
H      1.954686     0.783081     9.598191     0.143917
H      4.310075     7.352975     1.586804     0.115186
H      1.395357    -0.979152    14.150770     0.090011
H      2.320503    -1.439795    12.918949     0.107133
H     -4.189818    10.676018    10.204999     0.142955
H     -0.675802    -0.556665    12.683811     0.093670
H     -1.038426    -1.621323    11.539977     0.093189
H      9.459201     3.386092     2.833795     0.098002
H     -1.884949     0.221183    10.808773     0.126629
H      8.258007     3.091191     0.832844     0.133974
H      2.000290    -5.019443    10.426484     0.133629
H     -3.919867     8.810131     8.774448     0.104061
H      8.211976     7.111142     0.260928     0.129761
H      9.404824     7.374966     2.269463     0.114487
H     -0.229015    -3.686793    14.284268     0.100224
H     -1.441691    -3.068686    13.425634     0.096694
H      1.239444     2.482762     8.194946     0.126191
H      2.659363     3.938087     0.097089     0.120084
H      0.071513     9.249337     8.906429     0.118665
H      1.240423     3.853920     1.906895     0.113264
H      1.421594    -4.094811    12.457775     0.098265
H      1.511640    -3.038697    11.250226     0.103317
H      2.897277     7.245096     3.351099     0.102973
H     -2.557982     1.910579     9.352433     0.111166
H      3.933808     7.655945     5.572017     0.143917
H      1.578419     1.086051    13.583404     0.115186
H      4.493137     9.418178     1.019438     0.090011
H      3.567991     9.878821     2.251259     0.107133
H     10.078312    -2.236992     4.965209     0.142956
H      6.564296     8.995691     2.486397     0.093670
H      6.926920    10.060349     3.630231     0.093189
H     -3.570707     5.052934    12.336413     0.098002
H      7.773443     8.217843     4.361435     0.126629
H     -2.369513     5.347835    14.337364     0.133974
H      3.888204    13.458469     4.743724     0.133629
H      9.808361    -0.371105     6.395760     0.104061
H     -2.323482     1.327884    14.909280     0.129761
H     -3.516330     1.064060    12.900745     0.114487
H      6.117509    12.125819     0.885940     0.100224
H      7.330185    11.507712     1.744574     0.096694
H      4.649050     5.956264     6.975262     0.126191
H      3.229131     4.500939    15.073119     0.120084
H      5.816981    -0.810311     6.263779     0.118665
H      4.648071     4.585106    13.263313     0.113264
H      4.466900    12.533837     2.712433     0.098265
H      4.376854    11.477723     3.919982     0.103317
H      2.991217     1.193930    11.819109     0.102973
H      8.446476     6.528447     5.817775     0.111166
C      1.033849     1.016395     9.564816    -0.204702
C      3.683182     6.642240     1.644451    -0.244942
C      1.648344    -1.744911    13.578853    -0.067172
C     -3.323891    10.367809     9.965310    -0.226085
C     -0.297026    -1.228260    12.064866    -0.074706
C      9.210672     4.142738     2.316491    -0.084404
C     -1.243621     0.679091    10.279333    -0.243329
C      8.497407     3.963854     1.121078    -0.226494
C     -0.918715    10.586128    10.086671    -0.247967
C     -3.149948     9.268868     9.091506    -0.098897
C      8.467710     6.355256     0.776715    -0.231422
C      9.175182     6.502897     1.973644    -0.061833
C     -0.578134    -2.860093    13.864053    -0.066732
C      0.605175     2.017760     8.728938    -0.056579
C      2.704094     4.614143     0.761544    -0.266895
C      0.406269    -2.323761    12.861302     0.078413
C     -0.020099    -5.059310    10.464409     0.288559
C      1.793185     5.649816     2.776148    -0.049916
C     -0.798597     9.515230     9.182527    -0.056219
C      0.113091     0.343676    10.362769     0.276741
C      0.889847     5.579547     3.895709     0.580207
C      8.148650     5.060608     0.370153     0.290484
C      1.833609     4.590927     1.812840    -0.066097
C      0.913095    -3.419985    11.940471    -0.072169
C      9.555255     5.405124     2.745808    -0.064121
C     -1.167280     3.508815     7.789902     0.564449
C     -0.729705     2.365333     8.650053    -0.079262
C      2.815067     6.595645     2.662372    -0.077994
C     -1.637640     1.686122     9.416148    -0.073852
C      3.666890     5.634022     0.656870     0.272302
C     -1.699858     7.713257     7.771698     0.577328
C     -1.892560     8.833129     8.677359    -0.079689
C     10.341689     5.600886     3.971560     0.603595
C      4.854645     7.422631     5.605392    -0.204702
C      2.205312     1.796786    13.525757    -0.244942
C      4.240150    10.183937     1.591355    -0.067172
C      9.212385    -1.928783     5.204898    -0.226085
C      6.185520     9.667286     3.105342    -0.074706
C     -3.322178     4.296288    12.853717    -0.084404
C      7.132115     7.759935     4.890875    -0.243330
C     -2.608913     4.475172    14.049130    -0.226494
C      6.807209    -2.147102     5.083537    -0.247967
C      9.038442    -0.829842     6.078702    -0.098897
C     -2.579216     2.083770    14.393493    -0.231422
C     -3.286688     1.936129    13.196564    -0.061833
C      6.466628    11.299119     1.306155    -0.066732
C      5.283319     6.421266     6.441270    -0.056579
C      3.184400     3.824883    14.408664    -0.266895
C      5.482225    10.762787     2.308906     0.078413
C      5.908593    13.498336     4.705799     0.288559
C      4.095309     2.789210    12.394060    -0.049916
C      6.687091    -1.076204     5.987681    -0.056219
C      5.775403     8.095350     4.807439     0.276741
C      4.998647     2.859479    11.274499     0.580207
C     -2.260156     3.378418    14.800055     0.290484
C      4.054885     3.848099    13.357368    -0.066097
C      4.975399    11.859011     3.229737    -0.072169
C     -3.666761     3.033902    12.424400    -0.064121
C      7.055774     4.930211     7.380306     0.564449
C      6.618199     6.073693     6.520155    -0.079262
C      3.073427     1.843381    12.507836    -0.077994
C      7.526134     6.752904     5.754060    -0.073852
C      2.221604     2.805004    14.513338     0.272302
C      7.588352     0.725769     7.398510     0.577328
C      7.781054    -0.394103     6.492849    -0.079689
C     -4.453195     2.838140    11.198648     0.603595
O     -0.245213    -4.035596    11.315458    -0.201737
O     -2.420104     6.676899     4.186977    -0.483633
O      2.175449    -2.815587    14.373772    -0.210855
O     -0.301045     4.139777     7.136066    -0.474169
O     -2.447561     3.804605     7.782317    -0.651191
O     -0.750569    -1.816329    14.860736    -0.196209
O     10.419958     4.617585     4.822609    -0.635120
O      0.627351    -0.609643    11.195614    -0.185962
O     -0.013864     4.703575     3.924533    -0.604482
O     -2.707024     6.905083     7.553247    -0.619655
O     -0.628456     7.544485     7.177025    -0.461757
O      0.965427     6.470009     4.772547    -0.584632
O      6.133707    12.474622     3.854750    -0.201737
O      8.308598     1.762127    10.983231    -0.483633
O      3.713045    11.254613     0.796436    -0.210855
O      6.189539     4.299249     8.034142    -0.474169
O      8.336055     4.634421     7.387891    -0.651191
O      6.639063    10.255355     0.309472    -0.196209
O     -4.531464     3.821441    10.347599    -0.635120
O      5.261143     9.048669     3.974594    -0.185962
O      5.902358     3.735451    11.245675    -0.604482
O      8.595518     1.533943     7.616961    -0.619655
O      6.516950     0.894541     7.993183    -0.461757
O      4.923067     1.969017    10.397661    -0.584632

The following XYZ coordinates are in angstroms. Other properties are in atomic units.
The sperically averaged electron density of each atom fit to a function of the form exp(a - br)
eigen_1, eigen_2 and eigen_3 are the three eigenvalues of traceless quadrupole moment tensor
  atom number  atomic symbol              X              Y              Z     net charge C6 coefficient C8 coefficient C10 coefficient fluctuating dipole atomic polarizability isotropic forcefield polarizability              a              b squared Pearson coefficient          <r^3>          <r^4>         wp_QDO          m_QDO          q_QDO       dipole_x       dipole_y       dipole_z         dipole            Qxy            Qxz            Qyz     Q(x^2-y^2)  Q(3z^2 - R^2)        eigen_1        eigen_2        eigen_3 static polarizability      alpha(xx)      alpha(xy)      alpha(xz)      alpha(yy)      alpha(yz)      alpha(zz) atomic spin moment
            1             Cd      -3.575046       5.374393       8.996388       1.092726     131.880202 0.32373773E+04  0.11478349E+06                                19.805875                           17.728871       0.866010       2.011142                    0.999876      73.383439     192.409722       0.474482       0.364083      -1.205481      -0.047016      -0.061911      -0.057145       0.096484      -0.050408       0.006497       0.023681       0.137631      -0.059381      -0.084679      -0.010534       0.095212             22.719828      18.862485       4.293820      -1.988133      26.453454      -6.704652      22.843544          -0.000001
            2             Cd      -1.035130       5.806168       5.823236       0.988626     175.791097 0.44638036E+04  0.17044960E+06                                23.872515                           20.650315       0.737380       1.958350                    0.998707      76.281356     203.431443       0.447750       0.358245      -1.217836       0.026465       0.011046      -0.019674       0.034777      -0.014123       0.028267      -0.005490      -0.008983      -0.063921      -0.039158       0.004111       0.035047             29.742010      30.014852      -1.000461      -6.782792      20.296335       0.516486      38.914842          -0.000004
            3             Cd       9.463540       3.064633       6.173820       1.092726     131.880218 0.32373777E+04  0.11478351E+06                                19.805877                           17.728873       0.866009       2.011141                    0.999876      73.383441     192.409733       0.474482       0.364083      -1.205481       0.047016       0.061912       0.057145       0.096484      -0.050408       0.006497       0.023681       0.137632      -0.059381      -0.084679      -0.010534       0.095212             22.719830      18.862486       4.293821      -1.988133      26.453457      -6.704653      22.843547          -0.000001
            4             Cd       6.923624       2.632858       9.346972       0.988626     175.791090 0.44638032E+04  0.17044959E+06                                23.872514                           20.650313       0.737380       1.958350                    0.998707      76.281354     203.431434       0.447750       0.358244      -1.217836      -0.026465      -0.011046       0.019674       0.034777      -0.014123       0.028267      -0.005490      -0.008983      -0.063921      -0.039158       0.004111       0.035047             29.742010      30.014851      -1.000462      -6.782795      20.296334       0.516487      38.914844          -0.000004
            5              H       1.954686       0.783081       9.598191       0.143917       1.186835 0.85412872E+01  0.84474549E+02                                 1.802586                            1.672070      -1.045790       2.402773                    0.997080       3.306740       9.023404       0.504530       1.227486      -0.722807       0.038682      -0.005163      -0.001888       0.039070      -0.005341      -0.006396      -0.010077       0.012859      -0.017975      -0.017453       0.005439       0.012014              1.875670       2.508239      -0.196147       0.096644       1.532842      -0.093187       1.585928          -0.000000
            6              H       4.310075       7.352975       1.586804       0.115186       1.073450 0.76843451E+01  0.75719534E+02                                 1.817299                            1.681587      -1.236330       2.290583                    0.993626       3.811374      11.181914       0.450445       1.379949      -0.686172       0.020890       0.025441       0.002448       0.033010       0.012394      -0.007038       0.005864      -0.000171      -0.002355      -0.017110       0.004261       0.012849              1.909444       1.919629       0.558681      -0.095964       2.221537      -0.056532       1.587166          -0.000002
            7              H       1.395357      -0.979152      14.150770       0.090011       1.187877 0.94680339E+01  0.97917089E+02                                 1.906198                            1.831337      -1.433216       2.172813                    0.992253       4.167826      12.370928       0.445861       1.328336      -0.695405      -0.010110       0.028269       0.021662       0.037022      -0.010428       0.004807       0.004470      -0.018236       0.012183      -0.017678       0.005237       0.012441              1.982725       1.760943      -0.063490       0.053922       2.149482       0.307376       2.037748          -0.000002
            8              H       2.320503      -1.439795      12.918949       0.107133       1.343635 0.10887912E+02  0.11444064E+03                                 1.975197                            1.901465      -0.895322       2.449524                    0.997431       3.557649      10.013921       0.467958       1.245269      -0.720084       0.030992       0.010596      -0.026433       0.042089      -0.001713      -0.010489      -0.001808       0.016546      -0.016033      -0.011449      -0.004657       0.016106              2.035809       1.998168       0.221758      -0.286765       1.859018      -0.238967       2.250242          -0.000002
            9              H      -4.189818      10.676018      10.204999       0.142955       1.147038 0.83942429E+01  0.81631358E+02                                 1.684803                            1.601591      -0.902758       2.467257                    0.998841       3.102983       8.059560       0.549639       1.145916      -0.744612      -0.037066       0.012019       0.006131       0.039445      -0.000516       0.000293       0.013000       0.021073      -0.032833      -0.021341       0.005320       0.016021              1.694644       2.023282      -0.227329      -0.136036       1.591222       0.191798       1.469429           0.000010
           10              H      -0.675802      -0.556665      12.683811       0.093670       1.127408 0.89514520E+01  0.91011732E+02                                 1.834748                            1.779647      -1.147772       2.316073                    0.994557       3.881938      11.313239       0.454043       1.326800      -0.697696      -0.011599       0.025442       0.023418       0.036472       0.004464      -0.006683       0.006252      -0.002656      -0.023179      -0.014024       0.005368       0.008656              1.886849       1.588637      -0.242502      -0.148648       2.014736       0.220670       2.057173          -0.000002
           11              H      -1.038426      -1.621323      11.539977       0.093189       1.390442 0.11527681E+02  0.12243283E+03                                 1.971426                            1.911595      -1.248618       2.273546                    0.995312       3.742962      10.457601       0.485142       1.188724      -0.731320      -0.026069      -0.014969      -0.022175       0.037355       0.007015      -0.000114      -0.000150       0.024491       0.021607      -0.017714       0.007196       0.010518              2.025941       1.938042       0.157578       0.393793       2.122315       0.075695       2.017466          -0.000000
           12              H       9.459201       3.386092       2.833795       0.098002       1.429935 0.10918692E+02  0.11451383E+03                                 2.008640                            1.866132      -1.179754       2.298586                    0.996616       3.672977      10.230248       0.488285       1.196039      -0.729487       0.015995      -0.032828       0.013042       0.038776      -0.000485       0.009309       0.000678      -0.023837      -0.035366      -0.018670       0.000838       0.017832              2.086974       1.709715      -0.258996       0.339613       2.355198      -0.542105       2.196007           0.000003
           13              H      -1.884949       0.221183      10.808773       0.126629       1.155083 0.87946868E+01  0.87880087E+02                                 1.776517                            1.701009      -1.103993       2.355014                    0.996678       3.500583       9.695472       0.496835       1.233741      -0.719743      -0.031874      -0.013414       0.015662       0.037963       0.004222      -0.004637      -0.013568       0.021085      -0.023982      -0.020863       0.002946       0.017917              1.807914       1.791863       0.089122      -0.209190       1.774722      -0.393111       1.857158          -0.000001
           14              H       8.258007       3.091191       0.832844       0.133974       1.193313 0.87755831E+01  0.86334899E+02                                 1.729898                            1.636463      -0.914543       2.451142                    0.998726       3.189544       8.345804       0.544037       1.144373      -0.744501      -0.007152      -0.034587      -0.008374       0.036298       0.002054       0.011331      -0.001468      -0.027744      -0.006588      -0.020170       0.005018       0.015153              1.750172       1.454318       0.157392       0.170902       2.212908       0.220928       1.583290           0.000012
           15              H       2.000290      -5.019443      10.426484       0.133629       1.132274 0.81211810E+01  0.78384053E+02                                 1.663652                            1.564312      -1.019365       2.397672                    0.998347       3.192793       8.281830       0.561615       1.129949      -0.746672       0.034981       0.012759       0.008585       0.038212       0.003352       0.001155       0.012271       0.028512      -0.036545      -0.022647       0.001679       0.020968              1.722461       1.779530       0.278756       0.203763       1.783574       0.417580       1.604280           0.000006
           16              H      -3.919867       8.810131       8.774448       0.104061       1.322757 0.98775613E+01  0.10107791E+03                                 1.908883                            1.775144      -1.100634       2.343456                    0.996839       3.575921       9.852961       0.500324       1.196323      -0.729108      -0.037578      -0.012538      -0.018479       0.043712       0.002151      -0.000549       0.010510       0.033224      -0.021217      -0.021106       0.000819       0.020287              1.996599       2.186982       0.451277       0.361572       2.038216       0.393671       1.764599           0.000002
           17              H       8.211976       7.111142       0.260928       0.129761       1.050297 0.74846537E+01  0.72615110E+02                                 1.730660                            1.613923      -1.123902       2.346615                    0.996517       3.582730      10.129290       0.483755       1.305043      -0.702069      -0.004466       0.031336      -0.015769       0.035364       0.001073       0.008491       0.001879      -0.021272      -0.003081      -0.015207       0.003450       0.011757              1.810258       1.527740      -0.213780       0.340779       1.969444      -0.445963       1.933589          -0.000002
           18              H       9.404824       7.374966       2.269463       0.114487       1.184317 0.90846314E+01  0.90836883E+02                                 1.766843                            1.701909      -0.888248       2.456161                    0.998727       3.353293       9.067116       0.512336       1.195629      -0.730838       0.012807       0.040099       0.009606       0.043176       0.002183       0.004760      -0.000049      -0.032676      -0.008325      -0.016717      -0.001158       0.017874              1.765918       1.558855       0.110488       0.136524       2.069515       0.200760       1.669384          -0.000003
           19              H      -0.229015      -3.686793      14.284268       0.100224       1.526364 0.13105054E+02  0.14371669E+03                                 2.120035                            2.061276      -1.114793       2.336480                    0.995585       3.730148      10.589133       0.459381       1.215807      -0.727233       0.015537      -0.031634       0.015488       0.038496      -0.008300       0.001938       0.000692      -0.025940       0.014987      -0.018079       0.005177       0.012902              2.149891       1.970301      -0.334534       0.060085       2.415189      -0.279838       2.064184           0.000005
           20              H      -1.441691      -3.068686      13.425634       0.096694       1.401849 0.11626822E+02  0.12348219E+03                                 1.970607                            1.913634      -1.138248       2.323760                    0.994905       3.673100      10.189776       0.488287       1.181103      -0.734088      -0.034766      -0.004492      -0.018246       0.039519      -0.001498       0.007454       0.001283       0.010492      -0.026929      -0.011846      -0.000569       0.012415              1.999137       2.222421       0.149653       0.172467       1.686047       0.122570       2.088943           0.000001
           21              H       1.239444       2.482762       8.194946       0.126191       1.136995 0.81186988E+01  0.78487136E+02                                 1.684246                            1.579461      -0.860333       2.478857                    0.999119       3.166139       8.265017       0.549834       1.152293      -0.741766       0.032407       0.020638      -0.022447       0.044497       0.003560      -0.008491      -0.007454       0.020999      -0.017094      -0.014564      -0.003480       0.018045              1.742834       1.860903       0.240239      -0.317638       1.629798      -0.387145       1.737800          -0.000001
           22              H       2.659363       3.938087       0.097089       0.120084       1.219591 0.91075608E+01  0.90592558E+02                                 1.755575                            1.664629      -1.047569       2.373299                    0.997830       3.348975       8.861077       0.539699       1.140944      -0.743776      -0.010385      -0.027839      -0.020874       0.036313       0.016322      -0.008057       0.012084      -0.010440      -0.003163      -0.024679       0.005364       0.019315              1.779978       1.528429       0.044732      -0.192828       1.813085       0.428778       1.998419           0.000005
           23              H       0.071513       9.249337       8.906429       0.118665       1.183424 0.86499792E+01  0.84707558E+02                                 1.708233                            1.613771      -0.904409       2.451771                    0.998706       3.220379       8.379420       0.553986       1.129016      -0.747773       0.041613      -0.009786      -0.013537       0.044841       0.000614      -0.000840       0.006460       0.023363      -0.036928      -0.016246      -0.001622       0.017868              1.744322       2.088817      -0.236676      -0.260593       1.597822       0.240908       1.546328           0.000003
           24              H       1.240423       3.853920       1.906895       0.113264       1.373019 0.10374526E+02  0.10687065E+03                                 1.929949                            1.801616      -1.078719       2.364492                    0.996998       3.443725       9.346724       0.506791       1.173241      -0.736806      -0.023651      -0.034730       0.003575       0.042170       0.010287      -0.001934       0.008473      -0.019793      -0.009187      -0.015207      -0.003022       0.018228              1.984409       2.155028       0.566766      -0.278871       2.116246      -0.109635       1.681952           0.000004
           25              H       1.421594      -4.094811      12.457775       0.098265       1.436311 0.11870982E+02  0.12664859E+03                                 1.994014                            1.924304      -1.198528       2.291121                    0.995109       3.717589      10.314407       0.490795       1.169747      -0.736348       0.018182      -0.024867       0.021335       0.037472       0.001210       0.000320      -0.009435      -0.004169      -0.036564      -0.015914       0.003909       0.012005              2.046057       1.787898      -0.278074       0.297823       2.187508      -0.016454       2.162765           0.000004
           26              H       1.511640      -3.038697      11.250226       0.103317       1.333227 0.10899651E+02  0.11375066E+03                                 1.898819                            1.845551      -1.021057       2.380892                    0.996706       3.565150       9.760722       0.500834       1.171847      -0.736533       0.022658       0.016435      -0.026536       0.038570       0.007661      -0.000618      -0.001069       0.024420       0.020943      -0.017934       0.006818       0.011116              1.944819       1.727024       0.158660      -0.288094       2.020700      -0.024943       2.086732           0.000001
           27              H       2.897277       7.245096       3.351099       0.102973       1.297664 0.10015914E+02  0.10418351E+03                                 1.963916                            1.847084      -1.406913       2.203713                    0.991801       3.894867      11.284635       0.460982       1.277361      -0.708083       0.004035       0.023029       0.028378       0.036768       0.005390      -0.001177       0.009308      -0.009942       0.003481      -0.010741      -0.002132       0.012872              2.010785       1.795290       0.232076       0.020577       1.965001       0.429470       2.272063          -0.000002
           28              H      -2.557982       1.910579       9.352433       0.111166       1.031847 0.73730503E+01  0.72275972E+02                                 1.798470                            1.669511      -1.349383       2.237290                    0.992268       3.925209      11.680803       0.440755       1.417628      -0.678067      -0.042465       0.005844      -0.003176       0.042983       0.000255      -0.000745      -0.008023       0.017613      -0.025714      -0.014828       0.001691       0.013137              1.890137       2.483279      -0.322927       0.157174       1.579619      -0.134743       1.607513          -0.000000
           29              H       3.933808       7.655945       5.572017       0.143917       1.186835 0.85412851E+01  0.84474517E+02                                 1.802585                            1.672069      -1.045790       2.402774                    0.997080       3.306740       9.023401       0.504530       1.227485      -0.722807      -0.038682       0.005163       0.001888       0.039070      -0.005341      -0.006396      -0.010077       0.012859      -0.017975      -0.017453       0.005439       0.012014              1.875669       2.508238      -0.196147       0.096644       1.532841      -0.093186       1.585927          -0.000000
           30              H       1.578419       1.086051      13.583404       0.115186       1.073450 0.76843451E+01  0.75719534E+02                                 1.817299                            1.681587      -1.236330       2.290583                    0.993626       3.811374      11.181914       0.450445       1.379949      -0.686172      -0.020890      -0.025441      -0.002448       0.033010       0.012394      -0.007038       0.005864      -0.000171      -0.002355      -0.017110       0.004261       0.012849              1.909444       1.919629       0.558681      -0.095964       2.221537      -0.056532       1.587166          -0.000002
           31              H       4.493137       9.418178       1.019438       0.090011       1.187877 0.94680339E+01  0.97917089E+02                                 1.906198                            1.831337      -1.433215       2.172813                    0.992253       4.167826      12.370928       0.445861       1.328336      -0.695405       0.010110      -0.028269      -0.021662       0.037022      -0.010428       0.004807       0.004470      -0.018236       0.012183      -0.017678       0.005237       0.012441              1.982724       1.760943      -0.063490       0.053922       2.149482       0.307376       2.037748          -0.000002
           32              H       3.567991       9.878821       2.251259       0.107133       1.343635 0.10887910E+02  0.11444061E+03                                 1.975197                            1.901464      -0.895322       2.449524                    0.997431       3.557649      10.013919       0.467959       1.245268      -0.720084      -0.030992      -0.010596       0.026433       0.042089      -0.001713      -0.010489      -0.001808       0.016546      -0.016033      -0.011449      -0.004657       0.016106              2.035809       1.998167       0.221758      -0.286765       1.859017      -0.238967       2.250241          -0.000002
           33              H      10.078312      -2.236992       4.965209       0.142956       1.147037 0.83942358E+01  0.81631274E+02                                 1.684802                            1.601590      -0.902757       2.467258                    0.998841       3.102982       8.059557       0.549639       1.145916      -0.744612       0.037066      -0.012019      -0.006131       0.039445      -0.000516       0.000293       0.013000       0.021073      -0.032833      -0.021341       0.005320       0.016021              1.694643       2.023280      -0.227329      -0.136036       1.591221       0.191798       1.469428           0.000010
           34              H       6.564296       8.995691       2.486397       0.093670       1.127408 0.89514521E+01  0.91011732E+02                                 1.834748                            1.779647      -1.147772       2.316073                    0.994557       3.881938      11.313239       0.454043       1.326800      -0.697696       0.011599      -0.025442      -0.023418       0.036472       0.004464      -0.006683       0.006252      -0.002656      -0.023179      -0.014024       0.005368       0.008656              1.886849       1.588637      -0.242502      -0.148648       2.014736       0.220670       2.057173          -0.000002
           35              H       6.926920      10.060349       3.630231       0.093189       1.390442 0.11527683E+02  0.12243288E+03                                 1.971427                            1.911596      -1.248618       2.273546                    0.995312       3.742962      10.457604       0.485142       1.188725      -0.731320       0.026069       0.014969       0.022175       0.037355       0.007015      -0.000114      -0.000150       0.024491       0.021607      -0.017714       0.007196       0.010518              2.025942       1.938043       0.157578       0.393793       2.122316       0.075695       2.017466          -0.000000
           36              H      -3.570707       5.052934      12.336413       0.098002       1.429935 0.10918688E+02  0.11451377E+03                                 2.008639                            1.866131      -1.179754       2.298586                    0.996616       3.672977      10.230245       0.488285       1.196038      -0.729487      -0.015995       0.032828      -0.013042       0.038776      -0.000485       0.009309       0.000678      -0.023837      -0.035366      -0.018670       0.000838       0.017832              2.086972       1.709715      -0.258995       0.339613       2.355196      -0.542104       2.196006           0.000003
           37              H       7.773443       8.217843       4.361435       0.126629       1.155083 0.87946867E+01  0.87880088E+02                                 1.776517                            1.701009      -1.103993       2.355014                    0.996678       3.500583       9.695473       0.496835       1.233741      -0.719743       0.031874       0.013414      -0.015662       0.037963       0.004221      -0.004637      -0.013568       0.021085      -0.023982      -0.020863       0.002946       0.017917              1.807915       1.791863       0.089122      -0.209190       1.774723      -0.393111       1.857158          -0.000001
           38              H      -2.369513       5.347835      14.337364       0.133974       1.193314 0.87755874E+01  0.86334958E+02                                 1.729900                            1.636464      -0.914543       2.451142                    0.998726       3.189544       8.345807       0.544036       1.144373      -0.744500       0.007152       0.034587       0.008374       0.036298       0.002054       0.011331      -0.001468      -0.027745      -0.006587      -0.020170       0.005018       0.015153              1.750173       1.454318       0.157392       0.170902       2.212909       0.220929       1.583291           0.000012
           39              H       3.888204      13.458469       4.743724       0.133629       1.132274 0.81211777E+01  0.78384016E+02                                 1.663652                            1.564312      -1.019365       2.397672                    0.998347       3.192792       8.281828       0.561615       1.129949      -0.746672      -0.034981      -0.012759      -0.008585       0.038212       0.003352       0.001155       0.012271       0.028512      -0.036545      -0.022647       0.001679       0.020968              1.722461       1.779530       0.278756       0.203763       1.783574       0.417580       1.604280           0.000006
           40              H       9.808361      -0.371105       6.395760       0.104061       1.322757 0.98775613E+01  0.10107791E+03                                 1.908883                            1.775144      -1.100634       2.343456                    0.996839       3.575921       9.852961       0.500324       1.196323      -0.729108       0.037578       0.012538       0.018479       0.043712       0.002151      -0.000549       0.010510       0.033224      -0.021217      -0.021106       0.000819       0.020287              1.996599       2.186982       0.451277       0.361572       2.038216       0.393671       1.764599           0.000002
           41              H      -2.323482       1.327884      14.909280       0.129761       1.050297 0.74846537E+01  0.72615110E+02                                 1.730660                            1.613923      -1.123902       2.346615                    0.996517       3.582730      10.129290       0.483755       1.305043      -0.702069       0.004466      -0.031336       0.015769       0.035364       0.001073       0.008491       0.001879      -0.021272      -0.003081      -0.015207       0.003450       0.011757              1.810258       1.527740      -0.213780       0.340779       1.969444      -0.445963       1.933589          -0.000002
           42              H      -3.516330       1.064060      12.900745       0.114487       1.184316 0.90846260E+01  0.90836816E+02                                 1.766842                            1.701909      -0.888248       2.456161                    0.998727       3.353292       9.067113       0.512336       1.195630      -0.730838      -0.012807      -0.040099      -0.009606       0.043176       0.002183       0.004760      -0.000049      -0.032676      -0.008325      -0.016717      -0.001158       0.017874              1.765917       1.558854       0.110488       0.136524       2.069514       0.200760       1.669383          -0.000003
           43              H       6.117509      12.125819       0.885940       0.100224       1.526364 0.13105055E+02  0.14371671E+03                                 2.120035                            2.061276      -1.114793       2.336480                    0.995585       3.730148      10.589134       0.459381       1.215808      -0.727233      -0.015537       0.031634      -0.015488       0.038496      -0.008300       0.001938       0.000692      -0.025940       0.014987      -0.018079       0.005177       0.012902              2.149891       1.970301      -0.334535       0.060085       2.415189      -0.279838       2.064184           0.000005
           44              H       7.330185      11.507712       1.744574       0.096694       1.401849 0.11626825E+02  0.12348224E+03                                 1.970608                            1.913635      -1.138248       2.323760                    0.994905       3.673100      10.189779       0.488286       1.181104      -0.734088       0.034766       0.004492       0.018246       0.039519      -0.001498       0.007454       0.001283       0.010492      -0.026929      -0.011846      -0.000569       0.012415              1.999138       2.222422       0.149653       0.172467       1.686048       0.122571       2.088944           0.000001
           45              H       4.649050       5.956264       6.975262       0.126191       1.136995 0.81186988E+01  0.78487136E+02                                 1.684246                            1.579461      -0.860333       2.478857                    0.999119       3.166139       8.265017       0.549834       1.152293      -0.741766      -0.032407      -0.020638       0.022446       0.044497       0.003560      -0.008491      -0.007454       0.020999      -0.017094      -0.014564      -0.003480       0.018045              1.742834       1.860903       0.240239      -0.317638       1.629798      -0.387145       1.737800          -0.000001
           46              H       3.229131       4.500939      15.073119       0.120084       1.219590 0.91075535E+01  0.90592466E+02                                 1.755575                            1.664628      -1.047568       2.373299                    0.997830       3.348974       8.861073       0.539699       1.140944      -0.743776       0.010385       0.027839       0.020874       0.036313       0.016322      -0.008057       0.012084      -0.010440      -0.003163      -0.024679       0.005364       0.019315              1.779977       1.528428       0.044732      -0.192828       1.813085       0.428777       1.998418           0.000005
           47              H       5.816981      -0.810311       6.263779       0.118665       1.183423 0.86499780E+01  0.84707544E+02                                 1.708233                            1.613771      -0.904409       2.451771                    0.998706       3.220379       8.379420       0.553986       1.129016      -0.747773      -0.041613       0.009786       0.013537       0.044841       0.000614      -0.000840       0.006460       0.023363      -0.036928      -0.016246      -0.001622       0.017868              1.744322       2.088817      -0.236676      -0.260593       1.597822       0.240908       1.546328           0.000003
           48              H       4.648071       4.585106      13.263313       0.113264       1.373019 0.10374531E+02  0.10687071E+03                                 1.929950                            1.801617      -1.078719       2.364492                    0.996998       3.443725       9.346727       0.506790       1.173242      -0.736806       0.023651       0.034730      -0.003575       0.042170       0.010287      -0.001934       0.008473      -0.019793      -0.009187      -0.015207      -0.003022       0.018228              1.984410       2.155030       0.566766      -0.278871       2.116248      -0.109635       1.681953           0.000004
           49              H       4.466900      12.533837       2.712433       0.098265       1.436312 0.11870984E+02  0.12664862E+03                                 1.994014                            1.924304      -1.198528       2.291121                    0.995109       3.717590      10.314409       0.490795       1.169747      -0.736348      -0.018182       0.024867      -0.021335       0.037472       0.001210       0.000320      -0.009435      -0.004169      -0.036564      -0.015914       0.003909       0.012005              2.046057       1.787898      -0.278074       0.297822       2.187508      -0.016454       2.162764           0.000004
           50              H       4.376854      11.477723       3.919982       0.103317       1.333227 0.10899647E+02  0.11375061E+03                                 1.898819                            1.845551      -1.021057       2.380892                    0.996706       3.565149       9.760720       0.500834       1.171847      -0.736533      -0.022658      -0.016435       0.026536       0.038570       0.007661      -0.000618      -0.001069       0.024420       0.020943      -0.017934       0.006818       0.011116              1.944819       1.727024       0.158660      -0.288094       2.020700      -0.024943       2.086732           0.000001
           51              H       2.991217       1.193930      11.819109       0.102973       1.297664 0.10015913E+02  0.10418351E+03                                 1.963916                            1.847084      -1.406913       2.203713                    0.991801       3.894867      11.284636       0.460982       1.277362      -0.708083      -0.004035      -0.023029      -0.028378       0.036768       0.005390      -0.001177       0.009308      -0.009942       0.003481      -0.010741      -0.002132       0.012872              2.010785       1.795290       0.232077       0.020577       1.965002       0.429470       2.272063          -0.000002
           52              H       8.446476       6.528447       5.817775       0.111166       1.031847 0.73730503E+01  0.72275972E+02                                 1.798470                            1.669511      -1.349383       2.237290                    0.992268       3.925209      11.680803       0.440755       1.417628      -0.678067       0.042465      -0.005844       0.003176       0.042983       0.000255      -0.000745      -0.008023       0.017613      -0.025714      -0.014828       0.001691       0.013137              1.890137       2.483279      -0.322927       0.157174       1.579619      -0.134743       1.607513          -0.000000
           53              C       1.033849       1.016395       9.564816      -0.204702      36.132832 0.44682814E+03  0.10578049E+05                                 9.464854                            7.039066       0.047590       1.985705                    0.999269      29.982015      86.517862       0.622186       0.415835      -1.064482       0.006730       0.033995      -0.015067       0.037789      -0.009285       0.003273       0.005017       0.036188      -0.051732      -0.020823      -0.008224       0.029047             11.448691      11.564308      -1.186657       0.682367      11.248570      -6.297729      11.533193           0.000001
           54              C       3.683182       6.642240       1.644451      -0.244942      39.466031 0.49368980E+03  0.12024661E+05                                10.104777                            7.430998      -0.002755       1.952882                    0.999255      31.544844      93.396859       0.599537       0.419441      -1.058462      -0.013475       0.002666       0.027780       0.030990       0.032292       0.001549      -0.008971       0.010050      -0.049136      -0.029330      -0.011922       0.041253             12.390970      11.721664       2.314789      -5.872877      10.107227       1.762013      15.344020          -0.000003
           55              C       1.648344      -1.744911      13.578853      -0.067172      28.548868 0.39969166E+03  0.92843548E+04                                 8.388739                            6.757507      -0.452349       1.859530                    0.996295      28.832890      84.847754       0.615461       0.428429      -1.047208       0.011346      -0.084331       0.031333       0.090676      -0.023666       0.028677      -0.024193      -0.004507      -0.019789      -0.032083      -0.019080       0.051162             10.394391      10.047535       0.237840       4.030392       8.203394      -0.683145      12.932244          -0.000001
           56              C      -3.323891      10.367809       9.965310      -0.226085      39.014223 0.47053448E+03  0.11250785E+05                                 9.899361                            7.160727      -0.002546       1.957688                    0.999703      30.624601      87.958242       0.626846       0.408652      -1.072300      -0.014104      -0.011826      -0.029855       0.035072      -0.015685      -0.012928       0.022904       0.055484      -0.051359      -0.041163      -0.005039       0.046202             12.653357      10.166708       1.484071       1.385147      16.254940       8.321626      11.538424           0.000010
           57              C      -0.297026      -1.228260      12.064866      -0.074706      28.453221 0.38805224E+03  0.89454056E+04                                 8.364903                            6.633010      -0.367525       1.884633                    0.997217      28.689813      84.036595       0.624934       0.425170      -1.049471       0.078693       0.013106      -0.037605       0.088196       0.022852      -0.027091      -0.023841       0.022292       0.020789      -0.031278      -0.019731       0.051009             10.508926       6.722126      -0.956345       0.857853      12.801292      -4.834228      12.003358          -0.000001
           58              C       9.210672       4.142738       2.316491      -0.084404      33.925583 0.43415927E+03  0.10250980E+05                                 9.196818                            7.014003      -0.036807       1.951201                    0.999637      29.866473      87.358066       0.610486       0.424927      -1.053940       0.007318       0.013069      -0.040333       0.043025      -0.015967       0.004340      -0.011750      -0.012623      -0.093226      -0.033590      -0.001364       0.034954             10.752548       8.277223       0.275531       5.709553       9.660003       0.045059      14.320418           0.000003
           59              C      -1.243621       0.679091      10.279333      -0.243329      37.602726 0.48563173E+03  0.11753050E+05                                 9.756278                            7.339382       0.028834       1.967706                    0.999546      31.215583      91.444843       0.608442       0.415952      -1.063092      -0.027299       0.033920      -0.025716       0.050568       0.022519      -0.011947      -0.021695       0.024239      -0.033669      -0.031743      -0.008747       0.040491             11.963478      11.665632      -3.774425       2.625068      12.483470      -6.829758      11.741333           0.000000
           60              C       8.497407       3.963854       1.121078      -0.226494      37.107362 0.45518238E+03  0.10806845E+05                                 9.567010                            7.046961       0.059370       1.975483                    0.999651      30.464720      87.533575       0.630584       0.409119      -1.070702       0.025220      -0.008409       0.027137       0.037990       0.014085       0.014610       0.019882      -0.041984      -0.048515      -0.029971      -0.012768       0.042738             11.536098       8.930232      -0.891971       6.426323      10.389006      -1.606071      15.289055           0.000009
           61              C      -0.918715      10.586128      10.086671      -0.247967      38.101500 0.46408679E+03  0.11066212E+05                                 9.775926                            7.127620       0.083466       1.984607                    0.999817      30.651105      88.116572       0.625727       0.410508      -1.070331       0.023282      -0.025804      -0.036348       0.050290       0.018996       0.009677       0.029141       0.039247      -0.058041      -0.044534       0.000311       0.044223             12.591148       9.195377      -0.599417      -0.625173      16.309696       8.988386      12.268370           0.000008
           62              C      -3.149948       9.268868       9.091506      -0.098897      37.201003 0.46300922E+03  0.11097236E+05                                 9.780005                            7.242807      -0.088621       1.925725                    0.999574      30.504008      89.572476       0.601486       0.424869      -1.055132       0.017655       0.045572      -0.008292       0.049571       0.015530       0.018668       0.012062       0.081787       0.003396      -0.046011      -0.005642       0.051653             12.200108      10.001070      -0.168874      -0.160909      15.726103       7.738154      10.873151           0.000004
           63              C       8.467710       6.355256       0.776715      -0.231422      35.881222 0.47794335E+03  0.11497003E+05                                 9.426593                            7.269297       0.189650       2.025496                    0.999721      30.591287      88.739990       0.614127       0.414610      -1.066165       0.026953       0.017782       0.021441       0.038761      -0.002481       0.012035      -0.019880      -0.023715       0.007419      -0.022127      -0.006941       0.029069             11.185931       8.791399      -0.066651       6.135056       9.719843      -0.589658      15.046551          -0.000005
           64              C       9.175182       6.502897       1.973644      -0.061833      33.125378 0.42081168E+03  0.98318023E+04                                 9.031765                            6.883964       0.016549       1.979132                    0.999675      28.982649      83.582451       0.620783       0.422300      -1.058448       0.002595      -0.027101      -0.030127       0.040605       0.013078      -0.009507       0.004324      -0.028784      -0.068617      -0.028250      -0.002640       0.030890             10.832711       8.558026      -1.021100       5.883639       9.042353      -1.701249      14.897754          -0.000005
           65              C      -0.578134      -2.860093      13.864053      -0.066732      26.797086 0.37685243E+03  0.86184560E+04                                 7.928817                            6.471622      -0.394973       1.872125                    0.997624      28.622641      83.336675       0.642631       0.416760      -1.055386       0.009471       0.079870       0.040643       0.090115      -0.016156      -0.016932       0.035201      -0.033021       0.051669      -0.032053      -0.022849       0.054902              9.531047       8.450183      -0.503792      -3.241993       7.371541       1.057185      12.771417           0.000001
           66              C       0.605175       2.017760       8.728938      -0.056579      33.179770 0.39656164E+03  0.91170992E+04                                 8.998757                            6.667558       0.027062       1.988969                    0.999627      28.344188      80.747318       0.633733       0.420392      -1.061003      -0.009362      -0.011828       0.026033       0.030088       0.019660      -0.014396       0.010307       0.019860       0.003671      -0.031111       0.006966       0.024145             10.942596      12.276877      -2.894005       1.829170      10.517346      -5.588031      10.033564           0.000001
           67              C       2.704094       4.614143       0.761544      -0.266895      38.100472 0.48207027E+03  0.11620471E+05                                 9.711788                            7.249261       0.064199       1.966269                    0.999839      31.545839      91.584881       0.621562       0.408798      -1.070004      -0.035784      -0.005090       0.028176       0.045829       0.030469      -0.008533       0.042712      -0.046649       0.028736      -0.056509      -0.004046       0.060555             11.625536      12.865287       2.554936      -6.830343       8.438696       0.465794      13.572625           0.000004
           68              C       0.406269      -2.323761      12.861302       0.078413      33.859608 0.41255127E+03  0.96242774E+04                                 9.922858                            7.332245      -0.733169       1.799310                    0.996577      26.897476      78.388415       0.537265       0.488683      -1.017000      -0.000728      -0.002438      -0.000726       0.002646       0.001455      -0.002515       0.001737       0.008465      -0.027960      -0.010015       0.000616       0.009400             13.405301      10.224235      -0.653050       0.585641      13.120795       1.145680      16.870874          -0.000001
           69              C      -0.020099      -5.059310      10.464409       0.288559      34.021524 0.33995350E+03  0.75072091E+04                                 9.358142                            6.275345      -0.026428       2.010794                    0.999473      24.690081      68.540445       0.638499       0.434397      -1.054199      -0.008487       0.038353       0.023304       0.045674       0.005105       0.006320       0.028122      -0.043508       0.031163      -0.027998      -0.014691       0.042689             13.385603       9.062791       1.370174       1.101354      17.806367      10.400654      13.287650           0.000002
           70              C       1.793185       5.649816       2.776148      -0.049916      42.954002 0.44896337E+03  0.10571468E+05                                10.661599                            7.035295      -0.059084       1.983786                    0.999245      27.615938      77.785401       0.629212       0.413414      -1.073076       0.022820       0.010163      -0.031211       0.039977       0.002306       0.001310       0.013464      -0.005085      -0.013923      -0.014172      -0.000679       0.014851             14.922648      18.697154       3.574700     -10.609328       8.969000      -0.093575      17.101790          -0.000004
           71              C      -0.798597       9.515230       9.182527      -0.056219      35.869527 0.41557692E+03  0.96698299E+04                                 9.530122                            6.845306      -0.015471       1.969197                    0.999617      28.827855      82.705092       0.622548       0.422830      -1.059137      -0.023026       0.031521       0.008539       0.039958      -0.011613      -0.007704      -0.011125       0.046042      -0.023675      -0.029378      -0.001038       0.030416             12.216637       9.527196       0.976356       0.397344      15.595189       8.309849      11.527525           0.000005
           72              C       0.113091       0.343676      10.362769       0.276741      32.728296 0.35240513E+03  0.78485072E+04                                 9.087412                            6.391517       0.020971       2.028326                    0.999559      24.816869      69.071083       0.632651       0.434707      -1.054544       0.020124      -0.032507       0.036812       0.053073      -0.005548       0.007675      -0.032070      -0.042074       0.015014      -0.025954      -0.019800       0.045754             11.899225      10.039057      -1.799307       1.257421      13.049541      -8.013859      12.609078           0.000000
           73              C       0.889847       5.579547       3.895709       0.580207      25.816705 0.25482418E+03  0.53058150E+04                                 8.128950                            5.655059      -0.124459       2.005727                    0.999674      22.769466      64.087974       0.625071       0.470614      -1.019720      -0.030366      -0.003782       0.041379       0.051465      -0.051971       0.058773      -0.045503      -0.008596      -0.047313      -0.065686      -0.039232       0.104918             10.916013      13.863591       2.377648      -7.117966       6.434368       0.018168      12.450081          -0.000003
           74              C       8.148650       5.060608       0.370153       0.290484      31.505082 0.34334061E+03  0.75986951E+04                                 8.864570                            6.315933       0.060093       2.042518                    0.999656      24.603890      68.313816       0.635201       0.435694      -1.053708      -0.021459      -0.008066      -0.043608       0.049267       0.000344       0.027814      -0.002281       0.029640       0.078392      -0.028128      -0.016223       0.044351             11.331917       9.200227      -0.788771       7.152052       9.137425      -1.490657      15.658098          -0.000001
           75              C       1.833609       4.590927       1.812840      -0.066097      34.417091 0.42671524E+03  0.10017578E+05                                 9.267888                            6.945352      -0.092275       1.939211                    0.999609      29.449092      85.494745       0.615460       0.423918      -1.056058       0.023643       0.012485      -0.013758       0.030069       0.020085       0.015521      -0.001017      -0.018550      -0.036370      -0.028293      -0.001384       0.029678             11.004020      11.620082       1.666181      -6.328710       8.156647       1.185213      13.235331           0.000001
           76              C       0.913095      -3.419985      11.940471      -0.072169      29.489613 0.38512800E+03  0.88324227E+04                                 8.525247                            6.550144      -0.394207       1.876224                    0.996973      28.432823      82.191134       0.639298       0.417761      -1.057530      -0.085393      -0.011102      -0.019510       0.088294       0.034398       0.029389       0.021150       0.041254      -0.027202      -0.036866      -0.025862       0.062728             11.481990       6.842160       0.459099       0.849069      14.405808       6.709083      13.198001           0.000001
           77              C       9.555255       5.405124       2.745808      -0.064121      39.097295 0.45487997E+03  0.10773104E+05                                10.067217                            7.126360      -0.070959       1.980871                    0.998948      27.975822      79.683427       0.617721       0.418668      -1.066992      -0.008195      -0.006069      -0.052084       0.053073      -0.000953       0.000981      -0.004067       0.003904      -0.014847      -0.007130       0.001996       0.005134             12.996725      10.476557      -0.321702       8.170830       9.989939      -0.813637      18.523680          -0.000002
           78              C      -1.167280       3.508815       7.789902       0.564449      27.505565 0.27744334E+03  0.58894887E+04                                 8.368895                            5.876582       0.072827       2.061120                    0.999550      23.215306      65.560907       0.618153       0.466774      -1.023792      -0.040561       0.054245      -0.033826       0.075709       0.014683       0.007847       0.089296       0.005734       0.102421      -0.086906      -0.015443       0.102350             10.870497      10.964991      -1.950779       0.835531      11.559780      -6.188513      10.086720          -0.000001
           79              C      -0.729705       2.365333       8.650053      -0.079262      40.564206 0.45214887E+03  0.10669227E+05                                10.196924                            7.025118       0.000050       1.992283                    0.999418      28.113956      79.367871       0.634158       0.409314      -1.075357       0.023979      -0.032836       0.030311       0.050714       0.003216      -0.003353      -0.012840       0.014360      -0.012611      -0.017488       0.004067       0.013421             13.586374      13.414171      -3.869442       2.479921      14.564069      -8.443828      12.780881          -0.000001
           80              C       2.815067       6.595645       2.662372      -0.077994      36.117682 0.42994244E+03  0.10167981E+05                                 9.703025                            7.051779      -0.200561       1.905726                    0.999465      30.015742      89.042353       0.597122       0.433729      -1.044292       0.004376      -0.028450      -0.022496       0.036532      -0.017465       0.016720       0.005578      -0.021771       0.002292      -0.030597       0.009598       0.020999             12.198870      14.525066       4.252726      -6.359561       8.697159      -0.427818      13.374385          -0.000004
           81              C      -1.637640       1.686122       9.416148      -0.073852      36.467285 0.45361665E+03  0.10871077E+05                                 9.837293                            7.295668      -0.248588       1.893994                    0.999045      30.096675      89.835487       0.580831       0.440020      -1.040684       0.025910      -0.025726       0.016702       0.040151       0.008340       0.006549       0.019306       0.035035      -0.044588      -0.031935       0.002081       0.029854             12.106701      11.872048      -2.509700       1.573412      12.292567      -6.952667      12.155489          -0.000001
           82              C       3.666890       5.634022       0.656870       0.272302      33.105132 0.34781904E+03  0.77276795E+04                                 9.128108                            6.341426       0.081231       2.044068                    0.999318      24.929519      69.495622       0.635856       0.433563      -1.054333       0.033507       0.001134      -0.034880       0.048380      -0.009952      -0.035872       0.009646       0.032694       0.073729      -0.031434      -0.022467       0.053901             11.787168      11.850226       1.281203      -7.317773       8.071079       1.838365      15.440199          -0.000001
           83              C      -1.699858       7.713257       7.771698       0.577328      26.865824 0.26274331E+03  0.55016099E+04                                 8.273267                            5.717120      -0.030053       2.033782                    0.999556      22.769016      63.845390       0.627038       0.466503      -1.024023      -0.017276      -0.033116      -0.068035       0.077614      -0.030734       0.076096      -0.069971       0.012004       0.074350      -0.081816      -0.043397       0.125213             10.865638       8.584676       0.569350      -1.554631      13.725950       6.600911      10.286287          -0.000001
           84              C      -1.892560       8.833129       8.677359      -0.079689      42.364810 0.45843924E+03  0.10868038E+05                                10.546467                            7.105764      -0.150602       1.943465                    0.999200      28.356837      80.552813       0.625555       0.413020      -1.071659      -0.009780       0.052970       0.003304       0.053966      -0.000459       0.007927       0.012691       0.026534       0.019732      -0.022582       0.004211       0.018371             14.459384      10.325225       0.235289      -0.160631      19.562585      10.666561      13.490342          -0.000000
           85              C      10.341689       5.600886       3.971560       0.603595      24.796229 0.26596551E+03  0.56153461E+04                                 8.018675                            5.871793      -0.275821       1.963055                    0.999052      22.916204      65.635423       0.596771       0.486124      -1.008246       0.051974      -0.016845       0.053062       0.076162      -0.060783      -0.063898       0.018298       0.031935      -0.063250      -0.074293      -0.030389       0.104682             10.073017       9.049096       0.976275       5.212229       7.395836      -0.993471      13.774120          -0.000001
           86              C       4.854645       7.422631       5.605392      -0.204702      36.132829 0.44682809E+03  0.10578047E+05                                 9.464854                            7.039066       0.047590       1.985705                    0.999269      29.982013      86.517853       0.622186       0.415835      -1.064482      -0.006730      -0.033995       0.015067       0.037789      -0.009285       0.003273       0.005017       0.036188      -0.051732      -0.020823      -0.008224       0.029047             11.448690      11.564307      -1.186656       0.682366      11.248569      -6.297729      11.533193           0.000001
           87              C       2.205312       1.796786      13.525757      -0.244942      39.466035 0.49368986E+03  0.12024663E+05                                10.104778                            7.430999      -0.002755       1.952882                    0.999255      31.544846      93.396870       0.599537       0.419442      -1.058462       0.013475      -0.002666      -0.027780       0.030990       0.032292       0.001549      -0.008971       0.010050      -0.049136      -0.029330      -0.011922       0.041252             12.390972      11.721665       2.314789      -5.872878      10.107228       1.762013      15.344023          -0.000003
           88              C       4.240150      10.183937       1.591355      -0.067172      28.548872 0.39969171E+03  0.92843565E+04                                 8.388740                            6.757507      -0.452350       1.859530                    0.996295      28.832892      84.847761       0.615461       0.428429      -1.047208      -0.011346       0.084331      -0.031333       0.090676      -0.023666       0.028677      -0.024193      -0.004507      -0.019789      -0.032083      -0.019080       0.051162             10.394392      10.047537       0.237840       4.030393       8.203395      -0.683145      12.932245          -0.000001
           89              C       9.212385      -1.928783       5.204898      -0.226085      39.014230 0.47053459E+03  0.11250788E+05                                 9.899363                            7.160728      -0.002546       1.957688                    0.999703      30.624603      87.958252       0.626846       0.408652      -1.072300       0.014104       0.011826       0.029855       0.035072      -0.015685      -0.012928       0.022904       0.055484      -0.051359      -0.041162      -0.005039       0.046202             12.653360      10.166709       1.484072       1.385148      16.254944       8.321628      11.538426           0.000010
           90              C       6.185520       9.667286       3.105342      -0.074706      28.453218 0.38805219E+03  0.89454042E+04                                 8.364901                            6.633009      -0.367524       1.884633                    0.997217      28.689811      84.036584       0.624934       0.425170      -1.049471      -0.078693      -0.013106       0.037605       0.088196       0.022852      -0.027091      -0.023841       0.022292       0.020789      -0.031278      -0.019731       0.051009             10.508924       6.722125      -0.956344       0.857853      12.801290      -4.834227      12.003356          -0.000001
           91              C      -3.322178       4.296288      12.853717      -0.084404      33.925586 0.43415931E+03  0.10250981E+05                                 9.196819                            7.014003      -0.036807       1.951201                    0.999637      29.866474      87.358067       0.610486       0.424927      -1.053940      -0.007318      -0.013069       0.040333       0.043025      -0.015967       0.004340      -0.011750      -0.012623      -0.093226      -0.033590      -0.001364       0.034953             10.752549       8.277224       0.275532       5.709553       9.660003       0.045060      14.320419           0.000003
           92              C       7.132115       7.759935       4.890875      -0.243330      37.602729 0.48563177E+03  0.11753051E+05                                 9.756279                            7.339383       0.028834       1.967706                    0.999546      31.215584      91.444850       0.608442       0.415952      -1.063092       0.027299      -0.033920       0.025716       0.050568       0.022519      -0.011947      -0.021695       0.024239      -0.033669      -0.031743      -0.008747       0.040491             11.963480      11.665633      -3.774426       2.625068      12.483472      -6.829759      11.741334           0.000000
           93              C      -2.608913       4.475172      14.049130      -0.226494      37.107364 0.45518240E+03  0.10806845E+05                                 9.567011                            7.046962       0.059370       1.975482                    0.999651      30.464721      87.533585       0.630584       0.409119      -1.070702      -0.025221       0.008409      -0.027137       0.037990       0.014084       0.014610       0.019882      -0.041984      -0.048515      -0.029971      -0.012768       0.042738             11.536099       8.930233      -0.891971       6.426323      10.389008      -1.606071      15.289055           0.000009
           94              C       6.807209      -2.147102       5.083537      -0.247967      38.101501 0.46408680E+03  0.11066213E+05                                 9.775926                            7.127620       0.083466       1.984607                    0.999817      30.651105      88.116573       0.625727       0.410508      -1.070331      -0.023283       0.025804       0.036348       0.050290       0.018996       0.009677       0.029141       0.039247      -0.058041      -0.044534       0.000311       0.044223             12.591148       9.195377      -0.599417      -0.625174      16.309697       8.988387      12.268370           0.000008
           95              C       9.038442      -0.829842       6.078702      -0.098897      37.201004 0.46300923E+03  0.11097236E+05                                 9.780005                            7.242807      -0.088621       1.925725                    0.999574      30.504009      89.572479       0.601486       0.424869      -1.055132      -0.017655      -0.045572       0.008292       0.049571       0.015530       0.018668       0.012062       0.081787       0.003397      -0.046011      -0.005642       0.051653             12.200108      10.001070      -0.168874      -0.160909      15.726103       7.738155      10.873152           0.000004
           96              C      -2.579216       2.083770      14.393493      -0.231422      35.881224 0.47794339E+03  0.11497004E+05                                 9.426594                            7.269297       0.189650       2.025496                    0.999721      30.591288      88.739996       0.614127       0.414610      -1.066165      -0.026953      -0.017782      -0.021441       0.038761      -0.002481       0.012035      -0.019880      -0.023715       0.007418      -0.022128      -0.006941       0.029069             11.185931       8.791399      -0.066651       6.135056       9.719843      -0.589658      15.046551          -0.000005
           97              C      -3.286688       1.936129      13.196564      -0.061833      33.125376 0.42081166E+03  0.98318015E+04                                 9.031764                            6.883964       0.016549       1.979132                    0.999675      28.982648      83.582442       0.620783       0.422300      -1.058448      -0.002595       0.027101       0.030126       0.040605       0.013078      -0.009507       0.004324      -0.028784      -0.068617      -0.028250      -0.002640       0.030890             10.832710       8.558025      -1.021100       5.883638       9.042352      -1.701248      14.897752          -0.000005
           98              C       6.466628      11.299119       1.306155      -0.066732      26.797087 0.37685244E+03  0.86184565E+04                                 7.928817                            6.471622      -0.394973       1.872124                    0.997624      28.622643      83.336687       0.642631       0.416760      -1.055386      -0.009471      -0.079870      -0.040643       0.090115      -0.016156      -0.016932       0.035201      -0.033021       0.051669      -0.032053      -0.022849       0.054902              9.531048       8.450183      -0.503792      -3.241993       7.371541       1.057185      12.771418           0.000001
           99              C       5.283319       6.421266       6.441270      -0.056579      33.179769 0.39656162E+03  0.91170986E+04                                 8.998757                            6.667558       0.027063       1.988969                    0.999627      28.344187      80.747315       0.633733       0.420392      -1.061003       0.009362       0.011828      -0.026033       0.030088       0.019659      -0.014396       0.010307       0.019860       0.003671      -0.031111       0.006966       0.024145             10.942595      12.276876      -2.894005       1.829170      10.517346      -5.588031      10.033564           0.000001
          100              C       3.184400       3.824883      14.408664      -0.266895      38.100473 0.48207027E+03  0.11620471E+05                                 9.711788                            7.249261       0.064200       1.966269                    0.999839      31.545838      91.584876       0.621562       0.408798      -1.070004       0.035784       0.005090      -0.028176       0.045829       0.030469      -0.008533       0.042712      -0.046649       0.028736      -0.056509      -0.004046       0.060555             11.625536      12.865288       2.554936      -6.830344       8.438696       0.465793      13.572625           0.000003
          101              C       5.482225      10.762787       2.308906       0.078413      33.859609 0.41255127E+03  0.96242773E+04                                 9.922858                            7.332245      -0.733169       1.799310                    0.996577      26.897476      78.388415       0.537265       0.488683      -1.017000       0.000728       0.002438       0.000726       0.002646       0.001455      -0.002515       0.001737       0.008465      -0.027960      -0.010015       0.000616       0.009400             13.405302      10.224236      -0.653050       0.585641      13.120795       1.145680      16.870875          -0.000001
          102              C       5.908593      13.498336       4.705799       0.288559      34.021526 0.33995350E+03  0.75072092E+04                                 9.358143                            6.275345      -0.026428       2.010794                    0.999473      24.690081      68.540449       0.638499       0.434397      -1.054199       0.008487      -0.038353      -0.023304       0.045674       0.005105       0.006319       0.028122      -0.043508       0.031163      -0.027998      -0.014691       0.042689             13.385604       9.062791       1.370174       1.101354      17.806370      10.400656      13.287652           0.000002
          103              C       4.095309       2.789210      12.394060      -0.049916      42.954002 0.44896334E+03  0.10571468E+05                                10.661599                            7.035295      -0.059085       1.983786                    0.999245      27.615937      77.785400       0.629212       0.413414      -1.073076      -0.022820      -0.010163       0.031211       0.039977       0.002306       0.001310       0.013464      -0.005085      -0.013923      -0.014172      -0.000679       0.014851             14.922649      18.697156       3.574700     -10.609329       8.969000      -0.093575      17.101791          -0.000003
          104              C       6.687091      -1.076204       5.987681      -0.056219      35.869531 0.41557696E+03  0.96698314E+04                                 9.530124                            6.845307      -0.015471       1.969197                    0.999617      28.827856      82.705100       0.622548       0.422830      -1.059137       0.023026      -0.031521      -0.008539       0.039958      -0.011613      -0.007704      -0.011125       0.046042      -0.023675      -0.029378      -0.001038       0.030416             12.216639       9.527197       0.976356       0.397344      15.595193       8.309851      11.527527           0.000005
          105              C       5.775403       8.095350       4.807439       0.276741      32.728297 0.35240513E+03  0.78485073E+04                                 9.087412                            6.391517       0.020971       2.028326                    0.999559      24.816869      69.071085       0.632651       0.434707      -1.054544      -0.020124       0.032507      -0.036812       0.053073      -0.005549       0.007675      -0.032070      -0.042074       0.015014      -0.025954      -0.019800       0.045754             11.899226      10.039057      -1.799307       1.257421      13.049542      -8.013860      12.609078           0.000000
          106              C       4.998647       2.859479      11.274499       0.580207      25.816708 0.25482420E+03  0.53058156E+04                                 8.128951                            5.655060      -0.124459       2.005727                    0.999674      22.769468      64.087986       0.625071       0.470614      -1.019719       0.030366       0.003782      -0.041379       0.051465      -0.051971       0.058773      -0.045503      -0.008596      -0.047313      -0.065686      -0.039232       0.104918             10.916015      13.863593       2.377649      -7.117967       6.434369       0.018168      12.450084          -0.000003
          107              C      -2.260156       3.378418      14.800055       0.290484      31.505086 0.34334065E+03  0.75986964E+04                                 8.864570                            6.315934       0.060093       2.042518                    0.999656      24.603892      68.313824       0.635201       0.435694      -1.053708       0.021459       0.008066       0.043608       0.049267       0.000343       0.027814      -0.002281       0.029640       0.078392      -0.028128      -0.016223       0.044351             11.331918       9.200228      -0.788771       7.152053       9.137426      -1.490657      15.658099          -0.000001
          108              C       4.054885       3.848099      13.357368      -0.066097      34.417094 0.42671527E+03  0.10017579E+05                                 9.267889                            6.945352      -0.092276       1.939211                    0.999609      29.449093      85.494757       0.615460       0.423918      -1.056058      -0.023643      -0.012485       0.013758       0.030069       0.020085       0.015521      -0.001017      -0.018550      -0.036370      -0.028293      -0.001384       0.029677             11.004022      11.620084       1.666181      -6.328712       8.156648       1.185212      13.235333           0.000001
          109              C       4.975399      11.859011       3.229737      -0.072169      29.489615 0.38512802E+03  0.88324233E+04                                 8.525248                            6.550145      -0.394207       1.876224                    0.996973      28.432824      82.191139       0.639298       0.417761      -1.057530       0.085393       0.011102       0.019510       0.088294       0.034398       0.029389       0.021150       0.041254      -0.027202      -0.036866      -0.025862       0.062728             11.481991       6.842160       0.459099       0.849069      14.405810       6.709084      13.198003           0.000001
          110              C      -3.666761       3.033902      12.424400      -0.064121      39.097295 0.45487997E+03  0.10773104E+05                                10.067217                            7.126360      -0.070959       1.980871                    0.998948      27.975822      79.683423       0.617721       0.418668      -1.066992       0.008195       0.006069       0.052084       0.053073      -0.000953       0.000981      -0.004067       0.003904      -0.014847      -0.007130       0.001996       0.005134             12.996725      10.476557      -0.321701       8.170830       9.989937      -0.813637      18.523679          -0.000002
          111              C       7.055774       4.930211       7.380306       0.564449      27.505564 0.27744334E+03  0.58894886E+04                                 8.368895                            5.876582       0.072827       2.061120                    0.999550      23.215306      65.560907       0.618153       0.466774      -1.023792       0.040561      -0.054245       0.033826       0.075709       0.014683       0.007847       0.089296       0.005734       0.102421      -0.086906      -0.015443       0.102350             10.870497      10.964990      -1.950779       0.835531      11.559780      -6.188513      10.086720          -0.000001
          112              C       6.618199       6.073693       6.520155      -0.079262      40.564208 0.45214890E+03  0.10669228E+05                                10.196924                            7.025119       0.000050       1.992283                    0.999418      28.113957      79.367875       0.634158       0.409314      -1.075357      -0.023979       0.032836      -0.030311       0.050714       0.003216      -0.003353      -0.012840       0.014360      -0.012611      -0.017488       0.004067       0.013421             13.586374      13.414171      -3.869442       2.479921      14.564070      -8.443829      12.780882          -0.000001
          113              C       3.073427       1.843381      12.507836      -0.077994      36.117683 0.42994244E+03  0.10167981E+05                                 9.703025                            7.051779      -0.200561       1.905726                    0.999465      30.015742      89.042355       0.597122       0.433729      -1.044292      -0.004376       0.028450       0.022496       0.036532      -0.017465       0.016720       0.005578      -0.021771       0.002292      -0.030597       0.009598       0.020999             12.198871      14.525067       4.252726      -6.359562       8.697159      -0.427818      13.374386          -0.000004
          114              C       7.526134       6.752904       5.754060      -0.073852      36.467285 0.45361665E+03  0.10871076E+05                                 9.837293                            7.295668      -0.248588       1.893994                    0.999045      30.096675      89.835485       0.580831       0.440020      -1.040684      -0.025910       0.025726      -0.016702       0.040151       0.008340       0.006549       0.019306       0.035035      -0.044588      -0.031935       0.002081       0.029854             12.106701      11.872047      -2.509700       1.573412      12.292567      -6.952667      12.155488          -0.000001
          115              C       2.221604       2.805004      14.513338       0.272302      33.105133 0.34781903E+03  0.77276795E+04                                 9.128109                            6.341426       0.081231       2.044068                    0.999318      24.929519      69.495625       0.635856       0.433563      -1.054333      -0.033507      -0.001134       0.034880       0.048380      -0.009952      -0.035872       0.009646       0.032694       0.073729      -0.031434      -0.022467       0.053901             11.787169      11.850228       1.281203      -7.317774       8.071079       1.838365      15.440201          -0.000001
          116              C       7.588352       0.725769       7.398510       0.577328      26.865825 0.26274330E+03  0.55016098E+04                                 8.273268                            5.717120      -0.030054       2.033782                    0.999556      22.769016      63.845394       0.627038       0.466503      -1.024022       0.017276       0.033116       0.068035       0.077614      -0.030734       0.076096      -0.069971       0.012004       0.074350      -0.081816      -0.043397       0.125213             10.865639       8.584677       0.569350      -1.554631      13.725952       6.600912      10.286288          -0.000001
          117              C       7.781054      -0.394103       6.492849      -0.079689      42.364812 0.45843926E+03  0.10868039E+05                                10.546467                            7.105764      -0.150603       1.943465                    0.999200      28.356838      80.552817       0.625555       0.413020      -1.071659       0.009780      -0.052970      -0.003304       0.053966      -0.000459       0.007927       0.012691       0.026534       0.019732      -0.022582       0.004211       0.018371             14.459385      10.325225       0.235289      -0.160632      19.562587      10.666562      13.490343          -0.000000
          118              C      -4.453195       2.838140      11.198648       0.603595      24.796230 0.26596552E+03  0.56153464E+04                                 8.018675                            5.871793      -0.275820       1.963055                    0.999052      22.916204      65.635421       0.596771       0.486124      -1.008246      -0.051974       0.016845      -0.053062       0.076162      -0.060783      -0.063898       0.018298       0.031935      -0.063250      -0.074293      -0.030389       0.104682             10.073017       9.049097       0.976275       5.212229       7.395836      -0.993471      13.774120          -0.000001
          119              O      -0.245213      -4.035596      11.315458      -0.201737      32.713499 0.33179231E+03  0.70427157E+04                                 8.325980                            5.559692       0.452563       2.274706                    0.999289      22.324469      54.462321       0.825973       0.349355      -1.151130       0.175650      -0.027439      -0.014992       0.178411       0.071855       0.066525       0.117268      -0.035230      -0.004140      -0.109220      -0.066656       0.175876             12.491439       6.201253       2.040873       1.894855      17.579860      10.551577      13.693204           0.000002
          120              O      -2.420104       6.676899       4.186977      -0.483633      25.332368 0.39614117E+03  0.88290736E+04                                 6.767884                            6.091807       0.751485       2.319519                    0.998240      25.872965      65.631363       0.782289       0.351296      -1.144398       0.003811      -0.003843      -0.006045       0.008114       0.005243      -0.024566       0.043962       0.026935      -0.143028      -0.076463       0.030186       0.046277              7.278759       8.125154       1.834017       1.868273       7.093287       0.793366       6.617836          -0.000005
          121              O       2.175449      -2.815587      14.373772      -0.210855      30.195193 0.33345063E+03  0.70974274E+04                                 7.834821                            5.584784       0.299041       2.217165                    0.999032      22.590727      55.460032       0.820397       0.350762      -1.148243      -0.002883       0.180886       0.022271       0.182275      -0.040479       0.110848      -0.079038      -0.011853       0.221276      -0.110558      -0.067688       0.178246             10.433931       9.723027      -1.338333       7.484392       6.044340      -1.707627      15.534425           0.000002
          122              O      -0.301045       4.139777       7.136066      -0.474169      30.782319 0.43069937E+03  0.97865041E+04                                 7.765139                            6.363077       0.458284       2.221874                    0.997338      26.004056      66.257822       0.764648       0.352526      -1.145225       0.008500      -0.007638      -0.002647       0.011730       0.049858      -0.021152       0.021874      -0.038647       0.095496      -0.077537       0.032770       0.044768              9.216037       8.202641       1.866930      -2.387854       9.482621      -4.966164       9.962849          -0.000002
          123              O      -2.447561       3.804605       7.782317      -0.651191      52.289919 0.81308310E+03  0.21727013E+05                                11.259733                            8.958658      -0.257707       1.934369                    0.995131      30.612274      85.495069       0.619240       0.370154      -1.127642       0.036461      -0.019790       0.006851       0.042048      -0.022419       0.014266       0.044809       0.110532      -0.075256      -0.084154       0.011601       0.072553             13.859028      20.661535      -4.768954       2.737282      10.910867      -2.004130      10.004683          -0.000000
          124              O      -0.750569      -1.816329      14.860736      -0.196209      33.767765 0.36581259E+03  0.79776006E+04                                 8.493686                            5.915975       0.313896       2.229098                    0.999048      22.595524      56.355550       0.782829       0.358778      -1.140494      -0.075022      -0.152879      -0.013683       0.170843      -0.022359      -0.085270       0.095371      -0.019191       0.217712      -0.105816      -0.058943       0.164759             11.414558      10.746103      -1.202316      -8.012916       6.434804       2.694494      17.062768          -0.000002
          125              O      10.419958       4.617585       4.822609      -0.635120      47.180148 0.71605206E+03  0.18531208E+05                                10.499060                            8.346380       0.058143       2.029740                    0.996207      30.248568      83.069827       0.648730       0.364824      -1.132021       0.022222       0.034216      -0.050508       0.064928      -0.043877      -0.036334      -0.043136      -0.013507       0.056751      -0.084125       0.031464       0.052660             12.960969       9.310530       0.116603       1.838124      11.914094      -6.936355      17.658282           0.000000
          126              O       0.627351      -0.609643      11.195614      -0.185962      29.857330 0.33591091E+03  0.71696472E+04                                 7.814637                            5.646115       0.446285       2.281111                    0.998861      22.282553      54.946950       0.806354       0.355882      -1.143020      -0.175186       0.016964       0.033277       0.179124       0.037605      -0.041101      -0.132129      -0.058074       0.104392      -0.109417      -0.060763       0.170180             10.417327       5.898217      -0.584194       0.677198      13.044480      -7.816633      12.309283          -0.000000
          127              O      -0.013864       4.703575       3.924533      -0.604482      35.018340 0.51982440E+03  0.12410761E+05                                 8.551981                            7.024874       0.472213       2.176184                    0.998124      28.585744      75.262337       0.720631       0.356001      -1.139614       0.018575       0.027658      -0.001267       0.033340       0.023320       0.015548      -0.046354       0.071440      -0.144909      -0.084501       0.017659       0.066842             10.487726      15.315878       3.763685      -4.310346       7.609578      -1.128703       8.537722          -0.000001
          128              O      -2.707024       6.905083       7.553247      -0.619655      45.071778 0.69431585E+03  0.17770096E+05                                10.108740                            8.167118       0.209853       2.083292                    0.996573      29.644780      80.064606       0.664296       0.360256      -1.139467       0.009618       0.060430      -0.057734       0.084128       0.062073       0.049918      -0.045961      -0.024544      -0.084187      -0.107256       0.029740       0.077516             12.196501      11.830858       5.601488       1.029056      15.591138       2.630732       9.167507          -0.000000
          129              O      -0.628456       7.544485       7.177025      -0.461757      27.676957 0.38710824E+03  0.85633699E+04                                 7.196992                            5.996860       0.592328       2.272102                    0.998138      25.458845      63.978286       0.794780       0.348375      -1.148768      -0.003585       0.001828      -0.009430       0.010252      -0.055670      -0.003786      -0.027735       0.057191       0.104468      -0.085506       0.031507       0.053999              8.280705       9.102821      -1.420998      -3.421354       7.033987       2.892813       8.705308          -0.000002
          130              O       0.965427       6.470009       4.772547      -0.584632      30.914720 0.47298913E+03  0.10997742E+05                                 7.714021                            6.616473       0.728704       2.270585                    0.999066      27.649187      71.174094       0.758963       0.347083      -1.150139      -0.004632      -0.021767      -0.019964       0.029897      -0.046569       0.015726       0.032787      -0.027599       0.097805      -0.074783       0.020531       0.054251              8.726639       8.893454       0.264628      -3.086524       6.569382       2.253109      10.717079          -0.000004
          131              O       6.133707      12.474622       3.854750      -0.201737      32.713503 0.33179233E+03  0.70427165E+04                                 8.325981                            5.559692       0.452563       2.274706                    0.999289      22.324469      54.462323       0.825973       0.349355      -1.151130      -0.175650       0.027439       0.014992       0.178411       0.071855       0.066525       0.117268      -0.035229      -0.004140      -0.109220      -0.066656       0.175876             12.491441       6.201253       2.040873       1.894855      17.579863      10.551579      13.693206           0.000002
          132              O       8.308598       1.762127      10.983231      -0.483633      25.332367 0.39614114E+03  0.88290727E+04                                 6.767883                            6.091807       0.751485       2.319519                    0.998240      25.872965      65.631361       0.782289       0.351296      -1.144398      -0.003811       0.003843       0.006045       0.008114       0.005243      -0.024566       0.043962       0.026935      -0.143027      -0.076463       0.030186       0.046277              7.278759       8.125154       1.834017       1.868273       7.093286       0.793366       6.617836          -0.000005
          133              O       3.713045      11.254613       0.796436      -0.210855      30.195196 0.33345065E+03  0.70974279E+04                                 7.834822                            5.584784       0.299041       2.217165                    0.999032      22.590727      55.460033       0.820397       0.350762      -1.148242       0.002883      -0.180886      -0.022271       0.182275      -0.040479       0.110848      -0.079038      -0.011853       0.221276      -0.110558      -0.067688       0.178246             10.433932       9.723028      -1.338333       7.484392       6.044341      -1.707627      15.534426           0.000002
          134              O       6.189539       4.299249       8.034142      -0.474169      30.782323 0.43069943E+03  0.97865057E+04                                 7.765139                            6.363077       0.458284       2.221874                    0.997338      26.004057      66.257826       0.764648       0.352526      -1.145225      -0.008500       0.007638       0.002647       0.011730       0.049858      -0.021152       0.021874      -0.038647       0.095496      -0.077538       0.032770       0.044768              9.216038       8.202642       1.866930      -2.387855       9.482622      -4.966165       9.962850          -0.000002
          135              O       8.336055       4.634421       7.387891      -0.651191      52.289920 0.81308311E+03  0.21727013E+05                                11.259733                            8.958658      -0.257707       1.934369                    0.995131      30.612274      85.495070       0.619240       0.370154      -1.127642      -0.036461       0.019790      -0.006851       0.042048      -0.022419       0.014266       0.044809       0.110532      -0.075256      -0.084154       0.011601       0.072553             13.859028      20.661535      -4.768954       2.737282      10.910867      -2.004130      10.004683          -0.000000
          136              O       6.639063      10.255355       0.309472      -0.196209      33.767769 0.36581262E+03  0.79776015E+04                                 8.493687                            5.915976       0.313895       2.229098                    0.999048      22.595524      56.355553       0.782829       0.358778      -1.140494       0.075022       0.152879       0.013683       0.170843      -0.022359      -0.085270       0.095371      -0.019191       0.217712      -0.105816      -0.058943       0.164759             11.414560      10.746105      -1.202317      -8.012917       6.434805       2.694495      17.062772          -0.000002
          137              O      -4.531464       3.821441      10.347599      -0.635120      47.180146 0.71605202E+03  0.18531206E+05                                10.499059                            8.346379       0.058143       2.029740                    0.996207      30.248568      83.069823       0.648730       0.364824      -1.132021      -0.022222      -0.034216       0.050508       0.064928      -0.043877      -0.036334      -0.043136      -0.013507       0.056751      -0.084125       0.031465       0.052660             12.960967       9.310529       0.116603       1.838123      11.914092      -6.936354      17.658280           0.000000
          138              O       5.261143       9.048669       3.974594      -0.185962      29.857331 0.33591092E+03  0.71696475E+04                                 7.814637                            5.646115       0.446285       2.281111                    0.998861      22.282553      54.946951       0.806354       0.355883      -1.143020       0.175186      -0.016964      -0.033277       0.179124       0.037605      -0.041101      -0.132129      -0.058074       0.104392      -0.109417      -0.060763       0.170180             10.417327       5.898217      -0.584194       0.677198      13.044481      -7.816634      12.309284          -0.000000
          139              O       5.902358       3.735451      11.245675      -0.604482      35.018359 0.51982474E+03  0.12410771E+05                                 8.551985                            7.024877       0.472212       2.176183                    0.998124      28.585749      75.262361       0.720630       0.356001      -1.139614      -0.018575      -0.027658       0.001267       0.033340       0.023320       0.015548      -0.046354       0.071440      -0.144909      -0.084501       0.017659       0.066842             10.487732      15.315887       3.763686      -4.310350       7.609581      -1.128703       8.537727          -0.000001
          140              O       8.595518       1.533943       7.616961      -0.619655      45.071781 0.69431590E+03  0.17770098E+05                                10.108740                            8.167118       0.209853       2.083292                    0.996573      29.644781      80.064609       0.664296       0.360256      -1.139467      -0.009618      -0.060430       0.057734       0.084128       0.062073       0.049918      -0.045961      -0.024544      -0.084187      -0.107256       0.029740       0.077516             12.196501      11.830858       5.601488       1.029056      15.591139       2.630732       9.167507          -0.000000
          141              O       6.516950       0.894541       7.993183      -0.461757      27.676961 0.38710830E+03  0.85633716E+04                                 7.196993                            5.996860       0.592329       2.272103                    0.998138      25.458845      63.978289       0.794780       0.348375      -1.148768       0.003585      -0.001828       0.009430       0.010253      -0.055670      -0.003786      -0.027735       0.057191       0.104468      -0.085506       0.031507       0.053999              8.280707       9.102822      -1.420998      -3.421355       7.033989       2.892814       8.705309          -0.000002
          142              O       4.923067       1.969017      10.397661      -0.584632      30.914723 0.47298919E+03  0.10997744E+05                                 7.714022                            6.616474       0.728704       2.270585                    0.999066      27.649187      71.174097       0.758963       0.347083      -1.150139       0.004632       0.021767       0.019964       0.029897      -0.046569       0.015726       0.032787      -0.027599       0.097805      -0.074783       0.020531       0.054251              8.726640       8.893456       0.264628      -3.086524       6.569383       2.253110      10.717081          -0.000005

******************************************************
Auxiliary information for the entire system
The total spin magnetic moment of the unit cell is   0.000074
The total net atomic charge of the unit cell is   -0.000006
Accuracy of reproducing the electrostatic potential in the unit cell:
  The inner radius (bohr) =    5.0000
  The outer radius (bohr) =   12.0000
  Valid grid points have density less than (e/(bohr^3)) =    0.0001
  The number of valid grid points were=       352851
  The rms potential error without charges in kcal/mol is=      6.90106
  The rms potential error with partial charges in kcal/mol is=      1.44953
  The RRMSE value at monopole order=      0.21004
  The rms potential error with partial charges and cloud penetration in kcal/mol is=      1.45456
  The RRMSE value at monopole order with cloud penetration is=      0.21077
  The rms potential error with partial charges and atomic dipoles in kcal/mol is=      0.45629
  The RRMSE value at dipole order=      0.06612
  The rms potential error with partial charges, atomic dipoles and cloud penetration in kcal/mol is=      0.45095
  The RRMSE value at dipole order with cloud penetration=      0.06534

******************************************************
The electron densities and ab initio electrostatic potential were computed in VASP using the PBE functional and
projector augmented wave method. See the main text of the journal article for a description of computational details.
The atomic charges, dipoles, and quadrupoles were computed with the DDEC6 method as described in
(a) T. A. Manz and N. Gabaldon Limas, RSC Adv. 6 (2016) 47771-47801 DOI: 10.1039/c6ra04656h
(b) N. Gabaldon Limas and T. A. Manz, RSC Adv. 8 (2018) 2678-2707 DOI: 10.1039/c7ra11829e.
For each atom in the material, the electron cloud parameters were fit to the spherically averaged atom-in-material
electron density using radial positions for which this density was between 10^-4 and 10^-2 electrons per cubic bohr.
The polarizabilities, dispersion coefficients, and quantum Drude oscillator (QDO) parameters were fit using the MCLF method.
The magnetic structure of the system was optimized in VASP from the default ferromagnetic initial guess using spin polarization.
The atomic spin moments (ASMs) were computed on this optimized magnetic structure using the DDEC6 partition as inputs
to the method of T. A. Manz and D. S. Sholl, J. Chem. Theory Comput. 7 (2011) 4146-4164 DOI: 10.1021/ct200539n.
The RMSE and RRMSE were computed using a uniform grid with Ewald summation.
