# Supplementary material for: A collection of forcefield precursors for metal–organic frameworks
Source: RSC Adv. 2019 Nov 13;9(63):36492–507. doi: 10.1039/c9ra07327b (PMC9075174; doi:10.1039/c9ra07327b)
Supplement: RA-009-C9RA07327B-s3425 [file RA-009-C9RA07327B-s3425.xyz]

  184
jmolscript: load "" {1 1 1} spacegroup "x,y,z" unitcell [{     12.056000     0.000000     0.000000 }, {      0.000000    15.987000     0.000000 }, {      0.000000     0.000000    15.383000 }]
Zn     0.302123    15.150400    12.510071     0.963879
Zn    11.753877     8.830100    12.510071     0.963879
Zn     6.330123     8.830100    10.564429     0.963880
Zn     5.725877    15.150400    10.564429     0.963879
Zn    11.753877     0.836600     2.872929     0.963880
Zn     0.302123     7.156900     2.872929     0.963880
Zn     5.725877     7.156900     4.818571     0.963879
Zn     6.330123     0.836600     4.818571     0.963879
Zn     3.014000    13.446026    11.537250     1.040475
Zn     9.042000    10.534474    11.537250     1.040476
Zn     9.042000     2.540974     3.845750     1.040474
Zn     3.014000     5.452526     3.845750     1.040475
Zn     0.000000     3.996750     2.866776     1.014096
Zn     6.028000     3.996750     4.824724     1.014096
Zn     0.000000    11.990250    12.516224     1.014096
Zn     6.028000    11.990250    10.558276     1.014097
H     11.658152     1.398862     8.834457     0.137026
H     11.722049     2.493972     6.842358     0.125916
H      0.397848     6.594638     8.834457     0.137026
H      0.333951     5.499528     6.842358     0.125916
H      5.630152     6.594638    14.240043     0.137026
H      5.694049     5.499528     0.849142     0.125916
H      6.425848     1.398862    14.240043     0.137026
H      6.361951     2.493972     0.849142     0.125916
H      0.397848    14.588138     6.548543     0.137027
H      0.333951    13.493028     8.540642     0.125916
H     11.658152     9.392363     6.548543     0.137027
H     11.722049    10.487472     8.540642     0.125916
H      6.425848     9.392363     1.142957     0.137027
H      6.361951    10.487472    14.533858     0.125916
H      5.630152    14.588138     1.142957     0.137027
H      5.694049    13.493028    14.533858     0.125916
C      0.395437     1.421244     8.351431    -0.074241
C      1.523878     0.748192     8.845225    -0.032352
C      1.411758    15.886282    10.069712     0.600253
C      2.735506     0.780166     8.102226    -0.020650
C      2.782525     1.611490     6.925427    -0.024102
C      4.127974     1.777754     6.248575     0.583351
C      1.646850     2.239779     6.462398    -0.014070
C      1.614298     3.096682     5.237912     0.615429
C      0.442455     2.107087     7.177708    -0.073224
C      3.924228    15.948631     8.497569     0.557767
C     11.660563     6.572256     8.351431    -0.074241
C     10.532122     7.245308     8.845225    -0.032352
C     10.644242     8.094218    10.069712     0.600253
C      9.320494     7.213334     8.102226    -0.020651
C      9.273475     6.382010     6.925427    -0.024102
C      7.928026     6.215746     6.248575     0.583351
C     10.409150     5.753721     6.462398    -0.014070
C     10.441702     4.896818     5.237912     0.615429
C     11.613545     5.886413     7.177708    -0.073224
C      8.131772     8.031869     8.497569     0.557767
C      6.423437     6.572256    14.723069    -0.074241
C      7.551878     7.245308    14.229275    -0.032352
C      7.439758     8.094218    13.004788     0.600253
C      8.763506     7.213334    14.972274    -0.020651
C      8.810525     6.382010     0.766073    -0.024102
C     10.155974     6.215746     1.442925     0.583351
C      7.674850     5.753721     1.229102    -0.014070
C      7.642298     4.896818     2.453588     0.615429
C      6.470455     5.886413     0.513792    -0.073224
C      9.952228     8.031869    14.576931     0.557766
C      5.632563     1.421244    14.723069    -0.074241
C      4.504122     0.748192    14.229275    -0.032352
C      4.616242    15.886282    13.004788     0.600253
C      3.292494     0.780166    14.972274    -0.020651
C      3.245475     1.611490     0.766073    -0.024102
C      1.900026     1.777754     1.442925     0.583352
C      4.381150     2.239779     1.229102    -0.014070
C      4.413702     3.096682     2.453588     0.615429
C      5.585545     2.107087     0.513792    -0.073224
C      2.103772    15.948631    14.576931     0.557766
C     11.660563    14.565756     7.031569    -0.074241
C     10.532122    15.238808     6.537775    -0.032352
C     10.644242     0.100718     5.313288     0.600253
C      9.320494    15.206834     7.280774    -0.020651
C      9.273475    14.375510     8.457573    -0.024103
C      7.928026    14.209246     9.134425     0.583352
C     10.409150    13.747221     8.920602    -0.014070
C     10.441702    12.890318    10.145088     0.615429
C     11.613545    13.879913     8.205292    -0.073224
C      8.131772     0.038369     6.885431     0.557766
C      0.395437     9.414744     7.031569    -0.074241
C      1.523878     8.741692     6.537775    -0.032352
C      1.411758     7.892782     5.313288     0.600253
C      2.735506     8.773666     7.280774    -0.020651
C      2.782525     9.604990     8.457573    -0.024103
C      4.127974     9.771254     9.134425     0.583353
C      1.646850    10.233279     8.920602    -0.014069
C      1.614298    11.090182    10.145088     0.615429
C      0.442455    10.100587     8.205292    -0.073224
C      3.924228     7.955131     6.885431     0.557767
C      5.632563     9.414744     0.659931    -0.074241
C      4.504122     8.741692     1.153725    -0.032352
C      4.616242     7.892782     2.378212     0.600253
C      3.292494     8.773666     0.410726    -0.020650
C      3.245475     9.604990    14.616927    -0.024103
C      1.900026     9.771254    13.940075     0.583352
C      4.381150    10.233279    14.153898    -0.014070
C      4.413702    11.090182    12.929412     0.615429
C      5.585545    10.100587    14.869208    -0.073224
C      2.103772     7.955131     0.806069     0.557766
C      6.423437    14.565756     0.659931    -0.074242
C      7.551878    15.238808     1.153725    -0.032352
C      7.439758     0.100718     2.378212     0.600253
C      8.763506    15.206834     0.410726    -0.020650
C      8.810525    14.375510    14.616927    -0.024103
C     10.155974    14.209246    13.940075     0.583352
C      7.674850    13.747221    14.153898    -0.014070
C      7.642298    12.890318    12.929412     0.615429
C      6.470455    13.879913    14.869208    -0.073224
C      9.952228     0.038369     0.806069     0.557766
O      0.447278     0.179054    10.849630    -0.516571
O      2.248444    15.011793    10.261999    -0.521076
O      4.126769    14.875903     7.939166    -0.301961
O      4.668083     0.447636     9.414396    -0.456665
O      4.489654     0.802547     5.516344    -0.499631
O      4.760914     2.818508     6.423941    -0.421792
O      2.347303     4.126245     5.273292    -0.492645
O      0.841509     2.772146     4.311855    -0.548088
O      4.709074    13.483436    10.349682    -0.613841
O     11.608722     7.814446    10.849630    -0.516571
O      9.807556     8.968707    10.261999    -0.521075
O      7.929231     9.104597     7.939166    -0.301962
O      7.387917     7.545864     9.414396    -0.456666
O      7.566346     7.190953     5.516344    -0.499631
O      7.295086     5.174992     6.423941    -0.421792
O      9.708697     3.867255     5.273292    -0.492645
O     11.214491     5.221354     4.311855    -0.548088
O      7.346926    10.497064    10.349682    -0.613843
O      6.475278     7.814446    12.224870    -0.516571
O      8.276444     8.968707    12.812501    -0.521076
O     10.154769     9.104597    15.135334    -0.301960
O     10.696083     7.545864    13.660104    -0.456664
O     10.517654     7.190953     2.175156    -0.499631
O     10.788914     5.174992     1.267559    -0.421792
O      8.375303     3.867255     2.418208    -0.492644
O      6.869509     5.221354     3.379645    -0.548088
O     10.737074    10.497064    12.724818    -0.613840
O      5.580722     0.179054    12.224870    -0.516571
O      3.779556    15.011793    12.812501    -0.521076
O      1.901231    14.875903    15.135334    -0.301958
O      1.359917     0.447636    13.660104    -0.456664
O      1.538346     0.802547     2.175156    -0.499632
O      1.267086     2.818508     1.267559    -0.421793
O      3.680697     4.126245     2.418208    -0.492644
O      5.186491     2.772146     3.379645    -0.548088
O      1.318926    13.483436    12.724818    -0.613842
O     11.608722    15.807946     4.533370    -0.516571
O      9.807556     0.975207     5.121001    -0.521076
O      7.929231     1.111097     7.443834    -0.301958
O      7.387917    15.539364     5.968604    -0.456664
O      7.566346    15.184453     9.866656    -0.499632
O      7.295086    13.168492     8.959059    -0.421793
O      9.708697    11.860755    10.109708    -0.492645
O     11.214491    13.214854    11.071145    -0.548088
O      7.346926     2.503564     5.033318    -0.613840
O      0.447278     8.172554     4.533370    -0.516571
O      2.248444     7.018293     5.121001    -0.521075
O      4.126769     6.882403     7.443834    -0.301958
O      4.668083     8.441136     5.968604    -0.456664
O      4.489654     8.796047     9.866656    -0.499632
O      4.760914    10.812008     8.959059    -0.421793
O      2.347303    12.119745    10.109708    -0.492645
O      0.841509    10.765646    11.071145    -0.548088
O      4.709074     5.489936     5.033318    -0.613841
O      5.580722     8.172554     3.158130    -0.516571
O      3.779556     7.018293     2.570499    -0.521075
O      1.901231     6.882403     0.247666    -0.301960
O      1.359917     8.441136     1.722896    -0.456665
O      1.538346     8.796047    13.207844    -0.499631
O      1.267086    10.812008    14.115441    -0.421792
O      3.680697    12.119745    12.964792    -0.492645
O      5.186491    10.765646    12.003355    -0.548088
O      1.318926     5.489936     2.658182    -0.613841
O      6.475278    15.807946     3.158130    -0.516571
O      8.276444     0.975207     2.570499    -0.521076
O     10.154769     1.111097     0.247666    -0.301957
O     10.696083    15.539364     1.722896    -0.456664
O     10.517654    15.184453    13.207844    -0.499632
O     10.788914    13.168492    14.115441    -0.421794
O      8.375303    11.860755    12.964792    -0.492645
O      6.869509    13.214854    12.003355    -0.548088
O     10.737074     2.503564     2.658182    -0.613843

The following XYZ coordinates are in angstroms. Other properties are in atomic units.
The sperically averaged electron density of each atom fit to a function of the form exp(a - br)
eigen_1, eigen_2 and eigen_3 are the three eigenvalues of traceless quadrupole moment tensor
  atom number  atomic symbol              X              Y              Z     net charge C6 coefficient C8 coefficient C10 coefficient fluctuating dipole atomic polarizability isotropic forcefield polarizability              a              b squared Pearson coefficient          <r^3>          <r^4>         wp_QDO          m_QDO          q_QDO       dipole_x       dipole_y       dipole_z         dipole            Qxy            Qxz            Qyz     Q(x^2-y^2)  Q(3z^2 - R^2)        eigen_1        eigen_2        eigen_3 static polarizability      alpha(xx)      alpha(xy)      alpha(xz)      alpha(yy)      alpha(yz)      alpha(zz) atomic spin moment
            1             Zn       0.302123      15.150400      12.510071       0.963879      82.959539 0.17759994E+04  0.55934083E+05                                15.917349                           14.064814       0.050322       1.897605                    0.997968      45.032393     123.393832       0.465603       0.417692      -1.128525      -0.024616       0.045425      -0.005685       0.051978      -0.047633       0.029231      -0.006871      -0.047544      -0.144175      -0.064157      -0.016716       0.080873             17.912148      19.815970       3.167291      -1.885743      14.562946       1.118946      19.357529           0.064590
            2             Zn      11.753877       8.830100      12.510071       0.963879      82.959538 0.17759994E+04  0.55934079E+05                                15.917347                           14.064812       0.050323       1.897605                    0.997968      45.032393     123.393819       0.465603       0.417692      -1.128525       0.024616      -0.045426      -0.005685       0.051979      -0.047633      -0.029231       0.006871      -0.047544      -0.144176      -0.064157      -0.016715       0.080873             17.912146      19.815966       3.167292       1.885742      14.562944      -1.118946      19.357528           0.064590
            3             Zn       6.330123       8.830100      10.564429       0.963880      82.959539 0.17759993E+04  0.55934075E+05                                15.917347                           14.064812       0.050321       1.897605                    0.997968      45.032394     123.393826       0.465603       0.417692      -1.128525      -0.024616      -0.045425       0.005685       0.051978       0.047633      -0.029231      -0.006871      -0.047544      -0.144176      -0.064157      -0.016715       0.080873             17.912147      19.815968      -3.167292       1.885741      14.562946       1.118946      19.357528           0.064591
            4             Zn       5.725877      15.150400      10.564429       0.963879      82.959533 0.17759992E+04  0.55934074E+05                                15.917349                           14.064814       0.050321       1.897605                    0.997968      45.032389     123.393821       0.465603       0.417692      -1.128525       0.024616       0.045425       0.005685       0.051978       0.047633       0.029231       0.006871      -0.047544      -0.144175      -0.064157      -0.016715       0.080873             17.912149      19.815970      -3.167293      -1.885742      14.562946      -1.118946      19.357530           0.064590
            5             Zn      11.753877       0.836600       2.872929       0.963880      82.959587 0.17760007E+04  0.55934138E+05                                15.917359                           14.064823       0.050319       1.897604                    0.997968      45.032405     123.393906       0.465603       0.417692      -1.128525       0.024615      -0.045424       0.005685       0.051976      -0.047634       0.029231      -0.006872      -0.047544      -0.144176      -0.064157      -0.016716       0.080873             17.912161      19.815983       3.167296      -1.885743      14.562958       1.118947      19.357542           0.064589
            6             Zn       0.302123       7.156900       2.872929       0.963880      82.959575 0.17760004E+04  0.55934121E+05                                15.917356                           14.064820       0.050320       1.897604                    0.997968      45.032401     123.393877       0.465603       0.417692      -1.128525      -0.024615       0.045424       0.005685       0.051977      -0.047633      -0.029231       0.006871      -0.047544      -0.144176      -0.064157      -0.016716       0.080873             17.912157      19.815979       3.167297       1.885742      14.562954      -1.118947      19.357539           0.064590
            7             Zn       5.725877       7.156900       4.818571       0.963879      82.959597 0.17760009E+04  0.55934143E+05                                15.917357                           14.064820       0.050320       1.897604                    0.997968      45.032411     123.393902       0.465603       0.417692      -1.128525       0.024616       0.045425      -0.005685       0.051978       0.047633      -0.029231      -0.006871      -0.047544      -0.144177      -0.064157      -0.016716       0.080873             17.912158      19.815980      -3.167296       1.885742      14.562955       1.118947      19.357540           0.064590
            8             Zn       6.330123       0.836600       4.818571       0.963879      82.959577 0.17760004E+04  0.55934124E+05                                15.917355                           14.064819       0.050321       1.897605                    0.997968      45.032403     123.393877       0.465603       0.417692      -1.128525      -0.024616      -0.045425      -0.005685       0.051977       0.047633       0.029231       0.006872      -0.047544      -0.144176      -0.064157      -0.016716       0.080873             17.912156      19.815977      -3.167296      -1.885742      14.562953      -1.118947      19.357538           0.064590
            9             Zn       3.014000      13.446026      11.537250       1.040475      77.335519 0.14263455E+04  0.42981362E+05                                16.699010                           13.831961       0.118464       1.911288                    0.998824      45.072510     125.084251       0.404089       0.503007      -1.065873      -0.000000       0.023670      -0.000000       0.023670       0.000000      -0.033337      -0.000000      -0.019419       0.313477      -0.068384      -0.042537       0.110921             20.068762      22.477371       0.000000       2.923572      21.501977       0.000001      16.226939           0.148276
           10             Zn       9.042000      10.534474      11.537250       1.040476      77.335526 0.14263457E+04  0.42981366E+05                                16.699006                           13.831958       0.118465       1.911289                    0.998824      45.072489     125.084157       0.404089       0.503007      -1.065873      -0.000000      -0.023670      -0.000000       0.023670      -0.000000       0.033337      -0.000000      -0.019418       0.313478      -0.068384      -0.042537       0.110921             20.068757      22.477366       0.000001      -2.923571      21.501971      -0.000001      16.226935           0.148277
           11             Zn       9.042000       2.540974       3.845750       1.040474      77.335515 0.14263453E+04  0.42981362E+05                                16.699016                           13.831965       0.118463       1.911287                    0.998824      45.072554     125.084428       0.404088       0.503007      -1.065873       0.000000      -0.023670      -0.000000       0.023670       0.000000      -0.033338      -0.000000      -0.019420       0.313479      -0.068385      -0.042536       0.110922             20.068770      22.477380       0.000000       2.923575      21.501987       0.000000      16.226943           0.148278
           12             Zn       3.014000       5.452526       3.845750       1.040475      77.335531 0.14263458E+04  0.42981376E+05                                16.699015                           13.831964       0.118464       1.911288                    0.998824      45.072540     125.084365       0.404088       0.503007      -1.065873      -0.000000       0.023670      -0.000000       0.023670       0.000000       0.033338       0.000000      -0.019420       0.313479      -0.068385      -0.042537       0.110922             20.068768      22.477378       0.000000      -2.923574      21.501984       0.000001      16.226942           0.148279
           13             Zn       0.000000       3.996750       2.866776       1.014096      82.143354 0.16975172E+04  0.53169063E+05                                16.804466                           14.600623       0.103915       1.903071                    0.998153      45.634984     127.086022       0.415242       0.470934      -1.088847      -0.000000      -0.000000      -0.049118       0.049118       0.023077       0.000000       0.000000       0.030927       0.169879      -0.056092      -0.000534       0.056626             19.211806      20.969381       1.319853       0.000000      21.826875       0.000000      14.839160           0.152442
           14             Zn       6.028000       3.996750       4.824724       1.014096      82.143360 0.16975175E+04  0.53169068E+05                                16.804454                           14.600613       0.103918       1.903072                    0.998153      45.634963     127.085915       0.415243       0.470933      -1.088848      -0.000000       0.000000       0.049118       0.049118      -0.023077      -0.000000      -0.000000       0.030927       0.169879      -0.056092      -0.000535       0.056626             19.211792      20.969366      -1.319852      -0.000000      21.826858       0.000000      14.839151           0.152445
           15             Zn       0.000000      11.990250      12.516224       1.014096      82.143323 0.16975166E+04  0.53169028E+05                                16.804439                           14.600600       0.103920       1.903074                    0.998153      45.634922     127.085755       0.415243       0.470933      -1.088848       0.000000       0.000000       0.049117       0.049117       0.023077      -0.000000       0.000000       0.030927       0.169881      -0.056092      -0.000535       0.056627             19.211773      20.969344       1.319853      -0.000000      21.826838       0.000001      14.839138           0.152441
           16             Zn       6.028000      11.990250      10.558276       1.014097      82.143342 0.16975169E+04  0.53169044E+05                                16.804445                           14.600606       0.103920       1.903073                    0.998153      45.634944     127.085832       0.415243       0.470933      -1.088848      -0.000000       0.000000      -0.049118       0.049118      -0.023077      -0.000000       0.000000       0.030927       0.169881      -0.056092      -0.000535       0.056627             19.211781      20.969353      -1.319855      -0.000001      21.826849       0.000000      14.839142           0.152441
           17              H      11.658152       1.398862       8.834457       0.137026       1.057339 0.78347248E+01  0.75774669E+02                                 1.666145                            1.602890      -0.847847       2.498963                    0.999476       3.178608       8.556317       0.514980       1.229745      -0.723020      -0.039002       0.005087       0.022062       0.045097      -0.007618      -0.008170      -0.001931       0.022157      -0.018386      -0.013573      -0.005099       0.018672              1.675782       1.935135       0.044753      -0.320548       1.424583      -0.130543       1.667628           0.000437
           18              H      11.722049       2.493972       6.842358       0.125916       0.949046 0.67517398E+01  0.64109533E+02                                 1.652362                            1.562809      -0.995196       2.422296                    0.997508       3.454730       9.797544       0.475523       1.356524      -0.692370      -0.038746       0.012857      -0.011056       0.042294      -0.005355      -0.004416      -0.007015       0.021417       0.000597      -0.015944       0.003343       0.012601              1.707537       1.942844      -0.341656       0.308515       1.641781      -0.253063       1.537987           0.000522
           19              H       0.397848       6.594638       8.834457       0.137026       1.057339 0.78347286E+01  0.75774715E+02                                 1.666145                            1.602890      -0.847847       2.498963                    0.999476       3.178609       8.556320       0.514980       1.229745      -0.723020       0.039002      -0.005087       0.022062       0.045098      -0.007618       0.008170       0.001931       0.022157      -0.018386      -0.013573      -0.005099       0.018672              1.675782       1.935135       0.044753       0.320548       1.424583       0.130543       1.667629           0.000437
           20              H       0.333951       5.499528       6.842358       0.125916       0.949046 0.67517413E+01  0.64109557E+02                                 1.652363                            1.562810      -0.995197       2.422295                    0.997508       3.454731       9.797551       0.475523       1.356525      -0.692370       0.038746      -0.012857      -0.011056       0.042294      -0.005355       0.004416       0.007015       0.021417       0.000597      -0.015944       0.003343       0.012601              1.707538       1.942846      -0.341656      -0.308515       1.641782       0.253063       1.537988           0.000522
           21              H       5.630152       6.594638      14.240043       0.137026       1.057338 0.78347217E+01  0.75774627E+02                                 1.666144                            1.602889      -0.847847       2.498963                    0.999476       3.178608       8.556315       0.514981       1.229744      -0.723020      -0.039002      -0.005086      -0.022062       0.045097       0.007618       0.008170      -0.001931       0.022157      -0.018386      -0.013573      -0.005099       0.018672              1.675781       1.935134      -0.044753       0.320548       1.424582      -0.130543       1.667628           0.000438
           22              H       5.694049       5.499528       0.849142       0.125916       0.949046 0.67517392E+01  0.64109527E+02                                 1.652362                            1.562810      -0.995196       2.422296                    0.997508       3.454730       9.797545       0.475523       1.356525      -0.692370      -0.038746      -0.012857       0.011056       0.042294       0.005355       0.004416      -0.007015       0.021417       0.000597      -0.015944       0.003343       0.012601              1.707538       1.942845       0.341656      -0.308515       1.641781      -0.253063       1.537987           0.000522
           23              H       6.425848       1.398862      14.240043       0.137026       1.057339 0.78347232E+01  0.75774648E+02                                 1.666145                            1.602890      -0.847847       2.498963                    0.999476       3.178608       8.556316       0.514981       1.229745      -0.723020       0.039002       0.005086      -0.022062       0.045097       0.007618      -0.008170       0.001931       0.022157      -0.018386      -0.013573      -0.005099       0.018672              1.675782       1.935134      -0.044753      -0.320548       1.424582       0.130543       1.667628           0.000438
           24              H       6.361951       2.493972       0.849142       0.125916       0.949046 0.67517398E+01  0.64109533E+02                                 1.652362                            1.562809      -0.995196       2.422296                    0.997508       3.454730       9.797544       0.475523       1.356524      -0.692370       0.038746       0.012857       0.011056       0.042294       0.005355      -0.004416       0.007015       0.021417       0.000597      -0.015944       0.003343       0.012601              1.707538       1.942845       0.341656       0.308515       1.641781       0.253063       1.537987           0.000522
           25              H       0.397848      14.588138       6.548543       0.137027       1.057338 0.78347148E+01  0.75774544E+02                                 1.666143                            1.602888      -0.847847       2.498963                    0.999476       3.178607       8.556311       0.514981       1.229744      -0.723020       0.039002      -0.005086      -0.022062       0.045097      -0.007618      -0.008170      -0.001931       0.022157      -0.018386      -0.013573      -0.005099       0.018672              1.675780       1.935132       0.044753      -0.320547       1.424581      -0.130543       1.667626           0.000438
           26              H       0.333951      13.493028       8.540642       0.125916       0.949046 0.67517398E+01  0.64109533E+02                                 1.652362                            1.562809      -0.995196       2.422296                    0.997508       3.454730       9.797544       0.475523       1.356524      -0.692370       0.038746      -0.012857       0.011056       0.042294      -0.005355      -0.004416      -0.007015       0.021416       0.000597      -0.015944       0.003343       0.012601              1.707538       1.942844      -0.341656       0.308515       1.641781      -0.253063       1.537987           0.000522
           27              H      11.658152       9.392363       6.548543       0.137027       1.057338 0.78347149E+01  0.75774547E+02                                 1.666143                            1.602889      -0.847847       2.498963                    0.999476       3.178607       8.556312       0.514981       1.229744      -0.723020      -0.039002       0.005087      -0.022062       0.045097      -0.007618       0.008170       0.001931       0.022157      -0.018386      -0.013573      -0.005099       0.018672              1.675780       1.935133       0.044753       0.320547       1.424581       0.130543       1.667627           0.000438
           28              H      11.722049      10.487472       8.540642       0.125916       0.949046 0.67517414E+01  0.64109555E+02                                 1.652363                            1.562810      -0.995197       2.422295                    0.997508       3.454731       9.797549       0.475523       1.356525      -0.692370      -0.038746       0.012857       0.011056       0.042294      -0.005355       0.004416       0.007015       0.021417       0.000597      -0.015944       0.003343       0.012601              1.707538       1.942845      -0.341656      -0.308515       1.641782       0.253063       1.537988           0.000522
           29              H       6.425848       9.392363       1.142957       0.137027       1.057338 0.78347198E+01  0.75774603E+02                                 1.666144                            1.602889      -0.847846       2.498963                    0.999476       3.178608       8.556314       0.514981       1.229744      -0.723020       0.039002       0.005086       0.022062       0.045097       0.007618       0.008170      -0.001931       0.022157      -0.018386      -0.013573      -0.005099       0.018672              1.675780       1.935133      -0.044753       0.320548       1.424581      -0.130543       1.667627           0.000438
           30              H       6.361951      10.487472      14.533858       0.125916       0.949045 0.67517356E+01  0.64109488E+02                                 1.652362                            1.562809      -0.995196       2.422296                    0.997508       3.454729       9.797543       0.475523       1.356525      -0.692370       0.038746       0.012857      -0.011056       0.042294       0.005355       0.004416      -0.007015       0.021416       0.000597      -0.015944       0.003343       0.012601              1.707538       1.942844       0.341656      -0.308515       1.641781      -0.253063       1.537987           0.000522
           31              H       5.630152      14.588138       1.142957       0.137027       1.057338 0.78347167E+01  0.75774570E+02                                 1.666144                            1.602889      -0.847847       2.498963                    0.999476       3.178607       8.556313       0.514981       1.229745      -0.723020      -0.039002      -0.005086       0.022062       0.045097       0.007618      -0.008170       0.001931       0.022157      -0.018386      -0.013573      -0.005099       0.018672              1.675781       1.935133      -0.044753      -0.320548       1.424582       0.130543       1.667627           0.000437
           32              H       5.694049      13.493028      14.533858       0.125916       0.949046 0.67517398E+01  0.64109533E+02                                 1.652362                            1.562809      -0.995196       2.422296                    0.997508       3.454730       9.797544       0.475523       1.356524      -0.692370      -0.038746      -0.012857      -0.011056       0.042294       0.005355      -0.004416       0.007015       0.021416       0.000597      -0.015944       0.003343       0.012601              1.707538       1.942845       0.341656       0.308515       1.641781       0.253063       1.537987           0.000522
           33              C       0.395437       1.421244       8.351431      -0.074241      31.350523 0.39794498E+03  0.91710164E+04                                 8.728529                            6.714733       0.006305       1.991056                    0.999568      28.310594      81.157208       0.625527       0.424879      -1.056558       0.015094       0.015977      -0.003933       0.022329      -0.003610      -0.001009       0.030554       0.006142      -0.036006      -0.036035       0.008468       0.027566             10.173391       9.322495      -1.557340       0.609270       9.096325      -5.580017      12.101354           0.022471
           34              C       1.523878       0.748192       8.845225      -0.032352      39.001191 0.45337443E+03  0.10685265E+05                                 9.980679                            7.074171       0.016985       2.010807                    0.999198      27.406957      76.851579       0.627845       0.413928      -1.074368       0.005731       0.038183      -0.023082       0.044984      -0.003000      -0.000737       0.028598      -0.019007      -0.007125      -0.025277      -0.008404       0.033681             12.624032      11.440176      -1.286417      -0.525615      10.804791      -7.661745      15.627128           0.043454
           35              C       1.411758      15.886282      10.069712       0.600253      22.816782 0.24758296E+03  0.51273835E+04                                 7.517875                            5.641034      -0.039647       2.050242                    0.999502      22.307949      62.995166       0.613625       0.481979      -1.011804      -0.002599      -0.016611       0.050465       0.053192       0.047938       0.044083       0.060117       0.004507      -0.073881      -0.070644      -0.032297       0.102941              8.990116       7.528860      -1.521845      -1.070827       8.263850      -4.184421      11.177638           0.000130
           36              C       2.735506       0.780166       8.102226      -0.020650      41.875057 0.48459781E+03  0.11630239E+05                                10.479834                            7.376658      -0.110240       1.964528                    0.998866      27.937908      79.440390       0.606080       0.421084      -1.068179      -0.022802       0.024645      -0.008202       0.034563       0.025623       0.022084       0.041214      -0.061798       0.008587      -0.043797      -0.026734       0.070531             13.085305      13.763370      -2.257748      -0.500726      11.128333      -7.176868      14.364212           0.071888
           37              C       2.782525       1.611490       6.925427      -0.024102      42.478292 0.46598920E+03  0.11080582E+05                                10.592231                            7.238353      -0.009257       2.004584                    0.999031      27.593719      78.235130       0.610920       0.421633      -1.067264      -0.024074      -0.002683       0.023734       0.033912       0.020372       0.004206       0.047789      -0.069500       0.021245      -0.046495      -0.025129       0.071624             13.466780      16.030229      -1.176151      -1.968645      10.327308      -6.570804      14.042802           0.061225
           38              C       4.127974       1.777754       6.248575       0.583351      22.153695 0.26600849E+03  0.56084229E+04                                 7.427391                            5.888824      -0.246588       1.979970                    0.998831      22.705595      64.682816       0.594248       0.488869      -1.008274       0.034865      -0.007730      -0.018089       0.040032      -0.036131       0.068981      -0.048098      -0.002464       0.172126      -0.071100      -0.048451       0.119551              8.423793      10.709633       1.330542      -3.746532       7.670761      -0.263300       6.890984          -0.004976
           39              C       1.646850       2.239779       6.462398      -0.014070      37.787264 0.44039456E+03  0.10324910E+05                                 9.815962                            7.018688       0.065497       2.035131                    0.999153      27.004821      76.020816       0.622817       0.419470      -1.068659      -0.001263      -0.015425       0.027422       0.031488       0.026248       0.008838       0.036197      -0.031010       0.001112      -0.036595      -0.017942       0.054538             12.146310      12.357143      -1.697304       0.014594      10.477096      -6.797861      13.604690           0.016118
           40              C       1.614298       3.096682       5.237912       0.615429      22.194184 0.23866298E+03  0.49083317E+04                                 7.417662                            5.577099      -0.001106       2.076424                    0.999451      21.954152      62.227100       0.609389       0.488723      -1.006074      -0.001781       0.022991      -0.046665       0.052052      -0.064464      -0.057445       0.048646       0.062251      -0.094441      -0.072841      -0.050498       0.123338              8.732816       7.373201       1.933256       1.624571       8.984200      -2.857290       9.841046           0.000128
           41              C       0.442455       2.107087       7.177708      -0.073224      31.998435 0.41449364E+03  0.96593499E+04                                 8.920504                            6.903115       0.048924       2.013142                    0.998416      28.315657      81.878128       0.609639       0.431125      -1.051712       0.011916      -0.011081       0.011648       0.020011       0.002561       0.001086       0.032018       0.012422      -0.034766      -0.038517       0.011546       0.026972             10.400510      10.239817      -0.587674      -0.662980       8.938882      -5.373841      12.022831           0.067584
           42              C       3.924228      15.948631       8.497569       0.557767      21.785833 0.28043049E+03  0.59771132E+04                                 7.278328                            6.015033      -0.237387       1.971730                    0.999248      23.047103      65.513231       0.593961       0.483818      -1.013253       0.036309      -0.005423       0.024932       0.044377       0.043551      -0.060429      -0.053271       0.015551       0.047782      -0.055741      -0.051544       0.107285              7.975200       8.849356      -2.516367       2.720932       7.579988      -0.984902       7.496257          -0.013328
           43              C      11.660563       6.572256       8.351431      -0.074241      31.350541 0.39794523E+03  0.91710237E+04                                 8.728532                            6.714735       0.006305       1.991056                    0.999568      28.310606      81.157252       0.625527       0.424879      -1.056558      -0.015094      -0.015977      -0.003933       0.022329      -0.003610       0.001010      -0.030554       0.006142      -0.036006      -0.036035       0.008468       0.027566             10.173396       9.322499      -1.557341      -0.609271       9.096329       5.580019      12.101359           0.022471
           44              C      10.532122       7.245308       8.845225      -0.032352      39.001215 0.45337474E+03  0.10685274E+05                                 9.980682                            7.074172       0.016985       2.010807                    0.999198      27.406970      76.851619       0.627845       0.413928      -1.074368      -0.005731      -0.038183      -0.023082       0.044984      -0.003000       0.000737      -0.028598      -0.019007      -0.007125      -0.025276      -0.008404       0.033680             12.624036      11.440180      -1.286418       0.525615      10.804794       7.661748      15.627133           0.043454
           45              C      10.644242       8.094218      10.069712       0.600253      22.816789 0.24758303E+03  0.51273854E+04                                 7.517877                            5.641035      -0.039648       2.050242                    0.999502      22.307953      62.995182       0.613625       0.481979      -1.011804       0.002599       0.016611       0.050465       0.053192       0.047938      -0.044083      -0.060117       0.004507      -0.073881      -0.070644      -0.032297       0.102941              8.990118       7.528861      -1.521845       1.070827       8.263851       4.184423      11.177641           0.000130
           46              C       9.320494       7.213334       8.102226      -0.020651      41.875111 0.48459848E+03  0.11630259E+05                                10.479840                            7.376661      -0.110240       1.964528                    0.998866      27.937934      79.440468       0.606080       0.421084      -1.068180       0.022802      -0.024645      -0.008202       0.034563       0.025623      -0.022084      -0.041214      -0.061797       0.008588      -0.043797      -0.026733       0.070530             13.085313      13.763378      -2.257750       0.500725      11.128339       7.176873      14.364221           0.071888
           47              C       9.273475       6.382010       6.925427      -0.024102      42.478325 0.46598960E+03  0.11080593E+05                                10.592234                            7.238354      -0.009256       2.004584                    0.999031      27.593735      78.235173       0.610920       0.421633      -1.067264       0.024074       0.002683       0.023734       0.033912       0.020371      -0.004206      -0.047788      -0.069499       0.021245      -0.046495      -0.025128       0.071623             13.466784      16.030233      -1.176152       1.968646      10.327312       6.570806      14.042807           0.061225
           48              C       7.928026       6.215746       6.248575       0.583351      22.153698 0.26600851E+03  0.56084237E+04                                 7.427392                            5.888825      -0.246588       1.979969                    0.998831      22.705597      64.682829       0.594248       0.488870      -1.008274      -0.034865       0.007730      -0.018089       0.040032      -0.036131      -0.068981       0.048098      -0.002465       0.172126      -0.071100      -0.048452       0.119552              8.423795      10.709636       1.330543       3.746533       7.670763       0.263300       6.890986          -0.004976
           49              C      10.409150       5.753721       6.462398      -0.014070      37.787282 0.44039475E+03  0.10324915E+05                                 9.815965                            7.018690       0.065496       2.035130                    0.999153      27.004829      76.020848       0.622817       0.419470      -1.068659       0.001263       0.015425       0.027422       0.031488       0.026248      -0.008838      -0.036197      -0.031010       0.001112      -0.036595      -0.017942       0.054538             12.146315      12.357148      -1.697305      -0.014594      10.477101       6.797865      13.604697           0.016118
           50              C      10.441702       4.896818       5.237912       0.615429      22.194183 0.23866296E+03  0.49083314E+04                                 7.417662                            5.577099      -0.001106       2.076424                    0.999451      21.954152      62.227102       0.609388       0.488723      -1.006074       0.001781      -0.022991      -0.046665       0.052052      -0.064464       0.057445      -0.048646       0.062251      -0.094440      -0.072841      -0.050498       0.123338              8.732816       7.373201       1.933256      -1.624571       8.984200       2.857291       9.841047           0.000128
           51              C      11.613545       5.886413       7.177708      -0.073224      31.998456 0.41449398E+03  0.96593591E+04                                 8.920505                            6.903115       0.048926       2.013143                    0.998416      28.315672      81.878164       0.609639       0.431125      -1.051712      -0.011916       0.011081       0.011648       0.020011       0.002561      -0.001086      -0.032017       0.012423      -0.034766      -0.038517       0.011546       0.026971             10.400511      10.239819      -0.587674       0.662980       8.938883       5.373842      12.022832           0.067583
           52              C       8.131772       8.031869       8.497569       0.557767      21.785868 0.28043102E+03  0.59771277E+04                                 7.278337                            6.015040      -0.237389       1.971729                    0.999248      23.047130      65.513340       0.593960       0.483818      -1.013253      -0.036309       0.005423       0.024931       0.044377       0.043552       0.060430       0.053271       0.015551       0.047783      -0.055741      -0.051545       0.107286              7.975211       8.849369      -2.516372      -2.720937       7.579998       0.984906       7.496268          -0.013328
           53              C       6.423437       6.572256      14.723069      -0.074241      31.350531 0.39794509E+03  0.91710195E+04                                 8.728530                            6.714734       0.006306       1.991056                    0.999568      28.310598      81.157220       0.625527       0.424879      -1.056558       0.015094      -0.015977       0.003933       0.022328       0.003610       0.001010       0.030554       0.006142      -0.036006      -0.036035       0.008468       0.027566             10.173393       9.322496       1.557341      -0.609271       9.096327      -5.580018      12.101356           0.022471
           54              C       7.551878       7.245308      14.229275      -0.032352      39.001198 0.45337450E+03  0.10685267E+05                                 9.980681                            7.074171       0.016985       2.010807                    0.999198      27.406960      76.851593       0.627845       0.413928      -1.074368       0.005731      -0.038183       0.023082       0.044984       0.003000       0.000737       0.028598      -0.019007      -0.007125      -0.025277      -0.008404       0.033681             12.624035      11.440178       1.286417       0.525615      10.804793      -7.661747      15.627133           0.043454
           55              C       7.439758       8.094218      13.004788       0.600253      22.816785 0.24758299E+03  0.51273843E+04                                 7.517877                            5.641035      -0.039648       2.050242                    0.999502      22.307951      62.995179       0.613625       0.481979      -1.011804      -0.002599       0.016611      -0.050465       0.053192      -0.047938      -0.044083       0.060117       0.004507      -0.073881      -0.070644      -0.032297       0.102941              8.990118       7.528861       1.521845       1.070827       8.263851      -4.184423      11.177641           0.000130
           56              C       8.763506       7.213334      14.972274      -0.020651      41.875091 0.48459824E+03  0.11630251E+05                                10.479838                            7.376660      -0.110240       1.964528                    0.998866      27.937925      79.440442       0.606080       0.421084      -1.068179      -0.022802      -0.024645       0.008202       0.034563      -0.025623      -0.022084       0.041214      -0.061797       0.008588      -0.043797      -0.026733       0.070530             13.085310      13.763374       2.257748       0.500726      11.128337      -7.176872      14.364219           0.071888
           57              C       8.810525       6.382010       0.766073      -0.024102      42.478315 0.46598948E+03  0.11080590E+05                                10.592233                            7.238354      -0.009256       2.004584                    0.999031      27.593730      78.235160       0.610920       0.421633      -1.067264      -0.024074       0.002683      -0.023734       0.033912      -0.020371      -0.004206       0.047788      -0.069500       0.021245      -0.046495      -0.025128       0.071623             13.466783      16.030231       1.176151       1.968646      10.327311      -6.570806      14.042806           0.061225
           58              C      10.155974       6.215746       1.442925       0.583351      22.153700 0.26600855E+03  0.56084247E+04                                 7.427392                            5.888825      -0.246588       1.979969                    0.998831      22.705599      64.682833       0.594248       0.488869      -1.008274       0.034866       0.007730       0.018089       0.040032       0.036131      -0.068981      -0.048098      -0.002465       0.172127      -0.071100      -0.048452       0.119552              8.423795      10.709636      -1.330543       3.746533       7.670763      -0.263300       6.890986          -0.004975
           59              C       7.674850       5.753721       1.229102      -0.014070      37.787270 0.44039460E+03  0.10324911E+05                                 9.815963                            7.018689       0.065497       2.035131                    0.999153      27.004823      76.020828       0.622817       0.419470      -1.068659      -0.001263       0.015425      -0.027422       0.031488      -0.026248      -0.008838       0.036197      -0.031010       0.001112      -0.036595      -0.017943       0.054538             12.146313      12.357145       1.697305      -0.014594      10.477099      -6.797863      13.604694           0.016118
           60              C       7.642298       4.896818       2.453588       0.615429      22.194184 0.23866298E+03  0.49083318E+04                                 7.417662                            5.577099      -0.001106       2.076424                    0.999451      21.954153      62.227105       0.609388       0.488723      -1.006074      -0.001781      -0.022991       0.046665       0.052052       0.064464       0.057445       0.048646       0.062251      -0.094440      -0.072841      -0.050498       0.123338              8.732816       7.373201      -1.933256      -1.624571       8.984200      -2.857291       9.841047           0.000128
           61              C       6.470455       5.886413       0.513792      -0.073224      31.998432 0.41449360E+03  0.96593483E+04                                 8.920502                            6.903113       0.048925       2.013143                    0.998416      28.315656      81.878113       0.609639       0.431125      -1.051712       0.011916       0.011081      -0.011648       0.020011      -0.002561      -0.001086       0.032018       0.012423      -0.034766      -0.038517       0.011546       0.026971             10.400508      10.239815       0.587674       0.662980       8.938880      -5.373839      12.022828           0.067584
           62              C       9.952228       8.031869      14.576931       0.557766      21.785870 0.28043106E+03  0.59771286E+04                                 7.278336                            6.015040      -0.237389       1.971729                    0.999248      23.047127      65.513320       0.593960       0.483818      -1.013253       0.036309       0.005423      -0.024931       0.044377      -0.043552       0.060430      -0.053271       0.015551       0.047783      -0.055741      -0.051544       0.107286              7.975210       8.849367       2.516371      -2.720937       7.579996      -0.984906       7.496267          -0.013328
           63              C       5.632563       1.421244      14.723069      -0.074241      31.350532 0.39794513E+03  0.91710204E+04                                 8.728530                            6.714733       0.006306       1.991056                    0.999568      28.310600      81.157223       0.625527       0.424879      -1.056558      -0.015094       0.015977       0.003933       0.022328       0.003610      -0.001010      -0.030554       0.006142      -0.036006      -0.036035       0.008468       0.027566             10.173392       9.322496       1.557341       0.609271       9.096326       5.580017      12.101355           0.022470
           64              C       4.504122       0.748192      14.229275      -0.032352      39.001197 0.45337448E+03  0.10685266E+05                                 9.980681                            7.074171       0.016984       2.010807                    0.999198      27.406959      76.851592       0.627845       0.413929      -1.074368      -0.005731       0.038183       0.023082       0.044984       0.003000      -0.000737      -0.028598      -0.019007      -0.007125      -0.025277      -0.008404       0.033681             12.624035      11.440178       1.286417      -0.525615      10.804794       7.661748      15.627133           0.043454
           65              C       4.616242      15.886282      13.004788       0.600253      22.816786 0.24758300E+03  0.51273846E+04                                 7.517877                            5.641034      -0.039648       2.050242                    0.999502      22.307952      62.995179       0.613625       0.481979      -1.011804       0.002599      -0.016611      -0.050465       0.053192      -0.047938       0.044083      -0.060117       0.004507      -0.073881      -0.070644      -0.032297       0.102941              8.990117       7.528861       1.521845      -1.070827       8.263851       4.184422      11.177640           0.000130
           66              C       3.292494       0.780166      14.972274      -0.020651      41.875086 0.48459818E+03  0.11630249E+05                                10.479837                            7.376659      -0.110239       1.964528                    0.998866      27.937923      79.440433       0.606080       0.421084      -1.068179       0.022802       0.024645       0.008202       0.034563      -0.025622       0.022084      -0.041214      -0.061798       0.008587      -0.043797      -0.026733       0.070530             13.085309      13.763373       2.257747      -0.500727      11.128335       7.176871      14.364217           0.071888
           67              C       3.245475       1.611490       0.766073      -0.024102      42.478317 0.46598951E+03  0.11080591E+05                                10.592233                            7.238354      -0.009256       2.004584                    0.999031      27.593731      78.235158       0.610920       0.421633      -1.067264       0.024074      -0.002683      -0.023734       0.033912      -0.020371       0.004206      -0.047788      -0.069500       0.021246      -0.046495      -0.025129       0.071624             13.466782      16.030231       1.176151      -1.968647      10.327310       6.570805      14.042805           0.061225
           68              C       1.900026       1.777754       1.442925       0.583352      22.153698 0.26600851E+03  0.56084236E+04                                 7.427392                            5.888824      -0.246587       1.979970                    0.998831      22.705598      64.682830       0.594248       0.488869      -1.008274      -0.034866      -0.007730       0.018089       0.040032       0.036131       0.068981       0.048098      -0.002465       0.172127      -0.071100      -0.048452       0.119552              8.423794      10.709635      -1.330543      -3.746533       7.670762       0.263300       6.890986          -0.004975
           69              C       4.381150       2.239779       1.229102      -0.014070      37.787269 0.44039461E+03  0.10324911E+05                                 9.815963                            7.018688       0.065497       2.035131                    0.999153      27.004823      76.020824       0.622817       0.419470      -1.068659       0.001263      -0.015425      -0.027422       0.031488      -0.026248       0.008838      -0.036197      -0.031010       0.001112      -0.036595      -0.017942       0.054538             12.146312      12.357144       1.697304       0.014594      10.477098       6.797862      13.604692           0.016118
           70              C       4.413702       3.096682       2.453588       0.615429      22.194181 0.23866295E+03  0.49083310E+04                                 7.417661                            5.577099      -0.001106       2.076424                    0.999451      21.954151      62.227099       0.609388       0.488723      -1.006074       0.001781       0.022991       0.046665       0.052052       0.064464      -0.057445      -0.048646       0.062251      -0.094440      -0.072841      -0.050498       0.123338              8.732815       7.373200      -1.933256       1.624571       8.984200       2.857291       9.841046           0.000128
           71              C       5.585545       2.107087       0.513792      -0.073224      31.998424 0.41449347E+03  0.96593446E+04                                 8.920501                            6.903113       0.048925       2.013142                    0.998416      28.315651      81.878099       0.609639       0.431125      -1.051712      -0.011916      -0.011081      -0.011648       0.020011      -0.002561       0.001086      -0.032018       0.012422      -0.034766      -0.038517       0.011546       0.026972             10.400507      10.239815       0.587674      -0.662980       8.938879       5.373839      12.022827           0.067585
           72              C       2.103772      15.948631      14.576931       0.557766      21.785865 0.28043100E+03  0.59771269E+04                                 7.278336                            6.015040      -0.237389       1.971729                    0.999248      23.047123      65.513308       0.593960       0.483818      -1.013253      -0.036309      -0.005422      -0.024932       0.044377      -0.043551      -0.060429       0.053271       0.015551       0.047782      -0.055741      -0.051544       0.107285              7.975209       8.849366       2.516371       2.720936       7.579996       0.984905       7.496266          -0.013328
           73              C      11.660563      14.565756       7.031569      -0.074241      31.350550 0.39794538E+03  0.91710280E+04                                 8.728533                            6.714736       0.006306       1.991056                    0.999568      28.310609      81.157258       0.625527       0.424879      -1.056558      -0.015094      -0.015977       0.003933       0.022328      -0.003610      -0.001010       0.030553       0.006143      -0.036006      -0.036034       0.008469       0.027566             10.173397       9.322499      -1.557342       0.609272       9.096331      -5.580021      12.101360           0.022471
           74              C      10.532122      15.238808       6.537775      -0.032352      39.001210 0.45337464E+03  0.10685271E+05                                 9.980683                            7.074172       0.016984       2.010807                    0.999198      27.406965      76.851613       0.627845       0.413928      -1.074368      -0.005731      -0.038183       0.023083       0.044984      -0.003000      -0.000737       0.028598      -0.019007      -0.007125      -0.025277      -0.008404       0.033680             12.624038      11.440179      -1.286417      -0.525615      10.804797      -7.661750      15.627137           0.043454
           75              C      10.644242       0.100718       5.313288       0.600253      22.816784 0.24758297E+03  0.51273839E+04                                 7.517877                            5.641035      -0.039647       2.050242                    0.999502      22.307951      62.995181       0.613625       0.481979      -1.011804       0.002599       0.016611      -0.050465       0.053192       0.047938       0.044083       0.060117       0.004507      -0.073881      -0.070644      -0.032297       0.102941              8.990118       7.528861      -1.521845      -1.070827       8.263852      -4.184423      11.177642           0.000130
           76              C       9.320494      15.206834       7.280774      -0.020651      41.875086 0.48459815E+03  0.11630249E+05                                10.479839                            7.376661      -0.110240       1.964528                    0.998866      27.937921      79.440442       0.606080       0.421084      -1.068179       0.022802      -0.024645       0.008202       0.034563       0.025622       0.022084       0.041214      -0.061798       0.008587      -0.043797      -0.026733       0.070530             13.085312      13.763376      -2.257749      -0.500726      11.128338      -7.176873      14.364221           0.071887
           77              C       9.273475      14.375510       8.457573      -0.024103      42.478320 0.46598953E+03  0.11080592E+05                                10.592234                            7.238355      -0.009256       2.004584                    0.999031      27.593732      78.235169       0.610920       0.421633      -1.067264       0.024074       0.002683      -0.023734       0.033912       0.020371       0.004206       0.047789      -0.069500       0.021246      -0.046495      -0.025129       0.071624             13.466784      16.030233      -1.176152      -1.968647      10.327312      -6.570807      14.042808           0.061226
           78              C       7.928026      14.209246       9.134425       0.583352      22.153703 0.26600859E+03  0.56084256E+04                                 7.427392                            5.888825      -0.246587       1.979970                    0.998831      22.705601      64.682838       0.594248       0.488869      -1.008274      -0.034866       0.007730       0.018089       0.040032      -0.036131       0.068981      -0.048098      -0.002465       0.172127      -0.071100      -0.048452       0.119552              8.423795      10.709636       1.330543      -3.746533       7.670763      -0.263300       6.890987          -0.004975
           79              C      10.409150      13.747221       8.920602      -0.014070      37.787272 0.44039465E+03  0.10324912E+05                                 9.815962                            7.018688       0.065498       2.035131                    0.999153      27.004825      76.020827       0.622817       0.419470      -1.068659       0.001264       0.015425      -0.027422       0.031488       0.026248       0.008838       0.036196      -0.031010       0.001112      -0.036595      -0.017942       0.054537             12.146311      12.357144      -1.697305       0.014594      10.477098      -6.797862      13.604692           0.016118
           80              C      10.441702      12.890318      10.145088       0.615429      22.194183 0.23866297E+03  0.49083314E+04                                 7.417661                            5.577099      -0.001105       2.076424                    0.999451      21.954150      62.227088       0.609389       0.488723      -1.006074       0.001781      -0.022991       0.046665       0.052052      -0.064464      -0.057445       0.048646       0.062251      -0.094440      -0.072841      -0.050498       0.123338              8.732815       7.373200       1.933256       1.624571       8.984199      -2.857290       9.841046           0.000129
           81              C      11.613545      13.879913       8.205292      -0.073224      31.998436 0.41449364E+03  0.96593499E+04                                 8.920504                            6.903115       0.048923       2.013142                    0.998416      28.315658      81.878133       0.609639       0.431125      -1.051712      -0.011916       0.011081      -0.011648       0.020011       0.002561       0.001086       0.032018       0.012422      -0.034767      -0.038517       0.011546       0.026972             10.400511      10.239818      -0.587675      -0.662979       8.938883      -5.373841      12.022831           0.067585
           82              C       8.131772       0.038369       6.885431       0.557766      21.785858 0.28043087E+03  0.59771237E+04                                 7.278334                            6.015038      -0.237390       1.971729                    0.999248      23.047120      65.513301       0.593960       0.483818      -1.013253      -0.036309       0.005422      -0.024932       0.044377       0.043551      -0.060429      -0.053271       0.015551       0.047782      -0.055741      -0.051544       0.107285              7.975208       8.849365      -2.516370       2.720936       7.579994      -0.984905       7.496265          -0.013328
           83              C       0.395437       9.414744       7.031569      -0.074241      31.350566 0.39794566E+03  0.91710358E+04                                 8.728535                            6.714737       0.006306       1.991056                    0.999568      28.310623      81.157300       0.625527       0.424879      -1.056558       0.015094       0.015977       0.003933       0.022328      -0.003610       0.001010      -0.030553       0.006143      -0.036006      -0.036034       0.008469       0.027566             10.173399       9.322502      -1.557345      -0.609273       9.096332       5.580020      12.101361           0.022470
           84              C       1.523878       8.741692       6.537775      -0.032352      39.001236 0.45337494E+03  0.10685280E+05                                 9.980685                            7.074174       0.016985       2.010807                    0.999198      27.406978      76.851651       0.627845       0.413928      -1.074368       0.005731       0.038183       0.023082       0.044984      -0.003000       0.000737      -0.028598      -0.019006      -0.007125      -0.025276      -0.008404       0.033680             12.624041      11.440183      -1.286418       0.525615      10.804800       7.661753      15.627141           0.043454
           85              C       1.411758       7.892782       5.313288       0.600253      22.816788 0.24758301E+03  0.51273850E+04                                 7.517878                            5.641035      -0.039648       2.050242                    0.999502      22.307953      62.995189       0.613625       0.481979      -1.011804      -0.002599      -0.016611      -0.050465       0.053192       0.047938      -0.044083      -0.060117       0.004507      -0.073881      -0.070644      -0.032297       0.102941              8.990120       7.528862      -1.521845       1.070828       8.263853       4.184424      11.177644           0.000130
           86              C       2.735506       8.773666       7.280774      -0.020651      41.875144 0.48459890E+03  0.11630271E+05                                10.479844                            7.376663      -0.110240       1.964528                    0.998866      27.937950      79.440524       0.606080       0.421084      -1.068180      -0.022802       0.024645       0.008202       0.034562       0.025622      -0.022083      -0.041213      -0.061797       0.008587      -0.043796      -0.026733       0.070529             13.085319      13.763384      -2.257750       0.500725      11.128344       7.176877      14.364229           0.071888
           87              C       2.782525       9.604990       8.457573      -0.024103      42.478362 0.46599005E+03  0.11080606E+05                                10.592237                            7.238356      -0.009255       2.004584                    0.999031      27.593752      78.235221       0.610920       0.421633      -1.067264      -0.024074      -0.002683      -0.023734       0.033912       0.020371      -0.004206      -0.047788      -0.069499       0.021246      -0.046494      -0.025128       0.071622             13.466789      16.030238      -1.176152       1.968647      10.327315       6.570809      14.042813           0.061226
           88              C       4.127974       9.771254       9.134425       0.583353      22.153701 0.26600854E+03  0.56084245E+04                                 7.427393                            5.888825      -0.246587       1.979970                    0.998831      22.705600      64.682845       0.594248       0.488870      -1.008274       0.034866      -0.007730       0.018089       0.040032      -0.036131      -0.068982       0.048098      -0.002465       0.172128      -0.071101      -0.048452       0.119553              8.423796      10.709638       1.330543       3.746534       7.670763       0.263300       6.890988          -0.004974
           89              C       1.646850      10.233279       8.920602      -0.014069      37.787294 0.44039492E+03  0.10324920E+05                                 9.815966                            7.018690       0.065498       2.035131                    0.999153      27.004836      76.020865       0.622817       0.419470      -1.068659      -0.001264      -0.015424      -0.027422       0.031488       0.026248      -0.008838      -0.036196      -0.031009       0.001112      -0.036595      -0.017942       0.054537             12.146316      12.357148      -1.697305      -0.014594      10.477102       6.797865      13.604697           0.016118
           90              C       1.614298      11.090182      10.145088       0.615429      22.194184 0.23866297E+03  0.49083313E+04                                 7.417661                            5.577099      -0.001104       2.076425                    0.999451      21.954150      62.227088       0.609389       0.488723      -1.006074      -0.001781       0.022991       0.046665       0.052052      -0.064464       0.057445      -0.048646       0.062251      -0.094440      -0.072841      -0.050498       0.123338              8.732815       7.373199       1.933255      -1.624571       8.984199       2.857291       9.841046           0.000129
           91              C       0.442455      10.100587       8.205292      -0.073224      31.998457 0.41449400E+03  0.96593599E+04                                 8.920505                            6.903116       0.048925       2.013142                    0.998416      28.315674      81.878174       0.609639       0.431125      -1.051712       0.011916      -0.011081      -0.011648       0.020011       0.002561      -0.001086      -0.032017       0.012423      -0.034766      -0.038517       0.011546       0.026971             10.400512      10.239820      -0.587675       0.662979       8.938883       5.373841      12.022832           0.067585
           92              C       3.924228       7.955131       6.885431       0.557767      21.785892 0.28043139E+03  0.59771380E+04                                 7.278344                            6.015045      -0.237390       1.971728                    0.999248      23.047146      65.513407       0.593960       0.483818      -1.013252       0.036309      -0.005423      -0.024931       0.044377       0.043552       0.060430       0.053271       0.015551       0.047783      -0.055741      -0.051545       0.107286              7.975219       8.849378      -2.516375      -2.720941       7.580004       0.984909       7.496275          -0.013328
           93              C       5.632563       9.414744       0.659931      -0.074241      31.350539 0.39794524E+03  0.91710238E+04                                 8.728532                            6.714735       0.006306       1.991056                    0.999568      28.310604      81.157242       0.625527       0.424879      -1.056558      -0.015094       0.015977      -0.003933       0.022328       0.003610       0.001010       0.030554       0.006142      -0.036006      -0.036034       0.008468       0.027566             10.173395       9.322498       1.557344      -0.609273       9.096329      -5.580018      12.101358           0.022471
           94              C       4.504122       8.741692       1.153725      -0.032352      39.001209 0.45337461E+03  0.10685270E+05                                 9.980683                            7.074172       0.016984       2.010807                    0.999198      27.406963      76.851607       0.627845       0.413929      -1.074368      -0.005731       0.038183      -0.023082       0.044984       0.003000       0.000737       0.028598      -0.019007      -0.007125      -0.025277      -0.008404       0.033680             12.624038      11.440179       1.286418       0.525615      10.804797      -7.661750      15.627137           0.043453
           95              C       4.616242       7.892782       2.378212       0.600253      22.816785 0.24758298E+03  0.51273842E+04                                 7.517877                            5.641035      -0.039648       2.050242                    0.999502      22.307952      62.995185       0.613625       0.481979      -1.011804       0.002599      -0.016611       0.050465       0.053192      -0.047938      -0.044083       0.060117       0.004507      -0.073881      -0.070644      -0.032297       0.102941              8.990118       7.528862       1.521845       1.070827       8.263852      -4.184423      11.177641           0.000130
           96              C       3.292494       8.773666       0.410726      -0.020650      41.875065 0.48459790E+03  0.11630241E+05                                10.479835                            7.376658      -0.110239       1.964529                    0.998866      27.937912      79.440403       0.606080       0.421084      -1.068179       0.022802       0.024645      -0.008202       0.034562      -0.025622      -0.022084       0.041214      -0.061798       0.008587      -0.043797      -0.026733       0.070530             13.085306      13.763371       2.257748       0.500726      11.128334      -7.176869      14.364214           0.071888
           97              C       3.245475       9.604990      14.616927      -0.024103      42.478312 0.46598947E+03  0.11080589E+05                                10.592233                            7.238354      -0.009256       2.004584                    0.999031      27.593729      78.235158       0.610920       0.421633      -1.067264       0.024074      -0.002683       0.023734       0.033912      -0.020371      -0.004206       0.047788      -0.069500       0.021246      -0.046495      -0.025128       0.071624             13.466783      16.030231       1.176152       1.968646      10.327311      -6.570806      14.042806           0.061226
           98              C       1.900026       9.771254      13.940075       0.583352      22.153699 0.26600853E+03  0.56084241E+04                                 7.427391                            5.888824      -0.246587       1.979970                    0.998831      22.705596      64.682819       0.594248       0.488869      -1.008274      -0.034865      -0.007730      -0.018089       0.040032       0.036131      -0.068981      -0.048098      -0.002465       0.172126      -0.071100      -0.048452       0.119552              8.423794      10.709634      -1.330543       3.746532       7.670762      -0.263300       6.890985          -0.004975
           99              C       4.381150      10.233279      14.153898      -0.014070      37.787267 0.44039459E+03  0.10324911E+05                                 9.815962                            7.018688       0.065498       2.035131                    0.999153      27.004823      76.020821       0.622817       0.419470      -1.068659       0.001264      -0.015425       0.027422       0.031488      -0.026248      -0.008838       0.036197      -0.031010       0.001112      -0.036595      -0.017942       0.054538             12.146310      12.357143       1.697304      -0.014594      10.477097      -6.797862      13.604692           0.016118
          100              C       4.413702      11.090182      12.929412       0.615429      22.194185 0.23866299E+03  0.49083318E+04                                 7.417661                            5.577099      -0.001105       2.076424                    0.999451      21.954151      62.227091       0.609389       0.488723      -1.006074       0.001781       0.022991      -0.046665       0.052052       0.064464       0.057445       0.048646       0.062251      -0.094440      -0.072841      -0.050498       0.123338              8.732815       7.373200      -1.933256      -1.624571       8.984199      -2.857290       9.841046           0.000129
          101              C       5.585545      10.100587      14.869208      -0.073224      31.998437 0.41449369E+03  0.96593512E+04                                 8.920504                            6.903115       0.048924       2.013142                    0.998416      28.315659      81.878132       0.609639       0.431125      -1.051712      -0.011916      -0.011081       0.011648       0.020011      -0.002561      -0.001086       0.032018       0.012422      -0.034767      -0.038517       0.011546       0.026971             10.400510      10.239817       0.587674       0.662980       8.938882      -5.373840      12.022831           0.067584
          102              C       2.103772       7.955131       0.806069       0.557766      21.785839 0.28043057E+03  0.59771157E+04                                 7.278331                            6.015035      -0.237389       1.971729                    0.999248      23.047109      65.513263       0.593960       0.483818      -1.013253      -0.036309      -0.005422       0.024932       0.044377      -0.043551       0.060429      -0.053271       0.015551       0.047782      -0.055741      -0.051544       0.107285              7.975204       8.849360       2.516369      -2.720934       7.579991      -0.984903       7.496260          -0.013328
          103              C       6.423437      14.565756       0.659931      -0.074242      31.350548 0.39794536E+03  0.91710272E+04                                 8.728533                            6.714736       0.006306       1.991056                    0.999568      28.310608      81.157256       0.625527       0.424879      -1.056558       0.015094      -0.015977      -0.003933       0.022328       0.003610      -0.001010      -0.030554       0.006143      -0.036006      -0.036034       0.008469       0.027566             10.173397       9.322499       1.557342       0.609272       9.096331       5.580021      12.101361           0.022470
          104              C       7.551878      15.238808       1.153725      -0.032352      39.001208 0.45337460E+03  0.10685270E+05                                 9.980683                            7.074172       0.016984       2.010807                    0.999198      27.406963      76.851609       0.627845       0.413929      -1.074368       0.005731      -0.038183      -0.023082       0.044984       0.003000      -0.000737      -0.028598      -0.019007      -0.007125      -0.025277      -0.008404       0.033680             12.624038      11.440180       1.286418      -0.525615      10.804797       7.661750      15.627137           0.043454
          105              C       7.439758       0.100718       2.378212       0.600253      22.816785 0.24758298E+03  0.51273841E+04                                 7.517877                            5.641035      -0.039648       2.050242                    0.999502      22.307952      62.995186       0.613625       0.481979      -1.011804      -0.002599       0.016611       0.050465       0.053192      -0.047938       0.044083      -0.060117       0.004507      -0.073881      -0.070644      -0.032297       0.102941              8.990119       7.528862       1.521845      -1.070827       8.263852       4.184423      11.177642           0.000130
          106              C       8.763506      15.206834       0.410726      -0.020650      41.875069 0.48459795E+03  0.11630243E+05                                10.479836                            7.376658      -0.110239       1.964529                    0.998866      27.937914      79.440411       0.606080       0.421084      -1.068179      -0.022802      -0.024645      -0.008202       0.034562      -0.025622       0.022083      -0.041214      -0.061798       0.008587      -0.043797      -0.026733       0.070530             13.085307      13.763372       2.257748      -0.500726      11.128334       7.176869      14.364215           0.071887
          107              C       8.810525      14.375510      14.616927      -0.024103      42.478307 0.46598939E+03  0.11080587E+05                                10.592232                            7.238354      -0.009255       2.004584                    0.999031      27.593726      78.235146       0.610920       0.421633      -1.067264      -0.024074       0.002683       0.023734       0.033912      -0.020371       0.004206      -0.047789      -0.069500       0.021246      -0.046495      -0.025129       0.071624             13.466781      16.030230       1.176151      -1.968646      10.327310       6.570805      14.042805           0.061225
          108              C      10.155974      14.209246      13.940075       0.583352      22.153690 0.26600841E+03  0.56084208E+04                                 7.427389                            5.888822      -0.246586       1.979970                    0.998831      22.705592      64.682803       0.594248       0.488869      -1.008274       0.034865       0.007730      -0.018089       0.040032       0.036131       0.068981       0.048098      -0.002465       0.172127      -0.071100      -0.048452       0.119552              8.423791      10.709630      -1.330542      -3.746531       7.670760       0.263299       6.890983          -0.004974
          109              C       7.674850      13.747221      14.153898      -0.014070      37.787268 0.44039461E+03  0.10324911E+05                                 9.815962                            7.018688       0.065498       2.035131                    0.999153      27.004823      76.020819       0.622817       0.419470      -1.068659      -0.001263       0.015425       0.027422       0.031488      -0.026248       0.008838      -0.036197      -0.031010       0.001112      -0.036595      -0.017942       0.054538             12.146310      12.357143       1.697304       0.014594      10.477097       6.797861      13.604691           0.016118
          110              C       7.642298      12.890318      12.929412       0.615429      22.194180 0.23866294E+03  0.49083307E+04                                 7.417660                            5.577099      -0.001105       2.076425                    0.999451      21.954148      62.227081       0.609389       0.488723      -1.006074      -0.001781      -0.022991      -0.046665       0.052052       0.064464      -0.057445      -0.048646       0.062251      -0.094440      -0.072841      -0.050497       0.123338              8.732814       7.373199      -1.933255       1.624571       8.984198       2.857290       9.841045           0.000129
          111              C       6.470455      13.879913      14.869208      -0.073224      31.998429 0.41449354E+03  0.96593466E+04                                 8.920502                            6.903114       0.048924       2.013142                    0.998416      28.315654      81.878113       0.609639       0.431125      -1.051712       0.011916       0.011081       0.011648       0.020011      -0.002561       0.001086      -0.032018       0.012422      -0.034767      -0.038517       0.011546       0.026971             10.400508      10.239816       0.587674      -0.662979       8.938881       5.373840      12.022829           0.067585
          112              C       9.952228       0.038369       0.806069       0.557766      21.785849 0.28043074E+03  0.59771203E+04                                 7.278334                            6.015038      -0.237391       1.971728                    0.999248      23.047115      65.513290       0.593960       0.483818      -1.013253       0.036309       0.005422       0.024932       0.044377      -0.043551      -0.060429       0.053271       0.015552       0.047782      -0.055741      -0.051544       0.107284              7.975207       8.849364       2.516370       2.720935       7.579994       0.984904       7.496264          -0.013328
          113              O       0.447278       0.179054      10.849630      -0.516571      28.654625 0.43089629E+03  0.97853534E+04                                 7.308125                            6.316300       0.534205       2.247192                    0.997386      26.112300      66.364986       0.776816       0.347203      -1.150381       0.015740       0.008108      -0.001730       0.017790       0.017354      -0.046150       0.037379       0.061302       0.064614      -0.073732       0.004644       0.069088              7.965116       7.471226       0.121677      -3.184368       5.424209      -1.388701      10.999913           0.023022
          114              O       2.248444      15.011793      10.261999      -0.521076      41.476803 0.62224091E+03  0.15571177E+05                                 9.752677                            7.905635      -0.169784       2.002506                    0.994168      27.916738      75.758095       0.649826       0.376657      -1.121343      -0.003059       0.014477      -0.009825       0.017761      -0.006018       0.033732       0.048027      -0.035339      -0.122202      -0.077237       0.014890       0.062347             11.413705      11.239548      -4.837647       2.559481      13.202714      -4.951277       9.798853           0.051172
          115              O       4.126769      14.875903       7.939166      -0.301961      20.038420 0.32343006E+03  0.68461129E+04                                 5.728346                            5.531169       0.987056       2.426883                    0.999334      23.783924      58.626421       0.815751       0.354719      -1.142638       0.009023      -0.005029       0.022201       0.024486       0.003488      -0.002206      -0.006547      -0.031838       0.007627      -0.017686      -0.000300       0.017985              5.661104       4.820244      -1.032093      -0.244443       7.191697       0.320053       4.971371           0.320381
          116              O       4.668083       0.447636       9.414396      -0.456665      27.094783 0.42453383E+03  0.96256574E+04                                 7.121659                            6.339661       0.532757       2.250874                    0.997281      25.893059      66.217142       0.760916       0.355019      -1.141551      -0.004815       0.011461      -0.015971       0.020239       0.035277       0.029762       0.019194       0.021449       0.062451      -0.047383      -0.011731       0.059115              7.597709       8.099068      -0.560017       3.587271       5.489367      -1.061673       9.204691           0.152851
          117              O       4.489654       0.802547       5.516344      -0.499631      27.968906 0.44721707E+03  0.10275522E+05                                 7.262982                            6.501871       0.507522       2.237108                    0.996957      26.359946      67.919413       0.752023       0.354478      -1.141682      -0.010467      -0.002065      -0.004848       0.011719      -0.056011       0.001351       0.037722      -0.052334       0.074051      -0.078928       0.007348       0.071580              7.724967       8.992379      -1.681832      -3.172253       6.583978       1.265353       7.598544           0.050171
          118              O       4.760914       2.818508       6.423941      -0.421792      28.025279 0.43429966E+03  0.99204351E+04                                 7.371507                            6.514384       0.455865       2.233211                    0.995983      25.719603      66.393458       0.731773       0.366428      -1.130596       0.000785       0.003982       0.019856       0.020267       0.023656       0.042494      -0.008947      -0.030615      -0.031032      -0.059474       0.019388       0.040086              7.913363       8.405961       3.294681      -1.328205       9.651784      -1.297233       5.682344           0.145472
          119              O       2.347303       4.126245       5.273292      -0.492645      36.985927 0.55085836E+03  0.13334618E+05                                 8.918550                            7.334648       0.159582       2.120985                    0.994511      26.980426      71.368496       0.690901       0.366227      -1.132349       0.003611      -0.002214       0.014985       0.015572       0.019403      -0.017639       0.038175      -0.016745      -0.160919      -0.073747       0.019728       0.054019             10.289414       9.914061       4.784283      -1.569943      14.007684      -2.603807       6.946498           0.073143
          120              O       0.841509       2.772146       4.311855      -0.548088      41.058254 0.65718152E+03  0.16652180E+05                                 9.560942                            8.058676      -0.095854       2.015710                    0.994159      28.441078      77.367730       0.652299       0.370573      -1.127238       0.027665       0.005074       0.018731       0.033793      -0.036474       0.002860       0.037297       0.076231       0.018477      -0.072281       0.019038       0.053243             10.696132      11.211225       0.934758       5.391903       7.556311       0.302859      13.320860           0.045651
          121              O       4.709074      13.483436      10.349682      -0.613841      49.502313 0.96301356E+03  0.26670022E+05                                10.811733                            9.654706      -0.279740       1.921261                    0.995173      31.312167      87.139900       0.609310       0.362975      -1.140634      -0.047577      -0.010293      -0.096988       0.108519      -0.018450       0.064513      -0.009129       0.027981       0.409483      -0.094160      -0.062942       0.157102             12.021912      14.910215      -1.104170       0.161210      12.980446      -1.352320       8.175076           0.631956
          122              O      11.608722       7.814446      10.849630      -0.516571      28.654623 0.43089624E+03  0.97853519E+04                                 7.308125                            6.316299       0.534205       2.247191                    0.997386      26.112299      66.364982       0.776816       0.347203      -1.150381      -0.015740      -0.008108      -0.001730       0.017790       0.017354       0.046150      -0.037379       0.061302       0.064614      -0.073732       0.004644       0.069088              7.965116       7.471226       0.121677       3.184368       5.424209       1.388701      10.999913           0.023023
          123              O       9.807556       8.968707      10.261999      -0.521075      41.476796 0.62224072E+03  0.15571171E+05                                 9.752676                            7.905634      -0.169784       2.002506                    0.994168      27.916733      75.758083       0.649826       0.376657      -1.121343       0.003059      -0.014477      -0.009825       0.017761      -0.006018      -0.033732      -0.048026      -0.035339      -0.122201      -0.077237       0.014890       0.062347             11.413705      11.239547      -4.837648      -2.559481      13.202714       4.951278       9.798853           0.051173
          124              O       7.929231       9.104597       7.939166      -0.301962      20.038436 0.32343034E+03  0.68461186E+04                                 5.728339                            5.531163       0.987065       2.426885                    0.999334      23.783982      58.626523       0.815754       0.354718      -1.142639      -0.009023       0.005029       0.022201       0.024487       0.003488       0.002211       0.006547      -0.031845       0.007626      -0.017690      -0.000299       0.017988              5.661097       4.820239      -1.032091       0.244443       7.191688      -0.320053       4.971365           0.320381
          125              O       7.387917       7.545864       9.414396      -0.456666      27.094799 0.42453413E+03  0.96256650E+04                                 7.121656                            6.339659       0.532758       2.250874                    0.997281      25.893088      66.217199       0.760917       0.355018      -1.141552       0.004814      -0.011460      -0.015972       0.020238       0.035279      -0.029762      -0.019192       0.021452       0.062455      -0.047387      -0.011729       0.059116              7.597706       8.099066      -0.560017      -3.587270       5.489365       1.061673       9.204688           0.152850
          126              O       7.566346       7.190953       5.516344      -0.499631      27.968904 0.44721704E+03  0.10275521E+05                                 7.262981                            6.501870       0.507522       2.237108                    0.996957      26.359946      67.919411       0.752023       0.354478      -1.141682       0.010467       0.002065      -0.004848       0.011719      -0.056011      -0.001351      -0.037722      -0.052334       0.074052      -0.078928       0.007349       0.071580              7.724966       8.992379      -1.681832       3.172253       6.583977      -1.265353       7.598544           0.050172
          127              O       7.295086       5.174992       6.423941      -0.421792      28.025272 0.43429952E+03  0.99204310E+04                                 7.371505                            6.514383       0.455865       2.233211                    0.995983      25.719601      66.393447       0.731773       0.366428      -1.130596      -0.000785      -0.003982       0.019856       0.020267       0.023656      -0.042494       0.008947      -0.030615      -0.031032      -0.059474       0.019388       0.040086              7.913361       8.405959       3.294680       1.328204       9.651782       1.297233       5.682343           0.145473
          128              O       9.708697       3.867255       5.273292      -0.492645      36.985933 0.55085846E+03  0.13334622E+05                                 8.918551                            7.334650       0.159582       2.120985                    0.994511      26.980427      71.368505       0.690900       0.366227      -1.132349      -0.003611       0.002214       0.014985       0.015573       0.019403       0.017639      -0.038175      -0.016745      -0.160919      -0.073747       0.019728       0.054019             10.289416       9.914062       4.784283       1.569943      14.007687       2.603808       6.946499           0.073143
          129              O      11.214491       5.221354       4.311855      -0.548088      41.058250 0.65718144E+03  0.16652177E+05                                 9.560940                            8.058675      -0.095854       2.015711                    0.994159      28.441077      77.367722       0.652300       0.370573      -1.127238      -0.027665      -0.005074       0.018731       0.033793      -0.036474      -0.002860      -0.037297       0.076232       0.018476      -0.072281       0.019038       0.053243             10.696130      11.211222       0.934758      -5.391902       7.556310      -0.302859      13.320858           0.045651
          130              O       7.346926      10.497064      10.349682      -0.613843      49.502397 0.96301557E+03  0.26670094E+05                                10.811750                            9.654720      -0.279742       1.921260                    0.995173      31.312192      87.140023       0.609309       0.362976      -1.140633       0.047577       0.010294      -0.096989       0.108519      -0.018450      -0.064513       0.009128       0.027981       0.409487      -0.094161      -0.062943       0.157103             12.021932      14.910241      -1.104173      -0.161211      12.980468       1.352323       8.175087           0.631949
          131              O       6.475278       7.814446      12.224870      -0.516571      28.654631 0.43089639E+03  0.97853562E+04                                 7.308126                            6.316301       0.534205       2.247192                    0.997386      26.112302      66.364994       0.776816       0.347203      -1.150381       0.015740      -0.008108       0.001730       0.017790      -0.017354       0.046150       0.037379       0.061302       0.064614      -0.073732       0.004644       0.069088              7.965118       7.471227      -0.121677       3.184369       5.424210      -1.388702      10.999916           0.023023
          132              O       8.276444       8.968707      12.812501      -0.521076      41.476797 0.62224079E+03  0.15571173E+05                                 9.752676                            7.905635      -0.169784       2.002506                    0.994168      27.916735      75.758089       0.649826       0.376657      -1.121343      -0.003059      -0.014477       0.009825       0.017761       0.006018      -0.033732       0.048026      -0.035339      -0.122201      -0.077237       0.014890       0.062347             11.413705      11.239547       4.837647      -2.559481      13.202714      -4.951278       9.798854           0.051172
          133              O      10.154769       9.104597      15.135334      -0.301960      20.038403 0.32342966E+03  0.68461010E+04                                 5.728335                            5.531159       0.987065       2.426885                    0.999334      23.783950      58.626437       0.815753       0.354718      -1.142639       0.009023       0.005029      -0.022201       0.024487      -0.003488       0.002209      -0.006547      -0.031842       0.007627      -0.017688      -0.000299       0.017987              5.661093       4.820235       1.032090       0.244443       7.191683       0.320053       4.971361           0.320385
          134              O      10.696083       7.545864      13.660104      -0.456664      27.094759 0.42453336E+03  0.96256435E+04                                 7.121652                            6.339656       0.532759       2.250875                    0.997281      25.893058      66.217116       0.760917       0.355018      -1.141552      -0.004814      -0.011460       0.015971       0.020239      -0.035278      -0.029762       0.019193       0.021450       0.062452      -0.047384      -0.011730       0.059115              7.597701       8.099060       0.560016      -3.587267       5.489362      -1.061672       9.204682           0.152854
          135              O      10.517654       7.190953       2.175156      -0.499631      27.968912 0.44721719E+03  0.10275525E+05                                 7.262983                            6.501871       0.507521       2.237108                    0.996957      26.359949      67.919425       0.752023       0.354478      -1.141681      -0.010467       0.002065       0.004848       0.011719       0.056011      -0.001351       0.037722      -0.052334       0.074052      -0.078928       0.007349       0.071580              7.724968       8.992381       1.681832       3.172254       6.583979       1.265353       7.598545           0.050171
          136              O      10.788914       5.174992       1.267559      -0.421792      28.025280 0.43429967E+03  0.99204351E+04                                 7.371505                            6.514383       0.455864       2.233211                    0.995983      25.719610      66.393467       0.731773       0.366428      -1.130596       0.000785      -0.003983      -0.019856       0.020267      -0.023656      -0.042495      -0.008948      -0.030616      -0.031033      -0.059475       0.019388       0.040087              7.913361       8.405959      -3.294680       1.328204       9.651782      -1.297233       5.682343           0.145473
          137              O       8.375303       3.867255       2.418208      -0.492644      36.985937 0.55085850E+03  0.13334623E+05                                 8.918552                            7.334650       0.159582       2.120985                    0.994511      26.980427      71.368508       0.690900       0.366227      -1.132348       0.003611       0.002214      -0.014985       0.015573      -0.019403       0.017639       0.038174      -0.016745      -0.160918      -0.073747       0.019728       0.054019             10.289417       9.914063      -4.784284       1.569944      14.007688      -2.603808       6.946500           0.073143
          138              O       6.869509       5.221354       3.379645      -0.548088      41.058255 0.65718154E+03  0.16652181E+05                                 9.560942                            8.058677      -0.095854       2.015711                    0.994159      28.441078      77.367733       0.652299       0.370573      -1.127238       0.027665      -0.005074      -0.018731       0.033793       0.036474      -0.002860       0.037297       0.076231       0.018476      -0.072281       0.019038       0.053243             10.696133      11.211226      -0.934758      -5.391904       7.556312       0.302859      13.320861           0.045651
          139              O      10.737074      10.497064      12.724818      -0.613840      49.502201 0.96301088E+03  0.26669937E+05                                10.811734                            9.654708      -0.279744       1.921260                    0.995173      31.312104      87.139785       0.609308       0.362976      -1.140632      -0.047578       0.010294       0.096989       0.108520       0.018451      -0.064515      -0.009128       0.027983       0.409493      -0.094163      -0.062943       0.157106             12.021914      14.910217       1.104171      -0.161210      12.980448      -1.352320       8.175076           0.631956
          140              O       5.580722       0.179054      12.224870      -0.516571      28.654625 0.43089628E+03  0.97853531E+04                                 7.308125                            6.316300       0.534206       2.247192                    0.997386      26.112298      66.364982       0.776816       0.347203      -1.150381      -0.015740       0.008108       0.001730       0.017790      -0.017354      -0.046150      -0.037379       0.061302       0.064614      -0.073732       0.004644       0.069088              7.965117       7.471227      -0.121677      -3.184369       5.424209       1.388702      10.999915           0.023023
          141              O       3.779556      15.011793      12.812501      -0.521076      41.476818 0.62224114E+03  0.15571184E+05                                 9.752679                            7.905637      -0.169784       2.002506                    0.994168      27.916743      75.758117       0.649826       0.376657      -1.121343       0.003059       0.014477       0.009825       0.017761       0.006018       0.033732      -0.048027      -0.035339      -0.122202      -0.077237       0.014890       0.062347             11.413709      11.239551       4.837649       2.559482      13.202719       4.951280       9.798856           0.051172
          142              O       1.901231      14.875903      15.135334      -0.301958      20.038384 0.32342929E+03  0.68460918E+04                                 5.728335                            5.531159       0.987065       2.426886                    0.999334      23.783921      58.626374       0.815753       0.354719      -1.142638      -0.009022      -0.005028      -0.022201       0.024486      -0.003488      -0.002206       0.006547      -0.031838       0.007626      -0.017685      -0.000300       0.017985              5.661093       4.820235       1.032090      -0.244443       7.191683      -0.320053       4.971361           0.320391
          143              O       1.359917       0.447636      13.660104      -0.456664      27.094749 0.42453316E+03  0.96256378E+04                                 7.121650                            6.339654       0.532760       2.250875                    0.997281      25.893052      66.217096       0.760917       0.355018      -1.141552       0.004815       0.011460       0.015971       0.020239      -0.035278       0.029762      -0.019194       0.021449       0.062452      -0.047384      -0.011731       0.059115              7.597699       8.099058       0.560016       3.587266       5.489360       1.061671       9.204679           0.152855
          144              O       1.538346       0.802547       2.175156      -0.499632      27.968923 0.44721741E+03  0.10275532E+05                                 7.262984                            6.501872       0.507521       2.237107                    0.996957      26.359958      67.919449       0.752023       0.354478      -1.141682       0.010467      -0.002065       0.004848       0.011719       0.056011       0.001351      -0.037722      -0.052334       0.074053      -0.078929       0.007349       0.071580              7.724970       8.992383       1.681832      -3.172255       6.583980      -1.265353       7.598547           0.050169
          145              O       1.267086       2.818508       1.267559      -0.421793      28.025302 0.43430010E+03  0.99204469E+04                                 7.371507                            6.514385       0.455864       2.233210                    0.995983      25.719628      66.393514       0.731773       0.366428      -1.130596      -0.000785       0.003983      -0.019856       0.020267      -0.023657       0.042496       0.008948      -0.030617      -0.031032      -0.059477       0.019389       0.040087              7.913363       8.405962      -3.294681      -1.328205       9.651784       1.297233       5.682344           0.145469
          146              O       3.680697       4.126245       2.418208      -0.492644      36.985926 0.55085834E+03  0.13334618E+05                                 8.918550                            7.334649       0.159582       2.120985                    0.994511      26.980424      71.368493       0.690900       0.366227      -1.132349      -0.003611      -0.002214      -0.014985       0.015573      -0.019403      -0.017639      -0.038174      -0.016745      -0.160919      -0.073747       0.019728       0.054019             10.289414       9.914060      -4.784282      -1.569943      14.007684       2.603807       6.946498           0.073143
          147              O       5.186491       2.772146       3.379645      -0.548088      41.058256 0.65718159E+03  0.16652182E+05                                 9.560942                            8.058677      -0.095854       2.015711                    0.994159      28.441079      77.367736       0.652299       0.370573      -1.127238      -0.027665       0.005074      -0.018731       0.033793       0.036474       0.002860      -0.037297       0.076231       0.018476      -0.072281       0.019037       0.053243             10.696133      11.211225      -0.934758       5.391903       7.556312      -0.302859      13.320860           0.045651
          148              O       1.318926      13.483436      12.724818      -0.613842      49.502352 0.96301450E+03  0.26670057E+05                                10.811742                            9.654714      -0.279743       1.921260                    0.995173      31.312177      87.139962       0.609309       0.362975      -1.140633       0.047577      -0.010294       0.096988       0.108518       0.018451       0.064512       0.009129       0.027980       0.409486      -0.094160      -0.062942       0.157102             12.021923      14.910230       1.104171       0.161211      12.980457       1.352321       8.175082           0.631953
          149              O      11.608722      15.807946       4.533370      -0.516571      28.654627 0.43089634E+03  0.97853546E+04                                 7.308125                            6.316300       0.534205       2.247192                    0.997386      26.112302      66.364990       0.776816       0.347203      -1.150381      -0.015740      -0.008108       0.001730       0.017790       0.017354      -0.046150       0.037379       0.061302       0.064614      -0.073732       0.004644       0.069088              7.965116       7.471226       0.121677      -3.184368       5.424209      -1.388702      10.999914           0.023023
          150              O       9.807556       0.975207       5.121001      -0.521076      41.476822 0.62224124E+03  0.15571188E+05                                 9.752680                            7.905637      -0.169786       2.002505                    0.994168      27.916745      75.758124       0.649826       0.376657      -1.121343       0.003059      -0.014477       0.009825       0.017761      -0.006018       0.033732       0.048027      -0.035339      -0.122203      -0.077238       0.014890       0.062348             11.413709      11.239551      -4.837649       2.559482      13.202720      -4.951281       9.798857           0.051171
          151              O       7.929231       1.111097       7.443834      -0.301958      20.038389 0.32342940E+03  0.68460949E+04                                 5.728338                            5.531161       0.987062       2.426884                    0.999334      23.783915      58.626371       0.815752       0.354719      -1.142638      -0.009022       0.005028      -0.022201       0.024486       0.003488      -0.002205      -0.006547      -0.031836       0.007626      -0.017684      -0.000300       0.017984              5.661096       4.820238      -1.032091      -0.244443       7.191686       0.320053       4.971364           0.320390
          152              O       7.387917      15.539364       5.968604      -0.456664      27.094773 0.42453363E+03  0.96256515E+04                                 7.121655                            6.339659       0.532760       2.250875                    0.997281      25.893059      66.217130       0.760917       0.355018      -1.141552       0.004815      -0.011460       0.015971       0.020239       0.035278       0.029762       0.019193       0.021450       0.062453      -0.047384      -0.011731       0.059115              7.597705       8.099064      -0.560017       3.587269       5.489365      -1.061673       9.204687           0.152856
          153              O       7.566346      15.184453       9.866656      -0.499632      27.968930 0.44721754E+03  0.10275536E+05                                 7.262987                            6.501875       0.507520       2.237107                    0.996957      26.359956      67.919454       0.752022       0.354478      -1.141681       0.010467       0.002065       0.004848       0.011719      -0.056012       0.001351       0.037721      -0.052333       0.074053      -0.078929       0.007350       0.071579              7.724973       8.992387      -1.681833      -3.172257       6.583981       1.265354       7.598550           0.050170
          154              O       7.295086      13.168492       8.959059      -0.421793      28.025290 0.43429986E+03  0.99204392E+04                                 7.371501                            6.514380       0.455867       2.233211                    0.995983      25.719635      66.393506       0.731774       0.366427      -1.130596      -0.000786      -0.003983      -0.019856       0.020267       0.023658       0.042497      -0.008949      -0.030618      -0.031033      -0.059479       0.019390       0.040088              7.913356       8.405953       3.294677      -1.328203       9.651777      -1.297231       5.682339           0.145470
          155              O       9.708697      11.860755      10.109708      -0.492645      36.985923 0.55085825E+03  0.13334615E+05                                 8.918549                            7.334648       0.159584       2.120986                    0.994511      26.980423      71.368485       0.690901       0.366227      -1.132349      -0.003611       0.002214      -0.014985       0.015572       0.019403      -0.017639       0.038174      -0.016745      -0.160919      -0.073747       0.019728       0.054019             10.289414       9.914060       4.784282      -1.569943      14.007683      -2.603807       6.946498           0.073143
          156              O      11.214491      13.214854      11.071145      -0.548088      41.058233 0.65718110E+03  0.16652167E+05                                 9.560938                            8.058673      -0.095854       2.015711                    0.994159      28.441069      77.367694       0.652300       0.370573      -1.127238      -0.027665      -0.005074      -0.018731       0.033793      -0.036474       0.002860       0.037297       0.076231       0.018476      -0.072281       0.019037       0.053243             10.696128      11.211220       0.934758       5.391901       7.556308       0.302859      13.320855           0.045651
          157              O       7.346926       2.503564       5.033318      -0.613840      49.502317 0.96301363E+03  0.26670022E+05                                10.811727                            9.654701      -0.279737       1.921262                    0.995173      31.312178      87.139898       0.609310       0.362975      -1.140634       0.047577       0.010294       0.096987       0.108517      -0.018451       0.064512      -0.009128       0.027981       0.409472      -0.094159      -0.062940       0.157098             12.021905      14.910207      -1.104169       0.161210      12.980438      -1.352318       8.175071           0.631959
          158              O       0.447278       8.172554       4.533370      -0.516571      28.654622 0.43089623E+03  0.97853515E+04                                 7.308124                            6.316299       0.534205       2.247192                    0.997386      26.112300      66.364981       0.776817       0.347203      -1.150381       0.015740       0.008109       0.001730       0.017790       0.017354       0.046150      -0.037379       0.061302       0.064614      -0.073732       0.004644       0.069088              7.965115       7.471225       0.121677       3.184368       5.424208       1.388701      10.999912           0.023023
          159              O       2.248444       7.018293       5.121001      -0.521075      41.476813 0.62224104E+03  0.15571181E+05                                 9.752678                            7.905636      -0.169786       2.002505                    0.994168      27.916740      75.758107       0.649826       0.376657      -1.121343      -0.003059       0.014477       0.009825       0.017761      -0.006018      -0.033732      -0.048027      -0.035339      -0.122202      -0.077238       0.014890       0.062347             11.413708      11.239549      -4.837649      -2.559482      13.202718       4.951280       9.798856           0.051172
          160              O       4.126769       6.882403       7.443834      -0.301958      20.038409 0.32342976E+03  0.68461029E+04                                 5.728331                            5.531155       0.987070       2.426886                    0.999334      23.783977      58.626484       0.815755       0.354718      -1.142639       0.009023      -0.005029      -0.022201       0.024487       0.003488       0.002210       0.006547      -0.031843       0.007626      -0.017688      -0.000299       0.017987              5.661089       4.820232      -1.032089       0.244442       7.191677      -0.320053       4.971358           0.320392
          161              O       4.668083       8.441136       5.968604      -0.456664      27.094781 0.42453377E+03  0.96256544E+04                                 7.121651                            6.339655       0.532762       2.250876                    0.997281      25.893083      66.217171       0.760918       0.355018      -1.141552      -0.004814       0.011460       0.015972       0.020238       0.035280      -0.029762      -0.019191       0.021453       0.062457      -0.047387      -0.011728       0.059116              7.597701       8.099060      -0.560017      -3.587267       5.489361       1.061672       9.204681           0.152856
          162              O       4.489654       8.796047       9.866656      -0.499632      27.968932 0.44721758E+03  0.10275537E+05                                 7.262986                            6.501874       0.507519       2.237107                    0.996957      26.359961      67.919462       0.752023       0.354478      -1.141682      -0.010467      -0.002065       0.004848       0.011718      -0.056012      -0.001351      -0.037721      -0.052333       0.074055      -0.078930       0.007350       0.071580              7.724972       8.992386      -1.681833       3.172257       6.583980      -1.265354       7.598549           0.050170
          163              O       4.760914      10.812008       8.959059      -0.421793      28.025298 0.43430002E+03  0.99204434E+04                                 7.371500                            6.514379       0.455866       2.233211                    0.995983      25.719646      66.393528       0.731775       0.366427      -1.130597       0.000786       0.003983      -0.019856       0.020267       0.023658      -0.042498       0.008950      -0.030618      -0.031033      -0.059480       0.019391       0.040089              7.913356       8.405953       3.294677       1.328203       9.651775       1.297231       5.682339           0.145468
          164              O       2.347303      12.119745      10.109708      -0.492645      36.985919 0.55085820E+03  0.13334613E+05                                 8.918548                            7.334647       0.159584       2.120986                    0.994511      26.980422      71.368480       0.690901       0.366227      -1.132349       0.003611      -0.002214      -0.014985       0.015572       0.019403       0.017639      -0.038175      -0.016745      -0.160919      -0.073747       0.019728       0.054019             10.289412       9.914058       4.784281       1.569943      14.007682       2.603807       6.946497           0.073144
          165              O       0.841509      10.765646      11.071145      -0.548088      41.058227 0.65718099E+03  0.16652163E+05                                 9.560937                            8.058673      -0.095853       2.015711                    0.994159      28.441067      77.367686       0.652300       0.370573      -1.127238       0.027665       0.005074      -0.018731       0.033792      -0.036475      -0.002860      -0.037297       0.076232       0.018476      -0.072281       0.019038       0.053243             10.696127      11.211219       0.934757      -5.391900       7.556308      -0.302858      13.320855           0.045651
          166              O       4.709074       5.489936       5.033318      -0.613841      49.502368 0.96301485E+03  0.26670066E+05                                10.811738                            9.654710      -0.279739       1.921261                    0.995173      31.312192      87.139973       0.609310       0.362975      -1.140634      -0.047577      -0.010294       0.096987       0.108518      -0.018451      -0.064512       0.009128       0.027981       0.409474      -0.094159      -0.062940       0.157099             12.021918      14.910223      -1.104171      -0.161211      12.980452       1.352320       8.175078           0.631954
          167              O       5.580722       8.172554       3.158130      -0.516571      28.654641 0.43089659E+03  0.97853620E+04                                 7.308129                            6.316303       0.534204       2.247191                    0.997386      26.112304      66.365008       0.776816       0.347203      -1.150381      -0.015740       0.008108      -0.001730       0.017790      -0.017354       0.046150       0.037379       0.061302       0.064614      -0.073732       0.004644       0.069088              7.965121       7.471230      -0.121677       3.184370       5.424212      -1.388703      10.999920           0.023022
          168              O       3.779556       7.018293       2.570499      -0.521075      41.476807 0.62224095E+03  0.15571178E+05                                 9.752678                            7.905635      -0.169785       2.002506                    0.994168      27.916738      75.758102       0.649826       0.376657      -1.121343       0.003059       0.014477      -0.009825       0.017761       0.006018      -0.033732       0.048027      -0.035339      -0.122202      -0.077237       0.014890       0.062347             11.413707      11.239549       4.837648      -2.559481      13.202716      -4.951279       9.798854           0.051172
          169              O       1.901231       6.882403       0.247666      -0.301960      20.038414 0.32342994E+03  0.68461097E+04                                 5.728346                            5.531169       0.987056       2.426883                    0.999334      23.783918      58.626406       0.815751       0.354719      -1.142638      -0.009023      -0.005028       0.022201       0.024486      -0.003488       0.002205      -0.006547      -0.031837       0.007626      -0.017684      -0.000300       0.017984              5.661103       4.820244       1.032093       0.244443       7.191696       0.320053       4.971370           0.320382
          170              O       1.359917       8.441136       1.722896      -0.456665      27.094792 0.42453401E+03  0.96256623E+04                                 7.121659                            6.339662       0.532758       2.250875                    0.997281      25.893068      66.217163       0.760917       0.355018      -1.141552       0.004815       0.011460      -0.015971       0.020239      -0.035278      -0.029762       0.019193       0.021450       0.062453      -0.047385      -0.011731       0.059116              7.597709       8.099069       0.560017      -3.587272       5.489367      -1.061674       9.204692           0.152852
          171              O       1.538346       8.796047      13.207844      -0.499631      27.968909 0.44721712E+03  0.10275524E+05                                 7.262983                            6.501872       0.507521       2.237107                    0.996957      26.359945      67.919415       0.752023       0.354478      -1.141681       0.010467      -0.002065      -0.004848       0.011719       0.056011      -0.001351       0.037722      -0.052333       0.074052      -0.078929       0.007349       0.071579              7.724968       8.992381       1.681832       3.172254       6.583978       1.265353       7.598546           0.050171
          172              O       1.267086      10.812008      14.115441      -0.421792      28.025266 0.43429940E+03  0.99204265E+04                                 7.371500                            6.514379       0.455867       2.233212                    0.995983      25.719612      66.393451       0.731774       0.366427      -1.130596      -0.000785       0.003983       0.019856       0.020267      -0.023657      -0.042496      -0.008948      -0.030617      -0.031033      -0.059477       0.019389       0.040087              7.913355       8.405952      -3.294677       1.328202       9.651775      -1.297231       5.682339           0.145472
          173              O       3.680697      12.119745      12.964792      -0.492645      36.985925 0.55085831E+03  0.13334617E+05                                 8.918550                            7.334648       0.159584       2.120986                    0.994511      26.980425      71.368493       0.690901       0.366227      -1.132349      -0.003611      -0.002214       0.014985       0.015573      -0.019403       0.017639       0.038175      -0.016745      -0.160919      -0.073747       0.019728       0.054019             10.289414       9.914060      -4.784282       1.569943      14.007684      -2.603807       6.946498           0.073143
          174              O       5.186491      10.765646      12.003355      -0.548088      41.058234 0.65718111E+03  0.16652167E+05                                 9.560938                            8.058673      -0.095854       2.015711                    0.994159      28.441070      77.367695       0.652300       0.370573      -1.127238      -0.027665       0.005074       0.018731       0.033793       0.036474      -0.002860       0.037297       0.076232       0.018476      -0.072281       0.019038       0.053243             10.696128      11.211220      -0.934758      -5.391901       7.556308       0.302859      13.320855           0.045651
          175              O       1.318926       5.489936       2.658182      -0.613841      49.502367 0.96301483E+03  0.26670060E+05                                10.811727                            9.654701      -0.279736       1.921262                    0.995173      31.312205      87.139946       0.609311       0.362974      -1.140635       0.047577      -0.010294      -0.096987       0.108517       0.018450      -0.064512      -0.009128       0.027980       0.409468      -0.094158      -0.062940       0.157097             12.021905      14.910206       1.104170      -0.161210      12.980438      -1.352319       8.175071           0.631958
          176              O       6.475278      15.807946       3.158130      -0.516571      28.654633 0.43089644E+03  0.97853576E+04                                 7.308127                            6.316301       0.534204       2.247191                    0.997386      26.112301      66.364995       0.776816       0.347203      -1.150381       0.015740      -0.008108      -0.001730       0.017790      -0.017354      -0.046150      -0.037379       0.061302       0.064614      -0.073732       0.004644       0.069088              7.965119       7.471228      -0.121677      -3.184369       5.424211       1.388702      10.999917           0.023022
          177              O       8.276444       0.975207       2.570499      -0.521076      41.476829 0.62224131E+03  0.15571190E+05                                 9.752681                            7.905638      -0.169786       2.002505                    0.994168      27.916746      75.758131       0.649826       0.376657      -1.121343      -0.003059      -0.014477      -0.009825       0.017761       0.006018       0.033732      -0.048027      -0.035339      -0.122202      -0.077238       0.014890       0.062347             11.413711      11.239553       4.837651       2.559483      13.202722       4.951281       9.798858           0.051171
          178              O      10.154769       1.111097       0.247666      -0.301957      20.038390 0.32342945E+03  0.68460968E+04                                 5.728341                            5.531165       0.987060       2.426884                    0.999334      23.783900      58.626352       0.815751       0.354719      -1.142637       0.009022       0.005028       0.022201       0.024486      -0.003487      -0.002203       0.006548      -0.031833       0.007626      -0.017682      -0.000301       0.017983              5.661099       4.820240       1.032092      -0.244443       7.191691      -0.320053       4.971367           0.320390
          179              O      10.696083      15.539364       1.722896      -0.456664      27.094775 0.42453368E+03  0.96256525E+04                                 7.121654                            6.339658       0.532760       2.250875                    0.997281      25.893065      66.217140       0.760917       0.355018      -1.141552      -0.004815      -0.011460      -0.015971       0.020239      -0.035279       0.029762      -0.019194       0.021450       0.062454      -0.047385      -0.011731       0.059116              7.597704       8.099063       0.560017       3.587269       5.489364       1.061672       9.204685           0.152854
          180              O      10.517654      15.184453      13.207844      -0.499632      27.968934 0.44721763E+03  0.10275538E+05                                 7.262988                            6.501875       0.507520       2.237107                    0.996957      26.359958      67.919461       0.752022       0.354478      -1.141681      -0.010467       0.002065      -0.004848       0.011719       0.056011       0.001351      -0.037721      -0.052333       0.074053      -0.078929       0.007349       0.071579              7.724973       8.992388       1.681833      -3.172257       6.583982      -1.265354       7.598551           0.050169
          181              O      10.788914      13.168492      14.115441      -0.421794      28.025294 0.43429995E+03  0.99204423E+04                                 7.371504                            6.514382       0.455866       2.233211                    0.995983      25.719630      66.393505       0.731774       0.366427      -1.130596       0.000786      -0.003983       0.019856       0.020267      -0.023657       0.042497       0.008949      -0.030617      -0.031033      -0.059478       0.019390       0.040088              7.913360       8.405957      -3.294679      -1.328204       9.651780       1.297232       5.682342           0.145466
          182              O       8.375303      11.860755      12.964792      -0.492645      36.985905 0.55085798E+03  0.13334607E+05                                 8.918546                            7.334646       0.159584       2.120986                    0.994511      26.980418      71.368464       0.690901       0.366227      -1.132349       0.003611       0.002214       0.014985       0.015572      -0.019403      -0.017639      -0.038175      -0.016745      -0.160919      -0.073747       0.019728       0.054019             10.289409       9.914055      -4.784279      -1.569942      14.007678       2.603806       6.946495           0.073143
          183              O       6.869509      13.214854      12.003355      -0.548088      41.058233 0.65718114E+03  0.16652168E+05                                 9.560938                            8.058674      -0.095854       2.015711                    0.994159      28.441070      77.367698       0.652300       0.370573      -1.127238       0.027665      -0.005074       0.018731       0.033792       0.036475       0.002860      -0.037297       0.076232       0.018476      -0.072281       0.019038       0.053243             10.696128      11.211219      -0.934757       5.391900       7.556309      -0.302859      13.320855           0.045651
          184              O      10.737074       2.503564       2.658182      -0.613843      49.502540 0.96301896E+03  0.26670199E+05                                10.811739                            9.654711      -0.279735       1.921262                    0.995173      31.312284      87.140156       0.609312       0.362974      -1.140635      -0.047577       0.010294      -0.096986       0.108516       0.018450       0.064511       0.009128       0.027978       0.409460      -0.094155      -0.062939       0.157094             12.021919      14.910225       1.104171       0.161211      12.980454       1.352321       8.175079           0.631952

******************************************************
Auxiliary information for the entire system
The total spin magnetic moment of the unit cell is   15.795434
The total net atomic charge of the unit cell is   -0.000009
Accuracy of reproducing the electrostatic potential in the unit cell:
  The inner radius (bohr) =    5.0000
  The outer radius (bohr) =   12.0000
  Valid grid points have density less than (e/(bohr^3)) =    0.0001
  The number of valid grid points were=       103016
  The rms potential error without charges in kcal/mol is=      5.51142
  The rms potential error with partial charges in kcal/mol is=      0.48639
  The RRMSE value at monopole order=      0.08825
  The rms potential error with partial charges and cloud penetration in kcal/mol is=      0.48083
  The RRMSE value at monopole order with cloud penetration is=      0.08724
  The rms potential error with partial charges and atomic dipoles in kcal/mol is=      0.27159
  The RRMSE value at dipole order=      0.04928
  The rms potential error with partial charges, atomic dipoles and cloud penetration in kcal/mol is=      0.26295
  The RRMSE value at dipole order with cloud penetration=      0.04771

******************************************************
The electron densities and ab initio electrostatic potential were computed in VASP using the PBE functional and
projector augmented wave method. See the main text of the journal article for a description of computational details.
The atomic charges, dipoles, and quadrupoles were computed with the DDEC6 method as described in
(a) T. A. Manz and N. Gabaldon Limas, RSC Adv. 6 (2016) 47771-47801 DOI: 10.1039/c6ra04656h
(b) N. Gabaldon Limas and T. A. Manz, RSC Adv. 8 (2018) 2678-2707 DOI: 10.1039/c7ra11829e.
For each atom in the material, the electron cloud parameters were fit to the spherically averaged atom-in-material
electron density using radial positions for which this density was between 10^-4 and 10^-2 electrons per cubic bohr.
The polarizabilities, dispersion coefficients, and quantum Drude oscillator (QDO) parameters were fit using the MCLF method.
The magnetic structure of the system was optimized in VASP from the default ferromagnetic initial guess using spin polarization.
The atomic spin moments (ASMs) were computed on this optimized magnetic structure using the DDEC6 partition as inputs
to the method of T. A. Manz and D. S. Sholl, J. Chem. Theory Comput. 7 (2011) 4146-4164 DOI: 10.1021/ct200539n.
The RMSE and RRMSE were computed using a uniform grid with Ewald summation.
