# Supplementary material for: A collection of forcefield precursors for metal–organic frameworks
Source: RSC Adv. 2019 Nov 13;9(63):36492–507. doi: 10.1039/c9ra07327b (PMC9075174; doi:10.1039/c9ra07327b)
Supplement: RA-009-C9RA07327B-s3426 [file RA-009-C9RA07327B-s3426.xyz]

   88
jmolscript: load "" {1 1 1} spacegroup "x,y,z" unitcell [{      7.203900     0.000000     0.000000 }, {      0.000000     8.730900     0.000000 }, {      0.000000     0.000000    16.234000 }]
Zn     1.857526     3.995696    15.567919     0.465047
Zn     1.744424     4.735204     7.450919     0.465046
Zn     5.346374     8.361146     8.783081     0.465046
Zn     5.459476     0.369754     0.666081     0.465046
H      0.664200     5.886373    10.006638     0.039848
H      6.075049     4.561895    14.925540     0.066702
H      5.827955     5.478640    11.042367     0.112155
H      4.820850     5.283068    13.126812     0.104998
H      1.987556     4.096538    12.646286     0.090498
H      1.685713     4.078203     8.792334     0.237034
H      0.262942     3.876520     9.185197     0.329395
H      2.277153     6.476582    11.235551     0.150406
H      3.016273     5.124165    11.019639     0.139913
H      2.937750     2.844527     1.889638     0.039848
H      4.730801     4.169005     6.808540     0.066702
H      4.977895     3.252260     2.925367     0.112155
H      5.985000     3.447832     5.009812     0.104998
H      1.614394     4.634362     4.529286     0.090498
H      1.916237     4.652697     0.675334     0.237035
H      3.339008     4.854380     1.068197     0.329395
H      1.324797     2.254318     3.118551     0.150406
H      0.585677     3.606735     2.902639     0.139913
H      6.539700     1.520923    14.344362     0.039848
H      1.128851     0.196445     9.425460     0.066702
H      1.375945     1.113190    13.308633     0.112155
H      2.383050     0.917618    11.224188     0.104998
H      5.216344     8.461988    11.704714     0.090498
H      5.518187     8.443653    15.558666     0.237034
H      6.940958     8.241970    15.165803     0.329395
H      4.926747     2.111132    13.115449     0.150406
H      4.187627     0.758715    13.331361     0.139913
H      4.266150     7.209977     6.227362     0.039848
H      2.473099     8.534455     1.308460     0.066702
H      2.226005     7.617710     5.191633     0.112155
H      1.218900     7.813282     3.107188     0.104998
H      5.589506     0.268912     3.587714     0.090498
H      5.287663     0.287247     7.441666     0.237034
H      3.864892     0.488930     7.048803     0.329395
H      5.879103     6.619768     4.998449     0.150406
H      6.618223     7.972185     5.214361     0.139913
C      1.185042     5.127658    10.342681     0.252229
C      0.447362     4.850888    11.631661     0.032471
C      6.477026     4.629996    14.089489     0.028203
C      6.318541     5.181789    11.774520    -0.145317
C      5.719176     5.068287    13.014798    -0.131976
C      1.107239     4.378546    12.746937    -0.025674
C      2.441402     5.774617    10.586191    -0.432356
C      3.241035     6.391892     9.462799     0.670240
C      2.416908     3.603242     2.225681     0.252229
C      3.154588     3.880012     3.514661     0.032471
C      4.328824     4.100904     5.972489     0.028203
C      4.487309     3.549111     3.657520    -0.145317
C      5.086674     3.662613     4.897798    -0.131977
C      2.494711     4.352354     4.629937    -0.025674
C      1.160548     2.956283     2.469191    -0.432356
C      0.360915     2.339008     1.345799     0.670240
C      6.018858     0.762208    14.008319     0.252229
C      6.756538     0.485438    12.719339     0.032471
C      0.726874     0.264546    10.261511     0.028203
C      0.885359     0.816339    12.576480    -0.145316
C      1.484724     0.702837    11.336202    -0.131976
C      6.096661     0.013096    11.604063    -0.025674
C      4.762498     1.409167    13.764809    -0.432355
C      3.962865     2.026442    14.888201     0.670240
C      4.786992     7.968692     5.891319     0.252229
C      4.049312     8.245462     4.602339     0.032471
C      2.875076     8.466354     2.144511     0.028203
C      2.716591     7.914561     4.459480    -0.145316
C      2.117226     8.028063     3.219202    -0.131976
C      4.709189    -0.013096     3.487063    -0.025674
C      6.043352     7.321733     5.647809    -0.432356
C      6.842985     6.704458     6.771201     0.670240
N      0.556861     4.302588    13.966110    -0.228544
N      1.025115     4.253694     9.313446    -0.738319
N      3.045089     4.428312     5.849110    -0.228544
N      2.576835     4.477206     1.196446    -0.738319
N      6.647039     8.668038    10.384890    -0.228544
N      6.178785     8.619144    15.037554    -0.738319
N      4.158811     0.062862     2.267890    -0.228544
N      4.627065     0.111756     6.920554    -0.738319
O      4.121351     7.195135     9.826440    -0.517101
O      3.032842     6.097661     8.269600    -0.499850
O      6.684499     1.535765     1.709440    -0.517101
O      0.569108     2.633239     0.152600    -0.499851
O      3.082549     2.829685    14.524560    -0.517102
O      4.171058     1.732211    16.081400    -0.499851
O      0.519401     5.901215     6.407560    -0.517101
O      6.634792     6.998689     7.964400    -0.499850

The following XYZ coordinates are in angstroms. Other properties are in atomic units.
The sperically averaged electron density of each atom fit to a function of the form exp(a - br)
eigen_1, eigen_2 and eigen_3 are the three eigenvalues of traceless quadrupole moment tensor
  atom number  atomic symbol              X              Y              Z     net charge C6 coefficient C8 coefficient C10 coefficient fluctuating dipole atomic polarizability isotropic forcefield polarizability              a              b squared Pearson coefficient          <r^3>          <r^4>         wp_QDO          m_QDO          q_QDO       dipole_x       dipole_y       dipole_z         dipole            Qxy            Qxz            Qyz     Q(x^2-y^2)  Q(3z^2 - R^2)        eigen_1        eigen_2        eigen_3 static polarizability      alpha(xx)      alpha(xy)      alpha(xz)      alpha(yy)      alpha(yz)      alpha(zz) atomic spin moment
            1             Zn       1.857526       3.995696      15.567919       0.465047     152.823295 0.34638348E+04  0.13094321E+06                                24.054333                           19.815607      -0.237572       1.675484                    0.999352      63.935380     201.952199       0.381146       0.425098      -1.106215      -0.004315      -0.376939       0.036164       0.378694      -0.034625       0.012347       0.106672       0.594299       0.991169      -0.478564       0.133790       0.344774             27.404169      23.216572      -2.205587       7.371115      18.210930      -0.410014      40.785006           0.309253
            2             Zn       1.744424       4.735204       7.450919       0.465046     152.823901 0.34638514E+04  0.13094400E+06                                24.054390                           19.815650      -0.237571       1.675484                    0.999352      63.935558     201.952940       0.381146       0.425098      -1.106215       0.004316       0.376944       0.036164       0.378699      -0.034626      -0.012348      -0.106672       0.594305       0.991182      -0.478569       0.133791       0.344778             27.404236      23.216635      -2.205593      -7.371147      18.210972       0.410010      40.785100           0.309255
            3             Zn       5.346374       8.361146       8.783081       0.465046     152.824009 0.34638544E+04  0.13094415E+06                                24.054404                           19.815661      -0.237574       1.675483                    0.999352      63.935582     201.953063       0.381146       0.425098      -1.106215       0.004316      -0.376944      -0.036164       0.378700       0.034627       0.012348      -0.106672       0.594307       0.991185      -0.478571       0.133792       0.344779             27.404252      23.216649       2.205595       7.371152      18.210982       0.410012      40.785124           0.309255
            4             Zn       5.459476       0.369754       0.666081       0.465046     152.823585 0.34638425E+04  0.13094358E+06                                24.054358                           19.815625      -0.237571       1.675484                    0.999352      63.935465     201.952531       0.381146       0.425098      -1.106215      -0.004315       0.376941      -0.036164       0.378696       0.034625      -0.012347       0.106672       0.594302       0.991174      -0.478566       0.133791       0.344775             27.404200      23.216595       2.205590      -7.371126      18.210947      -0.410013      40.785057           0.309256
            5              H       0.664200       5.886373      10.006638       0.039848       1.043447 0.83564082E+01  0.84057305E+02                                 1.771617                            1.738934      -1.316573       2.226603                    0.991427       4.189722      12.405442       0.448717       1.356994      -0.689291      -0.021070       0.029274      -0.026697       0.044873       0.002268       0.000748       0.003589       0.000366      -0.024745      -0.009228       0.002210       0.007018              1.796852       1.766338      -0.280178       0.103373       1.940150      -0.185264       1.684068          -0.002731
            6              H       6.075049       4.561895      14.925540       0.066702       1.609403 0.13120661E+02  0.14828951E+03                                 2.389466                            2.209864      -1.616472       2.089926                    0.987330       4.650243      14.773285       0.388280       1.395747      -0.681916      -0.019315      -0.019016       0.026542       0.037937       0.001648      -0.005065      -0.034259       0.037922       0.007517      -0.044990       0.015552       0.029439              2.445360       2.214438       0.055010      -0.568446       1.949705      -0.206730       3.171938           0.014124
            7              H       5.827955       5.478640      11.042367       0.112155       1.015949 0.74066810E+01  0.72204433E+02                                 1.743351                            1.648992      -1.019090       2.392084                    0.997250       3.676855      10.675994       0.456374       1.376717      -0.687627      -0.017016       0.014641      -0.027995       0.035883      -0.007857      -0.003098      -0.006682       0.025229       0.042821      -0.023405       0.007571       0.015834              1.780834       1.840688      -0.216517       0.376829       1.505575      -0.303514       1.996239           0.005050
            8              H       4.820850       5.283068      13.126812       0.104998       1.263193 0.96337300E+01  0.10045621E+03                                 2.027625                            1.890596      -1.234394       2.287875                    0.993623       3.983419      12.025232       0.422172       1.391343      -0.684709      -0.030420       0.006803      -0.006196       0.031781      -0.000420       0.013203      -0.018340       0.017131      -0.007962      -0.025590       0.002876       0.022714              2.077925       2.859041      -0.254324      -0.079135       1.707517      -0.051005       1.667217           0.005853
            9              H       1.987556       4.096538      12.646286       0.090498       1.111756 0.83523217E+01  0.84296792E+02                                 1.876476                            1.768943      -1.288815       2.254724                    0.994333       4.004760      12.012432       0.431967       1.404921      -0.680978       0.036492      -0.016287      -0.006607       0.040504      -0.007558      -0.009776      -0.003723       0.021275       0.016084      -0.017776       0.000872       0.016905              1.914548       2.400896      -0.287188      -0.033836       1.663681      -0.160572       1.679065           0.002476
           10              H       1.685713       4.078203       8.792334       0.237034       1.151722 0.86873129E+01  0.91211527E+02                                 2.067442                            1.902729      -2.177541       1.868923                    0.990618       4.775765      16.098493       0.373287       1.562786      -0.643696       0.007748       0.032734       0.017974       0.038139       0.027177       0.003049      -0.019347       0.055049       0.034636      -0.050344       0.016290       0.034054              2.136979       2.139749      -0.028274      -0.641683       1.739800       0.072984       2.531390           0.040470
           11              H       0.262942       3.876520       9.185197       0.329395       0.709205 0.50542834E+01  0.46394689E+02                                 1.593820                            1.540306      -1.587792       2.258394                    0.993035       3.196648      10.109557       0.379063       1.760296      -0.624177      -0.024565       0.004963       0.011802       0.027701      -0.006635      -0.009243      -0.007082       0.021200      -0.001049      -0.017834       0.001602       0.016233              1.603779       1.872205       0.356405       0.040929       1.538496       0.061562       1.400636           0.015410
           12              H       2.277153       6.476582      11.235551       0.150406       1.107182 0.91013524E+01  0.93621218E+02                                 1.868052                            1.840353      -1.438162       2.203488                    0.993556       3.863230      11.605779       0.426688       1.395493      -0.683793      -0.005993       0.017703       0.014577       0.023703      -0.000334       0.000884       0.008662       0.005926      -0.008679      -0.010944       0.004399       0.006544              1.871910       1.682573      -0.057969      -0.123757       2.106188       0.354830       1.826967           0.001013
           13              H       3.016273       5.124165      11.019639       0.139913       0.991572 0.76619868E+01  0.75167183E+02                                 1.720848                            1.678180      -0.787869       2.508863                    0.998619       3.532988      10.218811       0.452952       1.378373      -0.688898       0.004083      -0.018030       0.010511       0.021266       0.004762       0.007951      -0.007310      -0.000725      -0.008906      -0.013932       0.006260       0.007672              1.737944       1.865632      -0.249260       0.196930       1.749780      -0.310707       1.598421           0.001300
           14              H       2.937750       2.844527       1.889638       0.039848       1.043448 0.83564183E+01  0.84057429E+02                                 1.771618                            1.738935      -1.316574       2.226603                    0.991427       4.189724      12.405448       0.448717       1.356993      -0.689292       0.021070      -0.029274      -0.026697       0.044873       0.002268      -0.000748      -0.003589       0.000366      -0.024745      -0.009228       0.002210       0.007018              1.796853       1.766339      -0.280178      -0.103373       1.940151       0.185264       1.684069          -0.002731
           15              H       4.730801       4.169005       6.808540       0.066702       1.609412 0.13120763E+02  0.14829098E+03                                 2.389476                            2.209873      -1.616482       2.089922                    0.987330       4.650264      14.773376       0.388279       1.395747      -0.681916       0.019315       0.019017       0.026542       0.037937       0.001648       0.005065       0.034260       0.037922       0.007516      -0.044991       0.015552       0.029439              2.445371       2.214447       0.055010       0.568450       1.949712       0.206731       3.171953           0.014124
           16              H       4.977895       3.252260       2.925367       0.112155       1.015949 0.74066784E+01  0.72204394E+02                                 1.743350                            1.648991      -1.019089       2.392084                    0.997250       3.676853      10.675983       0.456375       1.376716      -0.687627       0.017016      -0.014641      -0.027995       0.035883      -0.007857       0.003098       0.006682       0.025229       0.042821      -0.023405       0.007571       0.015834              1.780833       1.840686      -0.216517      -0.376829       1.505574       0.303513       1.996238           0.005050
           17              H       5.985000       3.447832       5.009812       0.104998       1.263194 0.96337401E+01  0.10045635E+03                                 2.027627                            1.890597      -1.234396       2.287874                    0.993623       3.983422      12.025245       0.422172       1.391344      -0.684709       0.030420      -0.006803      -0.006196       0.031781      -0.000420      -0.013204       0.018340       0.017131      -0.007962      -0.025590       0.002876       0.022714              2.077927       2.859043      -0.254325       0.079135       1.707518       0.051006       1.667218           0.005853
           18              H       1.614394       4.634362       4.529286       0.090498       1.111757 0.83523327E+01  0.84296932E+02                                 1.876477                            1.768944      -1.288817       2.254724                    0.994333       4.004763      12.012443       0.431967       1.404920      -0.680978      -0.036492       0.016287      -0.006607       0.040504      -0.007558       0.009776       0.003723       0.021275       0.016084      -0.017776       0.000872       0.016905              1.914549       2.400898      -0.287189       0.033836       1.663682       0.160572       1.679067           0.002476
           19              H       1.916237       4.652697       0.675334       0.237035       1.151709 0.86871984E+01  0.91210031E+02                                 2.067430                            1.902718      -2.177535       1.868927                    0.990618       4.775732      16.098360       0.373287       1.562789      -0.643695      -0.007748      -0.032734       0.017973       0.038139       0.027176      -0.003049       0.019347       0.055049       0.034635      -0.050343       0.016290       0.034053              2.136966       2.139735      -0.028274       0.641677       1.739790      -0.072984       2.531373           0.040470
           20              H       3.339008       4.854380       1.068197       0.329395       0.709199 0.50542330E+01  0.46394107E+02                                 1.593812                            1.540299      -1.587782       2.258399                    0.993036       3.196630      10.109484       0.379064       1.760297      -0.624177       0.024565      -0.004963       0.011802       0.027701      -0.006635       0.009243       0.007082       0.021200      -0.001049      -0.017834       0.001601       0.016233              1.603771       1.872195       0.356402      -0.040929       1.538489      -0.061561       1.400629           0.015410
           21              H       1.324797       2.254318       3.118551       0.150406       1.107184 0.91013653E+01  0.93621384E+02                                 1.868053                            1.840354      -1.438164       2.203488                    0.993556       3.863233      11.605790       0.426688       1.395493      -0.683793       0.005993      -0.017703       0.014577       0.023703      -0.000334      -0.000884      -0.008662       0.005926      -0.008680      -0.010944       0.004399       0.006544              1.871911       1.682574      -0.057969       0.123758       2.106189      -0.354831       1.826969           0.001013
           22              H       0.585677       3.606735       2.902639       0.139913       0.991573 0.76619888E+01  0.75167204E+02                                 1.720848                            1.678180      -0.787869       2.508862                    0.998619       3.532988      10.218810       0.452952       1.378373      -0.688898      -0.004083       0.018030       0.010511       0.021266       0.004762      -0.007951       0.007309      -0.000725      -0.008906      -0.013932       0.006260       0.007672              1.737944       1.865632      -0.249260      -0.196930       1.749780       0.310707       1.598421           0.001300
           23              H       6.539700       1.520923      14.344362       0.039848       1.043448 0.83564215E+01  0.84057463E+02                                 1.771618                            1.738935      -1.316574       2.226603                    0.991427       4.189724      12.405445       0.448717       1.356993      -0.689292       0.021070       0.029274       0.026697       0.044873      -0.002268       0.000748      -0.003589       0.000366      -0.024745      -0.009228       0.002210       0.007018              1.796853       1.766339       0.280178       0.103373       1.940151       0.185264       1.684069          -0.002731
           24              H       1.128851       0.196445       9.425460       0.066702       1.609410 0.13120736E+02  0.14829058E+03                                 2.389473                            2.209870      -1.616479       2.089923                    0.987330       4.650259      14.773352       0.388279       1.395747      -0.681916       0.019315      -0.019017      -0.026542       0.037937      -0.001648      -0.005065       0.034260       0.037922       0.007516      -0.044991       0.015552       0.029439              2.445367       2.214444      -0.055010      -0.568449       1.949710       0.206731       3.171948           0.014124
           25              H       1.375945       1.113190      13.308633       0.112155       1.015950 0.74066799E+01  0.72204407E+02                                 1.743350                            1.648991      -1.019088       2.392084                    0.997250       3.676853      10.675981       0.456375       1.376715      -0.687627       0.017016       0.014641       0.027995       0.035883       0.007857      -0.003098       0.006682       0.025229       0.042821      -0.023405       0.007571       0.015834              1.780833       1.840686       0.216517       0.376829       1.505574       0.303513       1.996238           0.005050
           26              H       2.383050       0.917618      11.224188       0.104998       1.263198 0.96337851E+01  0.10045694E+03                                 2.027632                            1.890601      -1.234400       2.287872                    0.993623       3.983432      12.025283       0.422171       1.391343      -0.684709       0.030420       0.006803       0.006196       0.031781       0.000419       0.013204       0.018340       0.017131      -0.007962      -0.025590       0.002876       0.022714              2.077932       2.859051       0.254326      -0.079135       1.707522       0.051006       1.667222           0.005854
           27              H       5.216344       8.461988      11.704714       0.090498       1.111757 0.83523281E+01  0.84296875E+02                                 1.876477                            1.768944      -1.288816       2.254724                    0.994333       4.004762      12.012440       0.431967       1.404921      -0.680978      -0.036492      -0.016287       0.006607       0.040504       0.007558      -0.009776       0.003723       0.021275       0.016084      -0.017777       0.000872       0.016905              1.914549       2.400897       0.287189      -0.033836       1.663682       0.160572       1.679066           0.002476
           28              H       5.518187       8.443653      15.558666       0.237034       1.151715 0.86872509E+01  0.91210711E+02                                 2.067435                            1.902723      -2.177537       1.868925                    0.990618       4.775746      16.098413       0.373287       1.562787      -0.643695      -0.007748       0.032734      -0.017973       0.038139      -0.027177       0.003049       0.019347       0.055049       0.034635      -0.050343       0.016290       0.034054              2.136972       2.139740       0.028274      -0.641680       1.739794      -0.072984       2.531381           0.040470
           29              H       6.940958       8.241970      15.165803       0.329395       0.709199 0.50542256E+01  0.46394024E+02                                 1.593811                            1.540298      -1.587781       2.258400                    0.993036       3.196628      10.109477       0.379064       1.760297      -0.624177       0.024565       0.004963      -0.011801       0.027701       0.006635      -0.009243       0.007081       0.021200      -0.001049      -0.017834       0.001601       0.016232              1.603770       1.872194      -0.356402       0.040929       1.538488      -0.061561       1.400628           0.015410
           30              H       4.926747       2.111132      13.115449       0.150406       1.107184 0.91013701E+01  0.93621444E+02                                 1.868053                            1.840355      -1.438163       2.203488                    0.993556       3.863234      11.605793       0.426688       1.395492      -0.683793       0.005993       0.017703      -0.014577       0.023703       0.000334       0.000884      -0.008662       0.005926      -0.008680      -0.010944       0.004399       0.006544              1.871911       1.682575       0.057969      -0.123758       2.106190      -0.354831       1.826969           0.001013
           31              H       4.187627       0.758715      13.331361       0.139913       0.991572 0.76619850E+01  0.75167157E+02                                 1.720848                            1.678179      -0.787869       2.508863                    0.998619       3.532987      10.218806       0.452952       1.378373      -0.688898      -0.004083      -0.018030      -0.010511       0.021266      -0.004762       0.007951       0.007310      -0.000725      -0.008906      -0.013932       0.006260       0.007672              1.737944       1.865631       0.249260       0.196930       1.749779       0.310707       1.598421           0.001300
           32              H       4.266150       7.209977       6.227362       0.039848       1.043447 0.83564152E+01  0.84057385E+02                                 1.771617                            1.738934      -1.316573       2.226603                    0.991427       4.189723      12.405442       0.448717       1.356993      -0.689292      -0.021070      -0.029274       0.026697       0.044873      -0.002268      -0.000748       0.003589       0.000366      -0.024745      -0.009228       0.002210       0.007018              1.796852       1.766338       0.280178      -0.103373       1.940150      -0.185264       1.684068          -0.002731
           33              H       2.473099       8.534455       1.308460       0.066702       1.609404 0.13120677E+02  0.14828973E+03                                 2.389467                            2.209865      -1.616474       2.089926                    0.987330       4.650246      14.773298       0.388280       1.395747      -0.681916      -0.019315       0.019017      -0.026542       0.037937      -0.001648       0.005065      -0.034259       0.037922       0.007517      -0.044990       0.015552       0.029439              2.445362       2.214439      -0.055010       0.568447       1.949706      -0.206730       3.171940           0.014124
           34              H       2.226005       7.617710       5.191633       0.112155       1.015950 0.74066866E+01  0.72204499E+02                                 1.743352                            1.648992      -1.019091       2.392083                    0.997250       3.676856      10.675997       0.456374       1.376716      -0.687627      -0.017016      -0.014641       0.027995       0.035883       0.007857       0.003098      -0.006682       0.025229       0.042821      -0.023405       0.007571       0.015834              1.780835       1.840688       0.216517      -0.376830       1.505576      -0.303514       1.996240           0.005050
           35              H       1.218900       7.813282       3.107188       0.104998       1.263193 0.96337304E+01  0.10045621E+03                                 2.027625                            1.890596      -1.234394       2.287875                    0.993623       3.983419      12.025229       0.422172       1.391343      -0.684709      -0.030420      -0.006803       0.006196       0.031781       0.000420      -0.013203      -0.018340       0.017131      -0.007962      -0.025590       0.002876       0.022714              2.077925       2.859040       0.254324       0.079135       1.707517      -0.051005       1.667217           0.005853
           36              H       5.589506       0.268912       3.587714       0.090498       1.111757 0.83523259E+01  0.84296842E+02                                 1.876476                            1.768943      -1.288816       2.254724                    0.994333       4.004761      12.012434       0.431967       1.404920      -0.680978       0.036492       0.016287       0.006607       0.040504       0.007558       0.009776      -0.003723       0.021275       0.016084      -0.017776       0.000872       0.016905              1.914548       2.400896       0.287188       0.033836       1.663681      -0.160572       1.679066           0.002476
           37              H       5.287663       0.287247       7.441666       0.237034       1.151722 0.86873127E+01  0.91211525E+02                                 2.067442                            1.902729      -2.177541       1.868923                    0.990618       4.775765      16.098493       0.373287       1.562786      -0.643696       0.007748      -0.032734      -0.017974       0.038139      -0.027177      -0.003049      -0.019347       0.055049       0.034636      -0.050344       0.016290       0.034054              2.136979       2.139749       0.028274       0.641683       1.739800       0.072984       2.531390           0.040470
           38              H       3.864892       0.488930       7.048803       0.329395       0.709204 0.50542785E+01  0.46394638E+02                                 1.593820                            1.540306      -1.587791       2.258394                    0.993035       3.196647      10.109556       0.379063       1.760297      -0.624177      -0.024565      -0.004963      -0.011802       0.027701       0.006635       0.009243      -0.007082       0.021200      -0.001049      -0.017834       0.001602       0.016233              1.603779       1.872205      -0.356405      -0.040929       1.538496       0.061562       1.400636           0.015410
           39              H       5.879103       6.619768       4.998449       0.150406       1.107184 0.91013655E+01  0.93621391E+02                                 1.868053                            1.840355      -1.438163       2.203488                    0.993556       3.863233      11.605792       0.426687       1.395493      -0.683793      -0.005993      -0.017703      -0.014577       0.023703       0.000334      -0.000884       0.008662       0.005926      -0.008680      -0.010944       0.004399       0.006544              1.871911       1.682575       0.057969       0.123758       2.106190       0.354831       1.826969           0.001013
           40              H       6.618223       7.972185       5.214361       0.139913       0.991573 0.76619925E+01  0.75167246E+02                                 1.720849                            1.678180      -0.787869       2.508862                    0.998619       3.532989      10.218812       0.452953       1.378372      -0.688898       0.004083       0.018030      -0.010511       0.021266      -0.004762      -0.007951      -0.007310      -0.000725      -0.008906      -0.013932       0.006260       0.007672              1.737944       1.865632       0.249260      -0.196930       1.749780      -0.310707       1.598421           0.001300
           41              C       1.185042       5.127658      10.342681       0.252229      21.991883 0.27602181E+03  0.58865596E+04                                 7.328733                            5.829315      -0.386088       1.937839                    0.997369      24.158136      69.717961       0.622107       0.461661      -1.020552       0.054654      -0.082593      -0.061669       0.116670       0.013885       0.010974       0.025944       0.032145      -0.017974      -0.035933       0.000554       0.035379              8.348605       7.699981       1.605435      -1.237224       6.653675       0.616987      10.692160           0.007674
           42              C       0.447362       4.850888      11.631661       0.032471      33.722626 0.41498290E+03  0.95941636E+04                                 9.173180                            6.830562       0.189457       2.087191                    0.999564      26.141449      73.290311       0.628370       0.421613      -1.066352      -0.017534       0.011852      -0.015183       0.026047       0.004689      -0.015689       0.012005      -0.016803       0.060613      -0.027078      -0.001924       0.029001             10.808039      10.966742      -0.527442      -2.906273       6.214580      -3.390908      15.242794           0.009211
           43              C       6.477026       4.629996      14.089489       0.028203      27.786738 0.38308889E+03  0.89163892E+04                                 8.437434                            6.844361      -0.346050       1.883477                    0.997082      29.558047      90.724435       0.573877       0.458561      -1.016680       0.051020      -0.034812      -0.040121       0.073652       0.014442      -0.035303      -0.053291      -0.026578      -0.038216      -0.060895      -0.012118       0.073014              9.050761      10.465463      -1.669152       0.075322       5.978805      -1.916112      10.708015           0.087907
           44              C       6.318541       5.181789      11.774520      -0.145317      30.987096 0.44674686E+03  0.10630410E+05                                 8.691512                            7.140910       0.176405       2.028439                    0.999516      29.932402      88.069511       0.601369       0.428033      -1.051371       0.007651       0.009740       0.035928       0.038003      -0.017099       0.001737      -0.020052       0.005183       0.055536      -0.031026       0.000046       0.030980              9.354600      11.201954      -1.360857      -1.476815       5.739705      -1.878996      11.122140           0.120040
           45              C       5.719176       5.068287      13.014798      -0.131976      31.554551 0.45110736E+03  0.10807811E+05                                 8.890124                            7.222500       0.028253       1.983119                    0.998784      30.389716      91.022691       0.589552       0.433637      -1.043347       0.025667       0.002826      -0.034469       0.043068      -0.001994       0.013733      -0.032319       0.018084      -0.099850      -0.052664       0.017993       0.034671              9.573083      11.022304      -1.499536      -0.228881       6.241360      -2.306203      11.455587           0.008743
           46              C       1.107239       4.378546      12.746937      -0.025674      31.229695 0.40603564E+03  0.95179696E+04                                 8.981585                            6.973508      -0.166357       1.936325                    0.998163      29.366713      88.290376       0.581776       0.449128      -1.029596      -0.038930      -0.014142       0.057520       0.070881      -0.014736      -0.037788      -0.017809       0.016200      -0.147312      -0.069530       0.020256       0.049273             10.121263       9.380943      -1.465871      -0.414098       6.546545      -3.280967      14.436302           0.082835
           47              C       2.441402       5.774617      10.586191      -0.432356      31.795080 0.48648130E+03  0.11842032E+05                                 8.742322                            7.276246      -0.293694       1.884554                    0.997692      32.207060      96.293606       0.616547       0.408112      -1.062453      -0.052130      -0.026896      -0.035123       0.068371       0.009059       0.035691       0.021461      -0.016397      -0.008719      -0.042052      -0.002718       0.044770              9.774842      12.154046       3.317725      -2.003211       8.513348      -1.545390       8.657132           0.003031
           48              C       3.241035       6.391892       9.462799       0.670240      20.587301 0.22346213E+03  0.45079838E+04                                 6.979585                            5.367893       0.202295       2.147216                    0.999667      21.059087      58.575399       0.627903       0.483543      -1.011608       0.017983       0.019416      -0.023874       0.035641      -0.052068       0.000938      -0.012678       0.011647      -0.112257      -0.045013      -0.026860       0.071873              7.876544       8.299313       3.406943      -0.493123       6.389691       0.050504       8.940627           0.016705
           49              C       2.416908       3.603242       2.225681       0.252229      21.991890 0.27602196E+03  0.58865633E+04                                 7.328732                            5.829314      -0.386088       1.937839                    0.997369      24.158136      69.717945       0.622107       0.461660      -1.020553      -0.054654       0.082593      -0.061669       0.116669       0.013886      -0.010974      -0.025944       0.032145      -0.017974      -0.035933       0.000554       0.035379              8.348603       7.699980       1.605435       1.237224       6.653673      -0.616983      10.692156           0.007674
           50              C       3.154588       3.880012       3.514661       0.032471      33.722624 0.41498287E+03  0.95941629E+04                                 9.173180                            6.830562       0.189456       2.087191                    0.999564      26.141448      73.290309       0.628370       0.421613      -1.066352       0.017534      -0.011852      -0.015183       0.026047       0.004689       0.015689      -0.012005      -0.016803       0.060612      -0.027078      -0.001924       0.029001             10.808039      10.966742      -0.527441       2.906272       6.214580       3.390909      15.242793           0.009211
           51              C       4.328824       4.100904       5.972489       0.028203      27.786757 0.38308911E+03  0.89163973E+04                                 8.437440                            6.844364      -0.346055       1.883475                    0.997082      29.558081      90.724606       0.573877       0.458562      -1.016680      -0.051021       0.034812      -0.040121       0.073653       0.014442       0.035303       0.053292      -0.026578      -0.038217      -0.060896      -0.012118       0.073015              9.050769      10.465473      -1.669153      -0.075321       5.978809       1.916114      10.708025           0.087906
           52              C       4.487309       3.549111       3.657520      -0.145317      30.987079 0.44674652E+03  0.10630399E+05                                 8.691508                            7.140907       0.176405       2.028440                    0.999516      29.932390      88.069462       0.601369       0.428033      -1.051371      -0.007651      -0.009740       0.035927       0.038003      -0.017099      -0.001737       0.020052       0.005183       0.055536      -0.031026       0.000046       0.030980              9.354596      11.201949      -1.360856       1.476814       5.739702       1.878996      11.122136           0.120039
           53              C       5.086674       3.662613       4.897798      -0.131977      31.554570 0.45110766E+03  0.10807820E+05                                 8.890130                            7.222504       0.028251       1.983118                    0.998784      30.389731      91.022769       0.589551       0.433637      -1.043347      -0.025667      -0.002826      -0.034469       0.043068      -0.001994      -0.013733       0.032319       0.018083      -0.099851      -0.052665       0.017993       0.034671              9.573090      11.022311      -1.499538       0.228878       6.241364       2.306206      11.455595           0.008743
           54              C       2.494711       4.352354       4.629937      -0.025674      31.229704 0.40603575E+03  0.95179730E+04                                 8.981588                            6.973510      -0.166359       1.936325                    0.998163      29.366722      88.290419       0.581776       0.449128      -1.029596       0.038930       0.014142       0.057520       0.070881      -0.014736       0.037788       0.017809       0.016200      -0.147312      -0.069530       0.020256       0.049273             10.121266       9.380948      -1.465872       0.414099       6.546547       3.280968      14.436304           0.082835
           55              C       1.160548       2.956283       2.469191      -0.432356      31.795088 0.48648143E+03  0.11842036E+05                                 8.742324                            7.276247      -0.293695       1.884554                    0.997692      32.207067      96.293629       0.616547       0.408112      -1.062453       0.052130       0.026896      -0.035123       0.068371       0.009059      -0.035691      -0.021461      -0.016397      -0.008720      -0.042052      -0.002718       0.044770              9.774843      12.154047       3.317724       2.003214       8.513347       1.545392       8.657136           0.003031
           56              C       0.360915       2.339008       1.345799       0.670240      20.587301 0.22346211E+03  0.45079830E+04                                 6.979584                            5.367892       0.202295       2.147216                    0.999667      21.059084      58.575378       0.627903       0.483543      -1.011608      -0.017983      -0.019416      -0.023873       0.035641      -0.052068      -0.000938       0.012678       0.011646      -0.112257      -0.045013      -0.026860       0.071873              7.876542       8.299310       3.406941       0.493124       6.389688      -0.050504       8.940629           0.016705
           57              C       6.018858       0.762208      14.008319       0.252229      21.991890 0.27602195E+03  0.58865628E+04                                 7.328732                            5.829314      -0.386088       1.937839                    0.997369      24.158135      69.717940       0.622107       0.461660      -1.020553      -0.054654      -0.082593       0.061669       0.116669      -0.013886       0.010974      -0.025944       0.032145      -0.017974      -0.035933       0.000554       0.035379              8.348604       7.699980      -1.605434      -1.237224       6.653673      -0.616984      10.692158           0.007674
           58              C       6.756538       0.485438      12.719339       0.032471      33.722618 0.41498275E+03  0.95941594E+04                                 9.173179                            6.830561       0.189457       2.087191                    0.999564      26.141443      73.290289       0.628370       0.421613      -1.066352       0.017534       0.011852       0.015183       0.026047      -0.004689      -0.015689      -0.012005      -0.016803       0.060612      -0.027078      -0.001924       0.029001             10.808038      10.966741       0.527441      -2.906273       6.214579       3.390908      15.242793           0.009210
           59              C       0.726874       0.264546      10.261511       0.028203      27.786766 0.38308927E+03  0.89164019E+04                                 8.437443                            6.844366      -0.346055       1.883475                    0.997082      29.558084      90.724617       0.573877       0.458562      -1.016680      -0.051020      -0.034812       0.040121       0.073652      -0.014442      -0.035303       0.053291      -0.026578      -0.038217      -0.060896      -0.012118       0.073015              9.050771      10.465478       1.669155       0.075323       5.978811       1.916114      10.708025           0.087906
           60              C       0.885359       0.816339      12.576480      -0.145316      30.987066 0.44674627E+03  0.10630392E+05                                 8.691506                            7.140905       0.176406       2.028440                    0.999516      29.932380      88.069420       0.601369       0.428033      -1.051371      -0.007651       0.009740      -0.035927       0.038002       0.017098       0.001737       0.020052       0.005183       0.055535      -0.031026       0.000046       0.030980              9.354593      11.201946       1.360855      -1.476814       5.739700       1.878995      11.122133           0.120038
           61              C       1.484724       0.702837      11.336202      -0.131976      31.554567 0.45110754E+03  0.10807817E+05                                 8.890130                            7.222503       0.028249       1.983118                    0.998784      30.389734      91.022786       0.589551       0.433637      -1.043347      -0.025667       0.002826       0.034469       0.043068       0.001994       0.013734       0.032319       0.018083      -0.099850      -0.052665       0.017994       0.034671              9.573090      11.022315       1.499539      -0.228879       6.241363       2.306205      11.455592           0.008743
           62              C       6.096661       0.013096      11.604063      -0.025674      31.229702 0.40603572E+03  0.95179724E+04                                 8.981588                            6.973510      -0.166359       1.936325                    0.998163      29.366720      88.290417       0.581776       0.449128      -1.029596       0.038930      -0.014142      -0.057520       0.070881       0.014736      -0.037788       0.017809       0.016200      -0.147312      -0.069530       0.020256       0.049273             10.121267       9.380948       1.465872      -0.414099       6.546547       3.280968      14.436305           0.082835
           63              C       4.762498       1.409167      13.764809      -0.432355      31.795078 0.48648127E+03  0.11842031E+05                                 8.742321                            7.276245      -0.293694       1.884554                    0.997692      32.207060      96.293600       0.616547       0.408112      -1.062453       0.052130      -0.026896       0.035123       0.068371      -0.009059       0.035691      -0.021461      -0.016397      -0.008720      -0.042052      -0.002718       0.044769              9.774840      12.154042      -3.317722      -2.003212       8.513345       1.545390       8.657134           0.003031
           64              C       3.962865       2.026442      14.888201       0.670240      20.587301 0.22346211E+03  0.45079832E+04                                 6.979584                            5.367892       0.202295       2.147216                    0.999667      21.059084      58.575378       0.627903       0.483543      -1.011608      -0.017983       0.019416       0.023873       0.035641       0.052068       0.000938       0.012678       0.011646      -0.112257      -0.045013      -0.026860       0.071873              7.876542       8.299310      -3.406940      -0.493123       6.389688      -0.050504       8.940629           0.016706
           65              C       4.786992       7.968692       5.891319       0.252229      21.991885 0.27602184E+03  0.58865603E+04                                 7.328733                            5.829315      -0.386088       1.937839                    0.997369      24.158137      69.717960       0.622107       0.461661      -1.020552       0.054654       0.082593       0.061669       0.116670      -0.013885      -0.010974       0.025944       0.032145      -0.017974      -0.035933       0.000554       0.035379              8.348605       7.699981      -1.605435       1.237223       6.653675       0.616987      10.692160           0.007674
           66              C       4.049312       8.245462       4.602339       0.032471      33.722630 0.41498293E+03  0.95941648E+04                                 9.173181                            6.830563       0.189456       2.087191                    0.999564      26.141450      73.290317       0.628370       0.421613      -1.066352      -0.017534      -0.011852       0.015183       0.026047      -0.004689       0.015689       0.012005      -0.016803       0.060612      -0.027077      -0.001924       0.029001             10.808040      10.966743       0.527442       2.906273       6.214581      -3.390909      15.242796           0.009210
           67              C       2.875076       8.466354       2.144511       0.028203      27.786745 0.38308898E+03  0.89163920E+04                                 8.437436                            6.844362      -0.346052       1.883476                    0.997082      29.558055      90.724474       0.573877       0.458561      -1.016680       0.051020       0.034812       0.040121       0.073652      -0.014442       0.035303      -0.053291      -0.026578      -0.038216      -0.060896      -0.012118       0.073014              9.050763      10.465465       1.669152      -0.075322       5.978806      -1.916112      10.708018           0.087906
           68              C       2.716591       7.914561       4.459480      -0.145316      30.987088 0.44674669E+03  0.10630404E+05                                 8.691509                            7.140908       0.176405       2.028439                    0.999516      29.932397      88.069487       0.601369       0.428033      -1.051371       0.007651      -0.009740      -0.035927       0.038003       0.017099      -0.001737      -0.020052       0.005183       0.055536      -0.031026       0.000046       0.030980              9.354597      11.201950       1.360856       1.476813       5.739703      -1.878996      11.122137           0.120038
           69              C       2.117226       8.028063       3.219202      -0.131976      31.554553 0.45110737E+03  0.10807811E+05                                 8.890125                            7.222501       0.028253       1.983119                    0.998784      30.389716      91.022692       0.589552       0.433637      -1.043347       0.025666      -0.002826       0.034469       0.043068       0.001994      -0.013733      -0.032319       0.018084      -0.099850      -0.052664       0.017993       0.034671              9.573084      11.022304       1.499536       0.228880       6.241361      -2.306204      11.455588           0.008743
           70              C       4.709189      -0.013096       3.487063      -0.025674      31.229692 0.40603557E+03  0.95179677E+04                                 8.981585                            6.973508      -0.166358       1.936325                    0.998163      29.366712      88.290377       0.581776       0.449128      -1.029596      -0.038930       0.014142      -0.057520       0.070881       0.014736       0.037788      -0.017809       0.016200      -0.147312      -0.069530       0.020256       0.049273             10.121264       9.380943       1.465871       0.414098       6.546545      -3.280968      14.436303           0.082835
           71              C       6.043352       7.321733       5.647809      -0.432356      31.795084 0.48648138E+03  0.11842034E+05                                 8.742322                            7.276246      -0.293695       1.884554                    0.997692      32.207066      96.293626       0.616547       0.408112      -1.062453      -0.052130       0.026896       0.035123       0.068371      -0.009059      -0.035691       0.021461      -0.016397      -0.008720      -0.042052      -0.002718       0.044770              9.774842      12.154045      -3.317725       2.003211       8.513349      -1.545390       8.657133           0.003031
           72              C       6.842985       6.704458       6.771201       0.670240      20.587303 0.22346215E+03  0.45079843E+04                                 6.979585                            5.367893       0.202294       2.147215                    0.999667      21.059088      58.575399       0.627903       0.483543      -1.011608       0.017983      -0.019416       0.023874       0.035641       0.052068      -0.000938      -0.012678       0.011647      -0.112257      -0.045013      -0.026860       0.071873              7.876543       8.299313      -3.406943       0.493123       6.389690       0.050504       8.940627           0.016706
           73              N       0.556861       4.302588      13.966110      -0.228544      42.374381 0.59078096E+03  0.14998722E+05                                10.696744                            8.232379      -0.607358       1.814025                    0.996636      30.673921      91.691765       0.560819       0.430185      -1.055391      -0.087179       0.012301      -0.138149       0.163819      -0.057269      -0.076520      -0.056477       0.093796      -0.001786      -0.131645       0.026752       0.104893             12.181481      13.821178      -2.212776       0.149300       7.172790      -2.441201      15.550474           0.101992
           74              N       1.025115       4.253694       9.313446      -0.738319      36.196147 0.56502569E+03  0.14398049E+05                                 9.547629                            7.824356      -0.808640       1.698718                    0.994488      36.658304     115.238336       0.591576       0.406313      -1.054787      -0.001785       0.159469       0.141466       0.213181       0.066757      -0.020676      -0.050863       0.209593       0.016955      -0.140184       0.008947       0.131237             10.393380       8.183394       1.419896      -2.000115       8.515405       2.712176      14.481342           0.086656
           75              N       3.045089       4.428312       5.849110      -0.228544      42.374427 0.59078161E+03  0.14998745E+05                                10.696754                            8.232385      -0.607362       1.814024                    0.996636      30.673947      91.691889       0.560819       0.430185      -1.055390       0.087179      -0.012301      -0.138150       0.163819      -0.057270       0.076520       0.056478       0.093796      -0.001787      -0.131646       0.026753       0.104893             12.181493      13.821197      -2.212779      -0.149300       7.172796       2.441203      15.550485           0.101991
           76              N       2.576835       4.477206       1.196446      -0.738319      36.196095 0.56502493E+03  0.14398020E+05                                 9.547615                            7.824348      -0.808633       1.698721                    0.994488      36.658214     115.237904       0.591577       0.406312      -1.054788       0.001785      -0.159468       0.141466       0.213180       0.066757       0.020676       0.050861       0.209593       0.016954      -0.140183       0.008946       0.131237             10.393364       8.183376       1.419892       2.000108       8.515394      -2.712173      14.481323           0.086655
           77              N       6.647039       8.668038      10.384890      -0.228544      42.374430 0.59078163E+03  0.14998746E+05                                10.696755                            8.232386      -0.607362       1.814024                    0.996636      30.673949      91.691904       0.560819       0.430185      -1.055390       0.087179       0.012300       0.138150       0.163819       0.057270      -0.076520       0.056478       0.093796      -0.001786      -0.131647       0.026753       0.104894             12.181495      13.821199       2.212780       0.149301       7.172797       2.441204      15.550487           0.101991
           78              N       6.178785       8.619144      15.037554      -0.738319      36.196106 0.56502501E+03  0.14398024E+05                                 9.547617                            7.824349      -0.808634       1.698720                    0.994488      36.658231     115.237981       0.591576       0.406312      -1.054788       0.001785       0.159468      -0.141466       0.213180      -0.066758      -0.020676       0.050862       0.209593       0.016954      -0.140183       0.008946       0.131237             10.393367       8.183379      -1.419891      -2.000111       8.515394      -2.712174      14.481329           0.086656
           79              N       4.158811       0.062862       2.267890      -0.228544      42.374398 0.59078119E+03  0.14998730E+05                                10.696748                            8.232382      -0.607360       1.814024                    0.996636      30.673930      91.691809       0.560819       0.430185      -1.055391      -0.087179      -0.012301       0.138149       0.163819       0.057269       0.076520      -0.056478       0.093796      -0.001786      -0.131646       0.026752       0.104893             12.181485      13.821183       2.212776      -0.149301       7.172792      -2.441202      15.550480           0.101991
           80              N       4.627065       0.111756       6.920554      -0.738319      36.196146 0.56502568E+03  0.14398048E+05                                 9.547628                            7.824355      -0.808640       1.698718                    0.994488      36.658302     115.238326       0.591576       0.406313      -1.054787      -0.001785      -0.159469      -0.141467       0.213181      -0.066757       0.020676      -0.050864       0.209595       0.016954      -0.140185       0.008947       0.131238             10.393379       8.183393      -1.419896       2.000115       8.515404       2.712176      14.481341           0.086655
           81              O       4.121351       7.195135       9.826440      -0.517101      40.546498 0.57156961E+03  0.13978547E+05                                 9.419759                            7.464284       0.042847       2.089627                    0.993348      27.015530      72.069380       0.685133       0.365543      -1.131718       0.023520      -0.010848      -0.035918       0.044283       0.033184       0.011245       0.001749       0.063635      -0.153307      -0.052331      -0.020178       0.072509             10.683343      14.313300       6.345358       0.800873      10.514661       0.544217       7.222067           0.001242
           82              O       3.032842       6.097661       8.269600      -0.499850      32.709498 0.50931599E+03  0.12056362E+05                                 8.012007                            6.965539       0.431945       2.235059                    0.993625      25.938364      67.240290       0.724309       0.357235      -1.142557      -0.018064      -0.003764      -0.006741       0.019645      -0.010555       0.037149       0.034893       0.011700       0.084009      -0.055929      -0.003424       0.059354              8.580340       6.856989       1.730683       1.217640       6.255949       2.006296      12.628082          -0.010412
           83              O       6.684499       1.535765       1.709440      -0.517101      40.546475 0.57156924E+03  0.13978535E+05                                 9.419754                            7.464281       0.042849       2.089628                    0.993348      27.015524      72.069343       0.685133       0.365543      -1.131718      -0.023519       0.010848      -0.035918       0.044283       0.033184      -0.011245      -0.001749       0.063634      -0.153308      -0.052331      -0.020178       0.072509             10.683335      14.313288       6.345352      -0.800872      10.514653      -0.544217       7.222065           0.001242
           84              O       0.569108       2.633239       0.152600      -0.499851      32.709507 0.50931606E+03  0.12056364E+05                                 8.012008                            6.965539       0.431947       2.235059                    0.993625      25.938370      67.240299       0.724309       0.357234      -1.142557       0.018064       0.003764      -0.006741       0.019645      -0.010556      -0.037149      -0.034893       0.011700       0.084008      -0.055929      -0.003424       0.059354              8.580342       6.856988       1.730682      -1.217640       6.255948      -2.006297      12.628089          -0.010412
           85              O       3.082549       2.829685      14.524560      -0.517102      40.546474 0.57156923E+03  0.13978534E+05                                 9.419754                            7.464281       0.042850       2.089628                    0.993348      27.015524      72.069341       0.685133       0.365543      -1.131718      -0.023519      -0.010848       0.035918       0.044282      -0.033184       0.011245      -0.001749       0.063634      -0.153308      -0.052331      -0.020178       0.072509             10.683335      14.313288      -6.345352       0.800872      10.514652      -0.544217       7.222065           0.001242
           86              O       4.171058       1.732211      16.081400      -0.499851      32.709500 0.50931594E+03  0.12056360E+05                                 8.012006                            6.965538       0.431947       2.235059                    0.993625      25.938367      67.240288       0.724309       0.357234      -1.142557       0.018064      -0.003764       0.006741       0.019645       0.010556       0.037149      -0.034893       0.011700       0.084008      -0.055930      -0.003424       0.059354              8.580340       6.856987      -1.730682       1.217640       6.255947      -2.006296      12.628087          -0.010412
           87              O       0.519401       5.901215       6.407560      -0.517101      40.546502 0.57156967E+03  0.13978548E+05                                 9.419759                            7.464284       0.042847       2.089627                    0.993348      27.015532      72.069383       0.685133       0.365543      -1.131718       0.023520       0.010848       0.035918       0.044283      -0.033184      -0.011245       0.001749       0.063635      -0.153307      -0.052331      -0.020178       0.072509             10.683343      14.313300      -6.345359      -0.800872      10.514661       0.544217       7.222067           0.001242
           88              O       6.634792       6.998689       7.964400      -0.499850      32.709498 0.50931598E+03  0.12056362E+05                                 8.012007                            6.965539       0.431945       2.235059                    0.993625      25.938364      67.240291       0.724309       0.357235      -1.142557      -0.018064       0.003764       0.006741       0.019645       0.010555      -0.037149       0.034893       0.011700       0.084009      -0.055929      -0.003424       0.059354              8.580340       6.856989      -1.730683      -1.217640       6.255949       2.006296      12.628082          -0.010412

******************************************************
Auxiliary information for the entire system
The total spin magnetic moment of the unit cell is   3.631362
The total net atomic charge of the unit cell is   0.000005
Accuracy of reproducing the electrostatic potential in the unit cell:
  The inner radius (bohr) =    5.0000
  The outer radius (bohr) =   12.0000
  Valid grid points have density less than (e/(bohr^3)) =    0.0001
  The number of valid grid points were=            0
  The rms potential error without charges in kcal/mol is=          NaN
  The rms potential error with partial charges in kcal/mol is=          NaN
  The RRMSE value at monopole order=          NaN
  The rms potential error with partial charges and cloud penetration in kcal/mol is=          NaN
  The RRMSE value at monopole order with cloud penetration is=          NaN
  The rms potential error with partial charges and atomic dipoles in kcal/mol is=          NaN
  The RRMSE value at dipole order=          NaN
  The rms potential error with partial charges, atomic dipoles and cloud penetration in kcal/mol is=          NaN
  The RRMSE value at dipole order with cloud penetration=          NaN

******************************************************
The electron densities and ab initio electrostatic potential were computed in VASP using the PBE functional and
projector augmented wave method. See the main text of the journal article for a description of computational details.
The atomic charges, dipoles, and quadrupoles were computed with the DDEC6 method as described in
(a) T. A. Manz and N. Gabaldon Limas, RSC Adv. 6 (2016) 47771-47801 DOI: 10.1039/c6ra04656h
(b) N. Gabaldon Limas and T. A. Manz, RSC Adv. 8 (2018) 2678-2707 DOI: 10.1039/c7ra11829e.
For each atom in the material, the electron cloud parameters were fit to the spherically averaged atom-in-material
electron density using radial positions for which this density was between 10^-4 and 10^-2 electrons per cubic bohr.
The polarizabilities, dispersion coefficients, and quantum Drude oscillator (QDO) parameters were fit using the MCLF method.
The magnetic structure of the system was optimized in VASP from the default ferromagnetic initial guess using spin polarization.
The atomic spin moments (ASMs) were computed on this optimized magnetic structure using the DDEC6 partition as inputs
to the method of T. A. Manz and D. S. Sholl, J. Chem. Theory Comput. 7 (2011) 4146-4164 DOI: 10.1021/ct200539n.
The RMSE and RRMSE were computed using a uniform grid with Ewald summation.
