# Supplementary material for: A collection of forcefield precursors for metal–organic frameworks
Source: RSC Adv. 2019 Nov 13;9(63):36492–507. doi: 10.1039/c9ra07327b (PMC9075174; doi:10.1039/c9ra07327b)
Supplement: RA-009-C9RA07327B-s3427 [file RA-009-C9RA07327B-s3427.xyz]

  176
jmolscript: load "" {1 1 1} spacegroup "x,y,z" unitcell [{     11.810500     0.000000     0.000000 }, {      0.000000    18.777500     0.000000 }, {      0.000000     0.000000    18.777500 }]
Zn     5.905722     2.765550    15.211465     1.095562
Zn     3.797548     5.208691    14.518763     0.957472
Zn     5.905722    16.011950     3.566035     1.095562
Zn     3.797548    13.568809     4.258737     0.957472
Zn     0.000472     3.566035     2.765550     1.095562
Zn     9.702798     4.258737     5.208691     0.957472
Zn     0.000472    15.211465    16.011950     1.095562
Zn     9.702798    14.518763    13.568809     0.957472
Zn     5.905722    12.154300    12.954785     1.095562
Zn     3.797548    14.597441    13.647487     0.957472
Zn     5.905722     6.623200     5.822715     1.095562
Zn     3.797548     4.180059     5.130013     0.957472
Zn     0.000472    12.954785     6.623200     1.095562
Zn     9.702798    13.647487     4.180059     0.957472
Zn     0.000472     5.822715    12.154300     1.095562
Zn     9.702798     5.130013    14.597441     0.957472
H      9.031489     4.335725     0.020655     0.131962
H      4.580112     5.135646     0.891931     0.134890
H      9.031489    14.441775    -0.020655     0.131962
H      4.580112    13.641854    17.885569     0.134890
H      3.126239    -0.020655     4.335725     0.131962
H     10.485362    17.885569     5.135646     0.134890
H      3.126239     0.020655    14.441775     0.131962
H     10.485362     0.891931    13.641854     0.134890
H      9.031489    13.724475     9.368095     0.131962
H      4.580112    14.524396     8.496819     0.134890
H      9.031489     5.053025     9.409405     0.131962
H      4.580112     4.253104    10.280681     0.134890
H      3.126239     9.368095     5.053025     0.131962
H     10.485362     8.496819     4.253104     0.134890
H      3.126239     9.409405    13.724475     0.131962
H     10.485362    10.280681    14.524396     0.134890
C      5.909974     4.889661    18.169109    -0.048554
C      7.265820     4.638043    17.909979    -0.051165
C      8.130348     4.484067     0.195286    -0.129567
C      7.701627     4.540400     1.520978    -0.046001
C      6.355230     4.814551     1.795129    -0.011105
C      5.478891     4.972282     0.721056    -0.122421
C      4.845848     5.051148    17.104425     0.593544
C      7.917759     4.519744    16.542978     0.638848
C      8.738589     4.256859     2.570640     0.647207
C      5.770610     4.961015     3.179031     0.656487
C      5.909974    13.887839     0.608391    -0.048554
C      7.265820    14.139458     0.867520    -0.051165
C      8.130348    14.293433    18.582214    -0.129567
C      7.701627    14.237101    17.256522    -0.046000
C      6.355230    13.962949    16.982371    -0.011105
C      5.478891    13.805218    18.056444    -0.122421
C      4.845848    13.726352     1.673075     0.593544
C      7.917759    14.257756     2.234522     0.638848
C      8.738589    14.520641    16.206860     0.647207
C      5.770610    13.816485    15.598469     0.656487
C      0.004724     0.608391     4.889661    -0.048554
C      1.360570     0.867520     4.638043    -0.051165
C      2.225098    18.582214     4.484067    -0.129567
C      1.796377    17.256522     4.540400    -0.046001
C      0.449980    16.982371     4.814551    -0.011105
C     11.384141    18.056444     4.972282    -0.122421
C     10.751098     1.673075     5.051148     0.593544
C      2.012509     2.234522     4.519744     0.638848
C      2.833339    16.206860     4.256859     0.647207
C     11.675860    15.598469     4.961015     0.656487
C      0.004724    18.169109    13.887839    -0.048554
C      1.360570    17.909979    14.139458    -0.051165
C      2.225098     0.195286    14.293433    -0.129567
C      1.796377     1.520978    14.237101    -0.046001
C      0.449980     1.795129    13.962949    -0.011105
C     11.384141     0.721056    13.805218    -0.122421
C     10.751098    17.104425    13.726352     0.593544
C      2.012509    16.542978    14.257756     0.638848
C      2.833339     2.570640    14.520641     0.647207
C     11.675860     3.179031    13.816485     0.656487
C      5.909974    14.278411     9.997141    -0.048554
C      7.265820    14.026792    10.256271    -0.051165
C      8.130348    13.872817     9.193464    -0.129567
C      7.701627    13.929150     7.867772    -0.046001
C      6.355230    14.203301     7.593621    -0.011105
C      5.478891    14.361032     8.667694    -0.122421
C      4.845848    14.439898    11.061825     0.593544
C      7.917759    13.908494    11.623272     0.638848
C      8.738589    13.645609     6.818110     0.647207
C      5.770610    14.349766     6.209719     0.656487
C      5.909974     4.499089     8.780359    -0.048554
C      7.265820     4.750708     8.521230    -0.051165
C      8.130348     4.904683     9.584036    -0.129567
C      7.701627     4.848351    10.909728    -0.046001
C      6.355230     4.574199    11.183879    -0.011105
C      5.478891     4.416468    10.109806    -0.122421
C      4.845848     4.337603     7.715675     0.593544
C      7.917759     4.869006     7.154228     0.638848
C      8.738589     5.131891    11.959390     0.647207
C      5.770610     4.427734    12.567781     0.656487
C      0.004724     9.997141     4.499089    -0.048554
C      1.360570    10.256271     4.750708    -0.051165
C      2.225098     9.193464     4.904683    -0.129567
C      1.796377     7.867772     4.848351    -0.046001
C      0.449980     7.593621     4.574199    -0.011105
C     11.384141     8.667694     4.416468    -0.122421
C     10.751098    11.061825     4.337603     0.593544
C      2.012509    11.623272     4.869006     0.638848
C      2.833339     6.818110     5.131891     0.647207
C     11.675860     6.209719     4.427734     0.656487
C      0.004724     8.780359    14.278411    -0.048554
C      1.360570     8.521230    14.026792    -0.051165
C      2.225098     9.584036    13.872817    -0.129567
C      1.796377    10.909728    13.929150    -0.046001
C      0.449980    11.183879    14.203301    -0.011105
C     11.384141    10.109806    14.361032    -0.122421
C     10.751098     7.715675    14.439898     0.593544
C      2.012509     7.154228    13.908494     0.638848
C      2.833339    11.959390    13.645609     0.647207
C     11.675860    12.567781    14.349766     0.656487
O      5.185991     4.803285    15.889520    -0.640338
O      3.732118     5.355343    17.416131    -0.492330
O      7.680368     3.595891    15.761834    -0.558969
O      8.830711     5.377876    16.332670    -0.486399
O      9.891294     3.995852     2.178190    -0.608557
O      8.378369     4.253104     3.761133    -0.521795
O      4.911987     4.085984     3.500126    -0.564034
O      6.087132     5.935568     3.858776    -0.574738
O      5.185991    13.974215     2.887980    -0.640338
O      3.732118    13.422157     1.361369    -0.492330
O      7.680368    15.181609     3.015667    -0.558969
O      8.830711    13.399624     2.444831    -0.486399
O      9.891294    14.781648    16.599310    -0.608557
O      8.378369    14.524396    15.016367    -0.521795
O      4.911987    14.691516    15.277374    -0.564034
O      6.087132    12.841932    14.918724    -0.574738
O     11.091241     2.887980     4.803285    -0.640338
O      9.637368     1.361369     5.355343    -0.492330
O      1.775118     3.015667     3.595891    -0.558969
O      2.925461     2.444831     5.377876    -0.486399
O      3.986044    16.599310     3.995852    -0.608557
O      2.473119    15.016367     4.253104    -0.521795
O     10.817237    15.277374     4.085984    -0.564034
O      0.181882    14.918724     5.935568    -0.574738
O     11.091241    15.889520    13.974215    -0.640338
O      9.637368    17.416131    13.422157    -0.492330
O      1.775118    15.761834    15.181609    -0.558969
O      2.925461    16.332670    13.399624    -0.486399
O      3.986044     2.178190    14.781648    -0.608557
O      2.473119     3.761133    14.524396    -0.521795
O     10.817237     3.500126    14.691516    -0.564034
O      0.181882     3.858776    12.841932    -0.574738
O      5.185991    14.192035    12.276730    -0.640339
O      3.732118    14.744093    10.750119    -0.492330
O      7.680368    12.984641    12.404417    -0.558969
O      8.830711    14.766626    11.833581    -0.486399
O      9.891294    13.384602     7.210560    -0.608557
O      8.378369    13.641854     5.627617    -0.521795
O      4.911987    13.474734     5.888624    -0.564034
O      6.087132    15.324318     5.529974    -0.574738
O      5.185991     4.585466     6.500770    -0.640339
O      3.732118     4.033407     8.027381    -0.492330
O      7.680368     5.792859     6.373083    -0.558969
O      8.830711     4.010874     6.943920    -0.486399
O      9.891294     5.392898    11.566940    -0.608557
O      8.378369     5.135646    13.149883    -0.521795
O      4.911987     5.302766    12.888876    -0.564034
O      6.087132     3.453182    13.247526    -0.574738
O     11.091241    12.276730     4.585466    -0.640338
O      9.637368    10.750119     4.033407    -0.492330
O      1.775118    12.404417     5.792859    -0.558969
O      2.925461    11.833581     4.010874    -0.486399
O      3.986044     7.210560     5.392898    -0.608557
O      2.473119     5.627617     5.135646    -0.521795
O     10.817237     5.888624     5.302766    -0.564034
O      0.181882     5.529974     3.453182    -0.574738
O     11.091241     6.500770    14.192035    -0.640338
O      9.637368     8.027381    14.744093    -0.492330
O      1.775118     6.373083    12.984641    -0.558969
O      2.925461     6.943920    14.766626    -0.486399
O      3.986044    11.566940    13.384602    -0.608557
O      2.473119    13.149883    13.641854    -0.521795
O     10.817237    12.888876    13.474734    -0.564034
O      0.181882    13.247526    15.324318    -0.574738

The following XYZ coordinates are in angstroms. Other properties are in atomic units.
The sperically averaged electron density of each atom fit to a function of the form exp(a - br)
eigen_1, eigen_2 and eigen_3 are the three eigenvalues of traceless quadrupole moment tensor
  atom number  atomic symbol              X              Y              Z     net charge C6 coefficient C8 coefficient C10 coefficient fluctuating dipole atomic polarizability isotropic forcefield polarizability              a              b squared Pearson coefficient          <r^3>          <r^4>         wp_QDO          m_QDO          q_QDO       dipole_x       dipole_y       dipole_z         dipole            Qxy            Qxz            Qyz     Q(x^2-y^2)  Q(3z^2 - R^2)        eigen_1        eigen_2        eigen_3 static polarizability      alpha(xx)      alpha(xy)      alpha(xz)      alpha(yy)      alpha(yz)      alpha(zz) atomic spin moment
            1             Zn       5.905722       2.765550      15.211465       1.095562      68.577730 0.12933964E+04  0.37579820E+05                                14.049034                           12.055127       0.375579       2.024611                    0.998918      41.116015     107.738336       0.500311       0.421350      -1.127580       0.046814      -0.118113      -0.048677       0.136058      -0.035292      -0.084816       0.018528      -0.186468      -0.159865      -0.145706       0.012173       0.133533             16.016932      20.669612       3.889038       3.805056      12.859216       1.158646      14.521968           0.000002
            2             Zn       3.797548       5.208691      14.518763       0.957472      84.047836 0.17191000E+04  0.53603924E+05                                16.017396                           13.788546       0.039581       1.899730                    0.998075      44.415488     120.368078       0.473635       0.414732      -1.132626      -0.003112       0.038696       0.001735       0.038860       0.038841       0.023509       0.016702       0.045746       0.013642      -0.047536      -0.010644       0.058180             18.777861      20.396917      -3.177306       2.006456      18.736665      -1.812862      17.200001          -0.000003
            3             Zn       5.905722      16.011950       3.566035       1.095562      68.577731 0.12933962E+04  0.37579815E+05                                14.049035                           12.055127       0.375579       2.024611                    0.998918      41.116013     107.738330       0.500311       0.421350      -1.127580       0.046814       0.118113       0.048677       0.136058       0.035291       0.084816       0.018528      -0.186468      -0.159865      -0.145706       0.012173       0.133533             16.016933      20.669619      -3.889040      -3.805055      12.859216       1.158645      14.521966           0.000002
            4             Zn       3.797548      13.568809       4.258737       0.957472      84.047840 0.17190997E+04  0.53603913E+05                                16.017397                           13.788545       0.039581       1.899730                    0.998075      44.415487     120.368075       0.473635       0.414732      -1.132626      -0.003112      -0.038696      -0.001735       0.038860      -0.038841      -0.023509       0.016702       0.045746       0.013642      -0.047536      -0.010644       0.058180             18.777863      20.396921       3.177312      -2.006456      18.736670      -1.812862      17.199999          -0.000003
            5             Zn       0.000472       3.566035       2.765550       1.095562      68.577723 0.12933962E+04  0.37579813E+05                                14.049033                           12.055126       0.375579       2.024611                    0.998918      41.116014     107.738331       0.500311       0.421350      -1.127580       0.046814       0.048677      -0.118113       0.136058       0.084816      -0.035291      -0.018528      -0.013301       0.359634      -0.145706       0.012173       0.133533             16.016931      20.669614      -3.805053       3.889039      14.521964      -1.158645      12.859215           0.000002
            6             Zn       9.702798       4.258737       5.208691       0.957472      84.047836 0.17191000E+04  0.53603923E+05                                16.017396                           13.788546       0.039581       1.899730                    0.998075      44.415488     120.368076       0.473635       0.414732      -1.132626      -0.003112      -0.001735       0.038696       0.038860      -0.023509       0.038841      -0.016702       0.016052      -0.075440      -0.047536      -0.010644       0.058180             18.777861      20.396917      -2.006456      -3.177307      17.200001       1.812861      18.736665          -0.000003
            7             Zn       0.000472      15.211465      16.011950       1.095562      68.577727 0.12933962E+04  0.37579815E+05                                14.049034                           12.055127       0.375579       2.024611                    0.998918      41.116013     107.738329       0.500311       0.421350      -1.127580       0.046814      -0.048677       0.118113       0.136058      -0.084816       0.035291      -0.018528      -0.013301       0.359634      -0.145706       0.012173       0.133533             16.016932      20.669612       3.805056      -3.889038      14.521969      -1.158646      12.859215           0.000002
            8             Zn       9.702798      14.518763      13.568809       0.957472      84.047837 0.17190996E+04  0.53603909E+05                                16.017396                           13.788544       0.039581       1.899730                    0.998075      44.415486     120.368070       0.473635       0.414732      -1.132626      -0.003112       0.001735      -0.038696       0.038860       0.023509      -0.038841      -0.016702       0.016052      -0.075440      -0.047536      -0.010644       0.058180             18.777863      20.396920       2.006455       3.177311      17.200000       1.812862      18.736669          -0.000003
            9             Zn       5.905722      12.154300      12.954785       1.095562      68.577721 0.12933961E+04  0.37579811E+05                                14.049033                           12.055126       0.375579       2.024611                    0.998918      41.116012     107.738326       0.500311       0.421350      -1.127580       0.046814      -0.118113       0.048677       0.136058      -0.035291       0.084816      -0.018528      -0.186468      -0.159864      -0.145706       0.012173       0.133533             16.016931      20.669616       3.889041      -3.805055      12.859215      -1.158646      14.521963           0.000002
           10             Zn       3.797548      14.597441      13.647487       0.957472      84.047833 0.17190998E+04  0.53603917E+05                                16.017395                           13.788545       0.039581       1.899730                    0.998075      44.415486     120.368068       0.473635       0.414732      -1.132626      -0.003112       0.038696      -0.001735       0.038860       0.038841      -0.023509      -0.016702       0.045746       0.013642      -0.047536      -0.010644       0.058180             18.777860      20.396915      -3.177306      -2.006453      18.736666       1.812862      17.200000          -0.000003
           11             Zn       5.905722       6.623200       5.822715       1.095562      68.577702 0.12933957E+04  0.37579795E+05                                14.049030                           12.055124       0.375579       2.024611                    0.998918      41.116010     107.738314       0.500311       0.421350      -1.127580       0.046814       0.118113      -0.048677       0.136058       0.035291      -0.084816      -0.018528      -0.186468      -0.159865      -0.145706       0.012173       0.133533             16.016927      20.669608      -3.889037       3.805051      12.859213      -1.158647      14.521961           0.000002
           12             Zn       3.797548       4.180059       5.130013       0.957472      84.047841 0.17190996E+04  0.53603911E+05                                16.017396                           13.788544       0.039581       1.899730                    0.998075      44.415486     120.368069       0.473635       0.414732      -1.132626      -0.003112      -0.038696       0.001735       0.038860      -0.038841       0.023509      -0.016702       0.045746       0.013642      -0.047536      -0.010644       0.058180             18.777864      20.396920       3.177313       2.006454      18.736670       1.812864      17.200000          -0.000003
           13             Zn       0.000472      12.954785       6.623200       1.095562      68.577701 0.12933958E+04  0.37579798E+05                                14.049030                           12.055124       0.375579       2.024611                    0.998918      41.116012     107.738319       0.500311       0.421350      -1.127580       0.046814       0.048677       0.118113       0.136058       0.084816       0.035291       0.018528      -0.013302       0.359634      -0.145706       0.012173       0.133533             16.016926      20.669606      -3.805051      -3.889036      14.521960       1.158647      12.859213           0.000002
           14             Zn       9.702798      13.647487       4.180059       0.957472      84.047842 0.17190997E+04  0.53603915E+05                                16.017397                           13.788545       0.039581       1.899730                    0.998075      44.415487     120.368074       0.473635       0.414732      -1.132626      -0.003112      -0.001735      -0.038696       0.038860      -0.023509      -0.038841       0.016702       0.016052      -0.075440      -0.047536      -0.010644       0.058180             18.777863      20.396921      -2.006453       3.177313      17.200000      -1.812864      18.736669          -0.000003
           15             Zn       0.000472       5.822715      12.154300       1.095562      68.577734 0.12933964E+04  0.37579821E+05                                14.049035                           12.055128       0.375578       2.024611                    0.998918      41.116014     107.738336       0.500311       0.421350      -1.127580       0.046814      -0.048677      -0.118113       0.136058      -0.084816      -0.035291       0.018528      -0.013301       0.359634      -0.145706       0.012173       0.133533             16.016934      20.669618       3.805055       3.889041      14.521967       1.158646      12.859217           0.000002
           16             Zn       9.702798       5.130013      14.597441       0.957472      84.047843 0.17190999E+04  0.53603923E+05                                16.017397                           13.788546       0.039581       1.899730                    0.998075      44.415487     120.368076       0.473635       0.414732      -1.132625      -0.003112       0.001735       0.038696       0.038860       0.023509       0.038841       0.016702       0.016052      -0.075440      -0.047536      -0.010644       0.058180             18.777864      20.396919       2.006453      -3.177308      17.200003      -1.812862      18.736669          -0.000003
           17              H       9.031489       4.335725       0.020655       0.131962       1.104819 0.81653861E+01  0.79870472E+02                                 1.707692                            1.626558      -1.172417       2.335226                    0.996694       3.354838       9.110688       0.515351       1.215049      -0.724494       0.039584      -0.002248      -0.008996       0.040656      -0.002781      -0.009025       0.005992       0.017347      -0.009750      -0.012021      -0.003982       0.016003              1.737267       2.136613      -0.131541      -0.056724       1.323418      -0.011594       1.751769           0.000001
           18              H       4.580112       5.135646       0.891931       0.134890       1.089766 0.80458412E+01  0.78445856E+02                                 1.698688                            1.620987      -1.109981       2.367832                    0.997236       3.306950       8.978908       0.512966       1.224669      -0.722750      -0.040248       0.008894       0.010016       0.042418      -0.002712      -0.011768       0.005569       0.015221      -0.007458      -0.012120      -0.005308       0.017428              1.724469       2.128868      -0.143015      -0.136767       1.330048       0.017678       1.714490           0.000000
           19              H       9.031489      14.441775      -0.020655       0.131962       1.104819 0.81653917E+01  0.79870539E+02                                 1.707693                            1.626559      -1.172417       2.335226                    0.996694       3.354839       9.110691       0.515351       1.215049      -0.724494       0.039584       0.002248       0.008996       0.040656       0.002781       0.009025       0.005992       0.017347      -0.009750      -0.012021      -0.003982       0.016003              1.737267       2.136615       0.131541       0.056724       1.323418      -0.011594       1.751769           0.000001
           20              H       4.580112      13.641854      17.885569       0.134890       1.089766 0.80458424E+01  0.78445871E+02                                 1.698689                            1.620987      -1.109980       2.367832                    0.997236       3.306950       8.978908       0.512966       1.224669      -0.722750      -0.040248      -0.008894      -0.010016       0.042418       0.002712       0.011768       0.005569       0.015221      -0.007458      -0.012120      -0.005308       0.017428              1.724469       2.128868       0.143015       0.136767       1.330048       0.017678       1.714490           0.000000
           21              H       3.126239      -0.020655       4.335725       0.131962       1.104819 0.81653903E+01  0.79870520E+02                                 1.707693                            1.626558      -1.172417       2.335226                    0.996694       3.354839       9.110690       0.515351       1.215048      -0.724494       0.039584       0.008996      -0.002248       0.040656       0.009025      -0.002781      -0.005992       0.013548      -0.021145      -0.012021      -0.003982       0.016003              1.737267       2.136614       0.056724      -0.131541       1.751769       0.011594       1.323418           0.000001
           22              H      10.485362      17.885569       5.135646       0.134890       1.089766 0.80458411E+01  0.78445853E+02                                 1.698688                            1.620987      -1.109980       2.367832                    0.997236       3.306950       8.978907       0.512966       1.224669      -0.722750      -0.040248      -0.010016       0.008894       0.042418       0.011768      -0.002712      -0.005569       0.011339      -0.019102      -0.012120      -0.005308       0.017428              1.724468       2.128868       0.136767      -0.143015       1.714489      -0.017678       1.330048           0.000000
           23              H       3.126239       0.020655      14.441775       0.131962       1.104819 0.81653860E+01  0.79870463E+02                                 1.707692                            1.626558      -1.172417       2.335226                    0.996694       3.354838       9.110685       0.515351       1.215048      -0.724494       0.039584      -0.008996       0.002248       0.040656      -0.009025       0.002781      -0.005992       0.013548      -0.021145      -0.012021      -0.003982       0.016003              1.737266       2.136613      -0.056724       0.131541       1.751768       0.011594       1.323418           0.000001
           24              H      10.485362       0.891931      13.641854       0.134890       1.089766 0.80458425E+01  0.78445875E+02                                 1.698689                            1.620987      -1.109981       2.367832                    0.997236       3.306950       8.978909       0.512966       1.224669      -0.722750      -0.040248       0.010016      -0.008894       0.042418      -0.011768       0.002712      -0.005569       0.011339      -0.019102      -0.012120      -0.005308       0.017428              1.724469       2.128868      -0.136767       0.143015       1.714490      -0.017678       1.330048           0.000000
           25              H       9.031489      13.724475       9.368095       0.131962       1.104819 0.81653860E+01  0.79870466E+02                                 1.707692                            1.626558      -1.172417       2.335226                    0.996694       3.354838       9.110686       0.515351       1.215048      -0.724494       0.039584      -0.002248       0.008996       0.040656      -0.002781       0.009025      -0.005992       0.017347      -0.009750      -0.012021      -0.003982       0.016003              1.737266       2.136613      -0.131541       0.056724       1.323418       0.011594       1.751768           0.000001
           26              H       4.580112      14.524396       8.496819       0.134890       1.089766 0.80458423E+01  0.78445864E+02                                 1.698688                            1.620986      -1.109981       2.367832                    0.997236       3.306950       8.978906       0.512967       1.224668      -0.722750      -0.040248       0.008894      -0.010016       0.042418      -0.002712       0.011768      -0.005569       0.015221      -0.007458      -0.012120      -0.005308       0.017428              1.724468       2.128868      -0.143015       0.136767       1.330048      -0.017678       1.714489           0.000000
           27              H       9.031489       5.053025       9.409405       0.131962       1.104818 0.81653823E+01  0.79870423E+02                                 1.707692                            1.626558      -1.172416       2.335226                    0.996694       3.354837       9.110684       0.515351       1.215049      -0.724494       0.039584       0.002248      -0.008996       0.040656       0.002781      -0.009025      -0.005992       0.017347      -0.009750      -0.012021      -0.003982       0.016003              1.737266       2.136613       0.131541      -0.056724       1.323418       0.011594       1.751768           0.000001
           28              H       4.580112       4.253104      10.280681       0.134890       1.089766 0.80458411E+01  0.78445853E+02                                 1.698688                            1.620987      -1.109980       2.367832                    0.997236       3.306950       8.978907       0.512966       1.224669      -0.722750      -0.040248      -0.008894       0.010016       0.042418       0.002712      -0.011768      -0.005569       0.015221      -0.007458      -0.012120      -0.005308       0.017428              1.724468       2.128868       0.143015      -0.136767       1.330048      -0.017678       1.714489           0.000000
           29              H       3.126239       9.368095       5.053025       0.131962       1.104819 0.81653860E+01  0.79870466E+02                                 1.707692                            1.626558      -1.172417       2.335226                    0.996694       3.354838       9.110686       0.515351       1.215048      -0.724494       0.039585       0.008996       0.002248       0.040656       0.009025       0.002781       0.005992       0.013548      -0.021145      -0.012021      -0.003982       0.016003              1.737266       2.136613       0.056724       0.131541       1.751768      -0.011594       1.323418           0.000001
           30              H      10.485362       8.496819       4.253104       0.134890       1.089766 0.80458412E+01  0.78445856E+02                                 1.698688                            1.620987      -1.109980       2.367832                    0.997236       3.306950       8.978908       0.512966       1.224669      -0.722750      -0.040248      -0.010016      -0.008894       0.042418       0.011768       0.002712       0.005569       0.011339      -0.019102      -0.012120      -0.005308       0.017428              1.724469       2.128868       0.136767       0.143015       1.714490       0.017678       1.330048           0.000000
           31              H       3.126239       9.409405      13.724475       0.131962       1.104819 0.81653917E+01  0.79870542E+02                                 1.707693                            1.626559      -1.172417       2.335226                    0.996694       3.354839       9.110692       0.515351       1.215049      -0.724493       0.039585      -0.008996      -0.002248       0.040656      -0.009025      -0.002781       0.005992       0.013548      -0.021145      -0.012021      -0.003982       0.016003              1.737268       2.136615      -0.056724      -0.131541       1.751770      -0.011594       1.323419           0.000001
           32              H      10.485362      10.280681      14.524396       0.134890       1.089766 0.80458414E+01  0.78445863E+02                                 1.698689                            1.620987      -1.109981       2.367832                    0.997236       3.306950       8.978910       0.512966       1.224670      -0.722750      -0.040248       0.010016       0.008894       0.042418      -0.011768      -0.002712       0.005569       0.011339      -0.019102      -0.012120      -0.005308       0.017428              1.724469       2.128869      -0.136767      -0.143015       1.714490       0.017678       1.330049           0.000000
           33              C       5.909974       4.889661      18.169109      -0.048554      42.586159 0.46178719E+03  0.10927934E+05                                10.508333                            7.101598       0.074331       2.016632                    0.999416      27.880592      78.204578       0.631987       0.409545      -1.077797       0.028959       0.028414       0.042999       0.059117       0.009643      -0.006803      -0.012781      -0.016933      -0.014350      -0.012658      -0.010142       0.022800             13.912825      14.498355      -1.320551       3.438538       5.299846      -0.150431      21.940273           0.000002
           34              C       7.265820       4.638043      17.909979      -0.051165      43.357921 0.46615165E+03  0.11068503E+05                                10.640815                            7.154191      -0.129034       1.952959                    0.998877      28.010352      78.964573       0.626497       0.411742      -1.075257      -0.002550       0.035344       0.041470       0.054548       0.005364      -0.000025      -0.004457      -0.049848      -0.044939      -0.018079      -0.015312       0.033391             14.106352      13.829135      -1.136503      -0.913274       5.384286       0.008024      23.105636           0.000003
           35              C       8.130348       4.484067       0.195286      -0.129567      39.254221 0.44005681E+03  0.10420858E+05                                10.190988                            7.095143      -0.100153       1.934058                    0.999546      30.033296      87.852080       0.602929       0.428988      -1.051888      -0.019981       0.027973       0.012466       0.036567       0.004448      -0.011084       0.003412      -0.039649      -0.151683      -0.052853       0.007205       0.045649             13.222371      10.935129      -0.946214       2.559758       5.217047      -0.727234      23.514936           0.000003
           36              C       7.701627       4.540400       1.520978      -0.046001      41.865705 0.43970708E+03  0.10265202E+05                                10.368355                            6.909440       0.143815       2.050385                    0.999328      27.217661      75.503091       0.644390       0.407149      -1.080803      -0.024979       0.016660      -0.036574       0.047319       0.010433      -0.006260      -0.001898      -0.016177      -0.009036      -0.013934      -0.001878       0.015812             13.814402      15.504853      -2.149551       3.471394       5.474503      -1.006842      20.463851           0.000001
           37              C       6.355230       4.814551       1.795129      -0.011105      41.957483 0.44593324E+03  0.10461975E+05                                10.445996                            7.010187      -0.128576       1.965948                    0.998790      27.150969      75.852879       0.631745       0.413257      -1.075268       0.012719       0.004492      -0.036530       0.038941       0.019724       0.001286      -0.002607      -0.058096      -0.073923      -0.025959      -0.021535       0.047494             13.809703      13.767602      -1.540249      -1.821619       5.428969       0.508805      22.232538           0.000001
           38              C       5.478891       4.972282       0.721056      -0.122421      38.336660 0.44341121E+03  0.10517464E+05                                10.053496                            7.138324      -0.116856       1.933576                    0.999351      29.883705      87.410413       0.599218       0.430940      -1.050972       0.020126       0.011835      -0.008651       0.024899       0.009514      -0.014986       0.001735      -0.031905      -0.138927      -0.050409       0.008615       0.041794             12.801929      10.557212      -0.928980       1.451126       5.167927      -0.130022      22.680650           0.000002
           39              C       4.845848       5.051148      17.104425       0.593544      23.736348 0.24858589E+03  0.51326334E+04                                 7.625611                            5.594893      -0.023432       2.050063                    0.999633      22.195718      61.765240       0.628209       0.472213      -1.021102      -0.013103       0.027180      -0.068206       0.074582       0.055697      -0.022840      -0.030223      -0.157601      -0.091663      -0.084569      -0.035708       0.120278              9.298318       9.806068      -1.147219       2.736570       4.413204       0.551637      13.675682           0.000002
           40              C       7.917759       4.519744      16.542978       0.638848      24.291631 0.25238331E+03  0.52396323E+04                                 7.875692                            5.715148      -0.185589       2.006563                    0.999368      21.920594      61.503690       0.607911       0.485317      -1.012434       0.037848       0.000210      -0.059479       0.070500      -0.091164       0.071714      -0.040753       0.022078      -0.054219      -0.090400      -0.051506       0.141907              9.754489       8.507126       2.140544      -3.022845       6.601649       1.215483      14.154693           0.000002
           41              C       8.738589       4.256859       2.570640       0.647207      23.052503 0.23432776E+03  0.47703046E+04                                 7.519922                            5.457051      -0.002556       2.070598                    0.999519      21.467993      59.440637       0.631335       0.476567      -1.018125       0.052043      -0.010742       0.031075       0.061559       0.045037      -0.027366       0.008135      -0.155290      -0.158600      -0.087113      -0.029085       0.116198              9.202511      10.965930      -1.499233       2.631194       4.293278      -0.710737      12.348325           0.000002
           42              C       5.770610       4.961015       3.179031       0.656487      23.212504 0.24475793E+03  0.50445857E+04                                 7.634624                            5.627697      -0.208586       2.002438                    0.999265      21.712426      60.781006       0.612437       0.485239      -1.012057      -0.021548       0.005202       0.049812       0.054521      -0.064871       0.067694      -0.049299       0.041686      -0.094754      -0.075556      -0.052345       0.127901              9.329478       7.919185       1.509809      -3.394476       6.613984       1.421729      13.455265           0.000000
           43              C       5.909974      13.887839       0.608391      -0.048554      42.586153 0.46178713E+03  0.10927932E+05                                10.508331                            7.101598       0.074332       2.016633                    0.999416      27.880590      78.204566       0.631987       0.409545      -1.077798       0.028959      -0.028414      -0.042999       0.059117      -0.009643       0.006803      -0.012781      -0.016933      -0.014350      -0.012658      -0.010142       0.022800             13.912823      14.498356       1.320553      -3.438545       5.299846      -0.150432      21.940266           0.000002
           44              C       7.265820      14.139458       0.867520      -0.051165      43.357917 0.46615157E+03  0.11068501E+05                                10.640815                            7.154191      -0.129034       1.952959                    0.998877      28.010353      78.964578       0.626497       0.411742      -1.075257      -0.002550      -0.035344      -0.041470       0.054548      -0.005364       0.000024      -0.004457      -0.049848      -0.044939      -0.018079      -0.015312       0.033391             14.106352      13.829135       1.136504       0.913255       5.384286       0.008021      23.105634           0.000002
           45              C       8.130348      14.293433      18.582214      -0.129567      39.254210 0.44005649E+03  0.10420849E+05                                10.190986                            7.095140      -0.100153       1.934058                    0.999546      30.033296      87.852077       0.602930       0.428988      -1.051888      -0.019981      -0.027973      -0.012466       0.036567      -0.004448       0.011084       0.003412      -0.039649      -0.151683      -0.052853       0.007205       0.045649             13.222367      10.935131       0.946214      -2.559763       5.217045      -0.727235      23.514926           0.000003
           46              C       7.701627      14.237101      17.256522      -0.046000      41.865701 0.43970697E+03  0.10265198E+05                                10.368354                            6.909438       0.143815       2.050386                    0.999328      27.217657      75.503073       0.644390       0.407149      -1.080804      -0.024979      -0.016660       0.036574       0.047319      -0.010433       0.006260      -0.001898      -0.016177      -0.009036      -0.013934      -0.001878       0.015812             13.814402      15.504850       2.149551      -3.471399       5.474503      -1.006843      20.463854           0.000001
           47              C       6.355230      13.962949      16.982371      -0.011105      41.957479 0.44593328E+03  0.10461975E+05                                10.445995                            7.010188      -0.128576       1.965948                    0.998790      27.150968      75.852873       0.631745       0.413257      -1.075268       0.012719      -0.004492       0.036530       0.038941      -0.019724      -0.001286      -0.002607      -0.058096      -0.073923      -0.025959      -0.021535       0.047494             13.809701      13.767599       1.540250       1.821619       5.428969       0.508806      22.232535           0.000001
           48              C       5.478891      13.805218      18.056444      -0.122421      38.336642 0.44341107E+03  0.10517460E+05                                10.053493                            7.138322      -0.116855       1.933576                    0.999351      29.883701      87.410393       0.599218       0.430940      -1.050972       0.020126      -0.011835       0.008651       0.024899      -0.009514       0.014986       0.001735      -0.031905      -0.138927      -0.050409       0.008615       0.041794             12.801923      10.557209       0.928980      -1.451125       5.167925      -0.130022      22.680636           0.000002
           49              C       4.845848      13.726352       1.673075       0.593544      23.736350 0.24858589E+03  0.51326331E+04                                 7.625611                            5.594892      -0.023432       2.050063                    0.999633      22.195718      61.765237       0.628209       0.472213      -1.021102      -0.013103      -0.027180       0.068206       0.074582      -0.055697       0.022840      -0.030223      -0.157601      -0.091663      -0.084569      -0.035709       0.120278              9.298318       9.806068       1.147219      -2.736570       4.413204       0.551636      13.675683           0.000002
           50              C       7.917759      14.257756       2.234522       0.638848      24.291648 0.25238360E+03  0.52396396E+04                                 7.875696                            5.715152      -0.185589       2.006563                    0.999368      21.920595      61.503696       0.607911       0.485317      -1.012434       0.037848      -0.000210       0.059479       0.070500       0.091163      -0.071714      -0.040753       0.022078      -0.054219      -0.090400      -0.051506       0.141906              9.754496       8.507130      -2.140545       3.022849       6.601649       1.215479      14.154709           0.000002
           51              C       8.738589      14.520641      16.206860       0.647207      23.052508 0.23432778E+03  0.47703051E+04                                 7.519923                            5.457052      -0.002556       2.070598                    0.999519      21.467995      59.440646       0.631335       0.476567      -1.018125       0.052043       0.010743      -0.031075       0.061559      -0.045037       0.027366       0.008135      -0.155290      -0.158600      -0.087113      -0.029085       0.116198              9.202513      10.965932       1.499232      -2.631196       4.293278      -0.710736      12.348330           0.000002
           52              C       5.770610      13.816485      15.598469       0.656487      23.212503 0.24475793E+03  0.50445855E+04                                 7.634623                            5.627697      -0.208586       2.002438                    0.999265      21.712425      60.780999       0.612437       0.485239      -1.012057      -0.021548      -0.005202      -0.049812       0.054521       0.064871      -0.067694      -0.049299       0.041686      -0.094754      -0.075556      -0.052344       0.127901              9.329476       7.919183      -1.509809       3.394475       6.613984       1.421730      13.455262           0.000001
           53              C       0.004724       0.608391       4.889661      -0.048554      42.586169 0.46178726E+03  0.10927936E+05                                10.508334                            7.101599       0.074331       2.016632                    0.999416      27.880596      78.204594       0.631987       0.409545      -1.077797       0.028959      -0.042999       0.028414       0.059118       0.006803       0.009643       0.012781      -0.001291       0.032574      -0.012658      -0.010142       0.022800             13.912828      14.498361      -3.438547      -1.320552      21.940275       0.150432       5.299847           0.000002
           54              C       1.360570       0.867520       4.638043      -0.051165      43.357908 0.46615149E+03  0.11068498E+05                                10.640813                            7.154190      -0.129034       1.952959                    0.998877      28.010351      78.964568       0.626497       0.411742      -1.075257      -0.002550      -0.041470       0.035344       0.054548       0.000024       0.005364       0.004457      -0.002455       0.097242      -0.018079      -0.015312       0.033391             14.106348      13.829135       0.913258      -1.136504      23.105625      -0.008020       5.384285           0.000002
           55              C       2.225098      18.582214       4.484067      -0.129567      39.254207 0.44005652E+03  0.10420850E+05                                10.190986                            7.095141      -0.100153       1.934058                    0.999546      30.033295      87.852075       0.602930       0.428988      -1.051888      -0.019981      -0.012466       0.027973       0.036567       0.011084       0.004448      -0.003412       0.056017       0.135316      -0.052853       0.007205       0.045649             13.222367      10.935132      -2.559762      -0.946215      23.514923       0.727235       5.217046           0.000003
           56              C       1.796377      17.256522       4.540400      -0.046001      41.865706 0.43970707E+03  0.10265202E+05                                10.368356                            6.909440       0.143815       2.050386                    0.999328      27.217660      75.503090       0.644390       0.407149      -1.080803      -0.024979       0.036574       0.016660       0.047319       0.006260       0.010433       0.001898      -0.003570       0.028784      -0.013934      -0.001878       0.015812             13.814404      15.504855      -3.471398      -2.149551      20.463855       1.006843       5.474504           0.000001
           57              C       0.449980      16.982371       4.814551      -0.011105      41.957481 0.44593324E+03  0.10461974E+05                                10.445996                            7.010187      -0.128576       1.965948                    0.998790      27.150969      75.852879       0.631745       0.413257      -1.075268       0.012719       0.036530       0.004492       0.038941      -0.001286       0.019724       0.002607       0.007913       0.124106      -0.025959      -0.021535       0.047494             13.809702      13.767601       1.821619      -1.540248      22.232537      -0.508805       5.428969           0.000001
           58              C      11.384141      18.056444       4.972282      -0.122421      38.336665 0.44341133E+03  0.10517468E+05                                10.053498                            7.138325      -0.116856       1.933576                    0.999351      29.883709      87.410433       0.599218       0.430940      -1.050972       0.020126       0.008651       0.011835       0.024899       0.014986       0.009514      -0.001735       0.053511       0.117321      -0.050409       0.008615       0.041794             12.801931      10.557214      -1.451126      -0.928980      22.680652       0.130022       5.167927           0.000002
           59              C      10.751098       1.673075       5.051148       0.593544      23.736356 0.24858594E+03  0.51326348E+04                                 7.625613                            5.594893      -0.023433       2.050063                    0.999633      22.195721      61.765251       0.628209       0.472213      -1.021102      -0.013103       0.068206       0.027180       0.074582       0.022840       0.055697       0.030223      -0.032969       0.282233      -0.084569      -0.035708       0.120278              9.298321       9.806070      -2.736572      -1.147219      13.675688      -0.551637       4.413205           0.000002
           60              C       2.012509       2.234522       4.519744       0.638848      24.291648 0.25238360E+03  0.52396395E+04                                 7.875696                            5.715151      -0.185589       2.006563                    0.999368      21.920594      61.503689       0.607911       0.485317      -1.012434       0.037848       0.059479       0.000210       0.070500      -0.071714      -0.091164       0.040753       0.038148      -0.006007      -0.090400      -0.051506       0.141907              9.754495       8.507129       3.022848       2.140544      14.154707      -1.215481       6.601649           0.000002
           61              C       2.833339      16.206860       4.256859       0.647207      23.052505 0.23432777E+03  0.47703049E+04                                 7.519923                            5.457052      -0.002556       2.070598                    0.999519      21.467994      59.440643       0.631335       0.476567      -1.018125       0.052043      -0.031075      -0.010742       0.061559       0.027366       0.045037      -0.008135       0.001655       0.312235      -0.087113      -0.029085       0.116198              9.202512      10.965932      -2.631195      -1.499233      12.348327       0.710737       4.293279           0.000002
           62              C      11.675860      15.598469       4.961015       0.656487      23.212504 0.24475793E+03  0.50445856E+04                                 7.634623                            5.627697      -0.208586       2.002438                    0.999265      21.712426      60.781006       0.612437       0.485239      -1.012057      -0.021548      -0.049812       0.005202       0.054521      -0.067694      -0.064871       0.049299       0.068220      -0.015152      -0.075556      -0.052344       0.127901              9.329478       7.919185       3.394476       1.509809      13.455265      -1.421729       6.613984           0.000001
           63              C       0.004724      18.169109      13.887839      -0.048554      42.586150 0.46178712E+03  0.10927932E+05                                10.508331                            7.101598       0.074332       2.016633                    0.999416      27.880588      78.204560       0.631987       0.409545      -1.077798       0.028959       0.042999      -0.028414       0.059117      -0.006803      -0.009643       0.012781      -0.001291       0.032575      -0.012658      -0.010142       0.022800             13.912822      14.498351       3.438537       1.320552      21.940270       0.150430       5.299846           0.000003
           64              C       1.360570      17.909979      14.139458      -0.051165      43.357918 0.46615161E+03  0.11068502E+05                                10.640814                            7.154191      -0.129034       1.952959                    0.998877      28.010350      78.964561       0.626497       0.411742      -1.075257      -0.002550       0.041470      -0.035344       0.054548      -0.000025      -0.005364       0.004457      -0.002455       0.097242      -0.018079      -0.015312       0.033391             14.106351      13.829130      -0.913271       1.136503      23.105637      -0.008025       5.384286           0.000003
           65              C       2.225098       0.195286      14.293433      -0.129567      39.254209 0.44005661E+03  0.10420852E+05                                10.190985                            7.095141      -0.100152       1.934058                    0.999546      30.033291      87.852050       0.602930       0.428988      -1.051888      -0.019981       0.012466      -0.027973       0.036567      -0.011084      -0.004448      -0.003412       0.056017       0.135315      -0.052853       0.007205       0.045649             13.222367      10.935125       2.559758       0.946212      23.514931       0.727234       5.217045           0.000003
           66              C       1.796377       1.520978      14.237101      -0.046001      41.865703 0.43970701E+03  0.10265200E+05                                10.368354                            6.909439       0.143815       2.050386                    0.999328      27.217659      75.503078       0.644390       0.407149      -1.080804      -0.024979      -0.036574      -0.016660       0.047319      -0.006260      -0.010433       0.001898      -0.003570       0.028784      -0.013934      -0.001878       0.015812             13.814402      15.504850       3.471397       2.149551      20.463851       1.006842       5.474503           0.000002
           67              C       0.449980       1.795129      13.962949      -0.011105      41.957486 0.44593331E+03  0.10461977E+05                                10.445997                            7.010188      -0.128576       1.965948                    0.998790      27.150969      75.852881       0.631745       0.413257      -1.075268       0.012719      -0.036530      -0.004492       0.038941       0.001286      -0.019724       0.002607       0.007913       0.124106      -0.025959      -0.021535       0.047494             13.809704      13.767602      -1.821618       1.540250      22.232541      -0.508806       5.428970           0.000001
           68              C      11.384141       0.721056      13.805218      -0.122421      38.336654 0.44341112E+03  0.10517462E+05                                10.053496                            7.138323      -0.116855       1.933576                    0.999351      29.883702      87.410403       0.599218       0.430940      -1.050972       0.020126      -0.008651      -0.011835       0.024899      -0.014986      -0.009514      -0.001735       0.053511       0.117321      -0.050409       0.008615       0.041794             12.801928      10.557211       1.451126       0.928980      22.680648       0.130022       5.167926           0.000001
           69              C      10.751098      17.104425      13.726352       0.593544      23.736347 0.24858589E+03  0.51326334E+04                                 7.625611                            5.594892      -0.023433       2.050063                    0.999633      22.195718      61.765239       0.628209       0.472213      -1.021102      -0.013103      -0.068206      -0.027180       0.074582      -0.022840      -0.055697       0.030223      -0.032969       0.282233      -0.084569      -0.035709       0.120278              9.298318       9.806067       2.736569       1.147219      13.675682      -0.551636       4.413204           0.000002
           70              C       2.012509      16.542978      14.257756       0.638848      24.291632 0.25238332E+03  0.52396324E+04                                 7.875692                            5.715148      -0.185589       2.006563                    0.999368      21.920594      61.503688       0.607912       0.485317      -1.012434       0.037848      -0.059479      -0.000210       0.070500       0.071714       0.091163       0.040753       0.038148      -0.006007      -0.090400      -0.051506       0.141906              9.754489       8.507126      -3.022845      -2.140545      14.154693      -1.215481       6.601648           0.000002
           71              C       2.833339       2.570640      14.520641       0.647207      23.052506 0.23432778E+03  0.47703050E+04                                 7.519922                            5.457051      -0.002556       2.070598                    0.999519      21.467995      59.440644       0.631335       0.476567      -1.018125       0.052043       0.031075       0.010742       0.061559      -0.027366      -0.045037      -0.008135       0.001655       0.312235      -0.087113      -0.029085       0.116198              9.202512      10.965931       2.631195       1.499232      12.348327       0.710736       4.293278           0.000002
           72              C      11.675860       3.179031      13.816485       0.656487      23.212504 0.24475793E+03  0.50445857E+04                                 7.634624                            5.627697      -0.208586       2.002438                    0.999265      21.712427      60.781013       0.612437       0.485239      -1.012056      -0.021548       0.049812      -0.005202       0.054521       0.067694       0.064871       0.049299       0.068220      -0.015152      -0.075556      -0.052345       0.127901              9.329478       7.919185      -3.394476      -1.509809      13.455266      -1.421730       6.613985           0.000000
           73              C       5.909974      14.278411       9.997141      -0.048554      42.586146 0.46178709E+03  0.10927931E+05                                10.508330                            7.101597       0.074332       2.016633                    0.999416      27.880587      78.204554       0.631987       0.409545      -1.077798       0.028959       0.028414      -0.042999       0.059117       0.009643       0.006803       0.012781      -0.016933      -0.014350      -0.012658      -0.010142       0.022800             13.912821      14.498350      -1.320552      -3.438537       5.299845       0.150430      21.940266           0.000002
           74              C       7.265820      14.026792      10.256271      -0.051165      43.357915 0.46615154E+03  0.11068500E+05                                10.640814                            7.154190      -0.129034       1.952959                    0.998877      28.010348      78.964553       0.626498       0.411742      -1.075257      -0.002550       0.035344      -0.041470       0.054548       0.005364       0.000024       0.004457      -0.049848      -0.044939      -0.018079      -0.015312       0.033391             14.106350      13.829129      -1.136503       0.913270       5.384285      -0.008024      23.105637           0.000003
           75              C       8.130348      13.872817       9.193464      -0.129567      39.254211 0.44005666E+03  0.10420853E+05                                10.190986                            7.095141      -0.100153       1.934058                    0.999546      30.033292      87.852057       0.602930       0.428988      -1.051888      -0.019981       0.027973      -0.012466       0.036567       0.004448       0.011084      -0.003412      -0.039649      -0.151683      -0.052853       0.007205       0.045649             13.222368      10.935126      -0.946213      -2.559759       5.217045       0.727232      23.514932           0.000003
           76              C       7.701627      13.929150       7.867772      -0.046001      41.865696 0.43970698E+03  0.10265199E+05                                10.368353                            6.909438       0.143815       2.050386                    0.999328      27.217658      75.503075       0.644390       0.407149      -1.080804      -0.024979       0.016660       0.036574       0.047319       0.010433       0.006260       0.001898      -0.016177      -0.009036      -0.013934      -0.001878       0.015812             13.814399      15.504849      -2.149551      -3.471394       5.474503       1.006841      20.463846           0.000001
           77              C       6.355230      14.203301       7.593621      -0.011105      41.957475 0.44593318E+03  0.10461973E+05                                10.445995                            7.010187      -0.128576       1.965948                    0.998790      27.150966      75.852865       0.631745       0.413257      -1.075268       0.012719       0.004492       0.036530       0.038941       0.019724      -0.001286       0.002607      -0.058097      -0.073923      -0.025959      -0.021535       0.047494             13.809700      13.767599      -1.540250       1.821617       5.428969      -0.508809      22.232532           0.000001
           78              C       5.478891      14.361032       8.667694      -0.122421      38.336645 0.44341101E+03  0.10517458E+05                                10.053494                            7.138322      -0.116855       1.933576                    0.999351      29.883698      87.410382       0.599218       0.430940      -1.050972       0.020126       0.011835       0.008651       0.024899       0.009514       0.014986      -0.001735      -0.031906      -0.138927      -0.050409       0.008615       0.041794             12.801925      10.557210      -0.928979      -1.451127       5.167925       0.130020      22.680642           0.000002
           79              C       4.845848      14.439898      11.061825       0.593544      23.736346 0.24858589E+03  0.51326331E+04                                 7.625610                            5.594892      -0.023432       2.050063                    0.999633      22.195718      61.765236       0.628209       0.472213      -1.021102      -0.013103       0.027180       0.068206       0.074582       0.055697       0.022840       0.030223      -0.157601      -0.091663      -0.084569      -0.035709       0.120278              9.298316       9.806066      -1.147219      -2.736568       4.413203      -0.551637      13.675680           0.000002
           80              C       7.917759      13.908494      11.623272       0.638848      24.291649 0.25238350E+03  0.52396370E+04                                 7.875695                            5.715150      -0.185589       2.006563                    0.999368      21.920594      61.503687       0.607911       0.485317      -1.012434       0.037848       0.000210       0.059479       0.070500      -0.091163      -0.071714       0.040753       0.022078      -0.054219      -0.090400      -0.051506       0.141906              9.754495       8.507130       2.140544       3.022851       6.601648      -1.215479      14.154708           0.000002
           81              C       8.738589      13.645609       6.818110       0.647207      23.052506 0.23432780E+03  0.47703056E+04                                 7.519922                            5.457052      -0.002557       2.070597                    0.999519      21.467995      59.440644       0.631335       0.476567      -1.018125       0.052043      -0.010742      -0.031075       0.061559       0.045037       0.027366      -0.008135      -0.155290      -0.158600      -0.087113      -0.029085       0.116198              9.202512      10.965930      -1.499233      -2.631194       4.293279       0.710737      12.348327           0.000002
           82              C       5.770610      14.349766       6.209719       0.656487      23.212501 0.24475792E+03  0.50445852E+04                                 7.634622                            5.627697      -0.208586       2.002438                    0.999265      21.712426      60.781004       0.612437       0.485239      -1.012057      -0.021548       0.005202      -0.049812       0.054521      -0.064871      -0.067694       0.049299       0.041686      -0.094754      -0.075556      -0.052345       0.127901              9.329476       7.919179       1.509807       3.394471       6.613985      -1.421735      13.455264           0.000000
           83              C       5.909974       4.499089       8.780359      -0.048554      42.586174 0.46178733E+03  0.10927938E+05                                10.508335                            7.101600       0.074331       2.016632                    0.999416      27.880597      78.204599       0.631987       0.409545      -1.077797       0.028959      -0.028414       0.042999       0.059117      -0.009643      -0.006803       0.012781      -0.016933      -0.014350      -0.012658      -0.010142       0.022800             13.912830      14.498362       1.320551       3.438549       5.299848       0.150429      21.940279           0.000002
           84              C       7.265820       4.750708       8.521230      -0.051165      43.357905 0.46615149E+03  0.11068498E+05                                10.640812                            7.154190      -0.129034       1.952959                    0.998877      28.010351      78.964565       0.626498       0.411742      -1.075257      -0.002550      -0.035344       0.041470       0.054548      -0.005364      -0.000024       0.004457      -0.049848      -0.044939      -0.018079      -0.015312       0.033391             14.106347      13.829133       1.136503      -0.913254       5.384284      -0.008020      23.105623           0.000002
           85              C       8.130348       4.904683       9.584036      -0.129567      39.254198 0.44005638E+03  0.10420845E+05                                10.190982                            7.095138      -0.100152       1.934058                    0.999546      30.033291      87.852050       0.602930       0.428988      -1.051888      -0.019981      -0.027973       0.012466       0.036567      -0.004448      -0.011084      -0.003412      -0.039649      -0.151683      -0.052853       0.007205       0.045649             13.222363      10.935128       0.946213       2.559762       5.217044       0.727235      23.514917           0.000003
           86              C       7.701627       4.848351      10.909728      -0.046001      41.865706 0.43970703E+03  0.10265200E+05                                10.368355                            6.909439       0.143815       2.050386                    0.999328      27.217659      75.503082       0.644390       0.407149      -1.080804      -0.024979      -0.016660      -0.036574       0.047319      -0.010433      -0.006260       0.001898      -0.016177      -0.009036      -0.013934      -0.001878       0.015812             13.814404      15.504852       2.149552       3.471402       5.474504       1.006843      20.463856           0.000001
           87              C       6.355230       4.574199      11.183879      -0.011105      41.957479 0.44593327E+03  0.10461975E+05                                10.445996                            7.010188      -0.128576       1.965948                    0.998790      27.150967      75.852873       0.631745       0.413257      -1.075268       0.012719      -0.004492      -0.036530       0.038941      -0.019724       0.001286       0.002607      -0.058097      -0.073923      -0.025959      -0.021535       0.047494             13.809702      13.767599       1.540251      -1.821616       5.428970      -0.508809      22.232536           0.000001
           88              C       5.478891       4.416468      10.109806      -0.122421      38.336654 0.44341117E+03  0.10517463E+05                                10.053495                            7.138324      -0.116855       1.933576                    0.999351      29.883704      87.410409       0.599218       0.430940      -1.050972       0.020126      -0.011835      -0.008651       0.024899      -0.009514      -0.014986      -0.001735      -0.031905      -0.138927      -0.050409       0.008615       0.041794             12.801928      10.557211       0.928980       1.451127       5.167926       0.130020      22.680646           0.000002
           89              C       4.845848       4.337603       7.715675       0.593544      23.736360 0.24858597E+03  0.51326356E+04                                 7.625614                            5.594894      -0.023433       2.050063                    0.999633      22.195721      61.765255       0.628209       0.472213      -1.021102      -0.013103      -0.027180      -0.068206       0.074582      -0.055697      -0.022840       0.030223      -0.157601      -0.091663      -0.084569      -0.035708       0.120278              9.298323       9.806071       1.147219       2.736573       4.413206      -0.551639      13.675693           0.000002
           90              C       7.917759       4.869006       7.154228       0.638848      24.291642 0.25238357E+03  0.52396386E+04                                 7.875694                            5.715151      -0.185589       2.006563                    0.999368      21.920594      61.503686       0.607911       0.485317      -1.012434       0.037848      -0.000210      -0.059479       0.070500       0.091163       0.071714       0.040753       0.022078      -0.054219      -0.090400      -0.051506       0.141907              9.754491       8.507127      -2.140545      -3.022843       6.601649      -1.215481      14.154699           0.000002
           91              C       8.738589       5.131891      11.959390       0.647207      23.052507 0.23432778E+03  0.47703051E+04                                 7.519923                            5.457052      -0.002557       2.070598                    0.999519      21.467995      59.440648       0.631335       0.476567      -1.018125       0.052043       0.010742       0.031075       0.061559      -0.045037      -0.027366      -0.008135      -0.155290      -0.158600      -0.087113      -0.029085       0.116198              9.202514      10.965933       1.499233       2.631196       4.293279       0.710736      12.348329           0.000002
           92              C       5.770610       4.427734      12.567781       0.656487      23.212501 0.24475792E+03  0.50445852E+04                                 7.634622                            5.627697      -0.208586       2.002438                    0.999265      21.712426      60.781002       0.612437       0.485239      -1.012057      -0.021548      -0.005202       0.049812       0.054521       0.064871       0.067694       0.049299       0.041686      -0.094754      -0.075556      -0.052344       0.127901              9.329475       7.919178      -1.509806      -3.394470       6.613985      -1.421736      13.455263           0.000000
           93              C       0.004724       9.997141       4.499089      -0.048554      42.586159 0.46178719E+03  0.10927934E+05                                10.508333                            7.101598       0.074332       2.016632                    0.999416      27.880591      78.204574       0.631987       0.409545      -1.077797       0.028959      -0.042999      -0.028414       0.059118       0.006803      -0.009643      -0.012781      -0.001291       0.032574      -0.012658      -0.010142       0.022800             13.912825      14.498354      -3.438539       1.320550      21.940276      -0.150428       5.299846           0.000002
           94              C       1.360570      10.256271       4.750708      -0.051165      43.357918 0.46615156E+03  0.11068500E+05                                10.640814                            7.154190      -0.129034       1.952959                    0.998877      28.010349      78.964556       0.626498       0.411742      -1.075257      -0.002550      -0.041470      -0.035344       0.054548       0.000024      -0.005364      -0.004457      -0.002455       0.097242      -0.018079      -0.015312       0.033391             14.106351      13.829130       0.913270       1.136502      23.105638       0.008023       5.384285           0.000003
           95              C       2.225098       9.193464       4.904683      -0.129567      39.254223 0.44005678E+03  0.10420857E+05                                10.190988                            7.095142      -0.100153       1.934057                    0.999546      30.033297      87.852077       0.602930       0.428988      -1.051888      -0.019981      -0.012466      -0.027974       0.036567       0.011084      -0.004448       0.003412       0.056017       0.135315      -0.052853       0.007205       0.045649             13.222371      10.935128      -2.559761       0.946213      23.514938      -0.727235       5.217046           0.000003
           96              C       1.796377       7.867772       4.848351      -0.046001      41.865704 0.43970701E+03  0.10265200E+05                                10.368354                            6.909439       0.143815       2.050386                    0.999328      27.217659      75.503080       0.644390       0.407149      -1.080804      -0.024979       0.036574      -0.016660       0.047319       0.006260      -0.010433      -0.001898      -0.003570       0.028784      -0.013934      -0.001878       0.015812             13.814402      15.504851      -3.471400       2.149552      20.463852      -1.006843       5.474504           0.000001
           97              C       0.449980       7.593621       4.574199      -0.011105      41.957480 0.44593326E+03  0.10461975E+05                                10.445996                            7.010188      -0.128576       1.965948                    0.998790      27.150967      75.852872       0.631745       0.413257      -1.075268       0.012719       0.036530      -0.004492       0.038941      -0.001286      -0.019724      -0.002607       0.007913       0.124106      -0.025959      -0.021535       0.047494             13.809702      13.767600       1.821616       1.540251      22.232536       0.508809       5.428970           0.000001
           98              C      11.384141       8.667694       4.416468      -0.122421      38.336667 0.44341126E+03  0.10517466E+05                                10.053498                            7.138325      -0.116856       1.933576                    0.999351      29.883706      87.410423       0.599218       0.430940      -1.050972       0.020126       0.008651      -0.011835       0.024899       0.014986      -0.009514       0.001735       0.053511       0.117321      -0.050409       0.008615       0.041794             12.801933      10.557214      -1.451128       0.928980      22.680656      -0.130020       5.167928           0.000002
           99              C      10.751098      11.061825       4.337603       0.593544      23.736353 0.24858593E+03  0.51326345E+04                                 7.625612                            5.594893      -0.023432       2.050063                    0.999633      22.195718      61.765241       0.628209       0.472213      -1.021102      -0.013103       0.068206      -0.027180       0.074582       0.022840      -0.055697      -0.030223      -0.032969       0.282233      -0.084569      -0.035709       0.120278              9.298320       9.806068      -2.736571       1.147219      13.675687       0.551639       4.413205           0.000002
          100              C       2.012509      11.623272       4.869006       0.638848      24.291649 0.25238351E+03  0.52396371E+04                                 7.875695                            5.715150      -0.185589       2.006563                    0.999368      21.920594      61.503687       0.607911       0.485317      -1.012434       0.037848       0.059479      -0.000210       0.070500      -0.071714       0.091164      -0.040753       0.038148      -0.006007      -0.090400      -0.051506       0.141907              9.754496       8.507130       3.022852      -2.140544      14.154709       1.215478       6.601648           0.000002
          101              C       2.833339       6.818110       5.131891       0.647207      23.052508 0.23432779E+03  0.47703053E+04                                 7.519923                            5.457052      -0.002556       2.070598                    0.999519      21.467996      59.440648       0.631335       0.476567      -1.018125       0.052043      -0.031075       0.010742       0.061559       0.027366      -0.045037       0.008135       0.001655       0.312235      -0.087113      -0.029085       0.116198              9.202513      10.965931      -2.631196       1.499232      12.348329      -0.710736       4.293278           0.000002
          102              C      11.675860       6.209719       4.427734       0.656487      23.212499 0.24475790E+03  0.50445848E+04                                 7.634622                            5.627697      -0.208586       2.002438                    0.999265      21.712425      60.781000       0.612437       0.485239      -1.012057      -0.021548      -0.049812      -0.005202       0.054521      -0.067694       0.064871      -0.049299       0.068220      -0.015152      -0.075556      -0.052345       0.127901              9.329476       7.919178       3.394470      -1.509806      13.455264       1.421736       6.613985           0.000000
          103              C       0.004724       8.780359      14.278411      -0.048554      42.586168 0.46178727E+03  0.10927937E+05                                10.508335                            7.101600       0.074331       2.016632                    0.999416      27.880594      78.204593       0.631987       0.409545      -1.077797       0.028959       0.042999       0.028414       0.059118      -0.006803       0.009643      -0.012781      -0.001292       0.032575      -0.012658      -0.010142       0.022800             13.912829      14.498362       3.438549      -1.320553      21.940277      -0.150432       5.299848           0.000002
          104              C       1.360570       8.521230      14.026792      -0.051165      43.357909 0.46615152E+03  0.11068500E+05                                10.640814                            7.154191      -0.129034       1.952959                    0.998877      28.010352      78.964576       0.626497       0.411742      -1.075257      -0.002550       0.041470       0.035344       0.054548      -0.000025       0.005364      -0.004457      -0.002455       0.097242      -0.018079      -0.015312       0.033391             14.106349      13.829135      -0.913255      -1.136504      23.105629       0.008021       5.384285           0.000002
          105              C       2.225098       9.584036      13.872817      -0.129567      39.254222 0.44005667E+03  0.10420854E+05                                10.190988                            7.095142      -0.100153       1.934057                    0.999546      30.033302      87.852106       0.602930       0.428988      -1.051888      -0.019981       0.012466       0.027973       0.036567      -0.011084       0.004448       0.003412       0.056017       0.135315      -0.052853       0.007205       0.045649             13.222371      10.935134       2.559763      -0.946214      23.514931      -0.727233       5.217046           0.000003
          106              C       1.796377      10.909728      13.929150      -0.046001      41.865715 0.43970715E+03  0.10265204E+05                                10.368357                            6.909440       0.143814       2.050385                    0.999328      27.217663      75.503102       0.644390       0.407149      -1.080803      -0.024979      -0.036574       0.016660       0.047319      -0.006260       0.010433      -0.001898      -0.003570       0.028784      -0.013934      -0.001878       0.015812             13.814407      15.504857       3.471399      -2.149552      20.463859      -1.006842       5.474505           0.000001
          107              C       0.449980      11.183879      14.203301      -0.011105      41.957481 0.44593324E+03  0.10461974E+05                                10.445997                            7.010188      -0.128576       1.965948                    0.998790      27.150968      75.852880       0.631745       0.413257      -1.075268       0.012719      -0.036530       0.004492       0.038941       0.001286       0.019724      -0.002607       0.007913       0.124106      -0.025959      -0.021535       0.047494             13.809703      13.767602      -1.821618      -1.540250      22.232538       0.508809       5.428970           0.000001
          108              C      11.384141      10.109806      14.361032      -0.122421      38.336662 0.44341129E+03  0.10517467E+05                                10.053498                            7.138325      -0.116856       1.933576                    0.999351      29.883707      87.410430       0.599218       0.430940      -1.050972       0.020126      -0.008651       0.011835       0.024899      -0.014986       0.009514       0.001735       0.053511       0.117321      -0.050409       0.008615       0.041794             12.801931      10.557215       1.451127      -0.928980      22.680650      -0.130021       5.167927           0.000002
          109              C      10.751098       7.715675      14.439898       0.593544      23.736355 0.24858593E+03  0.51326345E+04                                 7.625613                            5.594894      -0.023433       2.050063                    0.999633      22.195721      61.765257       0.628209       0.472213      -1.021102      -0.013103      -0.068206       0.027180       0.074582      -0.022840       0.055697      -0.030223      -0.032969       0.282233      -0.084569      -0.035709       0.120278              9.298322       9.806071       2.736572      -1.147219      13.675690       0.551636       4.413205           0.000002
          110              C       2.012509       7.154228      13.908494       0.638848      24.291643 0.25238357E+03  0.52396388E+04                                 7.875695                            5.715151      -0.185589       2.006563                    0.999368      21.920595      61.503693       0.607911       0.485317      -1.012434       0.037848      -0.059479       0.000210       0.070500       0.071714      -0.091164      -0.040753       0.038148      -0.006007      -0.090400      -0.051506       0.141907              9.754493       8.507127      -3.022844       2.140545      14.154702       1.215482       6.601649           0.000002
          111              C       2.833339      11.959390      13.645609       0.647207      23.052508 0.23432780E+03  0.47703058E+04                                 7.519923                            5.457052      -0.002557       2.070597                    0.999519      21.467996      59.440652       0.631335       0.476567      -1.018125       0.052043       0.031075      -0.010743       0.061559      -0.027366       0.045037       0.008135       0.001655       0.312235      -0.087113      -0.029085       0.116198              9.202514      10.965933       2.631196      -1.499233      12.348329      -0.710737       4.293279           0.000002
          112              C      11.675860      12.567781      14.349766       0.656487      23.212499 0.24475788E+03  0.50445843E+04                                 7.634623                            5.627697      -0.208586       2.002438                    0.999265      21.712425      60.781004       0.612437       0.485239      -1.012056      -0.021548       0.049812       0.005202       0.054521       0.067694      -0.064871      -0.049299       0.068220      -0.015152      -0.075556      -0.052344       0.127901              9.329476       7.919179      -3.394471       1.509807      13.455265       1.421735       6.613985           0.000001
          113              O       5.185991       4.803285      15.889520      -0.640338      42.386102 0.63525633E+03  0.15949314E+05                                 9.719191                            7.799611       0.143044       2.068228                    0.997634      29.406195      79.441601       0.679336       0.359111      -1.136935       0.000835       0.073177       0.038537       0.082708       0.016351      -0.033770       0.006087      -0.044853       0.099207      -0.057145       0.010716       0.046429             11.780109       9.139181      -0.751559       2.101665       6.443484       1.684462      19.757663          -0.000000
          114              O       3.732118       5.355343      17.416131      -0.492330      23.702770 0.34726620E+03  0.74749125E+04                                 6.324250                            5.613931       0.834964       2.330569                    0.999296      25.729640      63.744734       0.836103       0.340332      -1.155699       0.016280       0.009019      -0.008021       0.020266       0.015879      -0.034873      -0.025636      -0.078571      -0.248413      -0.097329       0.007353       0.089976              6.619750       9.217442      -1.451930      -0.163124       4.475959       0.206633       6.165848          -0.000002
          115              O       7.680368       3.595891      15.761834      -0.558969      33.270677 0.49440786E+03  0.11656602E+05                                 8.190690                            6.850746       0.383093       2.166348                    0.997743      27.637968      72.304688       0.729790       0.355977      -1.139666       0.041661       0.034827      -0.010456       0.055298      -0.041302       0.070445       0.035507      -0.043982      -0.038349      -0.106555       0.048818       0.057736              9.204928       9.092732       2.062771       1.441945       7.958676       3.300342      10.563375           0.000000
          116              O       8.830711       5.377876      16.332670      -0.486399      28.765049 0.39412079E+03  0.87391941E+04                                 7.361751                            6.004435       0.718437       2.320570                    0.997909      25.369266      63.388907       0.805226       0.343041      -1.155652      -0.007820       0.001385       0.005040       0.009406       0.015363       0.004837      -0.041757       0.025833      -0.117976      -0.065460       0.021960       0.043500              8.559780       9.670480       3.210674      -3.925239       6.763242      -1.654712       9.245617          -0.000001
          117              O       9.891294       3.995852       2.178190      -0.608557      35.361579 0.49288543E+03  0.11548021E+05                                 8.387726                            6.702559       0.602565       2.226235                    0.999386      27.670078      70.876256       0.764853       0.341796      -1.157661      -0.050401       0.029344       0.005278       0.058560       0.015168      -0.026246       0.000844      -0.019232      -0.201449      -0.074364       0.021483       0.052881              9.730829      16.146341      -2.331922       1.963199       5.499053      -0.321817       7.547094           0.000002
          118              O       8.378369       4.253104       3.761133      -0.521795      33.406917 0.49460143E+03  0.11658198E+05                                 8.272249                            6.903000       0.280543       2.164597                    0.995560      26.681900      69.714303       0.719247       0.361286      -1.135856      -0.015370      -0.004670      -0.010528       0.019207       0.022029      -0.027402       0.007029      -0.074287       0.090107      -0.066491       0.028147       0.038344              9.496132       8.215395      -0.617467       0.958321       4.897133      -0.101893      15.375867          -0.000001
          119              O       4.911987       4.085984       3.500126      -0.564034      31.772019 0.46229184E+03  0.10688845E+05                                 7.859270                            6.541275       0.530267       2.225908                    0.997435      27.040266      69.435515       0.763223       0.347088      -1.150013       0.017628       0.010818       0.004569       0.021182       0.013578       0.008778      -0.068104       0.043443      -0.099377      -0.090507       0.038131       0.052376              8.970999      10.598100       3.129963      -4.389564       6.950174      -1.677431       9.364724          -0.000002
          120              O       6.087132       5.935568       3.858776      -0.574738      30.996717 0.46953975E+03  0.10920763E+05                                 7.769786                            6.651373       0.458698       2.195876                    0.997929      27.398933      71.031694       0.745322       0.353331      -1.142590      -0.000508      -0.028477      -0.012885       0.031261      -0.038282       0.070896       0.019143      -0.025233      -0.057541      -0.096021       0.028563       0.067458              8.613031       6.213731       0.333776      -0.165837       7.957393       3.888133      11.667969          -0.000002
          121              O       5.185991      13.974215       2.887980      -0.640338      42.386107 0.63525637E+03  0.15949315E+05                                 9.719192                            7.799611       0.143044       2.068228                    0.997634      29.406196      79.441604       0.679336       0.359111      -1.136935       0.000835      -0.073177      -0.038537       0.082708      -0.016351       0.033770       0.006087      -0.044853       0.099207      -0.057145       0.010716       0.046429             11.780110       9.139183       0.751560      -2.101665       6.443484       1.684461      19.757664          -0.000000
          122              O       3.732118      13.422157       1.361369      -0.492330      23.702776 0.34726630E+03  0.74749151E+04                                 6.324252                            5.613932       0.834964       2.330569                    0.999296      25.729641      63.744741       0.836102       0.340332      -1.155699       0.016280      -0.009019       0.008021       0.020266      -0.015879       0.034873      -0.025637      -0.078571      -0.248413      -0.097329       0.007353       0.089976              6.619751       9.217444       1.451930       0.163123       4.475960       0.206633       6.165850          -0.000001
          123              O       7.680368      15.181609       3.015667      -0.558969      33.270698 0.49440839E+03  0.11656618E+05                                 8.190695                            6.850750       0.383092       2.166348                    0.997743      27.637972      72.304711       0.729790       0.355977      -1.139666       0.041661      -0.034827       0.010456       0.055298       0.041302      -0.070446       0.035507      -0.043982      -0.038349      -0.106555       0.048818       0.057736              9.204933       9.092742      -2.062773      -1.441945       7.958677       3.300340      10.563381           0.000000
          124              O       8.830711      13.399624       2.444831      -0.486399      28.765034 0.39412059E+03  0.87391886E+04                                 7.361748                            6.004432       0.718438       2.320570                    0.997909      25.369264      63.388894       0.805226       0.343041      -1.155652      -0.007820      -0.001385      -0.005040       0.009406      -0.015363      -0.004837      -0.041757       0.025833      -0.117976      -0.065460       0.021960       0.043500              8.559775       9.670473      -3.210670       3.925238       6.763239      -1.654711       9.245614          -0.000001
          125              O       9.891294      14.781648      16.599310      -0.608557      35.361591 0.49288561E+03  0.11548026E+05                                 8.387728                            6.702561       0.602564       2.226235                    0.999386      27.670082      70.876271       0.764853       0.341796      -1.157661      -0.050401      -0.029344      -0.005278       0.058560      -0.015168       0.026246       0.000843      -0.019232      -0.201449      -0.074364       0.021483       0.052881              9.730832      16.146346       2.331923      -1.963201       5.499054      -0.321817       7.547096           0.000002
          126              O       8.378369      14.524396      15.016367      -0.521795      33.406917 0.49460139E+03  0.11658196E+05                                 8.272248                            6.903000       0.280543       2.164597                    0.995560      26.681900      69.714300       0.719248       0.361286      -1.135856      -0.015370       0.004670       0.010528       0.019207      -0.022029       0.027402       0.007029      -0.074287       0.090107      -0.066491       0.028147       0.038344              9.496132       8.215394       0.617467      -0.958321       4.897133      -0.101892      15.375869          -0.000001
          127              O       4.911987      14.691516      15.277374      -0.564034      31.772023 0.46229193E+03  0.10688848E+05                                 7.859271                            6.541276       0.530267       2.225908                    0.997435      27.040268      69.435524       0.763223       0.347088      -1.150013       0.017628      -0.010818      -0.004569       0.021182      -0.013578      -0.008778      -0.068104       0.043443      -0.099377      -0.090507       0.038131       0.052376              8.971000      10.598101      -3.129964       4.389564       6.950175      -1.677431       9.364725          -0.000002
          128              O       6.087132      12.841932      14.918724      -0.574738      30.996704 0.46953951E+03  0.10920756E+05                                 7.769783                            6.651371       0.458698       2.195876                    0.997929      27.398930      71.031677       0.745322       0.353331      -1.142590      -0.000508       0.028477       0.012885       0.031261       0.038282      -0.070896       0.019143      -0.025233      -0.057541      -0.096021       0.028563       0.067458              8.613027       6.213729      -0.333776       0.165836       7.957390       3.888131      11.667963          -0.000002
          129              O      11.091241       2.887980       4.803285      -0.640338      42.386107 0.63525637E+03  0.15949315E+05                                 9.719192                            7.799611       0.143044       2.068228                    0.997634      29.406196      79.441604       0.679336       0.359111      -1.136935       0.000835      -0.038537       0.073177       0.082708       0.033770       0.016351      -0.006087      -0.072030       0.017676      -0.057145       0.010716       0.046429             11.780111       9.139182      -2.101664      -0.751559      19.757666      -1.684462       6.443484          -0.000000
          130              O       9.637368       1.361369       5.355343      -0.492330      23.702773 0.34726623E+03  0.74749133E+04                                 6.324251                            5.613931       0.834964       2.330569                    0.999296      25.729640      63.744736       0.836103       0.340332      -1.155699       0.016280       0.008021       0.009019       0.020266       0.034873       0.015879       0.025637       0.084921       0.242063      -0.097329       0.007353       0.089976              6.619750       9.217443       0.163123      -1.451930       6.165849      -0.206633       4.475960          -0.000002
          131              O       1.775118       3.015667       3.595891      -0.558969      33.270684 0.49440814E+03  0.11656610E+05                                 8.190692                            6.850748       0.383093       2.166348                    0.997743      27.637968      72.304691       0.729790       0.355977      -1.139666       0.041661       0.010456       0.034827       0.055298      -0.070445      -0.041302      -0.035507      -0.002816       0.085147      -0.106555       0.048818       0.057736              9.204929       9.092738      -1.441945       2.062772      10.563375      -3.300339       7.958675           0.000000
          132              O       2.925461       2.444831       5.377876      -0.486399      28.765041 0.39412070E+03  0.87391915E+04                                 7.361750                            6.004434       0.718438       2.320570                    0.997909      25.369265      63.388901       0.805226       0.343041      -1.155652      -0.007820      -0.005040       0.001385       0.009406      -0.004837       0.015363       0.041757       0.071905       0.020239      -0.065460       0.021960       0.043500              8.559778       9.670476       3.925240       3.210671       9.245617       1.654712       6.763240          -0.000001
          133              O       3.986044      16.599310       3.995852      -0.608557      35.361595 0.49288566E+03  0.11548027E+05                                 8.387729                            6.702561       0.602564       2.226235                    0.999386      27.670082      70.876274       0.764853       0.341796      -1.157661      -0.050401      -0.005278       0.029344       0.058560       0.026246       0.015168      -0.000843       0.091109       0.129572      -0.074364       0.021483       0.052881              9.730833      16.146349      -1.963201      -2.331923       7.547097       0.321817       5.499054           0.000002
          134              O       2.473119      15.016367       4.253104      -0.521795      33.406922 0.49460149E+03  0.11658199E+05                                 8.272249                            6.903001       0.280543       2.164597                    0.995560      26.681902      69.714308       0.719248       0.361286      -1.135856      -0.015370       0.010528      -0.004670       0.019207       0.027402       0.022029      -0.007029      -0.082197       0.066377      -0.066491       0.028147       0.038344              9.496133       8.215395      -0.958321      -0.617467      15.375870       0.101893       4.897133          -0.000001
          135              O      10.817237      15.277374       4.085984      -0.564034      31.772028 0.46229199E+03  0.10688850E+05                                 7.859272                            6.541277       0.530267       2.225908                    0.997435      27.040268      69.435526       0.763223       0.347088      -1.150013       0.017628      -0.004569       0.010818       0.021182      -0.008778       0.013578       0.068104       0.071410      -0.015476      -0.090507       0.038131       0.052376              8.971001      10.598103       4.389565       3.129964       9.364726       1.677432       6.950175          -0.000002
          136              O       0.181882      14.918724       5.935568      -0.574738      30.996713 0.46953967E+03  0.10920761E+05                                 7.769785                            6.651372       0.458698       2.195876                    0.997929      27.398932      71.031688       0.745322       0.353331      -1.142590      -0.000508       0.012885      -0.028477       0.031261      -0.070896      -0.038282      -0.019143       0.016154       0.066621      -0.096021       0.028563       0.067458              8.613030       6.213730       0.165837       0.333776      11.667967      -3.888132       7.957392          -0.000002
          137              O      11.091241      15.889520      13.974215      -0.640338      42.386103 0.63525635E+03  0.15949314E+05                                 9.719191                            7.799611       0.143044       2.068228                    0.997634      29.406196      79.441603       0.679336       0.359111      -1.136935       0.000835       0.038537      -0.073177       0.082708      -0.033770      -0.016351      -0.006087      -0.072030       0.017676      -0.057145       0.010716       0.046429             11.780110       9.139182       2.101665       0.751559      19.757663      -1.684461       6.443484          -0.000000
          138              O       9.637368      17.416131      13.422157      -0.492330      23.702771 0.34726621E+03  0.74749128E+04                                 6.324250                            5.613931       0.834964       2.330569                    0.999296      25.729641      63.744737       0.836103       0.340332      -1.155699       0.016280      -0.008021      -0.009019       0.020266      -0.034873      -0.015879       0.025637       0.084921       0.242063      -0.097329       0.007353       0.089976              6.619750       9.217442      -0.163124       1.451930       6.165848      -0.206633       4.475959          -0.000001
          139              O       1.775118      15.761834      15.181609      -0.558969      33.270682 0.49440794E+03  0.11656604E+05                                 8.190691                            6.850747       0.383093       2.166348                    0.997743      27.637970      72.304696       0.729790       0.355977      -1.139666       0.041661      -0.010456      -0.034827       0.055298       0.070445       0.041302      -0.035507      -0.002816       0.085147      -0.106555       0.048818       0.057736              9.204929       9.092733       1.441945      -2.062771      10.563378      -3.300342       7.958676           0.000000
          140              O       2.925461      16.332670      13.399624      -0.486399      28.765033 0.39412057E+03  0.87391880E+04                                 7.361748                            6.004432       0.718438       2.320570                    0.997909      25.369264      63.388893       0.805226       0.343041      -1.155652      -0.007820       0.005040      -0.001385       0.009406       0.004837      -0.015363       0.041757       0.071905       0.020239      -0.065460       0.021960       0.043500              8.559775       9.670474      -3.925235      -3.210672       9.245611       1.654711       6.763240          -0.000001
          141              O       3.986044       2.178190      14.781648      -0.608557      35.361579 0.49288544E+03  0.11548021E+05                                 8.387726                            6.702559       0.602565       2.226235                    0.999386      27.670079      70.876258       0.764853       0.341796      -1.157661      -0.050401       0.005278      -0.029344       0.058560      -0.026246      -0.015168      -0.000844       0.091109       0.129572      -0.074364       0.021483       0.052881              9.730829      16.146341       1.963199       2.331922       7.547094       0.321816       5.499052           0.000002
          142              O       2.473119       3.761133      14.524396      -0.521795      33.406926 0.49460157E+03  0.11658202E+05                                 8.272250                            6.903001       0.280543       2.164597                    0.995560      26.681903      69.714315       0.719247       0.361286      -1.135856      -0.015370      -0.010528       0.004670       0.019207      -0.027402      -0.022029      -0.007029      -0.082197       0.066377      -0.066491       0.028147       0.038344              9.496134       8.215397       0.958322       0.617468      15.375872       0.101892       4.897134          -0.000001
          143              O      10.817237       3.500126      14.691516      -0.564034      31.772029 0.46229201E+03  0.10688850E+05                                 7.859272                            6.541276       0.530266       2.225908                    0.997435      27.040270      69.435530       0.763223       0.347088      -1.150013       0.017628       0.004569      -0.010818       0.021182       0.008778      -0.013578       0.068104       0.071410      -0.015476      -0.090507       0.038131       0.052376              8.971001      10.598102      -4.389565      -3.129964       9.364726       1.677432       6.950175          -0.000002
          144              O       0.181882       3.858776      12.841932      -0.574738      30.996724 0.46953987E+03  0.10920767E+05                                 7.769788                            6.651374       0.458698       2.195876                    0.997929      27.398934      71.031702       0.745322       0.353331      -1.142590      -0.000508      -0.012885       0.028477       0.031261       0.070896       0.038282      -0.019143       0.016154       0.066621      -0.096021       0.028563       0.067458              8.613033       6.213733      -0.165837      -0.333777      11.667971      -3.888134       7.957395          -0.000002
          145              O       5.185991      14.192035      12.276730      -0.640339      42.386102 0.63525635E+03  0.15949314E+05                                 9.719191                            7.799611       0.143044       2.068228                    0.997634      29.406196      79.441603       0.679336       0.359111      -1.136935       0.000835       0.073177      -0.038537       0.082708       0.016351       0.033770      -0.006087      -0.044853       0.099207      -0.057145       0.010716       0.046429             11.780109       9.139181      -0.751559      -2.101663       6.443484      -1.684462      19.757662          -0.000000
          146              O       3.732118      14.744093      10.750119      -0.492330      23.702777 0.34726632E+03  0.74749157E+04                                 6.324252                            5.613932       0.834963       2.330569                    0.999296      25.729643      63.744746       0.836103       0.340332      -1.155699       0.016280       0.009019       0.008021       0.020266       0.015879       0.034873       0.025637      -0.078571      -0.248413      -0.097329       0.007353       0.089976              6.619751       9.217444      -1.451930       0.163124       4.475960      -0.206634       6.165849          -0.000002
          147              O       7.680368      12.984641      12.404417      -0.558969      33.270691 0.49440822E+03  0.11656612E+05                                 8.190693                            6.850749       0.383093       2.166348                    0.997743      27.637969      72.304697       0.729790       0.355977      -1.139666       0.041661       0.034827       0.010456       0.055298      -0.041302      -0.070446      -0.035507      -0.043982      -0.038349      -0.106555       0.048818       0.057736              9.204932       9.092739       2.062772      -1.441944       7.958676      -3.300340      10.563380           0.000000
          148              O       8.830711      14.766626      11.833581      -0.486399      28.765035 0.39412056E+03  0.87391877E+04                                 7.361748                            6.004432       0.718438       2.320570                    0.997909      25.369264      63.388893       0.805226       0.343041      -1.155652      -0.007820       0.001385      -0.005040       0.009406       0.015363      -0.004837       0.041757       0.025833      -0.117976      -0.065460       0.021960       0.043500              8.559776       9.670475       3.210671       3.925239       6.763238       1.654712       9.245615          -0.000001
          149              O       9.891294      13.384602       7.210560      -0.608557      35.361580 0.49288546E+03  0.11548022E+05                                 8.387726                            6.702559       0.602564       2.226235                    0.999386      27.670080      70.876261       0.764853       0.341796      -1.157661      -0.050401       0.029344      -0.005278       0.058560       0.015168       0.026246      -0.000843      -0.019232      -0.201449      -0.074364       0.021483       0.052881              9.730829      16.146340      -2.331923      -1.963199       5.499053       0.321817       7.547094           0.000002
          150              O       8.378369      13.641854       5.627617      -0.521795      33.406918 0.49460146E+03  0.11658198E+05                                 8.272249                            6.903000       0.280543       2.164597                    0.995560      26.681901      69.714306       0.719247       0.361286      -1.135856      -0.015370      -0.004670       0.010528       0.019207       0.022029       0.027402      -0.007029      -0.074287       0.090107      -0.066491       0.028147       0.038344              9.496132       8.215395      -0.617467      -0.958321       4.897133       0.101892      15.375868          -0.000001
          151              O       4.911987      13.474734       5.888624      -0.564034      31.772025 0.46229213E+03  0.10688853E+05                                 7.859272                            6.541278       0.530267       2.225908                    0.997435      27.040267      69.435520       0.763223       0.347088      -1.150013       0.017628       0.010818      -0.004569       0.021182       0.013578      -0.008778       0.068104       0.043443      -0.099377      -0.090507       0.038131       0.052376              8.971000      10.598099       3.129964       4.389562       6.950176       1.677431       9.364724          -0.000002
          152              O       6.087132      15.324318       5.529974      -0.574738      30.996705 0.46953933E+03  0.10920751E+05                                 7.769784                            6.651370       0.458698       2.195876                    0.997929      27.398931      71.031686       0.745322       0.353331      -1.142590      -0.000508      -0.028477       0.012885       0.031261      -0.038282      -0.070896      -0.019143      -0.025233      -0.057541      -0.096021       0.028563       0.067458              8.613029       6.213729       0.333777       0.165836       7.957390      -3.888133      11.667967          -0.000002
          153              O       5.185991       4.585466       6.500770      -0.640339      42.386115 0.63525648E+03  0.15949319E+05                                 9.719193                            7.799612       0.143044       2.068227                    0.997634      29.406198      79.441613       0.679336       0.359111      -1.136935       0.000835      -0.073177       0.038537       0.082708      -0.016351      -0.033770      -0.006087      -0.044853       0.099207      -0.057145       0.010716       0.046429             11.780113       9.139183       0.751560       2.101664       6.443487      -1.684465      19.757670          -0.000000
          154              O       3.732118       4.033407       8.027381      -0.492330      23.702787 0.34726651E+03  0.74749209E+04                                 6.324254                            5.613934       0.834963       2.330569                    0.999296      25.729644      63.744753       0.836102       0.340332      -1.155699       0.016280      -0.009019      -0.008021       0.020266      -0.015879      -0.034873       0.025637      -0.078571      -0.248413      -0.097329       0.007353       0.089976              6.619754       9.217446       1.451933      -0.163123       4.475963      -0.206634       6.165852          -0.000002
          155              O       7.680368       5.792859       6.373083      -0.558969      33.270675 0.49440793E+03  0.11656604E+05                                 8.190689                            6.850746       0.383093       2.166348                    0.997743      27.637966      72.304677       0.729790       0.355977      -1.139666       0.041661      -0.034827      -0.010456       0.055298       0.041302       0.070445      -0.035507      -0.043982      -0.038349      -0.106555       0.048818       0.057736              9.204927       9.092735      -2.062771       1.441944       7.958672      -3.300338      10.563373           0.000000
          156              O       8.830711       4.010874       6.943920      -0.486399      28.765039 0.39412074E+03  0.87391930E+04                                 7.361749                            6.004434       0.718437       2.320570                    0.997909      25.369266      63.388907       0.805226       0.343041      -1.155652      -0.007820      -0.001385       0.005040       0.009406      -0.015363       0.004837       0.041757       0.025833      -0.117976      -0.065460       0.021960       0.043500              8.559776       9.670475      -3.210672      -3.925235       6.763241       1.654710       9.245613          -0.000001
          157              O       9.891294       5.392898      11.566940      -0.608557      35.361590 0.49288559E+03  0.11548025E+05                                 8.387728                            6.702560       0.602564       2.226235                    0.999386      27.670082      70.876270       0.764853       0.341796      -1.157661      -0.050401      -0.029344       0.005278       0.058560      -0.015168      -0.026246      -0.000843      -0.019232      -0.201449      -0.074364       0.021483       0.052881              9.730832      16.146346       2.331923       1.963201       5.499053       0.321817       7.547096           0.000002
          158              O       8.378369       5.135646      13.149883      -0.521795      33.406920 0.49460145E+03  0.11658198E+05                                 8.272249                            6.903001       0.280543       2.164597                    0.995560      26.681900      69.714304       0.719247       0.361286      -1.135856      -0.015370       0.004670      -0.010528       0.019207      -0.022029      -0.027402      -0.007029      -0.074287       0.090107      -0.066491       0.028147       0.038344              9.496133       8.215396       0.617467       0.958322       4.897133       0.101893      15.375870          -0.000001
          159              O       4.911987       5.302766      12.888876      -0.564034      31.772027 0.46229220E+03  0.10688855E+05                                 7.859272                            6.541278       0.530267       2.225908                    0.997435      27.040268      69.435524       0.763223       0.347088      -1.150013       0.017628      -0.010818       0.004569       0.021182      -0.013578       0.008778       0.068104       0.043443      -0.099377      -0.090507       0.038131       0.052376              8.971000      10.598099      -3.129963      -4.389562       6.950176       1.677431       9.364725          -0.000002
          160              O       6.087132       3.453182      13.247526      -0.574738      30.996703 0.46953930E+03  0.10920750E+05                                 7.769783                            6.651369       0.458698       2.195876                    0.997929      27.398931      71.031684       0.745322       0.353331      -1.142590      -0.000508       0.028477      -0.012885       0.031261       0.038282       0.070896      -0.019143      -0.025233      -0.057541      -0.096021       0.028563       0.067458              8.613028       6.213729      -0.333777      -0.165836       7.957390      -3.888133      11.667966          -0.000002
          161              O      11.091241      12.276730       4.585466      -0.640338      42.386103 0.63525632E+03  0.15949313E+05                                 9.719191                            7.799611       0.143044       2.068228                    0.997634      29.406195      79.441601       0.679336       0.359111      -1.136935       0.000835      -0.038537      -0.073177       0.082708       0.033770      -0.016351       0.006087      -0.072030       0.017676      -0.057145       0.010716       0.046429             11.780110       9.139181      -2.101664       0.751560      19.757663       1.684464       6.443486          -0.000000
          162              O       9.637368      10.750119       4.033407      -0.492330      23.702779 0.34726638E+03  0.74749174E+04                                 6.324252                            5.613933       0.834964       2.330569                    0.999296      25.729642      63.744743       0.836102       0.340332      -1.155699       0.016280       0.008021      -0.009019       0.020266       0.034873      -0.015879      -0.025637       0.084921       0.242063      -0.097329       0.007353       0.089976              6.619752       9.217443       0.163123       1.451932       6.165850       0.206634       4.475962          -0.000002
          163              O       1.775118      12.404417       5.792859      -0.558969      33.270678 0.49440802E+03  0.11656606E+05                                 8.190690                            6.850747       0.383093       2.166348                    0.997743      27.637967      72.304683       0.729790       0.355977      -1.139666       0.041661       0.010456      -0.034827       0.055298      -0.070446       0.041302       0.035507      -0.002816       0.085147      -0.106555       0.048818       0.057736              9.204928       9.092735      -1.441944      -2.062771      10.563376       3.300339       7.958673           0.000000
          164              O       2.925461      11.833581       4.010874      -0.486399      28.765040 0.39412064E+03  0.87391899E+04                                 7.361749                            6.004433       0.718438       2.320570                    0.997909      25.369264      63.388897       0.805226       0.343041      -1.155652      -0.007820      -0.005040      -0.001385       0.009407      -0.004837      -0.015363      -0.041757       0.071905       0.020239      -0.065460       0.021960       0.043500              8.559778       9.670477       3.925240      -3.210672       9.245617      -1.654713       6.763240          -0.000001
          165              O       3.986044       7.210560       5.392898      -0.608557      35.361594 0.49288567E+03  0.11548028E+05                                 8.387729                            6.702561       0.602564       2.226235                    0.999386      27.670083      70.876276       0.764853       0.341796      -1.157661      -0.050401      -0.005278      -0.029344       0.058560       0.026246      -0.015168       0.000843       0.091109       0.129572      -0.074364       0.021483       0.052881              9.730833      16.146347      -1.963201       2.331923       7.547097      -0.321817       5.499054           0.000002
          166              O       2.473119       5.627617       5.135646      -0.521795      33.406920 0.49460145E+03  0.11658198E+05                                 8.272249                            6.903001       0.280543       2.164597                    0.995560      26.681900      69.714304       0.719247       0.361286      -1.135856      -0.015370       0.010528       0.004670       0.019207       0.027402      -0.022029       0.007029      -0.082197       0.066377      -0.066491       0.028147       0.038344              9.496133       8.215395      -0.958321       0.617468      15.375871      -0.101892       4.897133          -0.000001
          167              O      10.817237       5.888624       5.302766      -0.564034      31.772021 0.46229208E+03  0.10688852E+05                                 7.859271                            6.541277       0.530267       2.225908                    0.997435      27.040266      69.435515       0.763223       0.347088      -1.150013       0.017628      -0.004569      -0.010818       0.021182      -0.008778      -0.013578      -0.068104       0.071410      -0.015476      -0.090507       0.038131       0.052376              8.970999      10.598097       4.389561      -3.129963       9.364723      -1.677431       6.950175          -0.000002
          168              O       0.181882       5.529974       3.453182      -0.574738      30.996704 0.46953932E+03  0.10920751E+05                                 7.769784                            6.651370       0.458698       2.195876                    0.997929      27.398930      71.031683       0.745322       0.353331      -1.142590      -0.000508       0.012885       0.028477       0.031261      -0.070896       0.038282       0.019143       0.016154       0.066621      -0.096021       0.028563       0.067458              8.613029       6.213729       0.165835      -0.333777      11.667967       3.888133       7.957390          -0.000002
          169              O      11.091241       6.500770      14.192035      -0.640338      42.386112 0.63525644E+03  0.15949317E+05                                 9.719193                            7.799612       0.143044       2.068228                    0.997634      29.406197      79.441609       0.679336       0.359111      -1.136935       0.000835       0.038537       0.073177       0.082708      -0.033770       0.016351       0.006087      -0.072030       0.017676      -0.057145       0.010716       0.046429             11.780112       9.139183       2.101665      -0.751559      19.757669       1.684463       6.443485          -0.000000
          170              O       9.637368       8.027381      14.744093      -0.492330      23.702784 0.34726644E+03  0.74749190E+04                                 6.324253                            5.613933       0.834963       2.330569                    0.999296      25.729645      63.744755       0.836102       0.340332      -1.155699       0.016280      -0.008021       0.009019       0.020266      -0.034873       0.015879      -0.025637       0.084921       0.242063      -0.097329       0.007353       0.089976              6.619753       9.217447      -0.163123      -1.451931       6.165851       0.206633       4.475961          -0.000002
          171              O       1.775118       6.373083      12.984641      -0.558969      33.270693 0.49440824E+03  0.11656613E+05                                 8.190693                            6.850749       0.383093       2.166348                    0.997743      27.637970      72.304699       0.729790       0.355977      -1.139666       0.041661      -0.010456       0.034827       0.055298       0.070446      -0.041302       0.035507      -0.002816       0.085147      -0.106555       0.048818       0.057736              9.204932       9.092739       1.441945       2.062773      10.563380       3.300340       7.958676           0.000000
          172              O       2.925461       6.943920      14.766626      -0.486399      28.765034 0.39412067E+03  0.87391909E+04                                 7.361748                            6.004433       0.718438       2.320570                    0.997909      25.369265      63.388900       0.805226       0.343041      -1.155652      -0.007820       0.005040       0.001385       0.009406       0.004837       0.015363      -0.041757       0.071905       0.020239      -0.065460       0.021960       0.043500              8.559775       9.670473      -3.925234       3.210671       9.245611      -1.654710       6.763239          -0.000002
          173              O       3.986044      11.566940      13.384602      -0.608557      35.361599 0.49288573E+03  0.11548030E+05                                 8.387730                            6.702562       0.602564       2.226235                    0.999386      27.670083      70.876279       0.764853       0.341796      -1.157661      -0.050401       0.005278       0.029344       0.058560      -0.026246       0.015168       0.000843       0.091109       0.129572      -0.074364       0.021483       0.052881              9.730834      16.146350       1.963202      -2.331924       7.547098      -0.321817       5.499055           0.000002
          174              O       2.473119      13.149883      13.641854      -0.521795      33.406917 0.49460141E+03  0.11658197E+05                                 8.272249                            6.903000       0.280543       2.164597                    0.995560      26.681899      69.714300       0.719247       0.361286      -1.135856      -0.015370      -0.010528      -0.004670       0.019207      -0.027402       0.022029       0.007029      -0.082197       0.066378      -0.066491       0.028148       0.038344              9.496132       8.215395       0.958321      -0.617467      15.375869      -0.101893       4.897133          -0.000001
          175              O      10.817237      12.888876      13.474734      -0.564034      31.772035 0.46229230E+03  0.10688858E+05                                 7.859274                            6.541279       0.530266       2.225908                    0.997435      27.040270      69.435532       0.763223       0.347088      -1.150013       0.017628       0.004569       0.010818       0.021182       0.008778       0.013578      -0.068104       0.071410      -0.015477      -0.090507       0.038131       0.052376              8.971002      10.598102      -4.389564       3.129964       9.364727      -1.677432       6.950178          -0.000002
          176              O       0.181882      13.247526      15.324318      -0.574738      30.996709 0.46953940E+03  0.10920753E+05                                 7.769784                            6.651370       0.458698       2.195876                    0.997929      27.398932      71.031690       0.745322       0.353331      -1.142590      -0.000508      -0.012885      -0.028477       0.031261       0.070896      -0.038282       0.019143       0.016154       0.066621      -0.096021       0.028563       0.067458              8.613030       6.213730      -0.165836       0.333777      11.667969       3.888134       7.957391          -0.000002

******************************************************
Auxiliary information for the entire system
The total spin magnetic moment of the unit cell is   0.000088
The total net atomic charge of the unit cell is   -0.000009
Accuracy of reproducing the electrostatic potential in the unit cell:
  The inner radius (bohr) =    5.0000
  The outer radius (bohr) =   12.0000
  Valid grid points have density less than (e/(bohr^3)) =    0.0001
  The number of valid grid points were=       336184
  The rms potential error without charges in kcal/mol is=     12.07775
  The rms potential error with partial charges in kcal/mol is=      3.53331
  The RRMSE value at monopole order=      0.29255
  The rms potential error with partial charges and cloud penetration in kcal/mol is=      3.53292
  The RRMSE value at monopole order with cloud penetration is=      0.29251
  The rms potential error with partial charges and atomic dipoles in kcal/mol is=      0.48587
  The RRMSE value at dipole order=      0.04023
  The rms potential error with partial charges, atomic dipoles and cloud penetration in kcal/mol is=      0.47986
  The RRMSE value at dipole order with cloud penetration=      0.03973

******************************************************
The electron densities and ab initio electrostatic potential were computed in VASP using the PBE functional and
projector augmented wave method. See the main text of the journal article for a description of computational details.
The atomic charges, dipoles, and quadrupoles were computed with the DDEC6 method as described in
(a) T. A. Manz and N. Gabaldon Limas, RSC Adv. 6 (2016) 47771-47801 DOI: 10.1039/c6ra04656h
(b) N. Gabaldon Limas and T. A. Manz, RSC Adv. 8 (2018) 2678-2707 DOI: 10.1039/c7ra11829e.
For each atom in the material, the electron cloud parameters were fit to the spherically averaged atom-in-material
electron density using radial positions for which this density was between 10^-4 and 10^-2 electrons per cubic bohr.
The polarizabilities, dispersion coefficients, and quantum Drude oscillator (QDO) parameters were fit using the MCLF method.
The magnetic structure of the system was optimized in VASP from the default ferromagnetic initial guess using spin polarization.
The atomic spin moments (ASMs) were computed on this optimized magnetic structure using the DDEC6 partition as inputs
to the method of T. A. Manz and D. S. Sholl, J. Chem. Theory Comput. 7 (2011) 4146-4164 DOI: 10.1021/ct200539n.
The RMSE and RRMSE were computed using a uniform grid with Ewald summation.
