# Supplementary material for: A collection of forcefield precursors for metal–organic frameworks
Source: RSC Adv. 2019 Nov 13;9(63):36492–507. doi: 10.1039/c9ra07327b (PMC9075174; doi:10.1039/c9ra07327b)
Supplement: RA-009-C9RA07327B-s3428 [file RA-009-C9RA07327B-s3428.xyz]

  108
jmolscript: load "" {1 1 1} spacegroup "x,y,z" unitcell [{     10.127900     0.000000     0.000000 }, {      0.000000    11.649500     0.000000 }, {      0.000000    -0.433086    14.854488 }]
Mn     9.273004     8.759892     1.948166     0.989863
Mn     1.015727     8.478931     4.680352     0.981422
Mn     4.209054     8.497815     5.479078     0.989881
Mn     6.079677     8.778776     2.746892     0.981422
Mn     0.854896     2.456522    12.906322     0.989833
Mn     9.112173     2.737483    10.174136     0.981411
Mn     5.918846     2.718599     9.375410     0.989721
Mn     4.048223     2.437638    12.107596     0.981328
Mn     0.000000     5.824750     0.000000     1.001939
Mn     5.063950    -0.216543     7.427244     1.001968
Mn     0.000000     0.000000     0.000000     1.006166
Mn     5.063950     5.608207     7.427244     1.006124
H      7.589848     9.906100     5.415946     0.024989
H      0.236993     5.459518     3.936439     0.030627
H      6.267145     6.435374     0.632801     0.031145
H      1.901007    11.263481     3.450698     0.023563
H      1.596157     7.739585    13.796848     0.023386
H      7.110799    11.576303     0.193108     0.029849
H      2.525898     7.351607     2.011298     0.024997
H      5.300943     0.148689     3.490805     0.030634
H      1.203195    10.822333     6.794443     0.031151
H      6.964957     5.994226     3.976546     0.023560
H      6.660107     9.085036     8.484884     0.023374
H      2.046849     5.681404     7.234136     0.029844
H      2.538052     1.310314     9.438542     0.024981
H      9.890907     5.756896    10.918049     0.030621
H      3.860755     4.781040    14.221687     0.031133
H      8.226893    -0.047067    11.403790     0.023560
H      8.531743     3.476829     1.057640     0.023371
H      3.017101    -0.359889    14.661380     0.029827
H      7.602002     3.864807    12.843190     0.024977
H      4.826957    11.067725    11.363683     0.030612
H      8.924705     0.394081     8.060045     0.031138
H      3.162943     5.222188    10.877942     0.023547
H      3.467793     2.131378     6.369604     0.023355
H      8.081051     5.535010     7.620352     0.029825
C      8.290699     9.539932     4.889355     0.537918
C      0.073934     5.954493     3.141724     0.526252
C      7.183719     6.662994     0.729058     0.528420
C      1.290294    10.979790     2.780315     0.534931
C      1.030007     8.232701    14.380481     0.547623
C      7.275883    10.844271     0.775701     0.541443
C      3.226749     7.717775     2.537889     0.537918
C      5.137884    11.303214     4.285520     0.526254
C      2.119769    10.594713     6.698186     0.528423
C      6.354244     6.277917     4.646929     0.534923
C      6.093957     8.591920     7.901251     0.547615
C      2.211933     6.413436     6.651543     0.541439
C      1.837201     1.676482     9.965133     0.537893
C     10.053966     5.261921    11.712764     0.526249
C      2.944181     4.553420    14.125430     0.528405
C      8.837606     0.236624    12.074173     0.534929
C      9.097893     2.983713     0.474007     0.547616
C      2.852017     0.372143    14.078787     0.541409
C      6.901151     3.498639    12.316599     0.537884
C      4.990016    -0.086800    10.568968     0.526242
C      8.008131     0.621701     8.156302     0.528405
C      3.773656     4.938497    10.207559     0.534906
C      4.033943     2.624494     6.953237     0.547606
C      7.915967     4.802978     8.202945     0.541409
O      8.028589     9.306984     3.673218    -0.554511
O      9.373169     9.334294     5.461550    -0.511327
O     -0.005064     7.213571     3.257589    -0.557025
O     10.090123     5.317068     2.105624    -0.501467
O      7.467503     7.568633     1.575913    -0.551066
O      7.991723     6.053505     0.021390    -0.502854
O      0.769822     9.834727     2.933316    -0.557111
O      1.086116     0.108660     1.855028    -0.501811
O      0.291886     7.987756     0.314172    -0.561404
O      1.083179     9.443244    14.299079    -0.502578
O      8.483939    10.467729     0.888595    -0.549024
O      6.296819    10.358934     1.343737    -0.505117
O      2.964639     7.950723     3.754026    -0.554513
O      4.309219     7.923413     1.965694    -0.511321
O      5.058886    10.044136     4.169655    -0.557032
O      5.026173     0.291139     5.321620    -0.501471
O      2.403553     9.689074     5.851331    -0.551069
O      2.927773    11.204202     7.405854    -0.502853
O      5.833772     7.422980     4.493928    -0.557116
O      6.150066     5.499547     5.572216    -0.501813
O      5.355836     9.269951     7.113072    -0.561414
O      6.147129     7.381377     7.982653    -0.502577
O      3.419989     6.789978     6.538649    -0.549022
O      1.232869     6.898773     6.083507    -0.505117
O      2.099311     1.909430    11.181270    -0.554497
O      0.754731     1.882120     9.392938    -0.511361
O      0.005064     4.002843    11.596899    -0.557008
O      0.037777     5.899346    12.748864    -0.501484
O      2.660397     3.647781    13.278575    -0.551038
O      2.136177     5.595995    -0.021390    -0.502897
O      9.358078     1.381687    11.921172    -0.557093
O      9.041784    11.107754    12.999460    -0.501831
O      9.836014     3.228658    14.540316    -0.561383
O      9.044721     1.773170     0.555409    -0.502586
O      1.643961     0.748685    13.965893    -0.549021
O      3.831081     0.857480    13.510751    -0.505115
O      7.163261     3.265691    11.100462    -0.554502
O      5.818681     3.293001    12.888794    -0.511350
O      5.069014     1.172278    10.684833    -0.557003
O      5.101727    10.925275     9.532868    -0.501508
O      7.724347     1.527340     9.003157    -0.551036
O      7.200127     0.012212     7.448634    -0.502891
O      4.294128     3.793434    10.360560    -0.557085
O      3.977834     5.716867     9.282272    -0.501852
O      4.772064     1.946463     7.741416    -0.561386
O      3.980771     3.835037     6.871835    -0.502592
O      6.707911     4.426436     8.315839    -0.549003
O      8.895031     4.317641     8.770981    -0.505120

The following XYZ coordinates are in angstroms. Other properties are in atomic units.
The sperically averaged electron density of each atom fit to a function of the form exp(a - br)
eigen_1, eigen_2 and eigen_3 are the three eigenvalues of traceless quadrupole moment tensor
  atom number  atomic symbol              X              Y              Z     net charge C6 coefficient C8 coefficient C10 coefficient fluctuating dipole atomic polarizability isotropic forcefield polarizability              a              b squared Pearson coefficient          <r^3>          <r^4>         wp_QDO          m_QDO          q_QDO       dipole_x       dipole_y       dipole_z         dipole            Qxy            Qxz            Qyz     Q(x^2-y^2)  Q(3z^2 - R^2)        eigen_1        eigen_2        eigen_3 static polarizability      alpha(xx)      alpha(xy)      alpha(xz)      alpha(yy)      alpha(yz)      alpha(zz) atomic spin moment
            1             Mn       9.273004       8.759892       1.948166       0.989863     103.386422 0.24309882E+04  0.83525185E+05                                19.289078                           17.163498       0.151749       1.836163                    0.999667      54.571201     160.609139       0.392294       0.454423      -1.095581      -0.004952       0.000310       0.006373       0.008076       0.003954       0.008755       0.001590       0.015647       0.019950      -0.012108      -0.002848       0.014955             21.250380      23.123810      -0.555657      -0.587515      19.642270      -0.334567      20.985061           4.701572
            2             Mn       1.015727       8.478931       4.680352       0.981422     135.136359 0.30445022E+04  0.10968682E+06                                22.079981                           18.623575       0.174252       1.845315                    0.999405      54.323629     159.069631       0.397949       0.427210      -1.122481      -0.008752      -0.006173       0.011561       0.015759       0.030407      -0.020446       0.004081       0.017476       0.076933      -0.047886       0.009487       0.038399             25.570411      31.530633      -0.966394       7.207570      19.733493      -0.147239      25.447108           4.688212
            3             Mn       4.209054       8.497815       5.479078       0.989881     103.389165 0.24310671E+04  0.83528364E+05                                19.289165                           17.163571       0.151835       1.836183                    0.999667      54.571961     160.610485       0.392301       0.454412      -1.095590      -0.004952      -0.000310      -0.006369       0.008074      -0.003958      -0.008755       0.001586       0.015654       0.019949      -0.012112      -0.002844       0.014957             21.250476      23.123956       0.555657       0.587512      19.642302      -0.334576      20.985171           4.701615
            4             Mn       6.079677       8.778776       2.746892       0.981422     135.136514 0.30445078E+04  0.10968704E+06                                22.079970                           18.623571       0.174254       1.845315                    0.999405      54.323592     159.069428       0.397949       0.427209      -1.122482      -0.008739       0.006178      -0.011571       0.015762      -0.030412       0.020448       0.004076       0.017475       0.076923      -0.047889       0.009486       0.038403             25.570393      31.530541       0.966398      -7.207600      19.733482      -0.147258      25.447156           4.688216
            5             Mn       0.854896       2.456522      12.906322       0.989833     103.383616 0.24309105E+04  0.83522085E+05                                19.289024                           17.163460       0.151647       1.836141                    0.999667      54.570213     160.607285       0.392285       0.454435      -1.095570       0.004957      -0.000312      -0.006381       0.008086       0.003938       0.008748       0.001584       0.015667       0.019928      -0.012105      -0.002842       0.014947             21.250317      23.123818      -0.555630      -0.587473      19.642219      -0.334585      20.984915           4.701372
            6             Mn       9.112173       2.737483      10.174136       0.981411     135.134515 0.30444469E+04  0.10968453E+06                                22.080004                           18.623577       0.174225       1.845307                    0.999405      54.323680     159.070503       0.397942       0.427218      -1.122474       0.008750       0.006175      -0.011560       0.015758       0.030403      -0.020420       0.004065       0.017507       0.076915      -0.047871       0.009488       0.038383             25.570457      31.530769      -0.966503       7.207446      19.733595      -0.147287      25.447007           4.688212
            7             Mn       5.918846       2.718599       9.375410       0.989721     103.388170 0.24310506E+04  0.83528233E+05                                19.289632                           17.163985       0.151654       1.836123                    0.999667      54.572795     160.616997       0.392277       0.454437      -1.095567       0.004952       0.000313       0.006383       0.008085      -0.003943      -0.008747       0.001584       0.015669       0.019953      -0.012112      -0.002838       0.014950             21.250997      23.124580       0.555611       0.587504      19.642790      -0.334583      20.985620           4.701469
            8             Mn       4.048223       2.437638      12.107596       0.981328     135.136428 0.30445060E+04  0.10968753E+06                                22.080537                           18.624017       0.174146       1.845276                    0.999405      54.324672     159.075684       0.397928       0.427229      -1.122462       0.008742      -0.006178       0.011566       0.015760      -0.030399       0.020420       0.004066       0.017508       0.076904      -0.047867       0.009487       0.038380             25.571088      31.531560       0.966551      -7.207732      19.734031      -0.147319      25.447674           4.688275
            9             Mn       0.000000       5.824750       0.000000       1.001939     119.601101 0.27190440E+04  0.95563473E+05                                20.730313                           17.859921       0.158558       1.844207                    0.999442      53.889347     157.638021       0.396147       0.439920      -1.110409       0.000010      -0.000006      -0.000014       0.000018       0.022564       0.043977      -0.029744      -0.016983      -0.045272      -0.068922       0.031626       0.037296             23.502609      20.271506      -0.805305      -1.669454      27.941298       6.183931      22.295023           4.685584
           10             Mn       5.063950      -0.216543       7.427244       1.001968     119.601048 0.27190457E+04  0.95563400E+05                                20.730180                           17.859827       0.158590       1.844219                    0.999442      53.888974     157.636017       0.396152       0.439915      -1.110414       0.000010       0.000006       0.000018       0.000022      -0.022572      -0.043987      -0.029751      -0.016987      -0.045301      -0.068940       0.031639       0.037301             23.502444      20.271315       0.805285       1.669418      27.941142       6.183953      22.294875           4.685563
           11             Mn       0.000000       0.000000       0.000000       1.006166     135.773050 0.30709790E+04  0.11076940E+06                                22.074288                           18.673325       0.165389       1.846259                    0.999552      53.768240     157.019911       0.398809       0.425792      -1.124541      -0.000001       0.000010      -0.000012       0.000016       0.019129      -0.019103       0.058001       0.054516      -0.011792      -0.080214       0.035233       0.044982             25.420676      21.633268       0.861748      -0.990024      30.573780      -8.402825      24.054979           4.689111
           12             Mn       5.063950       5.608207       7.427244       1.006124     135.774974 0.30710433E+04  0.11077236E+06                                22.074539                           18.673556       0.165369       1.846249                    0.999552      53.768788     157.022245       0.398806       0.425794      -1.124539      -0.000005      -0.000013       0.000015       0.000020      -0.019131       0.019110       0.058009       0.054530      -0.011805      -0.080228       0.035241       0.044988             25.420953      21.633434      -0.861820       0.990051      30.574116      -8.403045      24.055309           4.689092
           13              H       7.589848       9.906100       5.415946       0.024989       1.314066 0.94127371E+01  0.96771378E+02                                 2.004978                            1.803648      -1.239138       2.260091                    0.994110       4.138880      12.072071       0.459681       1.296041      -0.702816      -0.045865       0.024823       0.035639       0.063166      -0.006014      -0.004895      -0.003492       0.003978      -0.001810      -0.009695       0.002384       0.007311              2.125345       2.505604      -0.433838      -0.649966       1.739808       0.381599       2.130622           0.001415
           14              H       0.236993       5.459518       3.936439       0.030627       1.394760 0.10407321E+02  0.10643997E+03                                 1.879588                            1.747810      -0.866938       2.434052                    0.998938       3.547728       9.347471       0.544076       1.100730      -0.754652       0.011358      -0.038438       0.049048       0.063341      -0.003905      -0.000003      -0.007715      -0.013751      -0.004407      -0.008278      -0.004361       0.012640              1.919095       1.516809      -0.068907       0.207710       1.795689      -0.458392       2.444786           0.002413
           15              H       6.267145       6.435374       0.632801       0.031145       1.372492 0.10026293E+02  0.10256463E+03                                 1.920460                            1.758220      -0.942781       2.399788                    0.998158       3.700986      10.060827       0.517859       1.156211      -0.738358      -0.058002      -0.017110      -0.011339       0.061527       0.007026       0.003380       0.000263       0.003330      -0.005850      -0.007029      -0.001910       0.008939              1.986982       2.807514       0.252483       0.111557       1.581199       0.161581       1.572234           0.002481
           16              H       1.901007      11.263481       3.450698       0.023563       1.378538 0.10154017E+02  0.10432630E+03                                 1.940920                            1.781439      -0.793163       2.465210                    0.999012       3.704299      10.131744       0.508645       1.172021      -0.734967       0.041646       0.023084       0.039369       0.061783       0.005236       0.005550       0.005563       0.000231      -0.006583      -0.006873      -0.004138       0.011011              2.011426       2.109643       0.221674       0.709357       1.616850       0.174220       2.307786           0.002537
           17              H       1.596157       7.739585      13.796848       0.023386       1.539312 0.11637330E+02  0.12309928E+03                                 2.049161                            1.878694      -1.077257       2.335671                    0.996806       3.778427      10.317265       0.509113       1.137339      -0.744195       0.040793      -0.026139      -0.044362       0.065691      -0.001864      -0.014966      -0.000008       0.008655       0.006813      -0.012486      -0.005296       0.017782              2.118846       1.983070      -0.415991      -0.433326       2.305748       0.514563       2.067721           0.002242
           18              H       7.110799      11.576303       0.193108       0.029849       1.448543 0.10618983E+02  0.11063480E+03                                 2.017087                            1.828915      -1.107407       2.325914                    0.996012       3.847779      10.693189       0.497694       1.181232      -0.731520      -0.016807       0.049213      -0.038966       0.064983      -0.007347       0.003169      -0.009474      -0.004556      -0.006024      -0.009855      -0.004515       0.014370              2.111745       1.726218      -0.083924       0.076461       2.433041      -0.799838       2.175976           0.002276
           19              H       2.525898       7.351607       2.011298       0.024997       1.313989 0.94120811E+01  0.96762996E+02                                 2.004910                            1.803593      -1.239124       2.260109                    0.994111       4.138739      12.071577       0.459684       1.296053      -0.702814      -0.045867      -0.024823      -0.035642       0.063170       0.006014       0.004895      -0.003492       0.003978      -0.001807      -0.009695       0.002385       0.007310              2.125268       2.505507       0.433815       0.649931       1.739753       0.381578       2.130545           0.001417
           20              H       5.300943       0.148689       3.490805       0.030634       1.394654 0.10406350E+02  0.10642762E+03                                 1.879506                            1.747740      -0.866853       2.434106                    0.998939       3.547564       9.346951       0.544081       1.100745      -0.754650       0.011358       0.038441      -0.049051       0.063347       0.003905       0.000004      -0.007717      -0.013754      -0.004410      -0.008281      -0.004362       0.012643              1.919009       1.516751       0.068902      -0.207695       1.795611      -0.458363       2.444664           0.002417
           21              H       1.203195      10.822333       6.794443       0.031151       1.372437 0.10025805E+02  0.10255846E+03                                 1.920418                            1.758185      -0.942740       2.399816                    0.998159       3.700893      10.060536       0.517860       1.156222      -0.738356      -0.058004       0.017112       0.011339       0.061529      -0.007027      -0.003380       0.000263       0.003329      -0.005845      -0.007031      -0.001908       0.008939              1.986937       2.807442      -0.252475      -0.111554       1.581167       0.161575       1.572203           0.002473
           22              H       6.964957       5.994226       3.976546       0.023560       1.378478 0.10153492E+02  0.10431978E+03                                 1.940891                            1.781415      -0.793154       2.465227                    0.999012       3.704201      10.131491       0.508638       1.172050      -0.734961       0.041649      -0.023086      -0.039373       0.061789      -0.005237      -0.005551       0.005565       0.000230      -0.006586      -0.006875      -0.004138       0.011013              2.011395       2.109611      -0.221670      -0.709341       1.616827       0.174218       2.307748           0.002538
           23              H       6.660107       9.085036       8.484884       0.023374       1.539258 0.11636830E+02  0.12309277E+03                                 2.049129                            1.878668      -1.077210       2.335701                    0.996807       3.778340      10.317002       0.509110       1.137356      -0.744192       0.040795       0.026138       0.044365       0.065694       0.001864       0.014968      -0.000009       0.008658       0.006817      -0.012487      -0.005298       0.017784              2.118812       1.983041       0.415982       0.433317       2.305706       0.514552       2.067691           0.002238
           24              H       2.046849       5.681404       7.234136       0.029844       1.448486 0.10618469E+02  0.11062815E+03                                 2.017046                            1.828880      -1.107355       2.325945                    0.996013       3.847685      10.692882       0.497694       1.181245      -0.731518      -0.016810      -0.049214       0.038967       0.064985       0.007349      -0.003170      -0.009475      -0.004555      -0.006026      -0.009856      -0.004516       0.014372              2.111699       1.726183       0.083922      -0.076459       2.432985      -0.799814       2.175930           0.002271
           25              H       2.538052       1.310314       9.438542       0.024981       1.314100 0.94130308E+01  0.96775074E+02                                 2.005004                            1.803669      -1.239111       2.260096                    0.994110       4.138944      12.072268       0.459681       1.296031      -0.702818       0.045866      -0.024819      -0.035635       0.063163      -0.006014      -0.004896      -0.003489       0.003975      -0.001812      -0.009693       0.002382       0.007311              2.125374       2.505645      -0.433847      -0.649976       1.739828       0.381604       2.130647           0.001418
           26              H       9.890907       5.756896      10.918049       0.030621       1.394885 0.10408479E+02  0.10645479E+03                                 1.879692                            1.747901      -0.867055       2.433987                    0.998937       3.547916       9.348103       0.544065       1.100722      -0.754654      -0.011359       0.038430      -0.049047       0.063336      -0.003905      -0.000002      -0.007713      -0.013744      -0.004402      -0.008276      -0.004360       0.012636              1.919203       1.516884      -0.068912       0.207728       1.795788      -0.458426       2.444937           0.002418
           27              H       3.860755       4.781040      14.221687       0.031133       1.372610 0.10027349E+02  0.10257812E+03                                 1.920559                            1.758304      -0.942895       2.399721                    0.998157       3.701186      10.061499       0.517851       1.156200      -0.738360       0.057999       0.017104       0.011330       0.061521       0.007025       0.003377       0.000263       0.003330      -0.005851      -0.007027      -0.001910       0.008937              1.987088       2.807680       0.252498       0.111562       1.581274       0.161595       1.572309           0.002481
           28              H       8.226893      -0.047067      11.403790       0.023560       1.378602 0.10154607E+02  0.10433399E+03                                 1.940984                            1.781494      -0.793245       2.465168                    0.999011       3.704409      10.132159       0.508635       1.172025      -0.734966      -0.041647      -0.023076      -0.039370       0.061782       0.005233       0.005551       0.005562       0.000236      -0.006577      -0.006872      -0.004136       0.011008              2.011495       2.109717       0.221684       0.709391       1.616899       0.174227       2.307867           0.002543
           29              H       8.531743       3.476829       1.057640       0.023371       1.539488 0.11638942E+02  0.12312044E+03                                 2.049293                            1.878805      -1.077310       2.335625                    0.996805       3.778682      10.318093       0.509106       1.137316      -0.744200      -0.040789       0.026138       0.044353       0.065682      -0.001864      -0.014961      -0.000006       0.008653       0.006811      -0.012481      -0.005295       0.017776              2.118987       1.983195      -0.416030      -0.433367       2.305911       0.514612       2.067855           0.002236
           30              H       3.017101      -0.359889      14.661380       0.029827       1.448738 0.10620676E+02  0.11065616E+03                                 2.017197                            1.829005      -1.107480       2.325844                    0.996012       3.848071      10.693965       0.497707       1.181160      -0.731536       0.016804      -0.049204       0.038956       0.064969      -0.007346       0.003167      -0.009470      -0.004555      -0.006023      -0.009852      -0.004513       0.014365              2.111864       1.726309      -0.083928       0.076464       2.433184      -0.799904       2.176100           0.002276
           31              H       7.602002       3.864807      12.843190       0.024977       1.314084 0.94128980E+01  0.96773448E+02                                 2.004998                            1.803664      -1.239136       2.260088                    0.994110       4.138925      12.072229       0.459679       1.296042      -0.702816       0.045866       0.024820       0.035639       0.063165       0.006014       0.004896      -0.003489       0.003975      -0.001808      -0.009693       0.002382       0.007311              2.125366       2.505636       0.433845       0.649973       1.739823       0.381602       2.130640           0.001420
           32              H       4.826957      11.067725      11.363683       0.030612       1.394848 0.10408138E+02  0.10645063E+03                                 1.879683                            1.747893      -0.867032       2.434009                    0.998937       3.547842       9.347933       0.544055       1.100748      -0.754648      -0.011360      -0.038431       0.049050       0.063340       0.003905       0.000003      -0.007714      -0.013746      -0.004403      -0.008277      -0.004360       0.012637              1.919194       1.516877       0.068912      -0.207727       1.795779      -0.458425       2.444926           0.002429
           33              H       8.924705       0.394081       8.060045       0.031138       1.372568 0.10026979E+02  0.10257343E+03                                 1.920526                            1.758277      -0.942865       2.399742                    0.998158       3.701114      10.061270       0.517852       1.156207      -0.738358       0.058001      -0.017106      -0.011331       0.061523      -0.007026      -0.003378       0.000262       0.003330      -0.005849      -0.007029      -0.001909       0.008938              1.987052       2.807623      -0.252492      -0.111560       1.581249       0.161591       1.572285           0.002474
           34              H       3.162943       5.222188      10.877942       0.023547       1.378581 0.10154426E+02  0.10433193E+03                                 1.940994                            1.781502      -0.793255       2.465173                    0.999011       3.704374      10.132140       0.508622       1.172057      -0.734959      -0.041648       0.023077       0.039374       0.061785      -0.005233      -0.005552       0.005563       0.000236      -0.006578      -0.006873      -0.004136       0.011009              2.011506       2.109730      -0.221686      -0.709399       1.616907       0.174228       2.307882           0.002544
           35              H       3.467793       2.131378       6.369604       0.023355       1.539462 0.11638698E+02  0.12311728E+03                                 2.049283                            1.878796      -1.077278       2.335644                    0.996806       3.778634      10.317951       0.509103       1.137329      -0.744198      -0.040791      -0.026138      -0.044355       0.065685       0.001864       0.014962      -0.000006       0.008655       0.006815      -0.012481      -0.005296       0.017777              2.118976       1.983186       0.416027       0.433366       2.305895       0.514609       2.067846           0.002234
           36              H       8.081051       5.535010       7.620352       0.029825       1.448670 0.10620066E+02  0.11064825E+03                                 2.017145                            1.828961      -1.107415       2.325881                    0.996012       3.847957      10.693583       0.497709       1.181172      -0.731534       0.016806       0.049206      -0.038958       0.064972       0.007347      -0.003168      -0.009470      -0.004554      -0.006023      -0.009852      -0.004514       0.014366              2.111807       1.726265       0.083926      -0.076462       2.433115      -0.799873       2.176042           0.002270
           37              C       8.290699       9.539932       4.889355       0.537918      19.515023 0.21679073E+03  0.43463332E+04                                 6.594675                            5.150286       0.249971       2.143472                    0.999662      22.215698      61.877135       0.665841       0.458832      -1.023559       0.044049      -0.022670      -0.044520       0.066606       0.049323      -0.031619      -0.046277      -0.169178      -0.160672      -0.087529      -0.051812       0.139341              7.310858       9.345012      -1.137130       0.509741       4.251944       1.187664       8.335617           0.019479
           38              C       0.073934       5.954493       3.141724       0.526252      19.027985 0.20723031E+03  0.40983736E+04                                 6.389090                            4.992951       0.411709       2.194440                    0.999870      22.012907      60.426903       0.686523       0.451121      -1.030339      -0.007016       0.042124      -0.044085       0.061377       0.006564      -0.028964      -0.023021       0.177961      -0.197702      -0.086228      -0.040613       0.126841              7.051784       3.964627       0.159757       0.783139       8.570450       1.663669       8.620276           0.021057
           39              C       7.183719       6.662994       0.729058       0.528420      19.981791 0.20731212E+03  0.40930370E+04                                 6.571181                            4.958036       0.522842       2.230775                    0.999714      21.882053      59.665609       0.697685       0.444658      -1.035922       0.060856       0.032554       0.006749       0.069345      -0.000373       0.025772      -0.104115      -0.083169       0.089091      -0.086909      -0.047266       0.134174              7.463132       8.009293      -0.608295      -1.073383       7.201764       3.617457       7.178338           0.019876
           40              C       1.290294      10.979790       2.780315       0.534931      19.013921 0.20458550E+03  0.40254244E+04                                 6.346828                            4.923049       0.581243       2.251977                    0.999630      21.750857      59.185842       0.700720       0.444247      -1.036272      -0.044426      -0.030346      -0.037366       0.065504      -0.056062      -0.069846       0.061840       0.096782      -0.074348      -0.092849      -0.044031       0.136880              7.055187       5.378431       0.961581       1.711012       7.960608      -2.409760       7.826523           0.016681
           41              C       1.030007       8.232701      14.380481       0.547623      19.448425 0.20653340E+03  0.40942438E+04                                 6.565887                            5.030859       0.269665       2.150922                    0.999810      22.066355      61.282914       0.672353       0.459542      -1.022306      -0.048656       0.022792       0.037881       0.065741      -0.003132       0.085457       0.003452       0.142238       0.111173      -0.090091      -0.040543       0.130633              7.374360       5.220011       0.277536      -1.630958      11.225154      -0.413952       5.677916           0.019341
           42              C       7.275883      10.844271       0.775701       0.541443      19.884806 0.21233298E+03  0.42299603E+04                                 6.636308                            5.081131       0.239817       2.138037                    0.999801      22.112490      61.160061       0.674299       0.455968      -1.026361       0.024328      -0.051600       0.036291       0.067612       0.001303       0.034179       0.096173      -0.087983       0.155200      -0.089553      -0.046585       0.136138              7.424782       9.497355       0.569560      -1.520181       6.595262      -2.713168       6.181728           0.018496
           43              C       3.226749       7.717775       2.537889       0.537918      19.514735 0.21678748E+03  0.43462521E+04                                 6.594639                            5.150271       0.249929       2.143466                    0.999662      22.215406      61.876224       0.665837       0.458836      -1.023556       0.044040       0.022673       0.044522       0.066602      -0.049328       0.031610      -0.046279      -0.169182      -0.160662      -0.087520      -0.051822       0.139342              7.310810       9.344942       1.137110      -0.509768       4.251922       1.187649       8.335567           0.019480
           44              C       5.137884      11.303214       4.285520       0.526254      19.027596 0.20722592E+03  0.40982641E+04                                 6.389028                            4.992919       0.411684       2.194441                    0.999870      22.012509      60.425597       0.686521       0.451124      -1.030337      -0.007012      -0.042123       0.044080       0.061372      -0.006567       0.028967      -0.023014       0.177957      -0.197716      -0.086223      -0.040620       0.126843              7.051709       3.964599      -0.159761      -0.783123       8.570357       1.663670       8.620169           0.021057
           45              C       2.119769      10.594713       6.698186       0.528423      19.981447 0.20730819E+03  0.40929396E+04                                 6.571125                            4.958003       0.522852       2.230787                    0.999715      21.881740      59.664593       0.697684       0.444660      -1.035920       0.060851      -0.032552      -0.006753       0.069340       0.000376      -0.025769      -0.104114      -0.083178       0.089121      -0.086903      -0.047275       0.134178              7.463063       8.009207       0.608292       1.073378       7.201694       3.617421       7.178287           0.019862
           46              C       6.354244       6.277917       4.646929       0.534923      19.013557 0.20458118E+03  0.40253184E+04                                 6.346773                            4.923015       0.581233       2.251984                    0.999631      21.750506      59.184739       0.700718       0.444251      -1.036271      -0.044424       0.030349       0.037359       0.065500       0.056066       0.069851       0.061836       0.096773      -0.074355      -0.092844      -0.044039       0.136883              7.055121       5.378383      -0.961570      -1.710993       7.960534      -2.409732       7.826446           0.016681
           47              C       6.093957       8.591920       7.901251       0.547615      19.448062 0.20652929E+03  0.40941408E+04                                 6.565820                            5.030820       0.269664       2.150930                    0.999810      22.066023      61.281781       0.672354       0.459544      -1.022306      -0.048658      -0.022786      -0.037879       0.065739       0.003129      -0.085457       0.003447       0.142241       0.111179      -0.090092      -0.040543       0.130635              7.374276       5.219960      -0.277529       1.630937      11.225003      -0.413950       5.677864           0.019336
           48              C       2.211933       6.413436       6.651543       0.541439      19.884498 0.21232945E+03  0.42298696E+04                                 6.636239                            5.081088       0.239850       2.138054                    0.999801      22.112204      61.158987       0.674303       0.455968      -1.026362       0.024334       0.051594      -0.036291       0.067609      -0.001302      -0.034178       0.096177      -0.087972       0.155202      -0.089552      -0.046587       0.136139              7.424700       9.497255      -0.569550       1.520166       6.595181      -2.713127       6.181664           0.018485
           49              C       1.837201       1.676482       9.965133       0.537893      19.515507 0.21679678E+03  0.43464845E+04                                 6.594751                            5.150333       0.249994       2.143467                    0.999662      22.216179      61.878673       0.665843       0.458827      -1.023561      -0.044050       0.022679       0.044515       0.066606       0.049320      -0.031628      -0.046275      -0.169164      -0.160698      -0.087534      -0.051803       0.139337              7.310948       9.345159      -1.137147       0.509763       4.251987       1.187675       8.335699           0.019488
           50              C      10.053966       5.261921      11.712764       0.526249      19.028423 0.20723547E+03  0.40985105E+04                                 6.389222                            4.993037       0.411576       2.194387                    0.999870      22.013368      60.428875       0.686511       0.451125      -1.030334       0.007020      -0.042117       0.044092       0.061378       0.006562      -0.028958      -0.023021       0.177982      -0.197676      -0.086226      -0.040619       0.126845              7.051933       3.964702       0.159761       0.783167       8.570631       1.663685       8.620466           0.021066
           51              C       2.944181       4.553420      14.125430       0.528405      19.982569 0.20732095E+03  0.40932643E+04                                 6.571378                            4.958161       0.522670       2.230704                    0.999715      21.882734      59.668300       0.697670       0.444661      -1.035917      -0.060863      -0.032545      -0.006747       0.069346      -0.000380       0.025760      -0.104124      -0.083147       0.089059      -0.086905      -0.047270       0.134175              7.463366       8.009567      -0.608319      -1.073427       7.201977       3.617583       7.178553           0.019874
           52              C       8.837606       0.236624      12.074173       0.534929      19.014226 0.20458908E+03  0.40255197E+04                                 6.346930                            4.923116       0.581143       2.251939                    0.999631      21.751138      59.187134       0.700709       0.444252      -1.036268       0.044426       0.030339       0.037374       0.065505      -0.056071      -0.069841       0.061837       0.096803      -0.074339      -0.092850      -0.044035       0.136885              7.055303       5.378528       0.961604       1.711058       7.960735      -2.409794       7.826647           0.016688
           53              C       9.097893       2.983713       0.474007       0.547616      19.448838 0.20653780E+03  0.40943588E+04                                 6.565987                            5.030916       0.269619       2.150898                    0.999810      22.066811      61.284684       0.672348       0.459543      -1.022305       0.048644      -0.022805      -0.037896       0.065746      -0.003141       0.085463       0.003469       0.142245       0.111179      -0.090098      -0.040543       0.130642              7.374476       5.220101       0.277516      -1.631007      11.225310      -0.413939       5.678016           0.019336
           54              C       2.852017       0.372143      14.078787       0.541409      19.885741 0.21234353E+03  0.42302241E+04                                 6.636466                            5.081223       0.239821       2.138016                    0.999801      22.113382      61.162972       0.674300       0.455962      -1.026364      -0.024335       0.051600      -0.036303       0.067622       0.001300       0.034181       0.096164      -0.088018       0.155216      -0.089562      -0.046576       0.136138              7.424974       9.497593       0.569578      -1.520233       6.595439      -2.713264       6.181890           0.018495
           55              C       6.901151       3.498639      12.316599       0.537884      19.515403 0.21679551E+03  0.43464530E+04                                 6.594741                            5.150327       0.249971       2.143463                    0.999662      22.216066      61.878335       0.665841       0.458829      -1.023560      -0.044044      -0.022680      -0.044524       0.066608      -0.049321       0.031628      -0.046274      -0.169167      -0.160684      -0.087534      -0.051802       0.139336              7.310937       9.345149       1.137146      -0.509762       4.251981       1.187673       8.335682           0.019490
           56              C       4.990016      -0.086800      10.568968       0.526242      19.028087 0.20723127E+03  0.40984052E+04                                 6.389156                            4.992991       0.411579       2.194396                    0.999870      22.013050      60.427775       0.686513       0.451126      -1.030334       0.007013       0.042113      -0.044090       0.061372      -0.006566       0.028958      -0.023013       0.177976      -0.197677      -0.086218      -0.040625       0.126842              7.051858       3.964665      -0.159757      -0.783159       8.570532       1.663656       8.620376           0.021069
           57              C       8.008131       0.621701       8.156302       0.528405      19.982298 0.20731782E+03  0.40931865E+04                                 6.571333                            4.958134       0.522692       2.230719                    0.999715      21.882479      59.667466       0.697670       0.444663      -1.035916      -0.060861       0.032543       0.006749       0.069345       0.000378      -0.025762      -0.104123      -0.083152       0.089078      -0.086905      -0.047272       0.134177              7.463312       8.009496       0.608315       1.073419       7.201925       3.617557       7.178514           0.019865
           58              C       3.773656       4.938497      10.207559       0.534906      19.014026 0.20458653E+03  0.40254563E+04                                 6.346895                            4.923089       0.581146       2.251946                    0.999631      21.750943      59.186476       0.700710       0.444252      -1.036268       0.044425      -0.030337      -0.037368       0.065500       0.056074       0.069843       0.061832       0.096794      -0.074332      -0.092842      -0.044042       0.136884              7.055265       5.378502      -0.961602      -1.711053       7.960687      -2.409772       7.826605           0.016690
           59              C       4.033943       2.624494       6.953237       0.547606      19.448530 0.20653412E+03  0.40942643E+04                                 6.565910                            5.030865       0.269645       2.150913                    0.999810      22.066519      61.283538       0.672353       0.459542      -1.022306       0.048643       0.022803       0.037898       0.065744       0.003140      -0.085461       0.003467       0.142245       0.111189      -0.090100      -0.040540       0.130640              7.374382       5.220047      -0.277509       1.630993      11.225138      -0.413932       5.677960           0.019335
           60              C       7.915967       4.802978       8.202945       0.541409      19.885375 0.21233927E+03  0.42301135E+04                                 6.636378                            5.081168       0.239881       2.138043                    0.999801      22.113024      61.161578       0.674305       0.455961      -1.026366      -0.024333      -0.051595       0.036304       0.067618      -0.001300      -0.034182       0.096168      -0.088006       0.155215      -0.089561      -0.046578       0.136139              7.424869       9.497470      -0.569560       1.520205       6.595335      -2.713210       6.181802           0.018488
           61              O       8.028589       9.306984       3.673218      -0.554511      38.713226 0.61002610E+03  0.15160910E+05                                 9.125606                            7.701325      -0.079239       2.026101                    0.995371      28.029067      75.328174       0.675951       0.364598      -1.132674       0.027925       0.012600       0.057150       0.064844       0.037332       0.023102       0.000731      -0.095964       0.113543      -0.083582       0.033727       0.049855             10.021730       9.488013       0.414510       1.158771       5.960046       1.912730      14.617132           0.078881
           62              O       9.373169       9.334294       5.461550      -0.511327      31.983679 0.45874003E+03  0.10578863E+05                                 7.920297                            6.556259       0.542175       2.241482                    0.998083      26.364954      67.457616       0.755887       0.351380      -1.147290      -0.042464      -0.005074      -0.040586       0.058959       0.006296       0.047375      -0.048846       0.014754      -0.229841      -0.109470       0.042954       0.066516              8.787241      14.261040      -1.517687       2.164793       5.248989       0.087283       6.851694           0.052005
           63              O      -0.005064       7.213571       3.257589      -0.557025      41.198216 0.64884270E+03  0.16395521E+05                                 9.558310                            7.993132      -0.242981       1.975664                    0.993719      28.315910      77.028885       0.656439       0.369254      -1.127758       0.000997      -0.061051      -0.017539       0.063528       0.000630      -0.019957       0.016285      -0.033451      -0.216236      -0.078219       0.023253       0.054967             10.562849       7.673331       0.233086       1.339974      15.661330       2.125941       8.353885           0.083180
           64              O      10.090123       5.317068       2.105624      -0.501467      33.383625 0.45903948E+03  0.10594293E+05                                 8.175278                            6.588645       0.424400       2.204164                    0.997437      26.307208      67.478281       0.748360       0.354628      -1.143920       0.008926       0.038014       0.035660       0.052880       0.018315      -0.010870       0.064460       0.112062       0.051820      -0.103086       0.050206       0.052881              9.234460       5.301680       0.717834       0.902378       9.141742       4.913418      13.259957           0.048494
           65              O       7.467503       7.568633       1.575913      -0.551066      42.180439 0.62524463E+03  0.15609928E+05                                 9.664242                            7.780844      -0.032028       2.048565                    0.993555      27.838932      74.592916       0.675648       0.363107      -1.135667       0.001159      -0.044317      -0.049030       0.066100       0.006666       0.023709       0.012737      -0.101543       0.136624      -0.078253       0.021538       0.056715             11.074385       9.056337       0.618911      -0.464026      12.271743       6.142792      11.895073           0.085992
           66              O       7.991723       6.053505       0.021390      -0.502854      34.669126 0.48189500E+03  0.11254463E+05                                 8.407441                            6.773075       0.426212       2.206641                    0.996829      26.423693      68.115986       0.734654       0.356986      -1.142356      -0.021616       0.039770       0.024666       0.051549      -0.059819      -0.047051      -0.034667      -0.045955       0.052449      -0.101502       0.045844       0.055658              9.535215      10.406107      -3.364202      -3.225121       9.114291       4.098621       9.085247           0.046935
           67              O       0.769822       9.834727       2.933316      -0.557111      39.911616 0.64368181E+03  0.16197013E+05                                 9.291065                            7.919621      -0.154216       2.004742                    0.993901      28.091470      75.712373       0.666152       0.365400      -1.133209       0.019610       0.053763      -0.022298       0.061418       0.004518      -0.052318       0.003715      -0.046803      -0.171927      -0.087199       0.034679       0.052519             10.138693       8.587647       3.031401       0.542784      13.726228      -2.629044       8.102202           0.082143
           68              O       1.086116       0.108660       1.855028      -0.501811      31.540941 0.43033015E+03  0.97635663E+04                                 7.816217                            6.328847       0.436038       2.204592                    0.998225      26.139052      66.275731       0.773429       0.349043      -1.149535      -0.009655      -0.038616       0.032909       0.051647      -0.071296      -0.040876      -0.044569       0.027034       0.101931      -0.114185       0.053890       0.060296              8.824101       5.587508      -0.893105       1.794134       9.080381      -5.028806      11.804414           0.045377
           69              O       0.291886       7.987756       0.314172      -0.561404      39.921699 0.63900938E+03  0.16081235E+05                                 9.371410                            7.914762      -0.217002       1.985843                    0.993157      28.261730      76.657994       0.662055       0.367621      -1.129310       0.027106       0.039664      -0.043841       0.065039       0.035522       0.008482      -0.042378       0.047072       0.056322      -0.071303       0.024039       0.047264             10.346520       8.405872       2.083116      -2.947282      12.626478      -1.172169      10.007210           0.086359
           70              O       1.083179       9.443244      14.299079      -0.502578      34.412792 0.45738316E+03  0.10548502E+05                                 8.365020                            6.577455       0.475497       2.225087                    0.997579      26.201899      67.225091       0.748736       0.354705      -1.143644      -0.015814      -0.051005       0.005423       0.053675       0.005557       0.083157      -0.002740      -0.053656      -0.089072      -0.104690       0.041650       0.063040              9.630822       5.627356      -0.032512      -0.295295      17.719108      -1.187929       5.546002           0.048304
           71              O       8.483939      10.467729       0.888595      -0.549024      38.523383 0.60141379E+03  0.14884680E+05                                 9.090368                            7.633091      -0.194005       1.997605                    0.993188      27.790299      74.381435       0.681210       0.363294      -1.134386      -0.060083       0.012334      -0.002093       0.061372      -0.018079       0.015462       0.053124       0.055945      -0.018463      -0.074814       0.036371       0.038442              9.991244      14.135827      -1.174550      -0.586902       8.827977      -2.342354       7.009927           0.086187
           72              O       6.296819      10.358934       1.343737      -0.505117      31.919402 0.44081920E+03  0.10057815E+05                                 7.881486                            6.405265       0.598348       2.262445                    0.998596      26.082513      66.229286       0.769162       0.349016      -1.150030       0.049244       0.005954      -0.020161       0.053543       0.067887      -0.046430       0.038369      -0.009099       0.083013      -0.108444       0.050846       0.057598              8.840537      10.747147       2.719286      -3.734446       7.270541      -2.972268       8.503923           0.050696
           73              O       2.964639       7.950723       3.754026      -0.554513      38.713428 0.61003117E+03  0.15161061E+05                                 9.125612                            7.701338      -0.079238       2.026098                    0.995371      28.029222      75.328553       0.675954       0.364596      -1.132676       0.027907      -0.012603      -0.057170       0.064854      -0.037328      -0.023097       0.000732      -0.095966       0.113537      -0.083578       0.033726       0.049852             10.021733       9.488045      -0.414511      -1.158778       5.960052       1.912720      14.617101           0.078880
           74              O       4.309219       7.923413       1.965694      -0.511321      31.983057 0.45872981E+03  0.10578570E+05                                 7.920214                            6.556202       0.542181       2.241494                    0.998083      26.364595      67.456540       0.755887       0.351382      -1.147289      -0.042460       0.005071       0.040563       0.058941      -0.006298      -0.047377      -0.048848       0.014751      -0.229833      -0.109471       0.042956       0.066515              8.787142      14.260844       1.517654      -2.164778       5.248943       0.087283       6.851637           0.052016
           75              O       5.058886      10.044136       4.169655      -0.557032      41.198590 0.64885240E+03  0.16395836E+05                                 9.558386                            7.993209      -0.243036       1.975644                    0.993718      28.316085      77.029661       0.656434       0.369256      -1.127756       0.001007       0.061060       0.017519       0.063531      -0.000630       0.019961       0.016280      -0.033446      -0.216230      -0.078217       0.023255       0.054962             10.562923       7.673422      -0.233099      -1.340001      15.661369       2.125960       8.353978           0.083179
           76              O       5.026173       0.291139       5.321620      -0.501471      33.382887 0.45902868E+03  0.10593972E+05                                 8.175127                            6.588541       0.424468       2.204188                    0.997437      26.307039      67.477412       0.748371       0.354626      -1.143923       0.008929      -0.038003      -0.035668       0.052878      -0.018317       0.010870       0.064457       0.112065       0.051821      -0.103086       0.050208       0.052878              9.234276       5.301599      -0.717819      -0.902351       9.141573       4.913300      13.259656           0.048494
           77              O       2.403553       9.689074       5.851331      -0.551069      42.180775 0.62525201E+03  0.15610165E+05                                 9.664310                            7.780904      -0.032102       2.048540                    0.993554      27.839071      74.593531       0.675643       0.363108      -1.135666       0.001140       0.044326       0.049022       0.066100      -0.006671      -0.023710       0.012733      -0.101539       0.136630      -0.078253       0.021538       0.056715             11.074458       9.056427      -0.618904       0.464051      12.271791       6.142815      11.895156           0.085985
           78              O       2.927773      11.204202       7.405854      -0.502853      34.668522 0.48188567E+03  0.11254184E+05                                 8.407331                            6.772998       0.426231       2.206650                    0.996830      26.423500      68.115183       0.734661       0.356984      -1.142357      -0.021623      -0.039764      -0.024656       0.051543       0.059820       0.047052      -0.034671      -0.045955       0.052462      -0.101506       0.045848       0.055658              9.535082      10.405941       3.364136       3.225069       9.114162       4.098561       9.085145           0.046926
           79              O       5.833772       7.422980       4.493928      -0.557116      39.911856 0.64368812E+03  0.16197213E+05                                 9.291102                            7.919660      -0.154261       2.004725                    0.993901      28.091603      75.712842       0.666151       0.365400      -1.133209       0.019628      -0.053768       0.022282       0.061423      -0.004517       0.052314       0.003720      -0.046800      -0.171930      -0.087196       0.034677       0.052518             10.138726       8.587686      -3.031396      -0.542801      13.726252      -2.629045       8.102241           0.082142
           80              O       6.150066       5.499547       5.572216      -0.501813      31.540183 0.43031870E+03  0.97632337E+04                                 7.816067                            6.328740       0.436116       2.204620                    0.998226      26.138836      66.274756       0.773441       0.349040      -1.149538      -0.009653       0.038609      -0.032912       0.051643       0.071300       0.040875      -0.044568       0.027037       0.101940      -0.114188       0.053891       0.060297              8.823921       5.587409       0.893085      -1.794088       9.080199      -5.028682      11.804154           0.045379
           81              O       5.355836       9.269951       7.113072      -0.561414      39.922119 0.63901931E+03  0.16081552E+05                                 9.371484                            7.914832      -0.217050       1.985825                    0.993157      28.261938      76.658791       0.662051       0.367621      -1.129309       0.027115      -0.039660       0.043853       0.065047      -0.035518      -0.008484      -0.042376       0.047076       0.056325      -0.071301       0.024042       0.047259             10.346596       8.405931      -2.083107       2.947294      12.626557      -1.172143      10.007298           0.086356
           82              O       6.147129       7.381377       7.982653      -0.502577      34.411734 0.45736763E+03  0.10548049E+05                                 8.364843                            6.577337       0.475538       2.225108                    0.997579      26.201507      67.223673       0.748744       0.354704      -1.143645      -0.015812       0.050997      -0.005412       0.053666      -0.005556      -0.083159      -0.002740      -0.053656      -0.089066      -0.104691       0.041649       0.063043              9.630597       5.627249       0.032511       0.295283      17.718641      -1.187907       5.545902           0.048302
           83              O       3.419989       6.789978       6.538649      -0.549022      38.523251 0.60141214E+03  0.14884622E+05                                 9.090331                            7.633068      -0.194025       1.997599                    0.993187      27.790294      74.381282       0.681213       0.363293      -1.134387      -0.060088      -0.012350       0.002101       0.061380       0.018080      -0.015461       0.053124       0.055938      -0.018456      -0.074812       0.036368       0.038444              9.991196      14.135741       1.174535       0.586906       8.827935      -2.342345       7.009911           0.086183
           84              O       1.232869       6.898773       6.083507      -0.505117      31.919018 0.44081354E+03  0.10057655E+05                                 7.881436                            6.405235       0.598322       2.262441                    0.998596      26.082319      66.228714       0.769162       0.349017      -1.150028       0.049230      -0.005960       0.020153       0.053528      -0.067889       0.046430       0.038373      -0.009096       0.083015      -0.108448       0.050850       0.057598              8.840475      10.747070      -2.719251       3.734413       7.270485      -2.972230       8.503869           0.050681
           85              O       2.099311       1.909430      11.181270      -0.554497      38.712451 0.61000908E+03  0.15160382E+05                                 9.125493                            7.701224      -0.079235       2.026110                    0.995370      28.028660      75.326823       0.675955       0.364598      -1.132674      -0.027925      -0.012588      -0.057137       0.064830       0.037332       0.023105       0.000728      -0.095953       0.113568      -0.083583       0.033729       0.049854             10.021605       9.487885       0.414509       1.158840       5.959976       1.912703      14.616954           0.078882
           86              O       0.754731       1.882120       9.392938      -0.511361      31.986016 0.45877961E+03  0.10580016E+05                                 7.920695                            6.556553       0.542117       2.241440                    0.998084      26.365938      67.461144       0.755867       0.351381      -1.147288       0.042468       0.005084       0.040612       0.058981       0.006296       0.047373      -0.048846       0.014763      -0.229882      -0.109479       0.042959       0.066521              8.787714      14.261908      -1.517786       2.164915       5.249222       0.087295       6.852014           0.052012
           87              O       0.005064       4.002843      11.596899      -0.557008      41.197242 0.64882194E+03  0.16394867E+05                                 9.558180                            7.993015      -0.242981       1.975673                    0.993718      28.315421      77.027277       0.656443       0.369255      -1.127757      -0.000987       0.061030       0.017544       0.063509       0.000630      -0.019959       0.016289      -0.033449      -0.216250      -0.078225       0.023256       0.054969             10.562706       7.673216       0.233070       1.339933      15.661180       2.125887       8.353722           0.083180
           88              O       0.037777       5.899346      12.748864      -0.501484      33.384741 0.45905757E+03  0.10594814E+05                                 8.175433                            6.588752       0.424454       2.204172                    0.997437      26.307745      67.479966       0.748358       0.354626      -1.143922      -0.008914      -0.038044      -0.035672       0.052909       0.018318      -0.010865       0.064458       0.112069       0.051845      -0.103089       0.050208       0.052881              9.234640       5.301770       0.717851       0.902416       9.141889       4.913526      13.260262           0.048506
           89              O       2.660397       3.647781      13.278575      -0.551038      42.179127 0.62521839E+03  0.15609125E+05                                 9.664105                            7.780724      -0.032018       2.048583                    0.993554      27.838264      74.591022       0.675647       0.363111      -1.135663      -0.001164       0.044297       0.049009       0.066072       0.006663       0.023710       0.012738      -0.101559       0.136621      -0.078261       0.021544       0.056717             11.074229       9.056185       0.618932      -0.463972      12.271605       6.142716      11.894898           0.085986
           90              O       2.136177       5.595995      -0.021390      -0.502897      34.671107 0.48192758E+03  0.11255407E+05                                 8.407687                            6.773244       0.426340       2.206656                    0.996831      26.424745      68.119106       0.734656       0.356979      -1.142362       0.021609      -0.039799      -0.024707       0.051588      -0.059818      -0.047057      -0.034667      -0.045942       0.052421      -0.101502       0.045844       0.055658              9.535511      10.406483      -3.364353      -3.225265       9.114544       4.098761       9.085507           0.046932
           91              O       9.358078       1.381687      11.921172      -0.557093      39.910578 0.64365974E+03  0.16196319E+05                                 9.290920                            7.919493      -0.154199       2.004756                    0.993901      28.090965      75.710681       0.666157       0.365401      -1.133209      -0.019597      -0.053747       0.022298       0.061400       0.004519      -0.052324       0.003712      -0.046801      -0.171938      -0.087205       0.034684       0.052521             10.138533       8.587519       3.031387       0.542746      13.726044      -2.628982       8.102036           0.082141
           92              O       9.041784      11.107754      12.999460      -0.501831      31.541950 0.43034694E+03  0.97640376E+04                                 7.816338                            6.328933       0.436134       2.204610                    0.998226      26.139657      66.277462       0.773431       0.349039      -1.149539       0.009669       0.038648      -0.032926       0.051685      -0.071303      -0.040870      -0.044570       0.027055       0.101952      -0.114192       0.053895       0.060297              8.824240       5.587593      -0.893134       1.794196       9.080511      -5.028893      11.804617           0.045392
           93              O       9.836014       3.228658      14.540316      -0.561383      39.920446 0.63898297E+03  0.16080397E+05                                 9.371214                            7.914595      -0.216978       1.985861                    0.993157      28.261153      76.655905       0.662063       0.367620      -1.129310      -0.027095      -0.039679       0.043804       0.065018       0.035533       0.008488      -0.042382       0.047067       0.056311      -0.071313       0.024044       0.047269             10.346293       8.405753       2.083126      -2.947251      12.626118      -1.172231      10.007008           0.086354
           94              O       9.044721       1.773170       0.555409      -0.502586      34.414017 0.45740195E+03  0.10549048E+05                                 8.365212                            6.577587       0.475468       2.225068                    0.997579      26.202397      67.226819       0.748729       0.354704      -1.143644       0.015826       0.051024      -0.005467       0.053701       0.005551       0.083166      -0.002734      -0.053653      -0.089099      -0.104700       0.041652       0.063048              9.631051       5.627466      -0.032562      -0.295300      17.719574      -1.187931       5.546112           0.048299
           95              O       1.643961       0.748685      13.965893      -0.549021      38.523048 0.60140453E+03  0.14884392E+05                                 9.090314                            7.633030      -0.193934       1.997632                    0.993188      27.790108      74.380755       0.681213       0.363294      -1.134386       0.060089      -0.012310       0.002061       0.061371      -0.018073       0.015455       0.053120       0.055953      -0.018476      -0.074810       0.036374       0.038436              9.991190      14.135851      -1.174581      -0.586891       8.827870      -2.342302       7.009848           0.086184
           96              O       3.831081       0.857480      13.510751      -0.505115      31.920926 0.44084196E+03  0.10058482E+05                                 7.881786                            6.405473       0.598155       2.262374                    0.998596      26.082923      66.231203       0.769141       0.349020      -1.150024      -0.049262      -0.005934       0.020132       0.053547       0.067891      -0.046439       0.038374      -0.009096       0.082998      -0.108454       0.050848       0.057606              8.840900      10.747589       2.719435      -3.734654       7.270835      -2.972427       8.504276           0.050689
           97              O       7.163261       3.265691      11.100462      -0.554502      38.712737 0.61001507E+03  0.15160565E+05                                 9.125523                            7.701248      -0.079236       2.026107                    0.995370      28.028830      75.327319       0.675956       0.364597      -1.132675      -0.027931       0.012590       0.057155       0.064848      -0.037328      -0.023099       0.000731      -0.095946       0.113559      -0.083575       0.033724       0.049851             10.021639       9.487933      -0.414509      -1.158832       5.959994       1.912712      14.616990           0.078882
           98              O       5.818681       3.293001      12.888794      -0.511350      31.985214 0.45876541E+03  0.10579608E+05                                 7.920586                            6.556469       0.542117       2.241452                    0.998084      26.365453      67.459682       0.755869       0.351383      -1.147286       0.042453      -0.005085      -0.040601       0.058963      -0.006299      -0.047378      -0.048848       0.014762      -0.229878      -0.109483       0.042961       0.066522              8.787591      14.261694       1.517757      -2.164895       5.249160       0.087290       6.851921           0.052014
           99              O       5.069014       1.172278      10.684833      -0.557003      41.196506 0.64880879E+03  0.16394450E+05                                 9.558069                            7.992934      -0.242993       1.975675                    0.993718      28.315122      77.026240       0.656446       0.369256      -1.127757      -0.000999      -0.061027      -0.017525       0.063501      -0.000627       0.019960       0.016285      -0.033450      -0.216251      -0.078224       0.023256       0.054969             10.562574       7.673138      -0.233062      -1.339914      15.660959       2.125846       8.353625           0.083176
          100              O       5.101727      10.925275       9.532868      -0.501508      33.384699 0.45905810E+03  0.10594823E+05                                 8.175401                            6.588736       0.424529       2.204193                    0.997437      26.307851      67.480087       0.748363       0.354624      -1.143924      -0.008919       0.038038       0.035682       0.052912      -0.018320       0.010865       0.064455       0.112068       0.051853      -0.103087       0.050207       0.052880              9.234599       5.301754      -0.717844      -0.902411       9.141834       4.913492      13.260209           0.048506
          101              O       7.724347       1.527340       9.003157      -0.551036      42.179283 0.62522203E+03  0.15609245E+05                                 9.664146                            7.780760      -0.032098       2.048558                    0.993554      27.838326      74.591369       0.675643       0.363112      -1.135662      -0.001164      -0.044307      -0.049005       0.066075      -0.006667      -0.023711       0.012736      -0.101553       0.136626      -0.078259       0.021542       0.056717             11.074275       9.056241      -0.618926       0.463986      12.271630       6.142734      11.894952           0.085983
          102              O       7.200127       0.012212       7.448634      -0.502891      34.670458 0.48191712E+03  0.11255098E+05                                 8.407582                            6.773169       0.426344       2.206664                    0.996831      26.424482      68.118163       0.734660       0.356979      -1.142362       0.021614       0.039795       0.024699       0.051584       0.059818       0.047055      -0.034669      -0.045942       0.052433      -0.101502       0.045845       0.055657              9.535385      10.406319       3.364291       3.225207       9.114427       4.098710       9.085411           0.046925
          103              O       4.294128       3.793434      10.360560      -0.557085      39.909837 0.64364503E+03  0.16195853E+05                                 9.290803                            7.919398      -0.154208       2.004760                    0.993901      28.090652      75.709563       0.666161       0.365401      -1.133209      -0.019606       0.053744      -0.022280       0.061394      -0.004521       0.052319       0.003716      -0.046801      -0.171940      -0.087202       0.034681       0.052522             10.138402       8.587414      -3.031352      -0.542733      13.725865      -2.628932       8.101926           0.082142
          104              O       3.977834       5.716867       9.282272      -0.501852      31.541909 0.43034690E+03  0.97640330E+04                                 7.816320                            6.328922       0.436190       2.204626                    0.998226      26.139705      66.277495       0.773434       0.349037      -1.149541       0.009669      -0.038645       0.032931       0.051686       0.071305       0.040867      -0.044569       0.027058       0.101969      -0.114194       0.053896       0.060298              8.824218       5.587581       0.893133      -1.794194       9.080480      -5.028877      11.804594           0.045391
          105              O       4.772064       1.946463       7.741416      -0.561386      39.920306 0.63898109E+03  0.16080338E+05                                 9.371194                            7.914585      -0.217008       1.985853                    0.993156      28.261114      76.655778       0.662063       0.367620      -1.129310      -0.027102       0.039681      -0.043803       0.065021      -0.035531      -0.008487      -0.042380       0.047068       0.056314      -0.071310       0.024044       0.047266             10.346264       8.405740      -2.083112       2.947244      12.626057      -1.172217      10.006994           0.086352
          106              O       3.980771       3.835037       6.871835      -0.502592      34.413129 0.45738888E+03  0.10548666E+05                                 8.365063                            6.577488       0.475496       2.225084                    0.997579      26.202076      67.225639       0.748735       0.354704      -1.143645       0.015823      -0.051018       0.005465       0.053694      -0.005551      -0.083165      -0.002734      -0.053654      -0.089092      -0.104699       0.041651       0.063048              9.630861       5.627372       0.032556       0.295293      17.719181      -1.187906       5.546028           0.048297
          107              O       6.707911       4.426436       8.315839      -0.549003      38.522090 0.60138706E+03  0.14883839E+05                                 9.090137                            7.632897      -0.193944       1.997635                    0.993187      27.789753      74.379303       0.681223       0.363292      -1.134389       0.060084       0.012319      -0.002061       0.061369       0.018076      -0.015457       0.053122       0.055953      -0.018474      -0.074812       0.036375       0.038438              9.990981      14.135557       1.174553       0.586873       8.827672      -2.342231       7.009714           0.086182
          108              O       8.895031       4.317641       8.770981      -0.505120      31.920735 0.44083981E+03  0.10058422E+05                                 7.881767                            6.405471       0.598131       2.262368                    0.998596      26.082838      66.230977       0.769138       0.349022      -1.150022      -0.049251       0.005945      -0.020133       0.053538      -0.067890       0.046436       0.038375      -0.009090       0.082995      -0.108451       0.050848       0.057603              8.840871      10.747546      -2.719407       3.734627       7.270810      -2.972409       8.504256           0.050684

******************************************************
Auxiliary information for the entire system
The total spin magnetic moment of the unit cell is   59.999639
The total net atomic charge of the unit cell is   0.000001
Accuracy of reproducing the electrostatic potential in the unit cell:
  The inner radius (bohr) =    5.0000
  The outer radius (bohr) =   12.0000
  Valid grid points have density less than (e/(bohr^3)) =    0.0001
  The number of valid grid points were=        38552
  The rms potential error without charges in kcal/mol is=      2.92464
  The rms potential error with partial charges in kcal/mol is=      0.76225
  The RRMSE value at monopole order=      0.26063
  The rms potential error with partial charges and cloud penetration in kcal/mol is=      0.74903
  The RRMSE value at monopole order with cloud penetration is=      0.25611
  The rms potential error with partial charges and atomic dipoles in kcal/mol is=      0.71392
  The RRMSE value at dipole order=      0.24411
  The rms potential error with partial charges, atomic dipoles and cloud penetration in kcal/mol is=      0.69564
  The RRMSE value at dipole order with cloud penetration=      0.23786

******************************************************
The electron densities and ab initio electrostatic potential were computed in VASP using the PBE functional and
projector augmented wave method. See the main text of the journal article for a description of computational details.
The atomic charges, dipoles, and quadrupoles were computed with the DDEC6 method as described in
(a) T. A. Manz and N. Gabaldon Limas, RSC Adv. 6 (2016) 47771-47801 DOI: 10.1039/c6ra04656h
(b) N. Gabaldon Limas and T. A. Manz, RSC Adv. 8 (2018) 2678-2707 DOI: 10.1039/c7ra11829e.
For each atom in the material, the electron cloud parameters were fit to the spherically averaged atom-in-material
electron density using radial positions for which this density was between 10^-4 and 10^-2 electrons per cubic bohr.
The polarizabilities, dispersion coefficients, and quantum Drude oscillator (QDO) parameters were fit using the MCLF method.
The magnetic structure of the system was optimized in VASP from the default ferromagnetic initial guess using spin polarization.
The atomic spin moments (ASMs) were computed on this optimized magnetic structure using the DDEC6 partition as inputs
to the method of T. A. Manz and D. S. Sholl, J. Chem. Theory Comput. 7 (2011) 4146-4164 DOI: 10.1021/ct200539n.
The RMSE and RRMSE were computed using a uniform grid with Ewald summation.
