# Supplementary material for: A collection of forcefield precursors for metal–organic frameworks
Source: RSC Adv. 2019 Nov 13;9(63):36492–507. doi: 10.1039/c9ra07327b (PMC9075174; doi:10.1039/c9ra07327b)
Supplement: RA-009-C9RA07327B-s3429 [file RA-009-C9RA07327B-s3429.xyz]

  108
jmolscript: load "" {1 1 1} spacegroup "x,y,z" unitcell [{     10.094600     0.000000     0.000000 }, {      0.000000    11.704700     0.000000 }, {      0.000000    -0.386700    14.704716 }]
Mn     9.233632     8.803431     1.919260     0.753943
Mn     0.989776     8.530307     4.663012     0.981809
Mn     4.186332     8.560269     5.433098     0.993752
Mn     6.037076     8.833393     2.689346     0.977041
Mn     0.860968     2.514569    12.785456     0.725342
Mn     9.104824     2.787693    10.041704     0.976711
Mn     5.908268     2.757731     9.271618     0.896188
Mn     4.057524     2.484607    12.015370     0.973535
Mn     0.000000     5.852350     0.000000     0.997469
Mn     5.047300    -0.193350     7.352358     0.884906
Mn     0.000000     0.000000     0.000000     1.084076
Mn     5.047300     5.659000     7.352358     1.060188
H      7.470004     9.825572     5.405454     0.029334
H      0.262460     5.539907     3.958510     0.033497
H      6.167801     6.535410     0.552897     0.033947
H      2.029015    11.209075     3.446785     0.035803
H      1.625231     7.796668    13.657740     0.039764
H      7.126788     0.119112     0.322033     0.038318
H      2.422704     7.538128     1.946904     0.029221
H      5.309760     0.119093     3.393848     0.036342
H      1.120501    10.828290     6.799461     0.032815
H      7.076315     6.154625     3.905573     0.029594
H      6.672531     9.180332     8.399334     0.033427
H      2.079488     5.539888     7.030325     0.034447
H      2.624596     1.492428     9.299262     0.029595
H      9.832140     5.778093    10.746206     0.033682
H      3.926799     4.782590    14.151819     0.030852
H      8.065585     0.108925    11.257931     0.034050
H      8.469369     3.521332     1.046976     0.036587
H      2.967812    11.198888    14.382683     0.036263
H      7.671896     3.779872    12.757812     0.024418
H      4.784840    11.198907    11.310868     0.032284
H      8.974099     0.489710     7.905255     0.028503
H      3.018285     5.163375    10.799143     0.027804
H      3.422069     2.137668     6.305382     0.028762
H      8.015112     5.778113     7.674391     0.027384
C      8.208929     9.483471     4.892553     0.523482
C      0.051482     5.992825     3.132693     0.516460
C      7.145967     6.750919     0.627597     0.522912
C      1.363780    10.976331     2.732283     0.518255
C      1.037725     8.306504    14.201521     0.528664
C      7.265084    10.998946     0.848609     0.528610
C      3.161629     7.880229     2.459805     0.536160
C      5.098782    11.370875     4.219665     0.513670
C      2.098667    10.612781     6.724761     0.518721
C      6.411080     6.387369     4.620075     0.524766
C      6.085025     8.670496     7.855553     0.542259
C      2.217784     6.364754     6.503749     0.533379
C      1.885671     1.834529     9.812163     0.520012
C     10.043118     5.325175    11.572023     0.513574
C      2.948633     4.567081    14.077119     0.514688
C      8.730820     0.341669    11.972433     0.515521
C      9.056875     3.011496     0.503195     0.530812
C      2.829516     0.319054    13.856107     0.519038
C      6.932971     3.437771    12.244911     0.527546
C      4.995818    -0.052875    10.485051     0.510910
C      7.995933     0.705219     7.979955     0.514095
C      3.683520     4.930631    10.084641     0.521000
C      4.009575     2.647504     6.849163     0.536073
C      7.876816     4.953246     8.200967     0.525559
O      7.981598     9.325201     3.651622    -0.506337
O      9.286729     9.284416     5.469566    -0.500488
O     -0.029779     7.254427     3.227979    -0.520919
O     10.035748     5.333775     2.098510    -0.504171
O      7.418723     7.652175     1.500175    -0.527523
O      7.962520     5.758851    14.646926    -0.483481
O      0.741953     9.881583     2.932856    -0.515544
O      1.210242     0.029035     1.775594    -0.496294
O      0.295267     8.017900     0.304682    -0.513749
O      1.036211     9.525190    14.086089    -0.506232
O      8.457660    10.564297     0.935220    -0.512896
O      6.258551    10.496375     1.368274    -0.497966
O      2.934298     8.038499     3.700736    -0.554931
O      4.239429     8.079284     1.882792    -0.502252
O      5.017521    10.109273     4.124379    -0.557709
O      4.988448     0.325225     5.253848    -0.469289
O      2.371423     9.711525     5.852183    -0.563550
O      2.915220    11.218149     7.410148    -0.457932
O      5.789253     7.482117     4.419502    -0.558075
O      6.257542     5.629965     5.576764    -0.494634
O      5.342567     9.345800     7.047676    -0.543500
O      6.083511     7.451810     7.970985    -0.493952
O      3.410360     6.799403     6.417138    -0.543744
O      1.211251     6.867325     5.984084    -0.500541
O      2.113002     1.992799    11.053094    -0.508934
O      0.807871     2.033584     9.235150    -0.505773
O      0.029779     4.063573    11.476737    -0.512317
O      0.058852     5.984225    12.606206    -0.509203
O      2.675877     3.665825    13.204541    -0.514581
O      2.132080     5.559149     0.057790    -0.494949
O      9.352647     1.436417    11.771860    -0.504549
O      8.884358    11.288965    12.929122    -0.502159
O      9.799333     3.300100    14.400034    -0.514469
O      9.058389     1.792810     0.618627    -0.505627
O      1.636940     0.753703    13.769496    -0.504166
O      3.836049     0.821625    13.336442    -0.499287
O      7.160302     3.279501    11.003980    -0.550243
O      5.855171     3.238716    12.821924    -0.510082
O      5.077079     1.208727    10.580337    -0.550873
O      5.106152    10.992775     9.450868    -0.477969
O      7.723177     1.606475     8.852533    -0.552365
O      7.179380     0.099851     7.294568    -0.467336
O      4.305347     3.835883    10.285214    -0.547662
O      3.837058     5.688035     9.127952    -0.503396
O      4.752033     1.972200     7.657040    -0.534589
O      4.011089     3.866190     6.733731    -0.499354
O      6.684240     4.518597     8.287578    -0.537866
O      8.883349     4.450675     8.720632    -0.504364

The following XYZ coordinates are in angstroms. Other properties are in atomic units.
The sperically averaged electron density of each atom fit to a function of the form exp(a - br)
eigen_1, eigen_2 and eigen_3 are the three eigenvalues of traceless quadrupole moment tensor
  atom number  atomic symbol              X              Y              Z     net charge C6 coefficient C8 coefficient C10 coefficient fluctuating dipole atomic polarizability isotropic forcefield polarizability              a              b squared Pearson coefficient          <r^3>          <r^4>         wp_QDO          m_QDO          q_QDO       dipole_x       dipole_y       dipole_z         dipole            Qxy            Qxz            Qyz     Q(x^2-y^2)  Q(3z^2 - R^2)        eigen_1        eigen_2        eigen_3 static polarizability      alpha(xx)      alpha(xy)      alpha(xz)      alpha(yy)      alpha(yz)      alpha(zz) atomic spin moment
            1             Mn       9.233632       8.803431       1.919260       0.753943     118.841667 0.28830920E+04  0.10313757E+06                                20.643564                           18.275540       0.306488       1.838993                    0.999495      61.858750     184.382335       0.394125       0.434423      -1.110519      -0.016377       0.005292       0.013391       0.021807      -0.041442      -0.058089       0.044629      -0.111129       0.478561      -0.154916      -0.028640       0.183556             22.797971      25.112931      -0.709520      -0.661078      21.187133      -0.358478      22.093849           1.834530
            2             Mn       0.989776       8.530307       4.663012       0.981809     132.026763 0.29933424E+04  0.10746169E+06                                21.841258                           18.537125       0.147605       1.838417                    0.999362      54.306115     159.093994       0.396323       0.430487      -1.119567      -0.011621      -0.004976       0.010236       0.016266       0.023125      -0.013397       0.003296       0.019015       0.078257      -0.039669       0.007765       0.031903             25.171197      31.141060      -0.472986       6.524999      19.580034      -0.088136      24.792497           4.735807
            3             Mn       4.186332       8.560269       5.433098       0.993752     104.054858 0.24344032E+04  0.83665159E+05                                19.355964                           17.166718       0.155532       1.836641                    0.999688      54.650275     160.821432       0.392591       0.453956      -1.095950      -0.008878      -0.003241      -0.007281       0.011931       0.000007      -0.014730       0.004356       0.015974       0.022832      -0.013821      -0.007229       0.021049             21.360568      23.495216       0.674163       0.605190      19.860055      -0.305338      20.726433           4.751579
            4             Mn       6.037076       8.833393       2.689346       0.977041     132.423445 0.30042087E+04  0.10795927E+06                                21.890411                           18.574768       0.148137       1.836560                    0.999451      54.486759     159.749778       0.395757       0.430673      -1.119345      -0.008719       0.004780      -0.015449       0.018372      -0.028828       0.013461       0.001061       0.006030       0.073156      -0.042642       0.011089       0.031553             25.233295      31.293322       0.470700      -6.570627      19.608533      -0.099109      24.798031           4.731861
            5             Mn       0.860968       2.514569      12.785456       0.725342     107.640131 0.25630191E+04  0.90120620E+05                                20.584791                           18.243328       0.200944       1.810008                    0.999755      58.385283     179.539528       0.357722       0.486954      -1.066208       0.006275      -0.006932      -0.006407       0.011334       0.079916      -0.043072      -0.038766      -0.150984       0.106691      -0.131506       0.007257       0.124249             22.730968      25.052958      -0.692852      -0.666509      21.136025      -0.356008      22.003921           0.549298
            6             Mn       9.104824       2.787693      10.041704       0.976711     132.170106 0.29986887E+04  0.10771848E+06                                21.873376                           18.565242       0.150324       1.838396                    0.999348      54.396724     159.488774       0.395591       0.431024      -1.119044       0.008256       0.006978      -0.014745       0.018283       0.023288      -0.010114      -0.000305       0.028280       0.060121      -0.037656       0.009754       0.027902             25.208596      31.232119      -0.510203       6.476837      19.626921      -0.102027      24.766749           4.737974
            7             Mn       5.908268       2.757731       9.271618       0.896188     104.781547 0.24612067E+04  0.85097262E+05                                19.701410                           17.463799       0.091410       1.809052                    0.999813      55.736892     166.288217       0.381222       0.464687      -1.085995       0.009849       0.003560       0.009993       0.014475       0.004325      -0.011004       0.002521       0.018035       0.028271      -0.015888      -0.002291       0.018179             21.749694      23.922124       0.681952       0.618486      20.242666      -0.313355      21.084293           4.875189
            8             Mn       4.057524       2.484607      12.015370       0.973535     132.369026 0.30052509E+04  0.10801180E+06                                21.894148                           18.583259       0.152069       1.837925                    0.999403      54.478626     159.764678       0.395477       0.430918      -1.119127       0.012059      -0.006076       0.011763       0.017908      -0.023847       0.010305      -0.002027       0.018039       0.068715      -0.037249       0.007985       0.029264             25.233862      31.319104       0.514051      -6.508769      19.629497      -0.122803      24.752985           4.737497
            9             Mn       0.000000       5.852350       0.000000       0.997469     116.747444 0.26640434E+04  0.93239667E+05                                20.490312                           17.733642       0.153498       1.843054                    0.999462      53.840949     157.643908       0.395331       0.442676      -1.107650       0.000862      -0.000072      -0.001838       0.002031       0.014715       0.041508      -0.020049      -0.008613      -0.019523      -0.055120       0.016926       0.038194             23.168073      19.926445      -1.030255      -1.318319      27.716550       6.089302      21.861223          -4.652465
           10             Mn       5.047300      -0.193350       7.352358       0.884906     125.521592 0.29215325E+04  0.10452054E+06                                21.262866                           18.385460       0.179624       1.830791                    0.999484      57.011575     168.153657       0.394590       0.433880      -1.114468       0.002295       0.001550       0.003106       0.004161      -0.069036      -0.057708      -0.018398      -0.005334      -0.101509      -0.099751       0.007007       0.092745             24.068995      20.595956       1.062070       1.381238      29.010208       6.503089      22.600821          -2.996092
           11             Mn       0.000000       0.000000       0.000000       1.084076     134.553728 0.30301908E+04  0.10861298E+06                                21.627212                           18.308173       0.206558       1.867065                    0.999386      52.689016     151.916184       0.411949       0.414812      -1.135249      -0.001938       0.002835      -0.004398       0.005580       0.017672      -0.015124       0.050563       0.028984       0.019605      -0.064726       0.018308       0.046419             24.863826      21.831227       0.241468      -0.679785      29.397937      -8.258363      23.362315           4.829583
           12             Mn       5.047300       5.659000       7.352358       1.060188     137.694830 0.31204767E+04  0.11254844E+06                                21.804952                           18.459848       0.214548       1.865574                    0.999316      53.405955     153.906176       0.414688       0.409512      -1.140167      -0.001736      -0.002152       0.001775       0.003286      -0.035681       0.034340       0.043263       0.041278      -0.007057      -0.079175       0.032327       0.046848             25.063381      22.085202      -0.317494       0.741746      29.514881      -8.343472      23.590060           4.459811
           13              H       7.470004       9.825572       5.405454       0.029334       1.323742 0.95609832E+01  0.98932852E+02                                 2.031398                            1.829245      -1.392029       2.188932                    0.992565       4.244178      12.523417       0.451020       1.312419      -0.698824      -0.047420       0.025845       0.032576       0.063070      -0.007299      -0.004791      -0.003981       0.004654      -0.001145      -0.010960       0.002740       0.008220              2.154753       2.600132      -0.409416      -0.669181       1.733601       0.340454       2.130526           0.006823
           14              H       0.262460       5.539907       3.958510       0.033497       1.425436 0.10714398E+02  0.11036233E+03                                 1.902736                            1.769010      -0.921915       2.403001                    0.998497       3.601663       9.518363       0.542911       1.095278      -0.755712       0.017045      -0.032852       0.052640       0.064349      -0.005294       0.000361      -0.007945      -0.013121      -0.003570      -0.008993      -0.004147       0.013141              1.945969       1.559840      -0.079549       0.270257       1.761269      -0.420387       2.516796           0.002612
           15              H       6.167801       6.535410       0.552897       0.033947       1.546902 0.11711479E+02  0.12400214E+03                                 2.040895                            1.868138      -1.069757       2.323867                    0.996821       3.879707      10.577038       0.517668       1.117474      -0.747953      -0.064489      -0.013535      -0.006503       0.066214       0.006152       0.001533       0.001441       0.005061      -0.004297      -0.005964      -0.001870       0.007834              2.113950       3.022327       0.255192       0.112215       1.665430       0.166650       1.654094           0.003460
           16              H       2.029015      11.209075       3.446785       0.035803       1.515157 0.11517548E+02  0.12198281E+03                                 2.054857                            1.885436      -0.897876       2.405447                    0.997776       3.870505      10.708064       0.499658       1.157430      -0.738118       0.044661       0.017400       0.045432       0.066041       0.006135       0.006786       0.002826      -0.000662      -0.005679      -0.008025      -0.002782       0.010807              2.137531       2.299074       0.191598       0.784570       1.665297       0.136686       2.448222           0.008772
           17              H       1.625231       7.796668      13.657740       0.039764       1.452776 0.10869966E+02  0.11296158E+03                                 1.967644                            1.813295      -0.979755       2.387144                    0.997762       3.654083       9.867884       0.519593       1.134332      -0.745191       0.042505      -0.029452      -0.041936       0.066579      -0.003055      -0.017320      -0.000204       0.009260       0.002922      -0.015319      -0.004811       0.020130              2.029700       1.934260      -0.406406      -0.388330       2.212328       0.461542       1.942511           0.007404
           18              H       7.126788       0.119112       0.322033       0.038318       1.594521 0.12039160E+02  0.12912915E+03                                 2.129635                            1.930146      -1.203987       2.272176                    0.995073       3.982788      11.145463       0.492110       1.160421      -0.736487      -0.017527       0.056707      -0.035325       0.069070      -0.009406       0.001391      -0.009681      -0.007667      -0.013245      -0.012024      -0.004235       0.016259              2.233823       1.805270      -0.042571       0.029369       2.718854      -0.824775       2.177347           0.005984
           19              H       2.422704       7.538128       1.946904       0.029221       1.316017 0.94940638E+01  0.98054252E+02                                 2.022500                            1.822084      -1.383597       2.193311                    0.992572       4.233070      12.473069       0.452247       1.311342      -0.699066      -0.049035      -0.025122      -0.031865       0.063648       0.007068       0.004518      -0.004060       0.005038      -0.001797      -0.010707       0.002618       0.008089              2.144916       2.587403       0.406533       0.664543       1.726622       0.337751       2.120725           0.003824
           20              H       5.309760       0.119093       3.393848       0.036342       1.375505 0.10252414E+02  0.10431748E+03                                 1.849607                            1.724069      -0.888532       2.421270                    0.998816       3.530924       9.237049       0.553683       1.087212      -0.758045       0.016805       0.032339      -0.053600       0.064817       0.004717       0.000202      -0.008510      -0.013686      -0.004938      -0.009290      -0.004234       0.013524              1.889759       1.521555       0.076339      -0.257981       1.713640      -0.403045       2.434083           0.010283
           21              H       1.120501      10.828290       6.799461       0.032815       1.555414 0.11789801E+02  0.12504286E+03                                 2.048647                            1.874548      -1.081887       2.318238                    0.996778       3.889849      10.614566       0.516697       1.117681      -0.747899      -0.064472       0.012707       0.004976       0.065901      -0.005318      -0.001120       0.000429       0.004307      -0.002794      -0.005289      -0.001101       0.006390              2.122408       3.036086      -0.257754      -0.113830       1.671442       0.167940       1.659694           0.009863
           22              H       7.076315       6.154625       3.905573       0.029594       1.515190 0.11515528E+02  0.12206573E+03                                 2.066097                            1.894217      -0.881308       2.416389                    0.997773       3.867518      10.735848       0.494526       1.168441      -0.735712       0.044862      -0.015791      -0.046968       0.066843      -0.004516      -0.006682       0.002393       0.000728      -0.004322      -0.007168      -0.002241       0.009409              2.150237       2.313613      -0.193931      -0.793197       1.672786       0.138451       2.464312           0.004774
           23              H       6.672531       9.180332       8.399334       0.033427       1.444049 0.10787874E+02  0.11195779E+03                                 1.968817                            1.813917      -0.957834       2.400690                    0.997977       3.631701       9.818482       0.516009       1.143748      -0.743244       0.042337       0.031249       0.042435       0.067599       0.003438       0.016541      -0.000159       0.008341       0.003823      -0.014794      -0.004432       0.019226              2.031075       1.935966       0.408267       0.390261       2.213187       0.462939       1.944071           0.011124
           24              H       2.079488       5.539888       7.030325       0.034447       1.587203 0.11973662E+02  0.12835725E+03                                 2.133187                            1.932767      -1.186650       2.282439                    0.995162       3.974232      11.148456       0.488371       1.169939      -0.734380      -0.017434      -0.057301       0.035840       0.069798       0.009075      -0.001603      -0.009639      -0.007656      -0.011847      -0.011611      -0.004347       0.015958              2.237967       1.807907       0.042967      -0.029439       2.724008      -0.827878       2.181985           0.003130
           25              H       2.624596       1.492428       9.299262       0.029595       1.328122 0.96016871E+01  0.99460073E+02                                 2.035494                            1.832685      -1.393391       2.187640                    0.992511       4.253637      12.558213       0.450760       1.311775      -0.698907       0.047342      -0.025638      -0.032281       0.062775      -0.007008      -0.004655      -0.003330       0.004450      -0.001913      -0.010188       0.002047       0.008141              2.159348       2.607637      -0.410858      -0.670410       1.736786       0.340868       2.133620           0.006530
           26              H       9.832140       5.778093      10.746206       0.033682       1.434390 0.10804492E+02  0.11159393E+03                                 1.916506                            1.781016      -0.939664       2.396341                    0.998346       3.610907       9.575513       0.538651       1.100937      -0.754262      -0.016246       0.033499      -0.052673       0.064503      -0.004274       0.000526      -0.008730      -0.014232      -0.004531      -0.008653      -0.005211       0.013864              1.960345       1.570070      -0.080198       0.273353       1.773409      -0.424261       2.537558           0.002801
           27              H       3.926799       4.782590      14.151819       0.030852       1.569384 0.11917237E+02  0.12669581E+03                                 2.057609                            1.881982      -1.097560       2.309251                    0.996632       3.908752      10.668176       0.516931       1.114516      -0.748659       0.063995       0.013340       0.006279       0.065672       0.006017       0.001569       0.001205       0.005209      -0.002828      -0.006090      -0.001400       0.007490              2.132060       3.052755       0.257872       0.113116       1.677343       0.168830       1.666082           0.004910
           28              H       8.065585       0.108925      11.257931       0.034050       1.537608 0.11730840E+02  0.12490620E+03                                 2.081665                            1.907776      -0.988560       2.365331                    0.996930       3.902528      10.851902       0.494418       1.163475      -0.736608      -0.045370      -0.016931      -0.045473       0.066430       0.005713       0.007171       0.003077       0.000246      -0.005300      -0.007951      -0.002987       0.010938              2.166676       2.331350       0.195293       0.801265       1.684524       0.138814       2.484153           0.007666
           29              H       8.469369       3.521332       1.046976       0.036587       1.477444 0.11095828E+02  0.11589879E+03                                 1.989227                            1.831430      -0.993359       2.379145                    0.997579       3.685296       9.976383       0.517291       1.133580      -0.745343      -0.042691       0.029180       0.041093       0.066050      -0.003040      -0.017274       0.000068       0.009467       0.003236      -0.015120      -0.005067       0.020187              2.052804       1.955012      -0.413480      -0.394959       2.239490       0.469732       1.963911           0.008212
           30              H       2.967812      11.198888      14.382683       0.036263       1.596122 0.12052067E+02  0.12924191E+03                                 2.127508                            1.928328      -1.209812       2.268428                    0.995087       3.982288      11.125986       0.493666       1.156995      -0.737376       0.018714      -0.056498       0.034534       0.068810      -0.009731       0.001686      -0.009569      -0.007219      -0.013813      -0.011999      -0.004490       0.016490              2.231579       1.803744      -0.041584       0.028589       2.715734      -0.823659       2.175260           0.008304
           31              H       7.671896       3.779872      12.757812       0.024418       1.348852 0.97792635E+01  0.10176254E+03                                 2.054656                            1.847941      -1.401262       2.180830                    0.992242       4.301775      12.728455       0.449493       1.309487      -0.699226       0.048422       0.024947       0.030890       0.062620       0.007284       0.004612      -0.003748       0.005003      -0.003017      -0.010651       0.002113       0.008538              2.181056       2.634699       0.416844       0.680613       1.752169       0.346365       2.156302           0.005943
           32              H       4.784840      11.198907      11.310868       0.032284       1.426262 0.10722167E+02  0.11036551E+03                                 1.895334                            1.763325      -0.933361       2.396057                    0.998470       3.604216       9.494551       0.547195       1.087460      -0.757730      -0.017350      -0.030554       0.053064       0.063642       0.005225      -0.000390      -0.007713      -0.011854      -0.003415      -0.008623      -0.003891       0.012514              1.937699       1.554942       0.079145      -0.268151       1.755181      -0.417699       2.502975           0.009706
           33              H       8.974099       0.489710       7.905255       0.028503       1.596657 0.12171457E+02  0.13009417E+03                                 2.080043                            1.900857      -1.108230       2.300984                    0.996649       3.951000      10.815430       0.514758       1.113237      -0.748810       0.063724      -0.012100      -0.003398       0.064951      -0.005330      -0.000367       0.000257       0.004406      -0.004742      -0.004977      -0.001605       0.006582              2.155984       3.090414      -0.262880      -0.115917       1.694629       0.172367       1.682908           0.009450
           34              H       3.018285       5.163375      10.799143       0.027804       1.540216 0.11746672E+02  0.12509823E+03                                 2.083967                            1.909240      -0.911364       2.399683                    0.997538       3.905116      10.854809       0.494233       1.163691      -0.736684      -0.044463       0.014631       0.046907       0.066267      -0.004108      -0.006886       0.002296       0.001320      -0.003635      -0.007107      -0.002210       0.009317              2.169514       2.335331      -0.196466      -0.803488       1.686094       0.139786       2.487115           0.006122
           35              H       3.422069       2.137668       6.305382       0.028762       1.469069 0.11012870E+02  0.11480536E+03                                 1.984083                            1.826858      -0.970403       2.390611                    0.997791       3.668338       9.917494       0.517016       1.136423      -0.744949      -0.041358      -0.031155      -0.041398       0.066294       0.003681       0.015778       0.000303       0.007121       0.004828      -0.014177      -0.004157       0.018334              2.047214       1.951025       0.412776       0.394930       2.231502       0.467979       1.959115           0.012171
           36              H       8.015112       5.778113       7.674391       0.027384       1.629039 0.12350639E+02  0.13333479E+03                                 2.161538                            1.955889      -1.200836       2.269285                    0.995089       4.035616      11.334581       0.488452       1.161529      -0.736222       0.016616       0.056121      -0.034410       0.067895       0.008516      -0.001197      -0.009286      -0.007781      -0.011496      -0.011247      -0.003941       0.015187              2.269145       1.830819       0.043030      -0.029277       2.764617      -0.844988       2.211999           0.004017
           37              C       8.208929       9.483471       4.892553       0.523482      19.903296 0.22367951E+03  0.45185435E+04                                 6.686307                            5.233692       0.244683       2.140499                    0.999562      22.406371      62.594934       0.660256       0.459221      -1.023593       0.050403      -0.017474      -0.046048       0.070471       0.043907      -0.028933      -0.035406      -0.178552      -0.176037      -0.088534      -0.048967       0.137500              7.410344       9.630020      -1.161685       0.420155       4.206591       0.971320       8.394422           0.023271
           38              C       0.051482       5.992825       3.132693       0.516460      19.593792 0.21481879E+03  0.42806316E+04                                 6.489123                            5.065379       0.431335       2.197674                    0.999895      22.197205      60.875203       0.686258       0.447902      -1.033677      -0.007779       0.041978      -0.053087       0.068124       0.004902      -0.030786      -0.024827       0.173945      -0.180381      -0.085313      -0.037376       0.122689              7.179334       4.066236       0.129145       0.884917       8.593095       1.804645       8.878673           0.001343
           39              C       7.145967       6.750919       0.627597       0.522912      20.928554 0.21899102E+03  0.43720175E+04                                 6.735069                            5.072251       0.555400       2.237033                    0.999615      22.083808      60.045785       0.696376       0.440561      -1.040993       0.065800       0.040420       0.006948       0.077535       0.004014       0.021776      -0.102763      -0.084215       0.082573      -0.086122      -0.045421       0.131543              7.651996       8.340519      -0.767198      -1.191083       7.282781       3.674206       7.332688          -0.001768
           40              C       1.363780      10.976331       2.732283       0.518255      20.286187 0.22120298E+03  0.44274909E+04                                 6.595756                            5.099832       0.579129       2.245595                    0.999693      22.135946      60.273646       0.694045       0.440912      -1.040738      -0.051419      -0.023561      -0.043968       0.071639      -0.062114      -0.064184       0.065250       0.070832      -0.085511      -0.090386      -0.044092       0.134477              7.361288       5.808131       1.056163       1.726516       7.899824      -2.706525       8.375910           0.014196
           41              C       1.037725       8.306504      14.201521       0.528664      19.934467 0.21536988E+03  0.43065208E+04                                 6.650677                            5.122878       0.277754       2.149807                    0.999795      22.275632      61.764059       0.670332       0.456956      -1.025615      -0.052052       0.026448       0.033359       0.067244       0.006345       0.075267       0.011192       0.140395       0.110484      -0.089603      -0.031053       0.120656              7.458024       5.298337       0.124672      -1.579330      11.386874      -0.533332       5.688862           0.002472
           42              C       7.265084      10.998946       0.848609       0.528610      20.785501 0.22404717E+03  0.45143971E+04                                 6.801194                            5.197241       0.248280       2.136179                    0.999804      22.344901      61.741250       0.672370       0.452103      -1.030655       0.018579      -0.065145       0.034663       0.076096       0.000761       0.038555       0.092645      -0.077456       0.211663      -0.093133      -0.047232       0.140365              7.626477       9.720384       0.585227      -1.658827       7.127151      -2.727668       6.031895           0.017716
           43              C       3.161629       7.880229       2.459805       0.536160      19.865622 0.22324997E+03  0.45100736E+04                                 6.691938                            5.239406       0.205256       2.127509                    0.999469      22.404667      62.699348       0.657521       0.461109      -1.022005       0.047565       0.018139       0.048817       0.070531      -0.046434       0.025937      -0.037819      -0.177700      -0.180759      -0.085636      -0.054012       0.139648              7.416118       9.646171       1.161445      -0.425891       4.210427       0.968225       8.391755           0.026190
           44              C       5.098782      11.370875       4.219665       0.513670      19.531597 0.21452737E+03  0.42703139E+04                                 6.471567                            5.062923       0.428952       2.197191                    0.999884      22.097702      60.428773       0.686717       0.448075      -1.034318      -0.005732      -0.042899       0.049793       0.065973      -0.007297       0.033147      -0.020852       0.177302      -0.183978      -0.082619      -0.043230       0.125849              7.154506       4.059181      -0.133291      -0.874810       8.568043       1.819444       8.836295           0.030813
           45              C       2.098667      10.612781       6.724761       0.518721      20.870185 0.21826184E+03  0.43524432E+04                                 6.716660                            5.059531       0.562073       2.238706                    0.999546      22.031455      59.806760       0.698356       0.439819      -1.041763       0.063736      -0.039770      -0.011056       0.075935      -0.000737      -0.020025      -0.105471      -0.089687       0.089763      -0.084576      -0.051751       0.136326              7.630339       8.327694       0.766619       1.190130       7.255015       3.657147       7.308309           0.028677
           46              C       6.411080       6.387369       4.620075       0.524766      19.977528 0.21709670E+03  0.43258475E+04                                 6.541204                            5.058975       0.581618       2.250206                    0.999635      21.897176      59.528243       0.695321       0.442082      -1.039843      -0.050526       0.023740       0.040206       0.068796       0.067187       0.068622       0.063147       0.069537      -0.086287      -0.088132      -0.051926       0.140058              7.300408       5.766017      -1.044261      -1.719818       7.818014      -2.673657       8.317193           0.018564
           47              C       6.085025       8.670496       7.855553       0.542259      19.552281 0.21045919E+03  0.41833117E+04                                 6.574283                            5.069489       0.289024       2.159516                    0.999805      21.944022      60.624731       0.672918       0.457922      -1.025274      -0.052287      -0.021073      -0.032436       0.065039      -0.009891      -0.082354       0.007645       0.136929       0.113137      -0.088070      -0.038882       0.126952              7.368342       5.242250      -0.113306       1.561497      11.237964      -0.520870       5.624811           0.022895
           48              C       2.217784       6.364754       6.503749       0.533379      20.605726 0.22175612E+03  0.44572458E+04                                 6.767669                            5.172957       0.252759       2.139571                    0.999818      22.218376      61.337621       0.673413       0.452516      -1.030310       0.021547       0.063763      -0.033396       0.075135      -0.001843      -0.037785       0.094375      -0.073723       0.213147      -0.091681      -0.049964       0.141644              7.588759       9.665713      -0.582577       1.651912       7.091101      -2.714259       6.009464           0.021791
           49              C       1.885671       1.834529       9.812163       0.520012      20.014042 0.22512342E+03  0.45549847E+04                                 6.706125                            5.246425       0.238115       2.135720                    0.999593      22.507598      62.925774       0.660241       0.458498      -1.024007      -0.050207       0.017915       0.045810       0.070287       0.043382      -0.029086      -0.033838      -0.175380      -0.178232      -0.088032      -0.047622       0.135654              7.434251       9.672716      -1.166226       0.427433       4.217617       0.972507       8.412419           0.021482
           50              C      10.043118       5.325175      11.572023       0.513574      19.620091 0.21506320E+03  0.42877988E+04                                 6.502334                            5.072711       0.424094       2.194820                    0.999892      22.209622      60.975661       0.684688       0.448689      -1.032964       0.008779      -0.039817       0.052172       0.066215       0.007653      -0.028821      -0.025128       0.171861      -0.177700      -0.084262      -0.036680       0.120942              7.195862       4.073942       0.129675       0.887862       8.613264       1.810673       8.900381           0.005049
           51              C       2.948633       4.567081      14.077119       0.514688      20.974791 0.21949977E+03  0.43827418E+04                                 6.730572                            5.067502       0.567716       2.238489                    0.999475      22.116495      60.050096       0.699212       0.438718      -1.042554      -0.065530      -0.037159      -0.006247       0.075591       0.004272       0.021702      -0.102589      -0.079493       0.082946      -0.086288      -0.043934       0.130222              7.647227       8.349711      -0.766837      -1.190678       7.271582       3.666317       7.320387           0.009077
           52              C       8.730820       0.341669      11.972433       0.515521      20.259421 0.22066804E+03  0.44141043E+04                                 6.589552                            5.091152       0.595940       2.251045                    0.999597      22.107210      60.176824       0.695151       0.440478      -1.040996       0.049503       0.023165       0.045881       0.071360      -0.061996      -0.060549       0.065147       0.072125      -0.083050      -0.090164      -0.041705       0.131869              7.357108       5.807672       1.056351       1.733821       7.889101      -2.700454       8.374551           0.019925
           53              C       9.056875       3.011496       0.503195       0.530812      19.898719 0.21466127E+03  0.42874749E+04                                 6.636333                            5.109320       0.288577       2.153631                    0.999818      22.223782      61.522374       0.672441       0.456041      -1.026450       0.049083      -0.027516      -0.037636       0.067696       0.005013       0.074391       0.014161       0.138313       0.113430      -0.089743      -0.029789       0.119532              7.443522       5.289191       0.117691      -1.580018      11.361834      -0.526506       5.679542           0.009392
           54              C       2.829516       0.319054      13.856107       0.519038      20.888200 0.22530610E+03  0.45423490E+04                                 6.797155                            5.192489       0.267032       2.139464                    0.999832      22.414360      61.782765       0.677000       0.448755      -1.033431      -0.017157       0.063559      -0.035762       0.074920      -0.000297       0.038743       0.088447      -0.077904       0.204742      -0.092162      -0.043162       0.135323              7.624174       9.723918       0.587963      -1.662416       7.121016      -2.724778       6.027587           0.017970
           55              C       6.932971       3.437771      12.244911       0.527546      20.062099 0.22562577E+03  0.45713395E+04                                 6.728577                            5.260123       0.205831       2.123370                    0.999544      22.603611      63.402068       0.657381       0.459869      -1.022427      -0.050302      -0.018506      -0.047405       0.071554      -0.044175       0.029303      -0.036062      -0.174535      -0.181829      -0.088251      -0.048827       0.137078              7.461071       9.708495       1.174720      -0.418684       4.233736       0.978918       8.440982           0.025663
           56              C       4.995818      -0.052875      10.485051       0.510910      19.660759 0.21587747E+03  0.43057480E+04                                 6.500100                            5.077451       0.417349       2.190855                    0.999898      22.230380      60.935943       0.685724       0.447832      -1.034022       0.007448       0.040436      -0.052868       0.066974      -0.005248       0.030683      -0.021613       0.180173      -0.177061      -0.083060      -0.042077       0.125137              7.188755       4.073273      -0.129913      -0.883840       8.606280       1.814498       8.886713           0.030615
           57              C       7.995933       0.705219       7.979955       0.514095      21.050429 0.22028564E+03  0.44041881E+04                                 6.752639                            5.080677       0.544781       2.229761                    0.999547      22.184560      60.355875       0.697169       0.439429      -1.041701      -0.066169       0.037387       0.009240       0.076560      -0.001886      -0.019009      -0.105725      -0.084329       0.079751      -0.085498      -0.048727       0.134226              7.673583       8.383091       0.768619       1.194389       7.293938       3.679012       7.343719           0.027605
           58              C       3.683520       4.930631      10.084641       0.521000      20.113897 0.21869986E+03  0.43667809E+04                                 6.571093                            5.077882       0.569775       2.243923                    0.999637      22.008606      59.936153       0.693817       0.442128      -1.039586       0.050643      -0.021052      -0.042951       0.069661       0.067244       0.066439       0.063469       0.072555      -0.083667      -0.088674      -0.050354       0.139028              7.335471       5.796856      -1.053309      -1.731276       7.856216      -2.685378       8.353341           0.018364
           59              C       4.009575       2.647504       6.849163       0.536073      19.661161 0.21173044E+03  0.42138663E+04                                 6.586952                            5.076858       0.297290       2.159687                    0.999824      22.033358      60.859953       0.674172       0.456497      -1.026330       0.050751       0.025339       0.034195       0.066235      -0.007195      -0.081083       0.011307       0.136951       0.118797      -0.089267      -0.036868       0.126135              7.382669       5.255729      -0.112201       1.569877      11.254473      -0.521502       5.637805           0.023990
           60              C       7.876816       4.953246       8.200967       0.525559      20.802334 0.22402023E+03  0.45148355E+04                                 6.802065                            5.192697       0.259510       2.138028                    0.999838      22.399157      61.947929       0.673320       0.451367      -1.030820      -0.019603      -0.064075       0.036150       0.076136      -0.000604      -0.037809       0.090302      -0.080912       0.210425      -0.092873      -0.045443       0.138316              7.630582       9.713006      -0.585424       1.660367       7.136611      -2.736855       6.042129           0.020697
           61              O       7.981598       9.325201       3.651622      -0.506337      37.580282 0.59357154E+03  0.14661896E+05                                 8.984243                            7.624791      -0.120874       2.019087                    0.996512      27.607009      74.139169       0.675111       0.367294      -1.129785       0.048390       0.009397       0.041669       0.064547       0.028740       0.008796       0.002151      -0.088051       0.117173      -0.072653       0.030711       0.041942              9.842762       9.220232       0.240350       0.873573       5.770385       1.453278      14.537670           0.036068
           62              O       9.286729       9.284416       5.469566      -0.500488      31.511850 0.45105978E+03  0.10361496E+05                                 7.850292                            6.507071       0.532041       2.242154                    0.997833      26.208975      67.003745       0.757442       0.352021      -1.146374      -0.040650      -0.003126      -0.045850       0.061354       0.004023       0.049835      -0.044173       0.003891      -0.229747      -0.107758       0.041858       0.065900              8.696057      14.109364      -1.437857       2.074578       5.198134       0.067166       6.780672           0.059505
           63              O      -0.029779       7.254427       3.227979      -0.520919      40.911750 0.64957483E+03  0.16424617E+05                                 9.523262                            8.006338      -0.278678       1.963901                    0.994692      28.237796      76.932440       0.654591       0.370058      -1.126736      -0.002608      -0.051553      -0.024538       0.057155      -0.005283      -0.020091       0.014094      -0.038074      -0.200106      -0.072671       0.017135       0.055536             10.500327       7.679658       0.141671       1.237519      15.571791       1.890218       8.249533           0.045090
           64              O      10.035748       5.333775       2.098510      -0.504171      33.364576 0.45801997E+03  0.10555549E+05                                 8.143708                            6.555558       0.445969       2.207958                    0.997949      26.350744      67.346445       0.755342       0.351857      -1.147180       0.014448       0.038967       0.031594       0.052205       0.017675      -0.011399       0.063242       0.102761       0.041751      -0.098141       0.047237       0.050904              9.216352       5.273690       0.721480       0.830968       9.261025       4.990398      13.114342          -0.024057
           65              O       7.418723       7.652175       1.500175      -0.527523      42.037535 0.62550475E+03  0.15602186E+05                                 9.583323                            7.732948       0.073004       2.073156                    0.996538      27.931232      74.558260       0.684952       0.358501      -1.140456       0.013758      -0.036977      -0.052885       0.065980       0.003529       0.016186       0.007283      -0.091603       0.144415      -0.072119       0.019861       0.052258             10.968841       8.954573       0.539562      -0.449829      11.985058       6.102885      11.966893           0.032285
           66              O       7.962520       5.758851      14.646926      -0.483481      33.765803 0.46586650E+03  0.10793056E+05                                 8.259124                            6.662883       0.381407       2.195155                    0.996960      26.206346      67.377687       0.739825       0.357350      -1.141582      -0.018587       0.045703       0.020901       0.053582      -0.055198      -0.043574      -0.037658      -0.052718       0.050267      -0.097941       0.040324       0.057617              9.338513      10.272729      -3.336434      -3.142459       8.936638       3.956019       8.806171          -0.025805
           67              O       0.741953       9.881583       2.932856      -0.515544      39.094130 0.62966379E+03  0.15753452E+05                                 9.127606                            7.800798      -0.001213       2.047043                    0.997120      28.024431      75.254836       0.675520       0.362410      -1.135817       0.008628       0.051360      -0.029543       0.059875       0.005088      -0.054368      -0.001214      -0.043023      -0.170145      -0.087926       0.036202       0.051724              9.948552       8.953046       3.329139       0.311049      12.903474      -2.637594       7.989136           0.037955
           68              O       1.210242       0.029035       1.775594      -0.496294      31.597449 0.42958021E+03  0.97395299E+04                                 7.812136                            6.313014       0.431862       2.200194                    0.998670      26.186081      66.309378       0.776519       0.347905      -1.150802      -0.007173      -0.034891       0.038748       0.052633      -0.065279      -0.041803      -0.034920      -0.004489       0.085290      -0.102152       0.047444       0.054708              8.835999       5.632332      -0.747272       1.657558       8.873280      -5.058957      12.002385           0.056230
           69              O       0.295267       8.017900       0.304682      -0.513749      39.229888 0.63287543E+03  0.15884879E+05                                 9.263992                            7.873713      -0.205322       1.988203                    0.995477      28.018994      75.842709       0.664306       0.367343      -1.129781       0.012006       0.049415      -0.033953       0.061145       0.028961      -0.006140      -0.040343       0.039471       0.059420      -0.059760       0.007313       0.052447             10.195293       8.345801       2.049789      -2.825155      12.317721      -1.110172       9.922358          -0.032287
           70              O       1.036211       9.525190      14.086089      -0.506232      34.370766 0.45989078E+03  0.10613613E+05                                 8.331975                            6.575907       0.491299       2.224202                    0.998002      26.366057      67.519126       0.752679       0.352604      -1.146124      -0.014183      -0.058180       0.003836       0.060007       0.007384       0.076847      -0.002753      -0.051653      -0.075769      -0.096677       0.038181       0.058496              9.573024       5.588486      -0.179375      -0.284618      17.550607      -1.329646       5.579981           0.046033
           71              O       8.457660      10.564297       0.935220      -0.512896      38.162937 0.59168314E+03  0.14579519E+05                                 9.007951                            7.552392      -0.142779       2.011456                    0.994956      27.655946      73.780750       0.687608       0.361502      -1.136158      -0.064468      -0.004359       0.007593       0.065060      -0.025734       0.015584       0.052947       0.053475       0.029713      -0.076922       0.030771       0.046151              9.904374      13.766598      -1.523766      -0.664446       8.999597      -2.332089       6.946927           0.062159
           72              O       6.258551      10.496375       1.368274      -0.497966      31.672693 0.43942640E+03  0.10012187E+05                                 7.830003                            6.389123       0.591212       2.262803                    0.998390      25.981162      65.799168       0.771677       0.348359      -1.151251       0.048658       0.003283      -0.020460       0.052886       0.067943      -0.039838       0.040078       0.013557       0.098579      -0.107430       0.050641       0.056788              8.768263      10.825026       2.762873      -3.584509       7.313202      -2.836623       8.166560           0.056037
           73              O       2.934298       8.038499       3.700736      -0.554931      38.724244 0.61682331E+03  0.15376914E+05                                 9.137745                            7.750636      -0.154486       2.001619                    0.994989      28.155898      75.858377       0.672748       0.365212      -1.131863       0.026986      -0.015562      -0.055844       0.063945      -0.034984      -0.022315       0.000064      -0.097272       0.115815      -0.082930       0.034610       0.048320             10.016638       9.411352      -0.244049      -0.888211       5.857833       1.480452      14.780730           0.085717
           74              O       4.239429       8.079284       1.882792      -0.502252      31.532855 0.45111135E+03  0.10360832E+05                                 7.841103                            6.496900       0.540985       2.243028                    0.997994      26.256391      67.073634       0.760038       0.350881      -1.147541      -0.040328       0.002852       0.042058       0.058338      -0.004090      -0.050139      -0.044731       0.002520      -0.230506      -0.108428       0.042240       0.066188              8.686872      14.097802       1.432645      -2.081672       5.189228       0.065473       6.773586           0.061505
           75              O       5.017521      10.109273       4.124379      -0.557709      41.547735 0.66407219E+03  0.16882845E+05                                 9.619777                            8.097655      -0.291798       1.957048                    0.993497      28.513365      77.876069       0.650641       0.370284      -1.126648       0.004260       0.060456       0.012442       0.061870       0.001530       0.021758       0.013575      -0.034091      -0.208516      -0.075930       0.022158       0.053771             10.600160       7.774682      -0.150501      -1.259305      15.680899       1.911088       8.344898           0.089978
           76              O       4.988448       0.325225       5.253848      -0.469289      31.965523 0.43529138E+03  0.98938024E+04                                 7.875689                            6.358849       0.558599       2.251603                    0.998459      25.884642      65.458491       0.773597       0.348344      -1.151352       0.017020      -0.032494      -0.030082       0.047439      -0.020171       0.011290       0.063368       0.101838       0.043915      -0.098653       0.047328       0.051324              8.896843       5.123342      -0.692760      -0.792034       8.945428       4.795835      12.621759           0.023946
           77              O       2.371423       9.711525       5.852183      -0.563550      42.609990 0.63644537E+03  0.15953658E+05                                 9.704767                            7.830218      -0.098793       2.021500                    0.993774      28.104693      75.354895       0.676377       0.361258      -1.137588       0.002566       0.040484       0.050642       0.064886      -0.005073      -0.019057       0.012051      -0.101880       0.142021      -0.077617       0.021735       0.055882             11.109610       9.083145      -0.549527       0.456317      12.126355       6.183538      12.119331           0.094395
           78              O       2.915220      11.218149       7.410148      -0.457932      32.772961 0.44897882E+03  0.10298026E+05                                 8.070149                            6.517621       0.439077       2.218449                    0.997474      25.860158      65.983235       0.752652       0.354800      -1.144539      -0.016584      -0.038831      -0.018771       0.046209       0.058510       0.044485      -0.040172      -0.053911       0.053333      -0.102518       0.041399       0.061119              9.118136      10.031449       3.256136       3.072990       8.720400       3.842975       8.602558           0.008581
           79              O       5.789253       7.482117       4.419502      -0.558075      39.641261 0.64164271E+03  0.16139097E+05                                 9.250606                            7.905984      -0.180914       1.993411                    0.994081      28.210060      76.111837       0.666608       0.365300      -1.132852       0.017661      -0.054109       0.019332       0.060112      -0.005190       0.053859       0.002611      -0.047115      -0.169331      -0.087981       0.035425       0.052557             10.085139       9.082410      -3.373383      -0.327166      13.067509      -2.678341       8.105498           0.087861
           80              O       6.257542       5.629965       5.576764      -0.494634      31.375813 0.42579612E+03  0.96311508E+04                                 7.777419                            6.285145       0.448222       2.208024                    0.998667      26.069358      65.908479       0.778340       0.347905      -1.150952      -0.003391       0.029263      -0.039861       0.049566       0.066715       0.043875      -0.033699      -0.002025       0.086345      -0.103887       0.045666       0.058221              8.797860       5.607332       0.743223      -1.647140       8.826495      -5.036642      11.959752           0.043643
           81              O       5.342567       9.345800       7.047676      -0.543500      39.408655 0.63727553E+03  0.16012629E+05                                 9.270393                            7.884311      -0.226265       1.984845                    0.993033      28.125804      76.011317       0.666406       0.365790      -1.131714       0.024617      -0.033764       0.050169       0.065292      -0.035394      -0.007818      -0.041472       0.045955       0.066265      -0.070910       0.022942       0.047967             10.200019       8.352645      -2.036136       2.825057      12.318124      -1.090863       9.929287           0.033707
           82              O       6.083511       7.451810       7.970985      -0.493952      33.712644 0.44961083E+03  0.10315015E+05                                 8.225894                            6.502499       0.502880       2.233811                    0.997983      26.077638      66.522278       0.757038       0.352659      -1.146398      -0.008070       0.052993       0.003526       0.053720      -0.009047      -0.078579      -0.002340      -0.051504      -0.069419      -0.097831       0.036729       0.061102              9.442100       5.523276       0.178033       0.276940      17.289824      -1.304557       5.513199           0.041448
           83              O       3.410360       6.799403       6.417138      -0.543744      38.476074 0.59785618E+03  0.14768988E+05                                 9.064676                            7.597328      -0.235798       1.982763                    0.993332      27.774567      74.176103       0.684851       0.362040      -1.135807      -0.066222      -0.011452      -0.002283       0.067244       0.019636      -0.015765       0.051793       0.061195       0.018744      -0.075384       0.033209       0.042174              9.971884      13.857501       1.521686       0.680537       9.057301      -2.358999       7.000851           0.086096
           84              O       1.211251       6.867325       5.984084      -0.500541      31.810142 0.44165942E+03  0.10077341E+05                                 7.860413                            6.412257       0.594528       2.264017                    0.998388      25.997885      65.920586       0.768922       0.349113      -1.150457       0.043386      -0.006029       0.019549       0.047967      -0.068693       0.040054       0.041276       0.014683       0.101396      -0.109104       0.051432       0.057672              8.804238      10.863421      -2.771205       3.602636       7.339429      -2.850333       8.209865           0.053957
           85              O       2.113002       1.992799      11.053094      -0.508934      37.270340 0.58779502E+03  0.14478363E+05                                 8.921927                            7.574319      -0.088517       2.030985                    0.996684      27.477605      73.598223       0.679391       0.366010      -1.131196      -0.046535      -0.004753      -0.043367       0.063787       0.029241       0.013283       0.005439      -0.087744       0.116774      -0.073299       0.027027       0.046272              9.771413       9.154316       0.239322       0.887574       5.734205       1.439312      14.425716           0.050117
           86              O       0.807871       2.033584       9.235150      -0.505773      32.002117 0.45901556E+03  0.10593113E+05                                 7.933146                            6.566941       0.515815       2.232355                    0.997977      26.408775      67.726559       0.753321       0.352314      -1.145846       0.040975       0.004492       0.049071       0.064087       0.002604       0.050114      -0.043184       0.003622      -0.236348      -0.108790       0.041551       0.067239              8.795760      14.296680      -1.459417       2.098347       5.247576       0.069145       6.843024           0.056829
           87              O       0.029779       4.063573      11.476737      -0.512317      40.141453 0.63450467E+03  0.15949805E+05                                 9.416809                            7.919896      -0.286952       1.966562                    0.994984      27.870818      75.712185       0.657280       0.370711      -1.126231       0.005757       0.051189       0.032426       0.060868      -0.008192      -0.010634       0.008826      -0.033298      -0.187994      -0.064625       0.013654       0.050971             10.382172       7.593166       0.134664       1.210293      15.409035       1.868029       8.144315           0.046296
           88              O       0.058852       5.984225      12.606206      -0.509203      33.608434 0.46168780E+03  0.10662175E+05                                 8.183414                            6.582971       0.448644       2.207674                    0.997896      26.431578      67.640943       0.753498       0.351987      -1.146981      -0.011966      -0.041189      -0.032593       0.053871       0.018596      -0.012533       0.062915       0.102498       0.050609      -0.098585       0.045846       0.052739              9.264779       5.297361       0.725010       0.835604       9.302125       5.025545      13.194852          -0.025913
           89              O       2.675877       3.665825      13.204541      -0.514581      40.983561 0.60658113E+03  0.15022245E+05                                 9.465520                            7.647034      -0.012188       2.057582                    0.995712      27.425929      73.072257       0.684119       0.361517      -1.137477      -0.027700       0.036066       0.047260       0.065586       0.009206       0.022131       0.014432      -0.075151       0.130611      -0.064381       0.009660       0.054721             10.826443       8.839769       0.541235      -0.426962      11.835166       6.010356      11.804394           0.051704
           90              O       2.132080       5.559149       0.057790      -0.494949      33.811249 0.46652763E+03  0.10807474E+05                                 8.242941                            6.650418       0.418639       2.203541                    0.997306      26.306784      67.536493       0.743717       0.355510      -1.143557       0.018302      -0.047500      -0.025581       0.056971      -0.055619      -0.042782      -0.039411      -0.051489       0.047085      -0.098127       0.038923       0.059204              9.318461      10.270905      -3.339217      -3.140854       8.908101       3.934741       8.776378          -0.021318
           91              O       9.352647       1.436417      11.771860      -0.504549      38.151728 0.61100483E+03  0.15178728E+05                                 9.019737                            7.712264      -0.083774       2.032291                    0.996136      27.530874      73.773305       0.675406       0.365048      -1.133264      -0.003279      -0.051134       0.040067       0.065045       0.010659      -0.040737      -0.000362      -0.035794      -0.135290      -0.068177       0.022563       0.045613              9.830330       8.847552       3.298146       0.292314      12.761255      -2.598037       7.882184           0.056730
           92              O       8.884358      11.288965      12.929122      -0.502159      31.818603 0.43286359E+03  0.98334296E+04                                 7.851004                            6.340183       0.444862       2.203935                    0.998631      26.249972      66.553815       0.774227       0.348244      -1.150432       0.010217       0.039813      -0.039051       0.056696      -0.065923      -0.039802      -0.035152      -0.001862       0.090548      -0.102257       0.048409       0.053849              8.884055       5.658025      -0.758313       1.676606       8.913424      -5.093867      12.080717           0.057557
           93              O       9.799333       3.300100      14.400034      -0.514469      38.401206 0.61643163E+03  0.15357212E+05                                 9.109231                            7.749087      -0.092068       2.031449                    0.995113      27.654466      74.364656       0.673025       0.365298      -1.132349      -0.012672      -0.053180       0.032449       0.063574       0.033625      -0.001046      -0.036380       0.036136       0.044725      -0.059124       0.011488       0.047636             10.019157       8.224585       2.023298      -2.776806      12.076540      -1.111229       9.756345          -0.020727
           94              O       9.058389       1.792810       0.618627      -0.505627      34.273692 0.45790953E+03  0.10554793E+05                                 8.310109                            6.558826       0.491540       2.225312                    0.997908      26.323646      67.333406       0.754279       0.352293      -1.146561       0.015725       0.059397      -0.011978       0.062600       0.006279       0.075647      -0.002106      -0.052219      -0.071995      -0.095118       0.037843       0.057276              9.548253       5.570876      -0.189129      -0.280024      17.510232      -1.314947       5.563653           0.047045
           95              O       1.636940       0.753703      13.769496      -0.504166      37.261809 0.57443970E+03  0.14046438E+05                                 8.870495                            7.443004      -0.106948       2.029314                    0.995682      27.228567      72.296575       0.692629       0.361646      -1.136362       0.061954       0.010502      -0.017395       0.065201      -0.029501       0.019613       0.044707       0.062053       0.000802      -0.074709       0.031852       0.042858              9.749582      13.572839      -1.502841      -0.651274       8.842897      -2.272151       6.833011           0.066540
           96              O       3.836049       0.821625      13.336442      -0.499287      31.968311 0.44404794E+03  0.10145896E+05                                 7.879578                            6.426592       0.517154       2.235599                    0.998295      26.101441      66.237283       0.768569       0.348789      -1.150680      -0.050733      -0.003033       0.017518       0.053757       0.068372      -0.040545       0.038570       0.013105       0.100614      -0.107549       0.049568       0.057981              8.826824      10.893981       2.784633      -3.613369       7.363309      -2.859956       8.223181           0.052750
           97              O       7.160302       3.279501      11.003980      -0.550243      38.604856 0.61344577E+03  0.15277009E+05                                 9.133315                            7.739912      -0.163067       2.001394                    0.994769      28.054022      75.630309       0.671610       0.366207      -1.130703      -0.034457       0.011741       0.048820       0.060898      -0.034551      -0.022849       0.000631      -0.093258       0.123974      -0.082447       0.032668       0.049779             10.014896       9.392097      -0.242776      -0.902006       5.855388       1.486308      14.797201           0.084956
           98              O       5.855171       3.238716      12.821924      -0.510082      32.127284 0.46117307E+03  0.10655327E+05                                 7.950734                            6.577725       0.516040       2.230450                    0.998040      26.487647      67.967200       0.753502       0.351819      -1.146256       0.041145      -0.003776      -0.049374       0.064382      -0.003396      -0.049174      -0.043705       0.005130      -0.232231      -0.107633       0.041493       0.066140              8.816641      14.333278       1.464564      -2.108411       5.255730       0.069122       6.860914           0.060367
           99              O       5.077079       1.208727      10.580337      -0.550873      41.082100 0.65400992E+03  0.16563705E+05                                 9.552376                            8.037506      -0.282407       1.963836                    0.993347      28.296622      77.137113       0.652895       0.370416      -1.126546       0.001602      -0.052806      -0.018298       0.055909       0.002284       0.019973       0.014510      -0.034065      -0.214207      -0.077086       0.022056       0.055030             10.527405       7.708054      -0.137127      -1.236976      15.607587       1.885170       8.266573           0.092084
          100              O       5.106152      10.992775       9.450868      -0.477969      32.376572 0.44169490E+03  0.10077997E+05                                 7.946036                            6.408202       0.513094       2.234217                    0.998273      26.038085      66.014381       0.769969       0.348643      -1.150884      -0.014769       0.039636       0.032677       0.053450      -0.018665       0.009722       0.063183       0.100119       0.047222      -0.097398       0.045248       0.052150              8.981184       5.161971      -0.699606      -0.805798       9.019542       4.849658      12.762039           0.023586
          101              O       7.723177       1.606475       8.852533      -0.552365      42.137777 0.62723307E+03  0.15668458E+05                                 9.646022                            7.781411      -0.036216       2.046340                    0.993596      27.882544      74.675704       0.677314       0.362009      -1.136785      -0.010002      -0.035058      -0.047222       0.059657      -0.004611      -0.018910       0.013551      -0.105048       0.140603      -0.078864       0.021996       0.056868             11.042534       9.014564      -0.557220       0.433656      12.070444       6.150475      12.042595           0.091259
          102              O       7.179380       0.099851       7.294568      -0.467336      33.186916 0.45561345E+03  0.10490752E+05                                 8.139156                            6.567336       0.441601       2.216140                    0.997457      26.032841      66.597287       0.749347       0.354988      -1.144153       0.015913       0.044218       0.024917       0.053192       0.057302       0.044756      -0.038841      -0.051248       0.046873      -0.100381       0.041376       0.059005              9.199709      10.129778       3.295571       3.104944       8.796343       3.882263       8.673008           0.008240
          103              O       4.305347       3.835883      10.285214      -0.547662      39.202315 0.63208662E+03  0.15840796E+05                                 9.190744                            7.852379      -0.178331       1.998897                    0.993884      27.985573      75.393182       0.668111       0.365811      -1.132342      -0.010793       0.049225      -0.022482       0.055182      -0.006480       0.054815       0.001422      -0.047295      -0.171141      -0.089183       0.035458       0.053725             10.020961       9.027111      -3.366234      -0.310337      12.996474      -2.656046       8.039299           0.085512
          104              O       3.837058       5.688035       9.127952      -0.503396      31.659337 0.43032769E+03  0.97600367E+04                                 7.821354                            6.317010       0.453985       2.207490                    0.998660      26.200442      66.342711       0.776603       0.347740      -1.151018       0.005879      -0.035237       0.042916       0.055839       0.065180       0.041995      -0.034037      -0.000650       0.088294      -0.101943       0.045866       0.056077              8.849471       5.638816       0.750811      -1.664722       8.876499      -5.070863      12.033100           0.044318
          105              O       4.752033       1.972200       7.657040      -0.534589      38.887465 0.62651509E+03  0.15673356E+05                                 9.188073                            7.816511      -0.209024       1.994705                    0.992793      27.887301      75.169961       0.669499       0.365701      -1.131929      -0.018511       0.040929      -0.039184       0.059609      -0.037690      -0.007409      -0.041619       0.043754       0.066567      -0.071848       0.022368       0.049481             10.105333       8.293422      -2.029653       2.804651      12.185037      -1.101315       9.837539           0.029839
          106              O       4.011089       3.866190       6.733731      -0.499354      33.783427 0.45068501E+03  0.10344675E+05                                 8.228492                            6.504792       0.505366       2.233219                    0.997951      26.139047      66.670794       0.757944       0.352067      -1.147008       0.011408      -0.057516       0.004155       0.058783      -0.008570      -0.076836      -0.001789      -0.052453      -0.068315      -0.096133       0.036838       0.059295              9.443511       5.524441       0.185460       0.277137      17.291126      -1.299307       5.514965           0.042563
          107              O       6.684240       4.518597       8.287578      -0.537866      38.235653 0.59268832E+03  0.14612446E+05                                 9.036669                            7.571057      -0.218964       1.991350                    0.993162      27.634638      73.776816       0.685002       0.362675      -1.135086       0.064307       0.000999       0.010485       0.065164       0.020334      -0.015006       0.049377       0.063345       0.012041      -0.073848       0.035567       0.038282              9.941487      13.832320       1.527497       0.672658       9.022297      -2.342423       6.969845           0.088581
          108              O       8.883349       4.450675       8.720632      -0.504364      32.265173 0.44894794E+03  0.10289833E+05                                 7.945309                            6.473850       0.515438       2.235088                    0.998234      26.155493      66.558001       0.763367       0.350075      -1.149198      -0.049181       0.003275      -0.016013       0.051826      -0.068262       0.041275       0.039472       0.014021       0.096303      -0.107867       0.049822       0.058045              8.904855      10.985470      -2.812042       3.653060       7.426502      -2.894535       8.302594           0.052874

******************************************************
Auxiliary information for the entire system
The total spin magnetic moment of the unit cell is   35.376282
The total net atomic charge of the unit cell is   -0.000003
Accuracy of reproducing the electrostatic potential in the unit cell:
  The inner radius (bohr) =    5.0000
  The outer radius (bohr) =   12.0000
  Valid grid points have density less than (e/(bohr^3)) =    0.0001
  The number of valid grid points were=        38590
  The rms potential error without charges in kcal/mol is=      3.00000
  The rms potential error with partial charges in kcal/mol is=      0.97551
  The RRMSE value at monopole order=      0.32517
  The rms potential error with partial charges and cloud penetration in kcal/mol is=      0.95216
  The RRMSE value at monopole order with cloud penetration is=      0.31739
  The rms potential error with partial charges and atomic dipoles in kcal/mol is=      0.82289
  The RRMSE value at dipole order=      0.27430
  The rms potential error with partial charges, atomic dipoles and cloud penetration in kcal/mol is=      0.79703
  The RRMSE value at dipole order with cloud penetration=      0.26568

******************************************************
The electron densities and ab initio electrostatic potential were computed in VASP using the PBE functional and
projector augmented wave method. See the main text of the journal article for a description of computational details.
The atomic charges, dipoles, and quadrupoles were computed with the DDEC6 method as described in
(a) T. A. Manz and N. Gabaldon Limas, RSC Adv. 6 (2016) 47771-47801 DOI: 10.1039/c6ra04656h
(b) N. Gabaldon Limas and T. A. Manz, RSC Adv. 8 (2018) 2678-2707 DOI: 10.1039/c7ra11829e.
For each atom in the material, the electron cloud parameters were fit to the spherically averaged atom-in-material
electron density using radial positions for which this density was between 10^-4 and 10^-2 electrons per cubic bohr.
The polarizabilities, dispersion coefficients, and quantum Drude oscillator (QDO) parameters were fit using the MCLF method.
The magnetic structure of the system was optimized in VASP from the default ferromagnetic initial guess using spin polarization.
The atomic spin moments (ASMs) were computed on this optimized magnetic structure using the DDEC6 partition as inputs
to the method of T. A. Manz and D. S. Sholl, J. Chem. Theory Comput. 7 (2011) 4146-4164 DOI: 10.1021/ct200539n.
The RMSE and RRMSE were computed using a uniform grid with Ewald summation.
