# Supplementary material for: A collection of forcefield precursors for metal–organic frameworks
Source: RSC Adv. 2019 Nov 13;9(63):36492–507. doi: 10.1039/c9ra07327b (PMC9075174; doi:10.1039/c9ra07327b)
Supplement: RA-009-C9RA07327B-s3430 [file RA-009-C9RA07327B-s3430.xyz]

  108
jmolscript: load "" {1 1 1} spacegroup "x,y,z" unitcell [{     10.250000     0.000000     0.000000 }, {      0.000000    11.683000     0.000000 }, {      0.000000    -0.491860    15.146016 }]
Mn     9.465158     2.422341    13.156738     0.697670
Mn     6.277100     2.399779    12.254187     0.969848
Mn     4.340157     2.681369     9.562286     0.759063
Mn     1.152100     2.703931    10.464837     0.994504
Mn     0.784842     8.768799     1.989278     0.788919
Mn     3.972900     8.791361     2.891829     0.974479
Mn     5.909842     8.509771     5.583730     0.707099
Mn     9.097900     8.487209     4.681179     0.974921
Mn     0.000000     0.000000     0.000000     1.003963
Mn     5.125000     5.595570     7.573008     0.792828
Mn     0.000000     5.841500     0.000000     0.814923
Mn     5.125000    -0.245930     7.573008     1.007595
H      7.315425    11.117621    14.603789     0.035595
H      6.432900     4.720378    14.376598     0.038088
H      2.170950     0.048694    11.883564     0.027741
H      1.547750     3.490466     1.092028     0.031665
H      7.845350     1.435015     9.595001     0.032615
H      0.424350     5.714332    11.255004     0.035590
H      2.190425     5.669089     8.115235     0.039479
H      1.307900     0.383332     8.342426     0.029980
H      7.295950     5.055016    10.835460     0.035194
H      6.672750     2.105104     6.480980     0.037701
H      2.720350     3.668695    13.124023     0.032682
H      5.549350    11.072378    11.464020     0.030823
H      2.934575     0.073519     0.542227     0.033397
H      3.817100     6.470762     0.769418     0.038313
H      8.079050    11.142446     3.262452     0.029565
H      8.702250     7.700674    14.053988     0.035544
H      2.404650     9.756125     5.551015     0.034327
H      9.825650     5.476808     3.891012     0.035684
H      8.059575     5.522051     7.030781     0.036428
H      8.942100    10.807808     6.803590     0.029589
H      2.954050     6.136124     4.310556     0.033849
H      3.577250     9.086036     8.665036     0.035434
H      7.529650     7.522445     2.021993     0.031479
H      4.700650     0.118762     3.681996     0.029133
C      7.468868     0.217016    14.125780     0.521265
C      7.331620     4.488740    14.314348     0.507591
C      1.488300     0.287922    12.467595     0.512894
C      0.989330     3.009292     0.525718     0.520522
C      8.531997     1.738487    10.143438     0.517286
C      0.221400     5.228194    12.021544     0.511463
C      2.343867     4.886694     8.593244     0.521148
C      2.206620     0.614970     8.404676     0.521245
C      6.613300     4.815788    10.251429     0.503370
C      6.114330     2.586278     7.047290     0.510355
C      3.406997     3.365223    12.575586     0.517505
C      5.346400    -0.124484    10.697480     0.521205
C      2.781133    10.974124     1.020236     0.525355
C      2.918380     6.702400     0.831668     0.521357
C      8.761700    10.903218     2.678421     0.523804
C      9.260670     8.181848    14.620298     0.525090
C      1.718002     9.452653     5.002578     0.522582
C     10.028600     5.962946     3.124472     0.517063
C      7.906132     6.304446     6.552772     0.517333
C      8.043380    10.576170     6.741340     0.517176
C      3.636700     6.375352     4.894587     0.500048
C      4.135670     8.604862     8.098726     0.506116
C      6.843003     7.825917     2.570430     0.512856
C      4.903600    11.315624     4.448536     0.515690
O      6.495425     0.720796    13.560683    -0.498567
O      0.978875     1.789788     0.652642    -0.495470
O      8.111030     5.091379    15.040145    -0.461874
O      0.122385     3.976511    11.890986    -0.500325
O      0.865407     1.358558    12.204811    -0.505504
O      8.655203     0.655734    14.121539    -0.488553
O      8.252480     1.919308    11.360421    -0.500758
O      0.302580     3.181288    14.832645    -0.472296
O      7.633380     3.577087    13.484195    -0.504103
O      9.633360     1.926203     9.608330    -0.504712
O      1.281762    -0.463946    13.412252    -0.499440
O      0.077900     5.861575    13.049050    -0.456806
O      1.370425     4.382914     9.158341    -0.498824
O      6.103875     3.805782     6.920366    -0.460342
O      2.986030     0.012331     7.678879    -0.497166
O      5.247385     1.127199    10.828038    -0.516071
O      5.990408     3.745152    10.514213    -0.506999
O      3.530203     4.447976     8.597485    -0.462954
O      3.127480     3.184402    11.358603    -0.509968
O      5.427580     1.922422     7.886379    -0.516062
O      2.508380     1.526623     9.234829    -0.513778
O      4.508360     3.177507    13.110694    -0.503481
O      6.406762     5.567656     9.306772    -0.449165
O      5.202900    10.925135     9.669974    -0.498546
O      3.754575    10.470344     1.585333    -0.502572
O      9.271125     9.401352    14.493374    -0.496726
O      2.138970     6.099761     0.105871    -0.456312
O     10.127615     7.214629     3.255030    -0.517199
O      9.384593     9.832582     2.941205    -0.521480
O      1.594798    10.535406     1.024477    -0.504728
O      1.997520     9.271832     3.785595    -0.510664
O      9.947420     8.009852     0.313371    -0.484809
O      2.616620     7.614053     1.661821    -0.517491
O      0.616640     9.264937     5.537686    -0.503058
O      8.968237    -0.027914     1.733764    -0.495891
O     10.172100     5.329565     2.096966    -0.457947
O      8.879575     6.808226     5.987675    -0.500460
O      4.146125     7.385358     8.225650    -0.462054
O      7.263970    11.178809     7.467137    -0.500524
O      5.002615    10.063941     4.317978    -0.507479
O      4.259593     7.445988     4.631803    -0.502960
O      6.719798     6.743164     6.548531    -0.447132
O      7.122520     8.006738     3.787413    -0.501600
O      4.822420     9.268718     7.259637    -0.505987
O      7.741620     9.664517     5.911187    -0.504125
O      5.741640     8.013633     2.035322    -0.509064
O      3.843237     5.623484     5.839244    -0.451238
O      5.047100     0.266005     5.476042    -0.502764

The following XYZ coordinates are in angstroms. Other properties are in atomic units.
The sperically averaged electron density of each atom fit to a function of the form exp(a - br)
eigen_1, eigen_2 and eigen_3 are the three eigenvalues of traceless quadrupole moment tensor
  atom number  atomic symbol              X              Y              Z     net charge C6 coefficient C8 coefficient C10 coefficient fluctuating dipole atomic polarizability isotropic forcefield polarizability              a              b squared Pearson coefficient          <r^3>          <r^4>         wp_QDO          m_QDO          q_QDO       dipole_x       dipole_y       dipole_z         dipole            Qxy            Qxz            Qyz     Q(x^2-y^2)  Q(3z^2 - R^2)        eigen_1        eigen_2        eigen_3 static polarizability      alpha(xx)      alpha(xy)      alpha(xz)      alpha(yy)      alpha(yz)      alpha(zz) atomic spin moment
            1             Mn       9.465158       2.422341      13.156738       0.697670     119.949740 0.29318724E+04  0.10574123E+06                                21.214070                           18.795221       0.278796       1.824826                    0.999645      61.192211     185.524204       0.375860       0.451836      -1.095317      -0.005288      -0.003210      -0.012334       0.013798       0.052676       0.037049       0.013759      -0.032420       0.079311      -0.073504       0.004017       0.069487             23.478303      25.708366       0.602641       0.740296      21.827889      -0.345534      22.898654           0.876034
            2             Mn       6.277100       2.399779      12.254187       0.969848     139.537081 0.31522351E+04  0.11447122E+06                                22.428052                           18.852014       0.176894       1.843798                    0.999411      54.579830     160.048985       0.398933       0.422793      -1.126272      -0.010912      -0.008974       0.015609       0.021054       0.028359      -0.008868       0.000091       0.021650       0.061199      -0.040985       0.013258       0.027727             26.155038      32.551192      -0.637980       7.536690      19.860661       0.078983      26.053260           4.748871
            3             Mn       4.340157       2.681369       9.562286       0.759063     122.671722 0.30049489E+04  0.10848662E+06                                21.015050                           18.611080       0.334342       1.846680                    0.999349      61.488391     183.409930       0.392491       0.432252      -1.113228      -0.003022       0.002180       0.010652       0.011285       0.069034       0.018848       0.030851       0.125243       0.163032      -0.122830       0.031521       0.091309             23.262534      25.462854      -0.578848      -0.745620      21.611130      -0.424651      22.713618           1.276347
            4             Mn       1.152100       2.703931      10.464837       0.994504     139.306830 0.31455011E+04  0.11404068E+06                                22.275851                           18.730589       0.197057       1.851280                    0.999370      54.365645     158.722285       0.403917       0.418258      -1.130550      -0.011070       0.004028      -0.015044       0.019107      -0.030741       0.013671       0.002351       0.014877       0.068205      -0.044603       0.012904       0.031700             25.967883      32.355529       0.651521      -7.437824      19.719770       0.071353      25.828350           4.658218
            5             Mn       0.784842       8.768799       1.989278       0.788919     120.548044 0.29399302E+04  0.10558158E+06                                20.825045                           18.453948       0.286714       1.838760                    0.999525      60.518726     180.160583       0.392629       0.434383      -1.111638       0.014716       0.001189       0.019487       0.024449       0.041470      -0.037258       0.015275      -0.103834      -0.068271      -0.082258       0.004383       0.077875             23.039861      25.180219       0.627747       0.719005      21.395920      -0.366770      22.543445          -2.013003
            6             Mn       3.972900       8.791361       2.891829       0.974479     140.095875 0.31730449E+04  0.11532654E+06                                22.390707                           18.839715       0.191732       1.847501                    0.999414      54.569165     159.679123       0.401744       0.419473      -1.129376       0.010679       0.009944      -0.015654       0.021400       0.025740      -0.008071       0.001077       0.028886       0.062516      -0.040349       0.013687       0.026663             26.083795      32.466537      -0.650153       7.459629      19.793593       0.078356      25.991254           4.796562
            7             Mn       5.909842       8.509771       5.583730       0.707099     109.695041 0.26324630E+04  0.93218326E+05                                20.950037                           18.582908       0.152603       1.797952                    0.999828      57.533302     177.764612       0.351618       0.491922      -1.063104       0.005869      -0.006369      -0.006438       0.010792      -0.002511       0.027953      -0.033073       0.029410       0.033721      -0.044765      -0.003877       0.048642             23.180201      25.343812      -0.555864      -0.763110      21.511427      -0.410309      22.685363          -0.935926
            8             Mn       9.097900       8.487209       4.681179       0.974921     140.037666 0.31719733E+04  0.11528944E+06                                22.393981                           18.841876       0.190939       1.847672                    0.999385      54.561789     159.711231       0.401510       0.419711      -1.129102       0.011710      -0.008236       0.014599       0.020447      -0.024976       0.006326      -0.004011       0.026557       0.066319      -0.039340       0.011795       0.027545             26.088045      32.395969       0.660637      -7.483876      19.818483       0.070119      26.049684           4.790469
            9             Mn       0.000000       0.000000       0.000000       1.003963     144.803297 0.32573357E+04  0.11899132E+06                                22.646483                           18.954770       0.168813       1.844735                    0.999600      53.915547     157.398914       0.405366       0.413624      -1.135036       0.000426       0.001274      -0.002018       0.002424      -0.019906       0.014205       0.060553       0.048412       0.007191      -0.079454       0.028756       0.050697             26.397431      22.126547      -0.076281       0.965301      32.232179      -9.268947      24.833566           4.780047
           10             Mn       5.125000       5.595570       7.573008       0.792828     163.566956 0.38005556E+04  0.14425851E+06                                24.403827                           20.377694       0.340451       1.856135                    0.999256      59.405768     176.642693       0.393838       0.409727      -1.138000      -0.005091      -0.000630       0.001869       0.005460       0.073707      -0.064987       0.060387       0.041123       0.013587      -0.134260       0.052252       0.082008             28.501754      23.703220       0.141894      -1.093806      34.995263     -10.308344      26.806779           0.643923
           11             Mn       0.000000       5.841500       0.000000       0.814923     142.002591 0.33641157E+04  0.12382310E+06                                22.237008                           19.088527       0.374516       1.871739                    0.998700      60.511617     177.024536       0.409704       0.406168      -1.140799      -0.001501       0.002262       0.001002       0.002894       0.004288      -0.039722      -0.039653       0.056392      -0.164006      -0.083822       0.011326       0.072496             25.382482      20.987324       1.261090       1.697362      30.715502       7.191316      24.444619           1.141229
           12             Mn       5.125000      -0.245930       7.573008       1.007595     122.741413 0.28047141E+04  0.99184939E+05                                20.959210                           18.041997       0.174644       1.849194                    0.999358      53.826534     157.127509       0.397958       0.435223      -1.115155       0.001570       0.002810      -0.000784       0.003313       0.016608       0.042510      -0.029783       0.000426      -0.049647      -0.064197       0.022907       0.041290             23.875323      19.883241      -1.133773      -1.550018      28.745868       6.500220      22.996862           4.763660
           13              H       7.315425      11.117621      14.603789       0.035595       1.401153 0.10114847E+02  0.10370711E+03                                 1.947150                            1.767103      -1.024359       2.368922                    0.997489       3.688504      10.041163       0.516014       1.157699      -0.738057      -0.018858      -0.051738       0.031671       0.063526       0.012048      -0.003878      -0.008580      -0.005849      -0.013447      -0.011491      -0.006840       0.018331              2.037581       1.654929       0.058727      -0.020918       2.496784      -0.723934       1.961030           0.005643
           14              H       6.432900       4.720378      14.376598       0.038088       1.330648 0.96082677E+01  0.96976010E+02                                 1.860501                            1.706662      -0.943805       2.404205                    0.998544       3.591604       9.609915       0.533833       1.136793      -0.743567      -0.056588       0.017443       0.009615       0.059991      -0.008534      -0.003043       0.002602       0.004849      -0.005361      -0.007989      -0.003024       0.011013              1.921141       2.708636      -0.234770      -0.051448       1.538979       0.143887       1.515809          -0.001388
           15              H       2.170950       0.048694      11.883564       0.027741       1.292105 0.93106826E+01  0.93606088E+02                                 1.857236                            1.705115      -0.731860       2.499568                    0.999646       3.598527       9.734719       0.520267       1.171001      -0.735160       0.046774      -0.021844      -0.033457       0.061517      -0.006600      -0.006187       0.003110       0.005103      -0.012345      -0.007346      -0.004708       0.012054              1.926573       2.174038      -0.199002      -0.681415       1.533377       0.107510       2.072304          -0.003146
           16              H       1.547750       3.490466       1.092028       0.031665       1.401824 0.10313839E+02  0.10560423E+03                                 1.907203                            1.755729      -0.990220       2.383351                    0.997824       3.591897       9.574868       0.533727       1.120795      -0.748705       0.040427       0.024277       0.042898       0.063749       0.003010       0.016015       0.001159       0.010233       0.012497      -0.012774      -0.007166       0.019940              1.968360       1.850422       0.373699       0.394436       2.133322       0.453146       1.921335           0.005260
           17              H       7.845350       1.435015       9.595001       0.032615       1.217817 0.85660061E+01  0.85957935E+02                                 1.905644                            1.721936      -1.168117       2.304709                    0.995211       3.940699      11.330953       0.470232       1.298036      -0.703013      -0.043863      -0.020796      -0.037856       0.061559       0.004753       0.006029      -0.003527       0.006129       0.002021      -0.009740       0.001712       0.008027              2.014613       2.397449       0.347762       0.635023       1.602825       0.310270       2.043564          -0.003528
           18              H       0.424350       5.714332      11.255004       0.035590       1.310086 0.95571635E+01  0.95657389E+02                                 1.797730                            1.671215      -0.865557       2.440507                    0.999228       3.454628       8.996064       0.558405       1.095890      -0.755700       0.013327       0.038834      -0.046933       0.062357       0.004361      -0.000286      -0.008875      -0.015572      -0.007685      -0.009098      -0.005517       0.014615              1.837230       1.477658       0.092336      -0.260222       1.715586      -0.412021       2.318446          -0.005775
           19              H       2.190425       5.669089       8.115235       0.039479       1.407032 0.10176260E+02  0.10462752E+03                                 1.962666                            1.780197      -1.043511       2.362377                    0.997274       3.699914      10.128161       0.510116       1.167829      -0.735517      -0.017587       0.052004      -0.031685       0.063386      -0.011408       0.003119      -0.008656      -0.005230      -0.014162      -0.011581      -0.005946       0.017527              2.054446       1.667675      -0.059171       0.020928       2.518569      -0.732454       1.977093           0.001482
           20              H       1.307900       0.383332       8.342426       0.029980       1.319142 0.94954824E+01  0.95511390E+02                                 1.849570                            1.696710      -0.904570       2.422963                    0.998826       3.567095       9.513821       0.535598       1.136918      -0.743887      -0.057202      -0.019120      -0.010687       0.061252       0.008944       0.003728       0.001160       0.003369      -0.006413      -0.008428      -0.002731       0.011159              1.909921       2.693104       0.234149       0.051757       1.530136       0.142326       1.506523          -0.000267
           21              H       7.295950       5.055016      10.835460       0.035194       1.294118 0.93347963E+01  0.93943149E+02                                 1.860293                            1.708113      -0.755303       2.489834                    0.999565       3.601996       9.760524       0.519261       1.172087      -0.734724       0.046381       0.019764       0.034563       0.061126       0.006566       0.007368       0.001837       0.004908      -0.010137      -0.008547      -0.003510       0.012056              1.929476       2.177366       0.199591       0.681949       1.535985       0.107804       2.075078          -0.008312
           22              H       6.672750       2.105104       6.480980       0.037701       1.396781 0.10272613E+02  0.10512798E+03                                 1.905591                            1.754658      -1.007215       2.377406                    0.997780       3.585124       9.569548       0.532517       1.123920      -0.747820       0.039599      -0.025529      -0.042136       0.063208      -0.002808      -0.017523       0.000589       0.007966       0.011733      -0.014883      -0.005844       0.020727              1.966345       1.848641      -0.372427      -0.393156       2.131068       0.451664       1.919326           0.003263
           23              H       2.720350       3.668695      13.124023       0.032682       1.216578 0.85529439E+01  0.85769136E+02                                 1.902219                            1.719060      -1.153832       2.310736                    0.995291       3.933416      11.295456       0.471404       1.295680      -0.703538      -0.043500       0.020777       0.038209       0.061513      -0.004675      -0.006397      -0.002611       0.005486       0.004569      -0.009295       0.000898       0.008397              2.010728       2.392064      -0.346735      -0.633223       1.600191       0.309388       2.039931          -0.004952
           24              H       5.549350      11.072378      11.464020       0.030823       1.321099 0.96509982E+01  0.96811060E+02                                 1.805780                            1.677790      -0.864324       2.439262                    0.999171       3.472846       9.046898       0.558238       1.093791      -0.756232       0.013245      -0.039155       0.045825       0.061713      -0.004125      -0.000089      -0.008947      -0.014484      -0.011603      -0.009474      -0.004929       0.014403              1.845879       1.483252      -0.093044       0.262096       1.723533      -0.415087       2.330851          -0.000223
           25              H       2.934575       0.073519       0.542227       0.033397       1.420954 0.10281738E+02  0.10579240E+03                                 1.959808                            1.777285      -1.102844       2.332334                    0.996758       3.712497      10.106287       0.516701       1.152070      -0.739362       0.017929       0.051362      -0.030939       0.062584       0.011336      -0.002942      -0.007617      -0.005539      -0.013008      -0.010896      -0.005862       0.016758              2.051414       1.664453       0.060267      -0.021577       2.515610      -0.732008       1.974179           0.005574
           26              H       3.817100       6.470762       0.769418       0.038313       1.307364 0.93922176E+01  0.94180156E+02                                 1.834093                            1.683901      -0.915058       2.419053                    0.998813       3.548555       9.438368       0.539534       1.132130      -0.744946       0.057509      -0.018149      -0.008364       0.060882      -0.008872      -0.002752       0.000882       0.003583      -0.007035      -0.008089      -0.002688       0.010777              1.893186       2.665868      -0.231289      -0.051130       1.518361       0.140090       1.495329           0.004630
           27              H       8.079050      11.142446       3.262452       0.029565       1.271929 0.91160748E+01  0.90926059E+02                                 1.817509                            1.671563      -0.730615       2.499842                    0.999688       3.550182       9.483663       0.534265       1.149394      -0.740547      -0.046910       0.021647       0.033884       0.061784      -0.006344      -0.005558       0.003621       0.004293      -0.013415      -0.007222      -0.004435       0.011657              1.883678       2.123294      -0.193436      -0.659069       1.503130       0.105741       2.024610           0.011036
           28              H       8.702250       7.700674      14.053988       0.035544       1.411399 0.10412024E+02  0.10707835E+03                                 1.932617                            1.777076      -0.984783       2.388110                    0.997876       3.607635       9.701710       0.523639       1.137386      -0.744455      -0.040379      -0.024675      -0.042585       0.063661       0.002777       0.015326       0.001098       0.010361       0.012218      -0.012053      -0.007170       0.019222              1.995710       1.874431       0.381436       0.401971       2.166116       0.462402       1.946585           0.004929
           29              H       2.404650       9.756125       5.551015       0.034327       1.226364 0.86357167E+01  0.86809310E+02                                 1.911212                            1.726248      -1.184277       2.296440                    0.995140       3.951767      11.362496       0.470868       1.294015      -0.703753       0.043227       0.021307       0.037758       0.061223       0.004747       0.005792      -0.003296       0.004646       0.004654      -0.009415       0.001940       0.007476              2.020866       2.403965       0.349211       0.638708       1.606967       0.312223       2.051665           0.008716
           30              H       9.825650       5.476808       3.891012       0.035684       1.293038 0.93932029E+01  0.93483602E+02                                 1.771162                            1.648192      -0.859024       2.442925                    0.999282       3.431798       8.871873       0.567481       1.084509      -0.758703      -0.013839      -0.038216       0.046975       0.062118       0.004651      -0.000029      -0.008693      -0.015035      -0.008849      -0.009328      -0.005082       0.014410              1.809538       1.457884       0.090411      -0.254015       1.690395      -0.403702       2.280335           0.005710
           31              H       8.059575       5.522051       7.030781       0.036428       1.427777 0.10353992E+02  0.10682652E+03                                 1.974162                            1.789522      -1.123479       2.324306                    0.996489       3.724557      10.185293       0.511844       1.159838      -0.737403       0.017908      -0.051744       0.031351       0.063095      -0.011056       0.003409      -0.008150      -0.006081      -0.012551      -0.010764      -0.006270       0.017034              2.067054       1.676540      -0.059460       0.020683       2.535298      -0.739890       1.989322           0.000943
           32              H       8.942100      10.807808       6.803590       0.029589       1.325025 0.95459780E+01  0.96075110E+02                                 1.848467                            1.695901      -0.919826       2.414502                    0.998695       3.574587       9.513396       0.538646       1.129827      -0.745607       0.056845       0.018659       0.011056       0.060842       0.008828       0.003700       0.000653       0.003470      -0.005989      -0.008568      -0.002274       0.010842              1.908718       2.691195       0.233583       0.051121       1.529168       0.142111       1.505793           0.006554
           33              H       2.954050       6.136124       4.310556       0.033849       1.286845 0.92633952E+01  0.92870644E+02                                 1.838728                            1.690228      -0.753844       2.488974                    0.999562       3.581248       9.626429       0.528258       1.156517      -0.738575      -0.046193      -0.020352      -0.033973       0.060845       0.006593       0.007003       0.002419       0.003860      -0.011090      -0.008230      -0.003729       0.011959              1.906137       2.149132       0.195746       0.669587       1.519539       0.106195       2.049741           0.007363
           34              H       3.577250       9.086036       8.665036       0.035434       1.446326 0.10727262E+02  0.11109591E+03                                 1.957858                            1.798476      -1.035266       2.361569                    0.997440       3.656199       9.852300       0.523052       1.130712      -0.745887      -0.039130       0.025436       0.041341       0.062348      -0.002994      -0.016362       0.001138       0.008190       0.008943      -0.013793      -0.005703       0.019495              2.022504       1.897930      -0.388208      -0.409326       2.197605       0.471525       1.971979           0.003943
           35              H       7.529650       7.522445       2.021993       0.031479       1.228543 0.86550460E+01  0.87033004E+02                                 1.912253                            1.727183      -1.160330       2.306055                    0.995096       3.955473      11.366856       0.471252       1.292524      -0.704111       0.043081      -0.021149      -0.037954       0.061186      -0.004777      -0.006571      -0.002896       0.005417       0.003216      -0.009601       0.001131       0.008469              2.021995       2.406066      -0.349422      -0.638943       1.607569       0.312229       2.052350           0.005707
           36              H       4.700650       0.118762       3.681996       0.029133       1.286533 0.93275445E+01  0.92553982E+02                                 1.756948                            1.635805      -0.815286       2.461281                    0.999423       3.423444       8.801788       0.573787       1.075789      -0.761168      -0.012686       0.039726      -0.046241       0.062268      -0.003731      -0.000342      -0.009571      -0.013798      -0.011148      -0.009878      -0.004570       0.014448              1.794818       1.447346      -0.089397       0.251093       1.676932      -0.399324       2.260176           0.011401
           37              C       7.468868       0.217016      14.125780       0.521265      19.809519 0.20942181E+03  0.41552204E+04                                 6.603980                            5.037677       0.248627       2.140045                    0.999770      22.107040      60.908533       0.679304       0.454433      -1.027813       0.018196       0.055874      -0.027725       0.064975      -0.002866      -0.050519       0.084036      -0.075429       0.203921      -0.096436      -0.038588       0.135024              7.422072       9.360829      -0.551393       1.933620       6.928415      -2.598812       5.976971           0.010480
           38              C       7.331620       4.488740      14.314348       0.507591      19.748263 0.20298618E+03  0.39877376E+04                                 6.521048                            4.911441       0.508441       2.227858                    0.999795      21.878391      59.565018       0.699622       0.445638      -1.035045       0.060112      -0.034174      -0.001688       0.069168      -0.003388      -0.030871      -0.100116      -0.064622       0.074299      -0.090794      -0.034033       0.124827              7.414158       7.896566       0.581105       1.190420       7.169007       3.614023       7.176901          -0.016929
           39              C       1.488300       0.287922      12.467595       0.512894      19.045225 0.20293243E+03  0.39855616E+04                                 6.363077                            4.912355       0.554862       2.243989                    0.999671      21.775995      59.236330       0.699373       0.445922      -1.035102      -0.049620       0.021351       0.033127       0.063368       0.055638       0.061084       0.075507       0.066523      -0.059053      -0.097166      -0.034146       0.131312              7.106269       5.861712      -1.004749      -1.653438       7.691765      -2.704670       7.765329          -0.003615
           40              C       0.989330       3.009292       0.525718       0.520522      19.564529 0.20755839E+03  0.41112069E+04                                 6.558543                            5.023126       0.305422       2.161134                    0.999860      22.069598      60.857315       0.678325       0.455868      -1.026466      -0.049677      -0.026386      -0.036377       0.066988      -0.005789      -0.078468       0.017221       0.154331       0.092050      -0.095093      -0.032241       0.127333              7.388246       5.085195      -0.139363       1.618148      11.244708      -0.615091       5.834834           0.004223
           41              C       8.531997       1.738487      10.143438       0.517286      19.437573 0.21423836E+03  0.42817780E+04                                 6.567692                            5.116956       0.320472       2.166656                    0.999733      22.221024      61.763164       0.668685       0.458308      -1.024015       0.046635       0.015039       0.041018       0.063903      -0.041656       0.033006      -0.038164      -0.178942      -0.162114      -0.091745      -0.044479       0.136224              7.297555       9.588829       0.985932      -0.548392       4.067371       0.969795       8.236464           0.004194
           42              C       0.221400       5.228194      12.021544       0.511463      18.844274 0.20172709E+03  0.39635473E+04                                 6.358318                            4.935887       0.438422       2.208028                    0.999894      21.866696      59.867441       0.688317       0.452895      -1.029130      -0.011834      -0.040454       0.047143       0.063238      -0.007526       0.035166      -0.029384       0.165376      -0.182813      -0.088783      -0.032207       0.120990              7.059588       4.002395      -0.130415      -1.015690       8.554202       1.811361       8.622167          -0.014516
           43              C       2.343867       4.886694       8.593244       0.521148      19.800246 0.20921218E+03  0.41531612E+04                                 6.624010                            5.049772       0.229706       2.136197                    0.999716      22.096258      61.044815       0.675035       0.457075      -1.025549       0.016497      -0.055896       0.026911       0.064193       0.005153       0.047647       0.086179      -0.071126       0.199684      -0.092156      -0.043037       0.135194              7.445737       9.392085       0.553822      -1.940949       6.949293      -2.609861       5.995833          -0.005461
           44              C       2.206620       0.614970       8.404676       0.521245      19.400248 0.19899634E+03  0.38881246E+04                                 6.437915                            4.857222       0.518831       2.234117                    0.999733      21.623894      58.619542       0.705097       0.444592      -1.036153       0.057807       0.034867       0.002384       0.067550       0.003881       0.032057      -0.105008      -0.077120       0.076597      -0.094829      -0.038030       0.132859              7.313773       7.801310      -0.562448      -1.163943       7.070300       3.549003       7.069710           0.005687
           45              C       6.613300       4.815788      10.251429       0.503370      19.157213 0.20449779E+03  0.40242890E+04                                 6.386722                            4.930869       0.577312       2.251955                    0.999752      21.863754      59.546772       0.698097       0.445851      -1.035077      -0.051568      -0.024944      -0.032631       0.065926      -0.053882      -0.055175       0.071511       0.064239      -0.055558      -0.092234      -0.031148       0.123382              7.131805       5.881046       1.005571       1.660762       7.717060      -2.717271       7.797308          -0.021097
           46              C       6.114330       2.586278       7.047290       0.510355      19.707204 0.20951164E+03  0.41617863E+04                                 6.598349                            5.052835       0.280850       2.151689                    0.999826      22.219673      61.463082       0.674747       0.456976      -1.025310      -0.050562       0.022387       0.039076       0.067710       0.003472       0.075707       0.016107       0.143160       0.086291      -0.088663      -0.032163       0.120826              7.433416       5.111577       0.137971      -1.623556      11.322052      -0.622326       5.866618          -0.008053
           47              C       3.406997       3.365223      12.575586       0.517505      19.447546 0.21436097E+03  0.42851966E+04                                 6.570646                            5.119466       0.316790       2.165406                    0.999721      22.243064      61.848149       0.668261       0.458495      -1.023826       0.046166      -0.015618      -0.045024       0.066350       0.040326      -0.034783      -0.038066      -0.177257      -0.161680      -0.092921      -0.042099       0.135019              7.300229       9.591033      -0.986335       0.549704       4.069428       0.969076       8.240225          -0.001278
           48              C       5.346400      -0.124484      10.697480       0.521205      18.791145 0.20094592E+03  0.39462672E+04                                 6.353597                            4.930292       0.414386       2.199159                    0.999893      21.871732      59.960642       0.687545       0.453625      -1.028221      -0.012364       0.039025      -0.045351       0.061094       0.008250      -0.037663      -0.027928       0.171559      -0.190365      -0.089938      -0.036135       0.126073              7.054963       4.000107       0.128881       1.013747       8.552403       1.802162       8.612380           0.005089
           49              C       2.781133      10.974124       1.020236       0.525355      19.694851 0.20797013E+03  0.41183858E+04                                 6.573370                            5.016460       0.250668       2.141420                    0.999778      22.032647      60.603038       0.681640       0.453759      -1.028410      -0.019155      -0.056282       0.026913       0.065260      -0.003031      -0.048870       0.088244      -0.075457       0.205804      -0.096567      -0.041958       0.138525              7.384915       9.298671      -0.541626       1.915837       6.902998      -2.590765       5.953078           0.026517
           50              C       2.918380       6.702400       0.831668       0.521357      19.439749 0.19947717E+03  0.38989349E+04                                 6.444377                            4.863032       0.535470       2.240846                    0.999769      21.625706      58.589103       0.704857       0.444582      -1.036408      -0.058421       0.034445       0.005429       0.068037      -0.002638      -0.030097      -0.104933      -0.072957       0.075483      -0.093021      -0.038575       0.131596              7.320627       7.801280       0.568593       1.171605       7.074538       3.556303       7.086064           0.004285
           51              C       8.761700      10.903218       2.678421       0.523804      18.860190 0.20083480E+03  0.39292755E+04                                 6.298154                            4.872686       0.568055       2.249922                    0.999693      21.613844      58.446390       0.706161       0.443332      -1.037892       0.050117      -0.020868      -0.031336       0.062683       0.057307       0.064359       0.075300       0.065886      -0.063120      -0.097265      -0.037496       0.134761              7.027440       5.792427      -0.993165      -1.623507       7.607559      -2.670691       7.682333           0.024288
           52              C       9.260670       8.181848      14.620298       0.525090      19.584581 0.20762785E+03  0.41173766E+04                                 6.586037                            5.038024       0.257806       2.145731                    0.999816      22.125070      61.261830       0.673760       0.458423      -1.023925       0.048916       0.023757       0.037418       0.066010      -0.005971      -0.084001       0.014623       0.155331       0.085638      -0.093851      -0.038764       0.132615              7.423259       5.105596      -0.130813       1.626178      11.304600      -0.613537       5.859581           0.022800
           53              C       1.718002       9.452653       5.002578       0.522582      19.420699 0.21393184E+03  0.42735537E+04                                 6.560286                            5.110673       0.293934       2.157975                    0.999706      22.211860      61.695747       0.669700       0.457838      -1.024414      -0.045601      -0.014061      -0.045010       0.065598      -0.040345       0.031803      -0.038899      -0.182036      -0.164001      -0.091449      -0.045958       0.137407              7.289067       9.562222       0.986197      -0.540784       4.063906       0.971576       8.241074           0.035639
           54              C      10.028600       5.962946       3.124472       0.517063      18.788429 0.20112959E+03  0.39469602E+04                                 6.335408                            4.922696       0.441971       2.209598                    0.999895      21.815911      59.597109       0.690809       0.451816      -1.030244       0.010615       0.040193      -0.046771       0.062576      -0.006060       0.035894      -0.028686       0.166101      -0.181969      -0.088471      -0.032800       0.121271              7.031991       3.988482      -0.128983      -1.005391       8.515206       1.808394       8.592286           0.018102
           55              C       7.906132       6.304446       6.552772       0.517333      19.843099 0.20961891E+03  0.41586997E+04                                 6.603083                            5.032612       0.271360       2.147051                    0.999807      22.102706      60.826054       0.681383       0.453093      -1.028921      -0.016469       0.054946      -0.027390       0.063565       0.004079       0.048845       0.084114      -0.076106       0.198244      -0.094352      -0.039564       0.133917              7.423521       9.357491       0.549460      -1.935223       6.931226      -2.606429       5.981845           0.017933
           56              C       8.043380      10.576170       6.741340       0.517176      19.501308 0.20015074E+03  0.39138807E+04                                 6.444404                            4.860281       0.521785       2.231637                    0.999630      21.687104      58.694431       0.707716       0.442585      -1.037978      -0.057635      -0.032878      -0.001330       0.066366       0.004035       0.032765      -0.105885      -0.072983       0.076884      -0.096169      -0.036706       0.132874              7.323452       7.806105      -0.565218      -1.168752       7.080888       3.559715       7.083364           0.027439
           57              C       3.636700       6.375352       4.894587       0.500048      19.186769 0.20498753E+03  0.40319764E+04                                 6.370814                            4.922592       0.587374       2.252631                    0.999648      21.861131      59.315307       0.702464       0.443294      -1.037688       0.051669       0.022530       0.032983       0.065308      -0.052069      -0.054262       0.072938       0.065662      -0.055402      -0.094016      -0.028357       0.122373              7.112700       5.856502       1.001402       1.648562       7.698848      -2.716481       7.782750           0.014672
           58              C       4.135670       8.604862       8.098726       0.506116      19.808125 0.21031648E+03  0.41819282E+04                                 6.613939                            5.054781       0.298008       2.154886                    0.999854      22.300060      61.723234       0.676146       0.455578      -1.026060       0.051810      -0.023939      -0.039087       0.069175       0.002288       0.074841       0.019080       0.145214       0.081855      -0.090301      -0.030248       0.120549              7.457899       5.125666       0.127788      -1.635993      11.363551      -0.608109       5.884480           0.009320
           59              C       6.843003       7.825917       2.570430       0.512856      19.530348 0.21539011E+03  0.43069284E+04                                 6.563077                            5.111949       0.340113       2.169531                    0.999834      22.286728      61.790246       0.673264       0.454966      -1.026758      -0.047125       0.015815       0.042068       0.065120       0.039703      -0.035012      -0.036403      -0.179068      -0.163060      -0.093767      -0.041237       0.135004              7.293156       9.574652      -0.987034       0.543271       4.062370       0.969659       8.242446           0.031161
           60              C       4.903600      11.315624       4.448536       0.515690      18.756497 0.20073023E+03  0.39338207E+04                                 6.311065                            4.905058       0.455734       2.210851                    0.999881      21.771094      59.269815       0.695341       0.449476      -1.032459       0.011548      -0.037202       0.045523       0.059914       0.009538      -0.036266      -0.030795       0.171446      -0.191116      -0.092319      -0.033556       0.125875              7.005407       3.974460       0.130000       1.001103       8.495125       1.804085       8.546637           0.034642
           61              O       6.495425       0.720796      13.560683      -0.498567      31.620505 0.43104932E+03  0.97751135E+04                                 7.819164                            6.319252       0.495924       2.229615                    0.998022      25.966968      65.628995       0.777456       0.347405      -1.151930       0.057818      -0.003263       0.024340       0.062817      -0.075554       0.040349       0.030026       0.003177       0.117116      -0.111524       0.048328       0.063196              8.835595      10.688731      -2.817531       3.904711       7.322541      -2.958966       8.495513           0.043279
           62              O       0.978875       1.789788       0.652642      -0.495470      33.695487 0.44343604E+03  0.10134065E+05                                 8.203905                            6.439025       0.499585       2.233436                    0.997820      26.003483      66.115861       0.764386       0.350623      -1.148532      -0.017833       0.057141      -0.012335       0.061117      -0.006394      -0.074788      -0.004133      -0.057389      -0.112172      -0.100085       0.046820       0.053265              9.492063       5.432633       0.207119       0.308586      17.481370      -1.341448       5.562186           0.043563
           63              O       8.111030       5.091379      15.040145      -0.461874      33.343443 0.45564078E+03  0.10490977E+05                                 8.160519                            6.561717       0.603010       2.260955                    0.999229      26.076392      66.695746       0.750705       0.354359      -1.144721      -0.006659      -0.056479      -0.039292       0.069123       0.056720       0.041307      -0.031748      -0.022328       0.033366      -0.090148       0.037735       0.052412              9.269502       9.987871       3.288497       3.327119       8.816821       4.015445       9.003813           0.005890
           64              O       0.122385       3.976511      11.890986      -0.500325      40.076518 0.62066954E+03  0.15508052E+05                                 9.390412                            7.818809      -0.258735       1.977660                    0.995075      27.703658      74.901334       0.663678       0.369362      -1.127856      -0.007526       0.055920       0.034364       0.066064       0.004381       0.018371       0.011425      -0.051150      -0.180164      -0.065736       0.008264       0.057472             10.426692       7.557520      -0.103094      -1.385093      15.417598       2.208014       8.304958           0.021885
           65              O       0.865407       1.358558      12.204811      -0.505504      38.221938 0.60134061E+03  0.14868582E+05                                 8.999529                            7.624300       0.041446       2.068927                    0.997403      27.497521      73.339359       0.683355       0.362502      -1.136061       0.003173      -0.056915       0.043948       0.071978      -0.012878       0.045207       0.004678      -0.044747      -0.132512      -0.073474       0.024638       0.048836              9.862109       8.768327      -3.212153      -0.195731      12.739381      -2.998159       8.078620           0.015199
           66              O       8.655203       0.655734      14.121539      -0.488553      36.686414 0.56295483E+03  0.13695737E+05                                 8.779688                            7.368390      -0.087522       2.039079                    0.995403      27.044286      71.615575       0.696132       0.361662      -1.136394      -0.063013       0.003149      -0.015077       0.064868       0.027978      -0.013135       0.043397       0.055909       0.010025      -0.069313       0.029636       0.039677              9.665486      13.435097       1.508139       1.184215       8.730180      -2.079019       6.831182           0.040465
           67              O       8.252480       1.919308      11.360421      -0.500758      37.281699 0.58036227E+03  0.14252844E+05                                 8.934288                            7.540233      -0.135426       2.019031                    0.995926      27.358921      73.221289       0.678894       0.367368      -1.129914       0.046031      -0.009340      -0.041682       0.062797      -0.029770      -0.017814       0.003587      -0.087119       0.141195      -0.078336       0.026021       0.052315              9.811602       9.427557      -0.356187      -1.333531       5.725027       1.481624      14.282221           0.030230
           68              O       0.302580       3.181288      14.832645      -0.472296      37.874295 0.59551643E+03  0.14718782E+05                                 9.035628                            7.627828      -0.115162       2.024128                    0.996437      27.394710      73.539086       0.676377       0.366386      -1.130730       0.015883      -0.045671       0.037379       0.061117      -0.029570      -0.004189      -0.035432       0.028252       0.060512      -0.056860       0.013355       0.043505              9.984941       7.750066      -1.919148       2.795308      12.101911      -1.317462      10.102846          -0.009413
           69              O       7.633380       3.577087      13.484195      -0.504103      40.626386 0.59299792E+03  0.14601725E+05                                 9.392161                            7.545758       0.096511       2.089620                    0.997141      27.352373      72.647575       0.690830       0.360067      -1.138714       0.018298       0.038450       0.054102       0.068849      -0.009077      -0.023515       0.016483      -0.084613       0.103133      -0.065347       0.013166       0.052181             10.780471       8.849404      -0.681027       0.435708      11.883967       6.003546      11.608044           0.021313
           70              O       9.633360       1.926203       9.608330      -0.504712      31.513769 0.44286912E+03  0.10125008E+05                                 7.841073                            6.433721       0.508881       2.232363                    0.997774      26.214102      66.817899       0.764374       0.350494      -1.147829      -0.048491       0.000292       0.043721       0.065291       0.000043      -0.046118      -0.040995       0.019117      -0.252177      -0.109151       0.038361       0.070789              8.764673      14.514004       1.345393      -2.124421       5.115306       0.106422       6.664708           0.035578
           71              O       1.281762      -0.463946      13.412252      -0.499440      31.598079 0.42601036E+03  0.96400307E+04                                 7.824650                            6.292675       0.437658       2.205616                    0.998138      26.069341      65.985306       0.776544       0.348563      -1.150071      -0.011089       0.043756      -0.039661       0.060088       0.073472       0.033710      -0.033328      -0.010198       0.130654      -0.110043       0.051612       0.058431              8.897512       5.776930       1.000134      -1.993006       8.978618      -5.123806      11.936989           0.043372
           72              O       0.077900       5.861575      13.049050      -0.456806      32.286681 0.43487861E+03  0.98968438E+04                                 7.971047                            6.389891       0.606751       2.264776                    0.999196      25.854585      65.743453       0.764412       0.352087      -1.146566       0.007868      -0.049913      -0.028720       0.058121      -0.017334       0.010642       0.053751       0.096868       0.065132      -0.089325       0.040427       0.048898              9.056214       5.211812      -0.837077      -1.181901       8.949498       4.845215      13.007333           0.000244
           73              O       1.370425       4.382914       9.158341      -0.498824      31.737432 0.43300714E+03  0.98316585E+04                                 7.844614                            6.336745       0.501244       2.231204                    0.998078      25.993332      65.758433       0.775721       0.347751      -1.151524       0.056117       0.008472      -0.028301       0.063418       0.072677      -0.039177       0.029120       0.006825       0.107942      -0.106987       0.045573       0.061414              8.865497      10.724718       2.831916      -3.921077       7.347799      -2.974733       8.523975           0.025098
           74              O       6.103875       3.805782       6.920366      -0.460342      33.567718 0.44142168E+03  0.10079883E+05                                 8.186085                            6.425094       0.630746       2.271077                    0.999354      25.930754      65.975465       0.764835       0.350701      -1.148089      -0.031239      -0.049860       0.023830       0.063481       0.002319       0.067321      -0.000531      -0.055207      -0.113834      -0.092211       0.044552       0.047660              9.468975       5.425235      -0.195676      -0.306649      17.428386      -1.353277       5.553305           0.006451
           75              O       2.986030       0.012331       7.678879      -0.497166      33.377865 0.45730927E+03  0.10534059E+05                                 8.159116                            6.567263       0.502776       2.232217                    0.997816      26.135399      66.758744       0.751848       0.353663      -1.145823      -0.022007       0.047599       0.029535       0.060186      -0.061636      -0.045490      -0.037818      -0.044010       0.059308      -0.103559       0.046077       0.057482              9.264854       9.986200      -3.276934      -3.311412       8.816838       4.009100       8.991526           0.048643
           76              O       5.247385       1.127199      10.828038      -0.516071      40.757982 0.63308181E+03  0.15893383E+05                                 9.476616                            7.881057      -0.190135       1.991423                    0.996147      28.010856      75.860238       0.663146       0.367909      -1.129202      -0.003243      -0.057322      -0.030692       0.065102       0.000174      -0.018268       0.011304      -0.043805      -0.186264      -0.067510       0.013403       0.054107             10.529628       7.620826       0.106196       1.401926      15.585595       2.233252       8.382464           0.028946
           77              O       5.990408       3.745152      10.514213      -0.506999      38.499027 0.60688897E+03  0.15055710E+05                                 9.084886                            7.694254      -0.097702       2.027103                    0.995744      27.582667      73.936256       0.674930       0.365810      -1.132322       0.006101       0.058141      -0.041088       0.071455       0.021001      -0.042525      -0.000270      -0.046308      -0.121774      -0.069398       0.014467       0.054931              9.957827       8.854725       3.240608       0.208153      12.855437      -3.029551       8.163318           0.021274
           78              O       3.530203       4.447976       8.597485      -0.462954      36.511054 0.55935612E+03  0.13589477E+05                                 8.755560                            7.345793       0.001346       2.062312                    0.998067      26.975274      71.436749       0.696902       0.361760      -1.136059      -0.052277       0.015968       0.002462       0.054717      -0.010397       0.008231       0.043299       0.057829      -0.003911      -0.062049       0.030374       0.031675              9.639326      13.402134      -1.518597      -1.171950       8.702178      -2.069553       6.813664          -0.013225
           79              O       3.127480       3.184402      11.358603      -0.509968      37.936135 0.59279215E+03  0.14632763E+05                                 9.018944                            7.606538      -0.075327       2.028119                    0.997413      27.690734      74.254828       0.677921       0.366018      -1.131161       0.048962       0.008131       0.048032       0.069069       0.030467       0.019100       0.006230      -0.084214       0.121767      -0.074588       0.024333       0.050255              9.908253       9.533898       0.358834       1.344843       5.771305       1.494842      14.419555           0.014397
           80              O       5.427580       1.922422       7.886379      -0.516062      38.980945 0.61766929E+03  0.15407749E+05                                 9.205608                            7.765188      -0.067091       2.031572                    0.996101      27.903960      75.274680       0.670724       0.366083      -1.130861       0.017906       0.059187      -0.039269       0.073252       0.030035       0.002675      -0.031649       0.045826       0.057680      -0.058810       0.018485       0.040325             10.180090       7.878573       1.946475      -2.852442      12.366063      -1.334611      10.295632           0.029607
           81              O       2.508380       1.526623       9.234829      -0.513778      40.966030 0.59972807E+03  0.14818078E+05                                 9.473284                            7.615111      -0.041168       2.047940                    0.995364      27.460467      73.203269       0.683658       0.362601      -1.136036       0.016823      -0.039788      -0.053512       0.068772       0.015559       0.025512       0.011775      -0.079737       0.114485      -0.067004       0.014897       0.052107             10.870290       8.944028       0.687787      -0.446693      11.976418       6.043544      11.690426           0.034995
           82              O       4.508360       3.177507      13.110694      -0.503481      31.456514 0.44196463E+03  0.10098380E+05                                 7.827843                            6.423691       0.521030       2.236278                    0.997849      26.197936      66.740059       0.765648       0.350117      -1.148227      -0.045964      -0.005435      -0.047153       0.066073      -0.000878       0.047788      -0.042302       0.018046      -0.253216      -0.110781       0.038236       0.072545              8.748321      14.477814      -1.338349       2.127248       5.106965       0.106334       6.660183           0.036734
           83              O       6.406762       5.567656       9.306772      -0.449165      30.911344 0.41488454E+03  0.93264775E+04                                 7.710188                            6.207480       0.604775       2.260117                    0.999525      25.749821      64.964333       0.782314       0.348285      -1.150287      -0.024723      -0.049644       0.030708       0.063394      -0.065800      -0.028124      -0.030746      -0.004824       0.117745      -0.098067       0.045270       0.052797              8.759201       5.694507      -0.982692       1.946535       8.843693      -5.030134      11.739402          -0.007143
           84              O       5.202900      10.925135       9.669974      -0.498546      33.066299 0.44768070E+03  0.10264587E+05                                 8.108819                            6.491083       0.444832       2.211800                    0.997605      26.154957      66.803530       0.756895       0.352937      -1.145626       0.012184       0.041684       0.038530       0.058056       0.022467      -0.014723       0.060197       0.106670       0.061983      -0.099993       0.046685       0.053309              9.220549       5.288170       0.854499       1.204803       9.124134       4.944308      13.249343           0.044227
           85              O       3.754575      10.470344       1.585333      -0.502572      31.277268 0.42579867E+03  0.96217954E+04                                 7.746098                            6.266080       0.568224       2.252704                    0.998345      25.907643      65.258519       0.783855       0.345795      -1.153833      -0.054990       0.006032      -0.022840       0.059849      -0.074417       0.038638       0.031666       0.005540       0.115666      -0.110303       0.049598       0.060705              8.747678      10.575137      -2.788164       3.856142       7.256143      -2.926912       8.411753           0.063325
           86              O       9.271125       9.401352      14.493374      -0.496726      34.273976 0.45195380E+03  0.10384086E+05                                 8.319998                            6.516474       0.463067       2.219610                    0.997765      26.140606      66.770710       0.756605       0.352340      -1.146455       0.018527      -0.056484       0.009812       0.060249      -0.005973      -0.078704      -0.003959      -0.056007      -0.125004      -0.105293       0.048523       0.056770              9.639184       5.502362       0.220944       0.313611      17.783597      -1.374143       5.631592           0.047715
           87              O       2.138970       6.099761       0.105871      -0.456312      32.945385 0.44984876E+03  0.10321404E+05                                 8.090296                            6.515662       0.608307       2.264949                    0.999247      25.939686      66.164248       0.754314       0.353901      -1.145440       0.005355       0.053388       0.036604       0.064952       0.056036       0.042949      -0.034941      -0.025402       0.039226      -0.092915       0.041973       0.050942              9.181353       9.890024       3.242209       3.286100       8.730143       3.966742       8.923891           0.006365
           88              O      10.127615       7.214629       3.255030      -0.517199      40.688712 0.63285312E+03  0.15894392E+05                                 9.491997                            7.903969      -0.279895       1.968109                    0.994166      27.966489      75.883747       0.658789       0.370185      -1.126882       0.002097      -0.056160      -0.029907       0.063661       0.000055       0.016095       0.012090      -0.051086      -0.186370      -0.066882       0.009004       0.057879             10.537713       7.634950      -0.101185      -1.407075      15.556513       2.237288       8.421676           0.039294
           89              O       9.384593       9.832582       2.941205      -0.521480      38.674196 0.61107640E+03  0.15169868E+05                                 9.063915                            7.686162      -0.063983       2.034375                    0.995442      27.731629      74.108219       0.680558       0.362539      -1.136049      -0.011301       0.056113      -0.029732       0.064501      -0.011417       0.051332       0.000592      -0.054748      -0.153949      -0.083842       0.027160       0.056682              9.926205       8.822317      -3.214437      -0.208480      12.799257      -3.016719       8.157042           0.029696
           90              O       1.594798      10.535406       1.024477      -0.504728      37.105026 0.57116515E+03  0.13943618E+05                                 8.836164                            7.415376      -0.116800       2.025923                    0.994669      27.269156      72.297878       0.694954       0.361024      -1.137080       0.064208       0.002696       0.014536       0.065887       0.022172      -0.019984       0.045491       0.057829       0.006580      -0.071062       0.031960       0.039102              9.727941      13.497650       1.526552       1.187567       8.795536      -2.110305       6.890636           0.040184
           91              O       1.997520       9.271832       3.785595      -0.510664      37.658254 0.58710431E+03  0.14447746E+05                                 8.950679                            7.550037      -0.029114       2.044454                    0.997375      27.603831      73.745464       0.683608       0.364095      -1.133414      -0.041644       0.013793       0.050976       0.067253      -0.031594      -0.021855       0.001892      -0.089409       0.117050      -0.077782       0.029832       0.047950              9.833158       9.428471      -0.354001      -1.329700       5.733507       1.488305      14.337497           0.066562
           92              O       9.947420       8.009852       0.313371      -0.484809      38.472535 0.60667422E+03  0.15053593E+05                                 9.090071                            7.665410       0.015125       2.055399                    0.997961      27.716453      74.376080       0.679634       0.363201      -1.134007      -0.020392       0.035001      -0.046320       0.061534      -0.032154      -0.010901      -0.041665       0.041877       0.050859      -0.067762       0.023939       0.043823             10.052267       7.789531      -1.927684       2.821344      12.188126      -1.328821      10.179143           0.018985
           93              O       2.616620       7.614053       1.661821      -0.517491      40.854697 0.59818098E+03  0.14762877E+05                                 9.434571                            7.588194      -0.013210       2.057953                    0.994701      27.459470      73.038332       0.687531       0.360974      -1.137887      -0.006763      -0.039065      -0.053303       0.066431      -0.006969      -0.027012       0.011864      -0.098229       0.105796      -0.073605       0.022638       0.050968             10.821921       8.901074      -0.679186       0.446991      11.913546       6.012064      11.651144           0.031953
           94              O       0.616640       9.264937       5.537686      -0.503058      31.333705 0.44030726E+03  0.10049648E+05                                 7.802263                            6.407499       0.515995       2.234358                    0.997891      26.182521      66.634042       0.767465       0.349665      -1.148760       0.045847      -0.003232      -0.044727       0.064131       0.000900      -0.047004      -0.042380       0.014862      -0.250520      -0.109723       0.038672       0.071051              8.714227      14.406672       1.336937      -2.111059       5.095116       0.106987       6.640894           0.062144
           95              O       8.968237      -0.027914       1.733764      -0.495891      30.921567 0.41583689E+03  0.93457707E+04                                 7.684148                            6.194533       0.473884       2.218500                    0.998333      25.923498      65.224537       0.787569       0.346039      -1.153070       0.009762      -0.040601       0.040644       0.058273       0.074256       0.035323      -0.031836      -0.006357       0.131928      -0.110900       0.052043       0.058857              8.725484       5.673805       0.967112      -1.932393       8.806068      -4.998132      11.696579           0.050944
           96              O      10.172100       5.329565       2.096966      -0.457947      32.118728 0.43238618E+03  0.98227124E+04                                 7.929244                            6.359925       0.604808       2.263227                    0.999220      25.853157      65.610055       0.768569       0.350803      -1.147997      -0.011831       0.050087       0.028894       0.059021      -0.018070       0.010942       0.052184       0.096384       0.066544      -0.088280       0.040158       0.048122              9.006205       5.185669      -0.827419      -1.163691       8.900764       4.811549      12.932184           0.010979
           97              O       8.879575       6.808226       5.987675      -0.500460      31.631923 0.43099270E+03  0.97720764E+04                                 7.814062                            6.313979       0.506797       2.231597                    0.998189      25.996307      65.665814       0.778792       0.346871      -1.152542      -0.057442      -0.004517       0.025295       0.062927       0.073683      -0.039273       0.029605       0.004502       0.111942      -0.108598       0.047065       0.061533              8.830350      10.662328       2.823255      -3.904156       7.324971      -2.969604       8.503752           0.052707
           98              O       4.146125       7.385358       8.225650      -0.462054      33.882154 0.44518800E+03  0.10190389E+05                                 8.248882                            6.462883       0.629963       2.271035                    0.999307      25.973430      66.224890       0.760534       0.351836      -1.146837       0.032888       0.050345      -0.028473       0.066535       0.003017       0.067790      -0.000389      -0.057612      -0.119943      -0.093990       0.044193       0.049797              9.553928       5.456925      -0.213989      -0.304937      17.621229      -1.353360       5.583629           0.002563
           99              O       7.263970      11.178809       7.467137      -0.500524      33.495970 0.45892676E+03  0.10579578E+05                                 8.169130                            6.574865       0.513389       2.234008                    0.997882      26.198910      66.924909       0.752176       0.353233      -1.146288       0.021764      -0.049622      -0.031511       0.062682      -0.062984      -0.045493      -0.037619      -0.043007       0.057264      -0.104240       0.045956       0.058284              9.276012      10.007524      -3.286493      -3.324770       8.820529       4.011187       8.999983           0.048601
          100              O       5.002615      10.063941       4.317978      -0.507479      39.592488 0.61174371E+03  0.15224509E+05                                 9.310652                            7.760005      -0.270764       1.978585                    0.994219      27.490412      74.093696       0.666725       0.369135      -1.128419       0.006909       0.053123       0.035863       0.064467      -0.005687      -0.012076       0.009603      -0.049826      -0.192877      -0.066870       0.008186       0.058683             10.332014       7.487371       0.101980       1.363965      15.266574       2.192027       8.242095           0.056172
          101              O       4.259593       7.445988       4.631803      -0.502960      37.610977 0.59040167E+03  0.14534787E+05                                 8.924535                            7.571862      -0.064689       2.044710                    0.995417      27.211128      72.475319       0.683213       0.364157      -1.134493      -0.004254      -0.057656       0.044566       0.072996       0.019271      -0.041144      -0.000481      -0.053996      -0.124088      -0.069475       0.013375       0.056101              9.771231       8.687184       3.171226       0.191130      12.601695      -2.962845       8.024815           0.044532
          102              O       6.719798       6.743164       6.548531      -0.447132      35.154871 0.53393443E+03  0.12818446E+05                                 8.553809                            7.188331      -0.117821       2.042392                    0.995718      26.306422      69.191491       0.703006       0.362910      -1.135463       0.049544      -0.007495      -0.005775       0.050440      -0.019088       0.006911       0.037701       0.060237      -0.022408      -0.059794       0.019851       0.039943              9.407697      13.091468      -1.499077      -1.133318       8.475295      -1.991887       6.656327           0.005251
          103              O       7.122520       8.006738       3.787413      -0.501600      36.876535 0.57265593E+03  0.14006040E+05                                 8.845475                            7.468616      -0.089066       2.034699                    0.996230      27.219202      72.518268       0.685594       0.365273      -1.132389      -0.047969      -0.007338      -0.044403       0.065776       0.030579       0.021128       0.003915      -0.081642       0.138537      -0.076990       0.023767       0.053223              9.712842       9.309897       0.349851       1.317520       5.669420       1.463100      14.159208           0.053318
          104              O       4.822420       9.268718       7.259637      -0.505987      37.801626 0.59399408E+03  0.14662863E+05                                 9.011807                            7.604308      -0.067196       2.044702                    0.994501      27.339150      73.198959       0.679674       0.365064      -1.132440      -0.016273      -0.059749       0.036281       0.071770       0.031623       0.001315      -0.038359       0.039121       0.062811      -0.062272       0.014517       0.047755              9.963279       7.731827       1.922747      -2.799630      12.062993      -1.330211      10.095016           0.043941
          105              O       7.741620       9.664517       5.911187      -0.504125      39.780145 0.57866592E+03  0.14157693E+05                                 9.268721                            7.460322       0.009157       2.072761                    0.995251      26.985689      71.374232       0.694101       0.360677      -1.138573      -0.020275       0.035638       0.053590       0.067476       0.013909       0.026904       0.015927      -0.090394       0.098856      -0.069711       0.015276       0.054435             10.628030       8.723506       0.677574      -0.419116      11.721101       5.902874      11.439483           0.054015
          106              O       5.741640       8.013633       2.035322      -0.509064      31.406151 0.44092824E+03  0.10064774E+05                                 7.797845                            6.401793       0.528946       2.235406                    0.998158      26.259246      66.776252       0.769845       0.348551      -1.149973       0.048082       0.005808       0.048559       0.068583      -0.001406       0.046406      -0.042752       0.015028      -0.253924      -0.110426       0.038862       0.071564              8.710977      14.413721      -1.339129       2.105273       5.089848       0.103499       6.629362           0.067884
          107              O       3.843237       5.623484       5.839244      -0.451238      30.622014 0.41008908E+03  0.91875741E+04                                 7.639968                            6.157044       0.610699       2.261528                    0.999544      25.709303      64.652603       0.788653       0.346655      -1.152181       0.024994       0.052188      -0.030825       0.065563      -0.065078      -0.027152      -0.029943      -0.005136       0.124719      -0.097604       0.043613       0.053991              8.675329       5.640092      -0.969972       1.920596       8.750442      -4.970072      11.635454           0.004318
          108              O       5.047100       0.266005       5.476042      -0.502764      32.582885 0.44007998E+03  0.10040055E+05                                 7.999434                            6.415226       0.467441       2.218785                    0.997738      26.076451      66.282485       0.765558       0.350690      -1.148275      -0.011095      -0.043070      -0.038712       0.058964       0.023227      -0.015024       0.059366       0.109147       0.065723      -0.100778       0.047130       0.053648              9.087691       5.227022       0.836416       1.179490       8.984844       4.856868      13.051207           0.057888

******************************************************
Auxiliary information for the entire system
The total spin magnetic moment of the unit cell is   31.337458
The total net atomic charge of the unit cell is   -0.000002
Accuracy of reproducing the electrostatic potential in the unit cell:
  The inner radius (bohr) =    5.0000
  The outer radius (bohr) =   12.0000
  Valid grid points have density less than (e/(bohr^3)) =    0.0001
  The number of valid grid points were=        47408
  The rms potential error without charges in kcal/mol is=      2.97248
  The rms potential error with partial charges in kcal/mol is=      0.90566
  The RRMSE value at monopole order=      0.30468
  The rms potential error with partial charges and cloud penetration in kcal/mol is=      0.88471
  The RRMSE value at monopole order with cloud penetration is=      0.29763
  The rms potential error with partial charges and atomic dipoles in kcal/mol is=      0.78632
  The RRMSE value at dipole order=      0.26453
  The rms potential error with partial charges, atomic dipoles and cloud penetration in kcal/mol is=      0.76322
  The RRMSE value at dipole order with cloud penetration=      0.25676

******************************************************
The electron densities and ab initio electrostatic potential were computed in VASP using the PBE functional and
projector augmented wave method. See the main text of the journal article for a description of computational details.
The atomic charges, dipoles, and quadrupoles were computed with the DDEC6 method as described in
(a) T. A. Manz and N. Gabaldon Limas, RSC Adv. 6 (2016) 47771-47801 DOI: 10.1039/c6ra04656h
(b) N. Gabaldon Limas and T. A. Manz, RSC Adv. 8 (2018) 2678-2707 DOI: 10.1039/c7ra11829e.
For each atom in the material, the electron cloud parameters were fit to the spherically averaged atom-in-material
electron density using radial positions for which this density was between 10^-4 and 10^-2 electrons per cubic bohr.
The polarizabilities, dispersion coefficients, and quantum Drude oscillator (QDO) parameters were fit using the MCLF method.
The magnetic structure of the system was optimized in VASP from the default ferromagnetic initial guess using spin polarization.
The atomic spin moments (ASMs) were computed on this optimized magnetic structure using the DDEC6 partition as inputs
to the method of T. A. Manz and D. S. Sholl, J. Chem. Theory Comput. 7 (2011) 4146-4164 DOI: 10.1021/ct200539n.
The RMSE and RRMSE were computed using a uniform grid with Ewald summation.
