# Supplementary material for: A collection of forcefield precursors for metal–organic frameworks
Source: RSC Adv. 2019 Nov 13;9(63):36492–507. doi: 10.1039/c9ra07327b (PMC9075174; doi:10.1039/c9ra07327b)
Supplement: RA-009-C9RA07327B-s3431 [file RA-009-C9RA07327B-s3431.xyz]

  108
jmolscript: load "" {1 1 1} spacegroup "x,y,z" unitcell [{     10.005000     0.000000     0.000000 }, {      0.000000    11.519000     0.000000 }, {      0.000000    -0.320760    14.957561 }]
Mn     9.145671     8.668913     1.968565     0.988877
Mn     0.971786     8.374919     4.709388     0.981751
Mn     4.143171     8.449207     5.510216     0.832077
Mn     5.974286     8.743201     2.769392     0.980433
Mn     0.859329     2.529327    12.988996     0.712751
Mn     9.033214     2.823321    10.248173     0.980799
Mn     5.861829     2.749033     9.447345     0.991158
Mn     4.030714     2.455039    12.188169     0.794853
Mn     0.000000     5.759500     0.000000     0.997874
Mn     5.002500    -0.160380     7.478781     0.791924
Mn     0.000000     0.000000     0.000000     1.016933
Mn     5.002500     5.599120     7.478781     1.007414
H      7.463730     9.881735     5.444552     0.028807
H      0.260130     5.346367     3.956275     0.033684
H      6.113055     6.340374     0.683561     0.027929
H      1.950975    11.133891     3.455197     0.024980
H      1.630815     7.728832    13.985320     0.030226
H      7.013505    11.408126     0.067309     0.032605
H      2.461230     7.236385     2.034228     0.030470
H      5.262630     0.252753     3.522506     0.038719
H      1.110555    10.777746     6.795220     0.029769
H      6.953475     5.984229     4.023584     0.024641
H      6.633315     9.068528     8.451022     0.034027
H      2.011005     5.709994     7.411471     0.031807
H      2.541270     1.316505     9.513009     0.032397
H      9.744870     5.851873    11.001286     0.037676
H      3.891945     4.857866    14.274000     0.032808
H      8.054025     0.064349    11.502364     0.027307
H      8.374185     3.469408     0.972241     0.030946
H      2.991495    -0.209886    14.890252     0.036385
H      7.543770     3.961855    12.923333     0.033696
H      4.742370    10.945487    11.435055     0.041063
H      8.894445     0.420494     8.162341     0.031579
H      3.051525     5.214011    10.933977     0.026560
H      3.371685     2.129712     6.506539     0.030938
H      7.993995     5.488246     7.546090     0.031841
C      8.173085     9.526914     4.909072     0.530420
C      0.079040     5.839903     3.158439     0.522513
C      7.058528     6.587291     0.782580     0.534409
C      1.284642    10.875021     2.790931     0.533859
C      1.081541     8.238136    14.525587     0.537803
C      7.147572    10.721559     0.724245     0.536164
C      3.170585     7.591206     2.569709     0.525507
C      5.081540    11.278217     4.320342     0.508082
C      2.056028    10.530829     6.696201     0.516810
C      6.287142     6.243099     4.687849     0.520984
C      6.084041     8.559224     7.910755     0.524849
C      2.145072     6.396561     6.754535     0.528710
C      1.831916     1.671326    10.048489     0.512717
C      9.925961     5.358337    11.799122     0.511954
C      2.946473     4.610949    14.174981     0.522067
C      8.720358     0.323219    12.166630     0.523416
C      8.923460     2.960104     0.431974     0.528663
C      2.857428     0.476681    14.233316     0.506215
C      6.834416     3.607034    12.387852     0.516265
C      4.923461    -0.079977    10.637219     0.509602
C      7.948973     0.667411     8.261360     0.524502
C      3.717858     4.955141    10.269712     0.527093
C      3.920960     2.639016     7.046806     0.535545
C      7.859928     4.801679     8.203026     0.536729
O      7.918757     9.291457     3.684795    -0.556799
O      9.233214     9.279369     5.500045    -0.501471
O      9.954975     7.103860     3.288420    -0.561369
O      0.020610     5.216141     2.100640    -0.497466
O      7.342870     7.481475     1.638302    -0.551293
O      7.856626     5.959766     0.082865    -0.503987
O      0.776788     9.715075     2.945892    -0.562798
O      1.055628     0.140753     1.880465    -0.495621
O      0.301651     7.900458     0.336695    -0.556211
O      1.157378     9.460498    14.441226    -0.495794
O      8.354675    10.343962     0.864098    -0.547127
O      6.166582    10.299480     1.348424    -0.500069
O      2.916257     7.826663     3.793985    -0.523753
O      4.230714     7.838751     1.978736    -0.498909
O      4.952475    10.014260     4.190361    -0.529649
O      5.023110     0.382979     5.378141    -0.454284
O      2.340370     9.636645     5.840479    -0.530333
O      2.854126    11.158354     7.395916    -0.471422
O      5.779288     7.403045     4.532889    -0.537443
O      6.058128     5.458367     5.598316    -0.498084
O      5.304151     9.217662     7.142086    -0.488313
O      6.159878     7.336862     7.995116    -0.495128
O      3.352175     6.774158     6.614682    -0.514926
O      1.164082     6.818640     6.130356    -0.499259
O      2.086243     1.906783    11.272766    -0.466462
O      0.771786     1.918871     9.457516    -0.494737
O      0.050025     4.094380    11.669141    -0.516198
O     -0.020610     5.982099    12.856921    -0.497170
O      2.662130     3.716765    13.319259    -0.478882
O      2.148374     5.238474    14.874696    -0.500639
O      9.228212     1.483165    12.011669    -0.519948
O      8.949372    11.057487    13.077096    -0.495744
O      9.703349     3.297782    14.620866    -0.508812
O      8.847622     1.737742     0.516335    -0.496219
O      1.650325     0.854278    14.093463    -0.506726
O      3.838418     0.898760    13.609137    -0.454727
O      7.088743     3.371577    11.163576    -0.555522
O      5.774286     3.359489    12.978825    -0.455271
O      5.052525     1.183980    10.767200    -0.524614
O      4.981890    10.815261     9.579420    -0.451233
O      7.664630     1.561595     9.117082    -0.552986
O      7.150874     0.039886     7.561645    -0.468927
O      4.225712     3.795195    10.424672    -0.524888
O      3.946872     5.739873     9.359245    -0.494960
O      4.700849     1.980578     7.815475    -0.529004
O      3.845122     3.861378     6.962445    -0.499538
O      6.652825     4.424082     8.342879    -0.547015
O      8.840918     4.379600     8.827205    -0.500852

The following XYZ coordinates are in angstroms. Other properties are in atomic units.
The sperically averaged electron density of each atom fit to a function of the form exp(a - br)
eigen_1, eigen_2 and eigen_3 are the three eigenvalues of traceless quadrupole moment tensor
  atom number  atomic symbol              X              Y              Z     net charge C6 coefficient C8 coefficient C10 coefficient fluctuating dipole atomic polarizability isotropic forcefield polarizability              a              b squared Pearson coefficient          <r^3>          <r^4>         wp_QDO          m_QDO          q_QDO       dipole_x       dipole_y       dipole_z         dipole            Qxy            Qxz            Qyz     Q(x^2-y^2)  Q(3z^2 - R^2)        eigen_1        eigen_2        eigen_3 static polarizability      alpha(xx)      alpha(xy)      alpha(xz)      alpha(yy)      alpha(yz)      alpha(zz) atomic spin moment
            1             Mn       9.145671       8.668913       1.968565       0.988877     102.035406 0.23868806E+04  0.81706439E+05                                19.180937                           17.051695       0.152531       1.835607                    0.999666      54.694457     161.132669       0.391692       0.456810      -1.093192      -0.002978      -0.001021       0.006327       0.007067       0.001707       0.006340      -0.000231       0.012440       0.024426      -0.010595      -0.001587       0.012181             21.128214      23.124589      -0.444782      -0.497532      19.405728      -0.361076      20.854325           4.733132
            2             Mn       0.971786       8.374919       4.709388       0.981751     130.068231 0.29424047E+04  0.10526761E+06                                21.719644                           18.446143       0.145235       1.837058                    0.999477      54.392241     159.500093       0.394797       0.433651      -1.116597      -0.005950      -0.003328       0.010857       0.012820       0.033032      -0.016903      -0.000036       0.030709       0.075427      -0.050129       0.010854       0.039276             24.992918      30.291783      -0.870909       6.654882      19.526851      -0.162236      25.160119           4.701245
            3             Mn       4.143171       8.449207       5.510216       0.832077     110.858085 0.26543166E+04  0.93218831E+05                                20.013086                           17.772224       0.206104       1.825071                    0.999646      59.092603     175.797490       0.390835       0.446233      -1.100639      -0.005783      -0.002660      -0.016595       0.017773       0.061095      -0.042012      -0.053291      -0.102482      -0.171448      -0.086413      -0.045181       0.131594             22.059831      24.160133       0.430472       0.496144      20.302580      -0.363363      21.716781           2.741256
            4             Mn       5.974286       8.743201       2.769392       0.980433     130.347375 0.29500467E+04  0.10559603E+06                                21.736135                           18.458794       0.149285       1.837834                    0.999475      54.425079     159.571611       0.395074       0.433121      -1.117081      -0.007171       0.000642      -0.008329       0.011009      -0.032491       0.017940       0.002087       0.029456       0.079303      -0.050659       0.011255       0.039404             25.012954      30.304328       0.894164      -6.644803      19.539740      -0.170720      25.194794           4.706905
            5             Mn       0.859329       2.529327      12.988996       0.712751     115.469845 0.28002592E+04  0.99912508E+05                                20.691637                           18.352311       0.328810       1.836896                    0.999504      61.985139     187.353866       0.380601       0.451039      -1.095021      -0.002407       0.002933      -0.016487       0.016918      -0.092103      -0.026104      -0.038329       0.199311       0.014839      -0.151284       0.017180       0.134104             22.825513      25.066954      -0.470770      -0.545651      20.944358      -0.408361      22.465227          -0.419563
            6             Mn       9.033214       2.823321      10.248173       0.980799     130.363290 0.29498308E+04  0.10559170E+06                                21.744367                           18.461220       0.151933       1.838368                    0.999454      54.460674     159.704864       0.394929       0.433266      -1.116930       0.008415       0.002184      -0.009138       0.012613       0.031453      -0.018179       0.001661       0.034897       0.082431      -0.051207       0.010550       0.040657             25.028122      30.300358      -0.889654       6.677934      19.537718      -0.171450      25.246289           4.706889
            7             Mn       5.861829       2.749033       9.447345       0.991158     102.308214 0.23938452E+04  0.81987767E+05                                19.199653                           17.060392       0.158360       1.836660                    0.999648      54.748699     161.226838       0.392229       0.455946      -1.093934       0.005917      -0.001376       0.006391       0.008817      -0.000560      -0.010509      -0.003319       0.015814       0.035324      -0.014503      -0.004173       0.018676             21.163024      23.135790       0.461700       0.485001      19.430680      -0.334001      20.922603           4.727811
            8             Mn       4.030714       2.455039      12.188169       0.794853     137.844300 0.31785248E+04  0.11643244E+06                                22.917881                           19.444507       0.176409       1.817636                    0.999569      57.577670     173.273246       0.374851       0.446066      -1.103968      -0.001949      -0.005956       0.004567       0.007755       0.019686       0.078415      -0.090944      -0.013573       0.136720      -0.126042      -0.004032       0.130073             26.395092      32.178809       0.918928      -7.236210      20.446512      -0.173602      26.559956          -2.118028
            9             Mn       0.000000       5.759500       0.000000       0.997874     118.824742 0.27012524E+04  0.94824639E+05                                20.672478                           17.821025       0.168275       1.845574                    0.999455      54.053460     158.253207       0.395748       0.440891      -1.109304      -0.000059       0.000142      -0.001483       0.001491       0.016229       0.044086      -0.031410      -0.011883      -0.056375      -0.067743       0.026672       0.041071             23.396412      20.133767      -0.241662      -1.636994      27.804104       6.120368      22.251364           4.728299
           10             Mn       5.002500      -0.160380       7.478781       0.791924     132.703449 0.31078587E+04  0.11296432E+06                                21.988184                           18.912410       0.321667       1.852429                    0.999163      59.613444     177.463274       0.390447       0.431582      -1.115495      -0.002252       0.000183      -0.003419       0.004098      -0.029312       0.013527      -0.224252       0.020610      -0.299141      -0.265025       0.053674       0.211351             24.931003      21.312392       0.291459       1.779873      29.802708       6.759072      23.677908           0.600743
           11             Mn       0.000000       0.000000       0.000000       1.016933     131.224131 0.29922366E+04  0.10729518E+06                                21.683592                           18.492187       0.169457       1.848691                    0.999474      53.653739     156.532327       0.398575       0.428560      -1.122044      -0.000369       0.002539      -0.001740       0.003100       0.020279      -0.018574       0.056772       0.045441      -0.004024      -0.076927       0.030814       0.046113             24.808849      21.640106       0.582027      -1.027115      29.247453      -8.189681      23.538989           4.724347
           12             Mn       5.002500       5.599120       7.478781       1.007414     132.031091 0.30164969E+04  0.10838280E+06                                21.762245                           18.561719       0.173825       1.848237                    0.999529      53.834952     157.214796       0.398001       0.428316      -1.122213       0.001846       0.001062      -0.001512       0.002612      -0.022404       0.020278       0.054780       0.051586      -0.008251      -0.078083       0.035537       0.042546             24.894663      21.718188      -0.576423       1.029713      29.360283      -8.205662      23.605518           4.706315
           13              H       7.463730       9.881735       5.444552       0.028807       1.307102 0.93918645E+01  0.96534547E+02                                 2.001498                            1.804207      -1.320397       2.225784                    0.993101       4.133035      12.066421       0.458483       1.299727      -0.702089      -0.046268       0.021507       0.038883       0.064150      -0.005285      -0.005706      -0.002823       0.004152      -0.001209      -0.009235       0.001629       0.007606              2.119015       2.499490      -0.425544      -0.642212       1.730608       0.368322       2.126948          -0.000469
           14              H       0.260130       5.346367       3.956275       0.033684       1.391913 0.10403441E+02  0.10634589E+03                                 1.874321                            1.745533      -0.852499       2.441418                    0.998977       3.536646       9.303177       0.545572       1.098273      -0.755390       0.014573      -0.038079       0.051043       0.065328      -0.004205       0.000702      -0.007953      -0.013343      -0.003041      -0.008082      -0.004775       0.012857              1.912271       1.518323      -0.078199       0.211745       1.791530      -0.451955       2.426959           0.003777
           15              H       6.113055       6.340374       0.683561       0.027929       1.483092 0.11087331E+02  0.11608162E+03                                 2.006138                            1.834923      -1.029649       2.348380                    0.997229       3.827515      10.459739       0.513724       1.138780      -0.742606      -0.060205      -0.021642      -0.011003       0.064916       0.007570       0.003172       0.001202       0.003213      -0.006688      -0.006905      -0.002821       0.009726              2.078634       2.953778       0.271881       0.125830       1.646682       0.173816       1.635442           0.004021
           16              H       1.950975      11.133891       3.455197       0.024980       1.448508 0.10860559E+02  0.11352584E+03                                 2.008474                            1.842994      -0.840762       2.437361                    0.998481       3.808292      10.520825       0.499616       1.172808      -0.734534       0.046097       0.019373       0.039530       0.063740       0.004979       0.006864       0.003746       0.000466      -0.008179      -0.007762      -0.002929       0.010691              2.084696       2.252634       0.214181       0.756693       1.645612       0.149719       2.355843           0.001097
           17              H       1.630815       7.728832      13.985320       0.030226       1.414487 0.10465314E+02  0.10812748E+03                                 1.956572                            1.797308      -0.993850       2.381810                    0.997750       3.686241      10.046091       0.512151       1.157508      -0.738706       0.038536      -0.029059      -0.039482       0.062357      -0.002163      -0.015194       0.001539       0.011396       0.007516      -0.011778      -0.007190       0.018968              2.022147       1.897339      -0.410727      -0.383149       2.240944       0.472798       1.928158           0.004176
           18              H       7.013505      11.408126       0.067309       0.032605       1.460344 0.10738054E+02  0.11235778E+03                                 2.036399                            1.844450      -1.146973       2.305510                    0.995477       3.911856      10.948735       0.492708       1.188063      -0.729361      -0.011558       0.047179      -0.044760       0.066052      -0.005453       0.002779      -0.010637      -0.004427       0.000845      -0.009949      -0.004044       0.013993              2.135857       1.739095      -0.052253       0.067739       2.348182      -0.825090       2.320294           0.002713
           19              H       2.461230       7.236385       2.034228       0.030470       1.318689 0.94949115E+01  0.97867677E+02                                 2.012183                            1.813116      -1.330764       2.219271                    0.993115       4.156333      12.154443       0.457685       1.298349      -0.702223      -0.045059      -0.021937      -0.038711       0.063325       0.005556       0.005244      -0.002997       0.003606      -0.000588      -0.009250       0.002084       0.007166              2.130812       2.514744       0.428790       0.647330       1.738979       0.371181       2.138714          -0.001285
           20              H       5.262630       0.252753       3.522506       0.038719       1.386867 0.10365878E+02  0.10593606E+03                                 1.875583                            1.747037      -0.871641       2.435350                    0.998919       3.525444       9.292594       0.542799       1.104153      -0.753884       0.015227       0.037580      -0.052202       0.066100       0.004503      -0.001105      -0.008531      -0.013228      -0.000213      -0.008487      -0.004921       0.013409              1.913320       1.519682       0.078101      -0.211779       1.792780      -0.451592       2.427498          -0.000151
           21              H       1.110555      10.777746       6.795220       0.029769       1.479936 0.11065457E+02  0.11585652E+03                                 2.008100                            1.836983      -1.066157       2.334055                    0.996966       3.823185      10.466102       0.511544       1.143594      -0.741432      -0.061062       0.021326       0.010505       0.065526      -0.008135      -0.003331       0.001695       0.004581      -0.008207      -0.007202      -0.003617       0.010820              2.080416       2.955192      -0.271688      -0.125812       1.648555       0.174222       1.637501           0.000875
           22              H       6.953475       5.984229       4.023584       0.024641       1.455141 0.10924737E+02  0.11436204E+03                                 2.013197                            1.847317      -0.848255       2.432292                    0.998428       3.822825      10.567714       0.499496       1.171394      -0.734775       0.046291      -0.019629      -0.038705       0.063452      -0.005698      -0.007192       0.003508       0.000649      -0.008208      -0.008098      -0.003234       0.011331              2.089604       2.257721      -0.214200      -0.758575       1.649399       0.149301       2.361691           0.000303
           23              H       6.633315       9.068528       8.451022       0.034027       1.393982 0.10287206E+02  0.10584259E+03                                 1.939172                            1.783275      -0.979335       2.390402                    0.997901       3.656180       9.946513       0.513538       1.159232      -0.738358       0.038231       0.029382       0.039478       0.062316       0.001650       0.015976       0.001548       0.010018       0.006254      -0.012979      -0.006254       0.019232              2.003293       1.880656       0.404346       0.377343       2.218296       0.465433       1.910925           0.000544
           24              H       2.011005       5.709994       7.411471       0.031807       1.462129 0.10751552E+02  0.11249218E+03                                 2.034762                            1.843108      -1.148712       2.303932                    0.995486       3.912094      10.935671       0.494075       1.184846      -0.730129      -0.011964      -0.047043       0.044594       0.065914       0.005390      -0.002787      -0.010480      -0.004658       0.000711      -0.009735      -0.004135       0.013870              2.134001       1.737755       0.052314      -0.067933       2.346114      -0.823960       2.318136           0.001482
           25              H       2.541270       1.316505       9.513009       0.032397       1.306823 0.93969469E+01  0.96648336E+02                                 2.005024                            1.807575      -1.343045       2.216733                    0.992972       4.134863      12.095413       0.456732       1.303879      -0.701178       0.045200      -0.022377      -0.039887       0.064302      -0.006109      -0.004934      -0.002679       0.004705       0.000345      -0.009363       0.001741       0.007621              2.122637       2.503946      -0.426004      -0.643362       1.733291       0.368859       2.130674           0.001026
           26              H       9.744870       5.851873      11.001286       0.037676       1.378232 0.10277607E+02  0.10471244E+03                                 1.859460                            1.732881      -0.861228       2.438382                    0.998944       3.518459       9.231961       0.548685       1.095663      -0.756042      -0.014248       0.039654      -0.050738       0.065953      -0.004155       0.001058      -0.008694      -0.015630      -0.002428      -0.008756      -0.005524       0.014280              1.896740       1.508071      -0.077044       0.209079       1.777188      -0.445822       2.404961           0.004145
           27              H       3.891945       4.857866      14.274000       0.032808       1.479436 0.11063444E+02  0.11579881E+03                                 2.004129                            1.833993      -1.056752       2.337456                    0.996997       3.822896      10.454404       0.513282       1.140082      -0.742204       0.060179       0.020920       0.012307       0.064889       0.007560       0.003331       0.002088       0.004042      -0.006487      -0.006783      -0.003369       0.010152              2.076127       2.947730       0.270379       0.125160       1.645785       0.173609       1.634865           0.004104
           28              H       8.054025       0.064349      11.502364       0.027307       1.450848 0.10885985E+02  0.11383869E+03                                 2.007567                            1.842715      -0.858040       2.428417                    0.998379       3.815323      10.536542       0.500731       1.169714      -0.735145      -0.046034      -0.020515      -0.038682       0.063531       0.005710       0.007046       0.003882      -0.000568      -0.008533      -0.008193      -0.003192       0.011385              2.083457       2.250390       0.213131       0.754818       1.645317       0.148644       2.354665           0.003740
           29              H       8.374185       3.469408       0.972241       0.030946       1.401858 0.10351351E+02  0.10665325E+03                                 1.945490                            1.788042      -0.993438       2.383191                    0.997765       3.666855       9.978035       0.513263       1.158216      -0.738624      -0.039547       0.028264       0.039937       0.062911      -0.002267      -0.015957       0.001885       0.011667       0.007351      -0.012470      -0.007375       0.019845              2.010231       1.886675      -0.407008      -0.379798       2.226804       0.468655       1.917213           0.002527
           30              H       2.991495      -0.209886      14.890252       0.036385       1.456317 0.10713769E+02  0.11207648E+03                                 2.034985                            1.844163      -1.174690       2.294051                    0.995217       3.908084      10.948410       0.491866       1.190385      -0.728769       0.011278      -0.046488       0.045250       0.065848      -0.005729       0.002922      -0.011856      -0.003993       0.000336      -0.011265      -0.003893       0.015158              2.133654       1.738948      -0.052633       0.068236       2.345110      -0.821991       2.316905          -0.000008
           31              H       7.543770       3.961855      12.923333       0.033696       1.297070 0.93156688E+01  0.95610756E+02                                 1.995728                            1.800273      -1.336726       2.220454                    0.993069       4.121472      12.046112       0.457424       1.304650      -0.701028       0.047411       0.021103       0.037078       0.063780       0.005697       0.005226      -0.002853       0.005690      -0.002680      -0.009318       0.001269       0.008049              2.112168       2.489182       0.422464       0.638556       1.726190       0.366396       2.121133           0.002449
           32              H       4.742370      10.945487      11.435055       0.041063       1.366752 0.10181220E+02  0.10355041E+03                                 1.855465                            1.729988      -0.860682       2.441976                    0.999039       3.496476       9.184866       0.546307       1.102345      -0.754426      -0.016213      -0.037410       0.052271       0.066292       0.004914      -0.000873      -0.008589      -0.015423      -0.002695      -0.009238      -0.005115       0.014353              1.892304       1.505571       0.076779      -0.207984       1.773648      -0.444347       2.397694           0.001245
           33              H       8.894445       0.420494       8.162341       0.031579       1.469196 0.10966906E+02  0.11456563E+03                                 1.998821                            1.829104      -1.053211       2.341369                    0.997057       3.805806      10.406017       0.512522       1.143994      -0.741384       0.061501      -0.021341      -0.010626       0.065960      -0.008052      -0.003528       0.001390       0.004574      -0.007395      -0.007389      -0.003238       0.010627              2.070493       2.939645      -0.270524      -0.125424       1.641464       0.172792       1.630369           0.001486
           34              H       3.051525       5.214011      10.933977       0.026560       1.431243 0.10703593E+02  0.11146838E+03                                 1.993109                            1.830293      -0.816990       2.450203                    0.998673       3.778645      10.416346       0.501119       1.173661      -0.734468      -0.046212       0.019236       0.040139       0.064161      -0.004860      -0.006992       0.003007      -0.000222      -0.008287      -0.008060      -0.002180       0.010240              2.068116       2.233796      -0.211674      -0.747478       1.634155       0.148409       2.336398           0.003709
           35              H       3.371685       2.129712       6.506539       0.030938       1.401907 0.10357131E+02  0.10679593E+03                                 1.951424                            1.793133      -0.977094       2.391449                    0.997923       3.667866      10.005543       0.510239       1.164171      -0.737206      -0.037728      -0.030069      -0.038986       0.062028       0.001596       0.015156       0.001369       0.009763       0.005385      -0.012308      -0.005961       0.018269              2.016673       1.892577       0.409127       0.381546       2.234528       0.470688       1.922915           0.002452
           36              H       7.993995       5.488246       7.546090       0.031841       1.453513 0.10676459E+02  0.11155501E+03                                 2.030966                            1.839903      -1.140106       2.309114                    0.995579       3.902081      10.914365       0.493004       1.189033      -0.729197       0.011539       0.047169      -0.045013       0.066213       0.005472      -0.002918      -0.010588      -0.004252       0.000646      -0.009910      -0.004070       0.013980              2.129993       1.734459       0.052277      -0.067685       2.341525      -0.822045       2.313994           0.002235
           37              C       8.173085       9.526914       4.909072       0.530420      19.698538 0.22084553E+03  0.44475218E+04                                 6.635731                            5.199080       0.243260       2.139622                    0.999642      22.352633      62.367856       0.662645       0.458982      -1.023628       0.045280      -0.021729      -0.047284       0.068980       0.055901      -0.033899      -0.043561      -0.162870      -0.159274      -0.088649      -0.050667       0.139316              7.342773       9.269040      -1.181847       0.526743       4.282995       1.153821       8.476283           0.016566
           38              C       0.079040       5.839903       3.158439       0.522513      19.310190 0.21345375E+03  0.42486755E+04                                 6.443540                            5.062944       0.386319       2.183589                    0.999910      22.125188      60.737951       0.683318       0.450333      -1.031789      -0.009541       0.042951      -0.043843       0.062113       0.015290      -0.021523      -0.023769       0.172854      -0.199140      -0.084792      -0.039116       0.123907              7.088778       3.996460      -0.035993       0.666637       8.503421       1.667551       8.766453           0.021355
           39              C       7.058528       6.587291       0.782580       0.534409      20.372658 0.21123749E+03  0.41863119E+04                                 6.640373                            4.995375       0.539697       2.235596                    0.999643      21.898510      59.644952       0.697668       0.442993      -1.037842       0.063299       0.032499       0.008735       0.071689       0.001956       0.023957      -0.104329      -0.085807       0.092824      -0.087131      -0.047688       0.134819              7.552875       8.066311      -0.598220      -1.047518       7.326585       3.699165       7.265730           0.020644
           40              C       1.284642      10.875021       2.790931       0.533859      19.436445 0.21113182E+03  0.41849627E+04                                 6.441720                            5.002255       0.567548       2.246786                    0.999548      21.870141      59.631999       0.695279       0.444436      -1.036684      -0.048054      -0.032969      -0.036191       0.068600      -0.054042      -0.072509       0.060243       0.093325      -0.064731      -0.090132      -0.045714       0.135846              7.159279       5.578077       0.863793       1.830864       8.001679      -2.508789       7.898082           0.014314
           41              C       1.081541       8.238136      14.525587       0.537803      19.377874 0.20771238E+03  0.41265949E+04                                 6.575231                            5.060649       0.229791       2.136770                    0.999767      22.198618      61.869884       0.666800       0.462361      -1.019974      -0.047747       0.021376       0.035440       0.063188      -0.004794       0.085240       0.002835       0.140606       0.122846      -0.091347      -0.039409       0.130755              7.373976       5.307845       0.309402      -1.575022      11.283861      -0.364969       5.530222           0.021200
           42              C       7.147572      10.721559       0.724245       0.536164      20.291691 0.21775013E+03  0.43647375E+04                                 6.732381                            5.148934       0.215024       2.127801                    0.999730      22.263024      61.741506       0.669266       0.456570      -1.026151       0.022297      -0.046324       0.043239       0.067176       0.009504       0.032677       0.096725      -0.106274       0.117513      -0.086563      -0.050890       0.137453              7.540233       9.559695       0.549927      -1.618113       6.402329      -2.810591       6.658676           0.019881
           43              C       3.170585       7.591206       2.569709       0.525507      19.752651 0.22148049E+03  0.44631416E+04                                 6.648831                            5.207574       0.242661       2.139960                    0.999574      22.367946      62.413496       0.661964       0.459163      -1.023612       0.046529       0.021392       0.047647       0.069948      -0.055705       0.034031      -0.043115      -0.165163      -0.156922      -0.089407      -0.050147       0.139554              7.358663       9.289647       1.185438      -0.522741       4.288641       1.159088       8.497702           0.011212
           44              C       5.081540      11.278217       4.320342       0.508082      19.454152 0.21544084E+03  0.42970882E+04                                 6.470639                            5.082861       0.395428       2.186431                    0.999903      22.200345      60.956931       0.682873       0.449697      -1.032415      -0.008217      -0.044235       0.044261       0.063113      -0.013809       0.019462      -0.026244       0.170149      -0.193348      -0.085747      -0.035208       0.120955              7.120457       4.010541       0.035306      -0.671380       8.546337       1.684188       8.804494           0.020385
           45              C       2.056028      10.530829       6.696201       0.516810      20.537245 0.21320080E+03  0.42351907E+04                                 6.678676                            5.020688       0.535061       2.233428                    0.999656      21.992852      59.981155       0.695429       0.443373      -1.037574       0.063961      -0.033738      -0.008323       0.072791      -0.002530      -0.023621      -0.103849      -0.079940       0.087901      -0.087224      -0.045182       0.132406              7.599486       8.108943       0.606713       1.056915       7.375938       3.731521       7.313577           0.002894
           46              C       6.287142       6.243099       4.687849       0.520984      19.622241 0.21342866E+03  0.42428618E+04                                 6.486009                            5.032296       0.553862       2.240258                    0.999615      22.010912      60.145799       0.692451       0.444950      -1.036162      -0.049723       0.031650       0.039187       0.070779       0.050402       0.069122       0.060371       0.097150      -0.066181      -0.091336      -0.040534       0.131870              7.211732       5.613360      -0.871581      -1.842053       8.068243      -2.536790       7.953594           0.000773
           47              C       6.084041       8.559224       7.910755       0.524849      19.483750 0.20902356E+03  0.41581904E+04                                 6.606023                            5.082994       0.216767       2.133900                    0.999685      22.207146      61.886748       0.664235       0.463527      -1.019575      -0.048354      -0.021914      -0.035917       0.064096       0.003682      -0.084406       0.004807       0.135162       0.117318      -0.087908      -0.040185       0.128093              7.410665       5.330952      -0.330279       1.584916      11.347127      -0.382762       5.553915          -0.001012
           48              C       2.145072       6.396561       6.754535       0.528710      20.320324 0.21808301E+03  0.43712197E+04                                 6.729872                            5.146868       0.245655       2.137861                    0.999762      22.258184      61.641027       0.670857       0.455507      -1.027186       0.020686       0.047550      -0.042955       0.067336      -0.008571      -0.033793       0.095107      -0.109543       0.115706      -0.088381      -0.048102       0.136483              7.537772       9.561518      -0.545781       1.613032       6.399754      -2.808422       6.652045           0.015920
           49              C       1.831916       1.671326      10.048489       0.512717      19.845073 0.22287050E+03  0.44954792E+04                                 6.656733                            5.214385       0.280180       2.152209                    0.999636      22.396293      62.400039       0.663740       0.457493      -1.025160      -0.049236       0.021354       0.043494       0.069080       0.053476      -0.035047      -0.040246      -0.157035      -0.147780      -0.087721      -0.045141       0.132863              7.366919       9.292368      -1.184133       0.528549       4.290695       1.160267       8.517694           0.006935
           50              C       9.925961       5.358337      11.799122       0.511954      19.453788 0.21532528E+03  0.42937711E+04                                 6.467922                            5.080385       0.405172       2.189117                    0.999906      22.204910      60.942051       0.683334       0.449500      -1.032633       0.009671      -0.040562       0.047171       0.062960       0.015219      -0.019901      -0.028021       0.164569      -0.192441      -0.086262      -0.032294       0.118555              7.118633       4.009051      -0.034125       0.670632       8.552096       1.688777       8.794753           0.021085
           51              C       2.946473       4.610949      14.174981       0.522067      20.619104 0.21419352E+03  0.42601189E+04                                 6.702831                            5.037370       0.525263       2.230471                    0.999727      22.030537      60.132850       0.693199       0.444255      -1.036994      -0.064679      -0.033960      -0.003135       0.073120       0.002175       0.024302      -0.102017      -0.081302       0.087827      -0.086062      -0.044964       0.131026              7.628569       8.125261      -0.604559      -1.056219       7.412872       3.756917       7.347574           0.016224
           52              C       8.720358       0.323219      12.166630       0.523416      19.660705 0.21395307E+03  0.42561610E+04                                 6.497040                            5.041020       0.547704       2.238638                    0.999622      22.030118      60.230815       0.691285       0.445399      -1.035836       0.048670       0.030379       0.040098       0.069996      -0.050548      -0.068391       0.061972       0.094026      -0.064151      -0.091890      -0.039456       0.131346              7.224134       5.619482       0.873689       1.843075       8.085351      -2.543688       7.967570           0.013425
           53              C       8.923460       2.960104       0.431974       0.528663      19.426384 0.20831901E+03  0.41402628E+04                                 6.583014                            5.066210       0.242047       2.141849                    0.999755      22.193427      61.799087       0.667019       0.462029      -1.020503       0.046970      -0.025257      -0.035793       0.064228      -0.006451       0.081264       0.005472       0.141713       0.124018      -0.092767      -0.034384       0.127152              7.384458       5.314882       0.319735      -1.580909      11.300057      -0.371409       5.538436           0.011103
           54              C       2.857428       0.476681      14.233316       0.506215      20.553138 0.22122128E+03  0.44498639E+04                                 6.781518                            5.184474       0.234702       2.132741                    0.999724      22.410878      62.168239       0.668302       0.455631      -1.027145      -0.021473       0.048953      -0.044211       0.069370       0.008867       0.033002       0.086617      -0.109546       0.118599      -0.086304      -0.042032       0.128336              7.597019       9.647187       0.551635      -1.630581       6.444083      -2.830157       6.699788           0.007233
           55              C       6.834416       3.607034      12.387852       0.516265      19.802020 0.22241664E+03  0.44868318E+04                                 6.664871                            5.222528       0.227515       2.134245                    0.999620      22.389329      62.511192       0.660249       0.459860      -1.023202      -0.043450      -0.022008      -0.049019       0.069102      -0.054849       0.033833      -0.043643      -0.157003      -0.161438      -0.086936      -0.049934       0.136869              7.375716       9.310607       1.185140      -0.535105       4.298807       1.158505       8.517734           0.012619
           56              C       4.923461      -0.079977      10.637219       0.509602      19.452731 0.21560923E+03  0.43005383E+04                                 6.473150                            5.088583       0.370068       2.178960                    0.999882      22.174399      60.851724       0.681856       0.450358      -1.032215       0.002528       0.045406      -0.043140       0.062683      -0.014756       0.019171      -0.021999       0.167201      -0.191556      -0.080806      -0.038457       0.119263              7.120636       4.012012       0.033319      -0.668324       8.548587       1.691589       8.801308           0.013839
           57              C       7.948973       0.667411       8.261360       0.524502      20.413368 0.21180212E+03  0.41999108E+04                                 6.648808                            5.001998       0.550871       2.240033                    0.999647      21.910309      59.675964       0.697282       0.442984      -1.037944      -0.062484       0.035116       0.009221       0.072266      -0.002445      -0.022569      -0.103665      -0.082286       0.091954      -0.086147      -0.046890       0.133036              7.562693       8.070735       0.603242       1.052754       7.336998       3.707683       7.280347           0.012873
           58              C       3.717858       4.955141      10.269712       0.527093      19.424174 0.21109506E+03  0.41823272E+04                                 6.435929                            5.000130       0.595767       2.257305                    0.999510      21.820351      59.402629       0.696066       0.444136      -1.037287       0.047259      -0.031760      -0.035883       0.067303       0.053838       0.071244       0.058622       0.090318      -0.060369      -0.087295      -0.046010       0.133305              7.151617       5.567472      -0.863637      -1.823484       8.000233      -2.508910       7.887146           0.011597
           59              C       3.920960       2.639016       7.046806       0.535545      19.351644 0.20728663E+03  0.41166831E+04                                 6.579085                            5.062314       0.222387       2.136459                    0.999717      22.152773      61.763475       0.665230       0.463616      -1.019120       0.046943       0.020061       0.034297       0.061501       0.003171      -0.085500       0.003302       0.131414       0.115170      -0.085398      -0.042649       0.128047              7.380033       5.310811      -0.315808       1.576079      11.298602      -0.370854       5.530685           0.008336
           60              C       7.859928       4.801679       8.203026       0.536729      20.247217 0.21724939E+03  0.43517004E+04                                 6.721311                            5.142073       0.218593       2.129658                    0.999731      22.226171      61.595222       0.669972       0.456404      -1.026361      -0.022718      -0.046487       0.042612       0.067029      -0.009883      -0.032522       0.096726      -0.106125       0.117227      -0.086194      -0.051243       0.137437              7.526827       9.540278      -0.547448       1.614189       6.391391      -2.805081       6.648810           0.020019
           61              O       7.918757       9.291457       3.684795      -0.556799      38.880476 0.61513695E+03  0.15321969E+05                                 9.156990                            7.737076      -0.095180       2.019849                    0.995553      28.135210      75.731775       0.673830       0.364933      -1.132257       0.025805       0.010560       0.057921       0.064283       0.039797       0.021598       0.000750      -0.092485       0.122471      -0.084620       0.034020       0.050600             10.052135       9.423135       0.391300       1.126410       6.005832       1.922534      14.727439           0.075483
           62              O       9.233214       9.279369       5.500045      -0.501471      31.797480 0.45977261E+03  0.10610261E+05                                 7.896774                            6.574222       0.529200       2.240634                    0.997754      26.267610      67.266221       0.752915       0.352514      -1.146191      -0.044898      -0.004885      -0.039018       0.059683       0.008837       0.047843      -0.048887       0.010947      -0.225672      -0.109206       0.045307       0.063899              8.723475      13.987871      -1.595892       2.201523       5.283517       0.042696       6.899036           0.050659
           63              O       9.954975       7.103860       3.288420      -0.561369      41.255880 0.66016820E+03  0.16748511E+05                                 9.558586                            8.057082      -0.234118       1.975884                    0.993883      28.460814      77.494557       0.654715       0.368750      -1.128515      -0.000471      -0.059059      -0.017432       0.061580       0.000488      -0.017474       0.016356      -0.039222      -0.215091      -0.077013       0.019409       0.057604             10.504347       7.716479      -0.017869       1.224770      15.421345       2.090825       8.375215           0.079781
           64              O       0.020610       5.216141       2.100640      -0.497466      32.835229 0.45486205E+03  0.10469253E+05                                 8.069656                            6.547195       0.449002       2.212155                    0.997684      26.249568      67.140852       0.753023       0.353396      -1.145425       0.007238       0.035481       0.035173       0.050482       0.022573      -0.012864       0.063658       0.110559       0.061166      -0.103853       0.049495       0.054357              9.067895       5.203467       0.553206       0.712146       8.828215       4.717471      13.172004           0.049680
           65              O       7.342870       7.481475       1.638302      -0.551293      42.460166 0.63081725E+03  0.15788777E+05                                 9.707071                            7.820044      -0.086148       2.030667                    0.993287      27.916757      74.969332       0.673155       0.363535      -1.134992       0.001680      -0.044672      -0.041737       0.061158       0.005019       0.022709       0.010048      -0.099043       0.137487      -0.076741       0.022477       0.054264             11.110289       9.124249       0.661062      -0.420707      12.280200       6.112008      11.926420           0.084228
           66              O       7.856626       5.959766       0.082865      -0.503987      35.121654 0.48656562E+03  0.11390310E+05                                 8.481509                            6.808305       0.418402       2.204030                    0.996721      26.470000      68.302583       0.732393       0.357246      -1.142214      -0.018812       0.033458       0.023044       0.044770      -0.056761      -0.044384      -0.036801      -0.058055       0.057136      -0.100595       0.041856       0.058738              9.637583      10.435007      -3.439600      -3.281304       9.322071       4.198532       9.155671           0.048839
           67              O       0.776788       9.715075       2.945892      -0.562798      40.265314 0.65934495E+03  0.16693914E+05                                 9.350972                            8.019415      -0.163550       1.999494                    0.993880      28.290744      76.526345       0.661388       0.365767      -1.132739       0.020545       0.051106      -0.021290       0.059052       0.005888      -0.051304       0.003577      -0.050840      -0.162170      -0.084862       0.031649       0.053212             10.171777       8.665653       2.996714       0.553862      13.612112      -2.608397       8.237567           0.078686
           68              O       1.055628       0.140753       1.880465      -0.495621      31.258509 0.42770443E+03  0.96913279E+04                                 7.773263                            6.314799       0.442474       2.207913                    0.998285      26.084872      66.143593       0.773143       0.349628      -1.148796      -0.006576      -0.035566       0.031063       0.047677      -0.070677      -0.044463      -0.042141       0.022185       0.095258      -0.113089       0.050587       0.062502              8.748156       5.599697      -0.970024       1.845288       9.014872      -4.914020      11.629899           0.044178
           69              O       0.301651       7.900458       0.336695      -0.556211      39.684371 0.63890169E+03  0.16080656E+05                                 9.342638                            7.917002      -0.233911       1.981937                    0.992685      28.224221      76.605028       0.661481       0.367891      -1.128905       0.030900       0.038622      -0.044713       0.066676       0.036027       0.007403      -0.040783       0.055010       0.052061      -0.072006       0.025527       0.046479             10.295336       8.626914       2.107272      -2.983878      12.389354      -0.952352       9.869740           0.084774
           70              O       1.157378       9.460498      14.441226      -0.495794      34.262292 0.46057450E+03  0.10633295E+05                                 8.333341                            6.591255       0.502182       2.233615                    0.997705      26.176731      67.045674       0.750016       0.353727      -1.145218      -0.014235      -0.052631       0.006101       0.054863       0.006721       0.082225      -0.004280      -0.072688      -0.084901      -0.107907       0.050351       0.057557              9.561939       5.684826       0.126624      -0.286626      17.484375      -1.260144       5.516614           0.047619
           71              O       8.354675      10.343962       0.864098      -0.547127      38.640073 0.60557720E+03  0.15017515E+05                                 9.113289                            7.661138      -0.209243       1.991364                    0.993176      27.866505      74.723215       0.679562       0.363453      -1.133966      -0.063670       0.014635      -0.001411       0.065345      -0.017916       0.018303       0.054222       0.048978      -0.042207      -0.076101       0.037264       0.038838             10.008606      14.056864      -1.238326      -0.413178       8.872527      -2.428543       7.096428           0.083830
           72              O       6.166582      10.299480       1.348424      -0.500069      32.121821 0.44542749E+03  0.10185932E+05                                 7.910257                            6.437342       0.627108       2.273171                    0.998623      26.057865      66.167491       0.767741       0.348873      -1.150541       0.048320       0.007897      -0.019964       0.052875       0.064074      -0.051484       0.039706      -0.011419       0.062571      -0.107503       0.048878       0.058625              8.856440      10.731194       2.434463      -3.848363       7.016406      -2.920253       8.821721           0.049019
           73              O       2.916257       7.826663       3.793985      -0.523753      37.985898 0.59736217E+03  0.14762470E+05                                 8.997153                            7.608420      -0.031976       2.044410                    0.996640      27.771162      74.324869       0.682028       0.363398      -1.134072       0.029016      -0.011505      -0.054940       0.063188      -0.038199      -0.021906      -0.002471      -0.093254       0.123215      -0.084486       0.036679       0.047807              9.870017       9.228822      -0.384013      -1.106976       5.911889       1.888533      14.469339           0.031486
           74              O       4.230714       7.838751       1.978736      -0.498909      31.652751 0.45731735E+03  0.10539505E+05                                 7.876314                            6.559042       0.531404       2.243118                    0.997723      26.192239      67.028873       0.753371       0.352772      -1.145979      -0.044137       0.004059       0.039694       0.059499      -0.009254      -0.047342      -0.049447       0.010327      -0.219999      -0.108026       0.045092       0.062934              8.701303      13.958538       1.595612      -2.186947       5.272223       0.041320       6.873147           0.047856
           75              O       4.952475      10.014260       4.190361      -0.529649      40.417854 0.64334028E+03  0.16226303E+05                                 9.463124                            7.979062      -0.302898       1.962039                    0.993226      28.083941      76.394517       0.654385       0.371103      -1.126046      -0.002777       0.052801       0.028129       0.059891       0.002069       0.013002       0.010981      -0.043701      -0.210439      -0.072984       0.014888       0.058096             10.398569       7.641135       0.022191      -1.208298      15.269424       2.064735       8.285148           0.064964
           76              O       5.023110       0.382979       5.378141      -0.454284      32.105612 0.44251524E+03  0.10117565E+05                                 7.962237                            6.465614       0.538041       2.244001                    0.999098      25.880263      66.025947       0.756198       0.354260      -1.144463       0.005463      -0.045931      -0.018914       0.049973      -0.020399       0.008397       0.065801       0.114470       0.098023      -0.108270       0.044078       0.064192              8.944508       5.144865      -0.545653      -0.703447       8.705710       4.650626      12.982951           0.002781
           77              O       2.340370       9.636645       5.840479      -0.530333      42.051146 0.62310218E+03  0.15545167E+05                                 9.633786                            7.760847      -0.050442       2.040989                    0.994597      27.785186      74.454327       0.677298       0.362485      -1.136003       0.010467       0.040861       0.044860       0.061576      -0.003750      -0.025631       0.008708      -0.098470       0.122399      -0.075325       0.024854       0.050471             11.026749       9.051718      -0.656376       0.410475      12.193522       6.065827      11.835007           0.045520
           78              O       2.854126      11.158354       7.395916      -0.471422      34.601521 0.47753393E+03  0.11132859E+05                                 8.419486                            6.760942       0.413419       2.204407                    0.997843      26.189109      67.561720       0.731918       0.358956      -1.140214      -0.000319      -0.040508      -0.030004       0.050411       0.056894       0.042347      -0.038286      -0.040169       0.032442      -0.095928       0.038720       0.057209              9.564624      10.348544       3.414222       3.254023       9.256161       4.162209       9.089167          -0.005256
           79              O       5.779288       7.403045       4.532889      -0.537443      39.732953 0.64742985E+03  0.16312866E+05                                 9.253564                            7.932328      -0.062576       2.032199                    0.995153      28.077568      75.692727       0.667004       0.364452      -1.134094       0.014245      -0.048787       0.029703       0.058867      -0.003517       0.045316       0.002715      -0.053948      -0.163236      -0.080130       0.025721       0.054409             10.067185       8.571534      -2.971560      -0.536830      13.488109      -2.582355       8.141913           0.040020
           80              O       6.058128       5.458367       5.598316      -0.498084      31.497046 0.43143347E+03  0.97995733E+04                                 7.820105                            6.348077       0.426574       2.201738                    0.998203      26.157949      66.465014       0.769859       0.350269      -1.147976      -0.007307       0.040814      -0.032427       0.052637       0.067829       0.042825      -0.042509       0.023726       0.094026      -0.110096       0.049716       0.060379              8.806220       5.630753       0.977642      -1.859670       9.076213      -4.957367      11.711694           0.035952
           81              O       5.304151       9.217662       7.142086      -0.488313      38.232003 0.60919512E+03  0.15134168E+05                                 9.062300                            7.686804      -0.041533       2.042686                    0.997170      27.666568      74.324072       0.677856       0.363719      -1.133427       0.033637      -0.025175       0.052696       0.067395      -0.033689      -0.010713      -0.033435       0.039758       0.053123      -0.062740       0.024604       0.038135              9.976438       8.392645      -2.065060       2.888615      11.971278      -0.960514       9.565391          -0.008517
           82              O       6.159878       7.336862       7.995116      -0.495128      34.076094 0.45787982E+03  0.10554275E+05                                 8.298158                            6.568376       0.508844       2.236008                    0.997789      26.124141      66.830623       0.752027       0.353342      -1.145672      -0.014664       0.054632      -0.009179       0.057305      -0.007642      -0.079427      -0.005271      -0.074649      -0.081429      -0.105424       0.050524       0.054900              9.517835       5.662972      -0.130363       0.286665      17.391446      -1.250242       5.499087           0.036226
           83              O       3.352175       6.774158       6.614682      -0.514926      37.736927 0.58783370E+03  0.14471591E+05                                 8.984534                            7.558749      -0.277905       1.977148                    0.992763      27.455361      73.387033       0.682602       0.364482      -1.133003      -0.059210      -0.004714      -0.005485       0.059650       0.020615      -0.022011       0.046179       0.049287      -0.044228      -0.071014       0.030024       0.040990              9.860992      13.864633       1.229088       0.392155       8.733730      -2.371356       6.984614           0.064389
           84              O       1.164082       6.818640       6.130356      -0.499259      32.013171 0.44381404E+03  0.10140062E+05                                 7.895878                            6.428575       0.628154       2.274889                    0.998559      26.007166      66.014421       0.767727       0.349188      -1.150255       0.049231      -0.005555       0.020071       0.053455      -0.063721       0.052323       0.039425      -0.011200       0.062708      -0.107580       0.048197       0.059383              8.839065      10.705085      -2.427694       3.837400       7.006395      -2.914269       8.805716           0.050664
           85              O       2.086243       1.906783      11.272766      -0.466462      36.556391 0.56944355E+03  0.13914766E+05                                 8.810851                            7.458948      -0.068518       2.041262                    0.998001      27.069473      72.202781       0.684140       0.366383      -1.130972      -0.026831      -0.003918      -0.040924       0.049093       0.030921       0.021697       0.005841      -0.062969       0.128429      -0.068458       0.016569       0.051889              9.658437       9.006626       0.373119       1.081486       5.802018       1.837441      14.166668           0.000459
           86              O       0.771786       1.918871       9.457516      -0.494737      31.503570 0.45499088E+03  0.10471888E+05                                 7.850863                            6.542076       0.536654       2.246108                    0.997680      26.138286      66.832809       0.754439       0.352744      -1.146072       0.046862       0.004551       0.039054       0.061172       0.006705       0.046907      -0.048413       0.013474      -0.206862      -0.103660       0.039942       0.063718              8.669071      13.897285      -1.589781       2.172270       5.258797       0.040030       6.851133           0.042586
           87              O       0.050025       4.094380      11.669141      -0.516198      40.261818 0.63952468E+03  0.16100528E+05                                 9.415315                            7.935408      -0.236345       1.977268                    0.996059      28.054877      76.159473       0.658887       0.369243      -1.127851       0.005492       0.047823       0.040087       0.062643      -0.002163      -0.014892       0.005505      -0.048554      -0.188654      -0.066122       0.009975       0.056146             10.347763       7.594104      -0.019679       1.199425      15.200767       2.064032       8.248417           0.044765
           88              O      -0.020610       5.982099      12.856921      -0.497170      32.959306 0.45696936E+03  0.10531395E+05                                 8.093250                            6.565591       0.439115       2.208171                    0.997605      26.297322      67.337474       0.751304       0.353746      -1.144981      -0.006442      -0.040912      -0.036302       0.055074       0.023499      -0.013271       0.062680       0.106717       0.065363      -0.102283       0.047409       0.054874              9.097939       5.216797       0.555814       0.718374       8.863004       4.739435      13.214016           0.049152
           89              O       2.662130       3.716765      13.319259      -0.478882      40.601075 0.59678436E+03  0.14714447E+05                                 9.371767                            7.559386       0.078692       2.084699                    0.997494      27.252412      72.367118       0.691819       0.359076      -1.139802      -0.011723       0.034664       0.042209       0.055863       0.008269       0.023864       0.007939      -0.092944       0.136928      -0.074493       0.021087       0.053406             10.715626       8.774506       0.656569      -0.370745      11.863985       5.878673      11.508386           0.007101
           90              O       2.148374       5.238474      14.874696      -0.500639      35.217246 0.48863198E+03  0.11453159E+05                                 8.501708                            6.827222       0.401036       2.198069                    0.996556      26.506558      68.486099       0.730508       0.357715      -1.141605       0.020390      -0.037225      -0.025199       0.049361      -0.056969      -0.042475      -0.033891      -0.057720       0.051125      -0.097779       0.040035       0.057744              9.657814      10.460935      -3.444760      -3.281398       9.344484       4.204805       9.168022           0.042794
           91              O       9.228212       1.483165      12.011669      -0.519948      39.510711 0.64293934E+03  0.16173499E+05                                 9.218183                            7.903196      -0.040190       2.037500                    0.996647      27.992908      75.432965       0.668352       0.364306      -1.134071      -0.008854      -0.046060       0.036830       0.059636       0.008375      -0.045859       0.007938      -0.055164      -0.143373      -0.077593       0.024852       0.052741             10.027080       8.532284       2.954839       0.536162      13.433124      -2.569791       8.115832           0.056286
           92              O       8.949372      11.057487      13.077096      -0.495744      31.476885 0.43113071E+03  0.97907100E+04                                 7.814594                            6.344449       0.416352       2.198295                    0.998166      26.156978      66.449862       0.770355       0.350114      -1.148135       0.008789       0.042145      -0.033015       0.054254      -0.068372      -0.042090      -0.041610       0.022527       0.093530      -0.109604       0.049920       0.059684              8.799826       5.626427      -0.974848       1.857007       9.068945      -4.951654      11.704107           0.041919
           93              O       9.703349       3.297782      14.620866      -0.508812      38.717190 0.61927213E+03  0.15467060E+05                                 9.194330                            7.795428      -0.211749       1.990496                    0.995247      27.810151      75.216423       0.666423       0.367985      -1.128717      -0.023223      -0.054395       0.028449       0.065631       0.028199       0.004355      -0.032752       0.048470       0.073180      -0.061185       0.019973       0.041212             10.127201       8.499023       2.086383      -2.931606      12.175648      -0.955650       9.706933           0.037253
           94              O       8.847622       1.737742       0.516335      -0.496219      34.203384 0.45989560E+03  0.10613599E+05                                 8.323884                            6.586860       0.503760       2.234424                    0.997649      26.159357      66.986255       0.750194       0.353776      -1.145190       0.017416       0.056050      -0.010793       0.059677       0.006570       0.080849      -0.004674      -0.070708      -0.087491      -0.106327       0.049943       0.056384              9.551367       5.679970       0.134186      -0.289879      17.459188      -1.258399       5.514942           0.041571
           95              O       1.650325       0.854278      14.093463      -0.506726      37.876480 0.59054861E+03  0.14555759E+05                                 8.995462                            7.565642      -0.081813       2.030237                    0.996559      27.550582      73.694932       0.683691       0.363469      -1.133747       0.065323       0.005442      -0.013542       0.066933      -0.018238       0.016055       0.043682       0.036072      -0.035605      -0.062473       0.029709       0.032763              9.873898      13.878775      -1.237812      -0.388876       8.746895      -2.376671       6.996024           0.037342
           96              O       3.838418       0.898760      13.609137      -0.454727      30.946529 0.42555764E+03  0.96229914E+04                                 7.735243                            6.305315       0.600442       2.275728                    0.998763      25.445265      64.290474       0.773157       0.350337      -1.149118      -0.062615       0.010841       0.011317       0.064546       0.063755      -0.052471       0.024096      -0.019646       0.062938      -0.100674       0.035383       0.065291              8.652760      10.492253       2.372308      -3.750217       6.853400      -2.827599       8.612626          -0.014614
           97              O       7.088743       3.371577      11.163576      -0.555522      38.880378 0.61522871E+03  0.15327573E+05                                 9.164431                            7.742880      -0.115812       2.013307                    0.995441      28.133586      75.779958       0.672775       0.365426      -1.131672      -0.026203       0.010366       0.059499       0.065835      -0.039523      -0.021260       0.001057      -0.090187       0.123452      -0.083608       0.033093       0.050515             10.062899       9.430151      -0.389204      -1.115775       6.013481       1.927375      14.745064           0.074507
           98              O       5.774286       3.359489      12.978825      -0.455271      30.561022 0.43797808E+03  0.99834579E+04                                 7.692512                            6.415120       0.646250       2.286489                    0.998877      25.678052      65.312241       0.762586       0.352362      -1.146531       0.038541      -0.012042      -0.049990       0.064260      -0.002012      -0.038757      -0.046076       0.015563      -0.214215      -0.099064       0.037146       0.061919              8.488112      13.574983       1.537788      -2.158259       5.161340       0.033192       6.728014           0.020709
           99              O       5.052525       1.183980      10.767200      -0.524614      40.233519 0.64034589E+03  0.16116231E+05                                 9.386508                            7.922018      -0.210049       1.988152                    0.994529      28.058348      76.000776       0.662169       0.367526      -1.129877      -0.007451      -0.058559      -0.014177       0.060709       0.001737       0.017120       0.013938      -0.039562      -0.204268      -0.072910       0.017173       0.055738             10.305898       7.581615       0.024615      -1.190185      15.117764       2.036825       8.218315           0.035046
          100              O       4.981890      10.815261       9.579420      -0.451233      31.913894 0.43967636E+03  0.10033392E+05                                 7.914930                            6.433590       0.543835       2.245210                    0.999168      25.861579      65.848463       0.760303       0.353025      -1.145818      -0.009459       0.043548       0.021024       0.049274      -0.018709       0.007180       0.065302       0.110140       0.093778      -0.105318       0.042050       0.063268              8.883955       5.120012      -0.540883      -0.694618       8.641970       4.603408      12.889883          -0.000044
          101              O       7.664630       1.561595       9.117082      -0.552986      42.576502 0.63305036E+03  0.15861451E+05                                 9.730861                            7.838004      -0.151257       2.008719                    0.993324      27.967058      75.187163       0.671734       0.363918      -1.134494      -0.000984      -0.044311      -0.044252       0.062631      -0.006106      -0.021860       0.009889      -0.098981       0.137568      -0.076508       0.022466       0.054041             11.140233       9.146450      -0.655818       0.429271      12.309613       6.131847      11.964638           0.083821
          102              O       7.150874       0.039886       7.561645      -0.468927      34.546609 0.47667592E+03  0.11106363E+05                                 8.405428                            6.751320       0.423175       2.207529                    0.997970      26.175004      67.475864       0.733115       0.358580      -1.140667       0.000912       0.039350       0.026804       0.047620       0.057489       0.043479      -0.039264      -0.040781       0.033914      -0.097762       0.039899       0.057863              9.546689      10.324635       3.399846       3.247974       9.236147       4.154098       9.079286          -0.001787
          103              O       4.225712       3.795195      10.424672      -0.524888      39.083475 0.63539334E+03  0.15946917E+05                                 9.199005                            7.896887      -0.236396       1.985098                    0.994171      27.749456      74.849440       0.663089       0.368045      -1.130446      -0.027638       0.044263      -0.002923       0.052265      -0.006331       0.043382      -0.008575      -0.058872      -0.133255      -0.073131       0.018381       0.054751              9.998653       8.520125      -2.939586      -0.537167      13.380197      -2.546585       8.095639           0.039451
          104              O       3.946872       5.739873       9.359245      -0.494960      31.077139 0.42516349E+03  0.96179483E+04                                 7.737454                            6.291399       0.443033       2.207991                    0.998340      26.047335      65.961398       0.775550       0.349116      -1.149393       0.006077      -0.034366       0.032194       0.047481       0.069490       0.043438      -0.040790       0.019406       0.091090      -0.110361       0.049653       0.060708              8.703258       5.577959       0.963803      -1.833487       8.963822      -4.877564      11.567994           0.038702
          105              O       4.700849       1.980578       7.815475      -0.529004      39.303576 0.63065056E+03  0.15820187E+05                                 9.272115                            7.855132      -0.175591       1.996600                    0.995794      28.080602      76.068005       0.665478       0.366901      -1.129758      -0.034432       0.021824      -0.057517       0.070498      -0.033694      -0.008229      -0.027664       0.046290       0.043275      -0.059050       0.022831       0.036219             10.218651       8.568701      -2.097721       2.959946      12.295894      -0.953357       9.791358           0.059899
          106              O       3.845122       3.861378       6.962445      -0.499538      34.375650 0.46238059E+03  0.10685106E+05                                 8.347897                            6.601279       0.512258       2.235077                    0.997852      26.231869      67.211807       0.749961       0.353417      -1.145505       0.014295      -0.054172       0.004656       0.056219      -0.006261      -0.079378      -0.005148      -0.074207      -0.081436      -0.105153       0.050853       0.054300              9.580341       5.695628      -0.127380       0.287866      17.519950      -1.264171       5.525445           0.039313
          107              O       6.652825       4.424082       8.342879      -0.547015      38.620386 0.60534307E+03  0.15010280E+05                                 9.110075                            7.659746      -0.211635       1.990487                    0.993220      27.863756      74.712648       0.679611       0.363461      -1.133958       0.063868       0.014896      -0.002397       0.065625       0.017372      -0.018411       0.053623       0.047005      -0.042814      -0.075009       0.036252       0.038756             10.004248      14.045586       1.234997       0.416440       8.870302      -2.428477       7.096855           0.085472
          108              O       8.840918       4.379600       8.827205      -0.500852      32.117014 0.44548352E+03  0.10187447E+05                                 7.909045                            6.437533       0.622266       2.271396                    0.998604      26.062848      66.179075       0.767775       0.348850      -1.150569      -0.047821       0.007066      -0.019585       0.052157      -0.064538       0.052138       0.039585      -0.011022       0.063960      -0.108271       0.048681       0.059590              8.854303      10.723506      -2.431028       3.844391       7.016472      -2.920270       8.822931           0.052774

******************************************************
Auxiliary information for the entire system
The total spin magnetic moment of the unit cell is   41.002301
The total net atomic charge of the unit cell is   0.000000
Accuracy of reproducing the electrostatic potential in the unit cell:
  The inner radius (bohr) =    5.0000
  The outer radius (bohr) =   12.0000
  Valid grid points have density less than (e/(bohr^3)) =    0.0001
  The number of valid grid points were=        36154
  The rms potential error without charges in kcal/mol is=      2.96429
  The rms potential error with partial charges in kcal/mol is=      0.80187
  The RRMSE value at monopole order=      0.27051
  The rms potential error with partial charges and cloud penetration in kcal/mol is=      0.78843
  The RRMSE value at monopole order with cloud penetration is=      0.26598
  The rms potential error with partial charges and atomic dipoles in kcal/mol is=      0.69746
  The RRMSE value at dipole order=      0.23529
  The rms potential error with partial charges, atomic dipoles and cloud penetration in kcal/mol is=      0.67829
  The RRMSE value at dipole order with cloud penetration=      0.22882

******************************************************
The electron densities and ab initio electrostatic potential were computed in VASP using the PBE functional and
projector augmented wave method. See the main text of the journal article for a description of computational details.
The atomic charges, dipoles, and quadrupoles were computed with the DDEC6 method as described in
(a) T. A. Manz and N. Gabaldon Limas, RSC Adv. 6 (2016) 47771-47801 DOI: 10.1039/c6ra04656h
(b) N. Gabaldon Limas and T. A. Manz, RSC Adv. 8 (2018) 2678-2707 DOI: 10.1039/c7ra11829e.
For each atom in the material, the electron cloud parameters were fit to the spherically averaged atom-in-material
electron density using radial positions for which this density was between 10^-4 and 10^-2 electrons per cubic bohr.
The polarizabilities, dispersion coefficients, and quantum Drude oscillator (QDO) parameters were fit using the MCLF method.
The magnetic structure of the system was optimized in VASP from the default ferromagnetic initial guess using spin polarization.
The atomic spin moments (ASMs) were computed on this optimized magnetic structure using the DDEC6 partition as inputs
to the method of T. A. Manz and D. S. Sholl, J. Chem. Theory Comput. 7 (2011) 4146-4164 DOI: 10.1021/ct200539n.
The RMSE and RRMSE were computed using a uniform grid with Ewald summation.
