# Supplementary material for: A collection of forcefield precursors for metal–organic frameworks
Source: RSC Adv. 2019 Nov 13;9(63):36492–507. doi: 10.1039/c9ra07327b (PMC9075174; doi:10.1039/c9ra07327b)
Supplement: RA-009-C9RA07327B-s3432 [file RA-009-C9RA07327B-s3432.xyz]

  108
jmolscript: load "" {1 1 1} spacegroup "x,y,z" unitcell [{     10.161700     0.000000     0.000000 }, {      0.000000    11.654800     0.000000 }, {      0.000000    -0.306822    15.291222 }]
Mn     9.369799     8.761603     2.015995     0.995528
Mn     1.122157     8.511584     4.718107     0.988595
Mn     4.288949     8.567186     5.629616     1.000775
Mn     6.203007     8.817205     2.927504     0.989486
Mn     0.791901     2.586375    13.275227     0.995501
Mn     9.039543     2.836394    10.573115     0.988581
Mn     5.872751     2.780792     9.661606     1.000582
Mn     3.958693     2.530773    12.363718     0.989477
Mn     0.000000     5.827400     0.000000     1.011291
Mn     5.080850    -0.153411     7.645611     1.012620
Mn     0.000000     0.000000     0.000000     0.912949
Mn     5.080850     5.673989     7.645611     1.018515
H      7.672083     9.995605     5.553772     0.030041
H      0.477600     5.432333     4.006300     0.035532
H      6.310416     6.259018     1.084148     0.032245
H      2.276221    11.068692     3.246326     0.029481
H      1.442961     7.787385    14.074041     0.033134
H      7.235130     0.071551     0.441916     0.032075
H      2.591233     7.333184     2.091839     0.030257
H      5.558450     0.241656     3.639311     0.035854
H      1.229566    11.069771     6.561463     0.032340
H      7.357071     6.260097     4.399285     0.024695
H      6.523811     9.234582     8.862792     0.029102
H      2.154280     5.602438     7.203695     0.032078
H      2.489617     1.352373     9.737450     0.030046
H      9.684100     5.915645    11.284922     0.035542
H      3.851284     5.088960    14.207074     0.032251
H      7.885479     0.279286    12.044896     0.029486
H      8.718739     3.560593     1.217181     0.033147
H      2.926570    11.276427    14.849306     0.032085
H      7.570467     4.014794    13.199383     0.030248
H      4.603250    11.106322    11.651911     0.035835
H      8.932134     0.278207     8.729759     0.032324
H      2.804629     5.087881    10.891937     0.024679
H      3.637889     2.113396     6.428430     0.029079
H      8.007420     5.745540     8.087527     0.032065
C      8.453518     9.589862     5.003899     0.533059
C      0.256075     5.976717     3.164671     0.522155
C      7.248341     6.576035     1.002493     0.531162
C      1.535433    10.869222     2.650886     0.518415
C      0.912521     8.341375    14.716884     0.522637
C      7.377394    10.928067     0.972828     0.534390
C      3.372668     7.738927     2.641712     0.533307
C      5.336925    11.352072     4.480940     0.522296
C      2.167491    10.752754     6.643118     0.531459
C      6.616283     6.459567     4.994725     0.533538
C      5.993371     8.680592     8.219949     0.539178
C      2.296544     6.400722     6.672783     0.535869
C      1.708182     1.758116    10.287323     0.533081
C      9.905625     5.371261    12.126551     0.522171
C      2.913359     4.771943    14.288729     0.531186
C      8.626267     0.478756    12.640336     0.518432
C      9.249179     3.006603     0.574338     0.522641
C      2.784306     0.419911    14.318394     0.534403
C      6.789032     3.609051    12.649510     0.533289
C      4.824775    -0.004094    10.810282     0.522288
C      7.994209     0.595224     8.648104     0.531440
C      3.545417     4.888411    10.296497     0.533521
C      4.168329     2.667386     7.071273     0.539160
C      7.865156     4.947256     8.618439     0.535835
O      8.166755     9.361346     3.782437    -0.562531
O      9.554945     9.392374     5.541080    -0.505344
O      0.078652     7.227331     3.307185    -0.560559
O      0.200897     5.356637     2.098109    -0.510661
O      7.552277     7.567240     1.753597    -0.556221
O      8.023373     5.948724     0.278912    -0.504032
O      0.889555     9.807958     2.928575    -0.556148
O      1.311266    -0.017274     1.708947    -0.469399
O      0.229451     7.996335     0.291604    -0.557557
O      0.977556     9.567734    14.621925    -0.476287
O      8.576170    10.505095     1.014420    -0.534219
O      6.400550    10.438085     1.554353    -0.507865
O      3.085905     7.967443     3.863174    -0.563190
O      4.474095     7.936415     2.104531    -0.505428
O      5.159502    10.101458     4.338426    -0.560906
O      5.281747     0.317352     5.547502    -0.510646
O      2.471427     9.761549     5.892014    -0.556628
O      2.942523    11.380065     7.366699    -0.504256
O      5.970405     7.520831     4.717036    -0.559634
O      6.392116     5.691263     5.936664    -0.503924
O      5.310301     9.332454     7.354007    -0.559830
O      6.058406     7.454233     8.314908    -0.506552
O      3.495320     6.823694     6.631191    -0.547299
O      1.319700     6.890704     6.091258    -0.507118
O      1.994945     1.986632    11.508785    -0.562529
O      0.606755     1.955604     9.750142    -0.505334
O     10.083048     4.120647    11.984037    -0.560549
O      9.960803     5.991341    13.193113    -0.510662
O      2.609423     3.780738    13.537625    -0.556213
O      2.138327     5.399254    15.012310    -0.504031
O      9.272145     1.540020    12.362647    -0.556152
O      8.850434    -0.289548    13.582275    -0.469407
O      9.932249     3.351643    14.999618    -0.557554
O      9.184144     1.780244     0.669297    -0.476284
O      1.585530     0.842883    14.276802    -0.534208
O      3.761150     0.909893    13.736869    -0.507846
O      7.075795     3.380535    11.428048    -0.563168
O      5.687605     3.411563    13.186691    -0.505442
O      5.002198     1.246520    10.952796    -0.560883
O      4.879953    11.030626     9.743720    -0.510671
O      7.690273     1.586429     9.399208    -0.556604
O      7.219177    -0.032087     7.924523    -0.504286
O      4.191295     3.827147    10.574186    -0.559611
O      3.769584     5.656715     9.354558    -0.503954
O      4.851399     2.015524     7.937215    -0.559810
O      4.103294     3.893745     6.976314    -0.506580
O      6.666380     4.524284     8.660031    -0.547281
O      8.842000     4.457274     9.199964    -0.507137

The following XYZ coordinates are in angstroms. Other properties are in atomic units.
The sperically averaged electron density of each atom fit to a function of the form exp(a - br)
eigen_1, eigen_2 and eigen_3 are the three eigenvalues of traceless quadrupole moment tensor
  atom number  atomic symbol              X              Y              Z     net charge C6 coefficient C8 coefficient C10 coefficient fluctuating dipole atomic polarizability isotropic forcefield polarizability              a              b squared Pearson coefficient          <r^3>          <r^4>         wp_QDO          m_QDO          q_QDO       dipole_x       dipole_y       dipole_z         dipole            Qxy            Qxz            Qyz     Q(x^2-y^2)  Q(3z^2 - R^2)        eigen_1        eigen_2        eigen_3 static polarizability      alpha(xx)      alpha(xy)      alpha(xz)      alpha(yy)      alpha(yz)      alpha(zz) atomic spin moment
            1             Mn       9.369799       8.761603       2.015995       0.995528     106.378428 0.24926425E+04  0.86082169E+05                                19.579571                           17.326175       0.152538       1.838330                    0.999636      54.323582     159.686778       0.392714       0.451624      -1.098540      -0.003070       0.000250       0.007117       0.007755       0.003324       0.003212      -0.000417       0.010021       0.019485      -0.009377       0.001175       0.008202             21.684101      23.458630      -0.554591      -0.652464      20.215932      -0.486184      21.377742           4.687392
            2             Mn       1.122157       8.511584       4.718107       0.988595     133.793069 0.30194193E+04  0.10863339E+06                                22.017515                           18.610100       0.148072       1.838507                    0.999519      54.268922     159.158732       0.395786       0.430135      -1.119793      -0.011326      -0.006730       0.013828       0.019099       0.026451      -0.014423       0.005458       0.028105       0.059464      -0.042280       0.011713       0.030568             25.547781      31.386695      -0.771931       6.786729      19.828775       0.165348      25.427871           4.682615
            3             Mn       4.288949       8.567186       5.629616       1.000775     106.046578 0.24833065E+04  0.85684539E+05                                19.543947                           17.298363       0.146558       1.837132                    0.999632      54.261126     159.464841       0.392847       0.451867      -1.098325      -0.003615      -0.001057      -0.006850       0.007817      -0.001385      -0.004286       0.000504       0.012049       0.019134      -0.009371       0.000050       0.009321             21.639205      23.416586       0.562329       0.645085      20.171682      -0.474051      21.329347           4.705311
            4             Mn       6.203007       8.817205       2.927504       0.989486     133.745981 0.30174209E+04  0.10854751E+06                                22.016379                           18.607052       0.146842       1.838187                    0.999516      54.268263     159.165666       0.395705       0.430279      -1.119659      -0.011271       0.006596      -0.013885       0.019061      -0.026648       0.014602       0.005439       0.027837       0.059402      -0.042422       0.011675       0.030748             25.548331      31.376246       0.775041      -6.785859      19.832737       0.155926      25.436011           4.683706
            5             Mn       0.791901       2.586375      13.275227       0.995501     106.378602 0.24926493E+04  0.86082561E+05                                19.579682                           17.326269       0.152507       1.838318                    0.999636      54.323954     159.688625       0.392710       0.451627      -1.098537       0.003058      -0.000255      -0.007105       0.007739       0.003323       0.003210      -0.000420       0.010023       0.019482      -0.009377       0.001177       0.008200             21.684230      23.458791      -0.554597      -0.652466      20.216048      -0.486190      21.377851           4.687412
            6             Mn       9.039543       2.836394      10.573115       0.988581     133.792910 0.30194170E+04  0.10863336E+06                                22.017571                           18.610149       0.148053       1.838502                    0.999519      54.268942     159.159161       0.395784       0.430138      -1.119791       0.011321       0.006730      -0.013832       0.019100       0.026448      -0.014417       0.005454       0.028110       0.059465      -0.042277       0.011714       0.030563             25.547847      31.386777      -0.771981       6.786754      19.828831       0.165288      25.427934           4.682535
            7             Mn       5.872751       2.780792       9.661606       1.000582     106.049940 0.24834200E+04  0.85689931E+05                                19.544780                           17.299094       0.146431       1.837074                    0.999633      54.263737     159.476905       0.392825       0.451885      -1.098308       0.003617       0.001060       0.006844       0.007813      -0.001384      -0.004287       0.000504       0.012048       0.019140      -0.009371       0.000048       0.009323             21.640134      23.417622       0.562323       0.645129      20.172565      -0.474069      21.330213           4.705197
            8             Mn       3.958693       2.530773      12.363718       0.989477     133.745587 0.30174120E+04  0.10854720E+06                                22.016426                           18.607095       0.146814       1.838179                    0.999516      54.268264     159.166086       0.395702       0.430283      -1.119656       0.011278      -0.006592       0.013876       0.019057      -0.026646       0.014595       0.005438       0.027839       0.059382      -0.042417       0.011677       0.030739             25.548387      31.376414       0.775092      -6.785810      19.832782       0.155925      25.435965           4.683625
            9             Mn       0.000000       5.827400       0.000000       1.011291     122.693119 0.27547005E+04  0.97110256E+05                                21.067811                           17.977798       0.132899       1.838169                    0.999550      53.740147     157.321942       0.394899       0.439977      -1.110628      -0.000002       0.000002       0.000003       0.000004       0.014831       0.036677      -0.041392      -0.004611      -0.066209      -0.068899       0.025026       0.043873             24.101522      19.991259      -0.467769      -1.888078      28.412265       6.424207      23.901044           4.680840
           10             Mn       5.080850      -0.153411       7.645611       1.012620     122.622347 0.27519486E+04  0.96990387E+05                                21.060324                           17.969309       0.131892       1.837903                    0.999551      53.735747     157.297854       0.394970       0.440001      -1.110597       0.000004       0.000004       0.000006       0.000008      -0.014598      -0.036861      -0.041554      -0.004814      -0.067065      -0.069148       0.024927       0.044222             24.097002      19.981256       0.463181       1.884761      28.435486       6.417570      23.874263           4.684143
           11             Mn       0.000000       0.000000       0.000000       0.912949     146.267200 0.33163389E+04  0.12194814E+06                                23.076549                           19.336852       0.143522       1.826224                    0.999543      55.691980     164.247629       0.393954       0.422809      -1.126447      -0.000002      -0.000003       0.000001       0.000004       0.031553      -0.026167       0.040805       0.056763      -0.014733      -0.073625       0.026642       0.046983             26.873425      22.869592       0.256902      -0.930354      32.705863      -9.099944      25.044821           2.950548
           12             Mn       5.080850       5.673989       7.645611       1.018515     138.462095 0.30874545E+04  0.11145620E+06                                22.254052                           18.651307       0.138036       1.841125                    0.999540      53.439263     155.865684       0.401563       0.422522      -1.127282      -0.000002      -0.000007       0.000005       0.000009      -0.019879       0.016019       0.056790       0.059428      -0.003009      -0.079559       0.036133       0.043426             25.901019      22.115862      -0.121137       0.794812      31.433696      -8.594870      24.153497           4.681317
           13              H       7.672083       9.995605       5.553772       0.030041       1.631267 0.12508321E+02  0.13729340E+03                                 2.270223                            2.042595      -1.369478       2.183560                    0.991192       4.414714      13.061854       0.446127       1.250826      -0.713096      -0.055936       0.029615       0.035227       0.072435      -0.006141      -0.005189      -0.002246       0.006845      -0.002248      -0.009299       0.000531       0.008768              2.415816       2.923971      -0.532015      -0.752006       1.965390       0.428459       2.358086           0.002014
           14              H       0.477600       5.432333       4.006300       0.035532       1.690790 0.13411578E+02  0.14567465E+03                                 2.115429                            1.965363      -0.991986       2.356232                    0.997604       3.808875      10.234032       0.522113       1.080033      -0.760685       0.016748      -0.043153       0.053264       0.070567      -0.005356       0.001891      -0.007218      -0.015561      -0.004731      -0.008685      -0.005155       0.013840              2.164184       1.728502      -0.113597       0.307304       2.022586      -0.525178       2.741464           0.002868
           15              H       6.310416       6.259018       1.084148       0.032245       1.620892 0.12460925E+02  0.13366318E+03                                 2.100450                            1.926974      -0.986222       2.366804                    0.997608       3.806084      10.358651       0.510989       1.117462      -0.749836      -0.061200      -0.024381       0.005168       0.066080       0.010391      -0.001561       0.001193       0.001031      -0.010595      -0.009292      -0.002884       0.012176              2.168584       3.049987       0.323528      -0.118247       1.760539       0.120443       1.695225           0.002764
           16              H       2.276221      11.068692       3.246326       0.029481       1.439073 0.10719333E+02  0.11196930E+03                                 2.019208                            1.845674      -0.871916       2.427208                    0.998073       3.821717      10.642591       0.492041       1.191718      -0.729736       0.051971       0.013532       0.037944       0.065756       0.005342       0.006662       0.002357       0.005158      -0.009424      -0.007211      -0.003711       0.010922              2.106101       2.446150       0.182870       0.780553       1.622732       0.079240       2.249421          -0.001900
           17              H       1.442961       7.787385      14.074041       0.033134       1.716019 0.13368292E+02  0.14594042E+03                                 2.174722                            1.989560      -1.184155       2.272704                    0.995839       3.931292      10.794469       0.505286       1.110374      -0.751018       0.038149      -0.034591      -0.047643       0.070155      -0.001465      -0.015982       0.001843       0.004501       0.014863      -0.013828      -0.004962       0.018790              2.259774       1.996545      -0.416506      -0.428565       2.544957       0.615783       2.237820          -0.000926
           18              H       7.235130       0.071551       0.441916       0.032075       1.577822 0.11790228E+02  0.12574191E+03                                 2.116030                            1.912691      -1.140002       2.304374                    0.995938       3.910742      10.896220       0.493571       1.163587      -0.736328      -0.013346       0.054742      -0.035482       0.066587      -0.009196       0.002753      -0.010015      -0.004706      -0.016664      -0.012194      -0.004373       0.016567              2.222827       1.789000      -0.047203       0.022108       2.672111      -0.835319       2.207369           0.001385
           19              H       2.591233       7.333184       2.091839       0.030257       1.629433 0.12491905E+02  0.13708511E+03                                 2.269828                            2.042244      -1.369868       2.183674                    0.991191       4.413199      13.061293       0.445786       1.252039      -0.712836      -0.056011      -0.029603      -0.035299       0.072523       0.006150       0.005187      -0.002193       0.006859      -0.002205      -0.009272       0.000484       0.008788              2.415393       2.923344       0.531867       0.751840       1.964971       0.428425       2.357864           0.002010
           20              H       5.558450       0.241656       3.639311       0.035854       1.689169 0.13395824E+02  0.14545907E+03                                 2.113953                            1.964112      -0.991798       2.356483                    0.997603       3.806919      10.226817       0.522325       1.079926      -0.760713       0.016859       0.043166      -0.053261       0.070599       0.005382      -0.001934      -0.007206      -0.015646      -0.004848      -0.008708      -0.005181       0.013889              2.162598       1.727301       0.113442      -0.306924       2.021349      -0.524645       2.739146           0.002887
           21              H       1.229566      11.069771       6.561463       0.032340       1.622589 0.12476605E+02  0.13387537E+03                                 2.101970                            1.928221      -0.992733       2.364000                    0.997544       3.807904      10.365792       0.510803       1.117502      -0.749818      -0.061287       0.024444      -0.005234       0.066189      -0.010466       0.001681       0.001136       0.000867      -0.010821      -0.009357      -0.002933       0.012290              2.170243       3.052737      -0.323908       0.118381       1.761830       0.120608       1.696163           0.001716
           22              H       7.357071       6.260097       4.399285       0.024695       1.446982 0.10782240E+02  0.11279080E+03                                 2.027142                            1.851448      -0.867239       2.428130                    0.998066       3.834507      10.685854       0.491130       1.192189      -0.729667       0.052126      -0.014480      -0.037284       0.065703      -0.005266      -0.006202       0.002674       0.004934      -0.010619      -0.006983      -0.003737       0.010721              2.115302       2.457751      -0.183747      -0.787175       1.627751       0.079398       2.260404           0.002595
           23              H       6.523811       9.234582       8.862792       0.029102       1.725869 0.13452062E+02  0.14708380E+03                                 2.183704                            1.996265      -1.179651       2.273866                    0.995834       3.942733      10.834159       0.504256       1.110910      -0.750931       0.038670       0.033775       0.048043       0.070315       0.001202       0.015640       0.001762       0.005399       0.015226      -0.013220      -0.005419       0.018639              2.270004       2.004312       0.420300       0.431899       2.558619       0.620973       2.247080           0.002608
           24              H       2.154280       5.602438       7.203695       0.032078       1.577184 0.11784398E+02  0.12565625E+03                                 2.114513                            1.911469      -1.139557       2.304246                    0.995934       3.911991      10.896430       0.494050       1.162675      -0.736519      -0.013787      -0.054793       0.035450       0.066701       0.009365      -0.002895      -0.010046      -0.004915      -0.016620      -0.012181      -0.004622       0.016804              2.221151       1.787847       0.046874      -0.021931       2.669992      -0.834275       2.205614           0.002364
           25              H       2.489617       1.352373       9.737450       0.030046       1.631271 0.12508355E+02  0.13729383E+03                                 2.270222                            2.042594      -1.369482       2.183557                    0.991192       4.414717      13.061854       0.446128       1.250822      -0.713097       0.055937      -0.029613      -0.035226       0.072435      -0.006141      -0.005189      -0.002245       0.006846      -0.002246      -0.009298       0.000530       0.008768              2.415814       2.923970      -0.532015      -0.752005       1.965389       0.428459       2.358083           0.001978
           26              H       9.684100       5.915645      11.284922       0.035542       1.690783 0.13411510E+02  0.14567374E+03                                 2.115421                            1.965357      -0.991998       2.356229                    0.997604       3.808865      10.234000       0.522115       1.080031      -0.760685      -0.016749       0.043151      -0.053264       0.070567      -0.005356       0.001891      -0.007219      -0.015562      -0.004732      -0.008685      -0.005156       0.013840              2.164175       1.728497      -0.113596       0.307302       2.022578      -0.525174       2.741451           0.002844
           27              H       3.851284       5.088960      14.207074       0.032251       1.620897 0.12460978E+02  0.13366400E+03                                 2.100461                            1.926983      -0.986237       2.366799                    0.997608       3.806088      10.358699       0.510986       1.117468      -0.749834       0.061201       0.024381      -0.005170       0.066081       0.010391      -0.001562       0.001194       0.001031      -0.010595      -0.009293      -0.002883       0.012176              2.168596       3.050007       0.323530      -0.118248       1.760547       0.120444       1.695233           0.002746
           28              H       7.885479       0.279286      12.044896       0.029486       1.439056 0.10719174E+02  0.11196725E+03                                 2.019194                            1.845662      -0.871937       2.427202                    0.998073       3.821685      10.642487       0.492042       1.191720      -0.729735      -0.051972      -0.013530      -0.037945       0.065757       0.005342       0.006662       0.002357       0.005158      -0.009425      -0.007212      -0.003710       0.010922              2.106086       2.446133       0.182868       0.780546       1.622721       0.079240       2.249404          -0.001943
           29              H       8.718739       3.560593       1.217181       0.033147       1.715984 0.13367963E+02  0.14593578E+03                                 2.174679                            1.989524      -1.184136       2.272713                    0.995839       3.931253      10.794286       0.505295       1.110362      -0.751021      -0.038148       0.034591       0.047642       0.070154      -0.001465      -0.015983       0.001843       0.004500       0.014864      -0.013828      -0.004962       0.018790              2.259728       1.996508      -0.416493      -0.428552       2.544901       0.615764       2.237775          -0.000931
           30              H       2.926570      11.276427      14.849306       0.032085       1.577831 0.11790310E+02  0.12574300E+03                                 2.116032                            1.912693      -1.140009       2.304369                    0.995938       3.910758      10.896269       0.493572       1.163581      -0.736329       0.013347      -0.054742       0.035481       0.066586      -0.009197       0.002753      -0.010016      -0.004705      -0.016664      -0.012194      -0.004373       0.016567              2.222829       1.789002      -0.047203       0.022107       2.672113      -0.835320       2.207372           0.001397
           31              H       7.570467       4.014794      13.199383       0.030248       1.629484 0.12492366E+02  0.13709135E+03                                 2.269867                            2.042275      -1.369871       2.183666                    0.991191       4.413280      13.061565       0.445785       1.252031      -0.712837       0.056010       0.029603       0.035297       0.072521       0.006150       0.005188      -0.002193       0.006860      -0.002208      -0.009271       0.000483       0.008788              2.415437       2.923404       0.531881       0.751859       1.965002       0.428436       2.357905           0.001982
           32              H       4.603250      11.106322      11.651911       0.035835       1.689290 0.13397011E+02  0.14547536E+03                                 2.114066                            1.964208      -0.991854       2.356449                    0.997603       3.807062      10.227363       0.522308       1.079937      -0.760710      -0.016858      -0.043164       0.053261       0.070598       0.005381      -0.001934      -0.007205      -0.015644      -0.004844      -0.008707      -0.005180       0.013887              2.162718       1.727382       0.113452      -0.306950       2.021456      -0.524687       2.739315           0.002864
           33              H       8.932134       0.278207       8.729759       0.032324       1.622645 0.12477126E+02  0.13388218E+03                                 2.102006                            1.928250      -0.992783       2.363969                    0.997544       3.807985      10.366017       0.510804       1.117490      -0.749821       0.061286      -0.024442       0.005235       0.066187      -0.010466       0.001682       0.001136       0.000867      -0.010821      -0.009357      -0.002933       0.012290              2.170281       3.052797      -0.323915       0.118385       1.761857       0.120611       1.696189           0.001697
           34              H       2.804629       5.087881      10.891937       0.024679       1.447043 0.10782798E+02  0.11279822E+03                                 2.027207                            1.851501      -0.867278       2.428106                    0.998065       3.834611      10.686253       0.491120       1.192197      -0.729665      -0.052125       0.014479       0.037284       0.065702      -0.005265      -0.006203       0.002673       0.004935      -0.010616      -0.006983      -0.003737       0.010720              2.115373       2.457839      -0.183756      -0.787216       1.627798       0.079400       2.260483           0.002558
           35              H       3.637889       2.113396       6.428430       0.029079       1.725971 0.13453020E+02  0.14709680E+03                                 2.183784                            1.996332      -1.179682       2.273842                    0.995833       3.942863      10.834589       0.504250       1.110905      -0.750932      -0.038669      -0.033775      -0.048041       0.070313       0.001203       0.015638       0.001763       0.005398       0.015224      -0.013219      -0.005418       0.018637              2.270090       2.004381       0.420323       0.431924       2.558726       0.621008       2.247164           0.002603
           36              H       8.007420       5.745540       8.087527       0.032065       1.577243 0.11784911E+02  0.12566282E+03                                 2.114542                            1.911492      -1.139568       2.304230                    0.995934       3.912074      10.896633       0.494055       1.162653      -0.736524       0.013786       0.054789      -0.035448       0.066697       0.009364      -0.002895      -0.010044      -0.004915      -0.016617      -0.012179      -0.004623       0.016802              2.221183       1.787871       0.046874      -0.021930       2.670032      -0.834292       2.205645           0.002379
           37              C       8.453518       9.589862       5.003899       0.533059      20.869575 0.23362625E+03  0.47524420E+04                                 6.820829                            5.291933       0.421650       2.193348                    0.999878      22.421741      62.057228       0.669842       0.449509      -1.033116       0.052285      -0.025039      -0.049915       0.076499       0.047949      -0.025920      -0.048707      -0.169161      -0.152553      -0.081485      -0.056504       0.137988              7.615308      10.248218      -1.229265       0.610176       4.381812       1.152441       8.215895           0.019883
           38              C       0.256075       5.976717       3.164671       0.522155      20.583749 0.22824558E+03  0.46143319E+04                                 6.700616                            5.217352       0.396759       2.180332                    0.999863      22.491992      61.985121       0.677439       0.447228      -1.034809      -0.014998       0.047083      -0.052603       0.072173       0.021220      -0.024656      -0.017724       0.171684      -0.208459      -0.080827      -0.045973       0.126801              7.431099       4.214379      -0.150333       0.857180       8.893081       1.803410       9.185836           0.021555
           39              C       7.248341       6.576035       1.002493       0.531162      20.582650 0.21385794E+03  0.42476875E+04                                 6.664139                            5.010815       0.519250       2.226849                    0.999644      21.957643      59.705320       0.700416       0.440274      -1.040332       0.062409       0.042388      -0.004614       0.075583      -0.012512       0.042889      -0.100051      -0.063093       0.117516      -0.087643      -0.047783       0.135426              7.586862       8.084760      -0.533290      -1.617616       7.626600       3.563591       7.049226           0.018840
           40              C       1.535433      10.869222       2.650886       0.518415      19.924552 0.21436773E+03  0.42633286E+04                                 6.546745                            5.035672       0.577525       2.247331                    0.999676      21.955399      59.874490       0.694272       0.443595      -1.037653      -0.053243      -0.026411      -0.031827       0.067419      -0.059532      -0.062585       0.074662       0.048086      -0.032432      -0.089488      -0.042977       0.132465              7.343123       6.223319       0.913565       1.816218       7.714335      -2.893487       8.091716          -0.008917
           41              C       0.912521       8.341375      14.716884       0.522637      21.028357 0.22503814E+03  0.45422199E+04                                 6.866789                            5.217465       0.311988       2.155992                    0.999820      22.422447      62.136406       0.668959       0.453622      -1.029145      -0.050201       0.027262       0.046960       0.073950      -0.001034       0.086056       0.004119       0.153819       0.057098      -0.086814      -0.045800       0.132614              7.783884       5.086877       0.262857      -1.656726      12.074381      -0.322239       6.190393          -0.013272
           42              C       7.377394      10.928067       0.972828       0.534390      20.523148 0.21858347E+03  0.43837305E+04                                 6.771020                            5.149450       0.232285       2.133253                    0.999764      22.275153      61.704018       0.671342       0.454921      -1.027524       0.021368      -0.058019       0.030338       0.068871       0.009051       0.040322       0.092314      -0.072957       0.182212      -0.085840      -0.050893       0.136733              7.625721       9.525642       0.614780      -1.950345       7.002607      -2.802548       6.348913           0.017440
           43              C       3.372668       7.738927       2.641712       0.533307      20.871302 0.23365614E+03  0.47534208E+04                                 6.822285                            5.292941       0.418162       2.192228                    0.999877      22.424015      62.075268       0.669621       0.449623      -1.033003       0.052181       0.025067       0.049917       0.076439      -0.047978       0.025791      -0.048759      -0.168777      -0.151894      -0.081229      -0.056544       0.137774              7.616888      10.249263       1.229487      -0.610386       4.382351       1.152922       8.219050           0.020101
           44              C       5.336925      11.352072       4.480940       0.522296      20.584409 0.22824404E+03  0.46142905E+04                                 6.700837                            5.217444       0.397364       2.180559                    0.999863      22.491543      61.983709       0.677412       0.447247      -1.034798      -0.014769      -0.047089       0.052584       0.072116      -0.021212       0.024532      -0.017586       0.171694      -0.208917      -0.080800      -0.046038       0.126838              7.431544       4.213956       0.149967      -0.857115       8.896740       1.804480       9.183936           0.021770
           45              C       2.167491      10.752754       6.643118       0.531459      20.580213 0.21381414E+03  0.42467488E+04                                 6.664548                            5.010936       0.520116       2.227320                    0.999651      21.955900      59.706927       0.700250       0.440385      -1.040229       0.062416      -0.042427       0.004651       0.075614       0.012563      -0.042795      -0.100065      -0.063470       0.117465      -0.087555      -0.047927       0.135482              7.587444       8.086132       0.533044       1.617200       7.629276       3.563516       7.046924           0.018910
           46              C       6.616283       6.459567       4.994725       0.533538      19.802579 0.21259777E+03  0.42198205E+04                                 6.517501                            5.011265       0.573882       2.247047                    0.999657      21.890537      59.659586       0.696632       0.442963      -1.037913      -0.052161       0.025833       0.031031       0.065962       0.059203       0.064148       0.075501       0.047125      -0.035153      -0.090316      -0.043503       0.133819              7.311470       6.202384      -0.909189      -1.813292       7.673936      -2.874165       8.058091           0.017568
           47              C       5.993371       8.680592       8.219949       0.539178      20.882804 0.22301747E+03  0.44916914E+04                                 6.832875                            5.190611       0.311031       2.156984                    0.999819      22.342597      61.865915       0.671283       0.453032      -1.029389      -0.048568      -0.026722      -0.046657       0.072455      -0.000041      -0.086778       0.003746       0.157034       0.059029      -0.088585      -0.045787       0.134372              7.746243       5.065842      -0.254672       1.650391      12.009974      -0.313385       6.162912           0.020664
           48              C       2.296544       6.400722       6.672783       0.535869      20.529656 0.21868823E+03  0.43867963E+04                                 6.774158                            5.152263       0.226647       2.130940                    0.999768      22.288624      61.768330       0.670783       0.455200      -1.027264       0.021455       0.058763      -0.030759       0.069710      -0.007888      -0.041467       0.092661      -0.074772       0.183868      -0.088069      -0.049591       0.137660              7.629269       9.527892      -0.617458       1.952039       7.007339      -2.804615       6.352577           0.017972
           49              C       1.708182       1.758116      10.287323       0.533081      20.869622 0.23362688E+03  0.47524571E+04                                 6.820825                            5.291930       0.421644       2.193345                    0.999878      22.421787      62.057321       0.669845       0.449507      -1.033117      -0.052281       0.025045       0.049914       0.076498       0.047948      -0.025920      -0.048707      -0.169151      -0.152554      -0.081481      -0.056503       0.137984              7.615303      10.248213      -1.229266       0.610181       4.381811       1.152439       8.215885           0.019811
           50              C       9.905625       5.371261      12.126551       0.522171      20.583735 0.22824547E+03  0.46143290E+04                                 6.700612                            5.217351       0.396745       2.180329                    0.999863      22.491969      61.985049       0.677439       0.447228      -1.034809       0.014994      -0.047083       0.052603       0.072171       0.021221      -0.024655      -0.017721       0.171683      -0.208454      -0.080823      -0.045975       0.126799              7.431095       4.214381      -0.150332       0.857177       8.893077       1.803413       9.185826           0.021510
           51              C       2.913359       4.771943      14.288729       0.531186      20.582625 0.21385765E+03  0.42476801E+04                                 6.664127                            5.010806       0.519248       2.226850                    0.999644      21.957627      59.705256       0.700418       0.440273      -1.040332      -0.062409      -0.042383       0.004609       0.075581      -0.012513       0.042884      -0.100049      -0.063090       0.117518      -0.087637      -0.047784       0.135422              7.586848       8.084756      -0.533288      -1.617615       7.626582       3.563578       7.049208           0.018794
           52              C       8.626267       0.478756      12.640336       0.518432      19.924374 0.21436559E+03  0.42632730E+04                                 6.546691                            5.035636       0.577537       2.247339                    0.999676      21.955259      59.873896       0.694278       0.443593      -1.037655       0.053240       0.026410       0.031827       0.067416      -0.059533      -0.062584       0.074657       0.048081      -0.032427      -0.089482      -0.042979       0.132461              7.343059       6.223271       0.913558       1.816201       7.714268      -2.893453       8.091640          -0.008963
           53              C       9.249179       3.006603       0.574338       0.522641      21.028420 0.22503920E+03  0.45422448E+04                                 6.866795                            5.217474       0.311998       2.155995                    0.999820      22.422474      62.136430       0.668960       0.453622      -1.029146       0.050199      -0.027263      -0.046961       0.073950      -0.001034       0.086055       0.004121       0.153815       0.057102      -0.086813      -0.045799       0.132612              7.783888       5.086879       0.262868      -1.656720      12.074394      -0.322256       6.190392          -0.013284
           54              C       2.784306       0.419911      14.318394       0.534403      20.523345 0.21858600E+03  0.43837935E+04                                 6.771051                            5.149471       0.232293       2.133253                    0.999764      22.275313      61.704531       0.671343       0.454919      -1.027525      -0.021369       0.058016      -0.030342       0.068871       0.009049       0.040322       0.092312      -0.072958       0.182210      -0.085841      -0.050889       0.136730              7.625757       9.525691       0.614787      -1.950360       7.002637      -2.802561       6.348943           0.017405
           55              C       6.789032       3.609051      12.649510       0.533289      20.871587 0.23365946E+03  0.47535077E+04                                 6.822352                            5.292981       0.418156       2.192220                    0.999877      22.424240      62.076120       0.669617       0.449623      -1.033002      -0.052185      -0.025066      -0.049918       0.076442      -0.047977       0.025796      -0.048756      -0.168774      -0.151906      -0.081234      -0.056539       0.137773              7.616970      10.249388       1.229506      -0.610384       4.382390       1.152939       8.219132           0.020030
           56              C       4.824775      -0.004094      10.810282       0.522288      20.584481 0.22824415E+03  0.46142978E+04                                 6.700866                            5.217450       0.397346       2.180551                    0.999863      22.491637      61.984192       0.677411       0.447248      -1.034797       0.014773       0.047088      -0.052588       0.072118      -0.021213       0.024529      -0.017589       0.171696      -0.208901      -0.080798      -0.046037       0.126836              7.431582       4.213965       0.149978      -0.857132       8.896780       1.804450       9.184000           0.021718
           57              C       7.994209       0.595224       8.648104       0.531440      20.580359 0.21381560E+03  0.42467869E+04                                 6.664588                            5.010960       0.520087       2.227307                    0.999651      21.956014      59.707377       0.700247       0.440386      -1.040228      -0.062419       0.042427      -0.004654       0.075617       0.012562      -0.042792      -0.100066      -0.063460       0.117457      -0.087555      -0.047924       0.135479              7.587492       8.086192       0.533042       1.617206       7.629323       3.563540       7.046959           0.018872
           58              C       3.545417       4.888411      10.296497       0.533521      19.802685 0.21259852E+03  0.42198426E+04                                 6.517538                            5.011281       0.573860       2.247037                    0.999657      21.890637      59.660067       0.696629       0.442964      -1.037911       0.052164      -0.025831      -0.031034       0.065966       0.059204       0.064143       0.075502       0.047131      -0.035144      -0.090317      -0.043500       0.133817              7.311519       6.202438      -0.909203      -1.813322       7.673974      -2.874175       8.058144           0.017500
           59              C       4.168329       2.667386       7.071273       0.539160      20.882823 0.22301693E+03  0.44916785E+04                                 6.832878                            5.190601       0.311037       2.156984                    0.999819      22.342621      61.865997       0.671284       0.453032      -1.029389       0.048567       0.026727       0.046660       0.072459      -0.000037      -0.086777       0.003754       0.157035       0.059032      -0.088587      -0.045784       0.134371              7.746251       5.065851      -0.254657       1.650411      12.009971      -0.313365       6.162931           0.020630
           60              C       7.865156       4.947256       8.618439       0.535835      20.529937 0.21869119E+03  0.43868710E+04                                 6.774214                            5.152296       0.226659       2.130937                    0.999768      22.288852      61.769085       0.670781       0.455199      -1.027264      -0.021455      -0.058766       0.030760       0.069714      -0.007887      -0.041469       0.092658      -0.074786       0.183874      -0.088074      -0.049587       0.137661              7.629339       9.527990      -0.617460       1.952058       7.007399      -2.804644       6.352627           0.017942
           61              O       8.166755       9.361346       3.782437      -0.562531      39.369046 0.62835038E+03  0.15740427E+05                                 9.245826                            7.833355      -0.167591       1.993610                    0.994964      28.380600      76.704752       0.667677       0.366206      -1.130844       0.031972       0.016027       0.047988       0.059849       0.037361       0.028661      -0.004192      -0.095020       0.096848      -0.083584       0.035963       0.047621             10.153948       9.827915       0.423970       1.269473       6.096592       1.846395      14.537338           0.078484
           62              O       9.554945       9.392374       5.541080      -0.505344      32.152220 0.45221156E+03  0.10397788E+05                                 7.963199                            6.518650       0.458011       2.214308                    0.997951      26.345553      67.452771       0.755965       0.352375      -1.145732      -0.035671      -0.004599      -0.035758       0.050717       0.008981       0.042858      -0.048757       0.003774      -0.220606      -0.105251       0.045886       0.059365              8.913964      14.740654      -1.405980       2.191570       5.249541       0.152292       6.751696           0.050367
           63              O       0.078652       7.227331       3.307185      -0.560559      41.872141 0.66388462E+03  0.16880944E+05                                 9.674375                            8.094533      -0.281937       1.958622                    0.993874      28.599046      78.178105       0.650848       0.370103      -1.126514       0.001235      -0.055475      -0.018350       0.058444       0.002236      -0.018169       0.020328      -0.028351      -0.197167      -0.072924       0.022305       0.050619             10.699963       7.983208      -0.325131       1.295183      15.600352       2.164367       8.516329           0.081736
           64              O       0.200897       5.356637       2.098109      -0.510661      34.309882 0.47188603E+03  0.10971171E+05                                 8.341382                            6.685583       0.394265       2.188233                    0.997506      26.639134      68.683166       0.741682       0.355200      -1.142940       0.004898       0.033603       0.030318       0.045523       0.024675      -0.018330       0.060239       0.106587       0.036226      -0.099980       0.044882       0.055098              9.491320       5.413754       0.693926       1.057614       9.201104       5.044702      13.859102           0.048542
           65              O       7.552277       7.567240       1.753597      -0.556221      41.859387 0.62177569E+03  0.15501752E+05                                 9.610308                            7.753846      -0.022987       2.049762                    0.993733      27.918319      74.753742       0.677528       0.362603      -1.136061       0.000524      -0.047197      -0.045393       0.065486       0.000091       0.033483       0.013796      -0.097619       0.109230      -0.077046       0.023158       0.053888             11.000139       9.118888       0.789208      -0.532235      12.860769       5.945515      11.020760           0.085864
           66              O       8.023373       5.948724       0.278912      -0.504032      35.441614 0.48701313E+03  0.11402664E+05                                 8.527708                            6.807475       0.429638       2.203649                    0.997646      26.529021      68.445953       0.733125       0.356831      -1.142621      -0.018207       0.040677       0.024025       0.050629      -0.069175      -0.029955      -0.035278      -0.036025       0.099474      -0.103162       0.041873       0.061289              9.736835      10.394620      -3.439248      -3.576522       9.358746       4.282317       9.457141           0.046546
           67              O       0.889555       9.807958       2.928575      -0.556148      39.591406 0.63578820E+03  0.15953182E+05                                 9.247473                            7.870131      -0.143902       2.007151                    0.993879      28.097729      75.685243       0.668172       0.365328      -1.132976       0.020456       0.054885      -0.026467       0.064275       0.009528      -0.056437       0.003271      -0.054232      -0.123860      -0.083465       0.033041       0.050424             10.118115       9.207925       3.399647       0.167011      12.731373      -3.063815       8.415046           0.073591
           68              O       1.311266      -0.017274       1.708947      -0.469399      31.463619 0.42341659E+03  0.95635821E+04                                 7.810854                            6.274263       0.473808       2.221246                    0.998642      25.865681      65.339075       0.777794       0.348649      -1.150377      -0.011288      -0.038932       0.032491       0.051950      -0.070069      -0.034463      -0.032484      -0.022794       0.129685      -0.107454       0.048805       0.058649              8.901044       5.829755      -1.047562       2.039731       8.928396      -5.114767      11.944981          -0.003485
           69              O       0.229451       7.996335       0.291604      -0.557557      39.534665 0.63213197E+03  0.15863681E+05                                 9.311923                            7.869433      -0.198357       1.992270                    0.993208      28.196684      76.350971       0.664354       0.367376      -1.129604       0.020338       0.041223      -0.044841       0.064216       0.031673       0.011195      -0.044992       0.048378       0.047151      -0.071493       0.026274       0.045219             10.290573       7.848822       1.758605      -2.962066      12.350585      -1.228247      10.672312           0.077971
           70              O       0.977556       9.567734      14.621925      -0.476287      34.011163 0.44837925E+03  0.10279968E+05                                 8.277897                            6.488650       0.499217       2.233493                    0.998254      26.000552      66.309206       0.758692       0.352123      -1.146806      -0.019009      -0.046621       0.013350       0.052087       0.011604       0.074289      -0.007751      -0.040958      -0.128735      -0.099653       0.041705       0.057949              9.587691       5.494650       0.190365      -0.340690      17.714403      -1.073325       5.554020           0.011349
           71              O       8.576170      10.505095       1.014420      -0.534219      38.181614 0.59216444E+03  0.14601990E+05                                 9.048234                            7.579019      -0.219860       1.993140                    0.992683      27.604130      73.795419       0.682844       0.363760      -1.133797      -0.056515       0.019507      -0.000899       0.059793      -0.017518       0.012048       0.051544       0.062861      -0.003952      -0.073908       0.035857       0.038051              9.979186      13.743402      -1.532922      -1.050682       9.022512      -2.314743       7.171644           0.090871
           72              O       6.400550      10.438085       1.554353      -0.507865      32.455348 0.44635582E+03  0.10217951E+05                                 7.978770                            6.450040       0.498945       2.226484                    0.998288      26.236657      66.773528       0.765506       0.349522      -1.149390       0.047495       0.003766      -0.023428       0.053093       0.072679      -0.040573       0.033386       0.005198       0.105269      -0.109184       0.048903       0.060282              9.006275      10.832110       2.769501      -3.951416       7.353016      -3.048610       8.833700           0.050952
           73              O       3.085905       7.967443       3.863174      -0.563190      39.391639 0.62878137E+03  0.15754227E+05                                 9.250173                            7.836670      -0.166464       1.993984                    0.994941      28.387164      76.734632       0.667443       0.366264      -1.130777       0.031634      -0.016533      -0.048038       0.059848      -0.037465      -0.028670      -0.004509      -0.094962       0.097413      -0.083750       0.036345       0.047406             10.158912       9.832388      -0.424131      -1.270421       6.098720       1.847623      14.545627           0.079125
           74              O       4.474095       7.936415       2.104531      -0.505428      32.182139 0.45273409E+03  0.10413277E+05                                 7.969673                            6.523677       0.457331       2.214065                    0.997938      26.353651      67.494674       0.755421       0.352511      -1.145570      -0.035688       0.004488       0.035392       0.050461      -0.008840      -0.042917      -0.048570       0.004017      -0.220071      -0.105021       0.045652       0.059369              8.920986      14.751136       1.407601      -2.193243       5.252944       0.152590       6.758877           0.050765
           75              O       5.159502      10.101458       4.338426      -0.560906      41.902959 0.66438799E+03  0.16897056E+05                                 9.679000                            8.097611      -0.280969       1.958737                    0.993889      28.609757      78.216743       0.650719       0.370104      -1.126506       0.001548       0.055597       0.018021       0.058465      -0.002337       0.018311       0.020382      -0.028269      -0.197388      -0.073068       0.022441       0.050627             10.706181       7.985044       0.325310      -1.296005      15.613622       2.165917       8.519878           0.081704
           76              O       5.281747       0.317352       5.547502      -0.510646      34.311404 0.47191224E+03  0.10971881E+05                                 8.341487                            6.685700       0.395312       2.188544                    0.997521      26.638980      68.682028       0.741690       0.355192      -1.142951       0.004865      -0.033426      -0.030443       0.045472      -0.024699       0.018287       0.060139       0.106413       0.036001      -0.099828       0.044820       0.055007              9.491298       5.413127      -0.694706      -1.057599       9.206925       5.045916      13.853842           0.049108
           77              O       2.471427       9.761549       5.892014      -0.556628      41.861180 0.62179082E+03  0.15502173E+05                                 9.610602                            7.753953      -0.017990       2.051402                    0.993747      27.918188      74.752693       0.677524       0.362605      -1.136064       0.000108       0.047022       0.045542       0.065461      -0.000096      -0.033420       0.013525      -0.098331       0.109681      -0.077388       0.023597       0.053790             11.000595       9.118638      -0.790421       0.531223      12.865809       5.946185      11.017338           0.086190
           78              O       2.942523      11.380065       7.366699      -0.504256      35.452406 0.48720393E+03  0.11408163E+05                                 8.528874                            6.808368       0.429500       2.203416                    0.997661      26.534946      68.462666       0.733153       0.356785      -1.142666      -0.018406      -0.040596      -0.024098       0.050671       0.069059       0.030004      -0.035259      -0.036063       0.099293      -0.103059       0.041857       0.061201              9.738300      10.396512       3.440922       3.576325       9.364090       4.282579       9.454297           0.046735
           79              O       5.970405       7.520831       4.717036      -0.559634      39.783741 0.63926957E+03  0.16061582E+05                                 9.273632                            7.888500      -0.144186       2.005580                    0.993939      28.171609      75.920622       0.667830       0.365036      -1.133264       0.020276      -0.054745       0.025797       0.063824      -0.009535       0.056740       0.003792      -0.053898      -0.125050      -0.083934       0.033576       0.050358             10.150637       9.229251      -3.409193      -0.165917      12.777248      -3.085946       8.445412           0.082305
           80              O       6.392116       5.691263       5.936664      -0.503924      32.445244 0.43926679E+03  0.10017082E+05                                 7.982402                            6.400191       0.435392       2.202358                    0.998269      26.267298      66.757472       0.768077       0.349694      -1.149067      -0.008204       0.036494      -0.033661       0.050321       0.075308       0.037729      -0.031644      -0.023097       0.133546      -0.113764       0.053883       0.059882              9.107579       5.956074       1.074734      -2.104983       9.129448      -5.252402      12.237215           0.045891
           81              O       5.310301       9.332454       7.354007      -0.559830      39.693109 0.63497367E+03  0.15952689E+05                                 9.335688                            7.886034      -0.199721       1.990832                    0.993249      28.254596      76.547354       0.663797       0.367276      -1.129694       0.019792      -0.040713       0.044444       0.063440      -0.031918      -0.011461      -0.044850       0.050525       0.047031      -0.072184       0.027361       0.044823             10.321098       7.865114      -1.766810       2.969388      12.403546      -1.235181      10.694634           0.086671
           82              O       6.058406       7.454233       8.314908      -0.506552      34.912591 0.46254038E+03  0.10691248E+05                                 8.433933                            6.599971       0.461055       2.215807                    0.997867      26.347672      67.547737       0.750346       0.353155      -1.145554      -0.015141       0.046667      -0.011289       0.050344      -0.011198      -0.080144      -0.008503      -0.039802      -0.132331      -0.105634       0.042465       0.063169              9.780131       5.589358      -0.184331       0.351719      18.099854      -1.095704       5.651180           0.048407
           83              O       3.495320       6.823694       6.631191      -0.547299      38.609315 0.60057227E+03  0.14859773E+05                                 9.106923                            7.626805      -0.193580       1.997486                    0.993047      27.803316      74.424426       0.681566       0.363205      -1.134370      -0.061334      -0.015012      -0.002992       0.063216       0.019378      -0.014452       0.054032       0.059984       0.001455      -0.076545       0.035244       0.041302             10.045983      13.827426       1.539444       1.060894       9.089610      -2.340147       7.220913           0.086080
           84              O       1.319700       6.890704       6.091258      -0.507118      32.387425 0.44516574E+03  0.10183344E+05                                 7.965958                            6.439921       0.504061       2.228647                    0.998312      26.210297      66.670259       0.766420       0.349358      -1.149588       0.047761      -0.003658       0.023162       0.053206      -0.072378       0.040519       0.033464       0.005534       0.104952      -0.108897       0.048797       0.060099              8.991726      10.819411      -2.765671       3.945415       7.339508      -3.040870       8.816258           0.050394
           85              O       1.994945       1.986632      11.508785      -0.562529      39.369195 0.62835312E+03  0.15740513E+05                                 9.245844                            7.833369      -0.167593       1.993609                    0.994964      28.380665      76.704974       0.667677       0.366205      -1.130845      -0.031968      -0.016023      -0.047991       0.059849       0.037360       0.028659      -0.004193      -0.095014       0.096852      -0.083581       0.035963       0.047617             10.153969       9.827942       0.423971       1.269488       6.096607       1.846399      14.537358           0.078398
           86              O       0.606755       1.955604       9.750142      -0.505334      32.152369 0.45221407E+03  0.10397860E+05                                 7.963217                            6.518663       0.458013       2.214306                    0.997951      26.345635      67.453014       0.755966       0.352374      -1.145733       0.035667       0.004603       0.035759       0.050716       0.008983       0.042859      -0.048758       0.003779      -0.220615      -0.105255       0.045889       0.059366              8.913986      14.740693      -1.405983       2.191583       5.249554       0.152293       6.751711           0.050272
           87              O      10.083048       4.120647      11.984037      -0.560549      41.871854 0.66387915E+03  0.16880771E+05                                 9.674338                            8.094505      -0.281944       1.958623                    0.993874      28.598908      78.177670       0.650849       0.370103      -1.126514      -0.001239       0.055471       0.018347       0.058440       0.002234      -0.018169       0.020327      -0.028352      -0.197168      -0.072924       0.022305       0.050619             10.699920       7.983185      -0.325133       1.295172      15.600283       2.164353       8.516294           0.081666
           88              O       9.960803       5.991341      13.193113      -0.510662      34.309952 0.47188739E+03  0.10971209E+05                                 8.341384                            6.685585       0.394289       2.188240                    0.997506      26.639194      68.683305       0.741683       0.355199      -1.142941      -0.004902      -0.033603      -0.030321       0.045525       0.024674      -0.018330       0.060239       0.106588       0.036226      -0.099981       0.044882       0.055098              9.491322       5.413759       0.693929       1.057614       9.201110       5.044704      13.859097           0.048527
           89              O       2.609423       3.780738      13.537625      -0.556213      41.859292 0.62177414E+03  0.15501708E+05                                 9.610306                            7.753847      -0.023005       2.049758                    0.993733      27.918261      74.753642       0.677526       0.362604      -1.136060      -0.000520       0.047198       0.045384       0.065480       0.000094       0.033481       0.013796      -0.097619       0.109226      -0.077044       0.023157       0.053887             11.000135       9.118893       0.789212      -0.532231      12.860765       5.945503      11.020746           0.085787
           90              O       2.138327       5.399254      15.012310      -0.504031      35.441747 0.48701557E+03  0.11402730E+05                                 8.527706                            6.807473       0.429671       2.203655                    0.997646      26.529155      68.446237       0.733128       0.356829      -1.142623       0.018207      -0.040676      -0.024030       0.050631      -0.069174      -0.029958      -0.035277      -0.036025       0.099472      -0.103162       0.041875       0.061287              9.736833      10.394626      -3.439253      -3.576527       9.358741       4.282310       9.457134           0.046553
           91              O       9.272145       1.540020      12.362647      -0.556152      39.591439 0.63578922E+03  0.15953219E+05                                 9.247493                            7.870151      -0.143912       2.007148                    0.993878      28.097729      75.685354       0.668170       0.365329      -1.132975      -0.020459      -0.054879       0.026462       0.064270       0.009530      -0.056436       0.003274      -0.054231      -0.123859      -0.083464       0.033040       0.050424             10.118137       9.207948       3.399646       0.167014      12.731397      -3.063823       8.415066           0.073511
           92              O       8.850434      -0.289548      13.582275      -0.469407      31.463649 0.42341757E+03  0.95636083E+04                                 7.810851                            6.274266       0.473833       2.221252                    0.998642      25.865740      65.339201       0.777795       0.348649      -1.150378       0.011285       0.038930      -0.032491       0.051948      -0.070069      -0.034462      -0.032485      -0.022796       0.129686      -0.107454       0.048804       0.058650              8.901036       5.829755      -1.047560       2.039728       8.928393      -5.114758      11.944960          -0.003517
           93              O       9.932249       3.351643      14.999618      -0.557554      39.534521 0.63212917E+03  0.15863599E+05                                 9.311919                            7.869431      -0.198371       1.992267                    0.993207      28.196595      76.350794       0.664352       0.367377      -1.129603      -0.020339      -0.041225       0.044835       0.064213       0.031673       0.011194      -0.044991       0.048377       0.047156      -0.071492       0.026273       0.045219             10.290568       7.848818       1.758602      -2.962054      12.350592      -1.228246      10.672295           0.077913
           94              O       9.184144       1.780244       0.669297      -0.476284      34.011063 0.44837786E+03  0.10279928E+05                                 8.277878                            6.488639       0.499215       2.233493                    0.998254      26.000529      66.309115       0.758693       0.352123      -1.146806       0.019008       0.046621      -0.013353       0.052088       0.011604       0.074289      -0.007751      -0.040962      -0.128732      -0.099653       0.041706       0.057947              9.587665       5.494641       0.190368      -0.340688      17.714341      -1.073333       5.554012           0.011336
           95              O       1.585530       0.842883      14.276802      -0.534208      38.181615 0.59216420E+03  0.14601984E+05                                 9.048232                            7.579016      -0.219862       1.993140                    0.992683      27.604129      73.795427       0.682844       0.363760      -1.133797       0.056515      -0.019504       0.000893       0.059792      -0.017520       0.012047       0.051543       0.062861      -0.003958      -0.073907       0.035856       0.038051              9.979186      13.743404      -1.532923      -1.050684       9.022513      -2.314742       7.171642           0.090815
           96              O       3.761150       0.909893      13.736869      -0.507846      32.455370 0.44635595E+03  0.10217957E+05                                 7.978778                            6.450044       0.498917       2.226476                    0.998288      26.236636      66.773519       0.765505       0.349523      -1.149389      -0.047495      -0.003768       0.023420       0.053089       0.072679      -0.040576       0.033386       0.005201       0.105265      -0.109185       0.048900       0.060285              9.006285      10.832125       2.769505      -3.951425       7.353023      -3.048608       8.833706           0.050867
           97              O       7.075795       3.380535      11.428048      -0.563168      39.390511 0.62875813E+03  0.15753497E+05                                 9.250002                            7.836526      -0.166465       1.993994                    0.994940      28.386638      76.732817       0.667449       0.366265      -1.130777      -0.031644       0.016531       0.048032       0.059846      -0.037466      -0.028671      -0.004509      -0.094954       0.097423      -0.083749       0.036345       0.047404             10.158719       9.832169      -0.424122      -1.270421       6.098615       1.847592      14.545372           0.079046
           98              O       5.687605       3.411563      13.186691      -0.505442      32.183005 0.45274828E+03  0.10413690E+05                                 7.969823                            6.523785       0.457299       2.214048                    0.997938      26.354000      67.495958       0.755413       0.352512      -1.145569       0.035688      -0.004487      -0.035409       0.050473      -0.008840      -0.042915      -0.048568       0.004018      -0.220086      -0.105022       0.045654       0.059368              8.921167      14.751481       1.407644      -2.193276       5.253033       0.152596       6.758986           0.050661
           99              O       5.002198       1.246520      10.952796      -0.560883      41.901535 0.66435840E+03  0.16896111E+05                                 9.678787                            8.097430      -0.280968       1.958749                    0.993889      28.609122      78.214488       0.650727       0.370104      -1.126507      -0.001544      -0.055589      -0.018027       0.058459      -0.002336       0.018308       0.020384      -0.028274      -0.197387      -0.073067       0.022438       0.050629             10.705947       7.984842       0.325327      -1.295947      15.613350       2.165851       8.519649           0.081630
          100              O       4.879953      11.030626       9.743720      -0.510671      34.312468 0.47192934E+03  0.10972384E+05                                 8.341673                            6.685832       0.395309       2.188537                    0.997521      26.639364      68.683469       0.741681       0.355194      -1.142950      -0.004858       0.033440       0.030446       0.045484      -0.024700       0.018286       0.060136       0.106413       0.036006      -0.099825       0.044820       0.055006              9.491521       5.413231      -0.694723      -1.057642       9.207108       5.046051      13.854225           0.049087
          101              O       7.690273       1.586429       9.399208      -0.556604      41.859642 0.62176227E+03  0.15501282E+05                                 9.610384                            7.753784      -0.017983       2.051418                    0.993747      27.917521      74.750458       0.677530       0.362605      -1.136063      -0.000117      -0.047015      -0.045543       0.065457      -0.000096      -0.033417       0.013527      -0.098331       0.109671      -0.077385       0.023596       0.053789             11.000338       9.118403      -0.790421       0.531173      12.865540       5.946042      11.017069           0.086122
          102              O       7.219177      -0.032087       7.924523      -0.504286      35.453073 0.48721505E+03  0.11408490E+05                                 8.528974                            6.808443       0.429523       2.203417                    0.997661      26.535249      68.463678       0.733149       0.356785      -1.142666       0.018404       0.040609       0.024105       0.050684       0.069057       0.030002      -0.035261      -0.036060       0.099288      -0.103056       0.041854       0.061201              9.738417      10.396660       3.440976       3.576372       9.364193       4.282634       9.454397           0.046750
          103              O       4.191295       3.827147      10.574186      -0.559611      39.782379 0.63924103E+03  0.16060683E+05                                 9.273434                            7.888329      -0.144183       2.005594                    0.993938      28.170961      75.918413       0.667836       0.365037      -1.133263      -0.020266       0.054741      -0.025801       0.063820      -0.009537       0.056738       0.003790      -0.053898      -0.125041      -0.083931       0.033573       0.050358             10.150421       9.229056      -3.409153      -0.165877      12.777003      -3.085870       8.445204           0.082230
          104              O       3.769584       5.656715       9.354558      -0.503954      32.446344 0.43928429E+03  0.10017587E+05                                 7.982598                            6.400332       0.435386       2.202349                    0.998269      26.267693      66.758968       0.768065       0.349696      -1.149065       0.008211      -0.036509       0.033665       0.050336       0.075309       0.037729      -0.031642      -0.023089       0.133554      -0.113764       0.053881       0.059883              9.107816       5.956217       1.074773      -2.105068       9.129669      -5.252560      12.237563           0.045867
          105              O       4.851399       2.015524       7.937215      -0.559810      39.691471 0.63494022E+03  0.15951629E+05                                 9.335431                            7.885822      -0.199699       1.990853                    0.993248      28.253855      76.544681       0.663806       0.367276      -1.129695      -0.019784       0.040723      -0.044431       0.063434      -0.031921      -0.011459      -0.044849       0.050519       0.047024      -0.072183       0.027358       0.044825             10.320803       7.864931      -1.766793       2.969323      12.403138      -1.235210      10.694341           0.086624
          106              O       4.103294       3.893745       6.976314      -0.506580      34.913262 0.46255067E+03  0.10691549E+05                                 8.434049                            6.600052       0.461038       2.215797                    0.997867      26.347915      67.548635       0.750340       0.353156      -1.145553       0.015147      -0.046674       0.011306       0.050356      -0.011197      -0.080144      -0.008500      -0.039799      -0.132334      -0.105633       0.042463       0.063170              9.780274       5.589420      -0.184318       0.351726      18.100150      -1.095695       5.651251           0.048398
          107              O       6.666380       4.524284       8.660031      -0.547281      38.607972 0.60054542E+03  0.14858938E+05                                 9.106715                            7.626634      -0.193551       1.997507                    0.993046      27.802698      74.422270       0.681574       0.363205      -1.134371       0.061335       0.014997       0.003003       0.063213       0.019378      -0.014451       0.054030       0.059988       0.001443      -0.076543       0.035247       0.041297             10.045746      13.827171       1.539432       1.060857       9.089350      -2.340040       7.220715           0.086028
          108              O       8.842000       4.457274       9.199964      -0.507137      32.388234 0.44517849E+03  0.10183716E+05                                 7.966112                            6.440033       0.503996       2.228621                    0.998311      26.210557      66.671352       0.766409       0.349360      -1.149586      -0.047773       0.003650      -0.023158       0.053215      -0.072378       0.040521       0.033464       0.005530       0.104955      -0.108898       0.048798       0.060100              8.991909      10.819630      -2.765738       3.945509       7.339657      -3.040952       8.816440           0.050318

******************************************************
Auxiliary information for the entire system
The total spin magnetic moment of the unit cell is   57.870729
The total net atomic charge of the unit cell is   0.000003
Accuracy of reproducing the electrostatic potential in the unit cell:
  The inner radius (bohr) =    5.0000
  The outer radius (bohr) =   12.0000
  Valid grid points have density less than (e/(bohr^3)) =    0.0001
  The number of valid grid points were=        45506
  The rms potential error without charges in kcal/mol is=      2.86178
  The rms potential error with partial charges in kcal/mol is=      0.80025
  The RRMSE value at monopole order=      0.27963
  The rms potential error with partial charges and cloud penetration in kcal/mol is=      0.78564
  The RRMSE value at monopole order with cloud penetration is=      0.27453
  The rms potential error with partial charges and atomic dipoles in kcal/mol is=      0.66700
  The RRMSE value at dipole order=      0.23307
  The rms potential error with partial charges, atomic dipoles and cloud penetration in kcal/mol is=      0.64741
  The RRMSE value at dipole order with cloud penetration=      0.22623

******************************************************
The electron densities and ab initio electrostatic potential were computed in VASP using the PBE functional and
projector augmented wave method. See the main text of the journal article for a description of computational details.
The atomic charges, dipoles, and quadrupoles were computed with the DDEC6 method as described in
(a) T. A. Manz and N. Gabaldon Limas, RSC Adv. 6 (2016) 47771-47801 DOI: 10.1039/c6ra04656h
(b) N. Gabaldon Limas and T. A. Manz, RSC Adv. 8 (2018) 2678-2707 DOI: 10.1039/c7ra11829e.
For each atom in the material, the electron cloud parameters were fit to the spherically averaged atom-in-material
electron density using radial positions for which this density was between 10^-4 and 10^-2 electrons per cubic bohr.
The polarizabilities, dispersion coefficients, and quantum Drude oscillator (QDO) parameters were fit using the MCLF method.
The magnetic structure of the system was optimized in VASP from the default ferromagnetic initial guess using spin polarization.
The atomic spin moments (ASMs) were computed on this optimized magnetic structure using the DDEC6 partition as inputs
to the method of T. A. Manz and D. S. Sholl, J. Chem. Theory Comput. 7 (2011) 4146-4164 DOI: 10.1021/ct200539n.
The RMSE and RRMSE were computed using a uniform grid with Ewald summation.
