# Supplementary material for: A collection of forcefield precursors for metal–organic frameworks
Source: RSC Adv. 2019 Nov 13;9(63):36492–507. doi: 10.1039/c9ra07327b (PMC9075174; doi:10.1039/c9ra07327b)
Supplement: RA-009-C9RA07327B-s3433 [file RA-009-C9RA07327B-s3433.xyz]

  108
jmolscript: load "" {1 1 1} spacegroup "x,y,z" unitcell [{     10.195600     0.000000     0.000000 }, {      0.000000    11.834100     0.000000 }, {      0.000000    -0.254756    14.871618 }]
Mn     9.349059     8.888579     1.935095     1.010362
Mn     1.065950     8.643941     4.672365     0.994591
Mn     4.251259     8.735193     5.500714     1.010399
Mn     6.163750     8.979831     2.763444     0.994553
Mn     0.846541     2.690765    12.936523     1.010359
Mn     9.129650     2.935403    10.199253     0.994595
Mn     5.944341     2.844151     9.370904     1.010370
Mn     4.031850     2.599513    12.108174     0.994587
Mn     0.000000     5.917050     0.000000     1.023003
Mn     5.097800    -0.127378     7.435809     1.023595
Mn     0.000000     0.000000     0.000000     1.034099
Mn     5.097800     5.789672     7.435809     1.034180
H      7.575331     9.820678     5.621472     0.029067
H      0.418020     5.587661     4.030208     0.029775
H      6.260098     6.603034     0.713838     0.032101
H      2.253228    11.207724     3.405601     0.019878
H      1.519144     8.015775    13.577787     0.032194
H      7.310245     0.229549     0.416405     0.033132
H      2.477531     7.803094     1.814337     0.029108
H      5.515820     0.202011     3.405601     0.029790
H      1.162298    11.020738     6.721971     0.032102
H      7.351028     6.416048     4.030208     0.019947
H      6.616944     9.353241     8.729640     0.032241
H      2.212445     5.560123     7.019404     0.033171
H      2.620269     1.758666     9.250146     0.029066
H      9.777580     5.991683    10.841410     0.029773
H      3.935502     4.976310    14.157780     0.032098
H      7.942372     0.371620    11.466017     0.019878
H      8.676456     3.563569     1.293831     0.032195
H      2.885355    11.349795    14.455213     0.033131
H      7.718069     3.776250    13.057281     0.029106
H      4.679780    11.377333    11.466017     0.029784
H      9.033302     0.558606     8.149647     0.032099
H      2.844572     5.163296    10.841410     0.019942
H      3.578656     2.226103     6.141978     0.032235
H      7.983155     6.019221     7.852214     0.033167
C      8.381803     9.611201     4.931429     0.530525
C      0.175364     6.108492     3.124527     0.530113
C      7.237856     6.805841     0.756965     0.533274
C      1.445736    11.062355     2.703660     0.529816
C      0.927800     8.546172    14.324342     0.540624
C      7.404045    11.128454     0.917579     0.535366
C      3.284003     8.012571     2.504380     0.530550
C      5.273164    11.515280     4.311282     0.530177
C      2.140056    10.817931     6.678844     0.533315
C      6.543536     6.561417     4.732149     0.529880
C      6.025600     8.822844     7.983085     0.540670
C      2.306245     6.495318     6.518230     0.535402
C      1.813797     1.968143     9.940189     0.530523
C     10.020236     5.470852    11.747091     0.530114
C      2.957744     4.773503    14.114653     0.533270
C      8.749864     0.516989    12.167958     0.529817
C      9.267800     3.033172     0.547276     0.540623
C      2.791555     0.450890    13.954039     0.535363
C      6.911597     3.566773    12.367238     0.530549
C      4.922436     0.064064    10.560336     0.530175
C      8.055544     0.761413     8.192774     0.533316
C      3.652064     5.017927    10.139469     0.529878
C      4.170000     2.756500     6.888533     0.540669
C      7.889355     5.084026     8.353388     0.535400
O      8.123854     9.383702     3.704520    -0.555240
O      9.492104     9.461000     5.478704    -0.511551
O      0.070350     7.376507     3.228628    -0.565870
O      0.033645     5.462228     2.095411    -0.506397
O      7.525372     7.738379     1.585314    -0.562045
O      8.047387     6.133994     0.115999    -0.503583
O      0.782003    10.011522     2.908888    -0.558076
O      1.257117     0.041643     1.783107    -0.518372
O      0.251831     8.097841     0.289997    -0.561975
O      0.984895     9.774806    14.309471    -0.509458
O      8.601008    10.683732     0.972604    -0.551928
O      6.415072    10.627989     1.463367    -0.505228
O      3.026054     8.240070     3.731289    -0.555270
O      4.394304     8.162772     1.957105    -0.511510
O      5.168150    10.247265     4.207181    -0.565856
O      5.131445     0.327444     5.340398    -0.506492
O      2.427572     9.885393     5.850495    -0.562038
O      2.949587    11.489778     7.319810    -0.503652
O      5.879803     7.612250     4.526921    -0.558056
O      6.354917     5.748029     5.652702    -0.518369
O      5.349631     9.525931     7.145812    -0.562021
O      6.082695     7.594210     7.997956    -0.509412
O      3.503208     6.940040     6.463205    -0.551934
O      1.317272     6.995783     5.972442    -0.505183
O      2.071746     2.195642    11.167098    -0.555245
O      0.703496     2.118344     9.392914    -0.511553
O     10.125250     4.202837    11.642990    -0.565871
O     -0.033645     6.117116    12.776207    -0.506399
O      2.670228     3.840965    13.286304    -0.562047
O      2.148213     5.445350    14.755619    -0.503584
O      9.413597     1.567822    11.962730    -0.558076
O      8.938483    11.537701    13.088511    -0.518373
O      9.943769     3.481503    14.581621    -0.561974
O      9.210705     1.804538     0.562147    -0.509459
O      1.594592     0.895612    13.899014    -0.551928
O      3.780528     0.951355    13.408251    -0.505233
O      7.169546     3.339274    11.140329    -0.555270
O      5.801296     3.416572    12.914513    -0.511518
O      5.027450     1.332079    10.664437    -0.565858
O      5.064155    11.251900     9.531220    -0.506495
O      7.768028     1.693951     9.021123    -0.562037
O      7.246013     0.089566     7.551808    -0.503658
O      4.315797     3.967094    10.344697    -0.558058
O      3.840683     5.831315     9.218916    -0.518374
O      4.845969     2.053413     7.725806    -0.562020
O      4.112905     3.985134     6.873662    -0.509417
O      6.692392     4.639304     8.408413    -0.551933
O      8.878328     4.583561     8.899176    -0.505186

The following XYZ coordinates are in angstroms. Other properties are in atomic units.
The sperically averaged electron density of each atom fit to a function of the form exp(a - br)
eigen_1, eigen_2 and eigen_3 are the three eigenvalues of traceless quadrupole moment tensor
  atom number  atomic symbol              X              Y              Z     net charge C6 coefficient C8 coefficient C10 coefficient fluctuating dipole atomic polarizability isotropic forcefield polarizability              a              b squared Pearson coefficient          <r^3>          <r^4>         wp_QDO          m_QDO          q_QDO       dipole_x       dipole_y       dipole_z         dipole            Qxy            Qxz            Qyz     Q(x^2-y^2)  Q(3z^2 - R^2)        eigen_1        eigen_2        eigen_3 static polarizability      alpha(xx)      alpha(xy)      alpha(xz)      alpha(yy)      alpha(yz)      alpha(zz) atomic spin moment
            1             Mn       9.349059       8.888579       1.935095       1.010362     104.280855 0.24371280E+04  0.83740317E+05                                19.383123                           17.171680       0.132930       1.835203                    0.999686      54.041893     158.753839       0.392890       0.453710      -1.096647      -0.000546       0.003489       0.007443       0.008238       0.003766       0.004336      -0.001299       0.017681       0.042019      -0.016765       0.001372       0.015394             21.461606      23.496320      -0.627250      -0.959290      20.042364      -0.428248      20.846133           4.695473
            2             Mn       1.065950       8.643941       4.672365       0.994591     133.951556 0.30213363E+04  0.10867973E+06                                21.970501                           18.571979       0.131451       1.836862                    0.999399      54.017883     158.216296       0.397748       0.428103      -1.121531      -0.012184      -0.006753       0.013545       0.019430       0.031112      -0.017694       0.002090       0.015163       0.049856      -0.043090       0.008997       0.034093             25.443700      31.549066      -0.449768       6.474930      20.051798      -0.008929      24.730236           4.689979
            3             Mn       4.251259       8.735193       5.500714       1.010399     104.280529 0.24371285E+04  0.83740292E+05                                19.383027                           17.171639       0.132947       1.835208                    0.999686      54.041941     158.753677       0.392892       0.453708      -1.096649      -0.000546      -0.003505      -0.007451       0.008253      -0.003763      -0.004320      -0.001322       0.017745       0.042073      -0.016805       0.001402       0.015403             21.461448      23.496277       0.627333       0.959323      20.041989      -0.428136      20.846077           4.695443
            4             Mn       6.163750       8.979831       2.763444       0.994553     133.953857 0.30214122E+04  0.10868315E+06                                21.970734                           18.572201       0.131436       1.836853                    0.999399      54.018312     158.218079       0.397746       0.428103      -1.121532      -0.012186       0.006766      -0.013562       0.019448      -0.031127       0.017701       0.002088       0.015177       0.049895      -0.043111       0.009000       0.034111             25.443941      31.549443       0.449711      -6.475111      20.051879      -0.008898      24.730502           4.689929
            5             Mn       0.846541       2.690765      12.936523       1.010359     104.280911 0.24371302E+04  0.83740411E+05                                19.383131                           17.171690       0.132928       1.835203                    0.999686      54.041902     158.753897       0.392890       0.453710      -1.096647       0.000545      -0.003488      -0.007443       0.008238       0.003767       0.004336      -0.001299       0.017678       0.042021      -0.016765       0.001371       0.015394             21.461611      23.496309      -0.627245      -0.959286      20.042376      -0.428247      20.846148           4.695472
            6             Mn       9.129650       2.935403      10.199253       0.994595     133.951554 0.30213370E+04  0.10867972E+06                                21.970453                           18.571944       0.131459       1.836865                    0.999399      54.017778     158.215740       0.397750       0.428102      -1.121533       0.012184       0.006754      -0.013546       0.019431       0.031113      -0.017694       0.002090       0.015164       0.049856      -0.043091       0.008997       0.034094             25.443638      31.548976      -0.449769       6.474916      20.051754      -0.008935      24.730185           4.689999
            7             Mn       5.944341       2.844151       9.370904       1.010370     104.280876 0.24371408E+04  0.83740910E+05                                19.383147                           17.171744       0.132924       1.835197                    0.999686      54.042356     158.755632       0.392889       0.453711      -1.096646       0.000545       0.003505       0.007450       0.008252      -0.003763      -0.004319      -0.001322       0.017743       0.042069      -0.016803       0.001402       0.015401             21.461580      23.496416       0.627333       0.959337      20.042119      -0.428141      20.846206           4.695489
            8             Mn       4.031850       2.599513      12.108174       0.994587     133.952787 0.30213811E+04  0.10868160E+06                                21.970469                           18.571988       0.131465       1.836867                    0.999399      54.017743     158.215368       0.397753       0.428097      -1.121537       0.012187      -0.006766       0.013562       0.019448      -0.031127       0.017702       0.002088       0.015178       0.049897      -0.043113       0.009001       0.034112             25.443623      31.549009       0.449709      -6.474992      20.051658      -0.008896      24.730201           4.690048
            9             Mn       0.000000       5.917050       0.000000       1.023003     122.332172 0.27246892E+04  0.95812228E+05                                21.059362                           17.903691       0.120846       1.837222                    0.999467      53.475938     156.473456       0.394823       0.441163      -1.109619       0.000000      -0.000000      -0.000000       0.000000       0.023843       0.044526      -0.030560      -0.010699      -0.044296      -0.069856       0.030776       0.039080             24.172628      20.082899      -1.085893      -1.656595      28.765782       6.867200      23.669202           4.690083
           10             Mn       5.097800      -0.127378       7.435809       1.023595     122.323793 0.27244359E+04  0.95798939E+05                                21.056540                           17.901399       0.121347       1.837421                    0.999465      53.469247     156.438803       0.394906       0.441091      -1.109689       0.000001       0.000000       0.000000       0.000001      -0.023868      -0.044567      -0.030566      -0.010701      -0.044364      -0.069910       0.030798       0.039112             24.169239      20.080405       1.085710       1.656276      28.761680       6.865949      23.665633           4.690984
           11             Mn       0.000000       0.000000       0.000000       1.034099     136.447190 0.30162488E+04  0.10833026E+06                                22.144226                           18.513333       0.105886       1.833925                    0.999692      53.156009     155.007237       0.400212       0.426121      -1.124085      -0.000000       0.000000      -0.000000       0.000000       0.012619      -0.015307       0.059080       0.046637      -0.022286      -0.076627       0.030225       0.046402             25.818100      22.227375       0.173833      -1.019459      31.544040      -8.775280      23.682885           4.684832
           12             Mn       5.097800       5.789672       7.435809       1.034180     136.445209 0.30162261E+04  0.10832885E+06                                22.143653                           18.512984       0.105944       1.833947                    0.999692      53.155153     155.002499       0.400226       0.426109      -1.124097      -0.000000      -0.000001       0.000000       0.000001      -0.012606       0.015319       0.059085       0.046622      -0.022301      -0.076628       0.030215       0.046414             25.817288      22.227064      -0.174295       1.019666      31.542351      -8.775155      23.682449           4.684786
           13              H       7.575331       9.820678       5.621472       0.029067       1.689209 0.13238910E+02  0.14768090E+03                                 2.330724                            2.102929      -1.471265       2.118851                    0.990629       4.690237      14.080269       0.438335       1.252645      -0.711430      -0.051798       0.008661       0.056579       0.077197      -0.005006      -0.005155      -0.004261       0.009233       0.014266      -0.011466       0.002657       0.008809              2.484114       3.000023      -0.304019      -0.903466       1.878492       0.311028       2.573826           0.002228
           14              H       0.418020       5.587661       4.030208       0.029775       1.851511 0.15138506E+02  0.16914576E+03                                 2.225375                            2.068528      -0.998501       2.330107                    0.997853       3.998641      10.825188       0.517198       1.059915      -0.765814       0.018490      -0.040215       0.062236       0.076370      -0.004988       0.001926      -0.006834      -0.016547      -0.001563      -0.009400      -0.004113       0.013513              2.280286       1.831813      -0.107960       0.369375       2.052896      -0.516716       2.956151           0.003185
           15              H       6.260098       6.603034       0.713838       0.032101       1.558924 0.11825257E+02  0.12572544E+03                                 2.071482                            1.893694      -1.039110       2.341718                    0.997172       3.867293      10.624408       0.506586       1.137210      -0.743410      -0.064853      -0.013067      -0.000162       0.066156       0.006546       0.000518       0.001052       0.003842      -0.007356      -0.005686      -0.002465       0.008151              2.145616       3.086170       0.226104       0.068936       1.683863       0.161683       1.666815           0.002741
           16              H       2.253228      11.207724       3.405601       0.019878       1.852240 0.14970030E+02  0.16948910E+03                                 2.354158                            2.148705      -1.031982       2.310833                    0.996245       4.349569      12.489974       0.467762       1.156544      -0.737385       0.056574       0.005465       0.046960       0.073728       0.004721       0.007774       0.000879       0.006352      -0.007081      -0.008155      -0.002842       0.010997              2.469235       2.856359       0.143429       0.978739       1.848122       0.055478       2.703225           0.003516
           17              H       1.519144       8.015775      13.577787       0.032194       2.040389 0.16984887E+02  0.19557775E+03                                 2.387453                            2.199886      -1.134583       2.265744                    0.995791       4.168988      11.507998       0.497829       1.068487      -0.763247       0.044350      -0.030906      -0.059191       0.080160      -0.001394      -0.016767      -0.000590      -0.000217       0.010948      -0.016283      -0.001583       0.017866              2.469144       2.203132      -0.397337      -0.504895       2.641845       0.668414       2.562454           0.003180
           18              H       7.310245       0.229549       0.416405       0.033132       1.927149 0.15392547E+02  0.17475461E+03                                 2.378795                            2.151912      -1.248156       2.223865                    0.995383       4.260136      12.083254       0.478209       1.128157      -0.745101      -0.007318       0.068746      -0.033459       0.076805      -0.009093      -0.000306      -0.011336      -0.005114      -0.019553      -0.015027      -0.001449       0.016476              2.506231       1.993710       0.033688      -0.025683       3.167150      -0.917040       2.357833           0.003095
           19              H       2.477531       7.803094       1.814337       0.029108       1.688997 0.13236972E+02  0.14765468E+03                                 2.330590                            2.102823      -1.471332       2.118853                    0.990629       4.689945      14.079422       0.438328       1.252702      -0.711418      -0.051805      -0.008660      -0.056587       0.077207       0.005012       0.005154      -0.004262       0.009235       0.014267      -0.011471       0.002663       0.008808              2.483962       2.999821       0.303990       0.903384       1.878398       0.310997       2.573668           0.002225
           20              H       5.515820       0.202011       3.405601       0.029790       1.850905 0.15132427E+02  0.16906157E+03                                 2.224981                            2.068190      -0.998232       2.330302                    0.997854       3.997833      10.822624       0.517209       1.059994      -0.765796       0.018492       0.040218      -0.062258       0.076391       0.004988      -0.001924      -0.006836      -0.016544      -0.001553      -0.009401      -0.004112       0.013513              2.279870       1.831523       0.107933      -0.369272       2.052541      -0.516587       2.955547           0.003187
           21              H       1.162298      11.020738       6.721971       0.032102       1.558630 0.11822561E+02  0.12569008E+03                                 2.071285                            1.893531      -1.038893       2.341856                    0.997174       3.866850      10.623034       0.506585       1.137272      -0.743397      -0.064864       0.013069       0.000156       0.066167      -0.006546      -0.000515       0.001051       0.003846      -0.007347      -0.005688      -0.002462       0.008150              2.145404       3.085826      -0.226073      -0.068925       1.683716       0.161655       1.666672           0.002743
           22              H       7.351028       6.416048       4.030208       0.019947       1.852045 0.14968182E+02  0.16946375E+03                                 2.354040                            2.148608      -1.032043       2.310841                    0.996243       4.349314      12.489273       0.467759       1.156582      -0.737375       0.056578      -0.005465      -0.046972       0.073738      -0.004720      -0.007776       0.000881       0.006349      -0.007085      -0.008156      -0.002842       0.010998              2.469106       2.856203      -0.143420      -0.978663       1.848039       0.055479       2.703077           0.003512
           23              H       6.616944       9.353241       8.729640       0.032241       2.039806 0.16978960E+02  0.19549203E+03                                 2.386993                            2.199499      -1.134280       2.265915                    0.995794       4.168347      11.505637       0.497875       1.068483      -0.763249       0.044361       0.030903       0.059205       0.080176       0.001396       0.016768      -0.000589      -0.000211       0.010967      -0.016281      -0.001589       0.017870              2.468649       2.202729       0.397220       0.504750       2.641272       0.668212       2.561947           0.003183
           24              H       2.212445       5.560123       7.019404       0.033171       1.927136 0.15392438E+02  0.17475305E+03                                 2.378769                            2.151891      -1.248079       2.223897                    0.995383       4.260133      12.083229       0.478216       1.128144      -0.745104      -0.007320      -0.068743       0.033455       0.076801       0.009093       0.000305      -0.011334      -0.005115      -0.019552      -0.015025      -0.001450       0.016474              2.506203       1.993692      -0.033686       0.025684       3.167102      -0.917026       2.357815           0.003093
           25              H       2.620269       1.758666       9.250146       0.029066       1.689202 0.13238842E+02  0.14767997E+03                                 2.330719                            2.102925      -1.471264       2.118853                    0.990629       4.690225      14.080227       0.438335       1.252647      -0.711430       0.051799      -0.008661      -0.056580       0.077197      -0.005006      -0.005155      -0.004261       0.009233       0.014265      -0.011466       0.002657       0.008809              2.484108       3.000015      -0.304018      -0.903463       1.878489       0.311027       2.573821           0.002228
           26              H       9.777580       5.991683      10.841410       0.029773       1.851508 0.15138473E+02  0.16914531E+03                                 2.225375                            2.068528      -0.998500       2.330108                    0.997853       3.998635      10.825171       0.517197       1.059917      -0.765813      -0.018490       0.040215      -0.062236       0.076370      -0.004988       0.001926      -0.006834      -0.016547      -0.001563      -0.009400      -0.004113       0.013513              2.280286       1.831812      -0.107960       0.369375       2.052895      -0.516716       2.956150           0.003185
           27              H       3.935502       4.976310      14.157780       0.032098       1.558927 0.11825285E+02  0.12572584E+03                                 2.071487                            1.893699      -1.039112       2.341717                    0.997172       3.867297      10.624432       0.506584       1.137213      -0.743409       0.064853       0.013067       0.000162       0.066156       0.006546       0.000518       0.001052       0.003842      -0.007356      -0.005686      -0.002466       0.008151              2.145622       3.086180       0.226105       0.068936       1.683867       0.161684       1.666819           0.002741
           28              H       7.942372       0.371620      11.466017       0.019878       1.852235 0.14969978E+02  0.16948834E+03                                 2.354153                            2.148700      -1.031980       2.310835                    0.996245       4.349560      12.489936       0.467763       1.156543      -0.737385      -0.056574      -0.005465      -0.046960       0.073728       0.004721       0.007774       0.000879       0.006352      -0.007082      -0.008155      -0.002842       0.010997              2.469229       2.856352       0.143428       0.978736       1.848118       0.055478       2.703218           0.003517
           29              H       8.676456       3.563569       1.293831       0.032195       2.040388 0.16984870E+02  0.19557743E+03                                 2.387448                            2.199882      -1.134583       2.265743                    0.995791       4.168989      11.507985       0.497831       1.068483      -0.763248      -0.044350       0.030905       0.059191       0.080160      -0.001394      -0.016767      -0.000590      -0.000217       0.010948      -0.016283      -0.001583       0.017866              2.469138       2.203127      -0.397335      -0.504892       2.641838       0.668411       2.562448           0.003181
           30              H       2.885355      11.349795      14.455213       0.033131       1.927143 0.15392494E+02  0.17475391E+03                                 2.378794                            2.151911      -1.248155       2.223866                    0.995383       4.260129      12.083240       0.478209       1.128160      -0.745101       0.007318      -0.068746       0.033459       0.076805      -0.009093      -0.000306      -0.011335      -0.005114      -0.019553      -0.015027      -0.001448       0.016475              2.506230       1.993709       0.033688      -0.025683       3.167149      -0.917039       2.357832           0.003094
           31              H       7.718069       3.776250      13.057281       0.029106       1.688992 0.13236923E+02  0.14765401E+03                                 2.330587                            2.102820      -1.471332       2.118854                    0.990629       4.689937      14.079395       0.438328       1.252704      -0.711418       0.051805       0.008660       0.056587       0.077207       0.005012       0.005154      -0.004262       0.009235       0.014267      -0.011471       0.002663       0.008808              2.483959       2.999817       0.303990       0.903383       1.878396       0.310997       2.573665           0.002226
           32              H       4.679780      11.377333      11.466017       0.029784       1.850912 0.15132491E+02  0.16906245E+03                                 2.224988                            2.068196      -0.998235       2.330300                    0.997854       3.997839      10.822645       0.517208       1.059996      -0.765796      -0.018493      -0.040219       0.062258       0.076391       0.004988      -0.001924      -0.006836      -0.016544      -0.001552      -0.009401      -0.004112       0.013513              2.279878       1.831528       0.107934      -0.369274       2.052547      -0.516590       2.955558           0.003188
           33              H       9.033302       0.558606       8.149647       0.032099       1.558637 0.11822615E+02  0.12569077E+03                                 2.071289                            1.893534      -1.038898       2.341853                    0.997174       3.866857      10.623051       0.506585       1.137271      -0.743397       0.064864      -0.013069      -0.000156       0.066168      -0.006546      -0.000514       0.001051       0.003847      -0.007348      -0.005688      -0.002462       0.008149              2.145409       3.085833      -0.226074      -0.068925       1.683718       0.161656       1.666675           0.002744
           34              H       2.844572       5.163296      10.841410       0.019942       1.852047 0.14968200E+02  0.16946402E+03                                 2.354045                            2.148611      -1.032044       2.310841                    0.996243       4.349316      12.489284       0.467758       1.156585      -0.737375      -0.056579       0.005466       0.046972       0.073739      -0.004720      -0.007776       0.000881       0.006349      -0.007085      -0.008156      -0.002843       0.010999              2.469111       2.856209      -0.143421      -0.978666       1.848042       0.055479       2.703083           0.003512
           35              H       3.578656       2.226103       6.141978       0.032235       2.039839 0.16979295E+02  0.19549687E+03                                 2.387020                            2.199522      -1.134292       2.265908                    0.995793       4.168383      11.505768       0.497872       1.068484      -0.763249      -0.044361      -0.030903      -0.059205       0.080175       0.001396       0.016767      -0.000588      -0.000211       0.010966      -0.016281      -0.001589       0.017870              2.468678       2.202753       0.397227       0.504759       2.641305       0.668224       2.561977           0.003183
           36              H       7.983155       6.019221       7.852214       0.033167       1.927154 0.15392613E+02  0.17475552E+03                                 2.378784                            2.151903      -1.248087       2.223892                    0.995383       4.260154      12.083302       0.478215       1.128143      -0.745104       0.007320       0.068743      -0.033455       0.076801       0.009093       0.000305      -0.011334      -0.005115      -0.019552      -0.015025      -0.001449       0.016474              2.506219       1.993703      -0.033686       0.025684       3.167124      -0.917035       2.357830           0.003092
           37              C       8.381803       9.611201       4.931429       0.530525      21.521914 0.24573385E+03  0.50599362E+04                                 6.976264                            5.440786       0.382140       2.177231                    0.999775      22.691391      63.091395       0.658471       0.451741      -1.032315       0.060326      -0.011346      -0.057719       0.084258       0.038044      -0.018835      -0.043184      -0.196934      -0.148463      -0.085157      -0.056218       0.141375              7.775515      10.207236      -0.720019       0.296589       4.176797       1.041356       8.942512           0.019779
           38              C       0.175364       6.108492       3.124527       0.530113      21.094162 0.23323453E+03  0.47391070E+04                                 6.816217                            5.279940       0.400577       2.182008                    0.999874      22.531602      62.181181       0.672521       0.448225      -1.034591      -0.012924       0.046670      -0.055779       0.073867       0.012060      -0.034278      -0.016055       0.172871      -0.191089      -0.078190      -0.047548       0.125738              7.590104       4.302128       0.147893       1.124950       9.042749       1.934718       9.425436           0.021741
           39              C       7.237856       6.805841       0.756965       0.533274      20.752883 0.21588224E+03  0.42987519E+04                                 6.711927                            5.043257       0.513871       2.225352                    0.999687      21.990456      59.904162       0.696216       0.441811      -1.039245       0.065846       0.035556       0.009160       0.075391       0.003649       0.018484      -0.105651      -0.078984       0.122069      -0.085401      -0.051366       0.136767              7.634772       8.365121      -0.884544      -1.223631       7.516748       3.634034       7.022448           0.018617
           40              C       1.445736      11.062355       2.703660       0.529816      21.375274 0.23473596E+03  0.47694359E+04                                 6.849026                            5.261357       0.504169       2.214256                    0.999745      22.468677      61.674736       0.681666       0.442229      -1.039786      -0.062145      -0.022599      -0.040488       0.077537      -0.065779      -0.072426       0.069235       0.049704      -0.025173      -0.084033      -0.056676       0.140709              7.693535       6.496886       0.901707       1.961875       8.200599      -3.020040       8.383120           0.015029
           41              C       0.927800       8.546172      14.324342       0.540624      21.838338 0.23756161E+03  0.48473852E+04                                 6.998986                            5.335086       0.395856       2.182024                    0.999850      22.487982      62.112863       0.668093       0.449301      -1.034372      -0.056673       0.028437       0.052643       0.082412       0.001119       0.090036      -0.006521       0.149487       0.057226      -0.085313      -0.049815       0.135128              7.919279       5.243150       0.396208      -1.701412      12.117624      -0.255385       6.397063           0.021735
           42              C       7.404045      11.128454       0.917579       0.535366      21.925536 0.23680722E+03  0.48295852E+04                                 7.025717                            5.327229       0.295396       2.147416                    0.999800      22.533152      62.282500       0.668270       0.449406      -1.034004       0.020740      -0.071427       0.030902       0.080541       0.010767       0.038505       0.093816      -0.054376       0.217808      -0.082486      -0.058705       0.141191              7.939408       9.957125       0.837470      -2.093450       7.583142      -2.865556       6.277958           0.019070
           43              C       3.284003       8.012571       2.504380       0.530550      21.521478 0.24572952E+03  0.50598230E+04                                 6.976192                            5.440755       0.382115       2.177234                    0.999775      22.690998      63.090086       0.658470       0.451744      -1.032313       0.060317       0.011367       0.057724       0.084258      -0.038045       0.018819      -0.043190      -0.196941      -0.148434      -0.085151      -0.056224       0.141375              7.775421      10.207109       0.719990      -0.296656       4.176758       1.041325       8.942397           0.019774
           44              C       5.273164      11.515280       4.311282       0.530177      21.091853 0.23320672E+03  0.47383898E+04                                 6.815780                            5.279674       0.400576       2.182048                    0.999874      22.529622      62.174250       0.672530       0.448234      -1.034589      -0.012933      -0.046638       0.055783       0.073852      -0.012072       0.034287      -0.016023       0.172881      -0.191151      -0.078175      -0.047580       0.125756              7.589579       4.301892      -0.147888      -1.124812       9.042177       1.934633       9.424667           0.021737
           45              C       2.140056      10.817931       6.678844       0.533315      20.751094 0.21586134E+03  0.42982300E+04                                 6.711619                            5.043067       0.513902       2.225397                    0.999687      21.988969      59.899296       0.696218       0.441820      -1.039240       0.065840      -0.035524      -0.009146       0.075369      -0.003644      -0.018474      -0.105647      -0.079023       0.122169      -0.085386      -0.051397       0.136782              7.634403       8.364638       0.884500       1.223567       7.516410       3.633856       7.022161           0.018614
           46              C       6.543536       6.561417       4.732149       0.529880      21.374804 0.23473137E+03  0.47693148E+04                                 6.848927                            5.261308       0.504203       2.214278                    0.999745      22.468263      61.673227       0.681669       0.442229      -1.039787      -0.062153       0.022588       0.040482       0.077537       0.065787       0.072435       0.069230       0.049678      -0.025160      -0.084020      -0.056695       0.140715              7.693407       6.496777      -0.901701      -1.961812       8.200469      -3.019984       8.382976           0.015026
           47              C       6.025600       8.822844       7.983085       0.540670      21.837265 0.23755136E+03  0.48471066E+04                                 6.998723                            5.334962       0.395938       2.182067                    0.999850      22.487089      62.109242       0.668105       0.449300      -1.034376      -0.056674      -0.028444      -0.052660       0.082426      -0.001117      -0.090029      -0.006525       0.149527       0.057307      -0.085346      -0.049790       0.135136              7.918931       5.242949      -0.396273       1.701275      12.117069      -0.255494       6.396776           0.021730
           48              C       2.306245       6.495318       6.518230       0.535402      21.925783 0.23681032E+03  0.48296668E+04                                 7.025761                            5.327258       0.295415       2.147420                    0.999800      22.533386      62.283376       0.668269       0.449405      -1.034004       0.020750       0.071420      -0.030913       0.080542      -0.010762      -0.038506       0.093816      -0.054383       0.217829      -0.082493      -0.058702       0.141195              7.939462       9.957223      -0.837460       2.093493       7.583131      -2.865561       6.278031           0.019069
           49              C       1.813797       1.968143       9.940189       0.530523      21.521845 0.24573294E+03  0.50599130E+04                                 6.976253                            5.440779       0.382136       2.177230                    0.999775      22.691336      63.091219       0.658471       0.451742      -1.032314      -0.060327       0.011346       0.057720       0.084259       0.038045      -0.018835      -0.043184      -0.196936      -0.148461      -0.085158      -0.056218       0.141376              7.775503      10.207217      -0.720018       0.296589       4.176792       1.041354       8.942499           0.019780
           50              C      10.020236       5.470852      11.747091       0.530114      21.094096 0.23323365E+03  0.47390844E+04                                 6.816203                            5.279930       0.400579       2.182010                    0.999874      22.531546      62.180977       0.672522       0.448225      -1.034591       0.012925      -0.046670       0.055779       0.073868       0.012060      -0.034278      -0.016055       0.172871      -0.191090      -0.078190      -0.047548       0.125738              7.590088       4.302119       0.147892       1.124948       9.042728       1.934712       9.425417           0.021741
           51              C       2.957744       4.773503      14.114653       0.533270      20.752854 0.21588182E+03  0.42987423E+04                                 6.711927                            5.043256       0.513865       2.225351                    0.999687      21.990433      59.904128       0.696215       0.441812      -1.039244      -0.065846      -0.035556      -0.009160       0.075392       0.003650       0.018485      -0.105652      -0.078985       0.122069      -0.085403      -0.051365       0.136768              7.634773       8.365124      -0.884543      -1.223631       7.516747       3.634033       7.022447           0.018617
           52              C       8.749864       0.516989      12.167958       0.529817      21.375239 0.23473554E+03  0.47694249E+04                                 6.849019                            5.261353       0.504169       2.214257                    0.999745      22.468646      61.674620       0.681666       0.442229      -1.039786       0.062146       0.022599       0.040488       0.077537      -0.065779      -0.072427       0.069235       0.049705      -0.025173      -0.084033      -0.056676       0.140710              7.693527       6.496878       0.901706       1.961871       8.200591      -3.020037       8.383110           0.015031
           53              C       9.267800       3.033172       0.547276       0.540623      21.838348 0.23756172E+03  0.48473877E+04                                 6.998988                            5.335088       0.395855       2.182024                    0.999850      22.487984      62.112865       0.668093       0.449302      -1.034372       0.056673      -0.028437      -0.052643       0.082412       0.001119       0.090036      -0.006521       0.149488       0.057225      -0.085313      -0.049815       0.135128              7.919282       5.243151       0.396210      -1.701411      12.117631      -0.255387       6.397064           0.021736
           54              C       2.791555       0.450890      13.954039       0.535363      21.925484 0.23680656E+03  0.48295687E+04                                 7.025712                            5.327226       0.295396       2.147417                    0.999800      22.533110      62.282386       0.668270       0.449407      -1.034004      -0.020739       0.071427      -0.030902       0.080541       0.010768       0.038505       0.093817      -0.054374       0.217808      -0.082487      -0.058705       0.141192              7.939402       9.957117       0.837468      -2.093448       7.583137      -2.865553       6.277954           0.019070
           55              C       6.911597       3.566773      12.367238       0.530549      21.521402 0.24572846E+03  0.50597958E+04                                 6.976178                            5.440745       0.382114       2.177235                    0.999775      22.690939      63.089888       0.658470       0.451744      -1.032313      -0.060318      -0.011366      -0.057723       0.084258      -0.038045       0.018818      -0.043190      -0.196942      -0.148433      -0.085151      -0.056224       0.141376              7.775406      10.207085       0.719988      -0.296656       4.176751       1.041323       8.942383           0.019776
           56              C       4.922436       0.064064      10.560336       0.530175      21.091797 0.23320593E+03  0.47383698E+04                                 6.815770                            5.279666       0.400575       2.182049                    0.999874      22.529581      62.174118       0.672531       0.448234      -1.034588       0.012934       0.046638      -0.055783       0.073852      -0.012070       0.034287      -0.016024       0.172881      -0.191153      -0.078177      -0.047579       0.125756              7.589568       4.301886      -0.147886      -1.124811       9.042161       1.934625       9.424657           0.021737
           57              C       8.055544       0.761413       8.192774       0.533316      20.751053 0.21586080E+03  0.42982162E+04                                 6.711608                            5.043059       0.513902       2.225397                    0.999687      21.988942      59.899185       0.696219       0.441820      -1.039240      -0.065841       0.035524       0.009145       0.075370      -0.003644      -0.018474      -0.105647      -0.079022       0.122167      -0.085386      -0.051396       0.136782              7.634390       8.364627       0.884496       1.223563       7.516396       3.633848       7.022147           0.018615
           58              C       3.652064       5.017927      10.139469       0.529878      21.374745 0.23473056E+03  0.47692939E+04                                 6.848915                            5.261299       0.504205       2.214280                    0.999745      22.468219      61.673072       0.681670       0.442229      -1.039787       0.062153      -0.022588      -0.040483       0.077538       0.065786       0.072435       0.069231       0.049679      -0.025163      -0.084022      -0.056694       0.140715              7.693394       6.496768      -0.901701      -1.961811       8.200451      -3.019975       8.382963           0.015026
           59              C       4.170000       2.756500       6.888533       0.540669      21.837242 0.23755086E+03  0.48470945E+04                                 6.998719                            5.334957       0.395938       2.182067                    0.999850      22.487078      62.109219       0.668105       0.449300      -1.034376       0.056673       0.028445       0.052661       0.082426      -0.001117      -0.090028      -0.006525       0.149528       0.057307      -0.085345      -0.049790       0.135135              7.918928       5.242948      -0.396266       1.701280      12.117058      -0.255485       6.396778           0.021731
           60              C       7.889355       5.084026       8.353388       0.535400      21.925768 0.23681002E+03  0.48296587E+04                                 7.025755                            5.327252       0.295418       2.147420                    0.999800      22.533376      62.283321       0.668270       0.449405      -1.034005      -0.020749      -0.071420       0.030913       0.080542      -0.010762      -0.038506       0.093816      -0.054383       0.217827      -0.082493      -0.058701       0.141194              7.939456       9.957210      -0.837457       2.093489       7.583130      -2.865562       6.278027           0.019071
           61              O       8.123854       9.383702       3.704520      -0.555240      39.888473 0.63402540E+03  0.15927360E+05                                 9.343844                            7.885902      -0.250177       1.967207                    0.994909      28.410252      77.035635       0.662890       0.367813      -1.128966       0.029841       0.009104       0.049507       0.058517       0.027636       0.030798      -0.000428      -0.105897       0.084070      -0.081957       0.032778       0.049179             10.271767       9.927164       0.340153       1.140379       6.045236       1.621266      14.842901           0.079331
           62              O       9.492104       9.461000       5.478704      -0.511551      32.232513 0.46017227E+03  0.10627054E+05                                 7.974207                            6.574656       0.505040       2.228118                    0.997977      26.473888      67.928448       0.752934       0.352255      -1.145834      -0.035921      -0.006804      -0.036219       0.051463       0.006410       0.046942      -0.039682      -0.013692      -0.224496      -0.103244       0.043160       0.060084              8.893551      14.773844      -1.086709       2.023151       5.182834       0.257388       6.723976           0.050981
           63              O       0.070350       7.376507       3.228628      -0.565870      42.559298 0.67938038E+03  0.17378646E+05                                 9.788819                            8.195217      -0.304143       1.949262                    0.993914      28.779647      78.963181       0.645898       0.370714      -1.125807       0.001548      -0.054547      -0.015725       0.056790       0.000496      -0.022071       0.019274      -0.033664      -0.188696      -0.071681       0.019849       0.051832             10.845901       7.982130       0.122472       1.400559      15.949922       2.088131       8.605652           0.083996
           64              O       0.033645       5.462228       2.095411      -0.506397      35.042959 0.47751568E+03  0.11145547E+05                                 8.485214                            6.749716       0.322318       2.166332                    0.997538      26.666619      69.101460       0.733462       0.357779      -1.139798       0.007865       0.033519       0.029608       0.045410       0.018525      -0.016611       0.055654       0.108967       0.007452      -0.093504       0.035251       0.058254              9.690105       5.525139       0.911280       1.216960       9.672647       5.283369      13.872528           0.048595
           65              O       7.525372       7.738379       1.585314      -0.562045      42.386480 0.63062386E+03  0.15779150E+05                                 9.690886                            7.808932      -0.026131       2.046996                    0.993773      28.037705      75.226997       0.675070       0.362614      -1.135969      -0.000794      -0.047592      -0.043198       0.064278       0.006836       0.019815       0.011730      -0.100313       0.133802      -0.075948       0.021899       0.054050             11.101950       9.089370       0.671635      -0.435297      12.501706       6.139280      11.714774           0.086770
           66              O       8.047387       6.133994       0.115999      -0.503583      35.507115 0.49032381E+03  0.11505315E+05                                 8.547049                            6.841356       0.389290       2.188867                    0.997676      26.626474      68.883500       0.729219       0.357959      -1.141157      -0.019032       0.040745       0.025707       0.051800      -0.059698      -0.044409      -0.040181      -0.047792       0.069164      -0.103676       0.044180       0.059496              9.720075      10.629737      -3.681700      -3.275388       9.650061       4.189548       8.880427           0.047055
           67              O       0.782003      10.011522       2.908888      -0.558076      39.938887 0.64192818E+03  0.16173892E+05                                 9.347661                            7.948096      -0.216957       1.979777                    0.994089      28.398055      77.085790       0.658729       0.369038      -1.128169       0.014917       0.053747      -0.023934       0.060697       0.000809      -0.059239       0.008839      -0.050103      -0.121947      -0.085031       0.036847       0.048184             10.222695       9.505975       3.628367       0.258523      13.031243      -2.708346       8.130866           0.079424
           68              O       1.257117       0.041643       1.783107      -0.518372      32.964236 0.45531212E+03  0.10484809E+05                                 8.075925                            6.527160       0.381370       2.175526                    0.998466      26.743189      68.475950       0.758026       0.350890      -1.147180      -0.014913      -0.033306       0.028769       0.046469      -0.069716      -0.044071      -0.033054      -0.032615       0.108577      -0.110385       0.053004       0.057381              9.162765       5.895316      -0.957651       1.864036       9.552423      -5.311401      12.040556           0.044421
           69              O       0.251831       8.097841       0.289997      -0.561975      40.411640 0.64523374E+03  0.16278876E+05                                 9.457718                            7.956146      -0.211509       1.984632                    0.993424      28.402969      77.163091       0.659901       0.367891      -1.128990       0.019108       0.038284      -0.038248       0.057390       0.027736       0.016775      -0.047205       0.040885       0.035603      -0.070516       0.026707       0.043810             10.501131       8.124056       1.968805      -2.761682      13.048584      -1.288488      10.330754           0.087045
           70              O       0.984895       9.774806      14.309471      -0.509458      36.241979 0.48311635E+03  0.11298715E+05                                 8.676408                            6.777891       0.391410       2.192270                    0.997278      26.568289      68.706837       0.734446       0.356590      -1.141804      -0.012333      -0.042960       0.007273       0.045283       0.011096       0.081808      -0.006471      -0.020187      -0.100885      -0.098847       0.027525       0.071321             10.066766       5.834860       0.111526      -0.330405      18.608755      -0.866962       5.756683           0.048748
           71              O       8.601008      10.683732       0.972604      -0.551928      38.812946 0.60696568E+03  0.15056001E+05                                 9.129426                            7.660939      -0.191133       1.994987                    0.993593      27.942091      74.861783       0.680972       0.362603      -1.134974      -0.056804       0.012665       0.004493       0.058372      -0.018937       0.015148       0.055670       0.066086       0.032959      -0.080114       0.032587       0.047527             10.064957      13.868385      -1.582313      -1.025145       9.218269      -2.338507       7.108217           0.085583
           72              O       6.415072      10.627989       1.463367      -0.505228      32.975531 0.45322268E+03  0.10423378E+05                                 8.082738                            6.521460       0.452300       2.211768                    0.998259      26.305505      67.284396       0.756833       0.351892      -1.146508       0.041210       0.003707      -0.017449       0.044905       0.065536      -0.031500       0.039112       0.021336       0.113295      -0.103165       0.047326       0.055839              9.127197      11.159988       2.917229      -3.956043       7.569673      -3.017184       8.651930           0.050777
           73              O       3.026054       8.240070       3.731289      -0.555270      39.889407 0.63404639E+03  0.15928012E+05                                 9.343954                            7.886006      -0.250101       1.967223                    0.994909      28.410747      77.037166       0.662890       0.367811      -1.128969       0.029824      -0.009095      -0.049538       0.058534      -0.027628      -0.030792      -0.000428      -0.105890       0.084081      -0.081949       0.032779       0.049170             10.271884       9.927349      -0.340154      -1.140394       6.045295       1.621260      14.843008           0.079337
           74              O       4.394304       8.162772       1.957105      -0.511510      32.230986 0.46014629E+03  0.10626301E+05                                 7.973971                            6.574482       0.505083       2.228151                    0.997976      26.473107      67.925888       0.752942       0.352256      -1.145833      -0.035922       0.006820       0.036177       0.051436      -0.006413      -0.046945      -0.039689      -0.013689      -0.224460      -0.103240       0.043157       0.060083              8.893276      14.773334       1.086629      -2.023135       5.182693       0.257375       6.723801           0.050977
           75              O       5.168150      10.247265       4.207181      -0.565856      42.557808 0.67935736E+03  0.17377897E+05                                 9.788594                            8.195087      -0.304198       1.949254                    0.993913      28.779056      78.960992       0.645903       0.370715      -1.125807       0.001545       0.054526       0.015670       0.056754      -0.000495       0.022086       0.019265      -0.033655      -0.188738      -0.071697       0.019865       0.051832             10.845609       7.982020      -0.122507      -1.400517      15.949322       2.088122       8.605485           0.083990
           76              O       5.131445       0.327444       5.340398      -0.506492      35.043347 0.47753046E+03  0.11145946E+05                                 8.485145                            6.749725       0.322480       2.166361                    0.997539      26.667519      69.103311       0.733479       0.357769      -1.139809       0.007865      -0.033483      -0.029694       0.045439      -0.018523       0.016617       0.055631       0.108965       0.007413      -0.093482       0.035221       0.058262              9.689973       5.525115      -0.911227      -1.216874       9.672583       5.283240      13.872221           0.048630
           77              O       2.427572       9.885393       5.850495      -0.562038      42.385728 0.63061394E+03  0.15778832E+05                                 9.690777                            7.808874      -0.026239       2.046964                    0.993773      28.037426      75.225958       0.675072       0.362614      -1.135970      -0.000817       0.047586       0.043152       0.064243      -0.006852      -0.019822       0.011725      -0.100337       0.133840      -0.075970       0.021910       0.054060             11.101810       9.089259      -0.671564       0.435354      12.501514       6.139168      11.714657           0.086767
           78              O       2.949587      11.489778       7.319810      -0.503652      35.508232 0.49034660E+03  0.11505975E+05                                 8.547205                            6.841499       0.389326       2.188864                    0.997676      26.627196      68.885573       0.729214       0.357957      -1.141159      -0.019120      -0.040737      -0.025685       0.051815       0.059682       0.044394      -0.040185      -0.047784       0.069207      -0.103658       0.044162       0.059496              9.720246      10.629852       3.681709       3.275402       9.650256       4.189676       8.880629           0.047084
           79              O       5.879803       7.612250       4.526921      -0.558056      39.938698 0.64192842E+03  0.16173894E+05                                 9.347610                            7.948086      -0.216990       1.979764                    0.994089      28.398075      77.085752       0.658731       0.369037      -1.128170       0.014925      -0.053746       0.023903       0.060685      -0.000812       0.059238       0.008846      -0.050113      -0.121961      -0.085035       0.036844       0.048191             10.222611       9.505945      -3.628304      -0.258545      13.031058      -2.708289       8.130829           0.079421
           80              O       6.354917       5.748029       5.652702      -0.518369      32.963338 0.45530021E+03  0.10484437E+05                                 8.075648                            6.526969       0.381541       2.175570                    0.998467      26.743407      68.475577       0.758058       0.350878      -1.147193      -0.014906       0.033308      -0.028792       0.046482       0.069709       0.044067      -0.033045      -0.032617       0.108601      -0.110376       0.052993       0.057384              9.162423       5.895127       0.957586      -1.863931       9.552039      -5.311155      12.040103           0.044424
           81              O       5.349631       9.525931       7.145812      -0.562021      40.415164 0.64530890E+03  0.16281269E+05                                 9.458286                            7.956643      -0.211678       1.984549                    0.993426      28.404606      77.169070       0.659876       0.367895      -1.128986       0.019122      -0.038349       0.038230       0.057427      -0.027729      -0.016788      -0.047202       0.040894       0.035602      -0.070517       0.026715       0.043802             10.501753       8.124475      -1.968830       2.761757      13.049497      -1.288378      10.331285           0.087065
           82              O       6.082695       7.594210       7.997956      -0.509412      36.238305 0.48306308E+03  0.11297135E+05                                 8.675767                            6.777485       0.391419       2.192295                    0.997278      26.567113      68.702340       0.734475       0.356586      -1.141809      -0.012324       0.042950      -0.007269       0.045271      -0.011098      -0.081799      -0.006479      -0.020186      -0.100834      -0.098832       0.027519       0.071313             10.065922       5.834496      -0.111630       0.330378      18.606943      -0.867008       5.756327           0.048748
           83              O       3.503208       6.940040       6.463205      -0.551934      38.813802 0.60698121E+03  0.15056482E+05                                 9.129541                            7.661021      -0.191148       1.994973                    0.993594      27.942512      74.863145       0.680971       0.362601      -1.134975      -0.056816      -0.012668      -0.004509       0.058386       0.018937      -0.015144       0.055669       0.066082       0.032963      -0.080112       0.032585       0.047527             10.065092      13.868643       1.582309       1.025207       9.218312      -2.338533       7.108320           0.085585
           84              O       1.317272       6.995783       5.972442      -0.505183      32.976779 0.45324228E+03  0.10423962E+05                                 8.083014                            6.521662       0.452092       2.211699                    0.998259      26.305741      67.285881       0.756809       0.351899      -1.146500       0.041207      -0.003712       0.017419       0.044891      -0.065539       0.031500       0.039119       0.021344       0.113308      -0.103174       0.047327       0.055847              9.127530      11.160401      -2.917306       3.956244       7.569882      -3.017291       8.652308           0.050769
           85              O       2.071746       2.195642      11.167098      -0.555245      39.888597 0.63402795E+03  0.15927440E+05                                 9.343862                            7.885917      -0.250176       1.967206                    0.994909      28.410309      77.035822       0.662890       0.367813      -1.128966      -0.029844      -0.009105      -0.049507       0.058520       0.027636       0.030797      -0.000428      -0.105899       0.084068      -0.081957       0.032778       0.049180             10.271788       9.927185       0.340154       1.140380       6.045247       1.621270      14.842932           0.079332
           86              O       0.703496       2.118344       9.392914      -0.511553      32.232391 0.46017022E+03  0.10626994E+05                                 7.974188                            6.574643       0.505041       2.228119                    0.997977      26.473828      67.928249       0.752934       0.352255      -1.145834       0.035922       0.006804       0.036217       0.051462       0.006410       0.046942      -0.039682      -0.013693      -0.224494      -0.103243       0.043159       0.060084              8.893529      14.773800      -1.086706       2.023148       5.182824       0.257388       6.723963           0.050984
           87              O      10.125250       4.202837      11.642990      -0.565871      42.559242 0.67937945E+03  0.17378615E+05                                 9.788808                            8.195210      -0.304140       1.949263                    0.993914      28.779626      78.963084       0.645899       0.370714      -1.125807      -0.001547       0.054548       0.015725       0.056790       0.000497      -0.022071       0.019274      -0.033663      -0.188695      -0.071681       0.019849       0.051832             10.845888       7.982121       0.122471       1.400557      15.949900       2.088126       8.605643           0.083998
           88              O      -0.033645       6.117116      12.776207      -0.506399      35.042901 0.47751483E+03  0.11145522E+05                                 8.485203                            6.749708       0.322323       2.166334                    0.997538      26.666604      69.101386       0.733463       0.357779      -1.139798      -0.007865      -0.033519      -0.029608       0.045410       0.018525      -0.016611       0.055654       0.108967       0.007451      -0.093504       0.035250       0.058254              9.690091       5.525133       0.911278       1.216959       9.672631       5.283360      13.872509           0.048596
           89              O       2.670228       3.840965      13.286304      -0.562047      42.386547 0.63062505E+03  0.15779187E+05                                 9.690898                            7.808940      -0.026132       2.046995                    0.993773      28.037729      75.227081       0.675069       0.362614      -1.135969       0.000792       0.047593       0.043199       0.064280       0.006836       0.019815       0.011729      -0.100312       0.133803      -0.075948       0.021899       0.054049             11.101964       9.089380       0.671637      -0.435296      12.501724       6.139291      11.714789           0.086771
           90              O       2.148213       5.445350      14.755619      -0.503584      35.507129 0.49032397E+03  0.11505321E+05                                 8.547056                            6.841361       0.389288       2.188867                    0.997676      26.626459      68.883487       0.729218       0.357959      -1.141156       0.019032      -0.040745      -0.025707       0.051800      -0.059698      -0.044409      -0.040181      -0.047793       0.069165      -0.103676       0.044180       0.059496              9.720085      10.629748      -3.681706      -3.275393       9.650071       4.189554       8.880435           0.047054
           91              O       9.413597       1.567822      11.962730      -0.558076      39.938828 0.64192707E+03  0.16173856E+05                                 9.347650                            7.948088      -0.216955       1.979778                    0.994089      28.398032      77.085691       0.658730       0.369038      -1.128169      -0.014916      -0.053748       0.023935       0.060698       0.000809      -0.059239       0.008839      -0.050103      -0.121947      -0.085031       0.036847       0.048184             10.222682       9.505962       3.628361       0.258522      13.031226      -2.708341       8.130858           0.079425
           92              O       8.938483      11.537701      13.088511      -0.518373      32.964168 0.45531108E+03  0.10484778E+05                                 8.075911                            6.527150       0.381374       2.175527                    0.998466      26.743175      68.475873       0.758027       0.350889      -1.147180       0.014914       0.033306      -0.028768       0.046469      -0.069715      -0.044071      -0.033054      -0.032615       0.108577      -0.110385       0.053004       0.057381              9.162748       5.895305      -0.957648       1.864030       9.552405      -5.311389      12.040533           0.044421
           93              O       9.943769       3.481503      14.581621      -0.561974      40.411541 0.64523168E+03  0.16278810E+05                                 9.457702                            7.956133      -0.211506       1.984634                    0.993424      28.402924      77.162922       0.659902       0.367891      -1.128991      -0.019108      -0.038284       0.038248       0.057390       0.027736       0.016775      -0.047205       0.040885       0.035602      -0.070516       0.026707       0.043809             10.501113       8.124043       1.968804      -2.761675      13.048562      -1.288488      10.330735           0.087046
           94              O       9.210705       1.804538       0.562147      -0.509459      36.241993 0.48311654E+03  0.11298720E+05                                 8.676410                            6.777892       0.391408       2.192269                    0.997278      26.568295      68.706857       0.734446       0.356590      -1.141804       0.012333       0.042960      -0.007273       0.045283       0.011096       0.081808      -0.006471      -0.020186      -0.100886      -0.098847       0.027525       0.071322             10.066769       5.834862       0.111526      -0.330404      18.608761      -0.866964       5.756684           0.048749
           95              O       1.594592       0.895612      13.899014      -0.551928      38.812843 0.60696375E+03  0.15055941E+05                                 9.129410                            7.660927      -0.191131       1.994988                    0.993593      27.942044      74.861617       0.680973       0.362603      -1.134974       0.056803      -0.012665      -0.004493       0.058371      -0.018937       0.015149       0.055671       0.066086       0.032960      -0.080115       0.032587       0.047529             10.064939      13.868359      -1.582311      -1.025142       9.218252      -2.338501       7.108205           0.085583
           96              O       3.780528       0.951355      13.408251      -0.505233      32.975596 0.45322385E+03  0.10423411E+05                                 8.082752                            6.521471       0.452299       2.211767                    0.998259      26.305530      67.284492       0.756832       0.351892      -1.146508      -0.041209      -0.003711       0.017452       0.044905       0.065535      -0.031499       0.039113       0.021336       0.113294      -0.103165       0.047325       0.055840              9.127213      11.160005       2.917234      -3.956051       7.569688      -3.017192       8.651947           0.050778
           97              O       7.169546       3.339274      11.140329      -0.555270      39.889271 0.63404376E+03  0.15927929E+05                                 9.343932                            7.885989      -0.250101       1.967224                    0.994909      28.410688      77.036948       0.662890       0.367811      -1.128969      -0.029825       0.009096       0.049536       0.058533      -0.027628      -0.030791      -0.000428      -0.105892       0.084082      -0.081950       0.032779       0.049171             10.271859       9.927320      -0.340153      -1.140393       6.045282       1.621255      14.842975           0.079338
           98              O       5.801296       3.416572      12.914513      -0.511518      32.231123 0.46014874E+03  0.10626373E+05                                 7.973998                            6.574503       0.505078       2.228149                    0.997976      26.473164      67.926099       0.752940       0.352256      -1.145833       0.035924      -0.006818      -0.036174       0.051436      -0.006413      -0.046944      -0.039689      -0.013691      -0.224456      -0.103239       0.043156       0.060083              8.893306      14.773386       1.086634      -2.023139       5.182708       0.257377       6.723823           0.050980
           99              O       5.027450       1.332079      10.664437      -0.565858      42.557816 0.67935760E+03  0.17377903E+05                                 9.788595                            8.195088      -0.304198       1.949254                    0.993913      28.779061      78.960998       0.645903       0.370715      -1.125807      -0.001542      -0.054527      -0.015673       0.056755      -0.000495       0.022086       0.019265      -0.033655      -0.188737      -0.071697       0.019866       0.051831             10.845609       7.982018      -0.122505      -1.400517      15.949324       2.088120       8.605486           0.083992
          100              O       5.064155      11.251900       9.531220      -0.506495      35.043348 0.47753045E+03  0.11145947E+05                                 8.485149                            6.749728       0.322480       2.166361                    0.997539      26.667507      69.103292       0.733479       0.357769      -1.139809      -0.007865       0.033483       0.029694       0.045439      -0.018522       0.016617       0.055630       0.108965       0.007412      -0.093481       0.035220       0.058261              9.689977       5.525116      -0.911226      -1.216875       9.672583       5.283241      13.872232           0.048630
          101              O       7.768028       1.693951       9.021123      -0.562037      42.385556 0.63061083E+03  0.15778733E+05                                 9.690748                            7.808852      -0.026234       2.046967                    0.993773      28.037360      75.225701       0.675074       0.362614      -1.135970       0.000815      -0.047585      -0.043153       0.064243      -0.006852      -0.019822       0.011724      -0.100336       0.133839      -0.075969       0.021909       0.054060             11.101775       9.089228      -0.671565       0.435348      12.501478       6.139147      11.714620           0.086769
          102              O       7.246013       0.089566       7.551808      -0.503658      35.508368 0.49034895E+03  0.11506045E+05                                 8.547227                            6.841517       0.389322       2.188862                    0.997676      26.627253      68.885778       0.729213       0.357957      -1.141159       0.019119       0.040738       0.025686       0.051816       0.059682       0.044394      -0.040184      -0.047784       0.069206      -0.103658       0.044162       0.059496              9.720271      10.629882       3.681719       3.275411       9.650281       4.189688       8.880651           0.047085
          103              O       4.315797       3.967094      10.344697      -0.558058      39.938669 0.64192789E+03  0.16173876E+05                                 9.347604                            7.948081      -0.216987       1.979765                    0.994089      28.398064      77.085690       0.658732       0.369037      -1.128170      -0.014923       0.053747      -0.023907       0.060687      -0.000812       0.059238       0.008847      -0.050112      -0.121961      -0.085035       0.036843       0.048191             10.222603       9.505938      -3.628303      -0.258545      13.031048      -2.708286       8.130825           0.079422
          104              O       3.840683       5.831315       9.218916      -0.518374      32.963374 0.45530082E+03  0.10484455E+05                                 8.075658                            6.526977       0.381542       2.175570                    0.998467      26.743406      68.475603       0.758057       0.350879      -1.147192       0.014906      -0.033308       0.028793       0.046482       0.069709       0.044066      -0.033044      -0.032617       0.108600      -0.110376       0.052992       0.057383              9.162435       5.895134       0.957586      -1.863935       9.552049      -5.311162      12.040122           0.044424
          105              O       4.845969       2.053413       7.725806      -0.562020      40.414980 0.64530509E+03  0.16281147E+05                                 9.458254                            7.956617      -0.211670       1.984553                    0.993426      28.404525      77.168757       0.659877       0.367894      -1.128987      -0.019121       0.038350      -0.038228       0.057426      -0.027729      -0.016788      -0.047202       0.040894       0.035602      -0.070517       0.026715       0.043802             10.501717       8.124453      -1.968828       2.761753      13.049441      -1.288381      10.331256           0.087066
          106              O       4.112905       3.985134       6.873662      -0.509417      36.238452 0.48306530E+03  0.11297201E+05                                 8.675795                            6.777504       0.391418       2.192294                    0.997278      26.567156      68.702518       0.734473       0.356587      -1.141809       0.012325      -0.042951       0.007270       0.045272      -0.011098      -0.081798      -0.006479      -0.020185      -0.100834      -0.098832       0.027519       0.071313             10.065957       5.834511      -0.111625       0.330379      18.607016      -0.867005       5.756343           0.048749
          107              O       6.692392       4.639304       8.408413      -0.551933      38.813653 0.60697828E+03  0.15056390E+05                                 9.129516                            7.661001      -0.191143       1.994976                    0.993593      27.942447      74.862902       0.680972       0.362601      -1.134976       0.056816       0.012666       0.004510       0.058385       0.018938      -0.015144       0.055669       0.066082       0.032963      -0.080112       0.032585       0.047527             10.065062      13.868605       1.582312       1.025199       9.218283      -2.338522       7.108299           0.085586
          108              O       8.878328       4.583561       8.899176      -0.505186      32.976783 0.45324230E+03  0.10423963E+05                                 8.083015                            6.521662       0.452091       2.211698                    0.998259      26.305746      67.285891       0.756809       0.351899      -1.146500      -0.041207       0.003713      -0.017419       0.044892      -0.065539       0.031500       0.039119       0.021344       0.113306      -0.103173       0.047327       0.055846              9.127532      11.160398      -2.917308       3.956245       7.569886      -3.017295       8.652311           0.050772

******************************************************
Auxiliary information for the entire system
The total spin magnetic moment of the unit cell is   59.999224
The total net atomic charge of the unit cell is   0.000000
Accuracy of reproducing the electrostatic potential in the unit cell:
  The inner radius (bohr) =    5.0000
  The outer radius (bohr) =   12.0000
  Valid grid points have density less than (e/(bohr^3)) =    0.0001
  The number of valid grid points were=        42472
  The rms potential error without charges in kcal/mol is=      2.59557
  The rms potential error with partial charges in kcal/mol is=      0.81537
  The RRMSE value at monopole order=      0.31414
  The rms potential error with partial charges and cloud penetration in kcal/mol is=      0.79591
  The RRMSE value at monopole order with cloud penetration is=      0.30664
  The rms potential error with partial charges and atomic dipoles in kcal/mol is=      0.74461
  The RRMSE value at dipole order=      0.28688
  The rms potential error with partial charges, atomic dipoles and cloud penetration in kcal/mol is=      0.72156
  The RRMSE value at dipole order with cloud penetration=      0.27800

******************************************************
The electron densities and ab initio electrostatic potential were computed in VASP using the PBE functional and
projector augmented wave method. See the main text of the journal article for a description of computational details.
The atomic charges, dipoles, and quadrupoles were computed with the DDEC6 method as described in
(a) T. A. Manz and N. Gabaldon Limas, RSC Adv. 6 (2016) 47771-47801 DOI: 10.1039/c6ra04656h
(b) N. Gabaldon Limas and T. A. Manz, RSC Adv. 8 (2018) 2678-2707 DOI: 10.1039/c7ra11829e.
For each atom in the material, the electron cloud parameters were fit to the spherically averaged atom-in-material
electron density using radial positions for which this density was between 10^-4 and 10^-2 electrons per cubic bohr.
The polarizabilities, dispersion coefficients, and quantum Drude oscillator (QDO) parameters were fit using the MCLF method.
The magnetic structure of the system was optimized in VASP from the default ferromagnetic initial guess using spin polarization.
The atomic spin moments (ASMs) were computed on this optimized magnetic structure using the DDEC6 partition as inputs
to the method of T. A. Manz and D. S. Sholl, J. Chem. Theory Comput. 7 (2011) 4146-4164 DOI: 10.1021/ct200539n.
The RMSE and RRMSE were computed using a uniform grid with Ewald summation.
