# Supplementary material for: A collection of forcefield precursors for metal–organic frameworks
Source: RSC Adv. 2019 Nov 13;9(63):36492–507. doi: 10.1039/c9ra07327b (PMC9075174; doi:10.1039/c9ra07327b)
Supplement: RA-009-C9RA07327B-s3434 [file RA-009-C9RA07327B-s3434.xyz]

   98
jmolscript: load "" {1 1 1} spacegroup "x,y,z" unitcell [{     13.822400     0.000000     0.000000 }, {      2.469126    13.600079     0.000000 }, {      6.767238     5.649255    11.356046 }]
Zn     7.037913    15.004994     5.678023     0.765342
Zn    16.020851     4.244340     5.678023     0.765334
Zn     0.890090     0.743043     0.964923     0.891460
Zn    22.168674    18.506291    10.391123     0.891460
H     18.292562    13.154306     6.143621     0.407444
H      7.877457    10.134646    10.046694     0.113247
H      7.637504    12.027485     8.761189     0.102396
H     18.544416    10.318291     6.771610     0.100004
H     18.819235     8.399173     7.974216     0.108906
H      9.343339    15.489270     7.876554     0.183635
H      9.172950    15.937821     9.368738     0.200265
H      8.324216    14.746977     8.806614     0.187011
H      6.848392     3.600774     5.212425     0.407444
H     11.679958    13.308953     1.309352     0.113246
H      9.860426    13.883168     2.594857     0.102396
H      9.593803     2.846368     4.584436     0.100004
H     11.432963     2.233151     3.381830     0.108906
H      6.149603    12.823156     3.479492     0.183635
H      5.738704    13.070930     1.987308     0.200265
H      7.062005    13.693290     2.549432     0.187011
H      4.766202     6.095028     5.212425     0.407444
H     15.181307     9.114688     1.309352     0.113247
H     15.421260     7.221849     2.594857     0.102396
H      4.514348     8.931043     4.584436     0.100004
H      4.239529    10.850161     3.381830     0.108906
H     13.715425     3.760064     3.479492     0.183635
H     13.885814     3.311513     1.987308     0.200265
H     14.734548     4.502357     2.549432     0.187011
H     16.210372    15.648560     6.143621     0.407445
H     11.378806     5.940381    10.046694     0.113246
H     13.198338     5.366166     8.761189     0.102396
H     13.464961    16.402966     6.771610     0.100004
H     11.625801    17.016183     7.974216     0.108906
H     16.909161     6.426178     7.876554     0.183635
H     17.320060     6.178404     9.368738     0.200265
H     15.996759     5.556044     8.806614     0.187011
C      6.592050     7.829244    10.021711     0.596390
C      6.477429     9.069760     9.160922    -0.021179
C      7.246266    10.145443     9.363060    -0.107274
C      7.120154    11.279439     8.567001    -0.120104
C      6.279303    11.325219     7.538143    -0.084242
C     19.231721    10.262028     7.393922    -0.136031
C     19.364024     9.133200     8.145692    -0.114656
C      6.166482    12.530313     6.644423     0.609963
C      7.654154    16.548465     8.187709     0.435514
C      8.717238    15.596627     8.595391    -0.565125
C     14.177894    14.161866     1.334335     0.596391
C     12.977805    14.496239     2.195124    -0.021180
C     11.782085    13.931919     1.992986    -0.107272
C     10.688856    14.258572     2.789045    -0.120105
C     10.794015    15.094076     3.817903    -0.084242
C      9.526386     2.160066     3.962124    -0.136031
C     10.613425     1.828246     3.210354    -0.114656
C      9.628458    15.420352     4.711623     0.609963
C      5.409187    14.674378     3.168337     0.435514
C      6.155815    13.458364     2.760655    -0.565125
C     16.466714    11.420090     1.334335     0.596390
C     16.581335    10.179574     2.195124    -0.021179
C     15.812498     9.103891     1.992986    -0.107275
C     15.938610     7.969895     2.789045    -0.120104
C     16.779461     7.924115     3.817903    -0.084242
C      3.827043     8.987306     3.962124    -0.136031
C      3.694740    10.116134     3.210354    -0.114657
C     16.892282     6.719021     4.711623     0.609965
C     15.404610     2.700869     3.168337     0.435511
C     14.341526     3.652707     2.760655    -0.565125
C      8.880870     5.087468    10.021711     0.596391
C     10.080959     4.753095     9.160922    -0.021179
C     11.276679     5.317415     9.363060    -0.107272
C     12.369908     4.990762     8.567001    -0.120104
C     12.264749     4.155258     7.538143    -0.084242
C     13.532378    17.089268     7.393922    -0.136031
C     12.445339    17.421088     8.145692    -0.114657
C     13.430306     3.828982     6.644423     0.609965
C     17.649577     4.574956     8.187709     0.435511
C     16.902949     5.790970     8.595391    -0.565126
N      6.912194    16.432175     7.087308    -0.314711
N      5.656145    15.383632     4.268738    -0.314711
N     16.146570     2.817159     4.268738    -0.314672
N     17.402619     3.865702     7.087308    -0.314672
N     21.132632    17.641409     8.883835    -0.403963
N      1.926132     1.607925     2.472211    -0.403963
O      7.320147     7.903960    11.035806    -0.563614
O     19.778082     6.815683     9.662860    -0.576025
O      6.971029    13.365797     6.727322    -0.500904
O     18.976051    12.670227     5.941483    -0.567345
O     13.974318    13.458826     0.320240    -0.563615
O     12.819703     1.006865     1.693186    -0.576025
O      8.662693    14.777989     4.628724    -0.500905
O      7.202592     2.841806     5.414563    -0.567345
O     15.738617    11.345374     0.320240    -0.563614
O      3.280682    12.433651     1.693186    -0.576025
O     16.087735     5.883537     4.628724    -0.500905
O      4.082713     6.579107     5.414563    -0.567345
O      9.084446     5.790508    11.035806    -0.563615
O     10.239061    18.242469     9.662860    -0.576025
O     14.396071     4.471345     6.727322    -0.500904
O     15.856172    16.407528     5.941483    -0.567346

The following XYZ coordinates are in angstroms. Other properties are in atomic units.
The sperically averaged electron density of each atom fit to a function of the form exp(a - br)
eigen_1, eigen_2 and eigen_3 are the three eigenvalues of traceless quadrupole moment tensor
  atom number  atomic symbol              X              Y              Z     net charge C6 coefficient C8 coefficient C10 coefficient fluctuating dipole atomic polarizability isotropic forcefield polarizability              a              b squared Pearson coefficient          <r^3>          <r^4>         wp_QDO          m_QDO          q_QDO       dipole_x       dipole_y       dipole_z         dipole            Qxy            Qxz            Qyz     Q(x^2-y^2)  Q(3z^2 - R^2)        eigen_1        eigen_2        eigen_3 static polarizability      alpha(xx)      alpha(xy)      alpha(xz)      alpha(yy)      alpha(yz)      alpha(zz) atomic spin moment
            1             Zn       7.037913      15.004994       5.678023       0.765342     106.502187 0.20682928E+04  0.67493902E+05                                18.315022                           14.902942       0.226740       1.921833                    0.996301      48.564072     134.314578       0.466112       0.402683      -1.141847       0.069674      -0.083463       0.000000       0.108722      -0.029205       0.019952       0.016656      -0.010605      -0.012985      -0.044383       0.012536       0.031847             22.687097      22.190380       1.485786       0.857905      21.650893       0.716167      24.220019           0.011915
            2             Zn      16.020851       4.244340       5.678023       0.765334     106.502861 0.20683168E+04  0.67494886E+05                                18.315095                           14.903034       0.226742       1.921831                    0.996301      48.564313     134.315452       0.466110       0.402683      -1.141847      -0.069675       0.083464       0.000000       0.108724      -0.029207       0.019952       0.016656      -0.010605      -0.012988      -0.044384       0.012535       0.031849             22.687148      22.190464       1.485782       0.857856      21.650969       0.716126      24.220010           0.011915
            3             Zn       0.890090       0.743043       0.964923       0.891460     104.398930 0.18929928E+04  0.60452888E+05                                18.315995                           14.427923       0.193239       1.928066                    0.996533      46.199382     126.621564       0.465102       0.412373      -1.134475       0.019900       0.016612       0.023528       0.035008      -0.030422      -0.039382      -0.032876      -0.011047      -0.041275      -0.070457       0.032658       0.037799             23.841277      20.876214      -0.922682       1.569645      21.211236       1.310308      29.436381           0.001160
            4             Zn      22.168674      18.506291      10.391123       0.891460     104.398937 0.18929929E+04  0.60452894E+05                                18.315996                           14.427924       0.193239       1.928066                    0.996533      46.199384     126.621569       0.465102       0.412373      -1.134475      -0.019900      -0.016612      -0.023528       0.035008      -0.030422      -0.039381      -0.032876      -0.011047      -0.041275      -0.070457       0.032658       0.037799             23.841277      20.876206      -0.922679       1.569635      21.211247       1.310320      29.436377           0.001160
            5              H      18.292562      13.154306       6.143621       0.407444       0.718510 0.49768322E+01  0.44768549E+02                                 1.523394                            1.465105      -1.371931       2.389712                    0.999111       2.586354       7.675378       0.420989       1.617393      -0.648056      -0.021457       0.005198      -0.004237       0.022480      -0.004317       0.016484      -0.000001       0.012211       0.020434      -0.014202      -0.007430       0.021632              1.545762       1.795785      -0.367776       0.045842       1.560306      -0.048349       1.281195           0.026382
            6              H       7.877457      10.134646      10.046694       0.113247       1.215851 0.88381111E+01  0.87403815E+02                                 1.767791                            1.653018      -1.018401       2.391585                    0.998216       3.309834       8.780960       0.534205       1.159383      -0.739538       0.027156      -0.001684       0.025881       0.037552       0.007373       0.014323       0.001666       0.002001      -0.008743      -0.015608      -0.001520       0.017129              1.816312       1.768994      -0.005884       0.513120       1.615647      -0.166819       2.064293          -0.000289
            7              H       7.637504      12.027485       8.761189       0.102396       1.166224 0.82447969E+01  0.80385346E+02                                 1.728332                            1.600278      -0.958917       2.410773                    0.998365       3.390793       9.024600       0.539346       1.164775      -0.736353       0.019952       0.026874       0.009438       0.034776       0.009079       0.015876      -0.000138      -0.004208      -0.003726      -0.019292       0.001839       0.017453              1.801430       1.607445       0.470081       0.145231       2.309412       0.016347       1.487433           0.001514
            8              H      18.544416      10.318291       6.771610       0.100004       1.346336 0.10057427E+02  0.10448082E+03                                 2.018246                            1.858590      -1.067550       2.360100                    0.996974       3.697199      10.624206       0.457767       1.287988      -0.708259      -0.028431      -0.001600      -0.022024       0.035999       0.010801       0.011932      -0.004860       0.003770      -0.007540      -0.018487       0.003359       0.015128              2.098160       2.101658       0.009249       0.704445       1.852554      -0.156889       2.340269           0.000923
            9              H      18.819235       8.399173       7.974216       0.108906       1.065444 0.74591247E+01  0.71964498E+02                                 1.714314                            1.588127      -1.045208       2.377452                    0.997219       3.534766       9.813054       0.500682       1.267985      -0.710495      -0.020844      -0.028912      -0.008107       0.036553       0.008379       0.011020      -0.000494       0.000638      -0.012614      -0.014403       0.000153       0.014250              1.791607       1.641415       0.492216       0.164981       2.233015       0.009239       1.500390          -0.000433
           10              H       9.343339      15.489270       7.876554       0.183635       0.961934 0.68836128E+01  0.64962526E+02                                 1.619215                            1.538464      -0.842001       2.507695                    0.999675       3.103517       8.465967       0.503350       1.289405      -0.708938       0.012260      -0.001057      -0.006804       0.014062      -0.004451      -0.003826       0.000717       0.005880       0.000626      -0.005736      -0.001487       0.007222              1.667849       1.749096      -0.040117      -0.406985       1.347621       0.103406       1.906830          -0.000119
           11              H       9.172950      15.937821       9.368738       0.200265       0.977587 0.66449416E+01  0.62344616E+02                                 1.645412                            1.515472      -1.258393       2.320321                    0.997568       3.163056       8.687250       0.503689       1.296093      -0.705918       0.009485       0.005624       0.014595       0.018293      -0.006746       0.006257       0.000796       0.003697      -0.009477      -0.009314      -0.000921       0.010236              1.741561       1.595442       0.202678       0.423544       1.522902       0.328364       2.106339           0.000032
           12              H       8.324216      14.746977       8.806614       0.187011       0.871504 0.59388622E+01  0.53658504E+02                                 1.475242                            1.395920      -0.772254       2.542544                    0.999988       2.923001       7.634473       0.550962       1.230408      -0.722065      -0.004681      -0.010836       0.006929       0.013687       0.000259      -0.001659      -0.004230       0.002857      -0.015955      -0.007557       0.002712       0.004845              1.526637       1.326795       0.318984      -0.015477       1.973276      -0.121809       1.279841           0.000404
           13              H       6.848392       3.600774       5.212425       0.407444       0.718504 0.49767778E+01  0.44767932E+02                                 1.523385                            1.465097      -1.371930       2.389713                    0.999112       2.586339       7.675319       0.420990       1.617394      -0.648056      -0.001281       0.022040       0.004237       0.022480      -0.001895       0.002944       0.016218      -0.014467       0.020434      -0.014202      -0.007430       0.021632              1.545753       1.438532      -0.302915      -0.039382       1.917539       0.053741       1.281188           0.026382
           14              H      11.679958      13.308953       1.309352       0.113246       1.215858 0.88381726E+01  0.87404582E+02                                 1.767798                            1.653024      -1.018405       2.391583                    0.998216       3.309846       8.781002       0.534204       1.159383      -0.739538      -0.003194      -0.027021      -0.025880       0.037552       0.007255       0.004197       0.013796       0.003312      -0.008744      -0.015610      -0.001520       0.017129              1.816320       1.618478       0.021443      -0.072477       1.766176       0.534671       2.064304          -0.000290
           15              H       9.860426      13.883168       2.594857       0.102396       1.166222 0.82447869E+01  0.80385220E+02                                 1.728330                            1.600276      -0.958916       2.410774                    0.998365       3.390791       9.024591       0.539346       1.164774      -0.736353      -0.030006      -0.014830      -0.009438       0.034776       0.007760       0.002700       0.015645       0.010322      -0.003726      -0.019292       0.001839       0.017453              1.801428       2.452251       0.316704       0.042027       1.464601       0.139975       1.487432           0.001515
           16              H       9.593803       2.846368       4.584436       0.100004       1.346337 0.10057434E+02  0.10448092E+03                                 2.018247                            1.858591      -1.067548       2.360100                    0.996974       3.697198      10.624205       0.457767       1.287988      -0.708259       0.006653       0.027688       0.022024       0.035999       0.010775      -0.002651       0.012608       0.004064      -0.007539      -0.018487       0.003359       0.015128              2.098161       1.863754       0.052441      -0.028528       2.090460       0.721140       2.340269           0.000923
           17              H      11.432963       2.233151       3.381830       0.108906       1.065443 0.74591158E+01  0.71964397E+02                                 1.714313                            1.588127      -1.045207       2.377453                    0.997219       3.534764       9.813050       0.500681       1.267986      -0.710495       0.032170       0.015344       0.008107       0.036553       0.007957       0.001482       0.010931       0.005294      -0.012614      -0.014403       0.000153       0.014250              1.791607       2.387160       0.356824       0.038562       1.487270       0.160677       1.500390          -0.000433
           18              H       6.149603      12.823156       3.479492       0.183635       0.961933 0.68835945E+01  0.64962274E+02                                 1.619208                            1.538458      -0.842003       2.507694                    0.999675       3.103514       8.465938       0.503353       1.289399      -0.708940      -0.001150      -0.012252       0.006804       0.014062      -0.003133       0.000022      -0.003893      -0.008634       0.000626      -0.005736      -0.001487       0.007223              1.667842       1.346325       0.033006       0.029041       1.750380      -0.418908       1.906822          -0.000119
           19              H       5.738704      13.070930       1.987308       0.200265       0.977587 0.66449429E+01  0.62344629E+02                                 1.645412                            1.515472      -1.258393       2.320321                    0.997568       3.163056       8.687249       0.503689       1.296093      -0.705918      -0.007228      -0.008328      -0.014595       0.018293      -0.005665       0.001901       0.006014      -0.008203      -0.009477      -0.009314      -0.000921       0.010236              1.741561       1.596461       0.202493       0.398741       1.521882       0.358075       2.106338           0.000032
           20              H       7.062005      13.693290       2.549432       0.187011       0.871503 0.59388556E+01  0.53658428E+02                                 1.475241                            1.395919      -0.772253       2.542545                    0.999988       2.923000       7.634468       0.550963       1.230407      -0.722065       0.011498       0.002670      -0.006929       0.013687       0.000745      -0.004459      -0.000877      -0.002492      -0.015955      -0.007557       0.002712       0.004845              1.526636       2.064774       0.185002      -0.122614       1.235294       0.006531       1.279840           0.000404
           21              H       4.766202       6.095028       5.212425       0.407444       0.718503 0.49767676E+01  0.44767822E+02                                 1.523385                            1.465096      -1.371928       2.389715                    0.999112       2.586336       7.675311       0.420990       1.617395      -0.648056       0.021457      -0.005198       0.004237       0.022481      -0.004317       0.016483      -0.000001       0.012212       0.020433      -0.014202      -0.007429       0.021631              1.545752       1.795774      -0.367773       0.045841       1.560296      -0.048349       1.281187           0.026382
           22              H      15.181307       9.114688       1.309352       0.113247       1.215851 0.88381180E+01  0.87403906E+02                                 1.767793                            1.653019      -1.018400       2.391585                    0.998216       3.309834       8.780963       0.534205       1.159384      -0.739538      -0.027156       0.001684      -0.025881       0.037552       0.007373       0.014323       0.001666       0.002001      -0.008743      -0.015608      -0.001520       0.017128              1.816313       1.768996      -0.005884       0.513121       1.615648      -0.166819       2.064295          -0.000290
           23              H      15.421260       7.221849       2.594857       0.102396       1.166219 0.82447511E+01  0.80384765E+02                                 1.728325                            1.600272      -0.958912       2.410775                    0.998365       3.390784       9.024560       0.539348       1.164773      -0.736353      -0.019952      -0.026874      -0.009438       0.034776       0.009079       0.015875      -0.000138      -0.004208      -0.003726      -0.019291       0.001839       0.017452              1.801423       1.607439       0.470079       0.145230       2.309401       0.016348       1.487427           0.001514
           24              H       4.514348       8.931043       4.584436       0.100004       1.346331 0.10057379E+02  0.10448018E+03                                 2.018238                            1.858584      -1.067548       2.360101                    0.996974       3.697191      10.624166       0.457769       1.287985      -0.708260       0.028431       0.001600       0.022024       0.035999       0.010801       0.011932      -0.004860       0.003770      -0.007539      -0.018487       0.003359       0.015128              2.098152       2.101650       0.009249       0.704441       1.852547      -0.156887       2.340260           0.000923
           25              H       4.239529      10.850161       3.381830       0.108906       1.065443 0.74591111E+01  0.71964328E+02                                 1.714312                            1.588126      -1.045205       2.377454                    0.997219       3.534762       9.813038       0.500682       1.267984      -0.710496       0.020843       0.028912       0.008107       0.036553       0.008379       0.011020      -0.000494       0.000638      -0.012614      -0.014403       0.000153       0.014250              1.791605       1.641414       0.492215       0.164981       2.233012       0.009240       1.500389          -0.000433
           26              H      13.715425       3.760064       3.479492       0.183635       0.961934 0.68836094E+01  0.64962479E+02                                 1.619213                            1.538463      -0.842002       2.507694                    0.999675       3.103517       8.465963       0.503351       1.289404      -0.708939      -0.012260       0.001057       0.006804       0.014062      -0.004451      -0.003826       0.000717       0.005880       0.000626      -0.005736      -0.001487       0.007223              1.667848       1.749095      -0.040117      -0.406985       1.347620       0.103406       1.906828          -0.000119
           27              H      13.885814       3.311513       1.987308       0.200265       0.977586 0.66449335E+01  0.62344525E+02                                 1.645411                            1.515472      -1.258391       2.320322                    0.997568       3.163055       8.687248       0.503688       1.296094      -0.705918      -0.009485      -0.005624      -0.014595       0.018293      -0.006746       0.006257       0.000796       0.003697      -0.009477      -0.009314      -0.000921       0.010236              1.741560       1.595442       0.202678       0.423544       1.522901       0.328364       2.106337           0.000032
           28              H      14.734548       4.502357       2.549432       0.187011       0.871504 0.59388628E+01  0.53658517E+02                                 1.475243                            1.395921      -0.772255       2.542544                    0.999988       2.923001       7.634476       0.550962       1.230409      -0.722065       0.004681       0.010836      -0.006929       0.013687       0.000260      -0.001659      -0.004230       0.002857      -0.015955      -0.007557       0.002712       0.004846              1.526638       1.326795       0.318984      -0.015477       1.973278      -0.121809       1.279841           0.000404
           29              H      16.210372      15.648560       6.143621       0.407445       0.718509 0.49768250E+01  0.44768478E+02                                 1.523394                            1.465105      -1.371939       2.389709                    0.999111       2.586350       7.675371       0.420988       1.617396      -0.648056       0.001281      -0.022040      -0.004237       0.022480      -0.001895       0.002944       0.016218      -0.014467       0.020434      -0.014202      -0.007430       0.021632              1.545762       1.438540      -0.302918      -0.039383       1.917552       0.053741       1.281195           0.026382
           30              H      11.378806       5.940381      10.046694       0.113246       1.215858 0.88381672E+01  0.87404506E+02                                 1.767797                            1.653022      -1.018404       2.391583                    0.998216       3.309845       8.780995       0.534205       1.159382      -0.739538       0.003194       0.027021       0.025880       0.037552       0.007254       0.004197       0.013796       0.003312      -0.008744      -0.015610      -0.001520       0.017129              1.816318       1.618477       0.021443      -0.072477       1.766175       0.534670       2.064302          -0.000290
           31              H      13.198338       5.366166       8.761189       0.102396       1.166220 0.82447639E+01  0.80384921E+02                                 1.728326                            1.600273      -0.958914       2.410774                    0.998365       3.390786       9.024567       0.539347       1.164773      -0.736353       0.030006       0.014830       0.009438       0.034776       0.007760       0.002700       0.015645       0.010322      -0.003726      -0.019291       0.001839       0.017452              1.801424       2.452244       0.316703       0.042027       1.464598       0.139974       1.487429           0.001514
           32              H      13.464961      16.402966       6.771610       0.100004       1.346335 0.10057414E+02  0.10448064E+03                                 2.018243                            1.858588      -1.067548       2.360100                    0.996974       3.697195      10.624186       0.457768       1.287986      -0.708260      -0.006653      -0.027688      -0.022024       0.035999       0.010774      -0.002651       0.012608       0.004064      -0.007539      -0.018486       0.003359       0.015128              2.098157       1.863750       0.052441      -0.028528       2.090456       0.721138       2.340265           0.000923
           33              H      11.625801      17.016183       7.974216       0.108906       1.065443 0.74591137E+01  0.71964363E+02                                 1.714312                            1.588126      -1.045206       2.377453                    0.997219       3.534763       9.813043       0.500682       1.267985      -0.710495      -0.032170      -0.015344      -0.008107       0.036553       0.007957       0.001482       0.010931       0.005294      -0.012614      -0.014403       0.000153       0.014250              1.791605       2.387158       0.356824       0.038562       1.487269       0.160677       1.500389          -0.000433
           34              H      16.909161       6.426178       7.876554       0.183635       0.961932 0.68835857E+01  0.64962167E+02                                 1.619207                            1.538457      -0.842003       2.507694                    0.999675       3.103512       8.465930       0.503353       1.289399      -0.708940       0.001150       0.012252      -0.006804       0.014062      -0.003133       0.000022      -0.003893      -0.008634       0.000626      -0.005736      -0.001487       0.007223              1.667841       1.346325       0.033006       0.029041       1.750379      -0.418908       1.906820          -0.000119
           35              H      17.320060       6.178404       9.368738       0.200265       0.977585 0.66449310E+01  0.62344500E+02                                 1.645411                            1.515472      -1.258391       2.320322                    0.997568       3.163054       8.687247       0.503688       1.296094      -0.705918       0.007228       0.008328       0.014595       0.018293      -0.005665       0.001901       0.006014      -0.008203      -0.009477      -0.009314      -0.000921       0.010236              1.741560       1.596461       0.202493       0.398741       1.521883       0.358075       2.106337           0.000032
           36              H      15.996759       5.556044       8.806614       0.187011       0.871503 0.59388610E+01  0.53658495E+02                                 1.475242                            1.395920      -0.772255       2.542544                    0.999988       2.923001       7.634475       0.550962       1.230408      -0.722065      -0.011498      -0.002670       0.006929       0.013687       0.000745      -0.004459      -0.000877      -0.002492      -0.015955      -0.007557       0.002712       0.004846              1.526638       2.064776       0.185002      -0.122614       1.235295       0.006531       1.279841           0.000404
           37              C       6.592050       7.829244      10.021711       0.596390      25.093749 0.24852721E+03  0.51348390E+04                                 7.942769                            5.587284       0.009705       2.061753                    0.999509      22.232619      62.035204       0.629353       0.471041      -1.020996       0.006755      -0.057422       0.037149       0.068724      -0.032143      -0.062373       0.037018       0.112870      -0.038465      -0.073226      -0.038090       0.111316             10.347467       6.178486       0.478932       2.547765      13.908514      -4.526591      10.955400           0.013452
           38              C       6.477429       9.069760       9.160922      -0.021179      39.271745 0.41273307E+03  0.95050945E+04                                10.029258                            6.711709       0.000675       2.008201                    0.999333      26.814081      74.412074       0.649816       0.409287      -1.077014      -0.007328       0.035093      -0.030659       0.047172      -0.002989      -0.001146       0.006111       0.011154       0.019756      -0.011437       0.002098       0.009339             13.782928       7.896854       0.491638       3.113962      20.038608      -8.167927      13.413323           0.061470
           39              C       7.246266      10.145443       9.363060      -0.107274      34.987141 0.40222598E+03  0.93045781E+04                                 9.364477                            6.731192      -0.014528       1.967312                    0.999684      29.139260      83.986426       0.626808       0.422421      -1.056946      -0.014044       0.006819      -0.026704       0.030933      -0.008563       0.022305       0.007057       0.039816       0.042371      -0.032213      -0.003600       0.035813             11.700919       7.260071       1.276321       2.270441      17.078034      -5.703980      10.764652          -0.004734
           40              C       7.120154      11.279439       8.567001      -0.120104      36.036241 0.41648409E+03  0.97333577E+04                                 9.599856                            6.890517      -0.055402       1.947861                    0.999654      29.714887      86.509761       0.613063       0.427500      -1.052203      -0.017536      -0.036422      -0.006325       0.040915       0.033031       0.006976       0.013997      -0.008411      -0.052863      -0.027099      -0.018629       0.045728             11.976246       7.482396       0.582322       3.017997      16.524524      -5.964275      11.921818           0.049278
           41              C       6.279303      11.325219       7.538143      -0.084242      41.746510 0.43910881E+03  0.10280854E+05                                10.382666                            6.903684       0.108644       2.025412                    0.999662      27.979007      78.550430       0.642729       0.407025      -1.077405       0.018104      -0.066247       0.040872       0.079918       0.017666       0.007080      -0.003415      -0.001511      -0.076764      -0.028096      -0.002488       0.030584             14.256472       8.237091       1.465875       2.681402      21.277771      -8.305550      13.254555           0.027306
           42              C      19.231721      10.262028       7.393922      -0.136031      37.380002 0.43543050E+03  0.10319087E+05                                 9.852357                            7.044149      -0.014877       1.954009                    0.999733      30.481137      90.190888       0.604803       0.427336      -1.049333       0.029898      -0.000382       0.028614       0.041386       0.011004       0.037488       0.011389       0.047823       0.051233      -0.035269      -0.021272       0.056541             12.292645       8.318412       1.739494       2.778140      17.621484      -5.380084      10.938039           0.033948
           43              C      19.364024       9.133200       8.145692      -0.114656      36.739648 0.42900227E+03  0.10100150E+05                                 9.754359                            7.003647      -0.000238       1.969092                    0.999724      29.666046      86.679339       0.606761       0.428766      -1.051453       0.024830       0.018489       0.006736       0.031682       0.025616      -0.000924       0.013965       0.006059      -0.052842      -0.028968      -0.007069       0.036037             12.240984       8.026022       0.420356       3.545975      16.369694      -5.943290      12.327238          -0.001421
           44              C       6.166482      12.530313       6.644423       0.609963      23.526227 0.21785391E+03  0.43595310E+04                                 7.636154                            5.255362       0.126386       2.113261                    0.999615      21.301398      58.681395       0.643814       0.475413      -1.017648      -0.024554       0.060701      -0.079254       0.102804      -0.001246       0.002840       0.057568       0.062081       0.145414      -0.080954       0.006800       0.074154              9.933683       7.666556       1.315417       1.755954      13.865507      -5.012071       8.268985           0.171994
           45              C       7.654154      16.548465       8.187709       0.435514      26.992916 0.29796978E+03  0.64134713E+04                                 8.275626                            6.058879      -0.050018       2.033316                    0.999333      23.140406      64.952129       0.615944       0.462002      -1.030527       0.019219      -0.000870       0.034870       0.039826      -0.000807      -0.007503      -0.024797       0.018749      -0.069287      -0.039068       0.015662       0.023406             10.071500      10.177043      -3.662528       3.591211      10.289071       1.214381       9.748384           0.000871
           46              C       8.717238      15.596627       8.595391      -0.565125      28.912525 0.43056198E+03  0.10089340E+05                                 7.969985                            6.684860       0.083616       1.997142                    0.996931      31.876596      91.233184       0.671582       0.389207      -1.083266      -0.018569       0.022984       0.003012       0.029701      -0.044979       0.005384      -0.012535       0.018301      -0.078630      -0.037054      -0.023644       0.060699              8.804669       8.914874      -0.912045       1.452655       8.940829       0.132048       8.558303           0.000293
           47              C      14.177894      14.161866       1.334335       0.596391      25.093719 0.24852704E+03  0.51348345E+04                                 7.942766                            5.587284       0.009700       2.061752                    0.999509      22.232596      62.035140       0.629353       0.471042      -1.020996       0.055292      -0.016903      -0.037149       0.068724      -0.010253       0.025281      -0.067983      -0.128266      -0.038466      -0.073227      -0.038091       0.111318             10.347459      13.830200      -0.910250      -3.998664       6.256791       3.315377      10.955388           0.013452
           48              C      12.977805      14.496239       2.195124      -0.021180      39.271710 0.41273308E+03  0.95050947E+04                                10.029254                            6.711710       0.000679       2.008203                    0.999333      26.814076      74.412061       0.649816       0.409287      -1.077014      -0.033219       0.013479       0.030659       0.047172      -0.000838       0.005808      -0.002219      -0.012544       0.019756      -0.011437       0.002097       0.009340             13.782915      19.823974      -1.673747      -7.480279       8.111467       4.522924      13.413303           0.061471
           49              C      11.782085      13.931919       1.992986      -0.107272      34.986971 0.40222361E+03  0.93045102E+04                                 9.364449                            6.731172      -0.014534       1.967311                    0.999684      29.139189      83.986177       0.626809       0.422421      -1.056946      -0.004202       0.015037       0.026704       0.030933      -0.001020       0.010927       0.020687      -0.043294       0.042376      -0.032213      -0.003601       0.035813             11.700879      17.213321      -0.530726      -5.206637       7.124692       3.252835      10.764625          -0.004734
           50              C      10.688856      14.258572       2.789045      -0.120105      36.036296 0.41648474E+03  0.97333778E+04                                 9.599873                            6.890528      -0.055402       1.947861                    0.999654      29.714894      86.509836       0.613062       0.427501      -1.052202       0.038968       0.010748       0.006324       0.040915       0.029445       0.015019       0.004363       0.031096      -0.052862      -0.027100      -0.018628       0.045728             11.976268      16.440714      -1.044086      -5.329248       7.566245       4.034881      11.921846           0.049279
           51              C      10.794015      15.094076       3.817903      -0.084242      41.746458 0.43910812E+03  0.10280835E+05                                10.382659                            6.903680       0.108644       2.025413                    0.999662      27.978990      78.550384       0.642729       0.407025      -1.077405       0.061947      -0.029647      -0.040872       0.079918       0.016272      -0.002095       0.007575       0.013835      -0.076762      -0.028095      -0.002488       0.030583             14.256460      21.376903      -0.919693      -7.692968       8.137928       4.121914      13.254548           0.027307
           52              C       9.526386       2.160066       3.962124      -0.136031      37.379963 0.43543016E+03  0.10319076E+05                                 9.852351                            7.044146      -0.014870       1.954011                    0.999733      30.481103      90.190761       0.604803       0.427336      -1.049333      -0.004967      -0.029484      -0.028613       0.041385       0.018705       0.017901       0.034851      -0.037033       0.051230      -0.035266      -0.021273       0.056539             12.292634      17.936077      -0.006612      -4.797273       8.003802       3.694508      10.938024           0.033949
           53              C      10.613425       1.828246       3.210354      -0.114656      36.739635 0.42900238E+03  0.10100153E+05                                 9.754357                            7.003648      -0.000239       1.969092                    0.999724      29.666039      86.679313       0.606761       0.428766      -1.051453      -0.022627      -0.021128      -0.006736       0.031682       0.025046       0.013575      -0.003403       0.012336      -0.052841      -0.028969      -0.007069       0.036037             12.240979      16.251212      -1.072942      -5.214263       8.144497       4.550599      12.327227          -0.001421
           54              C       9.628458      15.420352       4.711623       0.609963      23.526204 0.21785365E+03  0.43595247E+04                                 7.636153                            5.255361       0.126387       2.113262                    0.999615      21.301370      58.681314       0.643814       0.475414      -1.017647      -0.055338       0.035001       0.079255       0.102804       0.009744       0.057151      -0.007491      -0.058995       0.145417      -0.080955       0.006799       0.074156              9.933681      14.130089       0.141940      -4.617788       7.401966       2.623032       8.268988           0.171993
           55              C       5.409187      14.674378       3.168337       0.435514      26.992910 0.29796979E+03  0.64134714E+04                                 8.275624                            6.058879      -0.050017       2.033316                    0.999333      23.140401      64.952107       0.615945       0.462002      -1.030527      -0.002578      -0.019065      -0.034870       0.039826       0.002540      -0.025738      -0.002953      -0.018121      -0.069287      -0.039068       0.015662       0.023407             10.071497       8.998048      -3.448480       1.836354      11.468061       3.316519       9.748381           0.000871
           56              C       6.155815      13.458364       2.760655      -0.565125      28.912518 0.43056192E+03  0.10089338E+05                                 7.969986                            6.684862       0.083617       1.997143                    0.996931      31.876595      91.233178       0.671581       0.389207      -1.083266      -0.019298       0.022376      -0.003013       0.029701      -0.038892      -0.011371       0.007536      -0.048755      -0.078630      -0.037054      -0.023644       0.060698              8.804669       8.619402      -0.858400       0.389414       9.236302       1.405704       8.558303           0.000293
           57              C      16.466714      11.420090       1.334335       0.596390      25.093713 0.24852688E+03  0.51348306E+04                                 7.942764                            5.587283       0.009702       2.061752                    0.999509      22.232600      62.035156       0.629353       0.471041      -1.020996      -0.006755       0.057422      -0.037149       0.068723      -0.032143      -0.062374       0.037018       0.112870      -0.038465      -0.073226      -0.038091       0.111317             10.347457       6.178483       0.478934       2.547764      13.908496      -4.526580      10.955390           0.013452
           58              C      16.581335      10.179574       2.195124      -0.021179      39.271667 0.41273233E+03  0.95050737E+04                                10.029250                            6.711707       0.000673       2.008201                    0.999333      26.814048      74.411980       0.649816       0.409288      -1.077014       0.007328      -0.035092       0.030659       0.047171      -0.002990      -0.001147       0.006111       0.011155       0.019756      -0.011438       0.002097       0.009341             13.782907       7.896849       0.491641       3.113959      20.038569      -8.167905      13.413303           0.061470
           59              C      15.812498       9.103891       1.992986      -0.107275      34.987080 0.40222535E+03  0.93045596E+04                                 9.364466                            6.731186      -0.014529       1.967312                    0.999684      29.139232      83.986316       0.626808       0.422421      -1.056946       0.014044      -0.006820       0.026704       0.030933      -0.008564       0.022305       0.007057       0.039815       0.042370      -0.032212      -0.003600       0.035812             11.700899       7.260064       1.276323       2.270439      17.077998      -5.703962      10.764635          -0.004734
           60              C      15.938610       7.969895       2.789045      -0.120104      36.036133 0.41648287E+03  0.97333206E+04                                 9.599835                            6.890506      -0.055399       1.947863                    0.999654      29.714825      86.509495       0.613064       0.427500      -1.052203       0.017535       0.036422       0.006324       0.040915       0.033030       0.006975       0.013998      -0.008409      -0.052862      -0.027100      -0.018627       0.045727             11.976214       7.482379       0.582320       3.017990      16.524473      -5.964254      11.921789           0.049278
           61              C      16.779461       7.924115       3.817903      -0.084242      41.746284 0.43910658E+03  0.10280788E+05                                10.382632                            6.903669       0.108639       2.025412                    0.999662      27.978915      78.550098       0.642730       0.407025      -1.077405      -0.018104       0.066245      -0.040871       0.079916       0.017665       0.007079      -0.003415      -0.001512      -0.076758      -0.028094      -0.002488       0.030582             14.256413       8.237065       1.465874       2.681392      21.277672      -8.305504      13.254503           0.027306
           62              C       3.827043       8.987306       3.962124      -0.136031      37.379901 0.43542939E+03  0.10319052E+05                                 9.852337                            7.044139      -0.014872       1.954011                    0.999733      30.481080      90.190634       0.604804       0.427336      -1.049333      -0.029898       0.000382      -0.028614       0.041386       0.011004       0.037487       0.011390       0.047824       0.051234      -0.035270      -0.021270       0.056540             12.292614       8.318396       1.739492       2.778133      17.621434      -5.380064      10.938013           0.033949
           63              C       3.694740      10.116134       3.210354      -0.114657      36.739583 0.42900162E+03  0.10100130E+05                                 9.754346                            7.003641      -0.000238       1.969092                    0.999724      29.666015      86.679206       0.606761       0.428766      -1.051453      -0.024830      -0.018489      -0.006736       0.031682       0.025615      -0.000924       0.013965       0.006060      -0.052841      -0.028968      -0.007068       0.036036             12.240962       8.026014       0.420357       3.545972      16.369654      -5.943271      12.327219          -0.001421
           64              C      16.892282       6.719021       4.711623       0.609965      23.526087 0.21785248E+03  0.43594966E+04                                 7.636142                            5.255357       0.126372       2.113258                    0.999615      21.301302      58.681150       0.643812       0.475415      -1.017646       0.024553      -0.060698       0.079256       0.102803      -0.001248       0.002836       0.057572       0.062079       0.145419      -0.080957       0.006799       0.074158              9.933661       7.666545       1.315420       1.755949      13.865472      -5.012053       8.268966           0.171991
           65              C      15.404610       2.700869       3.168337       0.435511      26.993095 0.29797193E+03  0.64135282E+04                                 8.275659                            6.058899      -0.050017       2.033314                    0.999333      23.140472      64.952330       0.615944       0.462001      -1.030528      -0.019220       0.000869      -0.034871       0.039826      -0.000807      -0.007502      -0.024797       0.018750      -0.069287      -0.039069       0.015663       0.023406             10.071544      10.177107      -3.662558       3.591245      10.289103       1.214363       9.748422           0.000871
           66              C      14.341526       3.652707       2.760655      -0.565125      28.912556 0.43056250E+03  0.10089355E+05                                 7.969992                            6.684865       0.083614       1.997141                    0.996931      31.876618      91.233271       0.671581       0.389207      -1.083266       0.018569      -0.022985      -0.003013       0.029701      -0.044979       0.005383      -0.012535       0.018301      -0.078631      -0.037055      -0.023644       0.060699              8.804677       8.914882      -0.912051       1.452653       8.940844       0.132048       8.558306           0.000293
           67              C       8.880870       5.087468      10.021711       0.596391      25.093706 0.24852693E+03  0.51348320E+04                                 7.942764                            5.587284       0.009699       2.061751                    0.999509      22.232590      62.035125       0.629353       0.471042      -1.020996      -0.055292       0.016903       0.037149       0.068723      -0.010254       0.025281      -0.067984      -0.128266      -0.038466      -0.073227      -0.038091       0.111318             10.347454      13.830191      -0.910249      -3.998659       6.256789       3.315376      10.955383           0.013452
           68              C      10.080959       4.753095       9.160922      -0.021179      39.271669 0.41273271E+03  0.95050841E+04                                10.029248                            6.711708       0.000678       2.008202                    0.999333      26.814060      74.412007       0.649816       0.409288      -1.077014       0.033219      -0.013479      -0.030659       0.047171      -0.000838       0.005808      -0.002220      -0.012544       0.019756      -0.011438       0.002097       0.009340             13.782901      19.823949      -1.673743      -7.480266       8.111462       4.522920      13.413291           0.061470
           69              C      11.276679       5.317415       9.363060      -0.107272      34.986924 0.40222314E+03  0.93044956E+04                                 9.364438                            6.731167      -0.014535       1.967311                    0.999684      29.139169      83.986075       0.626809       0.422420      -1.056947       0.004202      -0.015037      -0.026704       0.030933      -0.001020       0.010927       0.020686      -0.043294       0.042376      -0.032213      -0.003600       0.035813             11.700861      17.213292      -0.530722      -5.206623       7.124684       3.252829      10.764608          -0.004733
           70              C      12.369908       4.990762       8.567001      -0.120104      36.036215 0.41648381E+03  0.97333489E+04                                 9.599853                            6.890517      -0.055400       1.947862                    0.999654      29.714854      86.509633       0.613063       0.427501      -1.052203      -0.038968      -0.010747      -0.006324       0.040915       0.029445       0.015019       0.004362       0.031095      -0.052862      -0.027100      -0.018627       0.045727             11.976239      16.440669      -1.044082      -5.329230       7.566230       4.034872      11.921819           0.049278
           71              C      12.264749       4.155258       7.538143      -0.084242      41.746345 0.43910702E+03  0.10280801E+05                                10.382640                            6.903671       0.108642       2.025413                    0.999662      27.978945      78.550202       0.642730       0.407025      -1.077405      -0.061946       0.029647       0.040871       0.079917       0.016272      -0.002095       0.007574       0.013834      -0.076759      -0.028094      -0.002489       0.030582             14.256426      21.376845      -0.919690      -7.692944       8.137913       4.121905      13.254519           0.027307
           72              C      13.532378      17.089268       7.393922      -0.136031      37.379904 0.43542946E+03  0.10319055E+05                                 9.852338                            7.044139      -0.014868       1.954012                    0.999733      30.481071      90.190604       0.604804       0.427336      -1.049333       0.004967       0.029484       0.028613       0.041385       0.018704       0.017901       0.034850      -0.037033       0.051231      -0.035266      -0.021272       0.056539             12.292615      17.936046      -0.006612      -4.797264       8.003791       3.694502      10.938007           0.033949
           73              C      12.445339      17.421088       8.145692      -0.114657      36.739608 0.42900211E+03  0.10100144E+05                                 9.754350                            7.003645      -0.000240       1.969091                    0.999724      29.666027      86.679250       0.606761       0.428766      -1.051453       0.022628       0.021128       0.006736       0.031682       0.025046       0.013575      -0.003404       0.012336      -0.052841      -0.028969      -0.007068       0.036037             12.240968      16.251193      -1.072941      -5.214255       8.144493       4.550596      12.327218          -0.001421
           74              C      13.430306       3.828982       6.644423       0.609965      23.526140 0.21785298E+03  0.43595087E+04                                 7.636149                            5.255360       0.126379       2.113260                    0.999615      21.301328      58.681222       0.643812       0.475415      -1.017646       0.055336      -0.035001      -0.079255       0.102804       0.009743       0.057152      -0.007493      -0.058995       0.145420      -0.080956       0.006799       0.074158              9.933672      14.130070       0.141943      -4.617780       7.401967       2.623031       8.268980           0.171991
           75              C      17.649577       4.574956       8.187709       0.435511      26.993094 0.29797200E+03  0.64135297E+04                                 8.275659                            6.058900      -0.050017       2.033314                    0.999333      23.140470      64.952321       0.615944       0.462001      -1.030528       0.002578       0.019066       0.034871       0.039826       0.002540      -0.025738      -0.002952      -0.018121      -0.069287      -0.039069       0.015663       0.023406             10.071543       8.998073      -3.448502       1.836343      11.468137       3.316557       9.748418           0.000871
           76              C      16.902949       5.790970       8.595391      -0.565126      28.912554 0.43056250E+03  0.10089355E+05                                 7.969994                            6.684867       0.083614       1.997141                    0.996931      31.876619      91.233278       0.671581       0.389207      -1.083266       0.019298      -0.022376       0.003013       0.029701      -0.038892      -0.011371       0.007536      -0.048755      -0.078632      -0.037054      -0.023644       0.060699              8.804679       8.619416      -0.858406       0.389414       9.236314       1.405704       8.558306           0.000293
           77              N       6.912194      16.432175       7.087308      -0.314711      41.687596 0.54362963E+03  0.13285920E+05                                 9.937005                            7.432382       0.220824       2.064643                    0.999235      29.477248      81.705682       0.657708       0.381052      -1.106852      -0.082962       0.126626       0.057436       0.161913      -0.066599       0.024926      -0.022056       0.003819      -0.123514      -0.049866      -0.045446       0.095312             12.451587      10.001696      -2.013227       3.489595      12.881936       4.930209      14.471129           0.003568
           78              N       5.656145      15.383632       4.268738      -0.314711      41.687606 0.54362984E+03  0.13285926E+05                                 9.937008                            7.432384       0.220825       2.064644                    0.999235      29.477247      81.705683       0.657708       0.381052      -1.106852      -0.109770       0.104247      -0.057436       0.161913      -0.061677      -0.017248       0.028465      -0.050397      -0.123515      -0.049866      -0.045446       0.095311             12.451591      12.082349      -2.390977       5.474270      10.801290       2.552769      14.471133           0.003568
           79              N      16.146570       2.817159       4.268738      -0.314672      41.686074 0.54360780E+03  0.13285234E+05                                 9.936712                            7.432193       0.220886       2.064671                    0.999235      29.476656      81.703198       0.657723       0.381048      -1.106856       0.082962      -0.126627      -0.057436       0.161914      -0.066600       0.024927      -0.022055       0.003819      -0.123514      -0.049867      -0.045446       0.095313             12.451177      10.001423      -2.013185       3.489482      12.881489       4.929964      14.470620           0.003568
           80              N      17.402619       3.865702       7.087308      -0.314672      41.686105 0.54360827E+03  0.13285249E+05                                 9.936718                            7.432197       0.220885       2.064671                    0.999235      29.476663      81.703231       0.657723       0.381048      -1.106856       0.109771      -0.104248       0.057436       0.161914      -0.061678      -0.017247       0.028466      -0.050397      -0.123513      -0.049867      -0.045446       0.095313             12.451186      12.081930      -2.390906       5.474012      10.801002       2.552704      14.470627           0.003568
           81              N      21.132632      17.641409       8.883835      -0.403963      40.679968 0.50129951E+03  0.11939803E+05                                 9.692560                            7.056195       0.442846       2.179872                    0.996979      27.971630      75.178079       0.690448       0.372456      -1.119319      -0.021286      -0.017769      -0.045753       0.053500      -0.022364      -0.029056      -0.024256      -0.008121      -0.144001      -0.068526       0.021796       0.046730             12.528225      11.095845      -1.007981       5.395595      11.461875       4.504238      15.026953           0.000401
           82              N       1.926132       1.607925       2.472211      -0.403963      40.679967 0.50129951E+03  0.11939803E+05                                 9.692560                            7.056195       0.442846       2.179872                    0.996979      27.971630      75.178079       0.690448       0.372456      -1.119319       0.021286       0.017770       0.045753       0.053500      -0.022364      -0.029056      -0.024256      -0.008121      -0.144001      -0.068526       0.021796       0.046730             12.528224      11.095870      -1.007987       5.395620      11.461848       4.504208      15.026955           0.000401
           83              O       7.320147       7.903960      11.035806      -0.563614      37.137809 0.52664585E+03  0.12594136E+05                                 8.857015                            7.068276       0.285806       2.139771                    0.997824      27.564462      72.247125       0.719974       0.355746      -1.141677      -0.013113      -0.019720      -0.025580       0.034859      -0.036879       0.003076       0.005120       0.099632       0.130797      -0.084047       0.039761       0.044286             10.832653       7.786741      -1.329347       4.406462       9.011443      -3.720987      15.699773           0.009396
           84              O      19.778082       6.815683       9.662860      -0.576025      38.943671 0.57079374E+03  0.13943676E+05                                 9.168342                            7.423329       0.227319       2.117405                    0.997048      28.052138      74.596984       0.692562       0.362034      -1.135358       0.017118       0.020404       0.019450       0.032980       0.016812      -0.042168       0.041107       0.002392      -0.146921      -0.085992       0.040789       0.045203             10.851392       7.770825       3.417123       1.041861      17.131513      -0.801305       7.651838           0.008759
           85              O       6.971029      13.365797       6.727322      -0.500904      34.579901 0.43211098E+03  0.98687387E+04                                 8.507753                            6.441506       0.278957       2.170723                    0.996328      25.971361      67.276832       0.744782       0.360090      -1.134300      -0.006549      -0.009916      -0.007932       0.014288       0.012291      -0.048624       0.010465      -0.033695       0.063946      -0.061279       0.009826       0.051453             10.684990       8.377582       5.440631      -0.554764      16.814387      -3.201262       6.863000           0.061363
           86              O      18.976051      12.670227       5.941483      -0.567345      26.764905 0.38636821E+03  0.86499901E+04                                 7.092363                            6.022826       0.244452       2.165902                    0.996255      26.087845      68.691605       0.777072       0.352071      -1.131558       0.068784      -0.039648       0.011259       0.080187      -0.039429       0.037732       0.015838       0.096722       0.011109      -0.074841       0.000306       0.074534              7.814043       8.998994      -1.622735       3.052298       6.954287      -1.644263       7.488847           0.025783
           87              O      13.974318      13.458826       0.320240      -0.563615      37.137721 0.52664480E+03  0.12594103E+05                                 8.856996                            7.068265       0.285807       2.139771                    0.997824      27.564448      72.247029       0.719975       0.355745      -1.141678       0.021745       0.009379       0.025580       0.034859      -0.017015       0.005588       0.002111      -0.119202       0.130797      -0.084048       0.039761       0.044286             10.832623       8.505053      -1.459756      -2.873987       8.293094       5.000261      15.699723           0.009397
           88              O      12.819703       1.006865       1.693186      -0.576025      38.943690 0.57079421E+03  0.13943690E+05                                 9.168346                            7.423332       0.227315       2.117404                    0.997048      28.052141      74.597000       0.692562       0.362034      -1.135357      -0.023133      -0.013199      -0.019450       0.032980       0.016161       0.032912      -0.048833       0.009581      -0.146920      -0.085992       0.040789       0.045202             10.851395      18.034002       1.553823      -0.602309       6.868342       1.168242       7.651841           0.008759
           89              O       8.662693      14.777989       4.628724      -0.500905      34.579882 0.43211097E+03  0.98687378E+04                                 8.507751                            6.441506       0.278958       2.170723                    0.996328      25.971343      67.276769       0.744782       0.360090      -1.134300       0.010926       0.004672       0.007932       0.014287       0.005584       0.001612      -0.049712       0.040186       0.063946      -0.061279       0.009826       0.051453             10.684986      18.457649       3.610568      -3.248870       6.734312       0.026007       6.862998           0.061363
           90              O       7.202592       2.841806       5.414563      -0.567345      26.764851 0.38636720E+03  0.86499601E+04                                 7.092349                            6.022814       0.244467       2.165907                    0.996255      26.087819      68.691465       0.777074       0.352071      -1.131558       0.026723      -0.074760      -0.011257       0.080187      -0.019914       0.022325       0.034295      -0.118273       0.011108      -0.074843       0.000308       0.074535              7.814026       6.449098      -1.159795      -1.072576       9.504147       3.296916       7.488835           0.025784
           91              O      15.738617      11.345374       0.320240      -0.563614      37.137796 0.52664579E+03  0.12594134E+05                                 8.857013                            7.068276       0.285808       2.139771                    0.997824      27.564459      72.247115       0.719974       0.355746      -1.141677       0.013113       0.019720       0.025580       0.034859      -0.036880       0.003076       0.005120       0.099633       0.130797      -0.084047       0.039761       0.044287             10.832646       7.786738      -1.329344       4.406459       9.011437      -3.720979      15.699764           0.009397
           92              O       3.280682      12.433651       1.693186      -0.576025      38.943653 0.57079358E+03  0.13943670E+05                                 9.168339                            7.423328       0.227320       2.117405                    0.997048      28.052134      74.596966       0.692562       0.362034      -1.135358      -0.017118      -0.020404      -0.019450       0.032980       0.016813      -0.042169       0.041107       0.002392      -0.146922      -0.085992       0.040789       0.045204             10.851384       7.770824       3.417121       1.041862      17.131493      -0.801301       7.651835           0.008759
           93              O      16.087735       5.883537       4.628724      -0.500905      34.579776 0.43210946E+03  0.98686952E+04                                 8.507733                            6.441495       0.278952       2.170722                    0.996328      25.971312      67.276671       0.744782       0.360090      -1.134300       0.006547       0.009915       0.007933       0.014286       0.012291      -0.048626       0.010467      -0.033696       0.063947      -0.061281       0.009826       0.051455             10.684956       8.377565       5.440616      -0.554762      16.814322      -3.201244       6.862981           0.061362
           94              O       4.082713       6.579107       5.414563      -0.567345      26.764789 0.38636630E+03  0.86499342E+04                                 7.092337                            6.022806       0.244462       2.165906                    0.996255      26.087781      68.691326       0.777075       0.352071      -1.131559      -0.068785       0.039649      -0.011258       0.080188      -0.039431       0.037731       0.015839       0.096725       0.011108      -0.074843       0.000308       0.074535              7.814010       8.998961      -1.622724       3.052282       6.954255      -1.644250       7.488815           0.025784
           95              O       9.084446       5.790508      11.035806      -0.563615      37.137715 0.52664477E+03  0.12594102E+05                                 8.856994                            7.068264       0.285808       2.139771                    0.997824      27.564448      72.247028       0.719975       0.355745      -1.141678      -0.021745      -0.009379      -0.025580       0.034859      -0.017015       0.005588       0.002111      -0.119202       0.130797      -0.084048       0.039761       0.044286             10.832619       8.505049      -1.459754      -2.873982       8.293091       5.000258      15.699717           0.009397
           96              O      10.239061      18.242469       9.662860      -0.576025      38.943681 0.57079414E+03  0.13943688E+05                                 9.168344                            7.423332       0.227315       2.117404                    0.997048      28.052139      74.596994       0.692562       0.362034      -1.135357       0.023133       0.013199       0.019450       0.032980       0.016161       0.032912      -0.048833       0.009581      -0.146920      -0.085992       0.040789       0.045203             10.851390      18.033990       1.553824      -0.602307       6.868342       1.168242       7.651839           0.008759
           97              O      14.396071       4.471345       6.727322      -0.500904      34.579837 0.43211052E+03  0.98687256E+04                                 8.507745                            6.441504       0.278951       2.170721                    0.996328      25.971324      67.276726       0.744781       0.360090      -1.134300      -0.010925      -0.004671      -0.007933       0.014287       0.005585       0.001612      -0.049714       0.040186       0.063947      -0.061281       0.009826       0.051455             10.684972      18.457614       3.610571      -3.248859       6.734311       0.026007       6.862991           0.061362
           98              O      15.856172      16.407528       5.941483      -0.567346      26.764854 0.38636724E+03  0.86499614E+04                                 7.092348                            6.022813       0.244465       2.165906                    0.996255      26.087822      68.691485       0.777074       0.352071      -1.131559      -0.026723       0.074761       0.011257       0.080188      -0.019914       0.022325       0.034295      -0.118274       0.011109      -0.074844       0.000309       0.074535              7.814025       6.449094      -1.159797      -1.072573       9.504153       3.296914       7.488829           0.025784

******************************************************
Auxiliary information for the entire system
The total spin magnetic moment of the unit cell is   1.985920
The total net atomic charge of the unit cell is   0.000000
Accuracy of reproducing the electrostatic potential in the unit cell:
  The inner radius (bohr) =    5.0000
  The outer radius (bohr) =   12.0000
  Valid grid points have density less than (e/(bohr^3)) =    0.0001
  The number of valid grid points were=       241470
  The rms potential error without charges in kcal/mol is=      4.73414
  The rms potential error with partial charges in kcal/mol is=      0.79598
  The RRMSE value at monopole order=      0.16814
  The rms potential error with partial charges and cloud penetration in kcal/mol is=      0.78621
  The RRMSE value at monopole order with cloud penetration is=      0.16607
  The rms potential error with partial charges and atomic dipoles in kcal/mol is=      0.33314
  The RRMSE value at dipole order=      0.07037
  The rms potential error with partial charges, atomic dipoles and cloud penetration in kcal/mol is=      0.31948
  The RRMSE value at dipole order with cloud penetration=      0.06748

******************************************************
The electron densities and ab initio electrostatic potential were computed in VASP using the PBE functional and
projector augmented wave method. See the main text of the journal article for a description of computational details.
The atomic charges, dipoles, and quadrupoles were computed with the DDEC6 method as described in
(a) T. A. Manz and N. Gabaldon Limas, RSC Adv. 6 (2016) 47771-47801 DOI: 10.1039/c6ra04656h
(b) N. Gabaldon Limas and T. A. Manz, RSC Adv. 8 (2018) 2678-2707 DOI: 10.1039/c7ra11829e.
For each atom in the material, the electron cloud parameters were fit to the spherically averaged atom-in-material
electron density using radial positions for which this density was between 10^-4 and 10^-2 electrons per cubic bohr.
The polarizabilities, dispersion coefficients, and quantum Drude oscillator (QDO) parameters were fit using the MCLF method.
The magnetic structure of the system was optimized in VASP from the default ferromagnetic initial guess using spin polarization.
The atomic spin moments (ASMs) were computed on this optimized magnetic structure using the DDEC6 partition as inputs
to the method of T. A. Manz and D. S. Sholl, J. Chem. Theory Comput. 7 (2011) 4146-4164 DOI: 10.1021/ct200539n.
The RMSE and RRMSE were computed using a uniform grid with Ewald summation.
