# Supplementary material for: A collection of forcefield precursors for metal–organic frameworks
Source: RSC Adv. 2019 Nov 13;9(63):36492–507. doi: 10.1039/c9ra07327b (PMC9075174; doi:10.1039/c9ra07327b)
Supplement: RA-009-C9RA07327B-s3435 [file RA-009-C9RA07327B-s3435.xyz]

   98
jmolscript: load "" {1 1 1} spacegroup "x,y,z" unitcell [{     14.059900     0.000000     0.000000 }, {      1.496234    13.980060     0.000000 }, {      6.962406     6.257008    10.876454 }]
Zn    21.624445    19.433559     9.959678     0.880976
Zn     0.894095     0.803509     0.916776     0.880975
Zn    16.290893     4.519660     5.438227     0.782912
Zn     6.227647    15.717408     5.438227     0.782910
H     10.964146    13.798088     1.258406     0.113349
H      9.129160    14.312197     2.601648     0.109386
H      9.831149     3.070826     4.458258     0.095218
H     11.709954     2.361077     3.290127     0.105014
H     16.347109     5.868849     8.597837     0.191272
H     17.098777     6.738946     7.531944     0.177553
H     17.676568     6.606211     8.982863     0.198615
H      7.403000     4.042486     5.359917     0.477727
H      7.632017    10.803555     9.618048     0.113349
H      7.316104    12.682832     8.274806     0.109387
H     18.418936    10.788539     6.418196     0.095218
H     18.924715     8.844872     7.586327     0.105015
H     14.943383     4.607341     2.278617     0.191272
H     13.998235     3.952537     3.344510     0.177554
H     14.068728     3.363901     1.893591     0.198615
H     17.711194    13.306302     5.516537     0.477728
H     11.554394     6.438980     9.618048     0.113349
H     13.389380     5.924871     8.274806     0.109387
H     12.687391    17.166242     6.418196     0.095218
H     10.808586    17.875991     7.586327     0.105015
H      6.171431    14.368219     2.278617     0.191272
H      5.419763    13.498122     3.344510     0.177553
H      4.841972    13.630857     1.893591     0.198615
H     15.115540    16.194582     5.516537     0.477728
H     14.886523     9.433513     1.258406     0.113349
H     15.202436     7.554236     2.601648     0.109387
H      4.099604     9.448529     4.458258     0.095218
H      3.593825    11.392196     3.290127     0.105015
H      7.575157    15.629727     8.597837     0.191272
H      8.520305    16.284531     7.531944     0.177553
H      8.449812    16.873167     8.982863     0.198615
H      4.807346     6.930766     5.359917     0.477727
C     13.470526    14.584825     1.367170     0.601446
C     12.268319    15.008035     2.161151    -0.024487
C     11.052458    14.428357     1.936009    -0.108151
C      9.931142    14.770110     2.714763    -0.121641
C     10.019341    15.764177     3.626210    -0.083756
C      9.755172     2.385938     3.833950    -0.144180
C     10.881675     1.978088     3.112841    -0.122749
C      8.816328    16.146229     4.460434     0.613870
C     17.992978     4.957345     7.861501     0.441623
C     17.209863     6.148884     8.280244    -0.567122
C      6.583022     8.395131     9.509284     0.601446
C      6.290153     9.635548     8.715303    -0.024486
C      6.995930    10.782817     8.940445    -0.108151
C      6.775446    11.934134     8.161691    -0.121642
C      5.777638    11.952223     7.250244    -0.083756
C     19.108020    10.791200     7.042504    -0.144180
C     19.393672     9.627690     7.763613    -0.122749
C      5.525778    13.189062     6.416020     0.613869
C     15.674559     2.873818     3.014953     0.441623
C     14.573124     3.779288     2.596210    -0.567122
C      9.048014     5.652243     9.509284     0.601446
C     10.250221     5.229033     8.715303    -0.024487
C     11.466082     5.808711     8.940445    -0.108151
C     12.587398     5.466958     8.161691    -0.121641
C     12.499199     4.472891     7.250244    -0.083756
C     12.763368    17.851130     7.042504    -0.144180
C     11.636865    18.258980     7.763613    -0.122749
C     13.702212     4.090839     6.416020     0.613869
C      4.525562    15.279723     3.014953     0.441622
C      5.308677    14.088184     2.596210    -0.567122
C     15.935518    11.841937     1.367170     0.601446
C     16.228387    10.601520     2.161151    -0.024487
C     15.522610     9.454251     1.936009    -0.108151
C     15.743094     8.302934     2.714763    -0.121641
C     16.740902     8.284845     3.626210    -0.083756
C      3.410520     9.445868     3.833950    -0.144180
C      3.124868    10.609378     3.112841    -0.122749
C     16.992762     7.048006     4.460434     0.613869
C      6.843981    17.363250     7.861501     0.441622
C      7.945416    16.457780     8.280244    -0.567122
N     17.724928     4.231252     6.801047    -0.313572
N     16.425054     3.063076     4.075407    -0.313572
N      4.793612    16.005816     4.075407    -0.313563
N      6.093486    17.173992     6.801047    -0.313563
N     20.546258    18.464608     8.529315    -0.418140
N      1.972282     1.772460     2.347139    -0.418140
O     13.248621    13.824390     0.380676    -0.574669
O     13.071737     1.024955     1.718480    -0.570406
O      7.809810    15.484286     4.366896    -0.511601
O      7.392506     3.201645     5.161965    -0.605619
O      7.362755     8.534851    10.495778    -0.574668
O      6.048430     7.348634     9.157974    -0.570406
O      6.291074    14.119422     6.509558    -0.511601
O     18.548376    13.227255     5.714489    -0.605619
O      9.269919     6.412678    10.495778    -0.574668
O      7.950569     5.232053     9.157974    -0.570406
O     14.708730     4.752782     6.509558    -0.511602
O     15.126034    17.035423     5.714489    -0.605618
O     15.155785    11.702217     0.380676    -0.574668
O      2.410210    12.888434     1.718480    -0.570406
O     16.227466     6.117646     4.366896    -0.511601
O      3.970164     7.009813     5.161965    -0.605618

The following XYZ coordinates are in angstroms. Other properties are in atomic units.
The sperically averaged electron density of each atom fit to a function of the form exp(a - br)
eigen_1, eigen_2 and eigen_3 are the three eigenvalues of traceless quadrupole moment tensor
  atom number  atomic symbol              X              Y              Z     net charge C6 coefficient C8 coefficient C10 coefficient fluctuating dipole atomic polarizability isotropic forcefield polarizability              a              b squared Pearson coefficient          <r^3>          <r^4>         wp_QDO          m_QDO          q_QDO       dipole_x       dipole_y       dipole_z         dipole            Qxy            Qxz            Qyz     Q(x^2-y^2)  Q(3z^2 - R^2)        eigen_1        eigen_2        eigen_3 static polarizability      alpha(xx)      alpha(xy)      alpha(xz)      alpha(yy)      alpha(yz)      alpha(zz) atomic spin moment
            1             Zn      21.624445      19.433559       9.959678       0.880976     106.312967 0.19470419E+04  0.62594608E+05                                18.466706                           14.570908       0.218552       1.931500                    0.996568      46.514653     127.754255       0.465924       0.408911      -1.137295      -0.019650      -0.017659      -0.022044       0.034408      -0.033317      -0.036033      -0.032383      -0.007131      -0.050632      -0.069592       0.027646       0.041946             23.946548      21.892406      -1.979504       2.268297      22.316131       2.038480      27.631106           0.001403
            2             Zn       0.894095       0.803509       0.916776       0.880975     106.312976 0.19470421E+04  0.62594613E+05                                18.466708                           14.570909       0.218552       1.931500                    0.996568      46.514655     127.754263       0.465924       0.408911      -1.137295       0.019650       0.017659       0.022044       0.034408      -0.033317      -0.036033      -0.032383      -0.007131      -0.050632      -0.069592       0.027646       0.041946             23.946550      21.892403      -1.979504       2.268295      22.316136       2.038484      27.631112           0.001403
            3             Zn      16.290893       4.519660       5.438227       0.782912     102.177065 0.19478229E+04  0.62568691E+05                                17.757254                           14.408616       0.326906       1.954554                    0.996149      47.770301     130.757900       0.477059       0.399693      -1.144844      -0.062227       0.069242      -0.000000       0.093095      -0.017873       0.005007       0.004499      -0.003826      -0.001382      -0.020057       0.001851       0.018206             21.933323      21.696995       0.481762       1.495091      21.593886       1.343606      22.509088           0.008156
            4             Zn       6.227647      15.717408       5.438227       0.782910     102.177195 0.19478279E+04  0.62568894E+05                                17.757273                           14.408639       0.326905       1.954554                    0.996149      47.770348     130.758094       0.477058       0.399693      -1.144844       0.062227      -0.069243      -0.000000       0.093096      -0.017874       0.005007       0.004499      -0.003826      -0.001383      -0.020058       0.001851       0.018206             21.933335      21.697011       0.481760       1.495083      21.593908       1.343594      22.509087           0.008156
            5              H      10.964146      13.798088       1.258406       0.113349       1.196027 0.86653591E+01  0.85374995E+02                                 1.753798                            1.640555      -0.997954       2.400919                    0.998464       3.319498       8.824328       0.533747       1.164733      -0.737809      -0.004437      -0.026457      -0.029204       0.039655       0.009689       0.003766       0.013870       0.002017      -0.003885      -0.015839      -0.002784       0.018623              1.805569       1.613519       0.011889      -0.087341       1.759080       0.531406       2.044108          -0.000214
            6              H       9.129160      14.312197       2.601648       0.109386       1.174646 0.83407778E+01  0.81561325E+02                                 1.742441                            1.615237      -0.966348       2.414238                    0.998433       3.348433       8.926631       0.533987       1.172998      -0.735018      -0.030819      -0.022170      -0.003329       0.038111       0.011637      -0.000352       0.014256       0.001404      -0.015830      -0.019136       0.000320       0.018816              1.813903       2.413722       0.369888      -0.032639       1.554438       0.122934       1.473549           0.001293
            7              H       9.831149       3.070826       4.458258       0.095218       1.333947 0.98952150E+01  0.10231463E+03                                 1.987800                            1.827797      -1.153772       2.313324                    0.995939       3.777721      10.808045       0.467877       1.266082      -0.711749       0.006870       0.026111       0.024030       0.036145       0.008446      -0.002324       0.012998       0.008923      -0.004608      -0.018298       0.005120       0.013178              2.072318       1.836192       0.066532       0.000965       2.073332       0.724149       2.307429           0.001782
            8              H      11.709954       2.361077       3.290127       0.105014       1.074593 0.75605674E+01  0.73326547E+02                                 1.733835                            1.605817      -1.077655       2.357327                    0.996967       3.612702      10.117169       0.493776       1.278995      -0.707641       0.030854       0.016181       0.003511       0.035016       0.008091       0.000972       0.009968       0.004355      -0.013501      -0.013600      -0.000054       0.013654              1.812258       2.398845       0.350907       0.062122       1.512534       0.185892       1.525394          -0.000339
            9              H      16.347109       5.868849       8.597837       0.191272       0.875410 0.60225828E+01  0.54501205E+02                                 1.472090                            1.400625      -0.744664       2.558979                    0.999992       2.879146       7.478948       0.554103       1.221497      -0.724766      -0.011713      -0.003539       0.007740       0.014479       0.000978      -0.004691      -0.002292      -0.004060      -0.013629      -0.007597       0.001672       0.005926              1.516946       1.969234       0.198449      -0.191035       1.251919      -0.016826       1.329686           0.000367
           10              H      17.098777       6.738946       7.531944       0.177553       0.997015 0.71759861E+01  0.68504540E+02                                 1.662521                            1.573139      -0.888883       2.478792                    0.999535       3.191523       8.787547       0.496117       1.293254      -0.707636      -0.003191       0.011516      -0.006592       0.013648      -0.005001       0.002341      -0.002561      -0.008424      -0.000755      -0.006609      -0.001394       0.008003              1.718666       1.394741      -0.040140       0.125765       1.744278      -0.427269       2.016978           0.000053
           11              H      17.676568       6.606211       8.982863       0.198615       0.977962 0.66474042E+01  0.62565622E+02                                 1.663716                            1.528938      -1.282631       2.307278                    0.997514       3.222900       8.955155       0.493473       1.318739      -0.700709       0.007504       0.009004       0.013784       0.018093      -0.005289       0.002207       0.005692      -0.008097      -0.014706      -0.009581      -0.000759       0.010341              1.765352       1.649124       0.260814       0.414118       1.611127       0.395796       2.035806           0.000024
           12              H       7.403000       4.042486       5.359917       0.477727       0.507270 0.29485444E+01  0.23089075E+02                                 1.181398                            1.112917      -1.320393       2.483401                    0.999902       1.941248       5.239934       0.496545       1.575248      -0.657452       0.003913       0.032258       0.018836       0.037559       0.000396       0.001143       0.014320      -0.028811       0.000218      -0.014566      -0.008684       0.023250              1.206810       1.042610      -0.017292      -0.015995       1.481169       0.209158       1.096651           0.008660
           13              H       7.632017      10.803555       9.618048       0.113349       1.196026 0.86653545E+01  0.85374949E+02                                 1.753798                            1.640556      -0.997955       2.400919                    0.998464       3.319498       8.824332       0.533746       1.164734      -0.737809       0.026778       0.001596       0.029204       0.039655       0.009683       0.014193       0.002269       0.002130      -0.003885      -0.015839      -0.002784       0.018623              1.805570       1.759947      -0.003783       0.519094       1.612653      -0.143397       2.044109          -0.000213
           14              H       7.316104      12.682832       8.274806       0.109387       1.174647 0.83407897E+01  0.81561481E+02                                 1.742443                            1.615239      -0.966350       2.414237                    0.998433       3.348435       8.926642       0.533987       1.172999      -0.735018       0.025324       0.028285       0.003329       0.038111       0.011522       0.014138      -0.001867       0.003553      -0.015830      -0.019136       0.000321       0.018816              1.813905       1.642450       0.452435       0.118762       2.325715      -0.045536       1.473550           0.001294
           15              H      18.418936      10.788539       6.418196       0.095218       1.333949 0.98952346E+01  0.10231490E+03                                 1.987802                            1.827799      -1.153773       2.313323                    0.995939       3.777726      10.808067       0.467877       1.266083      -0.711748      -0.026694      -0.004052      -0.024030       0.036145       0.009198       0.012677      -0.003694      -0.005146      -0.004608      -0.018298       0.005120       0.013178              2.072321       2.084730       0.039933       0.720141       1.824801      -0.076103       2.307433           0.001783
           16              H      18.924715       8.844872       7.586327       0.105015       1.074592 0.75605552E+01  0.73326411E+02                                 1.733834                            1.605816      -1.077655       2.357327                    0.996967       3.612702      10.117173       0.493776       1.278996      -0.707640      -0.019373      -0.028957      -0.003511       0.035016       0.008369       0.010015      -0.000094      -0.000832      -0.013501      -0.013600      -0.000054       0.013654              1.812257       1.596832       0.436742       0.191447       2.314545       0.041987       1.525394          -0.000339
           17              H      14.943383       4.607341       2.278617       0.191272       0.875410 0.60225828E+01  0.54501209E+02                                 1.472090                            1.400626      -0.744664       2.558979                    0.999992       2.879146       7.478950       0.554102       1.221498      -0.724765       0.004765       0.011270      -0.007740       0.014479       0.000526      -0.002779      -0.004420       0.004382      -0.013629      -0.007597       0.001672       0.005926              1.516947       1.302040       0.269857      -0.037061       1.919113      -0.188160       1.329687           0.000367
           18              H      13.998235       3.952537       3.344510       0.177554       0.997015 0.71759839E+01  0.68504508E+02                                 1.662520                            1.573138      -0.888883       2.478792                    0.999535       3.191523       8.787544       0.496118       1.293253      -0.707636      -0.011111       0.004398       0.006592       0.013648      -0.005779      -0.002297       0.002600       0.006116      -0.000755      -0.006609      -0.001394       0.008003              1.718665       1.731824      -0.076217      -0.411459       1.407194       0.170520       2.016977           0.000053
           19              H      14.068728       3.363901       1.893591       0.198615       0.977962 0.66474052E+01  0.62565631E+02                                 1.663716                            1.528938      -1.282631       2.307278                    0.997514       3.222900       8.955154       0.493473       1.318738      -0.700709      -0.009752      -0.006503      -0.013784       0.018093      -0.006026       0.005895       0.001589       0.005675      -0.014706      -0.009581      -0.000759       0.010341              1.765352       1.666753       0.258927       0.437618       1.593498       0.369647       2.035805           0.000024
           20              H      17.711194      13.306302       5.516537       0.477728       0.507271 0.29485478E+01  0.23089112E+02                                 1.181398                            1.112917      -1.320393       2.483401                    0.999902       1.941251       5.239946       0.496544       1.575248      -0.657452      -0.032491      -0.000458      -0.018836       0.037559      -0.002661       0.014361      -0.000387       0.028326       0.000218      -0.014566      -0.008684       0.023250              1.206811       1.472543      -0.063307       0.206269       1.051237      -0.038162       1.096651           0.008659
           21              H      11.554394       6.438980       9.618048       0.113349       1.196026 0.86653524E+01  0.85374919E+02                                 1.753798                            1.640555      -0.997955       2.400919                    0.998464       3.319497       8.824327       0.533747       1.164734      -0.737809       0.004437       0.026457       0.029204       0.039655       0.009689       0.003766       0.013870       0.002017      -0.003885      -0.015839      -0.002784       0.018623              1.805569       1.613519       0.011889      -0.087341       1.759080       0.531406       2.044108          -0.000214
           22              H      13.389380       5.924871       8.274806       0.109387       1.174647 0.83407871E+01  0.81561451E+02                                 1.742442                            1.615239      -0.966350       2.414238                    0.998433       3.348435       8.926642       0.533987       1.172999      -0.735018       0.030819       0.022170       0.003329       0.038111       0.011637      -0.000352       0.014256       0.001404      -0.015830      -0.019136       0.000321       0.018816              1.813905       2.413724       0.369889      -0.032639       1.554439       0.122934       1.473550           0.001294
           23              H      12.687391      17.166242       6.418196       0.095218       1.333948 0.98952265E+01  0.10231478E+03                                 1.987801                            1.827798      -1.153773       2.313323                    0.995939       3.777724      10.808056       0.467877       1.266082      -0.711749      -0.006870      -0.026111      -0.024030       0.036145       0.008446      -0.002324       0.012998       0.008923      -0.004608      -0.018298       0.005120       0.013178              2.072319       1.836193       0.066532       0.000965       2.073334       0.724150       2.307431           0.001783
           24              H      10.808586      17.875991       7.586327       0.105015       1.074593 0.75605641E+01  0.73326514E+02                                 1.733835                            1.605817      -1.077656       2.357327                    0.996967       3.612702      10.117172       0.493776       1.278996      -0.707641      -0.030854      -0.016181      -0.003511       0.035016       0.008091       0.000972       0.009968       0.004355      -0.013501      -0.013600      -0.000054       0.013654              1.812258       2.398845       0.350906       0.062122       1.512534       0.185892       1.525394          -0.000339
           25              H       6.171431      14.368219       2.278617       0.191272       0.875410 0.60225803E+01  0.54501181E+02                                 1.472090                            1.400626      -0.744664       2.558979                    0.999992       2.879145       7.478947       0.554102       1.221498      -0.724765       0.011713       0.003539      -0.007740       0.014479       0.000978      -0.004691      -0.002292      -0.004060      -0.013629      -0.007597       0.001672       0.005926              1.516946       1.969234       0.198449      -0.191035       1.251919      -0.016826       1.329686           0.000367
           26              H       5.419763      13.498122       3.344510       0.177553       0.997016 0.71759892E+01  0.68504573E+02                                 1.662521                            1.573139      -0.888883       2.478792                    0.999535       3.191524       8.787548       0.496118       1.293253      -0.707636       0.003191      -0.011516       0.006592       0.013648      -0.005001       0.002341      -0.002561      -0.008424      -0.000755      -0.006609      -0.001394       0.008003              1.718666       1.394741      -0.040140       0.125765       1.744278      -0.427269       2.016978           0.000053
           27              H       4.841972      13.630857       1.893591       0.198615       0.977962 0.66474042E+01  0.62565622E+02                                 1.663716                            1.528938      -1.282630       2.307278                    0.997514       3.222900       8.955155       0.493473       1.318739      -0.700709      -0.007504      -0.009004      -0.013784       0.018093      -0.005289       0.002207       0.005692      -0.008097      -0.014706      -0.009581      -0.000759       0.010341              1.765352       1.649124       0.260813       0.414118       1.611127       0.395796       2.035806           0.000024
           28              H      15.115540      16.194582       5.516537       0.477728       0.507271 0.29485456E+01  0.23089087E+02                                 1.181397                            1.112917      -1.320392       2.483401                    0.999902       1.941249       5.239937       0.496545       1.575247      -0.657452      -0.003913      -0.032258      -0.018836       0.037559       0.000396       0.001143       0.014320      -0.028811       0.000218      -0.014566      -0.008684       0.023249              1.206810       1.042610      -0.017292      -0.015995       1.481168       0.209158       1.096650           0.008660
           29              H      14.886523       9.433513       1.258406       0.113349       1.196026 0.86653522E+01  0.85374917E+02                                 1.753798                            1.640555      -0.997954       2.400919                    0.998464       3.319498       8.824330       0.533747       1.164734      -0.737809      -0.026778      -0.001596      -0.029204       0.039655       0.009683       0.014193       0.002269       0.002130      -0.003885      -0.015839      -0.002784       0.018623              1.805569       1.759947      -0.003783       0.519094       1.612652      -0.143397       2.044108          -0.000213
           30              H      15.202436       7.554236       2.601648       0.109387       1.174648 0.83407952E+01  0.81561550E+02                                 1.742443                            1.615240      -0.966349       2.414237                    0.998433       3.348436       8.926646       0.533987       1.172999      -0.735018      -0.025324      -0.028285      -0.003329       0.038111       0.011522       0.014138      -0.001867       0.003553      -0.015830      -0.019136       0.000321       0.018816              1.813906       1.642450       0.452436       0.118762       2.325716      -0.045536       1.473551           0.001294
           31              H       4.099604       9.448529       4.458258       0.095218       1.333949 0.98952383E+01  0.10231495E+03                                 1.987803                            1.827800      -1.153773       2.313323                    0.995939       3.777726      10.808070       0.467876       1.266083      -0.711748       0.026694       0.004052       0.024030       0.036145       0.009198       0.012677      -0.003694      -0.005146      -0.004608      -0.018298       0.005120       0.013178              2.072322       2.084731       0.039933       0.720141       1.824802      -0.076103       2.307434           0.001783
           32              H       3.593825      11.392196       3.290127       0.105015       1.074592 0.75605595E+01  0.73326462E+02                                 1.733835                            1.605817      -1.077655       2.357327                    0.996967       3.612703      10.117176       0.493776       1.278996      -0.707640       0.019373       0.028957       0.003511       0.035016       0.008369       0.010015      -0.000094      -0.000832      -0.013501      -0.013600      -0.000054       0.013654              1.812258       1.596832       0.436742       0.191447       2.314546       0.041987       1.525394          -0.000339
           33              H       7.575157      15.629727       8.597837       0.191272       0.875410 0.60225816E+01  0.54501194E+02                                 1.472090                            1.400626      -0.744664       2.558979                    0.999992       2.879146       7.478949       0.554103       1.221498      -0.724765      -0.004765      -0.011270       0.007740       0.014479       0.000526      -0.002779      -0.004420       0.004382      -0.013629      -0.007597       0.001672       0.005926              1.516946       1.302040       0.269856      -0.037061       1.919112      -0.188159       1.329686           0.000367
           34              H       8.520305      16.284531       7.531944       0.177553       0.997015 0.71759837E+01  0.68504504E+02                                 1.662520                            1.573138      -0.888883       2.478792                    0.999535       3.191523       8.787543       0.496118       1.293253      -0.707636       0.011111      -0.004398      -0.006592       0.013648      -0.005779      -0.002297       0.002600       0.006116      -0.000755      -0.006609      -0.001394       0.008003              1.718665       1.731824      -0.076217      -0.411459       1.407194       0.170520       2.016977           0.000053
           35              H       8.449812      16.873167       8.982863       0.198615       0.977962 0.66474047E+01  0.62565627E+02                                 1.663716                            1.528938      -1.282630       2.307278                    0.997514       3.222900       8.955155       0.493473       1.318739      -0.700709       0.009752       0.006503       0.013784       0.018093      -0.006026       0.005895       0.001589       0.005675      -0.014706      -0.009581      -0.000759       0.010341              1.765352       1.666753       0.258927       0.437618       1.593498       0.369647       2.035806           0.000024
           36              H       4.807346       6.930766       5.359917       0.477727       0.507271 0.29485477E+01  0.23089111E+02                                 1.181399                            1.112918      -1.320392       2.483401                    0.999902       1.941250       5.239943       0.496544       1.575249      -0.657452       0.032491       0.000458       0.018836       0.037559      -0.002661       0.014361      -0.000387       0.028326       0.000218      -0.014566      -0.008684       0.023250              1.206811       1.472544      -0.063307       0.206269       1.051238      -0.038162       1.096652           0.008660
           37              C      13.470526      14.584825       1.367170       0.601446      24.644210 0.24348534E+03  0.50102140E+04                                 7.863241                            5.541635       0.007725       2.062785                    0.999670      22.149754      61.890050       0.629344       0.472971      -1.018883       0.054722      -0.021519      -0.036721       0.069325      -0.003563       0.022951      -0.071582      -0.124383      -0.009771      -0.073946      -0.036771       0.110717             10.190439      13.715756      -1.183145      -3.622060       6.550143       3.513866      10.305417           0.016825
           38              C      12.268319      15.008035       2.161151      -0.024487      39.076569 0.41144533E+03  0.94791870E+04                                10.005716                            6.712222      -0.027550       1.998699                    0.999390      26.912126      74.986616       0.647434       0.410631      -1.074866      -0.041629       0.014408       0.025613       0.050957      -0.000257       0.004776      -0.004379      -0.006489       0.004319      -0.007218      -0.000272       0.007490             13.633936      19.349866      -2.043538      -6.871059       8.716279       4.958473      12.835664           0.066658
           39              C      11.052458      14.428357       1.936009      -0.108151      36.078777 0.42273494E+03  0.98943327E+04                                 9.566884                            6.910726      -0.012268       1.964056                    0.999632      29.453846      85.194852       0.617700       0.423653      -1.056925       0.003025       0.020400       0.020724       0.029237       0.005920       0.005652       0.024908      -0.048457       0.034447      -0.030918      -0.010161       0.041079             11.920151      17.593008      -0.644356      -5.132294       7.435519       3.408915      10.731927          -0.001724
           40              C       9.931142      14.770110       2.714763      -0.121641      36.427822 0.43090771E+03  0.10145722E+05                                 9.645806                            6.993532      -0.070893       1.940178                    0.999635      29.938042      87.181106       0.611177       0.425638      -1.054473       0.031921       0.009594       0.013629       0.036010       0.035937       0.009119       0.006417       0.028272      -0.053475      -0.029708      -0.019672       0.049380             11.942361      16.396238      -0.979320      -5.327180       8.278765       4.043294      11.152078           0.044817
           41              C      10.019341      15.764177       3.626210      -0.083756      41.907779 0.45322352E+03  0.10685076E+05                                10.365752                            6.992495       0.070236       2.008508                    0.999584      28.256749      79.350183       0.642181       0.404560      -1.080104       0.063261      -0.028574      -0.043470       0.081903       0.017281      -0.005036       0.010195       0.005317      -0.051320      -0.024875      -0.001362       0.026237             14.039628      21.294761      -1.357675      -6.877102       8.755442       4.376002      12.068680           0.033381
           42              C       9.755172       2.385938       3.833950      -0.144180      39.084386 0.46307801E+03  0.11136882E+05                                10.160875                            7.281764      -0.059263       1.934566                    0.999702      31.036179      92.304687       0.593125       0.429388      -1.048793      -0.004654      -0.030968      -0.029998       0.043366       0.020601       0.007677       0.041292      -0.036713       0.052723      -0.039764      -0.019755       0.059519             12.668433      18.454033      -0.343590      -4.549667       8.532724       4.096903      11.018543           0.046823
           43              C      10.881675       1.978088       3.112841      -0.122749      37.367506 0.43795477E+03  0.10369604E+05                                 9.859805                            7.072339      -0.002170       1.963058                    0.999745      30.058316      88.222405       0.604011       0.428280      -1.051213      -0.029489      -0.007673      -0.011576       0.032595       0.028127       0.002785      -0.007876       0.018922      -0.062780      -0.028180      -0.012050       0.040230             12.363934      16.222335      -1.423868      -4.934842       8.793692       4.973250      12.075774          -0.002958
           44              C       8.816328      16.146229       4.460434       0.613870      25.537732 0.23653158E+03  0.48098543E+04                                 7.925926                            5.407264       0.115474       2.099845                    0.999499      21.627879      59.180653       0.649780       0.463551      -1.028735      -0.071473       0.050643       0.075570       0.115689       0.009077       0.047008      -0.002727      -0.069341       0.100381      -0.073265       0.018870       0.054395             10.277087      14.749984       0.230208      -4.207816       7.800686       2.919733       8.280590           0.165284
           45              C      17.992978       4.957345       7.861501       0.441623      26.701080 0.29089378E+03  0.62228629E+04                                 8.202644                            5.976285      -0.062532       2.029173                    0.999257      23.020602      64.390916       0.621857       0.460426      -1.031540      -0.003099       0.013682       0.040985       0.043320       0.001681      -0.027704      -0.006205      -0.020227      -0.066109      -0.040841       0.015484       0.025356             10.043554       9.474203      -3.518490       1.822878      11.393604       3.335257       9.262854           0.000827
           46              C      17.209863       6.148884       8.280244      -0.567122      29.154793 0.43350815E+03  0.10177241E+05                                 8.017978                            6.703436       0.070345       1.992132                    0.996936      31.963242      91.611094       0.671188       0.388713      -1.083447       0.014713      -0.023464       0.004625       0.028079      -0.042858      -0.006874       0.005193      -0.054110      -0.073750      -0.039268      -0.024409       0.063677              8.911318       8.703856      -0.934109       0.434993       9.383549       1.480904       8.646549           0.000423
           47              C       6.583022       8.395131       9.509284       0.601446      24.644237 0.24348559E+03  0.50102204E+04                                 7.863246                            5.541637       0.007725       2.062785                    0.999670      22.149766      61.890089       0.629344       0.472971      -1.018883       0.015573      -0.056701       0.036721       0.069325      -0.016644      -0.068733       0.030438       0.120058      -0.009771      -0.073946      -0.036771       0.110717             10.190447       6.380910      -0.398125       3.108459      13.885008      -3.975441      10.305422           0.016825
           48              C       6.290153       9.635548       8.715303      -0.024486      39.076593 0.41144571E+03  0.94791971E+04                                10.005716                            6.712222      -0.027548       1.998699                    0.999390      26.912130      74.986610       0.647434       0.410631      -1.074867      -0.009896       0.042926      -0.025613       0.050957      -0.000938      -0.003845       0.005215       0.006233       0.004319      -0.007217      -0.000271       0.007488             13.633940       8.404231      -0.872069       4.199105      19.661924      -7.359721      12.835663           0.066659
           49              C       6.995930      10.782817       8.940445      -0.108151      36.078817 0.42273543E+03  0.98943474E+04                                 9.566891                            6.910730      -0.012270       1.964055                    0.999632      29.453867      85.194937       0.617699       0.423653      -1.056925      -0.020607      -0.000837      -0.020724       0.029238       0.000658       0.025368       0.002969       0.049866       0.034448      -0.030918      -0.010161       0.041080             11.920163       7.414191       0.445038       2.843390      17.614355      -5.465935      10.731942          -0.001723
           50              C       6.775446      11.934134       8.161691      -0.121642      36.427891 0.43090841E+03  0.10145743E+05                                 9.645818                            6.993538      -0.070897       1.940176                    0.999635      29.938074      87.181237       0.611177       0.425638      -1.054473      -0.012937      -0.030719      -0.013629       0.036011       0.038115       0.007352       0.008384      -0.012422      -0.053476      -0.029708      -0.019672       0.049380             11.942379       8.163454      -0.098199       3.453433      16.511584      -5.727222      11.152098           0.044817
           51              C       5.777638      11.952223       7.250244      -0.083756      41.907857 0.45322416E+03  0.10685095E+05                                10.365761                            6.992498       0.070238       2.008508                    0.999584      28.256785      79.350304       0.642182       0.404560      -1.080104       0.021680      -0.065943       0.043471       0.081904       0.017453       0.009602      -0.006093       0.002118      -0.051321      -0.024876      -0.001362       0.026237             14.039644       8.610137      -0.000086       3.619309      21.440100      -7.303746      12.068694           0.033382
           52              C      19.108020      10.791200       7.042504      -0.144180      39.084441 0.46307864E+03  0.11136902E+05                                10.160885                            7.281769      -0.059267       1.934565                    0.999702      31.036210      92.304821       0.593125       0.429388      -1.048793       0.031288       0.001332       0.029998       0.043366       0.016250       0.041876       0.003239       0.044601       0.052723      -0.039764      -0.019756       0.059520             12.668449       8.572375       0.714016       3.589469      18.414423      -4.959823      11.018549           0.046823
           53              C      19.393672       9.627690       7.763613      -0.122749      37.367543 0.43795545E+03  0.10369624E+05                                 9.859815                            7.072347      -0.002172       1.963057                    0.999745      30.058340      88.222516       0.604011       0.428281      -1.051213       0.010768       0.028505       0.011576       0.032595       0.029493      -0.007535       0.003607      -0.006588      -0.062780      -0.028181      -0.012050       0.040231             12.363948       8.576492      -0.605561       4.419848      16.439569      -5.436076      12.075781          -0.002957
           54              C       5.525778      13.189062       6.416020       0.613869      25.537814 0.23653242E+03  0.48098750E+04                                 7.925934                            5.407268       0.115480       2.099846                    0.999499      21.627927      59.180775       0.649780       0.463550      -1.028736      -0.042750       0.076458      -0.075570       0.115690       0.001535       0.002293       0.047030       0.071612       0.100378      -0.073263       0.018870       0.054393             10.277100       7.928110       0.960326       2.455367      14.622591      -4.494645       8.280600           0.165285
           55              C      15.674559       2.873818       3.014953       0.441623      26.701082 0.29089381E+03  0.62228639E+04                                 8.202645                            5.976286      -0.062532       2.029173                    0.999257      23.020603      64.390925       0.621857       0.460426      -1.031540      -0.013275       0.004537      -0.040985       0.043320      -0.000498      -0.009118      -0.026887       0.020480      -0.066109      -0.040841       0.015484       0.025356             10.043555      10.627254      -3.641898       3.510305      10.240557       1.457594       9.262856           0.000827
           56              C      14.573124       3.779288       2.596210      -0.567122      29.154783 0.43350803E+03  0.10177238E+05                                 8.017977                            6.703436       0.070345       1.992132                    0.996936      31.963243      91.611099       0.671188       0.388713      -1.083447       0.021765      -0.017127      -0.004625       0.028079      -0.047613       0.004432      -0.007388       0.034745      -0.073750      -0.039268      -0.024409       0.063677              8.911316       9.178166      -0.984869       1.518784       8.909234       0.274929       8.646548           0.000423
           57              C       9.048014       5.652243       9.509284       0.601446      24.644232 0.24348555E+03  0.50102192E+04                                 7.863245                            5.541636       0.007725       2.062785                    0.999670      22.149766      61.890088       0.629344       0.472971      -1.018883      -0.054722       0.021519       0.036721       0.069325      -0.003563       0.022951      -0.071582      -0.124383      -0.009771      -0.073946      -0.036771       0.110717             10.190445      13.715766      -1.183147      -3.622065       6.550147       3.513868      10.305424           0.016825
           58              C      10.250221       5.229033       8.715303      -0.024487      39.076602 0.41144564E+03  0.94791958E+04                                10.005719                            6.712223      -0.027550       1.998699                    0.999390      26.912141      74.986661       0.647434       0.410631      -1.074866       0.041629      -0.014408      -0.025613       0.050957      -0.000257       0.004776      -0.004378      -0.006488       0.004319      -0.007217      -0.000271       0.007488             13.633945      19.349880      -2.043541      -6.871067       8.716282       4.958476      12.835671           0.066658
           59              C      11.466082       5.808711       8.940445      -0.108151      36.078823 0.42273550E+03  0.98943493E+04                                 9.566892                            6.910731      -0.012269       1.964055                    0.999632      29.453868      85.194941       0.617699       0.423653      -1.056925      -0.003025      -0.020401      -0.020724       0.029238       0.005920       0.005652       0.024909      -0.048458       0.034448      -0.030918      -0.010162       0.041080             11.920164      17.593030      -0.644359      -5.132304       7.435525       3.408918      10.731938          -0.001723
           60              C      12.587398       5.466958       8.161691      -0.121641      36.427877 0.43090839E+03  0.10145742E+05                                 9.645816                            6.993538      -0.070895       1.940177                    0.999635      29.938072      87.181231       0.611177       0.425638      -1.054473      -0.031921      -0.009594      -0.013629       0.036011       0.035938       0.009119       0.006418       0.028273      -0.053475      -0.029708      -0.019672       0.049381             11.942376      16.396262      -0.979323      -5.327190       8.278774       4.043300      11.152092           0.044817
           61              C      12.499199       4.472891       7.250244      -0.083756      41.907865 0.45322439E+03  0.10685102E+05                                10.365764                            6.992500       0.070238       2.008508                    0.999584      28.256785      79.350309       0.642181       0.404560      -1.080104      -0.063261       0.028575       0.043471       0.081904       0.017282      -0.005036       0.010196       0.005318      -0.051321      -0.024876      -0.001362       0.026237             14.039649      21.294797      -1.357680      -6.877118       8.755452       4.376008      12.068697           0.033383
           62              C      12.763368      17.851130       7.042504      -0.144180      39.084434 0.46307859E+03  0.11136900E+05                                10.160883                            7.281768      -0.059266       1.934565                    0.999702      31.036206      92.304796       0.593125       0.429388      -1.048793       0.004655       0.030969       0.029998       0.043366       0.020601       0.007677       0.041293      -0.036712       0.052723      -0.039764      -0.019756       0.059520             12.668446      18.454054      -0.343592      -4.549674       8.532731       4.096907      11.018553           0.046823
           63              C      11.636865      18.258980       7.763613      -0.122749      37.367555 0.43795538E+03  0.10369622E+05                                 9.859815                            7.072345      -0.002171       1.963057                    0.999745      30.058340      88.222505       0.604011       0.428280      -1.051213       0.029489       0.007673       0.011576       0.032596       0.028128       0.002785      -0.007876       0.018923      -0.062781      -0.028181      -0.012050       0.040231             12.363948      16.222356      -1.423871      -4.934851       8.793700       4.973255      12.075787          -0.002957
           64              C      13.702212       4.090839       6.416020       0.613869      25.537803 0.23653232E+03  0.48098725E+04                                 7.925933                            5.407267       0.115481       2.099846                    0.999499      21.627925      59.180770       0.649780       0.463550      -1.028736       0.071475      -0.050644      -0.075570       0.115690       0.009078       0.047007      -0.002725      -0.069340       0.100378      -0.073263       0.018870       0.054394             10.277097      14.750001       0.230205      -4.207824       7.800691       2.919736       8.280598           0.165284
           65              C       4.525562      15.279723       3.014953       0.441622      26.701124 0.29089429E+03  0.62228765E+04                                 8.202653                            5.976291      -0.062532       2.029173                    0.999257      23.020618      64.390970       0.621857       0.460426      -1.031540       0.003099      -0.013682      -0.040986       0.043320       0.001681      -0.027704      -0.006205      -0.020227      -0.066109      -0.040841       0.015485       0.025356             10.043566       9.474210      -3.518497       1.822875      11.393624       3.335266       9.262865           0.000827
           66              C       5.308677      14.088184       2.596210      -0.567122      29.154801 0.43350829E+03  0.10177246E+05                                 8.017980                            6.703438       0.070345       1.992132                    0.996936      31.963248      91.611122       0.671188       0.388713      -1.083447      -0.014713       0.023464      -0.004625       0.028079      -0.042858      -0.006874       0.005193      -0.054110      -0.073750      -0.039268      -0.024409       0.063677              8.911321       8.703860      -0.934111       0.434993       9.383552       1.480904       8.646551           0.000424
           67              C      15.935518      11.841937       1.367170       0.601446      24.644237 0.24348559E+03  0.50102203E+04                                 7.863246                            5.541637       0.007726       2.062785                    0.999670      22.149766      61.890086       0.629345       0.472971      -1.018883      -0.015573       0.056701      -0.036721       0.069325      -0.016644      -0.068733       0.030438       0.120058      -0.009771      -0.073946      -0.036771       0.110717             10.190447       6.380910      -0.398125       3.108459      13.885009      -3.975441      10.305422           0.016825
           68              C      16.228387      10.601520       2.161151      -0.024487      39.076619 0.41144598E+03  0.94792051E+04                                10.005722                            6.712225      -0.027549       1.998699                    0.999390      26.912140      74.986653       0.647434       0.410631      -1.074866       0.009896      -0.042926       0.025613       0.050957      -0.000938      -0.003845       0.005215       0.006233       0.004319      -0.007217      -0.000271       0.007488             13.633948       8.404235      -0.872070       4.199107      19.661939      -7.359728      12.835671           0.066658
           69              C      15.522610       9.454251       1.936009      -0.108151      36.078823 0.42273549E+03  0.98943494E+04                                 9.566893                            6.910731      -0.012269       1.964056                    0.999632      29.453869      85.194949       0.617699       0.423653      -1.056925       0.020607       0.000837       0.020724       0.029238       0.000659       0.025369       0.002969       0.049866       0.034448      -0.030918      -0.010162       0.041080             11.920166       7.414192       0.445039       2.843389      17.614362      -5.465937      10.731943          -0.001724
           70              C      15.743094       8.302934       2.714763      -0.121641      36.427897 0.43090848E+03  0.10145746E+05                                 9.645820                            6.993539      -0.070895       1.940177                    0.999635      29.938077      87.181256       0.611177       0.425638      -1.054473       0.012937       0.030719       0.013629       0.036010       0.038115       0.007352       0.008384      -0.012422      -0.053476      -0.029708      -0.019672       0.049381             11.942382       8.163455      -0.098199       3.453433      16.511590      -5.727224      11.152100           0.044816
           71              C      16.740902       8.284845       3.626210      -0.083756      41.907863 0.45322423E+03  0.10685097E+05                                10.365763                            6.992499       0.070239       2.008508                    0.999584      28.256787      79.350317       0.642181       0.404560      -1.080104      -0.021680       0.065943      -0.043471       0.081904       0.017453       0.009602      -0.006093       0.002118      -0.051321      -0.024876      -0.001362       0.026237             14.039647       8.610139      -0.000086       3.619309      21.440107      -7.303748      12.068696           0.033382
           72              C       3.410520       9.445868       3.833950      -0.144180      39.084438 0.46307860E+03  0.11136900E+05                                10.160885                            7.281768      -0.059266       1.934565                    0.999702      31.036209      92.304818       0.593125       0.429388      -1.048793      -0.031288      -0.001332      -0.029998       0.043366       0.016250       0.041876       0.003239       0.044600       0.052723      -0.039764      -0.019756       0.059520             12.668448       8.572375       0.714016       3.589469      18.414422      -4.959822      11.018549           0.046823
           73              C       3.124868      10.609378       3.112841      -0.122749      37.367533 0.43795531E+03  0.10369620E+05                                 9.859812                            7.072345      -0.002170       1.963058                    0.999745      30.058337      88.222497       0.604011       0.428281      -1.051213      -0.010768      -0.028505      -0.011576       0.032595       0.029493      -0.007535       0.003607      -0.006589      -0.062780      -0.028180      -0.012050       0.040231             12.363944       8.576490      -0.605561       4.419846      16.439565      -5.436074      12.075777          -0.002957
           74              C      16.992762       7.048006       4.460434       0.613869      25.537814 0.23653241E+03  0.48098746E+04                                 7.925935                            5.407268       0.115481       2.099846                    0.999499      21.627925      59.180771       0.649780       0.463550      -1.028736       0.042750      -0.076458       0.075570       0.115690       0.001535       0.002293       0.047030       0.071612       0.100378      -0.073263       0.018870       0.054394             10.277102       7.928111       0.960326       2.455367      14.622594      -4.494647       8.280601           0.165284
           75              C       6.843981      17.363250       7.861501       0.441622      26.701126 0.29089434E+03  0.62228777E+04                                 8.202653                            5.976291      -0.062532       2.029173                    0.999257      23.020619      64.390969       0.621857       0.460426      -1.031540       0.013275      -0.004537       0.040986       0.043320      -0.000498      -0.009118      -0.026887       0.020480      -0.066109      -0.040841       0.015485       0.025356             10.043566      10.627271      -3.641904       3.510314      10.240563       1.457590       9.262864           0.000827
           76              C       7.945416      16.457780       8.280244      -0.567122      29.154791 0.43350816E+03  0.10177242E+05                                 8.017978                            6.703437       0.070345       1.992132                    0.996936      31.963249      91.611121       0.671188       0.388713      -1.083447      -0.021764       0.017127       0.004625       0.028079      -0.047613       0.004432      -0.007388       0.034745      -0.073750      -0.039268      -0.024409       0.063677              8.911318       9.178168      -0.984871       1.518784       8.909238       0.274929       8.646549           0.000424
           77              N      17.724928       4.231252       6.801047      -0.313572      41.240385 0.53260293E+03  0.12903478E+05                                 9.784201                            7.294964       0.305825       2.097149                    0.999353      28.929848      78.908164       0.674728       0.374692      -1.115520       0.109172      -0.103373       0.053749       0.159666      -0.070353      -0.024451       0.026725      -0.043508      -0.122498      -0.055608      -0.047470       0.103078             12.296325      12.635790      -2.234250       5.519835      10.662616       2.751674      13.590570           0.000990
           78              N      16.425054       3.063076       4.075407      -0.313572      41.240391 0.53260301E+03  0.12903481E+05                                 9.784203                            7.294965       0.305825       2.097149                    0.999353      28.929852      78.908184       0.674728       0.374692      -1.115520       0.091168      -0.119552      -0.053749       0.159666      -0.073364       0.023971      -0.027156       0.012745      -0.122498      -0.055608      -0.047470       0.103078             12.296327      10.212132      -1.974854       3.323463      13.086278       5.195661      13.590572           0.000990
           79              N       4.793612      16.005816       4.075407      -0.313563      41.240018 0.53259773E+03  0.12903317E+05                                 9.784132                            7.294919       0.305840       2.097156                    0.999353      28.929710      78.907595       0.674732       0.374691      -1.115521      -0.109172       0.103373      -0.053749       0.159667      -0.070354      -0.024450       0.026725      -0.043508      -0.122498      -0.055608      -0.047470       0.103078             12.296227      12.635680      -2.234235       5.519771      10.662546       2.751655      13.590456           0.000990
           80              N       6.093486      17.173992       6.801047      -0.313563      41.240010 0.53259762E+03  0.12903313E+05                                 9.784129                            7.294917       0.305839       2.097156                    0.999353      28.929710      78.907587       0.674732       0.374691      -1.115521      -0.091168       0.119553       0.053749       0.159667      -0.073364       0.023971      -0.027156       0.012745      -0.122498      -0.055608      -0.047470       0.103078             12.296224      10.212061      -1.974842       3.323437      13.086160       5.195597      13.590451           0.000990
           81              N      20.546258      18.464608       8.529315      -0.418140      41.446455 0.50700940E+03  0.12112974E+05                                 9.805324                            7.099335       0.421739       2.169282                    0.996818      28.203948      75.979156       0.687734       0.372778      -1.118806      -0.029206      -0.026247      -0.039371       0.055605      -0.026855      -0.025545      -0.022957      -0.005748      -0.145498      -0.066892       0.015634       0.051258             12.674830      11.841183      -1.046673       5.287179      12.065221       4.751501      14.118086           0.000092
           82              N       1.972282       1.772460       2.347139      -0.418140      41.446461 0.50700946E+03  0.12112976E+05                                 9.805325                            7.099336       0.421739       2.169282                    0.996818      28.203949      75.979163       0.687734       0.372778      -1.118806       0.029206       0.026247       0.039371       0.055605      -0.026855      -0.025545      -0.022957      -0.005748      -0.145499      -0.066892       0.015634       0.051258             12.674832      11.841177      -1.046672       5.287173      12.065230       4.751510      14.118090           0.000092
           83              O      13.248621      13.824390       0.380676      -0.574669      37.654665 0.53628546E+03  0.12878297E+05                                 8.938332                            7.129974       0.314948       2.147304                    0.997716      27.728439      72.742985       0.717518       0.355477      -1.142305       0.017165       0.009857       0.024048       0.031146      -0.009632       0.008255       0.009310      -0.109208       0.135060      -0.078621       0.028663       0.049958             10.928297       8.581630      -1.555165      -2.691784       8.947435       5.466810      15.255827           0.010670
           84              O      13.071737       1.024955       1.718480      -0.570406      38.441343 0.55637705E+03  0.13527020E+05                                 9.125517                            7.357238       0.176796       2.101882                    0.997134      28.010528      74.708658       0.690528       0.364831      -1.131318      -0.023493      -0.015092      -0.025006       0.037483       0.014593       0.024962      -0.055042       0.001232      -0.141627      -0.085038       0.031840       0.053198             10.816416      18.068774       1.177711      -0.580164       6.859077       1.215182       7.521396           0.010802
           85              O       7.809810      15.484286       4.366896      -0.511601      35.901488 0.45059218E+03  0.10362996E+05                                 8.649768                            6.517534       0.298812       2.172642                    0.996842      26.104506      67.091260       0.753339       0.353520      -1.143507       0.006279       0.004024       0.002987       0.008034       0.012650      -0.001581      -0.033063       0.041934       0.036357      -0.047564       0.013354       0.034210             10.874422      19.005763       3.559856      -2.889671       6.807255       0.186444       6.810249           0.054785
           86              O       7.392506       3.201645       5.161965      -0.605619      29.322444 0.39142910E+03  0.87520534E+04                                 7.497775                            6.063589       0.381984       2.207456                    0.996816      26.070585      67.592986       0.777699       0.352239      -1.136568       0.017931      -0.083839      -0.046280       0.097429       0.007929       0.028439       0.015117      -0.053961       0.069074      -0.049682       0.005490       0.044192              8.386045       6.257535      -0.219264      -0.948630      10.656917       4.560319       8.243684           0.031864
           87              O       7.362755       8.534851      10.495778      -0.574668      37.654687 0.53628595E+03  0.12878311E+05                                 8.938336                            7.129977       0.314947       2.147303                    0.997716      27.728442      72.742998       0.717517       0.355477      -1.142305      -0.011628      -0.016018      -0.024048       0.031147      -0.020970       0.010135       0.007217       0.102657       0.135060      -0.078621       0.028663       0.049958             10.928303       8.614183      -1.558652       5.149314       8.914896      -3.258274      15.255829           0.010670
           88              O       6.048430       7.348634       9.157974      -0.570406      38.441350 0.55637702E+03  0.13527020E+05                                 9.125519                            7.357238       0.176794       2.101881                    0.997134      28.010532      74.708674       0.690528       0.364831      -1.131318       0.017506       0.021754       0.025006       0.037483       0.014393      -0.052073       0.030678       0.004972      -0.141627      -0.085038       0.031840       0.053198             10.816419       7.235263       2.337181       1.146540      17.692598      -0.706193       7.521397           0.010803
           89              O       6.291074      14.119422       6.509558      -0.511601      35.901553 0.45059293E+03  0.10363018E+05                                 8.649778                            6.517539       0.298812       2.172641                    0.996842      26.104529      67.091337       0.753338       0.353520      -1.143507      -0.004670      -0.005816      -0.002987       0.008035       0.016801      -0.033043       0.001946      -0.035629       0.036356      -0.047563       0.013353       0.034210             10.874438       7.698773       4.770006      -0.122130      18.114283      -2.893110       6.810258           0.054785
           90              O      18.548376      13.227255       5.714489      -0.605619      29.322506 0.39143009E+03  0.87520822E+04                                 7.497788                            6.063599       0.381979       2.207453                    0.996816      26.070621      67.593135       0.777698       0.352239      -1.136567       0.081455      -0.026751       0.046280       0.097429       0.002040       0.018057       0.026668       0.056094       0.069074      -0.049681       0.005489       0.044192              8.386061      10.560708      -0.679817       4.433480       6.353774      -1.428550       8.243701           0.031865
           91              O       9.269919       6.412678      10.495778      -0.574668      37.654674 0.53628554E+03  0.12878299E+05                                 8.938334                            7.129974       0.314947       2.147303                    0.997716      27.728441      72.742993       0.717518       0.355477      -1.142305      -0.017165      -0.009857      -0.024048       0.031147      -0.009632       0.008255       0.009310      -0.109208       0.135060      -0.078621       0.028663       0.049958             10.928301       8.581633      -1.555167      -2.691787       8.947438       5.466812      15.255832           0.010671
           92              O       7.950569       5.232053       9.157974      -0.570406      38.441353 0.55637715E+03  0.13527023E+05                                 9.125519                            7.357239       0.176794       2.101881                    0.997134      28.010530      74.708668       0.690528       0.364831      -1.131318       0.023493       0.015092       0.025006       0.037483       0.014593       0.024962      -0.055042       0.001232      -0.141627      -0.085038       0.031840       0.053198             10.816420      18.068783       1.177710      -0.580166       6.859078       1.215182       7.521398           0.010803
           93              O      14.708730       4.752782       6.509558      -0.511602      35.901552 0.45059297E+03  0.10363019E+05                                 8.649778                            6.517539       0.298814       2.172642                    0.996842      26.104533      67.091342       0.753338       0.353520      -1.143507      -0.006280      -0.004024      -0.002987       0.008035       0.012650      -0.001581      -0.033062       0.041933       0.036356      -0.047563       0.013353       0.034209             10.874437      19.005794       3.559858      -2.889678       6.807260       0.186444       6.810257           0.054786
           94              O      15.126034      17.035423       5.714489      -0.605618      29.322485 0.39142974E+03  0.87520715E+04                                 7.497782                            6.063594       0.381982       2.207454                    0.996816      26.070606      67.593063       0.777699       0.352239      -1.136568      -0.017930       0.083840       0.046280       0.097429       0.007929       0.028438       0.015117      -0.053960       0.069073      -0.049681       0.005489       0.044192              8.386054       6.257543      -0.219266      -0.948633      10.656927       4.560325       8.243694           0.031866
           95              O      15.155785      11.702217       0.380676      -0.574668      37.654682 0.53628586E+03  0.12878308E+05                                 8.938335                            7.129976       0.314947       2.147304                    0.997716      27.728441      72.742991       0.717518       0.355477      -1.142305       0.011628       0.016018       0.024048       0.031147      -0.020970       0.010135       0.007217       0.102657       0.135060      -0.078621       0.028663       0.049958             10.928302       8.614183      -1.558652       5.149314       8.914895      -3.258274      15.255828           0.010671
           96              O       2.410210      12.888434       1.718480      -0.570406      38.441350 0.55637699E+03  0.13527019E+05                                 9.125519                            7.357238       0.176794       2.101881                    0.997134      28.010531      74.708671       0.690528       0.364831      -1.131318      -0.017506      -0.021754      -0.025006       0.037483       0.014393      -0.052073       0.030678       0.004972      -0.141627      -0.085038       0.031839       0.053198             10.816420       7.235263       2.337182       1.146540      17.692600      -0.706194       7.521397           0.010803
           97              O      16.227466       6.117646       4.366896      -0.511601      35.901557 0.45059299E+03  0.10363020E+05                                 8.649778                            6.517538       0.298815       2.172642                    0.996842      26.104533      67.091340       0.753339       0.353520      -1.143507       0.004670       0.005816       0.002987       0.008035       0.016801      -0.033043       0.001946      -0.035629       0.036356      -0.047563       0.013353       0.034209             10.874439       7.698772       4.770005      -0.122130      18.114286      -2.893111       6.810258           0.054786
           98              O       3.970164       7.009813       5.161965      -0.605618      29.322481 0.39142968E+03  0.87520704E+04                                 7.497782                            6.063594       0.381982       2.207455                    0.996816      26.070611      67.593090       0.777699       0.352239      -1.136567      -0.081455       0.026751      -0.046280       0.097429       0.002040       0.018057       0.026668       0.056094       0.069073      -0.049681       0.005489       0.044192              8.386054      10.560701      -0.679817       4.433477       6.353768      -1.428549       8.243694           0.031865

******************************************************
Auxiliary information for the entire system
The total spin magnetic moment of the unit cell is   1.983697
The total net atomic charge of the unit cell is   -0.000001
Accuracy of reproducing the electrostatic potential in the unit cell:
  The inner radius (bohr) =    5.0000
  The outer radius (bohr) =   12.0000
  Valid grid points have density less than (e/(bohr^3)) =    0.0001
  The number of valid grid points were=       279190
  The rms potential error without charges in kcal/mol is=      4.89739
  The rms potential error with partial charges in kcal/mol is=      0.75414
  The RRMSE value at monopole order=      0.15399
  The rms potential error with partial charges and cloud penetration in kcal/mol is=      0.74639
  The RRMSE value at monopole order with cloud penetration is=      0.15241
  The rms potential error with partial charges and atomic dipoles in kcal/mol is=      0.32715
  The RRMSE value at dipole order=      0.06680
  The rms potential error with partial charges, atomic dipoles and cloud penetration in kcal/mol is=      0.31452
  The RRMSE value at dipole order with cloud penetration=      0.06422

******************************************************
The electron densities and ab initio electrostatic potential were computed in VASP using the PBE functional and
projector augmented wave method. See the main text of the journal article for a description of computational details.
The atomic charges, dipoles, and quadrupoles were computed with the DDEC6 method as described in
(a) T. A. Manz and N. Gabaldon Limas, RSC Adv. 6 (2016) 47771-47801 DOI: 10.1039/c6ra04656h
(b) N. Gabaldon Limas and T. A. Manz, RSC Adv. 8 (2018) 2678-2707 DOI: 10.1039/c7ra11829e.
For each atom in the material, the electron cloud parameters were fit to the spherically averaged atom-in-material
electron density using radial positions for which this density was between 10^-4 and 10^-2 electrons per cubic bohr.
The polarizabilities, dispersion coefficients, and quantum Drude oscillator (QDO) parameters were fit using the MCLF method.
The magnetic structure of the system was optimized in VASP from the default ferromagnetic initial guess using spin polarization.
The atomic spin moments (ASMs) were computed on this optimized magnetic structure using the DDEC6 partition as inputs
to the method of T. A. Manz and D. S. Sholl, J. Chem. Theory Comput. 7 (2011) 4146-4164 DOI: 10.1021/ct200539n.
The RMSE and RRMSE were computed using a uniform grid with Ewald summation.
